# Supplementary material for: Measurement of Thermal Effects of Doppler Ultrasound: An In Vitro Study
Source: PLoS One. 2015 Aug 24;10(8):e0135717. doi: 10.1371/journal.pone.0135717 (PMC4547707; doi:10.1371/journal.pone.0135717)
Supplement: S1 File — (ZIP) [file pone.0135717.s001.zip]

Archive with 50 entries (43 files):
- rawData_4PlosOne/
- rawData_4PlosOne/surface/
- rawData_4PlosOne/surface/fig3_greyscale_lines.JPG
- __MACOSX/
- __MACOSX/rawData_4PlosOne/
- __MACOSX/rawData_4PlosOne/surface/
- __MACOSX/rawData_4PlosOne/surface/._fig3_greyscale_lines.JPG
- rawData_4PlosOne/surface/Notebook2014sep.JNB
- __MACOSX/rawData_4PlosOne/surface/._Notebook2014sep.JNB
- rawData_4PlosOne/surface/surfaceHeating_1.jpg
- __MACOSX/rawData_4PlosOne/surface/._surfaceHeating_1.jpg
- rawData_4PlosOne/surface/surfaceHeating_1_greyscale_lines.jpg
- __MACOSX/rawData_4PlosOne/surface/._surfaceHeating_1_greyscale_lines.jpg
- rawData_4PlosOne/surface/tempdata_test1.ASC
- __MACOSX/rawData_4PlosOne/surface/._tempdata_test1.ASC
- rawData_4PlosOne/surface/tempdata_test4.ASC
- __MACOSX/rawData_4PlosOne/surface/._tempdata_test4.ASC
- rawData_4PlosOne/surface/tempdata_test5.ASC
- __MACOSX/rawData_4PlosOne/surface/._tempdata_test5.ASC
- rawData_4PlosOne/surface/tempdata_test6.ASC
- __MACOSX/rawData_4PlosOne/surface/._tempdata_test6.ASC
- rawData_4PlosOne/surface/tempdata_test7.ASC
- __MACOSX/rawData_4PlosOne/surface/._tempdata_test7.ASC
- rawData_4PlosOne/water/
- rawData_4PlosOne/water/aloka_3dvers1.ASC
- __MACOSX/rawData_4PlosOne/water/
- __MACOSX/rawData_4PlosOne/water/._aloka_3dvers1.ASC
- rawData_4PlosOne/water/aloka_curved_ver4.ASC
- __MACOSX/rawData_4PlosOne/water/._aloka_curved_ver4.ASC
- rawData_4PlosOne/water/temp_waterbath.jpg
- __MACOSX/rawData_4PlosOne/water/._temp_waterbath.jpg
- rawData_4PlosOne/water/tempdata_abdsieTi3_5nr2.ASC
- __MACOSX/rawData_4PlosOne/water/._tempdata_abdsieTi3_5nr2.ASC
- rawData_4PlosOne/water/tempdata_aloka2.ASC
- __MACOSX/rawData_4PlosOne/water/._tempdata_aloka2.ASC
- rawData_4PlosOne/water/tempdata_aloka3.ASC
- __MACOSX/rawData_4PlosOne/water/._tempdata_aloka3.ASC
- rawData_4PlosOne/water/tempdata_rabv6.ASC
- __MACOSX/rawData_4PlosOne/water/._tempdata_rabv6.ASC
- rawData_4PlosOne/water/tempdata_rivv2.ASC
- __MACOSX/rawData_4PlosOne/water/._tempdata_rivv2.ASC
- rawData_4PlosOne/water/tempdata_SI1.ASC
- __MACOSX/rawData_4PlosOne/water/._tempdata_SI1.ASC
- rawData_4PlosOne/water/tempdata_v3.ASC
- __MACOSX/rawData_4PlosOne/water/._tempdata_v3.ASC
- rawData_4PlosOne/water/tempdata_w3.ASC
- __MACOSX/rawData_4PlosOne/water/._tempdata_w3.ASC
- rawData_4PlosOne/water/tempdata_w4.ASC
- __MACOSX/rawData_4PlosOne/water/._tempdata_w4.ASC
- __MACOSX/._rawData_4PlosOne
