# Supplementary material for: Measurement of Thermal Effects of Doppler Ultrasound: An In Vitro Study
Source: PLoS One. 2015 Aug 24;10(8):e0135717. doi: 10.1371/journal.pone.0135717 (PMC4547707; doi:10.1371/journal.pone.0135717)
Supplement: S1 File — (ZIP) [file pone.0135717.s001.zip › rawData_4PlosOne/surface/tempdata_test1.ASC]

DASYLab - V 9.00.00
Schaltbildname : temp_messung_gyn
Aufgenommen am : 29.10.2009, 14:26:44
Blocklaenge    : 4
Delta          : 0.1 sec.
Kanalzahl      : 8

Thermodaten
Datum;Uhrzeit;Schreiben 0 [V];Schreiben 1 [V];Schreiben 2 [V];Schreiben 3 [V];Schreiben 4 [V];Schreiben 5 [V];Schreiben 6 [V];Schreiben 7 [V];
29.10.2009;14:26:44,0;28,01;30,44;28,83;0,00;21,24;21,18;23,32;23,05;
29.10.2009;14:26:44,0;28,01;30,44;28,83;0,00;21,24;21,18;23,32;23,02;
29.10.2009;14:26:44,0;28,01;30,44;28,83;0,00;21,24;21,18;23,32;23,05;
29.10.2009;14:26:44,0;28,01;30,44;28,83;0,00;21,24;21,18;23,32;23,02;
29.10.2009;14:26:44,0;28,01;30,44;28,83;0,00;21,24;21,18;23,32;23,05;
29.10.2009;14:26:44,0;28,01;30,44;28,83;0,00;21,24;21,18;23,32;23,02;
29.10.2009;14:26:44,0;28,01;30,44;28,83;0,00;21,24;21,18;23,32;23,05;
29.10.2009;14:26:44,0;28,01;30,44;28,83;0,00;21,24;21,18;23,32;23,02;
29.10.2009;14:26:44,0;28,01;30,44;28,83;0,00;21,24;21,18;23,32;23,05;
29.10.2009;14:26:44,0;28,01;30,44;28,83;0,00;21,24;21,18;23,32;23,05;
29.10.2009;14:26:44,0;28,01;30,44;28,83;0,00;21,24;21,18;23,32;23,05;
29.10.2009;14:26:44,0;28,01;30,44;28,83;0,00;21,24;21,18;23,32;23,05;
29.10.2009;14:26:45,0;28,01;30,44;28,83;0,00;21,24;21,18;23,32;23,02;
29.10.2009;14:26:45,0;28,01;30,44;28,83;0,00;21,24;21,18;23,32;23,05;
29.10.2009;14:26:45,0;28,01;30,44;28,83;0,00;21,24;21,18;23,32;23,02;
29.10.2009;14:26:45,0;28,01;30,44;28,83;0,00;21,24;21,18;23,32;23,02;
29.10.2009;14:26:45,0;28,01;30,44;28,83;0,00;21,24;21,18;23,32;23,02;
29.10.2009;14:26:45,0;28,01;30,44;28,83;0,00;21,24;21,18;23,32;23,05;
29.10.2009;14:26:45,0;28,01;30,44;28,83;0,00;21,24;21,18;23,32;23,05;
29.10.2009;14:26:45,0;28,01;30,44;28,83;0,00;21,24;21,18;23,32;23,05;
29.10.2009;14:26:46,0;28,01;30,44;28,83;0,00;21,24;21,18;23,32;23,05;
29.10.2009;14:26:46,0;28,01;30,44;28,83;0,00;21,24;21,18;23,32;23,05;
29.10.2009;14:26:46,0;28,01;30,44;28,83;0,00;21,24;21,18;23,32;23,05;
29.10.2009;14:26:46,0;28,01;30,44;28,83;0,00;21,24;21,21;23,32;23,05;
29.10.2009;14:26:46,0;28,01;30,44;28,83;0,00;21,24;21,18;23,32;23,05;
29.10.2009;14:26:46,0;28,01;30,44;28,83;0,00;21,24;21,18;23,32;23,02;
29.10.2009;14:26:46,0;28,01;30,44;28,83;0,00;21,24;21,18;23,32;23,05;
29.10.2009;14:26:46,0;28,01;30,44;28,83;0,00;21,24;21,18;23,32;23,02;
29.10.2009;14:26:46,0;28,01;30,44;28,83;0,00;21,24;21,18;23,32;23,05;
29.10.2009;14:26:46,0;28,01;30,44;28,83;0,00;21,24;21,18;23,32;23,05;
29.10.2009;14:26:46,0;27,79;30,19;28,60;0,00;21,24;21,18;23,32;23,05;
29.10.2009;14:26:46,0;28,01;30,44;28,83;0,00;21,24;21,18;23,32;23,05;
29.10.2009;14:26:47,0;28,01;30,44;28,83;0,00;21,24;21,18;23,32;23,05;
29.10.2009;14:26:47,0;28,01;30,44;28,83;0,00;21,24;21,18;23,32;23,05;
29.10.2009;14:26:47,0;28,01;30,44;28,83;0,00;21,24;21,18;23,32;23,05;
29.10.2009;14:26:47,0;28,01;30,44;28,83;0,00;21,24;21,21;23,34;23,05;
29.10.2009;14:26:47,0;28,01;30,44;28,83;0,00;21,24;21,18;23,32;23,05;
29.10.2009;14:26:47,0;28,01;30,44;28,83;0,00;21,24;21,18;23,32;23,05;
29.10.2009;14:26:47,0;28,01;30,44;28,83;0,00;21,24;21,18;23,34;23,05;
29.10.2009;14:26:47,0;28,01;30,44;28,83;0,00;21,24;21,18;23,34;23,05;
29.10.2009;14:26:48,0;27,73;30,12;28,53;0,00;21,24;21,18;23,32;23,05;
29.10.2009;14:26:48,0;28,01;30,44;28,83;0,00;21,24;21,18;23,34;23,05;
29.10.2009;14:26:48,0;28,01;30,44;28,83;0,00;21,24;21,18;23,34;23,05;
29.10.2009;14:26:48,0;28,01;30,44;28,83;0,00;21,24;21,18;23,32;23,05;
29.10.2009;14:26:48,0;28,01;30,44;28,83;0,00;21,24;21,18;23,32;23,05;
29.10.2009;14:26:48,0;28,01;30,44;28,83;0,00;21,24;21,18;23,34;23,05;
29.10.2009;14:26:48,0;28,01;30,44;28,83;0,00;21,24;21,18;23,34;23,05;
29.10.2009;14:26:48,0;28,01;30,44;28,83;0,00;21,24;21,18;23,32;23,05;
29.10.2009;14:26:48,0;28,01;30,44;28,83;0,00;21,24;21,18;23,34;23,05;
29.10.2009;14:26:48,0;28,01;30,44;28,83;0,00;21,24;21,18;23,34;23,05;
29.10.2009;14:26:48,0;27,79;30,19;28,60;0,00;21,24;21,18;23,34;23,05;
29.10.2009;14:26:48,0;28,01;30,44;28,83;0,00;21,24;21,18;23,32;23,05;
29.10.2009;14:26:49,0;28,01;30,44;28,83;0,00;21,24;21,18;23,34;23,05;
29.10.2009;14:26:49,0;28,01;30,44;28,83;0,00;21,24;21,18;23,34;23,05;
29.10.2009;14:26:49,0;28,01;30,44;28,83;0,00;21,24;21,18;23,34;23,05;
29.10.2009;14:26:49,0;28,01;30,44;28,83;0,00;21,24;21,18;23,34;23,05;
29.10.2009;14:26:49,0;28,01;30,44;28,83;0,00;21,24;21,18;23,34;23,05;
29.10.2009;14:26:49,0;28,01;30,44;28,83;0,00;21,24;21,18;23,34;23,05;
29.10.2009;14:26:49,0;28,01;30,44;28,83;0,00;21,24;21,18;23,34;23,05;
29.10.2009;14:26:49,0;28,01;30,44;28,83;0,00;21,24;21,18;23,34;23,05;
29.10.2009;14:26:50,0;27,82;30,22;28,63;0,00;21,24;21,18;23,34;23,05;
29.10.2009;14:26:50,0;28,01;30,44;28,83;0,00;21,24;21,18;23,34;23,05;
29.10.2009;14:26:50,0;28,01;30,44;28,83;0,00;21,24;21,18;23,34;23,05;
29.10.2009;14:26:50,0;28,01;30,44;28,83;0,00;21,24;21,18;23,34;23,05;
29.10.2009;14:26:50,0;28,01;30,44;28,83;0,00;21,24;21,18;23,34;23,05;
29.10.2009;14:26:50,0;28,01;30,44;28,83;0,00;21,26;21,18;23,34;23,05;
29.10.2009;14:26:50,0;28,01;30,44;28,83;0,00;21,24;21,18;23,34;23,05;
29.10.2009;14:26:50,0;28,01;30,44;28,83;0,00;21,24;21,18;23,34;23,05;
29.10.2009;14:26:50,0;28,01;30,44;28,83;0,00;21,24;21,18;23,34;23,05;
29.10.2009;14:26:50,0;28,01;30,44;28,83;0,00;21,24;21,18;23,34;23,05;
29.10.2009;14:26:50,0;27,79;30,19;28,60;0,00;21,24;21,18;23,34;23,05;
29.10.2009;14:26:50,0;28,01;30,44;28,83;0,00;21,24;21,18;23,34;23,05;
29.10.2009;14:26:51,0;28,01;30,44;28,83;0,00;21,24;21,18;23,34;23,05;
29.10.2009;14:26:51,0;28,01;30,44;28,83;0,00;21,24;21,18;23,34;23,05;
29.10.2009;14:26:51,0;28,01;30,44;28,83;0,00;21,24;21,18;23,34;23,05;
29.10.2009;14:26:51,0;28,01;30,44;28,83;0,00;21,24;21,18;23,34;23,05;
29.10.2009;14:26:51,0;28,01;30,44;28,83;0,00;21,24;21,18;23,34;23,05;
29.10.2009;14:26:51,0;28,01;30,44;28,83;0,00;21,24;21,18;23,34;23,05;
29.10.2009;14:26:51,0;28,01;30,44;28,83;0,00;21,24;21,18;23,34;23,05;
29.10.2009;14:26:51,0;28,01;30,44;28,83;0,00;21,24;21,18;23,34;23,05;
29.10.2009;14:26:52,0;27,76;30,15;28,57;0,00;21,24;21,18;23,34;23,05;
29.10.2009;14:26:52,0;28,01;30,44;28,83;0,00;21,24;21,18;23,34;23,05;
29.10.2009;14:26:52,0;28,01;30,44;28,83;0,00;21,24;21,18;23,34;23,05;
29.10.2009;14:26:52,0;28,01;30,44;28,83;0,00;21,24;21,18;23,34;23,05;
29.10.2009;14:26:52,0;28,01;30,44;28,83;0,00;21,24;21,18;23,34;23,05;
29.10.2009;14:26:52,0;28,01;30,44;28,83;0,00;21,24;21,18;23,34;23,05;
29.10.2009;14:26:52,0;28,01;30,44;28,83;0,00;21,24;21,21;23,34;23,05;
29.10.2009;14:26:52,0;28,01;30,44;28,83;0,00;21,24;21,18;23,34;23,05;
29.10.2009;14:26:52,0;28,01;30,44;28,83;0,00;21,24;21,18;23,34;23,05;
29.10.2009;14:26:52,0;28,01;30,44;28,83;0,00;21,24;21,18;23,34;23,05;
29.10.2009;14:26:52,0;27,82;30,19;28,60;0,00;21,24;21,18;23,37;23,05;
29.10.2009;14:26:52,0;28,01;30,44;28,83;0,00;21,24;21,18;23,34;23,08;
29.10.2009;14:26:53,0;28,01;30,44;28,83;0,00;21,24;21,18;23,34;23,05;
29.10.2009;14:26:53,0;28,01;30,44;28,83;0,00;21,24;21,18;23,34;23,05;
29.10.2009;14:26:53,0;28,01;30,44;28,83;0,00;21,24;21,18;23,37;23,05;
29.10.2009;14:26:53,0;28,01;30,44;28,83;0,00;21,24;21,18;23,34;23,05;
29.10.2009;14:26:53,0;28,01;30,44;28,83;0,00;21,24;21,18;23,34;23,05;
29.10.2009;14:26:53,0;28,01;30,44;28,83;0,00;21,24;21,18;23,37;23,08;
29.10.2009;14:26:53,0;28,01;30,44;28,83;0,00;21,24;21,18;23,37;23,05;
29.10.2009;14:26:53,0;28,01;30,44;28,83;0,00;21,24;21,18;23,34;23,08;
29.10.2009;14:26:54,0;27,82;30,22;28,60;0,00;21,24;21,18;23,37;23,08;
29.10.2009;14:26:54,0;28,01;30,44;28,83;0,00;21,24;21,18;23,37;23,05;
29.10.2009;14:26:54,0;28,01;30,44;28,83;0,00;21,24;21,18;23,37;23,05;
29.10.2009;14:26:54,0;28,01;30,44;28,83;0,00;21,24;21,18;23,37;23,08;
29.10.2009;14:26:54,0;28,01;30,44;28,83;0,00;21,24;21,21;23,34;23,05;
29.10.2009;14:26:54,0;28,01;30,44;28,83;0,00;21,24;21,18;23,37;23,08;
29.10.2009;14:26:54,0;28,01;30,44;28,83;0,00;21,24;21,18;23,34;23,08;
29.10.2009;14:26:54,0;28,01;30,44;28,83;0,00;21,24;21,18;23,37;23,05;
29.10.2009;14:26:54,0;28,01;30,44;28,83;0,00;21,24;21,18;23,37;23,05;
29.10.2009;14:26:54,0;28,01;30,44;28,83;0,00;21,24;21,18;23,37;23,05;
29.10.2009;14:26:54,0;27,79;30,19;28,60;0,00;21,24;21,18;23,37;23,08;
29.10.2009;14:26:54,0;28,01;30,44;28,83;0,00;21,24;21,18;23,37;23,05;
29.10.2009;14:26:55,0;28,01;30,44;28,83;0,00;21,24;21,18;23,37;23,05;
29.10.2009;14:26:55,0;28,01;30,44;28,83;0,00;21,24;21,18;23,37;23,08;
29.10.2009;14:26:55,0;28,01;30,44;28,83;0,00;21,24;21,18;23,34;23,08;
29.10.2009;14:26:55,0;28,01;30,44;28,83;0,00;21,24;21,18;23,37;23,08;
29.10.2009;14:26:55,0;28,01;30,44;28,83;0,00;21,24;21,18;23,37;23,08;
29.10.2009;14:26:55,0;28,01;30,44;28,83;0,00;21,24;21,18;23,37;23,08;
29.10.2009;14:26:55,0;28,01;30,44;28,83;0,00;21,24;21,18;23,37;23,08;
29.10.2009;14:26:55,0;28,01;30,44;28,83;0,00;21,24;21,18;23,37;23,08;
29.10.2009;14:26:56,0;27,79;30,19;28,60;0,00;21,24;21,18;23,37;23,08;
29.10.2009;14:26:56,0;28,01;30,44;28,83;0,00;21,24;21,21;23,37;23,08;
29.10.2009;14:26:56,0;28,01;30,44;28,83;0,00;21,24;21,18;23,37;23,08;
29.10.2009;14:26:56,0;28,01;30,44;28,83;0,00;21,24;21,18;23,37;23,08;
29.10.2009;14:26:56,0;28,01;30,44;28,83;0,00;21,24;21,18;23,37;23,08;
29.10.2009;14:26:56,0;28,01;30,44;28,83;0,00;21,24;21,18;23,37;23,08;
29.10.2009;14:26:56,0;28,01;30,44;28,83;0,00;21,24;21,18;23,37;23,08;
29.10.2009;14:26:56,0;28,01;30,44;28,83;0,00;21,24;21,18;23,37;23,08;
29.10.2009;14:26:56,0;28,01;30,44;28,83;0,00;21,24;21,18;23,37;23,08;
29.10.2009;14:26:56,0;28,01;30,44;28,83;0,00;21,24;21,18;23,37;23,08;
29.10.2009;14:26:56,0;27,76;30,15;28,57;0,00;21,24;21,18;23,37;23,08;
29.10.2009;14:26:56,0;28,01;30,44;28,83;0,00;21,24;21,18;23,37;23,08;
29.10.2009;14:26:57,0;28,01;30,44;28,83;0,00;21,24;21,18;23,37;23,08;
29.10.2009;14:26:57,0;28,01;30,44;28,83;0,00;21,24;21,18;23,37;23,08;
29.10.2009;14:26:57,0;28,01;30,44;28,83;0,00;21,24;21,18;23,37;23,08;
29.10.2009;14:26:57,0;28,01;30,44;28,83;0,00;21,24;21,18;23,37;23,08;
29.10.2009;14:26:57,0;28,01;30,44;28,83;0,00;21,24;21,18;23,37;23,08;
29.10.2009;14:26:57,0;28,01;30,44;28,83;0,00;21,24;21,18;23,37;23,08;
29.10.2009;14:26:57,0;28,01;30,44;28,83;0,00;21,24;21,18;23,37;23,08;
29.10.2009;14:26:57,0;28,01;30,44;28,83;0,00;21,24;21,21;23,37;23,08;
29.10.2009;14:26:58,0;27,82;30,22;28,63;0,00;21,24;21,18;23,37;23,08;
29.10.2009;14:26:58,0;28,01;30,44;28,83;0,00;21,24;21,18;23,37;23,08;
29.10.2009;14:26:58,0;28,01;30,44;28,83;0,00;21,24;21,18;23,37;23,08;
29.10.2009;14:26:58,0;28,01;30,44;28,83;0,00;21,24;21,18;23,37;23,08;
29.10.2009;14:26:58,0;28,01;30,44;28,83;0,00;21,24;21,18;23,37;23,08;
29.10.2009;14:26:58,0;28,01;30,44;28,83;0,00;21,24;21,18;23,37;23,08;
29.10.2009;14:26:58,0;28,01;30,44;28,83;0,00;21,24;21,18;23,37;23,08;
29.10.2009;14:26:58,0;28,01;30,44;28,83;0,00;21,24;21,18;23,37;23,08;
29.10.2009;14:26:58,0;28,01;30,44;28,83;0,00;21,24;21,18;23,37;23,08;
29.10.2009;14:26:58,0;28,01;30,44;28,83;0,00;21,24;21,18;23,37;23,08;
29.10.2009;14:26:58,0;27,79;30,19;28,60;0,00;21,24;21,18;23,37;23,08;
29.10.2009;14:26:58,0;28,01;30,44;28,83;0,00;21,24;21,18;23,37;23,08;
29.10.2009;14:26:59,0;28,01;30,44;28,83;0,00;21,24;21,18;23,37;23,08;
29.10.2009;14:26:59,0;28,01;30,44;28,83;0,00;21,24;21,18;23,37;23,08;
29.10.2009;14:26:59,0;28,01;30,44;28,83;0,00;21,24;21,18;23,40;23,08;
29.10.2009;14:26:59,0;28,01;30,44;28,83;0,00;21,24;21,18;23,37;23,08;
29.10.2009;14:26:59,0;28,01;30,44;28,83;0,00;21,24;21,18;23,37;23,08;
29.10.2009;14:26:59,0;28,01;30,44;28,83;0,00;21,24;21,18;23,37;23,08;
29.10.2009;14:26:59,0;28,01;30,44;28,83;0,00;21,24;21,18;23,40;23,08;
29.10.2009;14:26:59,0;28,01;30,44;28,83;0,00;21,24;21,18;23,40;23,08;
29.10.2009;14:27:00,0;27,79;30,19;28,60;0,00;21,24;21,18;23,37;23,08;
29.10.2009;14:27:00,0;28,01;30,44;28,83;0,00;21,24;21,18;23,40;23,08;
29.10.2009;14:27:00,0;28,01;30,44;28,83;0,00;21,24;21,18;23,37;23,08;
29.10.2009;14:27:00,0;28,01;30,44;28,83;0,00;21,24;21,18;23,37;23,08;
29.10.2009;14:27:00,0;28,01;30,44;28,83;0,00;21,24;21,18;23,40;23,08;
29.10.2009;14:27:00,0;28,01;30,44;28,83;0,00;21,24;21,18;23,37;23,08;
29.10.2009;14:27:00,0;28,01;30,44;28,83;0,00;21,24;21,18;23,37;23,08;
29.10.2009;14:27:00,0;28,01;30,44;28,83;0,00;21,24;21,18;23,40;23,08;
29.10.2009;14:27:00,0;28,01;30,44;28,83;0,00;21,24;21,18;23,40;23,08;
29.10.2009;14:27:00,0;28,01;30,44;28,83;0,00;21,24;21,18;23,40;23,08;
29.10.2009;14:27:00,0;27,82;30,22;28,63;0,00;21,24;21,18;23,37;23,08;
29.10.2009;14:27:00,0;28,01;30,44;28,83;0,00;21,24;21,18;23,40;23,08;
29.10.2009;14:27:01,0;27,76;30,12;28,53;0,00;21,24;21,18;23,40;23,08;
29.10.2009;14:27:01,0;28,01;30,44;28,83;0,00;21,24;21,18;23,40;23,08;
29.10.2009;14:27:01,0;27,91;30,33;28,73;0,00;21,24;21,18;23,40;23,08;
29.10.2009;14:27:01,0;28,01;30,44;28,83;0,00;21,24;21,18;23,40;23,08;
29.10.2009;14:27:01,0;28,01;30,44;28,83;0,00;21,24;21,18;23,40;23,08;
29.10.2009;14:27:01,0;28,01;30,44;28,83;0,00;21,24;21,18;23,40;23,08;
29.10.2009;14:27:01,0;28,01;30,44;28,83;0,00;21,24;21,18;23,40;23,08;
29.10.2009;14:27:01,0;28,01;30,44;28,83;0,00;21,24;21,18;23,40;23,08;
29.10.2009;14:27:02,0;27,82;30,22;28,63;0,00;21,24;21,18;23,40;23,08;
29.10.2009;14:27:02,0;27,76;30,15;28,57;0,00;21,24;21,18;23,40;23,08;
29.10.2009;14:27:02,0;28,01;30,44;28,83;0,00;21,24;21,18;23,40;23,08;
29.10.2009;14:27:02,0;28,01;30,44;28,83;0,00;21,24;21,18;23,40;23,08;
29.10.2009;14:27:02,0;28,01;30,44;28,83;0,00;21,24;21,18;23,40;23,08;
29.10.2009;14:27:02,0;28,01;30,44;28,83;0,00;21,24;21,18;23,40;23,08;
29.10.2009;14:27:02,0;28,01;30,44;28,83;0,00;21,24;21,18;23,40;23,08;
29.10.2009;14:27:02,0;28,01;30,44;28,83;0,00;21,24;21,18;23,40;23,08;
29.10.2009;14:27:02,0;28,01;30,44;28,83;0,00;21,24;21,18;23,40;23,08;
29.10.2009;14:27:02,0;28,01;30,44;28,83;0,00;21,24;21,21;23,40;23,08;
29.10.2009;14:27:02,0;27,82;30,22;28,63;0,00;21,24;21,18;23,40;23,08;
29.10.2009;14:27:02,0;27,73;30,12;28,53;0,00;21,24;21,18;23,40;23,08;
29.10.2009;14:27:03,0;28,01;30,44;28,83;0,00;21,24;21,18;23,40;23,08;
29.10.2009;14:27:03,0;28,01;30,44;28,83;0,00;21,24;21,18;23,40;23,08;
29.10.2009;14:27:03,0;28,01;30,44;28,83;0,00;21,24;21,18;23,40;23,08;
29.10.2009;14:27:03,0;28,01;30,44;28,83;0,00;21,24;21,18;23,40;23,10;
29.10.2009;14:27:03,0;28,01;30,44;28,83;0,00;21,24;21,18;23,40;23,08;
29.10.2009;14:27:03,0;28,01;30,44;28,83;0,00;21,24;21,18;23,40;23,08;
29.10.2009;14:27:03,0;28,01;30,44;28,83;0,00;21,24;21,18;23,40;23,08;
29.10.2009;14:27:03,0;28,01;30,44;28,83;0,00;21,24;21,18;23,40;23,08;
29.10.2009;14:27:04,0;27,82;30,22;28,63;0,00;21,24;21,18;23,40;23,08;
29.10.2009;14:27:04,0;28,01;30,44;28,83;0,00;21,24;21,18;23,40;23,08;
29.10.2009;14:27:04,0;27,85;30,26;28,66;0,00;21,24;21,18;23,40;23,08;
29.10.2009;14:27:04,0;28,01;30,44;28,83;0,00;21,24;21,18;23,40;23,08;
29.10.2009;14:27:04,0;28,01;30,44;28,83;0,00;21,24;21,18;23,40;23,08;
29.10.2009;14:27:04,0;28,01;30,44;28,83;0,00;21,24;21,18;23,40;23,08;
29.10.2009;14:27:04,0;28,01;30,44;28,83;0,00;21,24;21,18;23,40;23,08;
29.10.2009;14:27:04,0;28,01;30,44;28,83;0,00;21,24;21,21;23,40;23,10;
29.10.2009;14:27:04,0;28,01;30,44;28,83;0,00;21,24;21,18;23,40;23,10;
29.10.2009;14:27:04,0;28,01;30,44;28,83;0,00;21,24;21,18;23,40;23,08;
29.10.2009;14:27:04,0;27,79;30,19;28,63;0,00;21,24;21,18;23,40;23,10;
29.10.2009;14:27:04,0;28,01;30,44;28,83;0,00;21,24;21,18;23,40;23,08;
29.10.2009;14:27:05,0;27,88;30,33;28,73;0,00;21,24;21,18;23,40;23,10;
29.10.2009;14:27:05,0;28,01;30,44;28,83;0,00;21,24;21,18;23,40;23,08;
29.10.2009;14:27:05,0;28,01;30,44;28,83;0,00;21,24;21,18;23,40;23,10;
29.10.2009;14:27:05,0;28,01;30,44;28,83;0,00;21,24;21,18;23,40;23,08;
29.10.2009;14:27:05,0;28,01;30,44;28,83;0,00;21,24;21,18;23,40;23,10;
29.10.2009;14:27:05,0;28,01;30,44;28,83;0,00;21,24;21,18;23,40;23,10;
29.10.2009;14:27:05,0;28,01;30,44;28,83;0,00;21,24;21,18;23,40;23,08;
29.10.2009;14:27:05,0;28,01;30,44;28,83;0,00;21,24;21,18;23,40;23,10;
29.10.2009;14:27:06,0;27,82;30,22;28,63;0,00;21,24;21,18;23,40;23,08;
29.10.2009;14:27:06,0;28,01;30,44;28,83;0,00;21,24;21,18;23,40;23,08;
29.10.2009;14:27:06,0;27,91;30,33;28,73;0,00;21,24;21,18;23,37;23,10;
29.10.2009;14:27:06,0;28,01;30,44;28,83;0,00;21,24;21,18;23,40;23,08;
29.10.2009;14:27:06,0;27,91;30,33;28,73;0,00;21,24;21,18;23,40;23,08;
29.10.2009;14:27:06,0;28,01;30,44;28,83;0,00;21,24;21,18;23,40;23,10;
29.10.2009;14:27:06,0;28,01;30,44;28,83;0,00;21,24;21,18;23,40;23,10;
29.10.2009;14:27:06,0;28,01;30,44;28,83;0,00;21,24;21,18;23,40;23,08;
29.10.2009;14:27:06,0;28,01;30,44;28,83;0,00;21,24;21,18;23,40;23,08;
29.10.2009;14:27:06,0;28,01;30,44;28,83;0,00;21,24;21,18;23,40;23,10;
29.10.2009;14:27:06,0;27,79;30,19;28,63;0,00;21,24;21,18;23,40;23,10;
29.10.2009;14:27:06,0;28,01;30,44;28,83;0,00;21,24;21,18;23,40;23,10;
29.10.2009;14:27:07,0;28,01;30,44;28,83;0,00;21,24;21,18;23,40;23,10;
29.10.2009;14:27:07,0;28,01;30,44;28,83;0,00;21,24;21,18;23,40;23,10;
29.10.2009;14:27:07,0;28,01;30,44;28,83;0,00;21,24;21,18;23,40;23,10;
29.10.2009;14:27:07,0;28,01;30,44;28,83;0,00;21,24;21,21;23,40;23,10;
29.10.2009;14:27:07,0;28,01;30,44;28,83;0,00;21,24;21,18;23,40;23,10;
29.10.2009;14:27:07,0;28,01;30,44;28,83;0,00;21,24;21,18;23,40;23,10;
29.10.2009;14:27:07,0;28,01;30,44;28,83;0,00;21,24;21,18;23,40;23,10;
29.10.2009;14:27:07,0;28,01;30,44;28,83;0,00;21,24;21,18;23,40;23,08;
29.10.2009;14:27:08,0;27,82;30,19;28,63;0,00;21,24;21,21;23,37;23,08;
29.10.2009;14:27:08,0;28,01;30,44;28,83;0,00;21,24;21,18;23,40;23,08;
29.10.2009;14:27:08,0;28,01;30,44;28,83;0,00;21,24;21,18;23,37;23,08;
29.10.2009;14:27:08,0;28,01;30,44;28,83;0,00;21,24;21,18;23,40;23,10;
29.10.2009;14:27:08,0;28,01;30,44;28,83;0,00;21,24;21,18;23,40;23,10;
29.10.2009;14:27:08,0;28,01;30,44;28,83;0,00;21,24;21,18;23,40;23,10;
29.10.2009;14:27:08,0;28,01;30,44;28,83;0,00;21,24;21,18;23,37;23,08;
29.10.2009;14:27:08,0;28,01;30,44;28,83;0,00;21,24;21,18;23,37;23,08;
29.10.2009;14:27:08,0;28,01;30,44;28,83;0,00;21,26;21,18;23,37;23,08;
29.10.2009;14:27:08,0;28,01;30,44;28,83;0,00;21,24;21,18;23,40;23,10;
29.10.2009;14:27:08,0;27,82;30,22;28,63;0,00;21,24;21,18;23,40;23,10;
29.10.2009;14:27:08,0;28,01;30,44;28,83;0,00;21,24;21,18;23,40;23,08;
29.10.2009;14:27:09,0;28,01;30,44;28,83;0,00;21,24;21,18;23,37;23,10;
29.10.2009;14:27:09,0;28,01;30,44;28,83;0,00;21,24;21,18;23,40;23,10;
29.10.2009;14:27:09,0;28,01;30,44;28,83;0,00;21,24;21,18;23,40;23,10;
29.10.2009;14:27:09,0;28,01;30,44;28,83;0,00;21,24;21,21;23,40;23,10;
29.10.2009;14:27:09,0;28,01;30,44;28,83;0,00;21,24;21,18;23,37;23,10;
29.10.2009;14:27:09,0;28,01;30,44;28,83;0,00;21,24;21,18;23,37;23,10;
29.10.2009;14:27:09,0;28,01;30,44;28,83;0,00;21,24;21,18;23,37;23,10;
29.10.2009;14:27:09,0;28,01;30,44;28,83;0,00;21,24;21,18;23,37;23,10;
29.10.2009;14:27:10,0;27,82;30,22;28,63;0,00;21,24;21,18;23,40;23,10;
29.10.2009;14:27:10,0;28,01;30,44;28,83;0,00;21,24;21,18;23,37;23,10;
29.10.2009;14:27:10,0;28,01;30,44;28,83;0,00;21,24;21,18;23,37;23,10;
29.10.2009;14:27:10,0;28,01;30,44;28,83;0,00;21,24;21,18;23,37;23,08;
29.10.2009;14:27:10,0;28,01;30,44;28,83;0,00;21,24;21,18;23,37;23,10;
29.10.2009;14:27:10,0;28,01;30,44;28,83;0,00;21,24;21,18;23,37;23,08;
29.10.2009;14:27:10,0;28,01;30,44;28,83;0,00;21,24;21,21;23,37;23,10;
29.10.2009;14:27:10,0;28,01;30,44;28,83;0,00;21,24;21,18;23,37;23,10;
29.10.2009;14:27:10,0;28,01;30,44;28,83;0,00;21,24;21,18;23,37;23,08;
29.10.2009;14:27:10,0;28,01;30,44;28,83;0,00;21,24;21,18;23,40;23,08;
29.10.2009;14:27:10,0;27,82;30,22;28,63;0,00;21,24;21,18;23,37;23,10;
29.10.2009;14:27:10,0;28,01;30,44;28,83;0,00;21,24;21,18;23,37;23,10;
29.10.2009;14:27:11,0;28,01;30,44;28,83;0,00;21,24;21,18;23,37;23,08;
29.10.2009;14:27:11,0;28,01;30,44;28,83;0,00;21,24;21,18;23,37;23,10;
29.10.2009;14:27:11,0;28,01;30,44;28,83;0,00;21,24;21,18;23,37;23,10;
29.10.2009;14:27:11,0;28,01;30,44;28,83;0,00;21,24;21,18;23,37;23,10;
29.10.2009;14:27:11,0;28,01;30,44;28,83;0,00;21,24;21,18;23,37;23,10;
29.10.2009;14:27:11,0;28,01;30,44;28,83;0,00;21,24;21,18;23,37;23,10;
29.10.2009;14:27:11,0;28,01;30,44;28,83;0,00;21,24;21,18;23,37;23,10;
29.10.2009;14:27:11,0;28,01;30,44;28,83;0,00;21,24;21,18;23,37;23,10;
29.10.2009;14:27:12,0;27,82;30,22;28,63;0,00;21,24;21,18;23,37;23,08;
29.10.2009;14:27:12,0;28,01;30,44;28,83;0,00;21,24;21,18;23,37;23,10;
29.10.2009;14:27:12,0;28,01;30,44;28,83;0,00;21,24;21,18;23,37;23,10;
29.10.2009;14:27:12,0;28,01;30,44;28,83;0,00;21,24;21,18;23,37;23,08;
29.10.2009;14:27:12,0;28,01;30,44;28,83;0,00;21,24;21,18;23,37;23,08;
29.10.2009;14:27:12,0;28,01;30,44;28,83;0,00;21,24;21,18;23,37;23,10;
29.10.2009;14:27:12,0;28,01;30,44;28,83;0,00;21,24;21,18;23,37;23,08;
29.10.2009;14:27:12,0;28,01;30,44;28,83;0,00;21,24;21,18;23,37;23,08;
29.10.2009;14:27:12,0;28,01;30,44;28,83;0,00;21,24;21,18;23,37;23,10;
29.10.2009;14:27:12,0;28,01;30,44;28,83;0,00;21,24;21,18;23,37;23,10;
29.10.2009;14:27:12,0;27,79;30,19;28,60;0,00;21,24;21,18;23,37;23,10;
29.10.2009;14:27:12,0;28,01;30,44;28,83;0,00;21,24;21,18;23,37;23,10;
29.10.2009;14:27:13,0;28,01;30,44;28,83;0,00;21,24;21,18;23,37;23,08;
29.10.2009;14:27:13,0;28,01;30,44;28,83;0,00;21,24;21,18;23,37;23,10;
29.10.2009;14:27:13,0;28,01;30,44;28,83;0,00;21,24;21,18;23,37;23,10;
29.10.2009;14:27:13,0;28,01;30,44;28,83;0,00;21,24;21,18;23,37;23,08;
29.10.2009;14:27:13,0;28,01;30,44;28,83;0,00;21,24;21,18;23,37;23,10;
29.10.2009;14:27:13,0;28,01;30,44;28,83;0,00;21,24;21,18;23,37;23,10;
29.10.2009;14:27:13,0;28,01;30,44;28,83;0,00;21,24;21,18;23,37;23,10;
29.10.2009;14:27:13,0;28,01;30,44;28,83;0,00;21,24;21,18;23,37;23,08;
29.10.2009;14:27:14,0;27,82;30,22;28,63;0,00;21,24;21,18;23,37;23,08;
29.10.2009;14:27:14,0;28,01;30,44;28,83;0,00;21,24;21,18;23,37;23,10;
29.10.2009;14:27:14,0;28,01;30,44;28,83;0,00;21,24;21,18;23,37;23,10;
29.10.2009;14:27:14,0;28,01;30,44;28,83;0,00;21,24;21,18;23,37;23,08;
29.10.2009;14:27:14,0;28,01;30,44;28,83;0,00;21,24;21,18;23,37;23,08;
29.10.2009;14:27:14,0;28,01;30,44;28,83;0,00;21,24;21,18;23,37;23,08;
29.10.2009;14:27:14,0;28,01;30,44;28,83;0,00;21,24;21,21;23,37;23,10;
29.10.2009;14:27:14,0;28,01;30,44;28,83;0,00;21,24;21,18;23,37;23,10;
29.10.2009;14:27:14,0;28,01;30,44;28,83;0,00;21,24;21,18;23,37;23,10;
29.10.2009;14:27:14,0;28,01;30,44;28,83;0,00;21,24;21,18;23,37;23,10;
29.10.2009;14:27:14,0;27,79;30,19;28,60;0,00;21,24;21,18;23,37;23,08;
29.10.2009;14:27:14,0;28,01;30,44;28,83;0,00;21,24;21,18;23,37;23,10;
29.10.2009;14:27:15,0;28,01;30,44;28,83;0,00;21,24;21,18;23,37;23,10;
29.10.2009;14:27:15,0;28,01;30,44;28,83;0,00;21,24;21,18;23,37;23,10;
29.10.2009;14:27:15,0;28,01;30,44;28,83;0,00;21,24;21,18;23,37;23,08;
29.10.2009;14:27:15,0;28,01;30,44;28,83;0,00;21,24;21,18;23,37;23,10;
29.10.2009;14:27:15,0;28,01;30,44;28,83;0,00;21,24;21,18;23,37;23,08;
29.10.2009;14:27:15,0;28,01;30,44;28,83;0,00;21,24;21,18;23,37;23,08;
29.10.2009;14:27:15,0;28,01;30,44;28,83;0,00;21,24;21,18;23,37;23,08;
29.10.2009;14:27:15,0;28,01;30,44;28,83;0,00;21,24;21,18;23,37;23,10;
29.10.2009;14:27:16,0;27,82;30,22;28,63;0,00;21,24;21,18;23,37;23,10;
29.10.2009;14:27:16,0;28,01;30,44;28,83;0,00;21,24;21,18;23,37;23,10;
29.10.2009;14:27:16,0;28,01;30,44;28,83;0,00;21,24;21,18;23,37;23,10;
29.10.2009;14:27:16,0;28,01;30,44;28,83;0,00;21,24;21,21;23,37;23,08;
29.10.2009;14:27:16,0;28,01;30,44;28,83;0,00;21,24;21,18;23,37;23,10;
29.10.2009;14:27:16,0;28,01;30,44;28,83;0,00;21,26;21,18;23,37;23,10;
29.10.2009;14:27:16,0;28,01;30,44;28,83;0,00;21,24;21,18;23,37;23,10;
29.10.2009;14:27:16,0;28,01;30,44;28,83;0,00;21,24;21,18;23,37;23,10;
29.10.2009;14:27:16,0;28,01;30,44;28,83;0,00;21,24;21,18;23,37;23,10;
29.10.2009;14:27:16,0;28,01;30,44;28,83;0,00;21,24;21,18;23,37;23,10;
29.10.2009;14:27:16,0;27,82;30,19;28,63;0,00;21,24;21,18;23,37;23,08;
29.10.2009;14:27:16,0;28,01;30,44;28,83;0,00;21,24;21,18;23,37;23,08;
29.10.2009;14:27:17,0;28,01;30,44;28,83;0,00;21,24;21,18;23,37;23,10;
29.10.2009;14:27:17,0;28,01;30,44;28,83;0,00;21,24;21,18;23,37;23,08;
29.10.2009;14:27:17,0;28,01;30,44;28,83;0,00;21,24;21,18;23,37;23,08;
29.10.2009;14:27:17,0;28,01;30,44;28,83;0,00;21,24;21,18;23,37;23,10;
29.10.2009;14:27:17,0;28,01;30,44;28,83;0,00;21,24;21,18;23,37;23,10;
29.10.2009;14:27:17,0;28,01;30,44;28,83;0,00;21,24;21,18;23,37;23,08;
29.10.2009;14:27:17,0;28,01;30,44;28,83;0,00;21,24;21,18;23,37;23,10;
29.10.2009;14:27:17,0;28,01;30,44;28,83;0,00;21,24;21,18;23,37;23,08;
29.10.2009;14:27:18,0;27,82;30,22;28,63;0,00;21,24;21,18;23,37;23,10;
29.10.2009;14:27:18,0;28,01;30,44;28,83;0,00;21,24;21,18;23,37;23,08;
29.10.2009;14:27:18,0;28,01;30,44;28,83;0,00;21,24;21,18;23,37;23,08;
29.10.2009;14:27:18,0;28,01;30,44;28,83;0,00;21,24;21,18;23,37;23,10;
29.10.2009;14:27:18,0;28,01;30,44;28,83;0,00;21,24;21,18;23,37;23,08;
29.10.2009;14:27:18,0;28,01;30,44;28,83;0,00;21,24;21,18;23,37;23,10;
29.10.2009;14:27:18,0;28,01;30,44;28,83;0,00;21,24;21,18;23,37;23,08;
29.10.2009;14:27:18,0;28,01;30,44;28,83;0,00;21,24;21,18;23,37;23,08;
29.10.2009;14:27:18,0;28,01;30,44;28,83;0,00;21,24;21,18;23,34;23,10;
29.10.2009;14:27:18,0;28,01;30,44;28,83;0,00;21,24;21,18;23,37;23,10;
29.10.2009;14:27:18,0;27,79;30,19;28,60;0,00;21,24;21,18;23,37;23,10;
29.10.2009;14:27:18,0;28,01;30,44;28,83;0,00;21,24;21,18;23,37;23,08;
29.10.2009;14:27:19,0;28,01;30,44;28,83;0,00;21,24;21,18;23,37;23,08;
29.10.2009;14:27:19,0;28,01;30,44;28,83;0,00;21,24;21,18;23,37;23,08;
29.10.2009;14:27:19,0;28,01;30,44;28,83;0,00;21,24;21,18;23,34;23,08;
29.10.2009;14:27:19,0;28,01;30,44;28,83;0,00;21,24;21,18;23,37;23,08;
29.10.2009;14:27:19,0;28,01;30,44;28,83;0,00;21,24;21,18;23,37;23,10;
29.10.2009;14:27:19,0;28,01;30,44;28,83;0,00;21,24;21,18;23,37;23,10;
29.10.2009;14:27:19,0;28,01;30,44;28,83;0,00;21,24;21,18;23,37;23,08;
29.10.2009;14:27:19,0;28,01;30,44;28,83;0,00;21,24;21,18;23,37;23,08;
29.10.2009;14:27:20,0;27,82;30,22;28,63;0,00;21,24;21,18;23,37;23,08;
29.10.2009;14:27:20,0;28,01;30,44;28,83;0,00;21,24;21,18;23,37;23,10;
29.10.2009;14:27:20,0;28,01;30,44;28,83;0,00;21,24;21,18;23,37;23,08;
29.10.2009;14:27:20,0;28,01;30,44;28,83;0,00;21,24;21,18;23,37;23,08;
29.10.2009;14:27:20,0;28,01;30,44;28,83;0,00;21,24;21,18;23,37;23,08;
29.10.2009;14:27:20,0;28,01;30,44;28,83;0,00;21,24;21,18;23,37;23,10;
29.10.2009;14:27:20,0;28,01;30,44;28,83;0,00;21,24;21,18;23,37;23,10;
29.10.2009;14:27:20,0;28,01;30,44;28,83;0,00;21,24;21,18;23,34;23,08;
29.10.2009;14:27:20,0;28,01;30,44;28,83;0,00;21,24;21,18;23,37;23,08;
29.10.2009;14:27:20,0;28,01;30,44;28,83;0,00;21,24;21,18;23,34;23,08;
29.10.2009;14:27:20,0;27,82;30,22;28,63;0,00;21,24;21,18;23,37;23,08;
29.10.2009;14:27:20,0;28,01;30,44;28,83;0,00;21,24;21,18;23,34;23,10;
29.10.2009;14:27:21,0;28,01;30,44;28,83;0,00;21,24;21,18;23,37;23,08;
29.10.2009;14:27:21,0;28,01;30,44;28,83;0,00;21,24;21,18;23,37;23,08;
29.10.2009;14:27:21,0;28,01;30,44;28,83;0,00;21,24;21,18;23,37;23,10;
29.10.2009;14:27:21,0;28,01;30,44;28,83;0,00;21,24;21,18;23,37;23,08;
29.10.2009;14:27:21,0;28,01;30,44;28,83;0,00;21,24;21,18;23,34;23,08;
29.10.2009;14:27:21,0;28,01;30,44;28,83;0,00;21,24;21,18;23,37;23,08;
29.10.2009;14:27:21,0;28,01;30,44;28,83;0,00;21,24;21,18;23,34;23,08;
29.10.2009;14:27:21,0;28,01;30,44;28,83;0,00;21,24;21,18;23,34;23,08;
29.10.2009;14:27:22,0;27,82;30,22;28,63;0,00;21,24;21,18;23,34;23,08;
29.10.2009;14:27:22,0;28,01;30,44;28,83;0,00;21,24;21,18;23,34;23,08;
29.10.2009;14:27:22,0;28,01;30,44;28,83;0,00;21,24;21,18;23,34;23,08;
29.10.2009;14:27:22,0;28,01;30,44;28,83;0,00;21,24;21,18;23,37;23,08;
29.10.2009;14:27:22,0;28,01;30,44;28,83;0,00;21,24;21,21;23,34;23,08;
29.10.2009;14:27:22,0;28,01;30,44;28,83;0,00;21,24;21,18;23,34;23,08;
29.10.2009;14:27:22,0;28,01;30,44;28,83;0,00;21,24;21,18;23,34;23,08;
29.10.2009;14:27:22,0;28,01;30,44;28,83;0,00;21,24;21,18;23,37;23,08;
29.10.2009;14:27:22,0;28,01;30,44;28,83;0,00;21,24;21,21;23,37;23,08;
29.10.2009;14:27:22,0;28,01;30,44;28,83;0,00;21,24;21,18;23,37;23,08;
29.10.2009;14:27:22,0;27,79;30,19;28,60;0,00;21,24;21,18;23,34;23,08;
29.10.2009;14:27:22,0;28,01;30,44;28,83;0,00;21,24;21,21;23,37;23,08;
29.10.2009;14:27:23,0;28,01;30,44;28,83;0,00;21,24;21,18;23,34;23,08;
29.10.2009;14:27:23,0;28,01;30,44;28,83;0,00;21,24;21,18;23,37;23,08;
29.10.2009;14:27:23,0;28,01;30,44;28,83;0,00;21,24;21,18;23,34;23,08;
29.10.2009;14:27:23,0;28,01;30,44;28,83;0,00;21,24;21,18;23,37;23,08;
29.10.2009;14:27:23,0;28,01;30,44;28,83;0,00;21,24;21,18;23,34;23,08;
29.10.2009;14:27:23,0;28,01;30,44;28,83;0,00;21,24;21,18;23,34;23,08;
29.10.2009;14:27:23,0;28,01;30,44;28,83;0,00;21,24;21,18;23,34;23,08;
29.10.2009;14:27:23,0;28,01;30,44;28,83;0,00;21,24;21,18;23,34;23,08;
29.10.2009;14:27:24,0;27,82;30,22;28,60;0,00;21,24;21,18;23,37;23,08;
29.10.2009;14:27:24,0;28,01;30,44;28,83;0,00;21,24;21,18;23,34;23,08;
29.10.2009;14:27:24,0;28,01;30,44;28,83;0,00;21,24;21,18;23,34;23,10;
29.10.2009;14:27:24,0;28,01;30,44;28,83;0,00;21,24;21,18;23,37;23,08;
29.10.2009;14:27:24,0;28,01;30,44;28,83;0,00;21,24;21,21;23,37;23,08;
29.10.2009;14:27:24,0;28,01;30,44;28,83;0,00;21,24;21,18;23,34;23,08;
29.10.2009;14:27:24,0;28,01;30,44;28,83;0,00;21,24;21,18;23,34;23,08;
29.10.2009;14:27:24,0;28,01;30,44;28,83;0,00;21,24;21,18;23,34;23,08;
29.10.2009;14:27:24,0;28,01;30,44;28,83;0,00;21,24;21,18;23,37;23,08;
29.10.2009;14:27:24,0;28,01;30,44;28,83;0,00;21,24;21,18;23,34;23,08;
29.10.2009;14:27:24,0;27,82;30,22;28,63;0,00;21,24;21,21;23,37;23,08;
29.10.2009;14:27:24,0;28,01;30,44;28,83;0,00;21,24;21,18;23,37;23,08;
29.10.2009;14:27:25,0;28,01;30,44;28,83;0,00;21,24;21,18;23,37;23,08;
29.10.2009;14:27:25,0;28,01;30,44;28,83;0,00;21,24;21,18;23,37;23,08;
29.10.2009;14:27:25,0;28,01;30,44;28,83;0,00;21,24;21,18;23,37;23,08;
29.10.2009;14:27:25,0;28,01;30,44;28,83;0,00;21,24;21,21;23,34;23,08;
29.10.2009;14:27:25,0;28,01;30,44;28,83;0,00;21,24;21,18;23,37;23,08;
29.10.2009;14:27:25,0;28,01;30,44;28,83;0,00;21,24;21,18;23,37;23,08;
29.10.2009;14:27:25,0;28,01;30,44;28,83;0,00;21,24;21,18;23,37;23,08;
29.10.2009;14:27:25,0;28,01;30,44;28,83;0,00;21,24;21,18;23,37;23,08;
29.10.2009;14:27:26,0;27,79;30,19;28,63;0,00;21,24;21,21;23,37;23,08;
29.10.2009;14:27:26,0;28,01;30,44;28,83;0,00;21,24;21,18;23,37;23,08;
29.10.2009;14:27:26,0;28,01;30,44;28,83;0,00;21,24;21,18;23,37;23,08;
29.10.2009;14:27:26,0;28,01;30,44;28,83;0,00;21,24;21,18;23,37;23,08;
29.10.2009;14:27:26,0;28,01;30,44;28,83;0,00;21,24;21,18;23,37;23,08;
29.10.2009;14:27:26,0;28,01;30,44;28,83;0,00;21,24;21,18;23,37;23,08;
29.10.2009;14:27:26,0;28,01;30,44;28,83;0,00;21,24;21,18;23,37;23,08;
29.10.2009;14:27:26,0;28,01;30,44;28,83;0,00;21,24;21,18;23,37;23,08;
29.10.2009;14:27:26,0;28,01;30,44;28,83;0,00;21,24;21,18;23,37;23,08;
29.10.2009;14:27:26,0;28,01;30,44;28,83;0,00;21,24;21,18;23,37;23,08;
29.10.2009;14:27:26,0;27,79;30,19;28,63;0,00;21,24;21,18;23,37;23,08;
29.10.2009;14:27:26,0;28,01;30,44;28,83;0,00;21,24;21,21;23,37;23,08;
29.10.2009;14:27:27,0;28,01;30,44;28,83;0,00;21,24;21,18;23,37;23,08;
29.10.2009;14:27:27,0;28,01;30,44;28,83;0,00;21,24;21,18;23,37;23,08;
29.10.2009;14:27:27,0;28,01;30,44;28,83;0,00;21,24;21,21;23,37;23,08;
29.10.2009;14:27:27,0;28,01;30,44;28,83;0,00;21,24;21,18;23,37;23,08;
29.10.2009;14:27:27,0;28,01;30,44;28,83;0,00;21,24;21,18;23,37;23,08;
29.10.2009;14:27:27,0;28,01;30,44;28,83;0,00;21,24;21,18;23,37;23,08;
29.10.2009;14:27:27,0;28,01;30,44;28,83;0,00;21,24;21,18;23,37;23,10;
29.10.2009;14:27:27,0;28,01;30,44;28,83;0,00;21,26;21,18;23,37;23,08;
29.10.2009;14:27:28,0;27,82;30,22;28,63;0,00;21,24;21,18;23,37;23,08;
29.10.2009;14:27:28,0;28,01;30,44;28,83;0,00;21,24;21,18;23,37;23,08;
29.10.2009;14:27:28,0;28,01;30,44;28,83;0,00;21,24;21,18;23,37;23,08;
29.10.2009;14:27:28,0;28,01;30,44;28,83;0,00;21,24;21,18;23,37;23,10;
29.10.2009;14:27:28,0;28,01;30,44;28,83;0,00;21,24;21,18;23,37;23,08;
29.10.2009;14:27:28,0;28,01;30,44;28,83;0,00;21,24;21,18;23,37;23,08;
29.10.2009;14:27:28,0;28,01;30,44;28,83;0,00;21,24;21,18;23,37;23,08;
29.10.2009;14:27:28,0;28,01;30,44;28,83;0,00;21,24;21,21;23,37;23,08;
29.10.2009;14:27:28,0;28,01;30,44;28,83;0,00;21,24;21,18;23,37;23,10;
29.10.2009;14:27:28,0;28,01;30,44;28,83;0,00;21,24;21,18;23,37;23,08;
29.10.2009;14:27:28,0;27,82;30,22;28,63;0,00;21,24;21,18;23,37;23,08;
29.10.2009;14:27:28,0;28,01;30,44;28,83;0,00;21,24;21,18;23,37;23,08;
29.10.2009;14:27:29,0;28,01;30,44;28,83;0,00;21,24;21,18;23,37;23,08;
29.10.2009;14:27:29,0;28,01;30,44;28,83;0,00;21,24;21,18;23,37;23,08;
29.10.2009;14:27:29,0;28,01;30,44;28,83;0,00;21,24;21,18;23,37;23,08;
29.10.2009;14:27:29,0;28,01;30,44;28,83;0,00;21,24;21,18;23,37;23,08;
29.10.2009;14:27:29,0;28,01;30,44;28,83;0,00;21,24;21,18;23,37;23,08;
29.10.2009;14:27:29,0;28,01;30,44;28,83;0,00;21,24;21,18;23,37;23,08;
29.10.2009;14:27:29,0;28,01;30,44;28,83;0,00;21,24;21,21;23,37;23,10;
29.10.2009;14:27:29,0;28,01;30,44;28,83;0,00;21,24;21,18;23,37;23,08;
29.10.2009;14:27:30,0;27,79;30,19;28,63;0,00;21,24;21,18;23,37;23,08;
29.10.2009;14:27:30,0;28,01;30,44;28,83;0,00;21,24;21,18;23,37;23,08;
29.10.2009;14:27:30,0;28,01;30,44;28,83;0,00;21,24;21,18;23,37;23,08;
29.10.2009;14:27:30,0;28,01;30,44;28,83;0,00;21,24;21,21;23,37;23,08;
29.10.2009;14:27:30,0;28,01;30,44;28,83;0,00;21,24;21,18;23,37;23,08;
29.10.2009;14:27:30,0;28,01;30,44;28,83;0,00;21,24;21,18;23,37;23,08;
29.10.2009;14:27:30,0;28,01;30,44;28,83;0,00;21,24;21,18;23,37;23,08;
29.10.2009;14:27:30,0;28,01;30,44;28,83;0,00;21,24;21,18;23,37;23,08;
29.10.2009;14:27:30,0;28,01;30,44;28,83;0,00;21,24;21,18;23,37;23,10;
29.10.2009;14:27:30,0;28,01;30,44;28,83;0,00;21,24;21,18;23,37;23,10;
29.10.2009;14:27:30,0;27,79;30,19;28,60;0,00;21,24;21,18;23,37;23,08;
29.10.2009;14:27:30,0;28,01;30,44;28,83;0,00;21,24;21,21;23,37;23,10;
29.10.2009;14:27:31,0;28,01;30,44;28,83;0,00;21,24;21,18;23,37;23,08;
29.10.2009;14:27:31,0;28,01;30,44;28,83;0,00;21,24;21,18;23,37;23,08;
29.10.2009;14:27:31,0;28,01;30,44;28,83;0,00;21,24;21,18;23,37;23,08;
29.10.2009;14:27:31,0;28,01;30,44;28,83;0,00;21,24;21,21;23,37;23,08;
29.10.2009;14:27:31,0;28,01;30,44;28,83;0,00;21,24;21,18;23,37;23,10;
29.10.2009;14:27:31,0;28,01;30,44;28,83;0,00;21,24;21,18;23,37;23,08;
29.10.2009;14:27:31,0;28,01;30,44;28,83;0,00;21,24;21,18;23,37;23,08;
29.10.2009;14:27:31,0;28,01;30,44;28,83;0,00;21,24;21,18;23,37;23,08;
29.10.2009;14:27:32,0;27,82;30,22;28,63;0,00;21,24;21,18;23,37;23,08;
29.10.2009;14:27:32,0;28,01;30,44;28,83;0,00;21,24;21,18;23,37;23,08;
29.10.2009;14:27:32,0;28,01;30,44;28,83;0,00;21,24;21,18;23,37;23,08;
29.10.2009;14:27:32,0;28,01;30,44;28,83;0,00;21,24;21,18;23,37;23,08;
29.10.2009;14:27:32,0;28,01;30,44;28,83;0,00;21,24;21,18;23,37;23,08;
29.10.2009;14:27:32,0;28,01;30,44;28,83;0,00;21,24;21,18;23,37;23,08;
29.10.2009;14:27:32,0;28,01;30,44;28,83;0,00;21,24;21,18;23,37;23,08;
29.10.2009;14:27:32,0;28,01;30,44;28,83;0,00;21,24;21,18;23,37;23,08;
29.10.2009;14:27:32,0;28,01;30,44;28,83;0,00;21,24;21,18;23,37;23,08;
29.10.2009;14:27:32,0;28,01;30,44;28,83;0,00;21,24;21,18;23,37;23,10;
29.10.2009;14:27:32,0;27,79;30,22;28,63;0,00;21,24;21,18;23,37;23,08;
29.10.2009;14:27:32,0;28,01;30,44;28,83;0,00;21,24;21,18;23,37;23,08;
29.10.2009;14:27:33,0;28,01;30,44;28,83;0,00;21,24;21,18;23,37;23,10;
29.10.2009;14:27:33,0;28,01;30,44;28,83;0,00;21,24;21,18;23,37;23,08;
29.10.2009;14:27:33,0;28,01;30,44;28,83;0,00;21,24;21,18;23,37;23,08;
29.10.2009;14:27:33,0;28,01;30,44;28,83;0,00;21,24;21,18;23,37;23,08;
29.10.2009;14:27:33,0;28,01;30,44;28,83;0,00;21,24;21,18;23,37;23,08;
29.10.2009;14:27:33,0;28,01;30,44;28,83;0,00;21,24;21,18;23,37;23,08;
29.10.2009;14:27:33,0;28,01;30,44;28,83;0,00;21,24;21,18;23,37;23,08;
29.10.2009;14:27:33,0;28,01;30,44;28,83;0,00;21,24;21,18;23,37;23,10;
29.10.2009;14:27:34,0;27,79;30,19;28,63;0,00;21,24;21,18;23,34;23,08;
29.10.2009;14:27:34,0;28,01;30,44;28,83;0,00;21,24;21,18;23,37;23,08;
29.10.2009;14:27:34,0;28,01;30,44;28,83;0,00;21,24;21,18;23,37;23,08;
29.10.2009;14:27:34,0;28,01;30,44;28,83;0,00;21,24;21,21;23,37;23,08;
29.10.2009;14:27:34,0;28,01;30,44;28,83;0,00;21,24;21,18;23,37;23,08;
29.10.2009;14:27:34,0;28,01;30,44;28,83;0,00;21,24;21,21;23,34;23,10;
29.10.2009;14:27:34,0;28,01;30,44;28,83;0,00;21,24;21,18;23,34;23,08;
29.10.2009;14:27:34,0;28,01;30,44;28,83;0,00;21,24;21,18;23,37;23,10;
29.10.2009;14:27:34,0;28,01;30,44;28,83;0,00;21,24;21,18;23,34;23,08;
29.10.2009;14:27:34,0;28,01;30,44;28,83;0,00;21,24;21,21;23,34;23,08;
29.10.2009;14:27:34,0;27,79;30,19;28,60;0,00;21,24;21,18;23,37;23,08;
29.10.2009;14:27:34,0;28,01;30,44;28,83;0,00;21,24;21,18;23,37;23,08;
29.10.2009;14:27:35,0;28,01;30,44;28,83;0,00;21,24;21,18;23,37;23,08;
29.10.2009;14:27:35,0;28,01;30,44;28,83;0,00;21,24;21,18;23,37;23,08;
29.10.2009;14:27:35,0;28,01;30,44;28,83;0,00;21,24;21,18;23,37;23,08;
29.10.2009;14:27:35,0;28,01;30,44;28,83;0,00;21,24;21,18;23,37;23,08;
29.10.2009;14:27:35,0;28,01;30,44;28,83;0,00;21,24;21,18;23,37;23,08;
29.10.2009;14:27:35,0;28,01;30,44;28,83;0,00;21,24;21,18;23,34;23,10;
29.10.2009;14:27:35,0;28,01;30,44;28,83;0,00;21,24;21,18;23,34;23,08;
29.10.2009;14:27:35,0;28,01;30,44;28,83;0,00;21,24;21,18;23,37;23,08;
29.10.2009;14:27:36,0;27,79;30,22;28,63;0,00;21,24;21,18;23,34;23,08;
29.10.2009;14:27:36,0;28,01;30,44;28,83;0,00;21,24;21,18;23,34;23,08;
29.10.2009;14:27:36,0;28,01;30,44;28,83;0,00;21,24;21,21;23,37;23,08;
29.10.2009;14:27:36,0;28,01;30,44;28,83;0,00;21,24;21,18;23,37;23,08;
29.10.2009;14:27:36,0;28,01;30,44;28,83;0,00;21,24;21,18;23,37;23,08;
29.10.2009;14:27:36,0;28,01;30,44;28,83;0,00;21,24;21,18;23,37;23,08;
29.10.2009;14:27:36,0;28,01;30,44;28,83;0,00;21,24;21,18;23,34;23,08;
29.10.2009;14:27:36,0;28,01;30,44;28,83;0,00;21,24;21,18;23,37;23,08;
29.10.2009;14:27:36,0;28,01;30,44;28,83;0,00;21,24;21,21;23,34;23,08;
29.10.2009;14:27:36,0;28,01;30,44;28,83;0,00;21,24;21,18;23,34;23,08;
29.10.2009;14:27:36,0;27,79;30,19;28,60;0,00;21,24;21,18;23,34;23,08;
29.10.2009;14:27:36,0;28,01;30,44;28,83;0,00;21,24;21,18;23,37;23,08;
29.10.2009;14:27:37,0;28,01;30,44;28,83;0,00;21,24;21,18;23,34;23,08;
29.10.2009;14:27:37,0;28,01;30,44;28,83;0,00;21,24;21,18;23,34;23,08;
29.10.2009;14:27:37,0;28,01;30,44;28,83;0,00;21,24;21,18;23,37;23,08;
29.10.2009;14:27:37,0;28,01;30,44;28,83;0,00;21,24;21,18;23,34;23,08;
29.10.2009;14:27:37,0;28,01;30,44;28,83;0,00;21,24;21,18;23,34;23,08;
29.10.2009;14:27:37,0;28,01;30,44;28,83;0,00;21,24;21,18;23,34;23,10;
29.10.2009;14:27:37,0;28,01;30,44;28,83;0,00;21,24;21,18;23,34;23,08;
29.10.2009;14:27:37,0;28,01;30,44;28,83;0,00;21,24;21,18;23,34;23,08;
29.10.2009;14:27:38,0;27,82;30,22;28,63;0,00;21,24;21,18;23,34;23,08;
29.10.2009;14:27:38,0;28,01;30,44;28,83;0,00;21,24;21,21;23,34;23,10;
29.10.2009;14:27:38,0;28,01;30,44;28,83;0,00;21,24;21,18;23,37;23,08;
29.10.2009;14:27:38,0;28,01;30,44;28,83;0,00;21,24;21,18;23,34;23,08;
29.10.2009;14:27:38,0;28,01;30,44;28,83;0,00;21,24;21,18;23,34;23,08;
29.10.2009;14:27:38,0;28,01;30,44;28,83;0,00;21,24;21,21;23,34;23,10;
29.10.2009;14:27:38,0;28,01;30,44;28,83;0,00;21,24;21,18;23,34;23,08;
29.10.2009;14:27:38,0;28,01;30,44;28,83;0,00;21,24;21,18;23,34;23,08;
29.10.2009;14:27:38,0;28,01;30,44;28,83;0,00;21,24;21,18;23,34;23,08;
29.10.2009;14:27:38,0;28,01;30,44;28,83;0,00;21,24;21,18;23,34;23,08;
29.10.2009;14:27:38,0;27,82;30,19;28,60;0,00;21,24;21,21;23,34;23,08;
29.10.2009;14:27:38,0;28,01;30,44;28,83;0,00;21,24;21,18;23,34;23,08;
29.10.2009;14:27:39,0;28,01;30,44;28,83;0,00;21,24;21,18;23,37;23,08;
29.10.2009;14:27:39,0;28,01;30,44;28,83;0,00;21,24;21,21;23,34;23,10;
29.10.2009;14:27:39,0;28,01;30,44;28,83;0,00;21,24;21,18;23,34;23,08;
29.10.2009;14:27:39,0;28,01;30,44;28,83;0,00;21,24;21,18;23,34;23,08;
29.10.2009;14:27:39,0;28,01;30,44;28,83;0,00;21,24;21,21;23,34;23,08;
29.10.2009;14:27:39,0;28,01;30,44;28,83;0,00;21,24;21,18;23,34;23,08;
29.10.2009;14:27:39,0;28,01;30,44;28,83;0,00;21,24;21,21;23,34;23,08;
29.10.2009;14:27:39,0;28,01;30,44;28,83;0,00;21,24;21,18;23,34;23,08;
29.10.2009;14:27:40,0;27,82;30,22;28,63;0,00;21,24;21,18;23,34;23,08;
29.10.2009;14:27:40,0;28,01;30,44;28,83;0,00;21,24;21,21;23,34;23,10;
29.10.2009;14:27:40,0;28,01;30,44;28,83;0,00;21,24;21,21;23,34;23,08;
29.10.2009;14:27:40,0;28,01;30,44;28,83;0,00;21,24;21,21;23,34;23,08;
29.10.2009;14:27:40,0;28,01;30,44;28,83;0,00;21,24;21,21;23,34;23,10;
29.10.2009;14:27:40,0;28,01;30,44;28,83;0,00;21,24;21,18;23,34;23,08;
29.10.2009;14:27:40,0;28,01;30,44;28,83;0,00;21,24;21,18;23,34;23,10;
29.10.2009;14:27:40,0;28,01;30,44;28,83;0,00;21,24;21,18;23,34;23,08;
29.10.2009;14:27:40,0;28,01;30,44;28,83;0,00;21,24;21,18;23,34;23,08;
29.10.2009;14:27:40,0;28,01;30,44;28,83;0,00;21,24;21,18;23,34;23,08;
29.10.2009;14:27:40,0;27,79;30,19;28,60;0,00;21,24;21,18;23,34;23,08;
29.10.2009;14:27:40,0;28,01;30,44;28,83;0,00;21,24;21,18;23,34;23,08;
29.10.2009;14:27:41,0;28,01;30,44;28,83;0,00;21,24;21,18;23,34;23,08;
29.10.2009;14:27:41,0;28,01;30,44;28,83;0,00;21,24;21,18;23,34;23,08;
29.10.2009;14:27:41,0;28,01;30,44;28,83;0,00;21,24;21,18;23,34;23,08;
29.10.2009;14:27:41,0;28,01;30,44;28,83;0,00;21,24;21,18;23,34;23,08;
29.10.2009;14:27:41,0;28,01;30,44;28,83;0,00;21,24;21,21;23,34;23,08;
29.10.2009;14:27:41,0;28,01;30,44;28,83;0,00;21,24;21,18;23,34;23,08;
29.10.2009;14:27:41,0;28,01;30,44;28,83;0,00;21,24;21,21;23,34;23,08;
29.10.2009;14:27:41,0;28,01;30,44;28,83;0,00;21,24;21,21;23,34;23,08;
29.10.2009;14:27:42,0;27,82;30,22;28,63;0,00;21,24;21,18;23,34;23,08;
29.10.2009;14:27:42,0;28,01;30,44;28,83;0,00;21,24;21,21;23,34;23,08;
29.10.2009;14:27:42,0;28,01;30,44;28,83;0,00;21,24;21,18;23,34;23,08;
29.10.2009;14:27:42,0;28,01;30,44;28,83;0,00;21,24;21,18;23,34;23,08;
29.10.2009;14:27:42,0;28,01;30,44;28,83;0,00;21,24;21,18;23,34;23,08;
29.10.2009;14:27:42,0;28,01;30,44;28,83;0,00;21,24;21,18;23,34;23,08;
29.10.2009;14:27:42,0;28,01;30,44;28,83;0,00;21,24;21,18;23,34;23,08;
29.10.2009;14:27:42,0;28,01;30,44;28,83;0,00;21,24;21,18;23,34;23,08;
29.10.2009;14:27:42,0;28,01;30,44;28,83;0,00;21,24;21,18;23,34;23,08;
29.10.2009;14:27:42,0;28,01;30,44;28,83;0,00;21,24;21,18;23,34;23,08;
29.10.2009;14:27:42,0;27,79;30,19;28,63;0,00;21,24;21,18;23,34;23,08;
29.10.2009;14:27:42,0;28,01;30,44;28,83;0,00;21,24;21,18;23,34;23,08;
29.10.2009;14:27:43,0;28,01;30,44;28,83;0,00;21,26;21,18;23,34;23,08;
29.10.2009;14:27:43,0;28,01;30,44;28,83;0,00;21,24;21,18;23,34;23,08;
29.10.2009;14:27:43,0;28,01;30,44;28,83;0,00;21,24;21,18;23,34;23,08;
29.10.2009;14:27:43,0;28,01;30,44;28,83;0,00;21,26;21,21;23,34;23,08;
29.10.2009;14:27:43,0;28,01;30,44;28,83;0,00;21,24;21,18;23,34;23,08;
29.10.2009;14:27:43,0;28,01;30,44;28,83;0,00;21,24;21,18;23,34;23,08;
29.10.2009;14:27:43,0;28,01;30,44;28,83;0,00;21,24;21,18;23,34;23,08;
29.10.2009;14:27:43,0;28,01;30,44;28,83;0,00;21,24;21,18;23,34;23,08;
29.10.2009;14:27:44,0;27,79;30,19;28,60;0,00;21,24;21,18;23,34;23,08;
29.10.2009;14:27:44,0;28,01;30,44;28,83;0,00;21,24;21,18;23,34;23,08;
29.10.2009;14:27:44,0;28,01;30,44;28,83;0,00;21,24;21,18;23,34;23,08;
29.10.2009;14:27:44,0;28,01;30,44;28,83;0,00;21,24;21,18;23,34;23,08;
29.10.2009;14:27:44,0;28,01;30,44;28,83;0,00;21,24;21,18;23,34;23,08;
29.10.2009;14:27:44,0;28,01;30,44;28,83;0,00;21,24;21,18;23,34;23,08;
29.10.2009;14:27:44,0;28,01;30,44;28,83;0,00;21,24;21,18;23,34;23,08;
29.10.2009;14:27:44,0;28,01;30,44;28,83;0,00;21,24;21,18;23,34;23,08;
29.10.2009;14:27:44,0;28,01;30,44;28,83;0,00;21,24;21,21;23,34;23,08;
29.10.2009;14:27:44,0;28,01;30,44;28,83;0,00;21,24;21,18;23,34;23,08;
29.10.2009;14:27:44,0;27,79;30,19;28,60;0,00;21,24;21,18;23,34;23,08;
29.10.2009;14:27:44,0;28,01;30,44;28,83;0,00;21,24;21,18;23,34;23,08;
29.10.2009;14:27:45,0;28,01;30,44;28,83;0,00;21,24;21,18;23,34;23,08;
29.10.2009;14:27:45,0;28,01;30,44;28,83;0,00;21,24;21,21;23,34;23,08;
29.10.2009;14:27:45,0;28,01;30,44;28,83;0,00;21,24;21,18;23,34;23,08;
29.10.2009;14:27:45,0;28,01;30,44;28,83;0,00;21,24;21,18;23,34;23,08;
29.10.2009;14:27:45,0;28,01;30,44;28,83;0,00;21,24;21,18;23,34;23,08;
29.10.2009;14:27:45,0;28,01;30,44;28,83;0,00;21,24;21,18;23,34;23,08;
29.10.2009;14:27:45,0;28,01;30,44;28,83;0,00;21,24;21,18;23,34;23,08;
29.10.2009;14:27:45,0;28,01;30,44;28,83;0,00;21,24;21,21;23,34;23,08;
29.10.2009;14:27:46,0;27,82;30,22;28,63;0,00;21,24;21,18;23,34;23,08;
29.10.2009;14:27:46,0;28,01;30,44;28,83;0,00;21,24;21,18;23,34;23,08;
29.10.2009;14:27:46,0;28,01;30,44;28,83;0,00;21,24;21,21;23,34;23,08;
29.10.2009;14:27:46,0;28,01;30,44;28,83;0,00;21,24;21,18;23,34;23,08;
29.10.2009;14:27:46,0;28,01;30,44;28,83;0,00;21,24;21,18;23,34;23,08;
29.10.2009;14:27:46,0;28,01;30,44;28,83;0,00;21,24;21,21;23,34;23,08;
29.10.2009;14:27:46,0;28,01;30,44;28,83;0,00;21,24;21,18;23,34;23,08;
29.10.2009;14:27:46,0;28,01;30,44;28,83;0,00;21,24;21,18;23,34;23,08;
29.10.2009;14:27:46,0;28,01;30,44;28,83;0,00;21,24;21,18;23,34;23,08;
29.10.2009;14:27:46,0;28,01;30,44;28,83;0,00;21,24;21,18;23,34;23,08;
29.10.2009;14:27:46,0;27,79;30,19;28,60;0,00;21,24;21,18;23,34;23,08;
29.10.2009;14:27:46,0;28,01;30,44;28,83;0,00;21,24;21,21;23,34;23,08;
29.10.2009;14:27:47,0;28,01;30,44;28,83;0,00;21,24;21,18;23,34;23,08;
29.10.2009;14:27:47,0;28,01;30,44;28,83;0,00;21,24;21,18;23,34;23,08;
29.10.2009;14:27:47,0;28,01;30,44;28,83;0,00;21,24;21,21;23,34;23,08;
29.10.2009;14:27:47,0;28,01;30,44;28,83;0,00;21,24;21,18;23,34;23,08;
29.10.2009;14:27:47,0;28,01;30,44;28,83;0,00;21,24;21,18;23,34;23,08;
29.10.2009;14:27:47,0;28,01;30,44;28,83;0,00;21,24;21,18;23,34;23,08;
29.10.2009;14:27:47,0;28,01;30,44;28,83;0,00;21,24;21,18;23,34;23,08;
29.10.2009;14:27:47,0;28,01;30,44;28,83;0,00;21,24;21,18;23,34;23,08;
29.10.2009;14:27:48,0;27,82;30,22;28,63;0,00;21,24;21,18;23,34;23,08;
29.10.2009;14:27:48,0;28,01;30,44;28,83;0,00;21,24;21,18;23,34;23,08;
29.10.2009;14:27:48,0;28,01;30,44;28,83;0,00;21,26;21,18;23,34;23,08;
29.10.2009;14:27:48,0;28,01;30,44;28,83;0,00;21,24;21,18;23,34;23,08;
29.10.2009;14:27:48,0;28,01;30,44;28,83;0,00;21,24;21,18;23,34;23,08;
29.10.2009;14:27:48,0;28,01;30,44;28,83;0,00;21,24;21,18;23,34;23,08;
29.10.2009;14:27:48,0;28,01;30,44;28,83;0,00;21,24;21,21;23,34;23,08;
29.10.2009;14:27:48,0;28,01;30,44;28,83;0,00;21,24;21,18;23,34;23,08;
29.10.2009;14:27:48,0;28,01;30,44;28,83;0,00;21,24;21,21;23,34;23,08;
29.10.2009;14:27:48,0;28,01;30,44;28,83;0,00;21,24;21,18;23,34;23,08;
29.10.2009;14:27:48,0;27,79;30,19;28,60;0,00;21,24;21,21;23,34;23,08;
29.10.2009;14:27:48,0;28,01;30,44;28,83;0,00;21,24;21,18;23,32;23,08;
29.10.2009;14:27:49,0;28,01;30,44;28,83;0,00;21,24;21,18;23,34;23,08;
29.10.2009;14:27:49,0;28,01;30,44;28,83;0,00;21,24;21,18;23,34;23,08;
29.10.2009;14:27:49,0;28,01;30,44;28,83;0,00;21,24;21,18;23,34;23,08;
29.10.2009;14:27:49,0;28,01;30,44;28,83;0,00;21,24;21,18;23,34;23,08;
29.10.2009;14:27:49,0;28,01;30,44;28,83;0,00;21,24;21,18;23,34;23,08;
29.10.2009;14:27:49,0;28,01;30,44;28,83;0,00;21,24;21,18;23,34;23,08;
29.10.2009;14:27:49,0;28,01;30,44;28,83;0,00;21,24;21,18;23,34;23,08;
29.10.2009;14:27:49,0;28,01;30,44;28,83;0,00;21,24;21,18;23,32;23,08;
29.10.2009;14:27:50,0;27,82;30,19;28,63;0,00;21,24;21,18;23,34;23,08;
29.10.2009;14:27:50,0;28,01;30,44;28,83;0,00;21,24;21,18;23,34;23,08;
29.10.2009;14:27:50,0;28,01;30,44;28,83;0,00;21,24;21,18;23,34;23,08;
29.10.2009;14:27:50,0;28,01;30,44;28,83;0,00;21,24;21,18;23,34;23,08;
29.10.2009;14:27:50,0;28,01;30,44;28,83;0,00;21,24;21,18;23,34;23,08;
29.10.2009;14:27:50,0;28,01;30,44;28,83;0,00;21,24;21,18;23,34;23,08;
29.10.2009;14:27:50,0;28,01;30,44;28,83;0,00;21,24;21,18;23,34;23,08;
29.10.2009;14:27:50,0;28,01;30,44;28,83;0,00;21,24;21,18;23,32;23,08;
29.10.2009;14:27:50,0;28,01;30,44;28,83;0,00;21,24;21,18;23,34;23,08;
29.10.2009;14:27:50,0;28,01;30,44;28,83;0,00;21,24;21,18;23,34;23,08;
29.10.2009;14:27:50,0;27,79;30,19;28,63;0,00;21,24;21,18;23,34;23,08;
29.10.2009;14:27:50,0;28,01;30,44;28,83;0,00;21,24;21,18;23,34;23,08;
29.10.2009;14:27:51,0;28,01;30,44;28,83;0,00;21,24;21,18;23,34;23,08;
29.10.2009;14:27:51,0;28,01;30,44;28,83;0,00;21,24;21,18;23,34;23,08;
29.10.2009;14:27:51,0;28,01;30,44;28,83;0,00;21,24;21,21;23,34;23,08;
29.10.2009;14:27:51,0;28,01;30,44;28,83;0,00;21,24;21,21;23,34;23,08;
29.10.2009;14:27:51,0;28,01;30,44;28,83;0,00;21,24;21,18;23,34;23,08;
29.10.2009;14:27:51,0;28,01;30,44;28,83;0,00;21,24;21,18;23,34;23,08;
29.10.2009;14:27:51,0;28,01;30,44;28,83;0,00;21,24;21,18;23,34;23,08;
29.10.2009;14:27:51,0;28,01;30,44;28,83;0,00;21,24;21,18;23,34;23,08;
29.10.2009;14:27:52,0;27,79;30,19;28,60;0,00;21,24;21,18;23,34;23,08;
29.10.2009;14:27:52,0;28,01;30,44;28,83;0,00;21,24;21,18;23,34;23,08;
29.10.2009;14:27:52,0;28,01;30,44;28,83;0,00;21,24;21,18;23,34;23,08;
29.10.2009;14:27:52,0;28,01;30,44;28,83;0,00;21,24;21,18;23,32;23,08;
29.10.2009;14:27:52,0;28,01;30,44;28,83;0,00;21,24;21,21;23,34;23,08;
29.10.2009;14:27:52,0;28,01;30,44;28,83;0,00;21,24;21,18;23,34;23,08;
29.10.2009;14:27:52,0;28,01;30,44;28,83;0,00;21,24;21,18;23,32;23,08;
29.10.2009;14:27:52,0;28,01;30,44;28,83;0,00;21,24;21,18;23,34;23,08;
29.10.2009;14:27:52,0;28,01;30,44;28,83;0,00;21,24;21,18;23,34;23,08;
29.10.2009;14:27:52,0;28,01;30,44;28,83;0,00;21,24;21,18;23,34;23,08;
29.10.2009;14:27:52,0;27,82;30,22;28,63;0,00;21,24;21,18;23,34;23,08;
29.10.2009;14:27:52,0;28,01;30,44;28,83;0,00;21,24;21,18;23,34;23,08;
29.10.2009;14:27:53,0;28,01;30,44;28,83;0,00;21,24;21,18;23,34;23,08;
29.10.2009;14:27:53,0;28,01;30,44;28,83;0,00;21,24;21,18;23,34;23,08;
29.10.2009;14:27:53,0;28,01;30,44;28,83;0,00;21,24;21,18;23,34;23,08;
29.10.2009;14:27:53,0;28,01;30,44;28,83;0,00;21,24;21,18;23,34;23,08;
29.10.2009;14:27:53,0;28,01;30,44;28,83;0,00;21,24;21,18;23,34;23,08;
29.10.2009;14:27:53,0;28,01;30,44;28,83;0,00;21,24;21,18;23,34;23,08;
29.10.2009;14:27:53,0;28,01;30,44;28,83;0,00;21,24;21,18;23,32;23,08;
29.10.2009;14:27:53,0;28,01;30,44;28,83;0,00;21,24;21,18;23,34;23,08;
29.10.2009;14:27:54,0;27,82;30,22;28,63;0,00;21,24;21,21;23,34;23,08;
29.10.2009;14:27:54,0;28,01;30,44;28,83;0,00;21,24;21,18;23,34;23,08;
29.10.2009;14:27:54,0;28,01;30,44;28,83;0,00;21,24;21,18;23,32;23,08;
29.10.2009;14:27:54,0;28,01;30,44;28,83;0,00;21,24;21,18;23,34;23,08;
29.10.2009;14:27:54,0;28,01;30,44;28,83;0,00;21,24;21,18;23,34;23,08;
29.10.2009;14:27:54,0;28,01;30,44;28,83;0,00;21,24;21,21;23,32;23,08;
29.10.2009;14:27:54,0;28,01;30,44;28,83;0,00;21,24;21,18;23,32;23,08;
29.10.2009;14:27:54,0;28,01;30,44;28,83;0,00;21,24;21,18;23,34;23,08;
29.10.2009;14:27:54,0;28,01;30,44;28,83;0,00;21,24;21,18;23,34;23,08;
29.10.2009;14:27:54,0;28,01;30,44;28,83;0,00;21,24;21,18;23,32;23,08;
29.10.2009;14:27:54,0;27,79;30,19;28,60;0,00;21,24;21,18;23,32;23,08;
29.10.2009;14:27:54,0;28,01;30,44;28,83;0,00;21,24;21,18;23,34;23,08;
29.10.2009;14:27:55,0;28,01;30,44;28,83;0,00;21,24;21,18;23,34;23,08;
29.10.2009;14:27:55,0;28,01;30,44;28,83;0,00;21,24;21,18;23,32;23,08;
29.10.2009;14:27:55,0;28,01;30,44;28,83;0,00;21,24;21,18;23,34;23,08;
29.10.2009;14:27:55,0;28,01;30,44;28,83;0,00;21,24;21,18;23,32;23,08;
29.10.2009;14:27:55,0;28,01;30,44;28,83;0,00;21,24;21,18;23,32;23,08;
29.10.2009;14:27:55,0;28,01;30,44;28,83;0,00;21,24;21,21;23,34;23,08;
29.10.2009;14:27:55,0;28,01;30,44;28,83;0,00;21,24;21,18;23,32;23,08;
29.10.2009;14:27:55,0;28,01;30,44;28,83;0,00;21,24;21,21;23,32;23,08;
29.10.2009;14:27:56,0;27,82;30,22;28,63;0,00;21,24;21,18;23,32;23,08;
29.10.2009;14:27:56,0;28,01;30,44;28,83;0,00;21,24;21,18;23,34;23,08;
29.10.2009;14:27:56,0;28,01;30,44;28,83;0,00;21,24;21,18;23,32;23,08;
29.10.2009;14:27:56,0;28,01;30,44;28,83;0,00;21,24;21,18;23,32;23,08;
29.10.2009;14:27:56,0;28,01;30,44;28,83;0,00;21,24;21,18;23,32;23,08;
29.10.2009;14:27:56,0;28,01;30,44;28,83;0,00;21,24;21,18;23,32;23,08;
29.10.2009;14:27:56,0;28,01;30,44;28,83;0,00;21,24;21,18;23,32;23,08;
29.10.2009;14:27:56,0;28,01;30,44;28,83;0,00;21,24;21,18;23,34;23,08;
29.10.2009;14:27:56,0;28,01;30,44;28,83;0,00;21,24;21,18;23,34;23,08;
29.10.2009;14:27:56,0;28,01;30,44;28,83;0,00;21,24;21,18;23,34;23,08;
29.10.2009;14:27:56,0;27,79;30,19;28,60;0,00;21,24;21,18;23,34;23,08;
29.10.2009;14:27:56,0;28,01;30,44;28,83;0,00;21,24;21,18;23,34;23,08;
29.10.2009;14:27:57,0;28,01;30,44;28,83;0,00;21,24;21,18;23,32;23,08;
29.10.2009;14:27:57,0;28,01;30,44;28,83;0,00;21,24;21,18;23,34;23,08;
29.10.2009;14:27:57,0;28,01;30,44;28,83;0,00;21,24;21,18;23,32;23,08;
29.10.2009;14:27:57,0;28,01;30,44;28,83;0,00;21,24;21,18;23,32;23,08;
29.10.2009;14:27:57,0;28,01;30,44;28,83;0,00;21,24;21,18;23,32;23,08;
29.10.2009;14:27:57,0;28,01;30,44;28,83;0,00;21,24;21,21;23,34;23,08;
29.10.2009;14:27:57,0;28,01;30,44;28,83;0,00;21,24;21,18;23,32;23,08;
29.10.2009;14:27:57,0;28,01;30,44;28,83;0,00;21,24;21,18;23,32;23,08;
29.10.2009;14:27:58,0;27,82;30,22;28,63;0,00;21,24;21,18;23,32;23,08;
29.10.2009;14:27:58,0;28,01;30,44;28,83;0,00;21,24;21,21;23,32;23,08;
29.10.2009;14:27:58,0;28,01;30,44;28,83;0,00;21,24;21,18;23,32;23,08;
29.10.2009;14:27:58,0;28,01;30,44;28,83;0,00;21,24;21,18;23,32;23,08;
29.10.2009;14:27:58,0;28,01;30,44;28,83;0,00;21,24;21,18;23,32;23,08;
29.10.2009;14:27:58,0;28,01;30,44;28,83;0,00;21,24;21,18;23,34;23,05;
29.10.2009;14:27:58,0;28,01;30,44;28,83;0,00;21,24;21,18;23,34;23,08;
29.10.2009;14:27:58,0;28,01;30,44;28,83;0,00;21,24;21,18;23,34;23,08;
29.10.2009;14:27:58,0;28,01;30,44;28,83;0,00;21,26;21,18;23,34;23,08;
29.10.2009;14:27:58,0;28,01;30,44;28,83;0,00;21,24;21,18;23,32;23,08;
29.10.2009;14:27:58,0;27,82;30,22;28,63;0,00;21,24;21,18;23,32;23,08;
29.10.2009;14:27:58,0;28,01;30,44;28,83;0,00;21,24;21,18;23,32;23,08;
29.10.2009;14:27:59,0;28,01;30,44;28,83;0,00;21,24;21,18;23,32;23,08;
29.10.2009;14:27:59,0;28,01;30,44;28,83;0,00;21,24;21,18;23,32;23,08;
29.10.2009;14:27:59,0;28,01;30,44;28,83;0,00;21,24;21,18;23,32;23,08;
29.10.2009;14:27:59,0;28,01;30,44;28,83;0,00;21,26;21,21;23,32;23,08;
29.10.2009;14:27:59,0;28,01;30,44;28,83;0,00;21,24;21,21;23,32;23,08;
29.10.2009;14:27:59,0;28,01;30,44;28,83;0,00;21,24;21,21;23,32;23,08;
29.10.2009;14:27:59,0;28,01;30,44;28,83;0,00;21,24;21,18;23,32;23,08;
29.10.2009;14:27:59,0;28,01;30,44;28,83;0,00;21,24;21,18;23,32;23,08;
29.10.2009;14:28:00,0;27,82;30,22;28,63;0,00;21,24;21,18;23,32;23,08;
29.10.2009;14:28:00,0;28,01;30,44;28,83;0,00;21,24;21,18;23,32;23,08;
29.10.2009;14:28:00,0;28,01;30,44;28,83;0,00;21,24;21,18;23,32;23,08;
29.10.2009;14:28:00,0;28,01;30,44;28,83;0,00;21,24;21,21;23,32;23,08;
29.10.2009;14:28:00,0;28,01;30,44;28,83;0,00;21,24;21,21;23,32;23,08;
29.10.2009;14:28:00,0;28,01;30,44;28,83;0,00;21,24;21,18;23,32;23,08;
29.10.2009;14:28:00,0;28,01;30,44;28,83;0,00;21,24;21,18;23,32;23,08;
29.10.2009;14:28:00,0;28,01;30,44;28,83;0,00;21,24;21,18;23,32;23,08;
29.10.2009;14:28:00,0;28,01;30,44;28,83;0,00;21,24;21,18;23,32;23,08;
29.10.2009;14:28:00,0;28,01;30,44;28,83;0,00;21,24;21,18;23,32;23,08;
29.10.2009;14:28:00,0;27,79;30,19;28,60;0,00;21,24;21,18;23,32;23,08;
29.10.2009;14:28:00,0;28,01;30,44;28,83;0,00;21,24;21,18;23,32;23,08;
29.10.2009;14:28:01,0;28,01;30,44;28,83;0,00;21,24;21,18;23,32;23,08;
29.10.2009;14:28:01,0;28,01;30,44;28,83;0,00;21,24;21,21;23,32;23,08;
29.10.2009;14:28:01,0;28,01;30,44;28,83;0,00;21,24;21,18;23,32;23,08;
29.10.2009;14:28:01,0;28,01;30,44;28,83;0,00;21,24;21,21;23,32;23,08;
29.10.2009;14:28:01,0;28,01;30,44;28,83;0,00;21,24;21,18;23,32;23,08;
29.10.2009;14:28:01,0;28,01;30,44;28,83;0,00;21,24;21,18;23,32;23,08;
29.10.2009;14:28:01,0;28,01;30,44;28,83;0,00;21,24;21,18;23,32;23,08;
29.10.2009;14:28:01,0;28,01;30,44;28,83;0,00;21,24;21,18;23,32;23,08;
29.10.2009;14:28:02,0;27,82;30,22;28,63;0,00;21,24;21,18;23,32;23,08;
29.10.2009;14:28:02,0;28,01;30,44;28,83;0,00;21,24;21,18;23,32;23,08;
29.10.2009;14:28:02,0;28,01;30,44;28,83;0,00;21,24;21,18;23,32;23,08;
29.10.2009;14:28:02,0;28,01;30,44;28,83;0,00;21,24;21,18;23,32;23,08;
29.10.2009;14:28:02,0;28,01;30,44;28,83;0,00;21,24;21,21;23,32;23,08;
29.10.2009;14:28:02,0;28,01;30,44;28,83;0,00;21,24;21,18;23,32;23,08;
29.10.2009;14:28:02,0;28,01;30,44;28,83;0,00;21,24;21,18;23,32;23,08;
29.10.2009;14:28:02,0;28,01;30,44;28,83;0,00;21,24;21,21;23,32;23,08;
29.10.2009;14:28:02,0;28,01;30,44;28,83;0,00;21,24;21,21;23,32;23,08;
29.10.2009;14:28:02,0;28,01;30,44;28,83;0,00;21,24;21,18;23,32;23,08;
29.10.2009;14:28:02,0;27,79;30,19;28,60;0,00;21,24;21,18;23,32;23,08;
29.10.2009;14:28:02,0;28,01;30,44;28,83;0,00;21,24;21,18;23,32;23,08;
29.10.2009;14:28:03,0;28,01;30,44;28,83;0,00;21,24;21,18;23,32;23,08;
29.10.2009;14:28:03,0;28,01;30,44;28,83;0,00;21,24;21,18;23,32;23,08;
29.10.2009;14:28:03,0;28,01;30,44;28,83;0,00;21,24;21,18;23,32;23,08;
29.10.2009;14:28:03,0;28,01;30,44;28,83;0,00;21,24;21,18;23,32;23,08;
29.10.2009;14:28:03,0;28,01;30,44;28,83;0,00;21,24;21,18;23,32;23,08;
29.10.2009;14:28:03,0;28,01;30,44;28,83;0,00;21,24;21,18;23,32;23,08;
29.10.2009;14:28:03,0;28,01;30,44;28,83;0,00;21,24;21,21;23,32;23,08;
29.10.2009;14:28:03,0;28,01;30,44;28,83;0,00;21,24;21,18;23,32;23,08;
29.10.2009;14:28:04,0;27,82;30,22;28,63;0,00;21,24;21,18;23,32;23,08;
29.10.2009;14:28:04,0;28,01;30,44;28,83;0,00;21,24;21,18;23,32;23,08;
29.10.2009;14:28:04,0;28,01;30,44;28,83;0,00;21,24;21,21;23,32;23,08;
29.10.2009;14:28:04,0;28,01;30,44;28,83;0,00;21,24;21,21;23,32;23,08;
29.10.2009;14:28:04,0;28,01;30,44;28,83;0,00;21,24;21,18;23,32;23,05;
29.10.2009;14:28:04,0;28,01;30,44;28,83;0,00;21,24;21,18;23,32;23,05;
29.10.2009;14:28:04,0;28,01;30,44;28,83;0,00;21,24;21,18;23,32;23,08;
29.10.2009;14:28:04,0;28,01;30,44;28,83;0,00;21,24;21,21;23,32;23,08;
29.10.2009;14:28:04,0;28,01;30,44;28,83;0,00;21,24;21,18;23,32;23,08;
29.10.2009;14:28:04,0;28,01;30,44;28,83;0,00;21,24;21,18;23,32;23,08;
29.10.2009;14:28:04,0;27,82;30,22;28,63;0,00;21,24;21,18;23,32;23,08;
29.10.2009;14:28:04,0;27,73;30,12;28,53;0,00;21,24;21,21;23,32;23,08;
29.10.2009;14:28:05,0;28,01;30,44;28,83;0,00;21,24;21,21;23,32;23,08;
29.10.2009;14:28:05,0;28,01;30,44;28,83;0,00;21,24;21,21;23,32;23,08;
29.10.2009;14:28:05,0;28,01;30,44;28,83;0,00;21,24;21,18;23,32;23,08;
29.10.2009;14:28:05,0;28,01;30,44;28,83;0,00;21,24;21,18;23,32;23,08;
29.10.2009;14:28:05,0;28,01;30,44;28,83;0,00;21,24;21,18;23,32;23,08;
29.10.2009;14:28:05,0;28,01;30,44;28,83;0,00;21,24;21,18;23,32;23,05;
29.10.2009;14:28:05,0;28,01;30,44;28,83;0,00;21,24;21,18;23,32;23,08;
29.10.2009;14:28:05,0;28,01;30,44;28,83;0,00;21,24;21,21;23,32;23,08;
29.10.2009;14:28:06,0;27,82;30,22;28,63;0,00;21,24;21,21;23,32;23,05;
29.10.2009;14:28:06,0;27,70;30,08;28,53;0,00;21,24;21,18;23,32;23,05;
29.10.2009;14:28:06,0;28,01;30,44;28,83;0,00;21,24;21,18;23,32;23,08;
29.10.2009;14:28:06,0;28,01;30,44;28,83;0,00;21,24;21,18;23,32;23,08;
29.10.2009;14:28:06,0;27,82;30,22;28,63;0,00;21,24;21,18;23,32;23,08;
29.10.2009;14:28:06,0;28,01;30,44;28,83;0,00;21,24;21,18;23,32;23,08;
29.10.2009;14:28:06,0;28,01;30,44;28,83;0,00;21,24;21,18;23,32;23,08;
29.10.2009;14:28:06,0;28,01;30,44;28,83;0,00;21,24;21,18;23,32;23,05;
29.10.2009;14:28:06,0;28,01;30,44;28,83;0,00;21,24;21,18;23,32;23,08;
29.10.2009;14:28:06,0;28,01;30,44;28,83;0,00;21,24;21,21;23,32;23,08;
29.10.2009;14:28:06,0;27,79;30,19;28,63;0,00;21,24;21,18;23,32;23,08;
29.10.2009;14:28:06,0;28,01;30,44;28,80;0,00;21,24;21,21;23,32;23,08;
29.10.2009;14:28:07,0;28,01;30,44;28,83;0,00;21,24;21,18;23,32;23,08;
29.10.2009;14:28:07,0;28,01;30,44;28,83;0,00;21,24;21,21;23,32;23,08;
29.10.2009;14:28:07,0;28,01;30,44;28,83;0,00;21,24;21,18;23,32;23,08;
29.10.2009;14:28:07,0;28,01;30,44;28,83;0,00;21,24;21,18;23,32;23,05;
29.10.2009;14:28:07,0;28,01;30,44;28,83;0,00;21,24;21,18;23,32;23,08;
29.10.2009;14:28:07,0;28,01;30,44;28,83;0,00;21,24;21,18;23,32;23,08;
29.10.2009;14:28:07,0;28,01;30,44;28,83;0,00;21,24;21,18;23,32;23,08;
29.10.2009;14:28:07,0;28,01;30,44;28,83;0,00;21,24;21,21;23,32;23,08;
29.10.2009;14:28:08,0;27,82;30,22;28,63;0,00;21,24;21,18;23,32;23,05;
29.10.2009;14:28:08,0;28,01;30,44;28,83;0,00;21,24;21,18;23,32;23,08;
29.10.2009;14:28:08,0;27,91;30,30;28,73;0,00;21,24;21,18;23,32;23,08;
29.10.2009;14:28:08,0;28,01;30,44;28,83;0,00;21,24;21,18;23,32;23,08;
29.10.2009;14:28:08,0;28,01;30,44;28,83;0,00;21,24;21,18;23,32;23,05;
29.10.2009;14:28:08,0;28,01;30,44;28,83;0,00;21,24;21,18;23,32;23,05;
29.10.2009;14:28:08,0;28,01;30,44;28,83;0,00;21,24;21,18;23,32;23,08;
29.10.2009;14:28:08,0;28,01;30,44;28,83;0,00;21,24;21,18;23,32;23,08;
29.10.2009;14:28:08,0;28,01;30,44;28,83;0,00;21,24;21,18;23,32;23,08;
29.10.2009;14:28:08,0;28,01;30,44;28,83;0,00;21,24;21,18;23,32;23,08;
29.10.2009;14:28:08,0;27,82;30,22;28,63;0,00;21,24;21,18;23,32;23,08;
29.10.2009;14:28:08,0;28,01;30,44;28,83;0,00;21,24;21,18;23,32;23,08;
29.10.2009;14:28:09,0;27,91;30,33;28,70;0,00;21,26;21,18;23,32;23,08;
29.10.2009;14:28:09,0;28,01;30,44;28,83;0,00;21,24;21,21;23,32;23,08;
29.10.2009;14:28:09,0;28,01;30,44;28,83;0,00;21,24;21,18;23,32;23,05;
29.10.2009;14:28:09,0;28,01;30,44;28,83;0,00;21,24;21,18;23,32;23,08;
29.10.2009;14:28:09,0;28,01;30,44;28,83;0,00;21,24;21,21;23,32;23,05;
29.10.2009;14:28:09,0;28,01;30,44;28,83;0,00;21,24;21,21;23,32;23,08;
29.10.2009;14:28:09,0;28,01;30,44;28,83;0,00;21,24;21,21;23,32;23,05;
29.10.2009;14:28:09,0;28,01;30,44;28,83;0,00;21,24;21,18;23,32;23,08;
29.10.2009;14:28:10,0;27,82;30,22;28,63;0,00;21,24;21,21;23,32;23,08;
29.10.2009;14:28:10,0;28,01;30,44;28,83;0,00;21,24;21,18;23,32;23,08;
29.10.2009;14:28:10,0;28,01;30,44;28,83;0,00;21,24;21,18;23,32;23,08;
29.10.2009;14:28:10,0;28,01;30,44;28,83;0,00;21,24;21,18;23,32;23,08;
29.10.2009;14:28:10,0;28,01;30,44;28,83;0,00;21,24;21,18;23,32;23,08;
29.10.2009;14:28:10,0;28,01;30,44;28,83;0,00;21,24;21,18;23,32;23,08;
29.10.2009;14:28:10,0;28,01;30,44;28,83;0,00;21,24;21,21;23,32;23,08;
29.10.2009;14:28:10,0;28,01;30,44;28,83;0,00;21,24;21,18;23,32;23,08;
29.10.2009;14:28:10,0;28,01;30,44;28,83;0,00;21,24;21,18;23,32;23,08;
29.10.2009;14:28:10,0;28,01;30,44;28,83;0,00;21,24;21,18;23,32;23,08;
29.10.2009;14:28:10,0;27,79;30,19;28,60;0,00;21,24;21,18;23,32;23,08;
29.10.2009;14:28:10,0;28,01;30,44;28,83;0,00;21,24;21,18;23,32;23,05;
29.10.2009;14:28:11,0;28,01;30,44;28,83;0,00;21,24;21,18;23,32;23,08;
29.10.2009;14:28:11,0;28,01;30,44;28,83;0,00;21,24;21,21;23,32;23,08;
29.10.2009;14:28:11,0;28,01;30,44;28,83;0,00;21,24;21,21;23,32;23,08;
29.10.2009;14:28:11,0;28,01;30,44;28,83;0,00;21,24;21,18;23,32;23,05;
29.10.2009;14:28:11,0;28,01;30,44;28,83;0,00;21,24;21,18;23,32;23,08;
29.10.2009;14:28:11,0;28,01;30,44;28,83;0,00;21,24;21,18;23,32;23,08;
29.10.2009;14:28:11,0;28,01;30,44;28,83;0,00;21,24;21,18;23,32;23,08;
29.10.2009;14:28:11,0;28,01;30,44;28,83;0,00;21,24;21,18;23,32;23,08;
29.10.2009;14:28:12,0;27,82;30,22;28,63;0,00;21,24;21,18;23,32;23,08;
29.10.2009;14:28:12,0;28,01;30,44;28,83;0,00;21,24;21,18;23,32;23,08;
29.10.2009;14:28:12,0;28,01;30,44;28,83;0,00;21,24;21,18;23,32;23,05;
29.10.2009;14:28:12,0;28,01;30,44;28,83;0,00;21,24;21,18;23,32;23,05;
29.10.2009;14:28:12,0;28,01;30,44;28,83;0,00;21,24;21,21;23,32;23,08;
29.10.2009;14:28:12,0;28,01;30,44;28,83;0,00;21,24;21,18;23,32;23,08;
29.10.2009;14:28:12,0;28,01;30,44;28,83;0,00;21,24;21,18;23,32;23,08;
29.10.2009;14:28:12,0;28,01;30,44;28,83;0,00;21,24;21,21;23,32;23,05;
29.10.2009;14:28:12,0;28,01;30,44;28,83;0,00;21,26;21,18;23,32;23,08;
29.10.2009;14:28:12,0;28,01;30,44;28,83;0,00;21,24;21,18;23,32;23,08;
29.10.2009;14:28:12,0;27,79;30,19;28,60;0,00;21,24;21,18;23,32;23,05;
29.10.2009;14:28:12,0;28,01;30,44;28,83;0,00;21,24;21,21;23,32;23,08;
29.10.2009;14:28:13,0;28,01;30,44;28,83;0,00;21,24;21,18;23,32;23,08;
29.10.2009;14:28:13,0;28,01;30,44;28,83;0,00;21,24;21,18;23,32;23,05;
29.10.2009;14:28:13,0;28,01;30,44;28,83;0,00;21,24;21,18;23,32;23,08;
29.10.2009;14:28:13,0;28,01;30,44;28,83;0,00;21,24;21,18;23,32;23,08;
29.10.2009;14:28:13,0;28,01;30,44;28,83;0,00;21,24;21,21;23,32;23,05;
29.10.2009;14:28:13,0;28,01;30,44;28,83;0,00;21,24;21,18;23,32;23,05;
29.10.2009;14:28:13,0;28,01;30,44;28,83;0,00;21,24;21,21;23,32;23,08;
29.10.2009;14:28:13,0;28,01;30,44;28,83;0,00;21,24;21,18;23,32;23,05;
29.10.2009;14:28:14,0;27,82;30,22;28,63;0,00;21,24;21,21;23,32;23,05;
29.10.2009;14:28:14,0;28,01;30,44;28,83;0,00;21,24;21,21;23,32;23,08;
29.10.2009;14:28:14,0;28,01;30,44;28,83;0,00;21,24;21,18;23,32;23,05;
29.10.2009;14:28:14,0;28,01;30,44;28,83;0,00;21,24;21,21;23,32;23,05;
29.10.2009;14:28:14,0;28,01;30,44;28,83;0,00;21,24;21,18;23,32;23,05;
29.10.2009;14:28:14,0;28,01;30,44;28,83;0,00;21,24;21,18;23,32;23,08;
29.10.2009;14:28:14,0;28,01;30,44;28,83;0,00;21,24;21,21;23,32;23,05;
29.10.2009;14:28:14,0;28,01;30,44;28,83;0,00;21,24;21,18;23,32;23,05;
29.10.2009;14:28:14,0;28,01;30,44;28,83;0,00;21,24;21,18;23,32;23,08;
29.10.2009;14:28:14,0;28,01;30,44;28,83;0,00;21,24;21,18;23,32;23,08;
29.10.2009;14:28:14,0;27,82;30,19;28,63;0,00;21,26;21,18;23,32;23,08;
29.10.2009;14:28:14,0;28,01;30,44;28,83;0,00;21,24;21,21;23,32;23,08;
29.10.2009;14:28:15,0;28,01;30,44;28,83;0,00;21,24;21,18;23,32;23,05;
29.10.2009;14:28:15,0;28,01;30,44;28,83;0,00;21,24;21,18;23,32;23,08;
29.10.2009;14:28:15,0;28,01;30,44;28,83;0,00;21,24;21,21;23,32;23,08;
29.10.2009;14:28:15,0;28,01;30,44;28,83;0,00;21,24;21,18;23,32;23,08;
29.10.2009;14:28:15,0;28,01;30,44;28,83;0,00;21,24;21,18;23,32;23,05;
29.10.2009;14:28:15,0;28,01;30,44;28,83;0,00;21,24;21,18;23,32;23,08;
29.10.2009;14:28:15,0;28,01;30,44;28,83;0,00;21,24;21,18;23,32;23,08;
29.10.2009;14:28:15,0;28,01;30,44;28,83;0,00;21,24;21,18;23,32;23,08;
29.10.2009;14:28:16,0;27,79;30,19;28,60;0,00;21,24;21,18;23,32;23,08;
29.10.2009;14:28:16,0;28,01;30,44;28,83;0,00;21,24;21,18;23,32;23,08;
29.10.2009;14:28:16,0;28,01;30,44;28,83;0,00;21,24;21,18;23,32;23,05;
29.10.2009;14:28:16,0;28,01;30,44;28,83;0,00;21,24;21,18;23,32;23,08;
29.10.2009;14:28:16,0;28,01;30,44;28,83;0,00;21,24;21,18;23,32;23,08;
29.10.2009;14:28:16,0;28,01;30,44;28,83;0,00;21,24;21,18;23,32;23,05;
29.10.2009;14:28:16,0;28,01;30,44;28,83;0,00;21,24;21,18;23,32;23,05;
29.10.2009;14:28:16,0;28,01;30,44;28,83;0,00;21,24;21,21;23,32;23,05;
29.10.2009;14:28:16,0;28,01;30,44;28,83;0,00;21,24;21,18;23,29;23,05;
29.10.2009;14:28:16,0;28,01;30,44;28,83;0,00;21,24;21,18;23,32;23,05;
29.10.2009;14:28:16,0;27,79;30,19;28,60;0,00;21,24;21,18;23,32;23,08;
29.10.2009;14:28:16,0;28,01;30,44;28,83;0,00;21,24;21,18;23,32;23,05;
29.10.2009;14:28:17,0;28,01;30,44;28,83;0,00;21,24;21,18;23,32;23,05;
29.10.2009;14:28:17,0;28,01;30,44;28,83;0,00;21,24;21,18;23,32;23,08;
29.10.2009;14:28:17,0;28,01;30,44;28,83;0,00;21,24;21,21;23,32;23,05;
29.10.2009;14:28:17,0;28,01;30,44;28,83;0,00;21,24;21,18;23,32;23,08;
29.10.2009;14:28:17,0;28,01;30,44;28,83;0,00;21,24;21,18;23,32;23,05;
29.10.2009;14:28:17,0;28,01;30,44;28,83;0,00;21,24;21,18;23,32;23,05;
29.10.2009;14:28:17,0;28,01;30,44;28,83;0,00;21,24;21,18;23,32;23,08;
29.10.2009;14:28:17,0;28,01;30,44;28,83;0,00;21,24;21,21;23,32;23,08;
29.10.2009;14:28:18,0;27,88;30,26;28,70;0,00;21,24;21,18;23,32;23,05;
29.10.2009;14:28:18,0;28,01;30,44;28,83;0,00;21,24;21,21;23,32;23,05;
29.10.2009;14:28:18,0;28,01;30,44;28,83;0,00;21,24;21,18;23,32;23,05;
29.10.2009;14:28:18,0;28,01;30,44;28,83;0,00;21,24;21,18;23,32;23,05;
29.10.2009;14:28:18,0;28,01;30,44;28,83;0,00;21,24;21,18;23,32;23,05;
29.10.2009;14:28:18,0;28,01;30,44;28,83;0,00;21,24;21,18;23,32;23,05;
29.10.2009;14:28:18,0;28,01;30,44;28,83;0,00;21,24;21,21;23,32;23,08;
29.10.2009;14:28:18,0;28,01;30,44;28,83;0,00;21,24;21,18;23,32;23,08;
29.10.2009;14:28:18,0;28,01;30,44;28,83;0,00;21,24;21,21;23,32;23,05;
29.10.2009;14:28:18,0;28,01;30,44;28,83;0,00;21,24;21,21;23,32;23,08;
29.10.2009;14:28:18,0;27,82;30,19;28,63;0,00;21,24;21,18;23,32;23,08;
29.10.2009;14:28:18,0;28,01;30,44;28,83;0,00;21,24;21,21;23,32;23,05;
29.10.2009;14:28:19,0;28,01;30,44;28,83;0,00;21,24;21,18;23,32;23,05;
29.10.2009;14:28:19,0;28,01;30,44;28,83;0,00;21,24;21,18;23,32;23,05;
29.10.2009;14:28:19,0;28,01;30,44;28,83;0,00;21,24;21,18;23,32;23,05;
29.10.2009;14:28:19,0;28,01;30,44;28,83;0,00;21,24;21,21;23,32;23,05;
29.10.2009;14:28:19,0;28,01;30,44;28,83;0,00;21,24;21,21;23,32;23,08;
29.10.2009;14:28:19,0;28,01;30,44;28,83;0,00;21,24;21,18;23,32;23,05;
29.10.2009;14:28:19,0;28,01;30,44;28,83;0,00;21,24;21,18;23,32;23,05;
29.10.2009;14:28:19,0;28,01;30,44;28,83;0,00;21,24;21,21;23,32;23,05;
29.10.2009;14:28:20,0;27,82;30,22;28,63;0,00;21,24;21,18;23,32;23,05;
29.10.2009;14:28:20,0;28,01;30,44;28,83;0,00;21,24;21,18;23,32;23,08;
29.10.2009;14:28:20,0;28,01;30,44;28,83;0,00;21,24;21,18;23,32;23,05;
29.10.2009;14:28:20,0;28,01;30,44;28,83;0,00;21,24;21,18;23,29;23,05;
29.10.2009;14:28:20,0;28,01;30,44;28,83;0,00;21,24;21,18;23,32;23,05;
29.10.2009;14:28:20,0;28,01;30,44;28,83;0,00;21,24;21,18;23,32;23,05;
29.10.2009;14:28:20,0;28,01;30,44;28,83;0,00;21,24;21,18;23,32;23,05;
29.10.2009;14:28:20,0;28,01;30,44;28,83;0,00;21,24;21,21;23,32;23,05;
29.10.2009;14:28:20,0;28,01;30,44;28,83;0,00;21,24;21,18;23,32;23,05;
29.10.2009;14:28:20,0;28,01;30,44;28,83;0,00;21,24;21,18;23,32;23,05;
29.10.2009;14:28:20,0;27,82;30,22;28,63;0,00;21,24;21,21;23,32;23,05;
29.10.2009;14:28:20,0;28,01;30,44;28,83;0,00;21,24;21,21;23,29;23,05;
29.10.2009;14:28:21,0;28,01;30,44;28,83;0,00;21,24;21,18;23,32;23,08;
29.10.2009;14:28:21,0;28,01;30,44;28,83;0,00;21,24;21,18;23,32;23,05;
29.10.2009;14:28:21,0;28,01;30,44;28,83;0,00;21,24;21,18;23,32;23,05;
29.10.2009;14:28:21,0;28,01;30,44;28,83;0,00;21,24;21,18;23,29;23,08;
29.10.2009;14:28:21,0;28,01;30,44;28,83;0,00;21,24;21,18;23,32;23,05;
29.10.2009;14:28:21,0;28,01;30,44;28,83;0,00;21,24;21,18;23,32;23,05;
29.10.2009;14:28:21,0;28,01;30,44;28,83;0,00;21,24;21,18;23,29;23,05;
29.10.2009;14:28:21,0;28,01;30,44;28,83;0,00;21,24;21,18;23,32;23,08;
29.10.2009;14:28:22,0;27,82;30,22;28,63;0,00;21,24;21,21;23,32;23,05;
29.10.2009;14:28:22,0;28,01;30,44;28,83;0,00;21,24;21,21;23,32;23,05;
29.10.2009;14:28:22,0;28,01;30,44;28,83;0,00;21,24;21,18;23,32;23,08;
29.10.2009;14:28:22,0;28,01;30,44;28,83;0,00;21,24;21,18;23,32;23,05;
29.10.2009;14:28:22,0;28,01;30,44;28,83;0,00;21,24;21,21;23,32;23,05;
29.10.2009;14:28:22,0;28,01;30,44;28,83;0,00;21,24;21,18;23,32;23,05;
29.10.2009;14:28:22,0;28,01;30,44;28,83;0,00;21,24;21,21;23,32;23,05;
29.10.2009;14:28:22,0;28,01;30,44;28,83;0,00;21,24;21,18;23,32;23,05;
29.10.2009;14:28:22,0;28,01;30,44;28,83;0,00;21,24;21,18;23,32;23,05;
29.10.2009;14:28:22,0;28,01;30,44;28,83;0,00;21,24;21,21;23,32;23,05;
29.10.2009;14:28:22,0;27,82;30,22;28,63;0,00;21,24;21,18;23,32;23,05;
29.10.2009;14:28:22,0;28,01;30,44;28,83;0,00;21,24;21,18;23,32;23,05;
29.10.2009;14:28:23,0;28,01;30,44;28,83;0,00;21,24;21,18;23,32;23,05;
29.10.2009;14:28:23,0;28,01;30,44;28,83;0,00;21,24;21,18;23,32;23,05;
29.10.2009;14:28:23,0;28,01;30,44;28,83;0,00;21,26;21,18;23,29;23,05;
29.10.2009;14:28:23,0;28,01;30,44;28,83;0,00;21,24;21,18;23,32;23,05;
29.10.2009;14:28:23,0;28,01;30,44;28,83;0,00;21,24;21,18;23,32;23,05;
29.10.2009;14:28:23,0;28,01;30,44;28,83;0,00;21,24;21,18;23,29;23,05;
29.10.2009;14:28:23,0;28,01;30,44;28,83;0,00;21,24;21,18;23,32;23,05;
29.10.2009;14:28:23,0;28,01;30,44;28,83;0,00;21,24;21,18;23,32;23,05;
29.10.2009;14:28:24,0;27,85;30,26;28,70;0,00;21,24;21,21;23,29;23,05;
29.10.2009;14:28:24,0;28,01;30,44;28,83;0,00;21,24;21,21;23,29;23,05;
29.10.2009;14:28:24,0;28,01;30,44;28,83;0,00;21,24;21,18;23,32;23,05;
29.10.2009;14:28:24,0;28,01;30,44;28,83;0,00;21,24;21,18;23,32;23,05;
29.10.2009;14:28:24,0;28,01;30,44;28,83;0,00;21,24;21,18;23,32;23,05;
29.10.2009;14:28:24,0;28,01;30,44;28,83;0,00;21,24;21,18;23,32;23,05;
29.10.2009;14:28:24,0;28,01;30,44;28,83;0,00;21,24;21,18;23,32;23,05;
29.10.2009;14:28:24,0;28,01;30,44;28,83;0,00;21,24;21,18;23,32;23,05;
29.10.2009;14:28:24,0;28,01;30,44;28,83;0,00;21,24;21,21;23,32;23,05;
29.10.2009;14:28:24,0;28,01;30,44;28,83;0,00;21,24;21,18;23,32;23,05;
29.10.2009;14:28:24,0;27,82;30,22;28,63;0,00;21,24;21,21;23,32;23,05;
29.10.2009;14:28:24,0;28,01;30,44;28,83;0,00;21,24;21,18;23,32;23,05;
29.10.2009;14:28:25,0;28,01;30,44;28,83;0,00;21,24;21,18;23,32;23,05;
29.10.2009;14:28:25,0;28,01;30,44;28,83;0,00;21,24;21,18;23,32;23,05;
29.10.2009;14:28:25,0;28,01;30,44;28,83;0,00;21,24;21,21;23,32;23,08;
29.10.2009;14:28:25,0;28,01;30,44;28,83;0,00;21,24;21,18;23,32;23,05;
29.10.2009;14:28:25,0;28,01;30,44;28,83;0,00;21,24;21,18;23,32;23,08;
29.10.2009;14:28:25,0;28,01;30,44;28,83;0,00;21,24;21,18;23,32;23,05;
29.10.2009;14:28:25,0;28,01;30,44;28,83;0,00;21,24;21,18;23,32;23,05;
29.10.2009;14:28:25,0;28,01;30,44;28,83;0,00;21,24;21,18;23,32;23,08;
29.10.2009;14:28:26,0;27,82;30,22;28,63;0,00;21,24;21,18;23,29;23,05;
29.10.2009;14:28:26,0;28,01;30,44;28,83;0,00;21,24;21,18;23,32;23,05;
29.10.2009;14:28:26,0;28,01;30,44;28,83;0,00;21,24;21,21;23,32;23,05;
29.10.2009;14:28:26,0;28,01;30,44;28,83;0,00;21,24;21,18;23,32;23,05;
29.10.2009;14:28:26,0;28,01;30,44;28,83;0,00;21,24;21,18;23,32;23,05;
29.10.2009;14:28:26,0;28,01;30,44;28,83;0,00;21,24;21,21;23,32;23,08;
29.10.2009;14:28:26,0;28,01;30,44;28,83;0,00;21,24;21,18;23,29;23,05;
29.10.2009;14:28:26,0;28,01;30,44;28,83;0,00;21,24;21,18;23,32;23,05;
29.10.2009;14:28:26,0;28,01;30,44;28,83;0,00;21,24;21,18;23,32;23,05;
29.10.2009;14:28:26,0;28,01;30,44;28,83;0,00;21,24;21,18;23,29;23,05;
29.10.2009;14:28:26,0;27,82;30,22;28,63;0,00;21,24;21,21;23,32;23,08;
29.10.2009;14:28:26,0;28,01;30,44;28,83;0,00;21,24;21,18;23,29;23,05;
29.10.2009;14:28:27,0;28,01;30,44;28,83;0,00;21,24;21,21;23,32;23,08;
29.10.2009;14:28:27,0;28,01;30,44;28,83;0,00;21,24;21,21;23,32;23,05;
29.10.2009;14:28:27,0;28,01;30,44;28,83;0,00;21,24;21,21;23,32;23,05;
29.10.2009;14:28:27,0;28,01;30,44;28,83;0,00;21,24;21,18;23,29;23,05;
29.10.2009;14:28:27,0;28,01;30,44;28,83;0,00;21,24;21,21;23,32;23,05;
29.10.2009;14:28:27,0;28,01;30,44;28,83;0,00;21,24;21,18;23,32;23,05;
29.10.2009;14:28:27,0;28,01;30,44;28,83;0,00;21,24;21,18;23,32;23,05;
29.10.2009;14:28:27,0;28,01;30,44;28,83;0,00;21,24;21,21;23,29;23,05;
29.10.2009;14:28:28,0;27,88;30,26;28,66;0,00;21,24;21,21;23,32;23,05;
29.10.2009;14:28:28,0;28,01;30,44;28,83;0,00;21,24;21,18;23,29;23,05;
29.10.2009;14:28:28,0;28,01;30,44;28,83;0,00;21,24;21,18;23,29;23,05;
29.10.2009;14:28:28,0;28,01;30,44;28,83;0,00;21,24;21,18;23,32;23,05;
29.10.2009;14:28:28,0;28,01;30,44;28,83;0,00;21,24;21,18;23,32;23,05;
29.10.2009;14:28:28,0;28,01;30,44;28,83;0,00;21,24;21,18;23,32;23,05;
29.10.2009;14:28:28,0;28,01;30,44;28,83;0,00;21,24;21,18;23,32;23,05;
29.10.2009;14:28:28,0;28,01;30,44;28,83;0,00;21,24;21,18;23,32;23,05;
29.10.2009;14:28:28,0;28,01;30,44;28,83;0,00;21,24;21,18;23,29;23,05;
29.10.2009;14:28:28,0;28,01;30,44;28,83;0,00;21,24;21,18;23,32;23,05;
29.10.2009;14:28:28,0;27,85;30,30;28,70;0,00;21,24;21,21;23,29;23,08;
29.10.2009;14:28:28,0;28,01;30,44;28,83;0,00;21,24;21,18;23,29;23,05;
29.10.2009;14:28:29,0;28,01;30,44;28,83;0,00;21,24;21,21;23,29;23,05;
29.10.2009;14:28:29,0;28,01;30,44;28,83;0,00;21,24;21,21;23,29;23,05;
29.10.2009;14:28:29,0;28,01;30,44;28,83;0,00;21,24;21,21;23,32;23,05;
29.10.2009;14:28:29,0;28,01;30,44;28,83;0,00;21,24;21,21;23,29;23,08;
29.10.2009;14:28:29,0;28,01;30,44;28,83;0,00;21,24;21,18;23,29;23,05;
29.10.2009;14:28:29,0;28,01;30,44;28,83;0,00;21,24;21,21;23,29;23,05;
29.10.2009;14:28:29,0;28,01;30,44;28,83;0,00;21,24;21,21;23,29;23,05;
29.10.2009;14:28:29,0;28,01;30,44;28,83;0,00;21,24;21,18;23,32;23,08;
29.10.2009;14:28:30,0;27,88;30,30;28,70;0,00;21,24;21,18;23,29;23,05;
29.10.2009;14:28:30,0;28,01;30,44;28,83;0,00;21,24;21,18;23,29;23,05;
29.10.2009;14:28:30,0;28,01;30,44;28,83;0,00;21,24;21,21;23,29;23,05;
29.10.2009;14:28:30,0;28,01;30,44;28,83;0,00;21,24;21,21;23,29;23,05;
29.10.2009;14:28:30,0;28,01;30,44;28,83;0,00;21,24;21,18;23,32;23,05;
29.10.2009;14:28:30,0;28,01;30,44;28,83;0,00;21,24;21,21;23,32;23,05;
29.10.2009;14:28:30,0;28,01;30,44;28,83;0,00;21,24;21,21;23,29;23,05;
29.10.2009;14:28:30,0;28,01;30,44;28,83;0,00;21,24;21,21;23,29;23,05;
29.10.2009;14:28:30,0;28,01;30,44;28,83;0,00;21,24;21,18;23,29;23,05;
29.10.2009;14:28:30,0;28,01;30,44;28,83;0,00;21,26;21,18;23,29;23,05;
29.10.2009;14:28:30,0;27,88;30,30;28,70;0,00;21,26;21,18;23,32;23,05;
29.10.2009;14:28:30,0;28,01;30,44;28,83;0,00;21,24;21,18;23,32;23,05;
29.10.2009;14:28:31,0;28,01;30,44;28,83;0,00;21,24;21,21;23,29;23,05;
29.10.2009;14:28:31,0;28,01;30,44;28,83;0,00;21,24;21,21;23,29;23,05;
29.10.2009;14:28:31,0;28,01;30,44;28,83;0,00;21,24;21,21;23,29;23,05;
29.10.2009;14:28:31,0;28,01;30,44;28,83;0,00;21,24;21,18;23,29;23,05;
29.10.2009;14:28:31,0;28,01;30,44;28,83;0,00;21,24;21,21;23,29;23,05;
29.10.2009;14:28:31,0;28,01;30,44;28,83;0,00;21,24;21,18;23,29;23,05;
29.10.2009;14:28:31,0;28,01;30,44;28,83;0,00;21,24;21,21;23,29;23,05;
29.10.2009;14:28:31,0;28,01;30,44;28,83;0,00;21,24;21,18;23,29;23,05;
29.10.2009;14:28:32,0;27,85;30,26;28,66;0,00;21,26;21,21;23,29;23,05;
29.10.2009;14:28:32,0;28,01;30,44;28,83;0,00;21,24;21,18;23,29;23,05;
29.10.2009;14:28:32,0;28,01;30,44;28,83;0,00;21,24;21,18;23,29;23,05;
29.10.2009;14:28:32,0;28,01;30,44;28,83;0,00;21,24;21,18;23,29;23,05;
29.10.2009;14:28:32,0;28,01;30,44;28,83;0,00;21,24;21,18;23,29;23,05;
29.10.2009;14:28:32,0;28,01;30,44;28,83;0,00;21,24;21,18;23,29;23,05;
29.10.2009;14:28:32,0;28,01;30,44;28,83;0,00;21,24;21,21;23,29;23,05;
29.10.2009;14:28:32,0;28,01;30,44;28,83;0,00;21,24;21,21;23,29;23,05;
29.10.2009;14:28:32,0;28,01;30,44;28,83;0,00;21,24;21,18;23,29;23,05;
29.10.2009;14:28:32,0;28,01;30,44;28,83;0,00;21,24;21,18;23,29;23,05;
29.10.2009;14:28:32,0;27,91;30,33;28,76;0,00;21,24;21,18;23,29;23,05;
29.10.2009;14:28:32,0;28,01;30,44;28,83;0,00;21,24;21,18;23,29;23,05;
29.10.2009;14:28:33,0;28,01;30,44;28,83;0,00;21,24;21,18;23,29;23,05;
29.10.2009;14:28:33,0;28,01;30,44;28,83;0,00;21,24;21,21;23,29;23,05;
29.10.2009;14:28:33,0;28,01;30,44;28,83;0,00;21,24;21,21;23,29;23,05;
29.10.2009;14:28:33,0;28,01;30,44;28,83;0,00;21,24;21,21;23,29;23,05;
29.10.2009;14:28:33,0;28,01;30,44;28,83;0,00;21,24;21,18;23,29;23,05;
29.10.2009;14:28:33,0;28,01;30,44;28,83;0,00;21,24;21,18;23,29;23,05;
29.10.2009;14:28:33,0;28,01;30,44;28,83;0,00;21,24;21,18;23,29;23,05;
29.10.2009;14:28:33,0;28,01;30,44;28,83;0,00;21,24;21,21;23,29;23,05;
29.10.2009;14:28:34,0;27,91;30,33;28,73;0,00;21,24;21,18;23,29;23,05;
29.10.2009;14:28:34,0;28,01;30,44;28,83;0,00;21,24;21,18;23,29;23,05;
29.10.2009;14:28:34,0;28,01;30,44;28,83;0,00;21,24;21,21;23,29;23,05;
29.10.2009;14:28:34,0;28,01;30,44;28,83;0,00;21,24;21,18;23,29;23,05;
29.10.2009;14:28:34,0;28,01;30,44;28,83;0,00;21,24;21,18;23,29;23,05;
29.10.2009;14:28:34,0;28,01;30,44;28,83;0,00;21,24;21,18;23,29;23,05;
29.10.2009;14:28:34,0;28,01;30,44;28,83;0,00;21,24;21,18;23,29;23,05;
29.10.2009;14:28:34,0;28,01;30,44;28,83;0,00;21,24;21,18;23,29;23,05;
29.10.2009;14:28:34,0;28,01;30,44;28,83;0,00;21,24;21,18;23,29;23,05;
29.10.2009;14:28:34,0;28,01;30,44;28,83;0,00;21,24;21,18;23,29;23,05;
29.10.2009;14:28:34,0;27,88;30,30;28,70;0,00;21,24;21,18;23,29;23,05;
29.10.2009;14:28:34,0;28,01;30,44;28,83;0,00;21,24;21,18;23,29;23,05;
29.10.2009;14:28:35,0;28,01;30,44;28,83;0,00;21,24;21,21;23,26;23,05;
29.10.2009;14:28:35,0;28,01;30,44;28,83;0,00;21,24;21,21;23,29;23,05;
29.10.2009;14:28:35,0;28,01;30,44;28,83;0,00;21,24;21,18;23,26;23,05;
29.10.2009;14:28:35,0;28,01;30,44;28,83;0,00;21,24;21,18;23,29;23,05;
29.10.2009;14:28:35,0;28,01;30,44;28,83;0,00;21,24;21,18;23,26;23,05;
29.10.2009;14:28:35,0;28,01;30,44;28,83;0,00;21,24;21,21;23,29;23,05;
29.10.2009;14:28:35,0;28,01;30,44;28,83;0,00;21,24;21,21;23,26;23,05;
29.10.2009;14:28:35,0;28,01;30,44;28,83;0,00;21,24;21,21;23,26;23,05;
29.10.2009;14:28:36,0;27,88;30,30;28,70;0,00;21,24;21,21;23,26;23,05;
29.10.2009;14:28:36,0;28,01;30,44;28,83;0,00;21,24;21,18;23,26;23,05;
29.10.2009;14:28:36,0;28,01;30,44;28,83;0,00;21,24;21,18;23,29;23,05;
29.10.2009;14:28:36,0;28,01;30,44;28,83;0,00;21,24;21,18;23,26;23,05;
29.10.2009;14:28:36,0;28,01;30,44;28,83;0,00;21,24;21,21;23,26;23,05;
29.10.2009;14:28:36,0;28,01;30,44;28,83;0,00;21,24;21,21;23,26;23,05;
29.10.2009;14:28:36,0;28,01;30,44;28,83;0,00;21,24;21,18;23,26;23,05;
29.10.2009;14:28:36,0;28,01;30,44;28,83;0,00;21,24;21,21;23,26;23,05;
29.10.2009;14:28:36,0;28,01;30,44;28,83;0,00;21,24;21,21;23,26;23,05;
29.10.2009;14:28:36,0;28,01;30,44;28,83;0,00;21,24;21,21;23,26;23,05;
29.10.2009;14:28:36,0;27,88;30,30;28,70;0,00;21,24;21,18;23,26;23,05;
29.10.2009;14:28:36,0;28,01;30,44;28,83;0,00;21,24;21,21;23,26;23,05;
29.10.2009;14:28:37,0;28,01;30,44;28,83;0,00;21,24;21,18;23,26;23,05;
29.10.2009;14:28:37,0;28,01;30,44;28,83;0,00;21,24;21,18;23,26;23,05;
29.10.2009;14:28:37,0;28,01;30,44;28,83;0,00;21,24;21,21;23,26;23,05;
29.10.2009;14:28:37,0;28,01;30,44;28,83;0,00;21,24;21,18;23,26;23,05;
29.10.2009;14:28:37,0;28,01;30,44;28,83;0,00;21,24;21,21;23,26;23,05;
29.10.2009;14:28:37,0;28,01;30,44;28,83;0,00;21,24;21,21;23,26;23,05;
29.10.2009;14:28:37,0;28,01;30,44;28,83;0,00;21,24;21,21;23,26;23,05;
29.10.2009;14:28:37,0;28,01;30,44;28,83;0,00;21,24;21,21;23,26;23,05;
29.10.2009;14:28:38,0;27,88;30,30;28,70;0,00;21,24;21,21;23,26;23,05;
29.10.2009;14:28:38,0;28,01;30,44;28,83;0,00;21,24;21,21;23,26;23,05;
29.10.2009;14:28:38,0;28,01;30,44;28,83;0,00;21,24;21,21;23,26;23,05;
29.10.2009;14:28:38,0;28,01;30,44;28,83;0,00;21,24;21,21;23,26;23,05;
29.10.2009;14:28:38,0;28,01;30,44;28,83;0,00;21,24;21,18;23,26;23,05;
29.10.2009;14:28:38,0;28,01;30,44;28,83;0,00;21,24;21,21;23,26;23,05;
29.10.2009;14:28:38,0;28,01;30,44;28,83;0,00;21,24;21,18;23,26;23,05;
29.10.2009;14:28:38,0;28,01;30,44;28,83;0,00;21,24;21,21;23,26;23,05;
29.10.2009;14:28:38,0;28,01;30,44;28,83;0,00;21,24;21,21;23,26;23,05;
29.10.2009;14:28:38,0;28,01;30,44;28,83;0,00;21,24;21,21;23,26;23,05;
29.10.2009;14:28:38,0;27,91;30,33;28,73;0,00;21,24;21,21;23,26;23,05;
29.10.2009;14:28:38,0;28,01;30,44;28,83;0,00;21,24;21,18;23,26;23,05;
29.10.2009;14:28:39,0;28,01;30,44;28,83;0,00;21,24;21,21;23,26;23,02;
29.10.2009;14:28:39,0;28,01;30,44;28,83;0,00;21,24;21,18;23,26;23,05;
29.10.2009;14:28:39,0;28,01;30,44;28,83;0,00;21,24;21,18;23,26;23,05;
29.10.2009;14:28:39,0;28,01;30,44;28,83;0,00;21,24;21,18;23,26;23,05;
29.10.2009;14:28:39,0;28,01;30,44;28,83;0,00;21,24;21,21;23,26;23,05;
29.10.2009;14:28:39,0;28,01;30,44;28,83;0,00;21,24;21,18;23,26;23,05;
29.10.2009;14:28:39,0;28,01;30,44;28,83;0,00;21,24;21,21;23,26;23,05;
29.10.2009;14:28:39,0;28,01;30,44;28,83;0,00;21,24;21,21;23,26;23,05;
29.10.2009;14:28:40,0;27,82;30,22;28,63;0,00;21,24;21,21;23,26;23,05;
29.10.2009;14:28:40,0;28,01;30,44;28,83;0,00;21,24;21,18;23,26;23,02;
29.10.2009;14:28:40,0;28,01;30,44;28,83;0,00;21,26;21,21;23,26;23,05;
29.10.2009;14:28:40,0;28,01;30,44;28,83;0,00;21,24;21,21;23,26;23,05;
29.10.2009;14:28:40,0;28,01;30,44;28,83;0,00;21,24;21,18;23,26;23,05;
29.10.2009;14:28:40,0;28,01;30,44;28,83;0,00;21,24;21,18;23,26;23,05;
29.10.2009;14:28:40,0;28,01;30,44;28,83;0,00;21,24;21,21;23,26;23,05;
29.10.2009;14:28:40,0;28,01;30,44;28,83;0,00;21,24;21,18;23,26;23,05;
29.10.2009;14:28:40,0;28,01;30,44;28,83;0,00;21,24;21,18;23,23;23,05;
29.10.2009;14:28:40,0;28,01;30,44;28,83;0,00;21,24;21,21;23,26;23,05;
29.10.2009;14:28:40,0;27,88;30,30;28,73;0,00;21,24;21,18;23,26;23,05;
29.10.2009;14:28:40,0;28,01;30,44;28,83;0,00;21,24;21,21;23,26;23,05;
29.10.2009;14:28:41,0;28,01;30,44;28,83;0,00;21,24;21,21;23,23;23,05;
29.10.2009;14:28:41,0;28,01;30,44;28,83;0,00;21,24;21,21;23,26;23,05;
29.10.2009;14:28:41,0;28,01;30,44;28,83;0,00;21,24;21,18;23,23;23,05;
29.10.2009;14:28:41,0;28,01;30,44;28,83;0,00;21,24;21,18;23,23;23,02;
29.10.2009;14:28:41,0;28,01;30,44;28,83;0,00;21,24;21,18;23,23;23,05;
29.10.2009;14:28:41,0;28,01;30,44;28,83;0,00;21,24;21,18;23,26;23,02;
29.10.2009;14:28:41,0;28,01;30,44;28,83;0,00;21,24;21,21;23,23;23,02;
29.10.2009;14:28:41,0;28,01;30,44;28,83;0,00;21,24;21,18;23,23;23,05;
29.10.2009;14:28:42,0;27,88;30,30;28,70;0,00;21,24;21,21;23,23;23,05;
29.10.2009;14:28:42,0;28,01;30,44;28,83;0,00;21,24;21,18;23,23;23,05;
29.10.2009;14:28:42,0;28,01;30,44;28,83;0,00;21,24;21,18;23,23;23,05;
29.10.2009;14:28:42,0;28,01;30,44;28,83;0,00;21,24;21,21;23,23;23,02;
29.10.2009;14:28:42,0;28,01;30,44;28,83;0,00;21,24;21,18;23,23;23,05;
29.10.2009;14:28:42,0;28,01;30,44;28,83;0,00;21,24;21,18;23,23;23,05;
29.10.2009;14:28:42,0;28,01;30,44;28,83;0,00;21,24;21,21;23,23;23,05;
29.10.2009;14:28:42,0;28,01;30,44;28,83;0,00;21,24;21,18;23,23;23,02;
29.10.2009;14:28:42,0;28,01;30,44;28,83;0,00;21,24;21,18;23,23;23,02;
29.10.2009;14:28:42,0;28,01;30,44;28,83;0,00;21,24;21,18;23,23;23,02;
29.10.2009;14:28:42,0;27,88;30,30;28,70;0,00;21,24;21,18;23,23;23,02;
29.10.2009;14:28:42,0;28,01;30,44;28,83;0,00;21,24;21,18;23,23;23,02;
29.10.2009;14:28:43,0;28,01;30,44;28,83;0,00;21,24;21,18;23,23;23,05;
29.10.2009;14:28:43,0;28,01;30,44;28,83;0,00;21,24;21,18;23,23;23,02;
29.10.2009;14:28:43,0;28,01;30,44;28,83;0,00;21,24;21,18;23,23;23,02;
29.10.2009;14:28:43,0;28,01;30,44;28,83;0,00;21,24;21,21;23,23;23,02;
29.10.2009;14:28:43,0;28,01;30,44;28,83;0,00;21,24;21,21;23,23;23,05;
29.10.2009;14:28:43,0;28,01;30,44;28,83;0,00;21,24;21,18;23,23;23,02;
29.10.2009;14:28:43,0;28,01;30,44;28,83;0,00;21,24;21,21;23,23;23,02;
29.10.2009;14:28:43,0;28,01;30,44;28,83;0,00;21,24;21,18;23,23;23,02;
29.10.2009;14:28:44,0;27,88;30,30;28,70;0,00;21,24;21,18;23,23;23,02;
29.10.2009;14:28:44,0;28,01;30,44;28,83;0,00;21,24;21,18;23,23;23,05;
29.10.2009;14:28:44,0;28,01;30,44;28,83;0,00;21,26;21,21;23,23;23,05;
29.10.2009;14:28:44,0;28,01;30,44;28,83;0,00;21,24;21,21;23,23;23,02;
29.10.2009;14:28:44,0;28,01;30,44;28,83;0,00;21,26;21,21;23,23;23,02;
29.10.2009;14:28:44,0;28,01;30,44;28,83;0,00;21,26;21,18;23,23;23,05;
29.10.2009;14:28:44,0;28,01;30,44;28,83;0,00;21,24;21,18;23,23;23,02;
29.10.2009;14:28:44,0;28,01;30,44;28,83;0,00;21,24;21,18;23,23;23,02;
29.10.2009;14:28:44,0;28,01;30,44;28,83;0,00;21,24;21,18;23,23;23,02;
29.10.2009;14:28:44,0;28,01;30,44;28,83;0,00;21,24;21,18;23,23;23,02;
29.10.2009;14:28:44,0;27,91;30,33;28,73;0,00;21,24;21,21;23,23;23,02;
29.10.2009;14:28:44,0;28,01;30,44;28,83;0,00;21,24;21,21;23,23;23,02;
29.10.2009;14:28:45,0;28,01;30,44;28,83;0,00;21,24;21,21;23,23;23,02;
29.10.2009;14:28:45,0;28,01;30,44;28,83;0,00;21,24;21,21;23,23;23,02;
29.10.2009;14:28:45,0;28,01;30,44;28,83;0,00;21,24;21,18;23,23;23,02;
29.10.2009;14:28:45,0;28,01;30,44;28,83;0,00;21,24;21,18;23,23;23,02;
29.10.2009;14:28:45,0;28,01;30,44;28,83;0,00;21,24;21,18;23,23;23,02;
29.10.2009;14:28:45,0;28,01;30,44;28,83;0,00;21,24;21,18;23,23;23,02;
29.10.2009;14:28:45,0;28,01;30,44;28,83;0,00;21,24;21,18;23,23;23,02;
29.10.2009;14:28:45,0;28,01;30,44;28,83;0,00;21,24;21,18;23,23;23,02;
29.10.2009;14:28:46,0;27,91;30,33;28,73;0,00;21,24;21,21;23,23;23,02;
29.10.2009;14:28:46,0;28,01;30,44;28,83;0,00;21,24;21,18;23,23;23,02;
29.10.2009;14:28:46,0;28,01;30,44;28,83;0,00;21,24;21,18;23,23;23,02;
29.10.2009;14:28:46,0;28,01;30,44;28,83;0,00;21,24;21,21;23,23;23,02;
29.10.2009;14:28:46,0;28,01;30,44;28,83;0,00;21,24;21,21;23,23;23,02;
29.10.2009;14:28:46,0;28,01;30,44;28,83;0,00;21,24;21,21;23,23;23,02;
29.10.2009;14:28:46,0;28,01;30,44;28,83;0,00;21,24;21,18;23,23;23,02;
29.10.2009;14:28:46,0;28,01;30,44;28,83;0,00;21,24;21,18;23,23;23,02;
29.10.2009;14:28:46,0;28,01;30,44;28,83;0,00;21,24;21,21;23,23;23,02;
29.10.2009;14:28:46,0;28,01;30,44;28,83;0,00;21,24;21,18;23,23;23,02;
29.10.2009;14:28:46,0;27,85;30,26;28,70;0,00;21,24;21,21;23,23;23,02;
29.10.2009;14:28:46,0;28,01;30,44;28,83;0,00;21,24;21,21;23,20;23,02;
29.10.2009;14:28:47,0;28,01;30,44;28,83;0,00;21,24;21,21;23,23;23,02;
29.10.2009;14:28:47,0;28,01;30,44;28,83;0,00;21,24;21,21;23,23;23,02;
29.10.2009;14:28:47,0;28,01;30,44;28,83;0,00;21,24;21,18;23,23;23,02;
29.10.2009;14:28:47,0;28,01;30,44;28,83;0,00;21,24;21,18;23,23;23,02;
29.10.2009;14:28:47,0;28,01;30,44;28,83;0,00;21,24;21,18;23,23;23,02;
29.10.2009;14:28:47,0;28,01;30,44;28,83;0,00;21,24;21,18;23,23;23,02;
29.10.2009;14:28:47,0;28,01;30,44;28,83;0,00;21,24;21,21;23,23;23,02;
29.10.2009;14:28:47,0;28,01;30,44;28,83;0,00;21,24;21,21;23,23;23,02;
29.10.2009;14:28:48,0;27,88;30,30;28,70;0,00;21,24;21,21;23,23;23,02;
29.10.2009;14:28:48,0;28,01;30,44;28,83;0,00;21,24;21,18;23,23;23,02;
29.10.2009;14:28:48,0;28,01;30,44;28,83;0,00;21,26;21,21;23,23;23,02;
29.10.2009;14:28:48,0;28,01;30,44;28,83;0,00;21,24;21,18;23,23;23,02;
29.10.2009;14:28:48,0;28,01;30,44;28,83;0,00;21,24;21,18;23,23;23,02;
29.10.2009;14:28:48,0;28,01;30,44;28,83;0,00;21,24;21,21;23,23;23,02;
29.10.2009;14:28:48,0;28,01;30,44;28,83;0,00;21,24;21,21;23,23;23,02;
29.10.2009;14:28:48,0;28,01;30,44;28,83;0,00;21,24;21,18;23,23;23,02;
29.10.2009;14:28:48,0;28,01;30,44;28,83;0,00;21,24;21,21;23,23;23,02;
29.10.2009;14:28:48,0;28,01;30,44;28,83;0,00;21,24;21,18;23,23;23,02;
29.10.2009;14:28:48,0;28,01;30,44;28,83;0,00;21,24;21,21;23,23;23,02;
29.10.2009;14:28:48,0;28,01;30,44;28,83;0,00;21,24;21,18;23,23;23,02;
29.10.2009;14:28:49,0;28,01;30,44;28,83;0,00;21,24;21,21;23,23;23,02;
29.10.2009;14:28:49,0;28,01;30,44;28,83;0,00;21,24;21,18;23,20;23,02;
29.10.2009;14:28:49,0;28,01;30,44;28,83;0,00;21,24;21,18;23,23;23,02;
29.10.2009;14:28:49,0;28,01;30,44;28,83;0,00;21,24;21,21;23,20;23,02;
29.10.2009;14:28:49,0;28,01;30,44;28,83;0,00;21,24;21,21;23,23;23,02;
29.10.2009;14:28:49,0;28,01;30,44;28,83;0,00;21,24;21,21;23,20;23,02;
29.10.2009;14:28:49,0;28,01;30,44;28,83;0,00;21,24;21,18;23,23;23,02;
29.10.2009;14:28:49,0;28,01;30,44;28,83;0,00;21,24;21,21;23,23;23,02;
29.10.2009;14:28:50,0;27,91;30,33;28,73;0,00;21,24;21,21;23,23;23,02;
29.10.2009;14:28:50,0;28,01;30,44;28,83;0,00;21,24;21,18;23,23;23,02;
29.10.2009;14:28:50,0;28,01;30,44;28,83;0,00;21,24;21,21;23,23;23,02;
29.10.2009;14:28:50,0;28,01;30,44;28,83;0,00;21,24;21,21;23,23;23,02;
29.10.2009;14:28:50,0;28,01;30,44;28,83;0,00;21,24;21,18;23,23;23,02;
29.10.2009;14:28:50,0;28,01;30,44;28,83;0,00;21,24;21,18;23,23;23,02;
29.10.2009;14:28:50,0;28,01;30,44;28,83;0,00;21,24;21,18;23,23;23,02;
29.10.2009;14:28:50,0;28,01;30,44;28,83;0,00;21,24;21,21;23,23;23,02;
29.10.2009;14:28:50,0;28,01;30,44;28,83;0,00;21,24;21,21;23,23;23,02;
29.10.2009;14:28:50,0;28,01;30,44;28,83;0,00;21,24;21,18;23,23;23,02;
29.10.2009;14:28:50,0;27,91;30,33;28,73;0,00;21,24;21,18;23,23;23,02;
29.10.2009;14:28:50,0;28,01;30,44;28,83;0,00;21,24;21,21;23,23;23,02;
29.10.2009;14:28:51,0;28,01;30,44;28,83;0,00;21,24;21,21;23,23;23,02;
29.10.2009;14:28:51,0;28,01;30,44;28,83;0,00;21,24;21,18;23,23;23,02;
29.10.2009;14:28:51,0;28,01;30,44;28,83;0,00;21,24;21,18;23,23;23,02;
29.10.2009;14:28:51,0;28,01;30,44;28,83;0,00;21,24;21,21;23,23;23,02;
29.10.2009;14:28:51,0;28,01;30,44;28,83;0,00;21,24;21,18;23,23;23,02;
29.10.2009;14:28:51,0;28,01;30,44;28,83;0,00;21,24;21,21;23,23;23,02;
29.10.2009;14:28:51,0;28,01;30,44;28,83;0,00;21,24;21,21;23,23;23,02;
29.10.2009;14:28:51,0;28,01;30,44;28,83;0,00;21,24;21,18;23,20;23,02;
29.10.2009;14:28:52,0;27,91;30,33;28,73;0,00;21,24;21,21;23,23;23,02;
29.10.2009;14:28:52,0;28,01;30,44;28,83;0,00;21,24;21,18;23,23;23,02;
29.10.2009;14:28:52,0;28,01;30,44;28,83;0,00;21,24;21,18;23,23;23,02;
29.10.2009;14:28:52,0;28,01;30,44;28,83;0,00;21,24;21,21;23,20;23,02;
29.10.2009;14:28:52,0;28,01;30,44;28,83;0,00;21,24;21,18;23,23;23,02;
29.10.2009;14:28:52,0;28,01;30,44;28,83;0,00;21,24;21,21;23,23;23,02;
29.10.2009;14:28:52,0;28,01;30,44;28,83;0,00;21,24;21,21;23,23;23,02;
29.10.2009;14:28:52,0;28,01;30,44;28,83;0,00;21,24;21,21;23,23;23,02;
29.10.2009;14:28:52,0;28,01;30,44;28,83;0,00;21,24;21,18;23,20;23,02;
29.10.2009;14:28:52,0;28,01;30,44;28,83;0,00;21,24;21,18;23,23;23,02;
29.10.2009;14:28:52,0;27,88;30,30;28,70;0,00;21,24;21,21;23,20;23,02;
29.10.2009;14:28:52,0;28,01;30,44;28,83;0,00;21,24;21,21;23,23;23,02;
29.10.2009;14:28:53,0;28,01;30,44;28,83;0,00;21,24;21,21;23,23;23,02;
29.10.2009;14:28:53,0;28,01;30,44;28,83;0,00;21,24;21,21;23,23;23,02;
29.10.2009;14:28:53,0;28,01;30,44;28,83;0,00;21,26;21,18;23,23;23,02;
29.10.2009;14:28:53,0;28,01;30,44;28,83;0,00;21,24;21,21;23,23;23,02;
29.10.2009;14:28:53,0;28,01;30,44;28,83;0,00;21,24;21,21;23,23;23,02;
29.10.2009;14:28:53,0;28,01;30,44;28,83;0,00;21,24;21,21;23,23;23,02;
29.10.2009;14:28:53,0;28,01;30,44;28,83;0,00;21,24;21,18;23,23;23,02;
29.10.2009;14:28:53,0;28,01;30,44;28,83;0,00;21,24;21,21;23,23;23,02;
29.10.2009;14:28:54,0;27,91;30,33;28,73;0,00;21,24;21,21;23,23;23,02;
29.10.2009;14:28:54,0;28,01;30,44;28,83;0,00;21,24;21,18;23,23;23,02;
29.10.2009;14:28:54,0;28,01;30,44;28,83;0,00;21,26;21,18;23,23;23,02;
29.10.2009;14:28:54,0;28,01;30,44;28,83;0,00;21,24;21,18;23,23;23,02;
29.10.2009;14:28:54,0;28,01;30,44;28,83;0,00;21,24;21,21;23,23;23,02;
29.10.2009;14:28:54,0;28,01;30,44;28,83;0,00;21,24;21,21;23,23;23,02;
29.10.2009;14:28:54,0;28,01;30,44;28,83;0,00;21,24;21,18;23,23;23,02;
29.10.2009;14:28:54,0;28,01;30,44;28,83;0,00;21,24;21,18;23,20;23,02;
29.10.2009;14:28:54,0;28,01;30,44;28,83;0,00;21,24;21,18;23,23;23,02;
29.10.2009;14:28:54,0;28,01;30,44;28,83;0,00;21,24;21,18;23,23;23,02;
29.10.2009;14:28:54,0;27,91;30,33;28,73;0,00;21,24;21,21;23,23;23,02;
29.10.2009;14:28:54,0;28,01;30,44;28,83;0,00;21,24;21,21;23,23;23,02;
29.10.2009;14:28:55,0;28,01;30,44;28,83;0,00;21,24;21,21;23,23;23,02;
29.10.2009;14:28:55,0;28,01;30,44;28,83;0,00;21,24;21,18;23,23;23,02;
29.10.2009;14:28:55,0;28,01;30,44;28,83;0,00;21,24;21,21;23,23;23,02;
29.10.2009;14:28:55,0;28,01;30,44;28,83;0,00;21,24;21,21;23,23;23,02;
29.10.2009;14:28:55,0;28,01;30,44;28,83;0,00;21,24;21,18;23,23;23,02;
29.10.2009;14:28:55,0;28,01;30,44;28,83;0,00;21,24;21,21;23,23;23,02;
29.10.2009;14:28:55,0;28,01;30,44;28,83;0,00;21,24;21,18;23,23;23,02;
29.10.2009;14:28:55,0;28,01;30,44;28,83;0,00;21,24;21,18;23,23;23,02;
29.10.2009;14:28:56,0;27,91;30,33;28,73;0,00;21,24;21,18;23,23;23,02;
29.10.2009;14:28:56,0;28,01;30,44;28,83;0,00;21,24;21,18;23,23;23,02;
29.10.2009;14:28:56,0;28,01;30,44;28,83;0,00;21,24;21,18;23,23;23,02;
29.10.2009;14:28:56,0;28,01;30,44;28,83;0,00;21,24;21,18;23,23;23,02;
29.10.2009;14:28:56,0;28,01;30,44;28,83;0,00;21,24;21,18;23,23;23,02;
29.10.2009;14:28:56,0;28,01;30,44;28,83;0,00;21,24;21,21;23,23;23,02;
29.10.2009;14:28:56,0;28,01;30,44;28,83;0,00;21,24;21,18;23,23;23,02;
29.10.2009;14:28:56,0;28,01;30,44;28,83;0,00;21,24;21,21;23,23;23,02;
29.10.2009;14:28:56,0;28,01;30,44;28,83;0,00;21,24;21,21;23,23;23,02;
29.10.2009;14:28:56,0;28,01;30,44;28,83;0,00;21,24;21,21;23,23;23,02;
29.10.2009;14:28:56,0;27,88;30,30;28,70;0,00;21,24;21,18;23,23;23,02;
29.10.2009;14:28:56,0;28,01;30,44;28,83;0,00;21,24;21,21;23,23;23,02;
29.10.2009;14:28:57,0;28,01;30,44;28,83;0,00;21,24;21,21;23,23;23,02;
29.10.2009;14:28:57,0;28,01;30,44;28,83;0,00;21,24;21,21;23,23;23,02;
29.10.2009;14:28:57,0;28,01;30,44;28,83;0,00;21,24;21,18;23,23;23,02;
29.10.2009;14:28:57,0;28,01;30,44;28,83;0,00;21,24;21,18;23,23;23,02;
29.10.2009;14:28:57,0;28,01;30,44;28,83;0,00;21,24;21,18;23,20;23,02;
29.10.2009;14:28:57,0;28,01;30,44;28,83;0,00;21,24;21,18;23,23;23,02;
29.10.2009;14:28:57,0;28,01;30,44;28,83;0,00;21,24;21,21;23,23;23,02;
29.10.2009;14:28:57,0;28,01;30,44;28,83;0,00;21,24;21,21;23,23;23,02;
29.10.2009;14:28:58,0;27,95;30,37;28,76;0,00;21,24;21,18;23,23;23,02;
29.10.2009;14:28:58,0;28,01;30,44;28,83;0,00;21,24;21,18;23,23;23,02;
29.10.2009;14:28:58,0;28,01;30,44;28,83;0,00;21,24;21,18;23,23;23,02;
29.10.2009;14:28:58,0;28,01;30,44;28,83;0,00;21,24;21,21;23,23;23,02;
29.10.2009;14:28:58,0;28,01;30,44;28,83;0,00;21,24;21,18;23,23;23,02;
29.10.2009;14:28:58,0;28,01;30,44;28,83;0,00;21,24;21,21;23,23;23,02;
29.10.2009;14:28:58,0;28,01;30,44;28,83;0,00;21,24;21,21;23,23;23,02;
29.10.2009;14:28:58,0;28,01;30,44;28,83;0,00;21,24;21,18;23,23;23,02;
29.10.2009;14:28:58,0;28,01;30,44;28,83;0,00;21,24;21,21;23,23;22,99;
29.10.2009;14:28:58,0;28,01;30,44;28,83;0,00;21,24;21,21;23,23;23,02;
29.10.2009;14:28:58,0;27,95;30,37;28,76;0,00;21,24;21,21;23,23;23,02;
29.10.2009;14:28:58,0;28,01;30,44;28,83;0,00;21,24;21,21;23,23;23,02;
29.10.2009;14:28:59,0;28,01;30,44;28,83;0,00;21,24;21,18;23,23;23,02;
29.10.2009;14:28:59,0;28,01;30,44;28,83;0,00;21,24;21,18;23,23;23,02;
29.10.2009;14:28:59,0;28,01;30,44;28,83;0,00;21,24;21,18;23,23;23,02;
29.10.2009;14:28:59,0;28,01;30,44;28,83;0,00;21,24;21,21;23,23;23,02;
29.10.2009;14:28:59,0;28,01;30,44;28,83;0,00;21,24;21,21;23,23;23,02;
29.10.2009;14:28:59,0;28,01;30,44;28,83;0,00;21,24;21,21;23,23;23,02;
29.10.2009;14:28:59,0;28,01;30,44;28,83;0,00;21,24;21,18;23,23;23,02;
29.10.2009;14:28:59,0;28,01;30,44;28,83;0,00;21,24;21,18;23,23;23,02;
29.10.2009;14:29:00,0;27,91;30,33;28,73;0,00;21,24;21,18;23,23;23,02;
29.10.2009;14:29:00,0;28,01;30,44;28,83;0,00;21,24;21,21;23,23;23,02;
29.10.2009;14:29:00,0;28,01;30,44;28,83;0,00;21,24;21,21;23,23;23,02;
29.10.2009;14:29:00,0;28,01;30,44;28,83;0,00;21,24;21,21;23,23;23,02;
29.10.2009;14:29:00,0;28,01;30,44;28,83;0,00;21,24;21,21;23,23;23,02;
29.10.2009;14:29:00,0;28,01;30,44;28,83;0,00;21,24;21,21;23,23;23,02;
29.10.2009;14:29:00,0;28,01;30,44;28,83;0,00;21,24;21,21;23,23;23,02;
29.10.2009;14:29:00,0;28,01;30,44;28,83;0,00;21,24;21,18;23,23;23,02;
29.10.2009;14:29:00,0;28,01;30,44;28,83;0,00;21,24;21,21;23,23;23,02;
29.10.2009;14:29:00,0;28,01;30,44;28,83;0,00;21,24;21,21;23,23;23,02;
29.10.2009;14:29:00,0;27,95;30,33;28,76;0,00;21,24;21,18;23,23;23,02;
29.10.2009;14:29:00,0;28,01;30,44;28,83;0,00;21,24;21,21;23,23;22,99;
29.10.2009;14:29:01,0;28,01;30,44;28,83;0,00;21,24;21,21;23,23;22,99;
29.10.2009;14:29:01,0;28,01;30,44;28,83;0,00;21,24;21,21;23,23;22,99;
29.10.2009;14:29:01,0;28,01;30,44;28,83;0,00;21,24;21,21;23,23;23,02;
29.10.2009;14:29:01,0;28,01;30,44;28,83;0,00;21,24;21,21;23,23;23,02;
29.10.2009;14:29:01,0;28,01;30,44;28,83;0,00;21,24;21,21;23,23;23,02;
29.10.2009;14:29:01,0;28,01;30,44;28,83;0,00;21,24;21,21;23,23;23,02;
29.10.2009;14:29:01,0;28,01;30,44;28,83;0,00;21,24;21,18;23,23;23,02;
29.10.2009;14:29:01,0;28,01;30,44;28,83;0,00;21,24;21,21;23,23;23,02;
29.10.2009;14:29:02,0;27,91;30,33;28,73;0,00;21,24;21,18;23,23;23,02;
29.10.2009;14:29:02,0;28,01;30,44;28,83;0,00;21,24;21,21;23,23;23,02;
29.10.2009;14:29:02,0;28,01;30,44;28,83;0,00;21,24;21,18;23,23;23,02;
29.10.2009;14:29:02,0;28,01;30,44;28,83;0,00;21,24;21,21;23,23;22,99;
29.10.2009;14:29:02,0;28,01;30,44;28,83;0,00;21,24;21,18;23,23;22,99;
29.10.2009;14:29:02,0;28,01;30,44;28,83;0,00;21,24;21,18;23,23;22,99;
29.10.2009;14:29:02,0;28,01;30,44;28,83;0,00;21,24;21,18;23,23;23,02;
29.10.2009;14:29:02,0;28,01;30,44;28,83;0,00;21,24;21,21;23,23;23,02;
29.10.2009;14:29:02,0;28,01;30,44;28,83;0,00;21,24;21,18;23,23;23,02;
29.10.2009;14:29:02,0;28,01;30,44;28,83;0,00;21,24;21,21;23,23;23,02;
29.10.2009;14:29:02,0;27,91;30,33;28,76;0,00;21,24;21,21;23,23;23,02;
29.10.2009;14:29:02,0;28,01;30,44;28,83;0,00;21,24;21,21;23,23;23,02;
29.10.2009;14:29:03,0;28,01;30,44;28,83;0,00;21,24;21,21;23,23;22,99;
29.10.2009;14:29:03,0;28,01;30,44;28,83;0,00;21,24;21,21;23,23;23,02;
29.10.2009;14:29:03,0;28,01;30,44;28,83;0,00;21,24;21,18;23,23;23,02;
29.10.2009;14:29:03,0;28,01;30,44;28,83;0,00;21,24;21,18;23,23;23,02;
29.10.2009;14:29:03,0;28,01;30,44;28,83;0,00;21,24;21,21;23,23;23,02;
29.10.2009;14:29:03,0;28,01;30,44;28,83;0,00;21,24;21,18;23,23;22,99;
29.10.2009;14:29:03,0;28,01;30,44;28,83;0,00;21,24;21,21;23,23;23,02;
29.10.2009;14:29:03,0;28,01;30,44;28,83;0,00;21,24;21,18;23,23;23,02;
29.10.2009;14:29:04,0;27,91;30,33;28,73;0,00;21,24;21,21;23,23;23,02;
29.10.2009;14:29:04,0;28,01;30,44;28,83;0,00;21,24;21,18;23,23;23,02;
29.10.2009;14:29:04,0;28,01;30,44;28,83;0,00;21,24;21,21;23,23;23,02;
29.10.2009;14:29:04,0;28,01;30,44;28,83;0,00;21,24;21,18;23,23;23,02;
29.10.2009;14:29:04,0;28,01;30,44;28,83;0,00;21,24;21,21;23,23;23,02;
29.10.2009;14:29:04,0;28,01;30,44;28,83;0,00;21,24;21,21;23,23;23,02;
29.10.2009;14:29:04,0;28,01;30,44;28,83;0,00;21,24;21,21;23,23;23,02;
29.10.2009;14:29:04,0;28,01;30,44;28,83;0,00;21,24;21,21;23,23;23,02;
29.10.2009;14:29:04,0;28,01;30,44;28,83;0,00;21,24;21,21;23,23;23,02;
29.10.2009;14:29:04,0;28,01;30,44;28,83;0,00;21,24;21,18;23,23;23,02;
29.10.2009;14:29:04,0;27,98;30,41;28,76;0,00;21,24;21,21;23,23;23,02;
29.10.2009;14:29:04,0;28,01;30,44;28,83;0,00;21,24;21,21;23,23;23,02;
29.10.2009;14:29:05,0;28,01;30,44;28,83;0,00;21,24;21,21;23,23;22,99;
29.10.2009;14:29:05,0;28,01;30,44;28,83;0,00;21,24;21,21;23,23;23,02;
29.10.2009;14:29:05,0;28,01;30,44;28,83;0,00;21,24;21,18;23,23;23,02;
29.10.2009;14:29:05,0;28,01;30,44;28,83;0,00;21,24;21,21;23,23;23,02;
29.10.2009;14:29:05,0;28,01;30,44;28,83;0,00;21,24;21,21;23,23;23,02;
29.10.2009;14:29:05,0;28,01;30,44;28,83;0,00;21,24;21,21;23,23;22,99;
29.10.2009;14:29:05,0;28,01;30,44;28,83;0,00;21,24;21,18;23,23;22,99;
29.10.2009;14:29:05,0;28,01;30,44;28,83;0,00;21,24;21,21;23,23;23,02;
29.10.2009;14:29:06,0;27,91;30,30;28,70;0,00;21,24;21,21;23,23;22,99;
29.10.2009;14:29:06,0;28,01;30,44;28,83;0,00;21,24;21,18;23,23;23,02;
29.10.2009;14:29:06,0;28,01;30,44;28,83;0,00;21,24;21,21;23,23;23,02;
29.10.2009;14:29:06,0;28,01;30,44;28,83;0,00;21,24;21,21;23,23;23,02;
29.10.2009;14:29:06,0;28,01;30,44;28,83;0,00;21,24;21,21;23,23;23,02;
29.10.2009;14:29:06,0;28,01;30,44;28,83;0,00;21,24;21,18;23,23;23,02;
29.10.2009;14:29:06,0;28,01;30,44;28,83;0,00;21,24;21,18;23,23;23,02;
29.10.2009;14:29:06,0;28,01;30,44;28,83;0,00;21,26;21,18;23,23;23,02;
29.10.2009;14:29:06,0;28,01;30,44;28,83;0,00;21,24;21,18;23,23;22,99;
29.10.2009;14:29:06,0;28,01;30,44;28,83;0,00;21,24;21,18;23,23;23,02;
29.10.2009;14:29:06,0;27,91;30,33;28,73;0,00;21,24;21,18;23,23;23,02;
29.10.2009;14:29:06,0;28,01;30,44;28,83;0,00;21,24;21,18;23,23;23,02;
29.10.2009;14:29:07,0;28,01;30,44;28,83;0,00;21,24;21,21;23,23;23,02;
29.10.2009;14:29:07,0;28,01;30,44;28,83;0,00;21,24;21,21;23,23;23,02;
29.10.2009;14:29:07,0;28,01;30,44;28,83;0,00;21,24;21,21;23,23;23,02;
29.10.2009;14:29:07,0;28,01;30,44;28,83;0,00;21,24;21,18;23,23;23,02;
29.10.2009;14:29:07,0;28,01;30,44;28,83;0,00;21,24;21,21;23,23;23,02;
29.10.2009;14:29:07,0;28,01;30,44;28,83;0,00;21,24;21,21;23,23;23,02;
29.10.2009;14:29:07,0;28,01;30,44;28,83;0,00;21,24;21,21;23,23;23,02;
29.10.2009;14:29:07,0;28,01;30,44;28,83;0,00;21,24;21,21;23,23;23,02;
29.10.2009;14:29:08,0;27,91;30,33;28,73;0,00;21,24;21,21;23,23;23,02;
29.10.2009;14:29:08,0;27,73;30,12;28,53;0,00;21,24;21,21;23,23;23,02;
29.10.2009;14:29:08,0;28,01;30,44;28,83;0,00;21,26;21,21;23,23;22,99;
29.10.2009;14:29:08,0;28,01;30,44;28,83;0,00;21,24;21,21;23,23;22,99;
29.10.2009;14:29:08,0;28,01;30,44;28,83;0,00;21,24;21,21;23,23;23,02;
29.10.2009;14:29:08,0;28,01;30,44;28,83;0,00;21,24;21,18;23,23;23,02;
29.10.2009;14:29:08,0;28,01;30,44;28,83;0,00;21,24;21,18;23,23;22,99;
29.10.2009;14:29:08,0;28,01;30,44;28,83;0,00;21,24;21,21;23,23;23,02;
29.10.2009;14:29:08,0;28,01;30,44;28,83;0,00;21,24;21,18;23,23;22,99;
29.10.2009;14:29:08,0;28,01;30,44;28,83;0,00;21,24;21,18;23,23;23,02;
29.10.2009;14:29:08,0;27,88;30,30;28,73;0,00;21,24;21,21;23,23;22,99;
29.10.2009;14:29:08,0;27,98;30,41;28,80;0,00;21,24;21,21;23,23;23,02;
29.10.2009;14:29:09,0;28,01;30,44;28,83;0,00;21,24;21,21;23,23;22,99;
29.10.2009;14:29:09,0;28,01;30,44;28,83;0,00;21,24;21,21;23,23;23,02;
29.10.2009;14:29:09,0;28,01;30,44;28,83;0,00;21,24;21,21;23,26;23,02;
29.10.2009;14:29:09,0;28,01;30,44;28,83;0,00;21,24;21,21;23,23;23,02;
29.10.2009;14:29:09,0;28,01;30,44;28,83;0,00;21,24;21,21;23,23;23,02;
29.10.2009;14:29:09,0;28,01;30,44;28,83;0,00;21,24;21,18;23,26;23,02;
29.10.2009;14:29:09,0;28,01;30,44;28,83;0,00;21,24;21,21;23,23;23,02;
29.10.2009;14:29:09,0;28,01;30,44;28,83;0,00;21,24;21,21;23,26;23,02;
29.10.2009;14:29:10,0;27,91;30,33;28,76;0,00;21,24;21,21;23,26;23,02;
29.10.2009;14:29:10,0;27,91;30,37;28,73;0,00;21,24;21,21;23,26;23,02;
29.10.2009;14:29:10,0;28,01;30,44;28,83;0,00;21,24;21,18;23,26;22,99;
29.10.2009;14:29:10,0;28,01;30,44;28,83;0,00;21,24;21,18;23,26;23,02;
29.10.2009;14:29:10,0;28,01;30,44;28,83;0,00;21,24;21,21;23,26;23,02;
29.10.2009;14:29:10,0;28,01;30,44;28,83;0,00;21,24;21,21;23,26;23,02;
29.10.2009;14:29:10,0;28,01;30,44;28,83;0,00;21,24;21,21;23,26;23,02;
29.10.2009;14:29:10,0;28,01;30,44;28,83;0,00;21,24;21,21;23,26;23,02;
29.10.2009;14:29:10,0;28,01;30,44;28,83;0,00;21,24;21,21;23,26;23,02;
29.10.2009;14:29:10,0;28,01;30,44;28,83;0,00;21,24;21,21;23,26;23,02;
29.10.2009;14:29:10,0;27,98;30,41;28,80;0,00;21,24;21,18;23,26;22,99;
29.10.2009;14:29:10,0;28,01;30,44;28,83;0,00;21,24;21,18;23,26;23,02;
29.10.2009;14:29:11,0;27,98;30,44;28,83;0,00;21,24;21,21;23,26;23,02;
29.10.2009;14:29:11,0;28,01;30,44;28,83;0,00;21,24;21,21;23,26;23,02;
29.10.2009;14:29:11,0;27,79;30,22;28,60;0,00;21,24;21,21;23,26;23,02;
29.10.2009;14:29:11,0;28,01;30,44;28,83;0,00;21,24;21,18;23,26;23,02;
29.10.2009;14:29:11,0;28,01;30,44;28,83;0,00;21,24;21,21;23,26;23,02;
29.10.2009;14:29:11,0;28,01;30,44;28,83;0,00;21,24;21,21;23,26;23,02;
29.10.2009;14:29:11,0;28,01;30,44;28,83;0,00;21,24;21,18;23,26;23,02;
29.10.2009;14:29:11,0;28,01;30,44;28,83;0,00;21,26;21,21;23,26;23,02;
29.10.2009;14:29:12,0;27,88;30,30;28,73;0,00;21,24;21,21;23,26;22,99;
29.10.2009;14:29:12,0;28,01;30,44;28,83;0,00;21,24;21,18;23,26;23,02;
29.10.2009;14:29:12,0;28,01;30,44;28,83;0,00;21,24;21,21;23,26;23,02;
29.10.2009;14:29:12,0;28,01;30,44;28,83;0,00;21,24;21,21;23,26;23,02;
29.10.2009;14:29:12,0;28,01;30,44;28,83;0,00;21,24;21,21;23,29;23,02;
29.10.2009;14:29:12,0;28,01;30,44;28,83;0,00;21,24;21,21;23,29;23,02;
29.10.2009;14:29:12,0;28,01;30,44;28,83;0,00;21,24;21,21;23,29;23,02;
29.10.2009;14:29:12,0;28,01;30,44;28,83;0,00;21,24;21,21;23,26;22,99;
29.10.2009;14:29:12,0;28,01;30,44;28,83;0,00;21,24;21,21;23,26;23,02;
29.10.2009;14:29:12,0;28,01;30,44;28,83;0,00;21,24;21,21;23,26;23,02;
29.10.2009;14:29:12,0;27,95;30,37;28,76;0,00;21,24;21,21;23,26;23,02;
29.10.2009;14:29:12,0;28,01;30,44;28,83;0,00;21,24;21,18;23,29;23,02;
29.10.2009;14:29:13,0;28,01;30,44;28,83;0,00;21,24;21,18;23,26;23,02;
29.10.2009;14:29:13,0;28,01;30,44;28,83;0,00;21,24;21,18;23,29;23,02;
29.10.2009;14:29:13,0;28,01;30,44;28,83;0,00;21,24;21,18;23,29;23,02;
29.10.2009;14:29:13,0;28,01;30,44;28,83;0,00;21,24;21,21;23,29;23,02;
29.10.2009;14:29:13,0;28,01;30,44;28,83;0,00;21,24;21,18;23,29;23,02;
29.10.2009;14:29:13,0;28,01;30,44;28,83;0,00;21,24;21,21;23,29;23,02;
29.10.2009;14:29:13,0;28,01;30,44;28,83;0,00;21,24;21,18;23,29;23,02;
29.10.2009;14:29:13,0;28,01;30,44;28,83;0,00;21,24;21,21;23,29;23,02;
29.10.2009;14:29:14,0;27,95;30,37;28,76;0,00;21,24;21,21;23,29;23,02;
29.10.2009;14:29:14,0;28,01;30,44;28,83;0,00;21,24;21,21;23,29;23,02;
29.10.2009;14:29:14,0;28,01;30,44;28,83;0,00;21,24;21,21;23,29;23,02;
29.10.2009;14:29:14,0;28,01;30,44;28,83;0,00;21,24;21,21;23,29;23,02;
29.10.2009;14:29:14,0;28,01;30,44;28,83;0,00;21,24;21,21;23,29;23,02;
29.10.2009;14:29:14,0;28,01;30,44;28,83;0,00;21,24;21,21;23,29;23,02;
29.10.2009;14:29:14,0;28,01;30,44;28,83;0,00;21,24;21,21;23,29;23,02;
29.10.2009;14:29:14,0;28,01;30,44;28,83;0,00;21,24;21,18;23,29;23,02;
29.10.2009;14:29:14,0;28,01;30,44;28,83;0,00;21,24;21,21;23,29;23,02;
29.10.2009;14:29:14,0;28,01;30,44;28,83;0,00;21,24;21,21;23,29;23,02;
29.10.2009;14:29:14,0;27,95;30,37;28,76;0,00;21,24;21,21;23,32;23,02;
29.10.2009;14:29:14,0;28,01;30,44;28,83;0,00;21,24;21,21;23,29;23,02;
29.10.2009;14:29:15,0;28,01;30,44;28,83;0,00;21,24;21,21;23,32;23,02;
29.10.2009;14:29:15,0;28,01;30,44;28,83;0,00;21,24;21,21;23,29;23,02;
29.10.2009;14:29:15,0;28,01;30,44;28,83;0,00;21,24;21,18;23,29;23,02;
29.10.2009;14:29:15,0;28,01;30,44;28,83;0,00;21,24;21,21;23,29;23,02;
29.10.2009;14:29:15,0;28,01;30,44;28,83;0,00;21,24;21,21;23,29;23,02;
29.10.2009;14:29:15,0;28,01;30,44;28,83;0,00;21,24;21,18;23,29;23,02;
29.10.2009;14:29:15,0;28,01;30,44;28,83;0,00;21,24;21,21;23,29;23,02;
29.10.2009;14:29:15,0;28,01;30,44;28,83;0,00;21,24;21,21;23,29;23,02;
29.10.2009;14:29:16,0;27,91;30,33;28,73;0,00;21,24;21,18;23,32;23,02;
29.10.2009;14:29:16,0;28,01;30,44;28,83;0,00;21,24;21,21;23,29;23,02;
29.10.2009;14:29:16,0;28,01;30,44;28,83;0,00;21,24;21,21;23,29;23,02;
29.10.2009;14:29:16,0;28,01;30,44;28,83;0,00;21,24;21,21;23,29;23,02;
29.10.2009;14:29:16,0;28,01;30,44;28,83;0,00;21,24;21,21;23,32;23,02;
29.10.2009;14:29:16,0;28,01;30,44;28,83;0,00;21,24;21,21;23,32;23,02;
29.10.2009;14:29:16,0;28,01;30,44;28,83;0,00;21,26;21,21;23,29;23,02;
29.10.2009;14:29:16,0;28,01;30,44;28,83;0,00;21,24;21,18;23,29;23,02;
29.10.2009;14:29:16,0;28,01;30,44;28,83;0,00;21,24;21,21;23,32;23,02;
29.10.2009;14:29:16,0;28,01;30,44;28,83;0,00;21,24;21,21;23,32;23,02;
29.10.2009;14:29:16,0;27,91;30,33;28,73;0,00;21,24;21,21;23,32;23,02;
29.10.2009;14:29:16,0;28,01;30,44;28,83;0,00;21,24;21,21;23,32;23,02;
29.10.2009;14:29:17,0;28,01;30,44;28,83;0,00;21,24;21,21;23,32;23,02;
29.10.2009;14:29:17,0;28,01;30,44;28,83;0,00;21,24;21,21;23,32;23,02;
29.10.2009;14:29:17,0;28,01;30,44;28,83;0,00;21,24;21,18;23,32;23,02;
29.10.2009;14:29:17,0;28,01;30,44;28,83;0,00;21,24;21,21;23,32;23,02;
29.10.2009;14:29:17,0;28,01;30,44;28,83;0,00;21,24;21,21;23,32;23,02;
29.10.2009;14:29:17,0;28,01;30,44;28,83;0,00;21,24;21,21;23,32;23,02;
29.10.2009;14:29:17,0;28,01;30,44;28,83;0,00;21,24;21,21;23,32;23,02;
29.10.2009;14:29:17,0;28,01;30,44;28,83;0,00;21,24;21,21;23,32;23,02;
29.10.2009;14:29:18,0;27,98;30,41;28,80;0,00;21,24;21,18;23,32;23,02;
29.10.2009;14:29:18,0;28,01;30,44;28,83;0,00;21,24;21,21;23,32;23,02;
29.10.2009;14:29:18,0;28,01;30,44;28,83;0,00;21,24;21,21;23,32;23,05;
29.10.2009;14:29:18,0;28,01;30,44;28,83;0,00;21,24;21,18;23,32;23,02;
29.10.2009;14:29:18,0;28,01;30,44;28,83;0,00;21,24;21,21;23,32;23,02;
29.10.2009;14:29:18,0;28,01;30,44;28,83;0,00;21,24;21,21;23,32;23,02;
29.10.2009;14:29:18,0;28,01;30,44;28,83;0,00;21,24;21,21;23,32;23,02;
29.10.2009;14:29:18,0;28,01;30,44;28,83;0,00;21,24;21,21;23,32;23,02;
29.10.2009;14:29:18,0;28,01;30,44;28,83;0,00;21,24;21,18;23,32;23,05;
29.10.2009;14:29:18,0;28,01;30,44;28,83;0,00;21,24;21,21;23,34;23,05;
29.10.2009;14:29:18,0;27,95;30,37;28,76;0,00;21,26;21,21;23,32;23,02;
29.10.2009;14:29:18,0;28,01;30,44;28,83;0,00;21,24;21,21;23,32;23,02;
29.10.2009;14:29:19,0;28,01;30,44;28,83;0,00;21,24;21,21;23,32;23,02;
29.10.2009;14:29:19,0;28,01;30,44;28,83;0,00;21,24;21,18;23,32;23,05;
29.10.2009;14:29:19,0;28,01;30,44;28,83;0,00;21,24;21,18;23,34;23,05;
29.10.2009;14:29:19,0;28,01;30,44;28,83;0,00;21,24;21,21;23,32;23,02;
29.10.2009;14:29:19,0;28,01;30,44;28,83;0,00;21,24;21,18;23,32;23,05;
29.10.2009;14:29:19,0;28,01;30,44;28,83;0,00;21,24;21,18;23,34;23,05;
29.10.2009;14:29:19,0;28,01;30,44;28,83;0,00;21,24;21,18;23,34;23,05;
29.10.2009;14:29:19,0;28,01;30,44;28,83;0,00;21,24;21,21;23,32;23,05;
29.10.2009;14:29:20,0;27,95;30,37;28,80;0,00;21,24;21,18;23,34;23,05;
29.10.2009;14:29:20,0;28,01;30,44;28,83;0,00;21,24;21,21;23,32;23,02;
29.10.2009;14:29:20,0;28,01;30,44;28,83;0,00;21,24;21,21;23,32;23,05;
29.10.2009;14:29:20,0;28,01;30,44;28,83;0,00;21,24;21,21;23,32;23,05;
29.10.2009;14:29:20,0;28,01;30,44;28,83;0,00;21,24;21,21;23,34;23,05;
29.10.2009;14:29:20,0;28,01;30,44;28,83;0,00;21,24;21,21;23,32;23,05;
29.10.2009;14:29:20,0;28,01;30,44;28,83;0,00;21,24;21,21;23,34;23,02;
29.10.2009;14:29:20,0;28,01;30,44;28,83;0,00;21,24;21,21;23,34;23,05;
29.10.2009;14:29:20,0;28,01;30,44;28,83;0,00;21,24;21,21;23,34;23,02;
29.10.2009;14:29:20,0;28,01;30,44;28,83;0,00;21,24;21,21;23,34;23,05;
29.10.2009;14:29:20,0;27,95;30,37;28,76;0,00;21,24;21,18;23,34;23,05;
29.10.2009;14:29:20,0;28,01;30,44;28,83;0,00;21,24;21,21;23,34;23,02;
29.10.2009;14:29:21,0;28,01;30,44;28,83;0,00;21,24;21,21;23,34;23,05;
29.10.2009;14:29:21,0;28,01;30,44;28,83;0,00;21,24;21,21;23,34;23,05;
29.10.2009;14:29:21,0;28,01;30,44;28,83;0,00;21,24;21,18;23,34;23,05;
29.10.2009;14:29:21,0;28,01;30,44;28,83;0,00;21,24;21,21;23,34;23,05;
29.10.2009;14:29:21,0;28,01;30,44;28,83;0,00;21,24;21,21;23,34;23,05;
29.10.2009;14:29:21,0;28,01;30,44;28,83;0,00;21,24;21,18;23,34;23,05;
29.10.2009;14:29:21,0;28,01;30,44;28,83;0,00;21,24;21,21;23,34;23,05;
29.10.2009;14:29:21,0;28,01;30,44;28,83;0,00;21,24;21,21;23,34;23,05;
29.10.2009;14:29:22,0;27,91;30,33;28,73;0,00;21,24;21,21;23,34;23,05;
29.10.2009;14:29:22,0;28,01;30,44;28,83;0,00;21,24;21,21;23,34;23,05;
29.10.2009;14:29:22,0;28,01;30,44;28,83;0,00;21,24;21,18;23,34;23,05;
29.10.2009;14:29:22,0;28,01;30,44;28,83;0,00;21,24;21,21;23,34;23,05;
29.10.2009;14:29:22,0;28,01;30,44;28,83;0,00;21,24;21,21;23,34;23,05;
29.10.2009;14:29:22,0;28,01;30,44;28,83;0,00;21,24;21,18;23,34;23,05;
29.10.2009;14:29:22,0;28,01;30,44;28,83;0,00;21,24;21,21;23,34;23,05;
29.10.2009;14:29:22,0;28,01;30,44;28,83;0,00;21,24;21,21;23,34;23,05;
29.10.2009;14:29:22,0;28,01;30,44;28,83;0,00;21,24;21,21;23,34;23,05;
29.10.2009;14:29:22,0;28,01;30,44;28,83;0,00;21,24;21,21;23,34;23,05;
29.10.2009;14:29:22,0;28,01;30,44;28,83;0,00;21,24;21,21;23,34;23,05;
29.10.2009;14:29:22,0;28,01;30,44;28,83;0,00;21,24;21,21;23,37;23,05;
29.10.2009;14:29:23,0;28,01;30,44;28,83;0,00;21,24;21,21;23,34;23,05;
29.10.2009;14:29:23,0;28,01;30,44;28,83;0,00;21,24;21,18;23,34;23,05;
29.10.2009;14:29:23,0;28,01;30,44;28,83;0,00;21,24;21,21;23,34;23,05;
29.10.2009;14:29:23,0;28,01;30,44;28,83;0,00;21,24;21,21;23,37;23,05;
29.10.2009;14:29:23,0;28,01;30,44;28,83;0,00;21,24;21,21;23,37;23,05;
29.10.2009;14:29:23,0;28,01;30,44;28,83;0,00;21,24;21,21;23,37;23,05;
29.10.2009;14:29:23,0;28,01;30,44;28,83;0,00;21,24;21,18;23,37;23,05;
29.10.2009;14:29:23,0;28,01;30,44;28,83;0,00;21,24;21,21;23,37;23,05;
29.10.2009;14:29:24,0;27,98;30,41;28,80;0,00;21,24;21,18;23,34;23,05;
29.10.2009;14:29:24,0;28,01;30,44;28,83;0,00;21,24;21,21;23,37;23,05;
29.10.2009;14:29:24,0;28,01;30,44;28,83;0,00;21,24;21,21;23,37;23,05;
29.10.2009;14:29:24,0;28,01;30,44;28,83;0,00;21,24;21,21;23,37;23,05;
29.10.2009;14:29:24,0;28,01;30,44;28,83;0,00;21,24;21,21;23,37;23,05;
29.10.2009;14:29:24,0;28,01;30,44;28,83;0,00;21,24;21,21;23,37;23,05;
29.10.2009;14:29:24,0;28,01;30,44;28,83;0,00;21,24;21,21;23,37;23,05;
29.10.2009;14:29:24,0;28,01;30,44;28,83;0,00;21,24;21,21;23,37;23,05;
29.10.2009;14:29:24,0;28,01;30,44;28,83;0,00;21,24;21,21;23,34;23,05;
29.10.2009;14:29:24,0;28,01;30,44;28,83;0,00;21,24;21,21;23,37;23,05;
29.10.2009;14:29:24,0;27,98;30,41;28,80;0,00;21,24;21,21;23,37;23,05;
29.10.2009;14:29:24,0;28,01;30,44;28,83;0,00;21,24;21,18;23,37;23,05;
29.10.2009;14:29:25,0;28,01;30,44;28,83;0,00;21,24;21,21;23,37;23,05;
29.10.2009;14:29:25,0;28,01;30,44;28,83;0,00;21,24;21,21;23,37;23,05;
29.10.2009;14:29:25,0;28,01;30,44;28,83;0,00;21,24;21,21;23,37;23,05;
29.10.2009;14:29:25,0;28,01;30,44;28,83;0,00;21,24;21,21;23,37;23,05;
29.10.2009;14:29:25,0;28,01;30,44;28,83;0,00;21,24;21,21;23,37;23,05;
29.10.2009;14:29:25,0;28,01;30,44;28,83;0,00;21,24;21,21;23,37;23,05;
29.10.2009;14:29:25,0;28,01;30,44;28,83;0,00;21,24;21,18;23,37;23,05;
29.10.2009;14:29:25,0;28,01;30,44;28,83;0,00;21,24;21,21;23,37;23,05;
29.10.2009;14:29:26,0;27,95;30,37;28,76;0,00;21,24;21,21;23,37;23,05;
29.10.2009;14:29:26,0;28,01;30,44;28,83;0,00;21,24;21,21;23,37;23,05;
29.10.2009;14:29:26,0;28,01;30,44;28,83;0,00;21,24;21,21;23,37;23,05;
29.10.2009;14:29:26,0;28,01;30,44;28,83;0,00;21,24;21,21;23,37;23,05;
29.10.2009;14:29:26,0;28,01;30,44;28,83;0,00;21,24;21,21;23,37;23,05;
29.10.2009;14:29:26,0;28,01;30,44;28,83;0,00;21,24;21,21;23,37;23,05;
29.10.2009;14:29:26,0;28,01;30,44;28,83;0,00;21,24;21,21;23,37;23,05;
29.10.2009;14:29:26,0;28,01;30,44;28,83;0,00;21,24;21,21;23,37;23,05;
29.10.2009;14:29:26,0;28,01;30,44;28,83;0,00;21,24;21,21;23,37;23,05;
29.10.2009;14:29:26,0;28,01;30,44;28,83;0,00;21,24;21,21;23,37;23,05;
29.10.2009;14:29:26,0;27,91;30,33;28,73;0,00;21,24;21,21;23,37;23,05;
29.10.2009;14:29:26,0;28,01;30,44;28,83;0,00;21,24;21,21;23,37;23,05;
29.10.2009;14:29:27,0;28,01;30,44;28,83;0,00;21,26;21,21;23,37;23,05;
29.10.2009;14:29:27,0;28,01;30,44;28,83;0,00;21,24;21,21;23,37;23,05;
29.10.2009;14:29:27,0;28,01;30,44;28,83;0,00;21,24;21,21;23,37;23,05;
29.10.2009;14:29:27,0;28,01;30,44;28,83;0,00;21,24;21,21;23,37;23,05;
29.10.2009;14:29:27,0;28,01;30,44;28,83;0,00;21,24;21,21;23,37;23,05;
29.10.2009;14:29:27,0;28,01;30,44;28,83;0,00;21,26;21,21;23,37;23,05;
29.10.2009;14:29:27,0;28,01;30,44;28,83;0,00;21,24;21,21;23,37;23,05;
29.10.2009;14:29:27,0;28,01;30,44;28,83;0,00;21,24;21,21;23,40;23,05;
29.10.2009;14:29:28,0;27,98;30,41;28,80;0,00;21,24;21,21;23,37;23,05;
29.10.2009;14:29:28,0;28,01;30,44;28,83;0,00;21,24;21,21;23,37;23,05;
29.10.2009;14:29:28,0;28,01;30,44;28,83;0,00;21,24;21,21;23,37;23,05;
29.10.2009;14:29:28,0;28,01;30,44;28,83;0,00;21,24;21,21;23,40;23,05;
29.10.2009;14:29:28,0;28,01;30,44;28,83;0,00;21,24;21,21;23,37;23,05;
29.10.2009;14:29:28,0;28,01;30,44;28,83;0,00;21,24;21,21;23,40;23,05;
29.10.2009;14:29:28,0;28,01;30,44;28,83;0,00;21,24;21,21;23,40;23,05;
29.10.2009;14:29:28,0;28,01;30,44;28,83;0,00;21,24;21,21;23,40;23,05;
29.10.2009;14:29:28,0;28,01;30,44;28,83;0,00;21,24;21,18;23,40;23,05;
29.10.2009;14:29:28,0;28,01;30,44;28,83;0,00;21,24;21,21;23,37;23,05;
29.10.2009;14:29:28,0;27,98;30,41;28,80;0,00;21,24;21,21;23,37;23,05;
29.10.2009;14:29:28,0;28,01;30,44;28,83;0,00;21,24;21,21;23,40;23,05;
29.10.2009;14:29:29,0;28,01;30,44;28,83;0,00;21,24;21,21;23,40;23,05;
29.10.2009;14:29:29,0;28,01;30,44;28,83;0,00;21,24;21,21;23,40;23,08;
29.10.2009;14:29:29,0;28,01;30,44;28,83;0,00;21,24;21,21;23,40;23,05;
29.10.2009;14:29:29,0;28,01;30,44;28,83;0,00;21,24;21,21;23,40;23,05;
29.10.2009;14:29:29,0;28,01;30,44;28,83;0,00;21,24;21,21;23,40;23,08;
29.10.2009;14:29:29,0;28,01;30,44;28,83;0,00;21,24;21,21;23,40;23,08;
29.10.2009;14:29:29,0;28,01;30,44;28,83;0,00;21,24;21,21;23,40;23,08;
29.10.2009;14:29:29,0;28,01;30,44;28,83;0,00;21,24;21,18;23,40;23,08;
29.10.2009;14:29:30,0;27,98;30,41;28,80;0,00;21,24;21,21;23,40;23,08;
29.10.2009;14:29:30,0;28,01;30,44;28,83;0,00;21,24;21,18;23,40;23,05;
29.10.2009;14:29:30,0;28,01;30,44;28,83;0,00;21,24;21,21;23,40;23,05;
29.10.2009;14:29:30,0;28,01;30,44;28,83;0,00;21,24;21,21;23,40;23,08;
29.10.2009;14:29:30,0;28,01;30,44;28,83;0,00;21,24;21,18;23,40;23,05;
29.10.2009;14:29:30,0;28,01;30,44;28,83;0,00;21,24;21,21;23,40;23,05;
29.10.2009;14:29:30,0;28,01;30,44;28,83;0,00;21,24;21,21;23,40;23,08;
29.10.2009;14:29:30,0;28,01;30,44;28,83;0,00;21,24;21,18;23,40;23,08;
29.10.2009;14:29:30,0;28,01;30,44;28,83;0,00;21,24;21,21;23,40;23,08;
29.10.2009;14:29:30,0;28,01;30,44;28,83;0,00;21,24;21,21;23,40;23,08;
29.10.2009;14:29:30,0;27,85;30,26;28,70;0,00;21,24;21,21;23,40;23,08;
29.10.2009;14:29:30,0;28,01;30,44;28,83;0,00;21,24;21,21;23,40;23,08;
29.10.2009;14:29:31,0;28,01;30,44;28,83;0,00;21,24;21,21;23,40;23,08;
29.10.2009;14:29:31,0;28,01;30,44;28,83;0,00;21,24;21,21;23,40;23,08;
29.10.2009;14:29:31,0;28,01;30,44;28,83;0,00;21,24;21,21;23,40;23,08;
29.10.2009;14:29:31,0;28,01;30,44;28,83;0,00;21,24;21,21;23,40;23,08;
29.10.2009;14:29:31,0;28,01;30,44;28,83;0,00;21,24;21,18;23,43;23,08;
29.10.2009;14:29:31,0;28,01;30,44;28,83;0,00;21,26;21,21;23,40;23,08;
29.10.2009;14:29:31,0;28,01;30,44;28,83;0,00;21,24;21,21;23,40;23,08;
29.10.2009;14:29:31,0;28,01;30,44;28,83;0,00;21,24;21,18;23,43;23,08;
29.10.2009;14:29:32,0;27,95;30,37;28,76;0,00;21,24;21,21;23,40;23,08;
29.10.2009;14:29:32,0;28,01;30,44;28,83;0,00;21,24;21,21;23,43;23,05;
29.10.2009;14:29:32,0;28,01;30,44;28,83;0,00;21,24;21,21;23,43;23,08;
29.10.2009;14:29:32,0;28,01;30,44;28,83;0,00;21,24;21,21;23,43;23,08;
29.10.2009;14:29:32,0;28,01;30,44;28,83;0,00;21,24;21,21;23,43;23,08;
29.10.2009;14:29:32,0;28,01;30,44;28,83;0,00;21,24;21,21;23,40;23,08;
29.10.2009;14:29:32,0;28,01;30,44;28,83;0,00;21,24;21,21;23,43;23,08;
29.10.2009;14:29:32,0;28,01;30,44;28,83;0,00;21,24;21,21;23,43;23,08;
29.10.2009;14:29:32,0;28,01;30,44;28,83;0,00;21,24;21,18;23,43;23,08;
29.10.2009;14:29:32,0;28,01;30,44;28,83;0,00;21,24;21,21;23,43;23,08;
29.10.2009;14:29:32,0;27,98;30,41;28,80;0,00;21,24;21,18;23,43;23,08;
29.10.2009;14:29:32,0;28,01;30,44;28,83;0,00;21,24;21,21;23,40;23,08;
29.10.2009;14:29:33,0;28,01;30,44;28,83;0,00;21,24;21,21;23,43;23,08;
29.10.2009;14:29:33,0;28,01;30,44;28,83;0,00;21,24;21,21;23,43;23,08;
29.10.2009;14:29:33,0;28,01;30,44;28,83;0,00;21,24;21,21;23,43;23,08;
29.10.2009;14:29:33,0;28,01;30,44;28,83;0,00;21,24;21,21;23,43;23,08;
29.10.2009;14:29:33,0;28,01;30,44;28,83;0,00;21,24;21,21;23,43;23,08;
29.10.2009;14:29:33,0;28,01;30,44;28,83;0,00;21,24;21,21;23,43;23,08;
29.10.2009;14:29:33,0;28,01;30,44;28,83;0,00;21,24;21,21;23,43;23,08;
29.10.2009;14:29:33,0;28,01;30,44;28,83;0,00;21,24;21,21;23,43;23,08;
29.10.2009;14:29:34,0;27,95;30,37;28,76;0,00;21,24;21,21;23,43;23,08;
29.10.2009;14:29:34,0;28,01;30,44;28,83;0,00;21,24;21,21;23,43;23,08;
29.10.2009;14:29:34,0;28,01;30,44;28,83;0,00;21,24;21,21;23,43;23,08;
29.10.2009;14:29:34,0;28,01;30,44;28,83;0,00;21,24;21,21;23,43;23,08;
29.10.2009;14:29:34,0;28,01;30,44;28,83;0,00;21,24;21,18;23,43;23,08;
29.10.2009;14:29:34,0;28,01;30,44;28,83;0,00;21,24;21,21;23,43;23,08;
29.10.2009;14:29:34,0;28,01;30,44;28,83;0,00;21,24;21,21;23,43;23,08;
29.10.2009;14:29:34,0;28,01;30,44;28,83;0,00;21,24;21,21;23,43;23,08;
29.10.2009;14:29:34,0;28,01;30,44;28,83;0,00;21,24;21,18;23,43;23,08;
29.10.2009;14:29:34,0;28,01;30,44;28,83;0,00;21,24;21,21;23,43;23,08;
29.10.2009;14:29:34,0;27,95;30,37;28,76;0,00;21,24;21,21;23,43;23,08;
29.10.2009;14:29:34,0;28,01;30,44;28,83;0,00;21,24;21,21;23,43;23,08;
29.10.2009;14:29:35,0;28,01;30,44;28,83;0,00;21,24;21,21;23,43;23,08;
29.10.2009;14:29:35,0;28,01;30,44;28,83;0,00;21,24;21,21;23,43;23,08;
29.10.2009;14:29:35,0;28,01;30,44;28,83;0,00;21,24;21,21;23,43;23,08;
29.10.2009;14:29:35,0;28,01;30,44;28,83;0,00;21,26;21,21;23,43;23,08;
29.10.2009;14:29:35,0;28,01;30,44;28,83;0,00;21,24;21,21;23,43;23,08;
29.10.2009;14:29:35,0;28,01;30,44;28,83;0,00;21,26;21,21;23,46;23,08;
29.10.2009;14:29:35,0;28,01;30,44;28,83;0,00;21,24;21,21;23,43;23,08;
29.10.2009;14:29:35,0;28,01;30,44;28,83;0,00;21,24;21,21;23,43;23,08;
29.10.2009;14:29:36,0;27,98;30,41;28,80;0,00;21,26;21,21;23,43;23,10;
29.10.2009;14:29:36,0;28,01;30,44;28,83;0,00;21,24;21,21;23,43;23,08;
29.10.2009;14:29:36,0;28,01;30,44;28,83;0,00;21,26;21,21;23,43;23,08;
29.10.2009;14:29:36,0;28,01;30,44;28,83;0,00;21,24;21,21;23,43;23,08;
29.10.2009;14:29:36,0;28,01;30,44;28,83;0,00;21,24;21,21;23,46;23,08;
29.10.2009;14:29:36,0;28,01;30,44;28,83;0,00;21,24;21,21;23,46;23,08;
29.10.2009;14:29:36,0;28,01;30,44;28,83;0,00;21,24;21,18;23,43;23,08;
29.10.2009;14:29:36,0;28,01;30,44;28,83;0,00;21,24;21,21;23,43;23,08;
29.10.2009;14:29:36,0;28,01;30,44;28,83;0,00;21,24;21,21;23,46;23,10;
29.10.2009;14:29:36,0;28,01;30,44;28,83;0,00;21,24;21,21;23,46;23,08;
29.10.2009;14:29:36,0;27,98;30,37;28,80;0,00;21,24;21,21;23,46;23,08;
29.10.2009;14:29:36,0;28,01;30,44;28,83;0,00;21,24;21,21;23,46;23,08;
29.10.2009;14:29:37,0;28,01;30,44;28,83;0,00;21,24;21,21;23,46;23,08;
29.10.2009;14:29:37,0;28,01;30,44;28,83;0,00;21,26;21,21;23,46;23,10;
29.10.2009;14:29:37,0;28,01;30,44;28,83;0,00;21,24;21,21;23,46;23,08;
29.10.2009;14:29:37,0;28,01;30,44;28,83;0,00;21,24;21,18;23,43;23,10;
29.10.2009;14:29:37,0;28,01;30,44;28,83;0,00;21,24;21,21;23,46;23,10;
29.10.2009;14:29:37,0;28,01;30,44;28,83;0,00;21,24;21,21;23,46;23,10;
29.10.2009;14:29:37,0;28,01;30,44;28,83;0,00;21,24;21,21;23,46;23,10;
29.10.2009;14:29:37,0;28,01;30,44;28,83;0,00;21,24;21,21;23,46;23,10;
29.10.2009;14:29:38,0;27,91;30,33;28,73;0,00;21,24;21,21;23,46;23,10;
29.10.2009;14:29:38,0;28,01;30,44;28,83;0,00;21,24;21,21;23,46;23,08;
29.10.2009;14:29:38,0;28,01;30,44;28,83;0,00;21,24;21,18;23,46;23,10;
29.10.2009;14:29:38,0;28,01;30,44;28,83;0,00;21,24;21,21;23,46;23,10;
29.10.2009;14:29:38,0;28,01;30,44;28,83;0,00;21,24;21,21;23,46;23,08;
29.10.2009;14:29:38,0;28,01;30,44;28,83;0,00;21,24;21,21;23,46;23,10;
29.10.2009;14:29:38,0;28,01;30,44;28,83;0,00;21,24;21,21;23,46;23,10;
29.10.2009;14:29:38,0;28,01;30,44;28,83;0,00;21,24;21,21;23,46;23,10;
29.10.2009;14:29:38,0;28,01;30,44;28,83;0,00;21,24;21,18;23,46;23,08;
29.10.2009;14:29:38,0;28,01;30,44;28,83;0,00;21,24;21,21;23,46;23,10;
29.10.2009;14:29:38,0;27,95;30,37;28,76;0,00;21,24;21,21;23,46;23,10;
29.10.2009;14:29:38,0;28,01;30,44;28,83;0,00;21,24;21,21;23,46;23,10;
29.10.2009;14:29:39,0;28,01;30,44;28,83;0,00;21,24;21,18;23,46;23,10;
29.10.2009;14:29:39,0;28,01;30,44;28,83;0,00;21,24;21,21;23,46;23,10;
29.10.2009;14:29:39,0;28,01;30,44;28,83;0,00;21,24;21,21;23,49;23,10;
29.10.2009;14:29:39,0;28,01;30,44;28,83;0,00;21,24;21,21;23,46;23,10;
29.10.2009;14:29:39,0;28,01;30,44;28,83;0,00;21,24;21,18;23,46;23,10;
29.10.2009;14:29:39,0;28,01;30,44;28,83;0,00;21,24;21,18;23,46;23,10;
29.10.2009;14:29:39,0;28,01;30,44;28,83;0,00;21,24;21,21;23,46;23,10;
29.10.2009;14:29:39,0;28,01;30,44;28,83;0,00;21,24;21,21;23,49;23,10;
29.10.2009;14:29:40,0;27,98;30,41;28,80;0,00;21,24;21,18;23,46;23,10;
29.10.2009;14:29:40,0;28,01;30,44;28,83;0,00;21,24;21,21;23,46;23,10;
29.10.2009;14:29:40,0;28,01;30,44;28,83;0,00;21,24;21,21;23,46;23,10;
29.10.2009;14:29:40,0;28,01;30,44;28,83;0,00;21,24;21,18;23,49;23,10;
29.10.2009;14:29:40,0;28,01;30,44;28,83;0,00;21,24;21,21;23,46;23,10;
29.10.2009;14:29:40,0;28,01;30,44;28,83;0,00;21,24;21,21;23,46;23,10;
29.10.2009;14:29:40,0;28,01;30,44;28,83;0,00;21,24;21,21;23,49;23,10;
29.10.2009;14:29:40,0;28,01;30,44;28,83;0,00;21,24;21,18;23,46;23,10;
29.10.2009;14:29:40,0;28,01;30,44;28,83;0,00;21,24;21,18;23,49;23,10;
29.10.2009;14:29:40,0;28,01;30,44;28,83;0,00;21,24;21,21;23,49;23,10;
29.10.2009;14:29:40,0;27,98;30,41;28,80;0,00;21,24;21,21;23,49;23,10;
29.10.2009;14:29:40,0;28,01;30,44;28,83;0,00;21,24;21,21;23,49;23,10;
29.10.2009;14:29:41,0;28,01;30,44;28,83;0,00;21,24;21,21;23,49;23,10;
29.10.2009;14:29:41,0;28,01;30,44;28,83;0,00;21,24;21,18;23,49;23,10;
29.10.2009;14:29:41,0;28,01;30,44;28,83;0,00;21,24;21,21;23,49;23,10;
29.10.2009;14:29:41,0;28,01;30,44;28,83;0,00;21,24;21,21;23,49;23,10;
29.10.2009;14:29:41,0;28,01;30,44;28,83;0,00;21,24;21,21;23,49;23,10;
29.10.2009;14:29:41,0;28,01;30,44;28,83;0,00;21,24;21,21;23,49;23,10;
29.10.2009;14:29:41,0;28,01;30,44;28,83;0,00;21,26;21,21;23,49;23,10;
29.10.2009;14:29:41,0;28,01;30,44;28,83;0,00;21,24;21,18;23,49;23,10;
29.10.2009;14:29:42,0;27,98;30,37;28,76;0,00;21,24;21,21;23,49;23,10;
29.10.2009;14:29:42,0;28,01;30,44;28,83;0,00;21,24;21,21;23,49;23,10;
29.10.2009;14:29:42,0;28,01;30,44;28,83;0,00;21,24;21,21;23,49;23,10;
29.10.2009;14:29:42,0;28,01;30,44;28,83;0,00;21,24;21,18;23,49;23,10;
29.10.2009;14:29:42,0;28,01;30,44;28,83;0,00;21,24;21,21;23,49;23,10;
29.10.2009;14:29:42,0;28,01;30,44;28,83;0,00;21,24;21,21;23,49;23,13;
29.10.2009;14:29:42,0;28,01;30,44;28,83;0,00;21,24;21,18;23,49;23,10;
29.10.2009;14:29:42,0;28,01;30,44;28,83;0,00;21,24;21,21;23,49;23,10;
29.10.2009;14:29:42,0;28,01;30,44;28,83;0,00;21,24;21,21;23,49;23,10;
29.10.2009;14:29:42,0;28,01;30,44;28,83;0,00;21,24;21,21;23,49;23,10;
29.10.2009;14:29:42,0;28,01;30,44;28,83;0,00;21,24;21,21;23,49;23,10;
29.10.2009;14:29:42,0;28,01;30,44;28,83;0,00;21,24;21,18;23,49;23,10;
29.10.2009;14:29:43,0;28,01;30,44;28,83;0,00;21,24;21,21;23,49;23,10;
29.10.2009;14:29:43,0;28,01;30,44;28,83;0,00;21,24;21,21;23,49;23,10;
29.10.2009;14:29:43,0;28,01;30,44;28,83;0,00;21,24;21,21;23,49;23,10;
29.10.2009;14:29:43,0;28,01;30,44;28,83;0,00;21,24;21,21;23,49;23,10;
29.10.2009;14:29:43,0;28,01;30,44;28,83;0,00;21,24;21,21;23,49;23,13;
29.10.2009;14:29:43,0;28,01;30,44;28,83;0,00;21,24;21,21;23,49;23,10;
29.10.2009;14:29:43,0;28,01;30,44;28,83;0,00;21,24;21,21;23,49;23,10;
29.10.2009;14:29:43,0;28,01;30,44;28,83;0,00;21,24;21,21;23,49;23,13;
29.10.2009;14:29:44,0;27,98;30,41;28,80;0,00;21,24;21,18;23,49;23,10;
29.10.2009;14:29:44,0;28,01;30,44;28,83;0,00;21,24;21,21;23,49;23,13;
29.10.2009;14:29:44,0;28,01;30,44;28,83;0,00;21,24;21,21;23,49;23,13;
29.10.2009;14:29:44,0;28,01;30,44;28,83;0,00;21,24;21,21;23,49;23,13;
29.10.2009;14:29:44,0;28,01;30,44;28,83;0,00;21,24;21,21;23,52;23,13;
29.10.2009;14:29:44,0;28,01;30,44;28,83;0,00;21,24;21,21;23,49;23,13;
29.10.2009;14:29:44,0;28,01;30,44;28,83;0,00;21,24;21,21;23,52;23,13;
29.10.2009;14:29:44,0;28,01;30,44;28,83;0,00;21,26;21,21;23,49;23,10;
29.10.2009;14:29:44,0;28,01;30,44;28,83;0,00;21,24;21,21;23,49;23,13;
29.10.2009;14:29:44,0;28,01;30,44;28,83;0,00;21,24;21,21;23,52;23,13;
29.10.2009;14:29:44,0;27,98;30,41;28,80;0,00;21,24;21,21;23,49;23,13;
29.10.2009;14:29:44,0;28,01;30,44;28,83;0,00;21,24;21,21;23,52;23,13;
29.10.2009;14:29:45,0;28,01;30,44;28,83;0,00;21,24;21,21;23,49;23,13;
29.10.2009;14:29:45,0;28,01;30,44;28,83;0,00;21,24;21,21;23,52;23,13;
29.10.2009;14:29:45,0;28,01;30,44;28,83;0,00;21,24;21,21;23,52;23,13;
29.10.2009;14:29:45,0;28,01;30,44;28,83;0,00;21,24;21,21;23,49;23,13;
29.10.2009;14:29:45,0;28,01;30,44;28,83;0,00;21,24;21,21;23,52;23,13;
29.10.2009;14:29:45,0;28,01;30,44;28,83;0,00;21,24;21,21;23,52;23,13;
29.10.2009;14:29:45,0;28,01;30,44;28,83;0,00;21,24;21,18;23,52;23,13;
29.10.2009;14:29:45,0;28,01;30,44;28,83;0,00;21,24;21,21;23,52;23,13;
29.10.2009;14:29:46,0;27,98;30,41;28,80;0,00;21,24;21,18;23,52;23,13;
29.10.2009;14:29:46,0;28,01;30,44;28,83;0,00;21,24;21,21;23,52;23,13;
29.10.2009;14:29:46,0;28,01;30,44;28,83;0,00;21,24;21,21;23,52;23,13;
29.10.2009;14:29:46,0;28,01;30,44;28,83;0,00;21,24;21,21;23,52;23,13;
29.10.2009;14:29:46,0;28,01;30,44;28,83;0,00;21,24;21,21;23,52;23,13;
29.10.2009;14:29:46,0;28,01;30,44;28,83;0,00;21,24;21,21;23,52;23,13;
29.10.2009;14:29:46,0;28,01;30,44;28,83;0,00;21,24;21,21;23,52;23,13;
29.10.2009;14:29:46,0;28,01;30,44;28,83;0,00;21,24;21,21;23,52;23,13;
29.10.2009;14:29:46,0;28,01;30,44;28,83;0,00;21,24;21,21;23,52;23,13;
29.10.2009;14:29:46,0;28,01;30,44;28,83;0,00;21,24;21,21;23,52;23,13;
29.10.2009;14:29:46,0;27,95;30,37;28,76;0,00;21,26;21,21;23,52;23,13;
29.10.2009;14:29:46,0;28,01;30,44;28,83;0,00;21,24;21,18;23,52;23,13;
29.10.2009;14:29:47,0;28,01;30,44;28,83;0,00;21,24;21,21;23,52;23,13;
29.10.2009;14:29:47,0;28,01;30,44;28,83;0,00;21,24;21,21;23,52;23,13;
29.10.2009;14:29:47,0;28,01;30,44;28,83;0,00;21,24;21,21;23,52;23,13;
29.10.2009;14:29:47,0;28,01;30,44;28,83;0,00;21,24;21,21;23,52;23,13;
29.10.2009;14:29:47,0;28,01;30,44;28,83;0,00;21,24;21,21;23,52;23,13;
29.10.2009;14:29:47,0;28,01;30,44;28,83;0,00;21,24;21,21;23,52;23,13;
29.10.2009;14:29:47,0;28,01;30,44;28,83;0,00;21,24;21,21;23,54;23,13;
29.10.2009;14:29:47,0;28,01;30,44;28,83;0,00;21,24;21,18;23,52;23,13;
29.10.2009;14:29:48,0;27,98;30,41;28,80;0,00;21,24;21,21;23,52;23,13;
29.10.2009;14:29:48,0;28,01;30,44;28,83;0,00;21,24;21,18;23,52;23,13;
29.10.2009;14:29:48,0;28,01;30,44;28,83;0,00;21,24;21,21;23,54;23,13;
29.10.2009;14:29:48,0;28,01;30,44;28,83;0,00;21,24;21,21;23,54;23,13;
29.10.2009;14:29:48,0;28,01;30,44;28,83;0,00;21,24;21,21;23,54;23,13;
29.10.2009;14:29:48,0;28,01;30,44;28,83;0,00;21,24;21,21;23,52;23,13;
29.10.2009;14:29:48,0;28,01;30,44;28,83;0,00;21,24;21,18;23,54;23,16;
29.10.2009;14:29:48,0;28,01;30,44;28,83;0,00;21,24;21,21;23,54;23,13;
29.10.2009;14:29:48,0;28,01;30,44;28,83;0,00;21,24;21,21;23,54;23,13;
29.10.2009;14:29:48,0;28,01;30,44;28,83;0,00;21,24;21,21;23,54;23,13;
29.10.2009;14:29:48,0;27,95;30,37;28,76;0,00;21,24;21,21;23,54;23,16;
29.10.2009;14:29:48,0;28,01;30,44;28,83;0,00;21,24;21,21;23,54;23,13;
29.10.2009;14:29:49,0;28,01;30,44;28,83;0,00;21,24;21,21;23,54;23,13;
29.10.2009;14:29:49,0;28,01;30,44;28,83;0,00;21,24;21,21;23,54;23,13;
29.10.2009;14:29:49,0;28,01;30,44;28,83;0,00;21,26;21,21;23,54;23,13;
29.10.2009;14:29:49,0;28,01;30,44;28,83;0,00;21,24;21,21;23,54;23,13;
29.10.2009;14:29:49,0;28,01;30,44;28,83;0,00;21,24;21,21;23,54;23,13;
29.10.2009;14:29:49,0;28,01;30,44;28,83;0,00;21,24;21,18;23,54;23,16;
29.10.2009;14:29:49,0;28,01;30,44;28,83;0,00;21,26;21,21;23,54;23,16;
29.10.2009;14:29:49,0;28,01;30,44;28,83;0,00;21,24;21,21;23,54;23,13;
29.10.2009;14:29:50,0;27,98;30,41;28,83;0,00;21,24;21,21;23,54;23,13;
29.10.2009;14:29:50,0;28,01;30,44;28,83;0,00;21,24;21,21;23,54;23,13;
29.10.2009;14:29:50,0;28,01;30,44;28,83;0,00;21,24;21,21;23,54;23,13;
29.10.2009;14:29:50,0;28,01;30,44;28,83;0,00;21,24;21,21;23,54;23,13;
29.10.2009;14:29:50,0;28,01;30,44;28,83;0,00;21,24;21,21;23,54;23,13;
29.10.2009;14:29:50,0;28,01;30,44;28,83;0,00;21,24;21,21;23,54;23,13;
29.10.2009;14:29:50,0;28,01;30,44;28,83;0,00;21,24;21,21;23,54;23,16;
29.10.2009;14:29:50,0;28,01;30,44;28,83;0,00;21,24;21,21;23,54;23,16;
29.10.2009;14:29:50,0;28,01;30,44;28,83;0,00;21,24;21,18;23,54;23,13;
29.10.2009;14:29:50,0;28,01;30,44;28,83;0,00;21,24;21,21;23,54;23,16;
29.10.2009;14:29:50,0;27,98;30,41;28,80;0,00;21,24;21,21;23,54;23,16;
29.10.2009;14:29:50,0;28,01;30,44;28,83;0,00;21,24;21,21;23,54;23,13;
29.10.2009;14:29:51,0;28,01;30,44;28,83;0,00;21,24;21,21;23,54;23,13;
29.10.2009;14:29:51,0;28,01;30,44;28,83;0,00;21,24;21,21;23,54;23,16;
29.10.2009;14:29:51,0;28,01;30,44;28,83;0,00;21,24;21,21;23,54;23,16;
29.10.2009;14:29:51,0;28,01;30,44;28,83;0,00;21,24;21,21;23,54;23,16;
29.10.2009;14:29:51,0;28,01;30,44;28,83;0,00;21,26;21,21;23,54;23,16;
29.10.2009;14:29:51,0;28,01;30,44;28,83;0,00;21,24;21,21;23,54;23,16;
29.10.2009;14:29:51,0;28,01;30,44;28,83;0,00;21,26;21,18;23,54;23,16;
29.10.2009;14:29:51,0;28,01;30,44;28,83;0,00;21,24;21,21;23,54;23,16;
29.10.2009;14:29:52,0;27,95;30,37;28,76;0,00;21,24;21,21;23,54;23,16;
29.10.2009;14:29:52,0;28,01;30,44;28,83;0,00;21,24;21,21;23,54;23,16;
29.10.2009;14:29:52,0;28,01;30,44;28,83;0,00;21,26;21,21;23,57;23,16;
29.10.2009;14:29:52,0;28,01;30,44;28,83;0,00;21,24;21,21;23,54;23,16;
29.10.2009;14:29:52,0;28,01;30,44;28,83;0,00;21,24;21,18;23,54;23,13;
29.10.2009;14:29:52,0;28,01;30,44;28,83;0,00;21,24;21,21;23,54;23,16;
29.10.2009;14:29:52,0;28,01;30,44;28,83;0,00;21,24;21,21;23,57;23,16;
29.10.2009;14:29:52,0;28,01;30,44;28,83;0,00;21,24;21,21;23,54;23,16;
29.10.2009;14:29:52,0;28,01;30,44;28,83;0,00;21,26;21,21;23,54;23,16;
29.10.2009;14:29:52,0;28,01;30,44;28,83;0,00;21,24;21,21;23,57;23,16;
29.10.2009;14:29:52,0;27,98;30,41;28,80;0,00;21,24;21,21;23,57;23,16;
29.10.2009;14:29:52,0;28,01;30,44;28,83;0,00;21,26;21,18;23,54;23,16;
29.10.2009;14:29:53,0;28,01;30,44;28,83;0,00;21,24;21,21;23,54;23,16;
29.10.2009;14:29:53,0;28,01;30,44;28,83;0,00;21,24;21,21;23,54;23,16;
29.10.2009;14:29:53,0;28,01;30,44;28,83;0,00;21,24;21,21;23,57;23,16;
29.10.2009;14:29:53,0;28,01;30,44;28,83;0,00;21,24;21,21;23,54;23,16;
29.10.2009;14:29:53,0;28,01;30,44;28,83;0,00;21,24;21,21;23,54;23,16;
29.10.2009;14:29:53,0;28,01;30,44;28,83;0,00;21,24;21,18;23,54;23,16;
29.10.2009;14:29:53,0;28,01;30,44;28,83;0,00;21,24;21,21;23,57;23,16;
29.10.2009;14:29:53,0;28,01;30,44;28,83;0,00;21,24;21,21;23,54;23,16;
29.10.2009;14:29:54,0;27,98;30,41;28,80;0,00;21,24;21,21;23,57;23,16;
29.10.2009;14:29:54,0;28,01;30,44;28,83;0,00;21,24;21,21;23,54;23,16;
29.10.2009;14:29:54,0;28,01;30,44;28,83;0,00;21,24;21,21;23,54;23,16;
29.10.2009;14:29:54,0;28,01;30,44;28,83;0,00;21,24;21,21;23,57;23,16;
29.10.2009;14:29:54,0;28,01;30,44;28,83;0,00;21,24;21,21;23,54;23,16;
29.10.2009;14:29:54,0;28,01;30,44;28,83;0,00;21,24;21,21;23,54;23,16;
29.10.2009;14:29:54,0;28,01;30,44;28,83;0,00;21,24;21,18;23,57;23,16;
29.10.2009;14:29:54,0;28,01;30,44;28,83;0,00;21,24;21,21;23,54;23,16;
29.10.2009;14:29:54,0;28,01;30,44;28,83;0,00;21,24;21,21;23,57;23,16;
29.10.2009;14:29:54,0;28,01;30,44;28,83;0,00;21,24;21,21;23,54;23,16;
29.10.2009;14:29:54,0;27,98;30,41;28,80;0,00;21,24;21,21;23,57;23,16;
29.10.2009;14:29:54,0;28,01;30,44;28,83;0,00;21,26;21,21;23,54;23,16;
29.10.2009;14:29:55,0;28,01;30,44;28,83;0,00;21,24;21,21;23,54;23,16;
29.10.2009;14:29:55,0;28,01;30,44;28,83;0,00;21,24;21,21;23,57;23,16;
29.10.2009;14:29:55,0;28,01;30,44;28,83;0,00;21,24;21,21;23,54;23,16;
29.10.2009;14:29:55,0;28,01;30,44;28,83;0,00;21,24;21,18;23,54;23,16;
29.10.2009;14:29:55,0;28,01;30,44;28,83;0,00;21,24;21,21;23,54;23,16;
29.10.2009;14:29:55,0;28,01;30,44;28,83;0,00;21,24;21,21;23,54;23,16;
29.10.2009;14:29:55,0;28,01;30,44;28,83;0,00;21,24;21,21;23,54;23,16;
29.10.2009;14:29:55,0;28,01;30,44;28,83;0,00;21,24;21,21;23,54;23,16;
29.10.2009;14:29:56,0;28,01;30,44;28,83;0,00;21,24;21,21;23,54;23,16;
29.10.2009;14:29:56,0;28,01;30,44;28,83;0,00;21,24;21,21;23,54;23,16;
29.10.2009;14:29:56,0;28,01;30,44;28,83;0,00;21,24;21,21;23,57;23,16;
29.10.2009;14:29:56,0;28,01;30,44;28,83;0,00;21,26;21,21;23,54;23,16;
29.10.2009;14:29:56,0;28,01;30,44;28,83;0,00;21,24;21,21;23,54;23,16;
29.10.2009;14:29:56,0;28,01;30,44;28,83;0,00;21,26;21,21;23,54;23,16;
29.10.2009;14:29:56,0;28,01;30,44;28,83;0,00;21,24;21,21;23,54;23,19;
29.10.2009;14:29:56,0;28,01;30,44;28,83;0,00;21,24;21,21;23,54;23,16;
29.10.2009;14:29:56,0;28,01;30,44;28,83;0,00;21,24;21,21;23,54;23,16;
29.10.2009;14:29:56,0;28,01;30,44;28,83;0,00;21,24;21,21;23,54;23,16;
29.10.2009;14:29:56,0;27,98;30,37;28,80;0,00;21,24;21,21;23,54;23,16;
29.10.2009;14:29:56,0;28,01;30,44;28,83;0,00;21,26;21,21;23,54;23,16;
29.10.2009;14:29:57,0;28,01;30,44;28,83;0,00;21,24;21,21;23,54;23,16;
29.10.2009;14:29:57,0;28,01;30,44;28,83;0,00;21,24;21,21;23,54;23,16;
29.10.2009;14:29:57,0;28,01;30,44;28,83;0,00;21,24;21,21;23,54;23,16;
29.10.2009;14:29:57,0;28,01;30,44;28,83;0,00;21,24;21,21;23,54;23,16;
29.10.2009;14:29:57,0;28,01;30,44;28,83;0,00;21,26;21,21;23,54;23,16;
29.10.2009;14:29:57,0;28,01;30,44;28,83;0,00;21,24;21,21;23,54;23,16;
29.10.2009;14:29:57,0;28,01;30,44;28,83;0,00;21,24;21,21;23,54;23,16;
29.10.2009;14:29:57,0;28,01;30,44;28,83;0,00;21,24;21,21;23,54;23,16;
29.10.2009;14:29:58,0;27,98;30,41;28,83;0,00;21,24;21,21;23,54;23,19;
29.10.2009;14:29:58,0;28,01;30,44;28,83;0,00;21,24;21,21;23,54;23,16;
29.10.2009;14:29:58,0;28,01;30,44;28,83;0,00;21,24;21,21;23,54;23,16;
29.10.2009;14:29:58,0;28,01;30,44;28,83;0,00;21,24;21,21;23,54;23,16;
29.10.2009;14:29:58,0;28,01;30,44;28,83;0,00;21,24;21,21;23,54;23,16;
29.10.2009;14:29:58,0;28,01;30,44;28,83;0,00;21,24;21,21;23,54;23,16;
29.10.2009;14:29:58,0;28,01;30,44;28,83;0,00;21,26;21,21;23,54;23,19;
29.10.2009;14:29:58,0;28,01;30,44;28,83;0,00;21,24;21,21;23,54;23,16;
29.10.2009;14:29:58,0;28,01;30,44;28,83;0,00;21,24;21,18;23,54;23,16;
29.10.2009;14:29:58,0;28,01;30,44;28,83;0,00;21,24;21,21;23,54;23,16;
29.10.2009;14:29:58,0;28,01;30,44;28,83;0,00;21,24;21,21;23,54;23,16;
29.10.2009;14:29:58,0;28,01;30,44;28,83;0,00;21,24;21,21;23,54;23,16;
29.10.2009;14:29:59,0;28,01;30,44;28,83;0,00;21,24;21,21;23,54;23,16;
29.10.2009;14:29:59,0;28,01;30,44;28,83;0,00;21,24;21,21;23,54;23,16;
29.10.2009;14:29:59,0;28,01;30,44;28,83;0,00;21,24;21,21;23,54;23,16;
29.10.2009;14:29:59,0;28,01;30,44;28,83;0,00;21,24;21,21;23,54;23,16;
29.10.2009;14:29:59,0;28,01;30,44;28,83;0,00;21,24;21,21;23,54;23,16;
29.10.2009;14:29:59,0;28,01;30,44;28,83;0,00;21,24;21,21;23,54;23,19;
29.10.2009;14:29:59,0;28,01;30,44;28,83;0,00;21,24;21,21;23,54;23,16;
29.10.2009;14:29:59,0;28,01;30,44;28,83;0,00;21,24;21,21;23,54;23,19;
29.10.2009;14:30:00,0;27,98;30,41;28,80;0,00;21,24;21,21;23,54;23,16;
29.10.2009;14:30:00,0;28,01;30,44;28,83;0,00;21,24;21,21;23,54;23,16;
29.10.2009;14:30:00,0;28,01;30,44;28,83;0,00;21,24;21,21;23,54;23,16;
29.10.2009;14:30:00,0;28,01;30,44;28,83;0,00;21,24;21,21;23,54;23,16;
29.10.2009;14:30:00,0;28,01;30,44;28,83;0,00;21,24;21,21;23,54;23,16;
29.10.2009;14:30:00,0;28,01;30,44;28,83;0,00;21,24;21,21;23,54;23,16;
29.10.2009;14:30:00,0;28,01;30,44;28,83;0,00;21,24;21,21;23,54;23,16;
29.10.2009;14:30:00,0;28,01;30,44;28,83;0,00;21,24;21,21;23,54;23,16;
29.10.2009;14:30:00,0;28,01;30,44;28,83;0,00;21,24;21,18;23,54;23,19;
29.10.2009;14:30:00,0;28,01;30,44;28,83;0,00;21,24;21,21;23,54;23,16;
29.10.2009;14:30:00,0;27,98;30,41;28,80;0,00;21,24;21,21;23,54;23,19;
29.10.2009;14:30:00,0;28,01;30,44;28,83;0,00;21,24;21,21;23,54;23,16;
29.10.2009;14:30:01,0;28,01;30,44;28,83;0,00;21,24;21,21;23,54;23,16;
29.10.2009;14:30:01,0;28,01;30,44;28,83;0,00;21,24;21,21;23,54;23,16;
29.10.2009;14:30:01,0;28,01;30,44;28,83;0,00;21,24;21,21;23,54;23,16;
29.10.2009;14:30:01,0;28,01;30,44;28,83;0,00;21,24;21,21;23,54;23,16;
29.10.2009;14:30:01,0;28,01;30,44;28,83;0,00;21,24;21,21;23,54;23,16;
29.10.2009;14:30:01,0;28,01;30,44;28,83;0,00;21,24;21,21;23,54;23,16;
29.10.2009;14:30:01,0;28,01;30,44;28,83;0,00;21,24;21,21;23,54;23,16;
29.10.2009;14:30:01,0;28,01;30,44;28,83;0,00;21,24;21,21;23,54;23,16;
29.10.2009;14:30:02,0;27,98;30,41;28,80;0,00;21,24;21,21;23,54;23,16;
29.10.2009;14:30:02,0;28,01;30,44;28,83;0,00;21,24;21,21;23,54;23,16;
29.10.2009;14:30:02,0;28,01;30,44;28,83;0,00;21,24;21,21;23,54;23,16;
29.10.2009;14:30:02,0;28,01;30,44;28,83;0,00;21,24;21,21;23,54;23,16;
29.10.2009;14:30:02,0;28,01;30,44;28,83;0,00;21,26;21,21;23,54;23,16;
29.10.2009;14:30:02,0;28,01;30,44;28,83;0,00;21,24;21,21;23,54;23,16;
29.10.2009;14:30:02,0;28,01;30,44;28,83;0,00;21,24;21,21;23,54;23,16;
29.10.2009;14:30:02,0;28,01;30,44;28,83;0,00;21,24;21,21;23,54;23,16;
29.10.2009;14:30:02,0;28,01;30,44;28,83;0,00;21,24;21,21;23,54;23,16;
29.10.2009;14:30:02,0;28,01;30,44;28,83;0,00;21,24;21,21;23,54;23,19;
29.10.2009;14:30:02,0;27,98;30,41;28,80;0,00;21,24;21,21;23,54;23,19;
29.10.2009;14:30:02,0;28,01;30,44;28,83;0,00;21,24;21,21;23,54;23,16;
29.10.2009;14:30:03,0;28,01;30,44;28,83;0,00;21,24;21,21;23,54;23,16;
29.10.2009;14:30:03,0;28,01;30,44;28,83;0,00;21,24;21,21;23,54;23,16;
29.10.2009;14:30:03,0;28,01;30,44;28,83;0,00;21,24;21,21;23,54;23,19;
29.10.2009;14:30:03,0;28,01;30,44;28,83;0,00;21,24;21,21;23,54;23,16;
29.10.2009;14:30:03,0;28,01;30,44;28,83;0,00;21,24;21,21;23,54;23,16;
29.10.2009;14:30:03,0;28,01;30,44;28,83;0,00;21,24;21,21;23,54;23,16;
29.10.2009;14:30:03,0;28,01;30,44;28,83;0,00;21,24;21,21;23,54;23,16;
29.10.2009;14:30:03,0;28,01;30,44;28,83;0,00;21,24;21,21;23,54;23,16;
29.10.2009;14:30:04,0;27,85;30,22;28,63;0,00;21,26;21,21;23,54;23,16;
29.10.2009;14:30:04,0;28,01;30,44;28,83;0,00;21,24;21,21;23,54;23,16;
29.10.2009;14:30:04,0;28,01;30,44;28,83;0,00;21,24;21,21;23,54;23,16;
29.10.2009;14:30:04,0;28,01;30,44;28,83;0,00;21,24;21,21;23,54;23,16;
29.10.2009;14:30:04,0;28,01;30,44;28,83;0,00;21,24;21,21;23,54;23,16;
29.10.2009;14:30:04,0;28,01;30,44;28,83;0,00;21,24;21,21;23,54;23,16;
29.10.2009;14:30:04,0;28,01;30,44;28,83;0,00;21,24;21,21;23,54;23,16;
29.10.2009;14:30:04,0;28,01;30,44;28,83;0,00;21,24;21,21;23,57;23,16;
29.10.2009;14:30:04,0;28,01;30,44;28,83;0,00;21,24;21,21;23,54;23,16;
29.10.2009;14:30:04,0;28,01;30,44;28,83;0,00;21,24;21,21;23,54;23,16;
29.10.2009;14:30:04,0;28,01;30,44;28,83;0,00;21,24;21,21;23,54;23,16;
29.10.2009;14:30:04,0;28,01;30,44;28,83;0,00;21,24;21,21;23,54;23,16;
29.10.2009;14:30:05,0;28,01;30,44;28,83;0,00;21,24;21,21;23,54;23,16;
29.10.2009;14:30:05,0;28,01;30,44;28,83;0,00;21,24;21,21;23,54;23,16;
29.10.2009;14:30:05,0;28,01;30,44;28,83;0,00;21,24;21,21;23,57;23,16;
29.10.2009;14:30:05,0;28,01;30,44;28,83;0,00;21,24;21,21;23,54;23,16;
29.10.2009;14:30:05,0;28,01;30,44;28,83;0,00;21,24;21,18;23,54;23,16;
29.10.2009;14:30:05,0;28,01;30,44;28,83;0,00;21,24;21,21;23,54;23,16;
29.10.2009;14:30:05,0;28,01;30,44;28,83;0,00;21,24;21,21;23,54;23,19;
29.10.2009;14:30:05,0;28,01;30,44;28,83;0,00;21,24;21,21;23,57;23,19;
29.10.2009;14:30:06,0;27,98;30,41;28,80;0,00;21,24;21,21;23,57;23,16;
29.10.2009;14:30:06,0;28,01;30,44;28,83;0,00;21,24;21,21;23,57;23,16;
29.10.2009;14:30:06,0;28,01;30,44;28,83;0,00;21,24;21,21;23,57;23,16;
29.10.2009;14:30:06,0;28,01;30,44;28,83;0,00;21,26;21,21;23,57;23,16;
29.10.2009;14:30:06,0;28,01;30,44;28,83;0,00;21,24;21,21;23,57;23,16;
29.10.2009;14:30:06,0;28,01;30,44;28,83;0,00;21,24;21,21;23,60;23,16;
29.10.2009;14:30:06,0;28,01;30,44;28,83;0,00;21,24;21,21;23,60;23,16;
29.10.2009;14:30:06,0;28,01;30,44;28,83;0,00;21,24;21,21;23,60;23,16;
29.10.2009;14:30:06,0;28,01;30,44;28,83;0,00;21,24;21,21;23,60;23,16;
29.10.2009;14:30:06,0;28,01;30,44;28,83;0,00;21,24;21,21;23,60;23,16;
29.10.2009;14:30:06,0;27,98;30,41;28,80;0,00;21,24;21,21;23,60;23,16;
29.10.2009;14:30:06,0;28,01;30,44;28,83;0,00;21,24;21,21;23,60;23,16;
29.10.2009;14:30:07,0;28,01;30,44;28,83;0,00;21,24;21,21;23,60;23,16;
29.10.2009;14:30:07,0;28,01;30,44;28,83;0,00;21,24;21,21;23,63;23,16;
29.10.2009;14:30:07,0;28,01;30,44;28,83;0,00;21,26;21,21;23,60;23,16;
29.10.2009;14:30:07,0;28,01;30,44;28,83;0,00;21,26;21,21;23,60;23,19;
29.10.2009;14:30:07,0;28,01;30,44;28,83;0,00;21,24;21,21;23,63;23,19;
29.10.2009;14:30:07,0;28,01;30,44;28,83;0,00;21,24;21,21;23,63;23,16;
29.10.2009;14:30:07,0;28,01;30,44;28,83;0,00;21,24;21,21;23,63;23,16;
29.10.2009;14:30:07,0;28,01;30,44;28,83;0,00;21,24;21,21;23,63;23,16;
29.10.2009;14:30:08,0;27,98;30,41;28,80;0,00;21,26;21,21;23,63;23,16;
29.10.2009;14:30:08,0;28,01;30,44;28,83;0,00;21,24;21,21;23,63;23,19;
29.10.2009;14:30:08,0;28,01;30,44;28,83;0,00;21,24;21,21;23,63;23,16;
29.10.2009;14:30:08,0;28,01;30,44;28,83;0,00;21,24;21,21;23,66;23,19;
29.10.2009;14:30:08,0;28,01;30,44;28,83;0,00;21,26;21,21;23,63;23,16;
29.10.2009;14:30:08,0;28,01;30,44;28,83;0,00;21,24;21,21;23,66;23,16;
29.10.2009;14:30:08,0;28,01;30,44;28,83;0,00;21,24;21,21;23,66;23,16;
29.10.2009;14:30:08,0;28,01;30,44;28,83;0,00;21,24;21,21;23,66;23,16;
29.10.2009;14:30:08,0;28,01;30,44;28,83;0,00;21,24;21,21;23,63;23,16;
29.10.2009;14:30:08,0;28,01;30,44;28,83;0,00;21,24;21,18;23,63;23,19;
29.10.2009;14:30:08,0;27,82;30,26;28,63;0,00;21,24;21,21;23,63;23,16;
29.10.2009;14:30:08,0;28,01;30,44;28,83;0,00;21,26;21,21;23,63;23,16;
29.10.2009;14:30:09,0;28,01;30,44;28,83;0,00;21,24;21,21;23,63;23,16;
29.10.2009;14:30:09,0;28,01;30,44;28,83;0,00;21,24;21,21;23,63;23,16;
29.10.2009;14:30:09,0;28,01;30,44;28,83;0,00;21,24;21,21;23,66;23,16;
29.10.2009;14:30:09,0;28,01;30,44;28,83;0,00;21,24;21,21;23,63;23,19;
29.10.2009;14:30:09,0;28,01;30,44;28,83;0,00;21,24;21,21;23,63;23,19;
29.10.2009;14:30:09,0;28,01;30,44;28,83;0,00;21,24;21,21;23,63;23,16;
29.10.2009;14:30:09,0;28,01;30,44;28,83;0,00;21,24;21,21;23,63;23,19;
29.10.2009;14:30:09,0;28,01;30,44;28,83;0,00;21,24;21,21;23,66;23,16;
29.10.2009;14:30:10,0;27,98;30,41;28,83;0,00;21,24;21,21;23,66;23,19;
29.10.2009;14:30:10,0;28,01;30,44;28,83;0,00;21,24;21,21;23,63;23,16;
29.10.2009;14:30:10,0;28,01;30,44;28,83;0,00;21,24;21,21;23,66;23,16;
29.10.2009;14:30:10,0;28,01;30,44;28,83;0,00;21,24;21,21;23,66;23,16;
29.10.2009;14:30:10,0;28,01;30,44;28,83;0,00;21,24;21,21;23,63;23,19;
29.10.2009;14:30:10,0;28,01;30,44;28,83;0,00;21,24;21,21;23,63;23,19;
29.10.2009;14:30:10,0;28,01;30,44;28,83;0,00;21,24;21,21;23,63;23,16;
29.10.2009;14:30:10,0;28,01;30,44;28,83;0,00;21,24;21,21;23,63;23,19;
29.10.2009;14:30:10,0;28,01;30,44;28,83;0,00;21,24;21,21;23,63;23,19;
29.10.2009;14:30:10,0;28,01;30,44;28,83;0,00;21,24;21,21;23,63;23,19;
29.10.2009;14:30:10,0;28,01;30,44;28,83;0,00;21,24;21,21;23,63;23,19;
29.10.2009;14:30:10,0;27,73;30,12;28,53;0,00;21,24;21,21;23,63;23,19;
29.10.2009;14:30:11,0;28,01;30,44;28,83;0,00;21,24;21,21;23,63;23,19;
29.10.2009;14:30:11,0;28,01;30,44;28,83;0,00;21,24;21,21;23,63;23,19;
29.10.2009;14:30:11,0;27,67;30,08;28,47;0,00;21,24;21,21;23,63;23,16;
29.10.2009;14:30:11,0;28,01;30,44;28,83;0,00;21,24;21,21;23,63;23,19;
29.10.2009;14:30:11,0;28,01;30,44;28,83;0,00;21,24;21,21;23,63;23,19;
29.10.2009;14:30:11,0;28,01;30,44;28,83;0,00;21,26;21,21;23,63;23,19;
29.10.2009;14:30:11,0;28,01;30,44;28,83;0,00;21,24;21,21;23,63;23,19;
29.10.2009;14:30:11,0;28,01;30,44;28,83;0,00;21,24;21,21;23,63;23,19;
29.10.2009;14:30:12,0;27,98;30,37;28,80;0,00;21,24;21,21;23,63;23,19;
29.10.2009;14:30:12,0;27,95;30,37;28,76;0,00;21,24;21,21;23,63;23,16;
29.10.2009;14:30:12,0;28,01;30,44;28,83;0,00;21,24;21,18;23,63;23,19;
29.10.2009;14:30:12,0;28,01;30,44;28,83;0,00;21,24;21,21;23,63;23,19;
29.10.2009;14:30:12,0;28,01;30,44;28,83;0,00;21,26;21,21;23,63;23,19;
29.10.2009;14:30:12,0;28,01;30,44;28,83;0,00;21,24;21,21;23,63;23,19;
29.10.2009;14:30:12,0;28,01;30,44;28,83;0,00;21,24;21,21;23,63;23,19;
29.10.2009;14:30:12,0;28,01;30,44;28,83;0,00;21,24;21,21;23,63;23,19;
29.10.2009;14:30:12,0;28,01;30,44;28,83;0,00;21,24;21,21;23,63;23,19;
29.10.2009;14:30:12,0;28,01;30,44;28,83;0,00;21,24;21,21;23,63;23,19;
29.10.2009;14:30:12,0;27,98;30,41;28,80;0,00;21,24;21,21;23,63;23,19;
29.10.2009;14:30:12,0;27,95;30,37;28,73;0,00;21,26;21,21;23,63;23,19;
29.10.2009;14:30:13,0;28,01;30,44;28,83;0,00;21,24;21,21;23,63;23,19;
29.10.2009;14:30:13,0;28,01;30,44;28,83;0,00;21,24;21,21;23,63;23,19;
29.10.2009;14:30:13,0;28,01;30,44;28,83;0,00;21,24;21,21;23,63;23,19;
29.10.2009;14:30:13,0;28,01;30,44;28,83;0,00;21,24;21,21;23,63;23,19;
29.10.2009;14:30:13,0;28,01;30,44;28,83;0,00;21,24;21,21;23,63;23,19;
29.10.2009;14:30:13,0;28,01;30,44;28,83;0,00;21,24;21,21;23,63;23,19;
29.10.2009;14:30:13,0;28,01;30,44;28,83;0,00;21,26;21,21;23,63;23,19;
29.10.2009;14:30:13,0;28,01;30,44;28,83;0,00;21,24;21,21;23,63;23,19;
29.10.2009;14:30:14,0;28,01;30,44;28,83;0,00;21,24;21,21;23,63;23,19;
29.10.2009;14:30:14,0;28,01;30,44;28,83;0,00;21,24;21,21;23,63;23,19;
29.10.2009;14:30:14,0;28,01;30,41;28,83;0,00;21,24;21,21;23,63;23,19;
29.10.2009;14:30:14,0;28,01;30,44;28,83;0,00;21,24;21,21;23,63;23,19;
29.10.2009;14:30:14,0;28,01;30,44;28,83;0,00;21,26;21,21;23,63;23,19;
29.10.2009;14:30:14,0;28,01;30,44;28,83;0,00;21,24;21,21;23,63;23,19;
29.10.2009;14:30:14,0;28,01;30,44;28,83;0,00;21,24;21,21;23,63;23,19;
29.10.2009;14:30:14,0;28,01;30,44;28,83;0,00;21,24;21,21;23,63;23,19;
29.10.2009;14:30:14,0;28,01;30,44;28,83;0,00;21,24;21,21;23,63;23,19;
29.10.2009;14:30:14,0;28,01;30,44;28,83;0,00;21,24;21,21;23,63;23,19;
29.10.2009;14:30:14,0;28,01;30,44;28,83;0,00;21,24;21,21;23,63;23,19;
29.10.2009;14:30:14,0;28,01;30,44;28,83;0,00;21,24;21,21;23,63;23,19;
29.10.2009;14:30:15,0;28,01;30,44;28,83;0,00;21,24;21,21;23,63;23,19;
29.10.2009;14:30:15,0;28,01;30,44;28,83;0,00;21,24;21,21;23,63;23,19;
29.10.2009;14:30:15,0;28,01;30,44;28,83;0,00;21,24;21,21;23,63;23,19;
29.10.2009;14:30:15,0;28,01;30,44;28,83;0,00;21,24;21,21;23,60;23,19;
29.10.2009;14:30:15,0;28,01;30,44;28,83;0,00;21,24;21,21;23,60;23,19;
29.10.2009;14:30:15,0;28,01;30,44;28,83;0,00;21,24;21,21;23,60;23,19;
29.10.2009;14:30:15,0;28,01;30,44;28,83;0,00;21,24;21,21;23,60;23,19;
29.10.2009;14:30:15,0;28,01;30,44;28,83;0,00;21,24;21,21;23,60;23,19;
29.10.2009;14:30:16,0;28,01;30,44;28,83;0,00;21,24;21,21;23,60;23,19;
29.10.2009;14:30:16,0;28,01;30,44;28,83;0,00;21,24;21,21;23,60;23,19;
29.10.2009;14:30:16,0;28,01;30,44;28,83;0,00;21,24;21,21;23,60;23,19;
29.10.2009;14:30:16,0;28,01;30,44;28,83;0,00;21,26;21,21;23,60;23,19;
29.10.2009;14:30:16,0;27,95;30,37;28,76;0,00;21,24;21,21;23,60;23,19;
29.10.2009;14:30:16,0;28,01;30,44;28,83;0,00;21,24;21,21;23,60;23,19;
29.10.2009;14:30:16,0;28,01;30,44;28,83;0,00;21,24;21,21;23,60;23,19;
29.10.2009;14:30:16,0;28,01;30,44;28,83;0,00;21,24;21,21;23,60;23,19;
29.10.2009;14:30:16,0;28,01;30,44;28,83;0,00;21,24;21,21;23,60;23,19;
29.10.2009;14:30:16,0;28,01;30,44;28,83;0,00;21,24;21,21;23,60;23,19;
29.10.2009;14:30:16,0;27,98;30,41;28,80;0,00;21,24;21,21;23,60;23,19;
29.10.2009;14:30:16,0;28,01;30,44;28,83;0,00;21,24;21,21;23,60;23,19;
29.10.2009;14:30:17,0;28,01;30,44;28,83;0,00;21,24;21,21;23,60;23,19;
29.10.2009;14:30:17,0;28,01;30,44;28,83;0,00;21,24;21,21;23,60;23,19;
29.10.2009;14:30:17,0;28,01;30,44;28,83;0,00;21,24;21,21;23,60;23,19;
29.10.2009;14:30:17,0;28,01;30,44;28,83;0,00;21,24;21,21;23,60;23,19;
29.10.2009;14:30:17,0;28,01;30,44;28,83;0,00;21,24;21,21;23,60;23,19;
29.10.2009;14:30:17,0;28,01;30,44;28,83;0,00;21,24;21,21;23,60;23,19;
29.10.2009;14:30:17,0;28,01;30,44;28,83;0,00;21,24;21,21;23,57;23,19;
29.10.2009;14:30:17,0;28,01;30,44;28,83;0,00;21,24;21,21;23,57;23,19;
29.10.2009;14:30:18,0;28,01;30,44;28,83;0,00;21,24;21,21;23,57;23,19;
29.10.2009;14:30:18,0;28,01;30,44;28,83;0,00;21,24;21,21;23,60;23,19;
29.10.2009;14:30:18,0;28,01;30,44;28,83;0,00;21,24;21,21;23,57;23,19;
29.10.2009;14:30:18,0;28,01;30,44;28,83;0,00;21,24;21,21;23,57;23,19;
29.10.2009;14:30:18,0;28,01;30,44;28,83;0,00;21,24;21,21;23,57;23,19;
29.10.2009;14:30:18,0;28,01;30,44;28,83;0,00;21,24;21,18;23,57;23,19;
29.10.2009;14:30:18,0;28,01;30,44;28,83;0,00;21,24;21,21;23,60;23,19;
29.10.2009;14:30:18,0;28,01;30,44;28,83;0,00;21,24;21,21;23,57;23,19;
29.10.2009;14:30:18,0;28,01;30,44;28,83;0,00;21,24;21,21;23,57;23,19;
29.10.2009;14:30:18,0;28,01;30,44;28,83;0,00;21,24;21,21;23,60;23,19;
29.10.2009;14:30:18,0;28,01;30,44;28,83;0,00;21,24;21,21;23,57;23,19;
29.10.2009;14:30:18,0;28,01;30,44;28,83;0,00;21,24;21,21;23,57;23,19;
29.10.2009;14:30:19,0;28,01;30,44;28,83;0,00;21,24;21,18;23,57;23,19;
29.10.2009;14:30:19,0;28,01;30,44;28,83;0,00;21,24;21,21;23,57;23,19;
29.10.2009;14:30:19,0;28,01;30,44;28,83;0,00;21,26;21,21;23,57;23,19;
29.10.2009;14:30:19,0;28,01;30,44;28,83;0,00;21,24;21,21;23,57;23,19;
29.10.2009;14:30:19,0;28,01;30,44;28,83;0,00;21,24;21,21;23,57;23,19;
29.10.2009;14:30:19,0;28,01;30,44;28,83;0,00;21,24;21,21;23,57;23,19;
29.10.2009;14:30:19,0;28,01;30,44;28,83;0,00;21,24;21,21;23,57;23,19;
29.10.2009;14:30:19,0;28,01;30,44;28,83;0,00;21,24;21,21;23,57;23,19;
29.10.2009;14:30:20,0;28,01;30,44;28,83;0,00;21,24;21,21;23,57;23,19;
29.10.2009;14:30:20,0;28,01;30,44;28,83;0,00;21,24;21,21;23,57;23,19;
29.10.2009;14:30:20,0;28,01;30,44;28,83;0,00;21,24;21,21;23,57;23,19;
29.10.2009;14:30:20,0;28,01;30,44;28,83;0,00;21,26;21,21;23,57;23,19;
29.10.2009;14:30:20,0;28,01;30,44;28,83;0,00;21,26;21,21;23,57;23,19;
29.10.2009;14:30:20,0;28,01;30,44;28,83;0,00;21,24;21,21;23,57;23,19;
29.10.2009;14:30:20,0;28,01;30,44;28,83;0,00;21,26;21,21;23,57;23,19;
29.10.2009;14:30:20,0;28,01;30,44;28,83;0,00;21,24;21,21;23,57;23,19;
29.10.2009;14:30:20,0;28,01;30,44;28,83;0,00;21,24;21,21;23,57;23,19;
29.10.2009;14:30:20,0;28,01;30,44;28,83;0,00;21,24;21,21;23,57;23,19;
29.10.2009;14:30:20,0;28,01;30,44;28,83;0,00;21,24;21,21;23,57;23,19;
29.10.2009;14:30:20,0;28,01;30,44;28,83;0,00;21,24;21,21;23,57;23,19;
29.10.2009;14:30:21,0;28,01;30,44;28,83;0,00;21,24;21,21;23,54;23,19;
29.10.2009;14:30:21,0;28,01;30,44;28,83;0,00;21,24;21,21;23,57;23,19;
29.10.2009;14:30:21,0;28,01;30,44;28,83;0,00;21,26;21,21;23,57;23,19;
29.10.2009;14:30:21,0;28,01;30,44;28,83;0,00;21,24;21,21;23,57;23,16;
29.10.2009;14:30:21,0;28,01;30,44;28,83;0,00;21,24;21,21;23,57;23,19;
29.10.2009;14:30:21,0;28,01;30,44;28,83;0,00;21,24;21,18;23,54;23,19;
29.10.2009;14:30:21,0;28,01;30,44;28,83;0,00;21,24;21,21;23,54;23,19;
29.10.2009;14:30:21,0;28,01;30,44;28,83;0,00;21,24;21,21;23,57;23,19;
29.10.2009;14:30:22,0;28,01;30,44;28,83;0,00;21,26;21,21;23,54;23,19;
29.10.2009;14:30:22,0;28,01;30,44;28,83;0,00;21,26;21,18;23,54;23,19;
29.10.2009;14:30:22,0;28,01;30,44;28,83;0,00;21,24;21,21;23,57;23,19;
29.10.2009;14:30:22,0;28,01;30,44;28,83;0,00;21,24;21,21;23,54;23,19;
29.10.2009;14:30:22,0;28,01;30,44;28,83;0,00;21,24;21,21;23,54;23,19;
29.10.2009;14:30:22,0;28,01;30,44;28,83;0,00;21,24;21,21;23,57;23,19;
29.10.2009;14:30:22,0;28,01;30,44;28,83;0,00;21,24;21,18;23,54;23,19;
29.10.2009;14:30:22,0;28,01;30,44;28,83;0,00;21,24;21,21;23,54;23,19;
29.10.2009;14:30:22,0;28,01;30,44;28,83;0,00;21,24;21,21;23,54;23,19;
29.10.2009;14:30:22,0;28,01;30,44;28,83;0,00;21,26;21,21;23,54;23,19;
29.10.2009;14:30:22,0;27,98;30,44;28,83;0,00;21,24;21,21;23,54;23,19;
29.10.2009;14:30:22,0;28,01;30,44;28,83;0,00;21,26;21,21;23,54;23,19;
29.10.2009;14:30:23,0;28,01;30,44;28,83;0,00;21,24;21,21;23,54;23,19;
29.10.2009;14:30:23,0;28,01;30,44;28,83;0,00;21,24;21,21;23,54;23,19;
29.10.2009;14:30:23,0;28,01;30,44;28,83;0,00;21,24;21,21;23,54;23,19;
29.10.2009;14:30:23,0;28,01;30,44;28,83;0,00;21,26;21,21;23,54;23,19;
29.10.2009;14:30:23,0;28,01;30,44;28,83;0,00;21,24;21,21;23,54;23,19;
29.10.2009;14:30:23,0;28,01;30,44;28,83;0,00;21,24;21,21;23,54;23,19;
29.10.2009;14:30:23,0;28,01;30,44;28,83;0,00;21,24;21,21;23,54;23,19;
29.10.2009;14:30:23,0;28,01;30,44;28,83;0,00;21,24;21,21;23,54;23,19;
29.10.2009;14:30:24,0;28,01;30,44;28,83;0,00;21,24;21,21;23,54;23,16;
29.10.2009;14:30:24,0;28,01;30,44;28,83;0,00;21,24;21,21;23,54;23,19;
29.10.2009;14:30:24,0;28,01;30,44;28,83;0,00;21,24;21,21;23,54;23,19;
29.10.2009;14:30:24,0;28,01;30,44;28,83;0,00;21,24;21,21;23,54;23,19;
29.10.2009;14:30:24,0;28,01;30,44;28,83;0,00;21,24;21,21;23,54;23,19;
29.10.2009;14:30:24,0;28,01;30,44;28,83;0,00;21,24;21,21;23,54;23,16;
29.10.2009;14:30:24,0;28,01;30,44;28,83;0,00;21,24;21,21;23,54;23,16;
29.10.2009;14:30:24,0;28,01;30,44;28,83;0,00;21,24;21,21;23,54;23,16;
29.10.2009;14:30:24,0;28,01;30,44;28,83;0,00;21,24;21,21;23,54;23,19;
29.10.2009;14:30:24,0;28,01;30,44;28,83;0,00;21,24;21,21;23,54;23,16;
29.10.2009;14:30:24,0;28,01;30,44;28,83;0,00;21,24;21,21;23,54;23,19;
29.10.2009;14:30:24,0;28,01;30,44;28,83;0,00;21,24;21,21;23,54;23,16;
29.10.2009;14:30:25,0;28,01;30,44;28,83;0,00;21,24;21,21;23,54;23,16;
29.10.2009;14:30:25,0;28,01;30,44;28,83;0,00;21,24;21,21;23,54;23,19;
29.10.2009;14:30:25,0;28,01;30,44;28,83;0,00;21,24;21,21;23,54;23,16;
29.10.2009;14:30:25,0;28,01;30,44;28,83;0,00;21,24;21,18;23,54;23,16;
29.10.2009;14:30:25,0;28,01;30,44;28,83;0,00;21,24;21,21;23,54;23,19;
29.10.2009;14:30:25,0;28,01;30,44;28,83;0,00;21,26;21,21;23,54;23,19;
29.10.2009;14:30:25,0;28,01;30,44;28,83;0,00;21,24;21,21;23,54;23,19;
29.10.2009;14:30:25,0;28,01;30,44;28,83;0,00;21,24;21,21;23,54;23,16;
29.10.2009;14:30:26,0;28,01;30,44;28,83;0,00;21,24;21,21;23,54;23,19;
29.10.2009;14:30:26,0;28,01;30,44;28,83;0,00;21,24;21,21;23,54;23,16;
29.10.2009;14:30:26,0;28,01;30,44;28,83;0,00;21,24;21,21;23,54;23,16;
29.10.2009;14:30:26,0;28,01;30,44;28,83;0,00;21,24;21,21;23,54;23,19;
29.10.2009;14:30:26,0;28,01;30,44;28,83;0,00;21,24;21,21;23,54;23,16;
29.10.2009;14:30:26,0;28,01;30,44;28,83;0,00;21,24;21,21;23,54;23,16;
29.10.2009;14:30:26,0;28,01;30,44;28,83;0,00;21,24;21,21;23,54;23,16;
29.10.2009;14:30:26,0;28,01;30,44;28,83;0,00;21,24;21,21;23,54;23,16;
29.10.2009;14:30:26,0;28,01;30,44;28,83;0,00;21,24;21,21;23,54;23,16;
29.10.2009;14:30:26,0;28,01;30,44;28,83;0,00;21,24;21,21;23,52;23,16;
29.10.2009;14:30:26,0;27,91;30,33;28,73;0,00;21,24;21,21;23,54;23,16;
29.10.2009;14:30:26,0;28,01;30,44;28,83;0,00;21,24;21,21;23,54;23,19;
29.10.2009;14:30:27,0;28,01;30,44;28,83;0,00;21,24;21,21;23,54;23,19;
29.10.2009;14:30:27,0;28,01;30,44;28,83;0,00;21,24;21,21;23,54;23,16;
29.10.2009;14:30:27,0;28,01;30,44;28,83;0,00;21,24;21,21;23,54;23,16;
29.10.2009;14:30:27,0;28,01;30,44;28,83;0,00;21,24;21,21;23,54;23,16;
29.10.2009;14:30:27,0;28,01;30,44;28,83;0,00;21,24;21,21;23,54;23,16;
29.10.2009;14:30:27,0;28,01;30,44;28,83;0,00;21,24;21,21;23,54;23,19;
29.10.2009;14:30:27,0;28,01;30,44;28,83;0,00;21,24;21,21;23,54;23,19;
29.10.2009;14:30:27,0;28,01;30,44;28,83;0,00;21,24;21,21;23,54;23,16;
29.10.2009;14:30:28,0;28,01;30,44;28,83;0,00;21,24;21,21;23,54;23,16;
29.10.2009;14:30:28,0;28,01;30,44;28,83;0,00;21,26;21,21;23,54;23,19;
29.10.2009;14:30:28,0;28,01;30,44;28,83;0,00;21,24;21,21;23,54;23,16;
29.10.2009;14:30:28,0;28,01;30,44;28,83;0,00;21,24;21,21;23,54;23,19;
29.10.2009;14:30:28,0;28,01;30,44;28,83;0,00;21,26;21,21;23,54;23,16;
29.10.2009;14:30:28,0;28,01;30,44;28,83;0,00;21,24;21,21;23,54;23,19;
29.10.2009;14:30:28,0;28,01;30,44;28,83;0,00;21,24;21,21;23,52;23,16;
29.10.2009;14:30:28,0;28,01;30,44;28,83;0,00;21,24;21,21;23,54;23,16;
29.10.2009;14:30:28,0;28,01;30,44;28,83;0,00;21,24;21,21;23,54;23,16;
29.10.2009;14:30:28,0;28,01;30,44;28,83;0,00;21,24;21,21;23,54;23,16;
29.10.2009;14:30:28,0;28,01;30,44;28,83;0,00;21,26;21,21;23,54;23,19;
29.10.2009;14:30:28,0;28,01;30,44;28,83;0,00;21,24;21,18;23,54;23,16;
29.10.2009;14:30:29,0;28,01;30,44;28,83;0,00;21,24;21,21;23,54;23,16;
29.10.2009;14:30:29,0;28,01;30,44;28,83;0,00;21,24;21,21;23,54;23,16;
29.10.2009;14:30:29,0;28,01;30,44;28,83;0,00;21,26;21,21;23,54;23,16;
29.10.2009;14:30:29,0;28,01;30,44;28,83;0,00;21,24;21,21;23,54;23,16;
29.10.2009;14:30:29,0;28,01;30,44;28,83;0,00;21,24;21,21;23,54;23,16;
29.10.2009;14:30:29,0;28,01;30,44;28,83;0,00;21,24;21,21;23,54;23,19;
29.10.2009;14:30:29,0;28,01;30,44;28,83;0,00;21,24;21,21;23,54;23,16;
29.10.2009;14:30:29,0;28,01;30,44;28,83;0,00;21,24;21,21;23,54;23,16;
29.10.2009;14:30:30,0;28,01;30,44;28,83;0,00;21,24;21,21;23,54;23,16;
29.10.2009;14:30:30,0;28,01;30,44;28,83;0,00;21,24;21,21;23,54;23,19;
29.10.2009;14:30:30,0;28,01;30,44;28,83;0,00;21,24;21,21;23,54;23,19;
29.10.2009;14:30:30,0;28,01;30,44;28,83;0,00;21,24;21,21;23,54;23,16;
29.10.2009;14:30:30,0;28,01;30,44;28,83;0,00;21,24;21,21;23,54;23,16;
29.10.2009;14:30:30,0;28,01;30,44;28,83;0,00;21,24;21,21;23,54;23,16;
29.10.2009;14:30:30,0;28,01;30,44;28,83;0,00;21,26;21,21;23,54;23,16;
29.10.2009;14:30:30,0;28,01;30,44;28,83;0,00;21,24;21,21;23,54;23,16;
29.10.2009;14:30:30,0;28,01;30,44;28,83;0,00;21,24;21,21;23,54;23,16;
29.10.2009;14:30:30,0;28,01;30,44;28,83;0,00;21,24;21,21;23,54;23,16;
29.10.2009;14:30:30,0;28,01;30,44;28,83;0,00;21,24;21,21;23,54;23,16;
29.10.2009;14:30:30,0;28,01;30,44;28,83;0,00;21,24;21,21;23,54;23,16;
29.10.2009;14:30:31,0;28,01;30,44;28,83;0,00;21,24;21,21;23,54;23,16;
29.10.2009;14:30:31,0;28,01;30,44;28,83;0,00;21,24;21,21;23,54;23,16;
29.10.2009;14:30:31,0;28,01;30,44;28,83;0,00;21,24;21,21;23,54;23,16;
29.10.2009;14:30:31,0;28,01;30,44;28,83;0,00;21,24;21,21;23,54;23,16;
29.10.2009;14:30:31,0;28,01;30,44;28,83;0,00;21,24;21,21;23,54;23,16;
29.10.2009;14:30:31,0;28,01;30,44;28,83;0,00;21,24;21,21;23,54;23,16;
29.10.2009;14:30:31,0;28,01;30,44;28,83;0,00;21,24;21,21;23,54;23,16;
29.10.2009;14:30:31,0;28,01;30,44;28,83;0,00;21,24;21,21;23,54;23,16;
29.10.2009;14:30:32,0;28,01;30,44;28,83;0,00;21,24;21,21;23,54;23,16;
29.10.2009;14:30:32,0;28,01;30,44;28,83;0,00;21,24;21,21;23,54;23,16;
29.10.2009;14:30:32,0;28,01;30,44;28,83;0,00;21,24;21,21;23,54;23,19;
29.10.2009;14:30:32,0;28,01;30,44;28,83;0,00;21,26;21,21;23,54;23,19;
29.10.2009;14:30:32,0;28,01;30,44;28,83;0,00;21,24;21,21;23,54;23,19;
29.10.2009;14:30:32,0;28,01;30,44;28,83;0,00;21,24;21,21;23,54;23,19;
29.10.2009;14:30:32,0;28,01;30,44;28,83;0,00;21,24;21,21;23,54;23,16;
29.10.2009;14:30:32,0;28,01;30,44;28,83;0,00;21,24;21,21;23,54;23,19;
29.10.2009;14:30:32,0;28,01;30,44;28,83;0,00;21,24;21,21;23,54;23,19;
29.10.2009;14:30:32,0;28,01;30,44;28,83;0,00;21,24;21,21;23,57;23,16;
29.10.2009;14:30:32,0;28,01;30,44;28,83;0,00;21,26;21,21;23,57;23,19;
29.10.2009;14:30:32,0;28,01;30,44;28,83;0,00;21,24;21,21;23,54;23,16;
29.10.2009;14:30:33,0;28,01;30,44;28,83;0,00;21,26;21,21;23,57;23,19;
29.10.2009;14:30:33,0;28,01;30,44;28,83;0,00;21,24;21,21;23,57;23,19;
29.10.2009;14:30:33,0;28,01;30,44;28,83;0,00;21,24;21,21;23,57;23,16;
29.10.2009;14:30:33,0;28,01;30,44;28,83;0,00;21,24;21,21;23,57;23,16;
29.10.2009;14:30:33,0;28,01;30,44;28,83;0,00;21,24;21,21;23,57;23,19;
29.10.2009;14:30:33,0;28,01;30,44;28,83;0,00;21,26;21,21;23,57;23,19;
29.10.2009;14:30:33,0;28,01;30,44;28,83;0,00;21,24;21,21;23,54;23,19;
29.10.2009;14:30:33,0;28,01;30,44;28,83;0,00;21,26;21,21;23,54;23,16;
29.10.2009;14:30:34,0;28,01;30,44;28,83;0,00;21,24;21,21;23,57;23,19;
29.10.2009;14:30:34,0;28,01;30,44;28,83;0,00;21,24;21,21;23,57;23,19;
29.10.2009;14:30:34,0;28,01;30,44;28,83;0,00;21,24;21,21;23,57;23,19;
29.10.2009;14:30:34,0;28,01;30,44;28,83;0,00;21,26;21,21;23,57;23,16;
29.10.2009;14:30:34,0;28,01;30,44;28,83;0,00;21,24;21,21;23,57;23,19;
29.10.2009;14:30:34,0;28,01;30,44;28,83;0,00;21,24;21,21;23,57;23,19;
29.10.2009;14:30:34,0;28,01;30,44;28,83;0,00;21,26;21,21;23,57;23,19;
29.10.2009;14:30:34,0;28,01;30,44;28,83;0,00;21,26;21,21;23,57;23,19;
29.10.2009;14:30:34,0;28,01;30,44;28,83;0,00;21,24;21,21;23,57;23,19;
29.10.2009;14:30:34,0;28,01;30,44;28,83;0,00;21,26;21,21;23,57;23,19;
29.10.2009;14:30:34,0;28,01;30,44;28,83;0,00;21,24;21,21;23,57;23,19;
29.10.2009;14:30:34,0;28,01;30,44;28,83;0,00;21,24;21,18;23,57;23,16;
29.10.2009;14:30:35,0;28,01;30,44;28,83;0,00;21,24;21,21;23,57;23,19;
29.10.2009;14:30:35,0;28,01;30,44;28,83;0,00;21,24;21,21;23,57;23,19;
29.10.2009;14:30:35,0;28,01;30,44;28,83;0,00;21,24;21,21;23,57;23,19;
29.10.2009;14:30:35,0;28,01;30,44;28,83;0,00;21,24;21,21;23,57;23,19;
29.10.2009;14:30:35,0;28,01;30,44;28,83;0,00;21,24;21,21;23,57;23,19;
29.10.2009;14:30:35,0;28,01;30,44;28,83;0,00;21,24;21,21;23,57;23,19;
29.10.2009;14:30:35,0;28,01;30,44;28,83;0,00;21,24;21,21;23,57;23,19;
29.10.2009;14:30:35,0;28,01;30,44;28,83;0,00;21,24;21,21;23,57;23,19;
29.10.2009;14:30:36,0;27,85;30,26;28,66;0,00;21,24;21,21;23,57;23,19;
29.10.2009;14:30:36,0;28,01;30,44;28,83;0,00;21,24;21,21;23,57;23,19;
29.10.2009;14:30:36,0;28,01;30,44;28,83;0,00;21,24;21,21;23,57;23,19;
29.10.2009;14:30:36,0;28,01;30,44;28,83;0,00;21,24;21,21;23,57;23,19;
29.10.2009;14:30:36,0;28,01;30,44;28,83;0,00;21,24;21,21;23,57;23,19;
29.10.2009;14:30:36,0;28,01;30,44;28,83;0,00;21,24;21,21;23,57;23,19;
29.10.2009;14:30:36,0;28,01;30,44;28,83;0,00;21,24;21,21;23,57;23,19;
29.10.2009;14:30:36,0;28,01;30,44;28,83;0,00;21,24;21,21;23,57;23,19;
29.10.2009;14:30:36,0;28,01;30,44;28,83;0,00;21,26;21,21;23,57;23,19;
29.10.2009;14:30:36,0;28,01;30,44;28,83;0,00;21,24;21,21;23,57;23,19;
29.10.2009;14:30:36,0;27,98;30,41;28,83;0,00;21,26;21,21;23,57;23,19;
29.10.2009;14:30:36,0;28,01;30,44;28,83;0,00;21,24;21,21;23,60;23,19;
29.10.2009;14:30:37,0;28,01;30,44;28,83;0,00;21,24;21,21;23,60;23,19;
29.10.2009;14:30:37,0;28,01;30,44;28,83;0,00;21,24;21,21;23,57;23,19;
29.10.2009;14:30:37,0;28,01;30,44;28,83;0,00;21,24;21,21;23,57;23,19;
29.10.2009;14:30:37,0;28,01;30,44;28,83;0,00;21,24;21,21;23,57;23,19;
29.10.2009;14:30:37,0;28,01;30,44;28,83;0,00;21,24;21,21;23,57;23,19;
29.10.2009;14:30:37,0;28,01;30,44;28,83;0,00;21,24;21,21;23,57;23,19;
29.10.2009;14:30:37,0;28,01;30,44;28,83;0,00;21,24;21,21;23,57;23,19;
29.10.2009;14:30:37,0;28,01;30,44;28,83;0,00;21,24;21,21;23,60;23,19;
29.10.2009;14:30:38,0;28,01;30,44;28,83;0,00;21,26;21,21;23,57;23,19;
29.10.2009;14:30:38,0;28,01;30,44;28,83;0,00;21,24;21,21;23,57;23,19;
29.10.2009;14:30:38,0;28,01;30,44;28,83;0,00;21,24;21,21;23,57;23,19;
29.10.2009;14:30:38,0;28,01;30,44;28,83;0,00;21,24;21,21;23,57;23,19;
29.10.2009;14:30:38,0;28,01;30,44;28,83;0,00;21,24;21,21;23,57;23,19;
29.10.2009;14:30:38,0;28,01;30,44;28,83;0,00;21,24;21,18;23,57;23,19;
29.10.2009;14:30:38,0;28,01;30,44;28,83;0,00;21,24;21,21;23,60;23,19;
29.10.2009;14:30:38,0;28,01;30,44;28,83;0,00;21,24;21,21;23,60;23,19;
29.10.2009;14:30:38,0;28,01;30,44;28,83;0,00;21,24;21,18;23,57;23,19;
29.10.2009;14:30:38,0;28,01;30,44;28,83;0,00;21,24;21,21;23,60;23,19;
29.10.2009;14:30:38,0;28,01;30,44;28,83;0,00;21,24;21,21;23,57;23,19;
29.10.2009;14:30:38,0;28,01;30,44;28,83;0,00;21,24;21,21;23,57;23,19;
29.10.2009;14:30:39,0;28,01;30,44;28,83;0,00;21,24;21,21;23,57;23,19;
29.10.2009;14:30:39,0;28,01;30,44;28,83;0,00;21,24;21,21;23,57;23,19;
29.10.2009;14:30:39,0;28,01;30,44;28,83;0,00;21,24;21,21;23,57;23,19;
29.10.2009;14:30:39,0;28,01;30,44;28,83;0,00;21,24;21,21;23,60;23,19;
29.10.2009;14:30:39,0;28,01;30,44;28,83;0,00;21,24;21,21;23,60;23,19;
29.10.2009;14:30:39,0;28,01;30,44;28,83;0,00;21,24;21,21;23,60;23,19;
29.10.2009;14:30:39,0;28,01;30,44;28,83;0,00;21,24;21,21;23,60;23,19;
29.10.2009;14:30:39,0;28,01;30,44;28,83;0,00;21,24;21,21;23,57;23,19;
29.10.2009;14:30:40,0;28,01;30,44;28,83;0,00;21,26;21,21;23,60;23,19;
29.10.2009;14:30:40,0;28,01;30,44;28,83;0,00;21,24;21,21;23,60;23,19;
29.10.2009;14:30:40,0;28,01;30,44;28,83;0,00;21,26;21,21;23,60;23,19;
29.10.2009;14:30:40,0;28,01;30,44;28,83;0,00;21,24;21,21;23,60;23,19;
29.10.2009;14:30:40,0;28,01;30,44;28,83;0,00;21,24;21,21;23,60;23,19;
29.10.2009;14:30:40,0;28,01;30,44;28,83;0,00;21,24;21,21;23,60;23,19;
29.10.2009;14:30:40,0;28,01;30,44;28,83;0,00;21,26;21,21;23,57;23,19;
29.10.2009;14:30:40,0;28,01;30,44;28,83;0,00;21,24;21,21;23,60;23,19;
29.10.2009;14:30:40,0;28,01;30,44;28,83;0,00;21,24;21,21;23,60;23,19;
29.10.2009;14:30:40,0;28,01;30,44;28,83;0,00;21,24;21,21;23,60;23,19;
29.10.2009;14:30:40,0;28,01;30,44;28,83;0,00;21,26;21,21;23,60;23,19;
29.10.2009;14:30:40,0;28,01;30,44;28,83;0,00;21,24;21,21;23,60;23,19;
29.10.2009;14:30:41,0;28,01;30,44;28,83;0,00;21,24;21,21;23,60;23,19;
29.10.2009;14:30:41,0;28,01;30,44;28,83;0,00;21,24;21,21;23,60;23,22;
29.10.2009;14:30:41,0;28,01;30,44;28,83;0,00;21,24;21,18;23,57;23,19;
29.10.2009;14:30:41,0;28,01;30,44;28,83;0,00;21,24;21,21;23,60;23,19;
29.10.2009;14:30:41,0;28,01;30,44;28,83;0,00;21,26;21,21;23,60;23,19;
29.10.2009;14:30:41,0;28,01;30,44;28,83;0,00;21,24;21,21;23,60;23,19;
29.10.2009;14:30:41,0;28,01;30,44;28,83;0,00;21,24;21,21;23,60;23,19;
29.10.2009;14:30:41,0;28,01;30,44;28,83;0,00;21,26;21,21;23,60;23,19;
29.10.2009;14:30:42,0;28,01;30,44;28,83;0,00;21,24;21,21;23,60;23,19;
29.10.2009;14:30:42,0;28,01;30,44;28,83;0,00;21,26;21,21;23,60;23,19;
29.10.2009;14:30:42,0;28,01;30,44;28,83;0,00;21,24;21,21;23,60;23,19;
29.10.2009;14:30:42,0;28,01;30,44;28,83;0,00;21,26;21,21;23,60;23,19;
29.10.2009;14:30:42,0;28,01;30,44;28,83;0,00;21,24;21,21;23,60;23,22;
29.10.2009;14:30:42,0;28,01;30,44;28,83;0,00;21,24;21,21;23,60;23,22;
29.10.2009;14:30:42,0;28,01;30,44;28,83;0,00;21,26;21,21;23,60;23,19;
29.10.2009;14:30:42,0;28,01;30,44;28,83;0,00;21,26;21,18;23,63;23,22;
29.10.2009;14:30:42,0;28,01;30,44;28,83;0,00;21,26;21,21;23,60;23,19;
29.10.2009;14:30:42,0;28,01;30,44;28,83;0,00;21,24;21,21;23,60;23,19;
29.10.2009;14:30:42,0;28,01;30,44;28,83;0,00;21,24;21,21;23,60;23,19;
29.10.2009;14:30:42,0;28,01;30,44;28,83;0,00;21,24;21,21;23,60;23,19;
29.10.2009;14:30:43,0;28,01;30,44;28,83;0,00;21,24;21,21;23,60;23,19;
29.10.2009;14:30:43,0;28,01;30,44;28,83;0,00;21,24;21,21;23,60;23,22;
29.10.2009;14:30:43,0;28,01;30,44;28,83;0,00;21,24;21,21;23,60;23,22;
29.10.2009;14:30:43,0;28,01;30,44;28,83;0,00;21,26;21,21;23,60;23,22;
29.10.2009;14:30:43,0;28,01;30,44;28,83;0,00;21,24;21,21;23,60;23,19;
29.10.2009;14:30:43,0;28,01;30,44;28,83;0,00;21,24;21,21;23,60;23,22;
29.10.2009;14:30:43,0;28,01;30,44;28,83;0,00;21,24;21,21;23,60;23,19;
29.10.2009;14:30:43,0;28,01;30,44;28,83;0,00;21,24;21,21;23,60;23,22;
29.10.2009;14:30:44,0;28,01;30,44;28,83;0,00;21,24;21,21;23,63;23,19;
29.10.2009;14:30:44,0;28,01;30,44;28,83;0,00;21,24;21,21;23,63;23,22;
29.10.2009;14:30:44,0;28,01;30,44;28,83;0,00;21,24;21,21;23,63;23,19;
29.10.2009;14:30:44,0;28,01;30,44;28,83;0,00;21,24;21,21;23,63;23,22;
29.10.2009;14:30:44,0;28,01;30,44;28,83;0,00;21,24;21,21;23,63;23,22;
29.10.2009;14:30:44,0;28,01;30,44;28,83;0,00;21,26;21,21;23,66;23,22;
29.10.2009;14:30:44,0;28,01;30,44;28,83;0,00;21,24;21,21;23,66;23,19;
29.10.2009;14:30:44,0;28,01;30,44;28,83;0,00;21,24;21,21;23,66;23,22;
29.10.2009;14:30:44,0;28,01;30,44;28,83;0,00;21,24;21,21;23,66;23,22;
29.10.2009;14:30:44,0;28,01;30,44;28,83;0,00;21,24;21,21;23,66;23,22;
29.10.2009;14:30:44,0;28,01;30,44;28,83;0,00;21,24;21,21;23,66;23,22;
29.10.2009;14:30:44,0;28,01;30,44;28,83;0,00;21,24;21,21;23,66;23,22;
29.10.2009;14:30:45,0;28,01;30,44;28,83;0,00;21,24;21,21;23,66;23,22;
29.10.2009;14:30:45,0;28,01;30,44;28,83;0,00;21,24;21,21;23,66;23,22;
29.10.2009;14:30:45,0;28,01;30,44;28,83;0,00;21,24;21,21;23,66;23,22;
29.10.2009;14:30:45,0;28,01;30,44;28,83;0,00;21,24;21,21;23,69;23,22;
29.10.2009;14:30:45,0;28,01;30,44;28,83;0,00;21,24;21,21;23,66;23,22;
29.10.2009;14:30:45,0;28,01;30,44;28,83;0,00;21,24;21,21;23,69;23,22;
29.10.2009;14:30:45,0;28,01;30,44;28,83;0,00;21,26;21,21;23,69;23,22;
29.10.2009;14:30:45,0;28,01;30,44;28,83;0,00;21,24;21,21;23,69;23,22;
29.10.2009;14:30:46,0;28,01;30,44;28,83;0,00;21,24;21,21;23,69;23,22;
29.10.2009;14:30:46,0;28,01;30,44;28,83;0,00;21,26;21,21;23,69;23,22;
29.10.2009;14:30:46,0;28,01;30,44;28,83;0,00;21,26;21,21;23,69;23,22;
29.10.2009;14:30:46,0;28,01;30,44;28,83;0,00;21,26;21,21;23,69;23,22;
29.10.2009;14:30:46,0;28,01;30,44;28,83;0,00;21,24;21,21;23,69;23,22;
29.10.2009;14:30:46,0;28,01;30,44;28,83;0,00;21,24;21,21;23,69;23,22;
29.10.2009;14:30:46,0;28,01;30,44;28,83;0,00;21,24;21,21;23,69;23,22;
29.10.2009;14:30:46,0;28,01;30,44;28,83;0,00;21,24;21,21;23,72;23,22;
29.10.2009;14:30:46,0;28,01;30,44;28,83;0,00;21,24;21,21;23,72;23,22;
29.10.2009;14:30:46,0;28,01;30,44;28,83;0,00;21,24;21,21;23,69;23,22;
29.10.2009;14:30:46,0;28,01;30,44;28,83;0,00;21,24;21,21;23,72;23,22;
29.10.2009;14:30:46,0;28,01;30,44;28,83;0,00;21,24;21,21;23,72;23,22;
29.10.2009;14:30:47,0;28,01;30,44;28,83;0,00;21,26;21,21;23,72;23,22;
29.10.2009;14:30:47,0;28,01;30,44;28,83;0,00;21,26;21,21;23,72;23,22;
29.10.2009;14:30:47,0;28,01;30,44;28,83;0,00;21,24;21,21;23,72;23,22;
29.10.2009;14:30:47,0;28,01;30,44;28,83;0,00;21,24;21,21;23,72;23,22;
29.10.2009;14:30:47,0;28,01;30,44;28,83;0,00;21,24;21,21;23,72;23,22;
29.10.2009;14:30:47,0;28,01;30,44;28,83;0,00;21,26;21,21;23,72;23,22;
29.10.2009;14:30:47,0;28,01;30,44;28,83;0,00;21,24;21,21;23,72;23,22;
29.10.2009;14:30:47,0;28,01;30,44;28,83;0,00;21,24;21,21;23,72;23,22;
29.10.2009;14:30:48,0;28,01;30,44;28,83;0,00;21,24;21,21;23,72;23,22;
29.10.2009;14:30:48,0;28,01;30,44;28,83;0,00;21,24;21,21;23,74;23,22;
29.10.2009;14:30:48,0;28,01;30,44;28,83;0,00;21,24;21,21;23,74;23,22;
29.10.2009;14:30:48,0;28,01;30,44;28,83;0,00;21,24;21,21;23,74;23,22;
29.10.2009;14:30:48,0;28,01;30,44;28,83;0,00;21,24;21,21;23,74;23,22;
29.10.2009;14:30:48,0;28,01;30,44;28,83;0,00;21,24;21,21;23,74;23,22;
29.10.2009;14:30:48,0;28,01;30,44;28,83;0,00;21,24;21,21;23,74;23,22;
29.10.2009;14:30:48,0;28,01;30,44;28,83;0,00;21,24;21,21;23,74;23,22;
29.10.2009;14:30:48,0;28,01;30,44;28,83;0,00;21,24;21,21;23,74;23,22;
29.10.2009;14:30:48,0;28,01;30,44;28,83;0,00;21,24;21,21;23,74;23,22;
29.10.2009;14:30:48,0;28,01;30,44;28,83;0,00;21,24;21,21;23,74;23,24;
29.10.2009;14:30:48,0;28,01;30,44;28,83;0,00;21,24;21,21;23,74;23,24;
29.10.2009;14:30:49,0;28,01;30,44;28,83;0,00;21,24;21,21;23,77;23,24;
29.10.2009;14:30:49,0;28,01;30,44;28,83;0,00;21,24;21,21;23,77;23,24;
29.10.2009;14:30:49,0;28,01;30,44;28,83;0,00;21,24;21,21;23,77;23,24;
29.10.2009;14:30:49,0;28,01;30,44;28,83;0,00;21,24;21,21;23,74;23,24;
29.10.2009;14:30:49,0;28,01;30,44;28,83;0,00;21,24;21,21;23,77;23,24;
29.10.2009;14:30:49,0;28,01;30,44;28,83;0,00;21,24;21,21;23,77;23,24;
29.10.2009;14:30:49,0;28,01;30,44;28,83;0,00;21,24;21,21;23,77;23,22;
29.10.2009;14:30:49,0;28,01;30,44;28,83;0,00;21,24;21,21;23,74;23,24;
29.10.2009;14:30:50,0;28,01;30,44;28,83;0,00;21,24;21,21;23,77;23,24;
29.10.2009;14:30:50,0;28,01;30,44;28,83;0,00;21,24;21,21;23,77;23,22;
29.10.2009;14:30:50,0;28,01;30,44;28,83;0,00;21,24;21,21;23,77;23,24;
29.10.2009;14:30:50,0;28,01;30,44;28,83;0,00;21,24;21,21;23,77;23,24;
29.10.2009;14:30:50,0;28,01;30,44;28,83;0,00;21,24;21,21;23,77;23,24;
29.10.2009;14:30:50,0;28,01;30,44;28,83;0,00;21,24;21,21;23,77;23,24;
29.10.2009;14:30:50,0;28,01;30,44;28,83;0,00;21,24;21,21;23,77;23,24;
29.10.2009;14:30:50,0;28,01;30,44;28,83;0,00;21,24;21,21;23,77;23,24;
29.10.2009;14:30:50,0;28,01;30,44;28,83;0,00;21,24;21,21;23,80;23,24;
29.10.2009;14:30:50,0;28,01;30,44;28,83;0,00;21,24;21,21;23,77;23,24;
29.10.2009;14:30:50,0;28,01;30,44;28,83;0,00;21,24;21,21;23,80;23,24;
29.10.2009;14:30:50,0;28,01;30,44;28,83;0,00;21,24;21,21;23,80;23,24;
29.10.2009;14:30:51,0;28,01;30,44;28,83;0,00;21,26;21,21;23,80;23,24;
29.10.2009;14:30:51,0;28,01;30,44;28,83;0,00;21,24;21,21;23,80;23,24;
29.10.2009;14:30:51,0;28,01;30,44;28,83;0,00;21,24;21,21;23,77;23,24;
29.10.2009;14:30:51,0;28,01;30,44;28,83;0,00;21,24;21,21;23,80;23,24;
29.10.2009;14:30:51,0;28,01;30,44;28,83;0,00;21,24;21,21;23,80;23,24;
29.10.2009;14:30:51,0;28,01;30,44;28,83;0,00;21,24;21,21;23,80;23,24;
29.10.2009;14:30:51,0;28,01;30,44;28,83;0,00;21,24;21,21;23,80;23,24;
29.10.2009;14:30:51,0;28,01;30,44;28,83;0,00;21,26;21,21;23,80;23,24;
29.10.2009;14:30:52,0;28,01;30,44;28,83;0,00;21,24;21,21;23,80;23,24;
29.10.2009;14:30:52,0;28,01;30,44;28,83;0,00;21,24;21,21;23,80;23,24;
29.10.2009;14:30:52,0;28,01;30,44;28,83;0,00;21,24;21,21;23,80;23,24;
29.10.2009;14:30:52,0;28,01;30,44;28,83;0,00;21,24;21,21;23,83;23,24;
29.10.2009;14:30:52,0;28,01;30,44;28,83;0,00;21,24;21,21;23,80;23,24;
29.10.2009;14:30:52,0;28,01;30,44;28,83;0,00;21,24;21,21;23,83;23,24;
29.10.2009;14:30:52,0;28,01;30,44;28,83;0,00;21,24;21,21;23,83;23,27;
29.10.2009;14:30:52,0;28,01;30,44;28,83;0,00;21,26;21,21;23,83;23,27;
29.10.2009;14:30:52,0;28,01;30,44;28,83;0,00;21,24;21,21;23,83;23,27;
29.10.2009;14:30:52,0;28,01;30,44;28,83;0,00;21,26;21,21;23,83;23,27;
29.10.2009;14:30:52,0;28,01;30,44;28,83;0,00;21,26;21,21;23,83;23,27;
29.10.2009;14:30:52,0;28,01;30,44;28,83;0,00;21,24;21,21;23,83;23,27;
29.10.2009;14:30:53,0;28,01;30,44;28,83;0,00;21,26;21,21;23,83;23,27;
29.10.2009;14:30:53,0;28,01;30,44;28,83;0,00;21,24;21,21;23,83;23,27;
29.10.2009;14:30:53,0;28,01;30,44;28,83;0,00;21,24;21,21;23,83;23,27;
29.10.2009;14:30:53,0;28,01;30,44;28,83;0,00;21,26;21,21;23,83;23,27;
29.10.2009;14:30:53,0;28,01;30,44;28,83;0,00;21,24;21,21;23,83;23,27;
29.10.2009;14:30:53,0;28,01;30,44;28,83;0,00;21,24;21,21;23,83;23,27;
29.10.2009;14:30:53,0;28,01;30,44;28,83;0,00;21,24;21,21;23,83;23,27;
29.10.2009;14:30:53,0;28,01;30,44;28,83;0,00;21,24;21,21;23,83;23,27;
29.10.2009;14:30:54,0;28,01;30,44;28,83;0,00;21,24;21,21;23,83;23,27;
29.10.2009;14:30:54,0;28,01;30,44;28,83;0,00;21,24;21,21;23,83;23,27;
29.10.2009;14:30:54,0;28,01;30,44;28,83;0,00;21,24;21,21;23,86;23,27;
29.10.2009;14:30:54,0;28,01;30,44;28,83;0,00;21,24;21,21;23,86;23,27;
29.10.2009;14:30:54,0;28,01;30,44;28,83;0,00;21,24;21,21;23,86;23,27;
29.10.2009;14:30:54,0;28,01;30,44;28,83;0,00;21,26;21,21;23,86;23,27;
29.10.2009;14:30:54,0;28,01;30,44;28,83;0,00;21,24;21,21;23,86;23,27;
29.10.2009;14:30:54,0;28,01;30,44;28,83;0,00;21,24;21,21;23,86;23,27;
29.10.2009;14:30:54,0;28,01;30,44;28,83;0,00;21,24;21,21;23,86;23,27;
29.10.2009;14:30:54,0;28,01;30,44;28,83;0,00;21,24;21,21;23,86;23,27;
29.10.2009;14:30:54,0;28,01;30,44;28,83;0,00;21,24;21,21;23,86;23,27;
29.10.2009;14:30:54,0;28,01;30,44;28,83;0,00;21,24;21,21;23,86;23,27;
29.10.2009;14:30:55,0;28,01;30,44;28,83;0,00;21,24;21,21;23,86;23,30;
29.10.2009;14:30:55,0;28,01;30,44;28,83;0,00;21,26;21,21;23,86;23,27;
29.10.2009;14:30:55,0;28,01;30,44;28,83;0,00;21,24;21,21;23,86;23,30;
29.10.2009;14:30:55,0;28,01;30,44;28,83;0,00;21,26;21,21;23,89;23,30;
29.10.2009;14:30:55,0;28,01;30,44;28,83;0,00;21,24;21,21;23,89;23,30;
29.10.2009;14:30:55,0;28,01;30,44;28,83;0,00;21,24;21,21;23,89;23,30;
29.10.2009;14:30:55,0;28,01;30,44;28,83;0,00;21,24;21,21;23,89;23,27;
29.10.2009;14:30:55,0;28,01;30,44;28,83;0,00;21,26;21,21;23,89;23,27;
29.10.2009;14:30:56,0;28,01;30,44;28,83;0,00;21,26;21,21;23,89;23,30;
29.10.2009;14:30:56,0;28,01;30,44;28,83;0,00;21,24;21,21;23,89;23,30;
29.10.2009;14:30:56,0;28,01;30,44;28,83;0,00;21,24;21,21;23,89;23,30;
29.10.2009;14:30:56,0;28,01;30,44;28,83;0,00;21,24;21,21;23,89;23,30;
29.10.2009;14:30:56,0;28,01;30,44;28,83;0,00;21,24;21,21;23,89;23,30;
29.10.2009;14:30:56,0;28,01;30,44;28,83;0,00;21,26;21,21;23,89;23,30;
29.10.2009;14:30:56,0;28,01;30,44;28,83;0,00;21,24;21,21;23,89;23,30;
29.10.2009;14:30:56,0;28,01;30,44;28,83;0,00;21,24;21,21;23,89;23,30;
29.10.2009;14:30:56,0;28,01;30,44;28,83;0,00;21,24;21,21;23,89;23,30;
29.10.2009;14:30:56,0;28,01;30,44;28,83;0,00;21,24;21,21;23,89;23,30;
29.10.2009;14:30:56,0;28,01;30,44;28,83;0,00;21,24;21,21;23,89;23,30;
29.10.2009;14:30:56,0;28,01;30,44;28,83;0,00;21,24;21,21;23,89;23,30;
29.10.2009;14:30:57,0;28,01;30,44;28,83;0,00;21,26;21,21;23,89;23,30;
29.10.2009;14:30:57,0;28,01;30,44;28,83;0,00;21,26;21,21;23,89;23,30;
29.10.2009;14:30:57,0;28,01;30,44;28,83;0,00;21,24;21,21;23,89;23,30;
29.10.2009;14:30:57,0;28,01;30,44;28,83;0,00;21,24;21,21;23,89;23,30;
29.10.2009;14:30:57,0;28,01;30,44;28,83;0,00;21,24;21,21;23,89;23,30;
29.10.2009;14:30:57,0;28,01;30,44;28,83;0,00;21,24;21,21;23,92;23,30;
29.10.2009;14:30:57,0;28,01;30,44;28,83;0,00;21,26;21,21;23,89;23,30;
29.10.2009;14:30:57,0;28,01;30,44;28,83;0,00;21,24;21,21;23,92;23,30;
29.10.2009;14:30:58,0;28,01;30,44;28,83;0,00;21,24;21,21;23,92;23,30;
29.10.2009;14:30:58,0;28,01;30,44;28,83;0,00;21,24;21,21;23,92;23,30;
29.10.2009;14:30:58,0;28,01;30,44;28,83;0,00;21,24;21,21;23,92;23,30;
29.10.2009;14:30:58,0;28,01;30,44;28,83;0,00;21,24;21,21;23,92;23,30;
29.10.2009;14:30:58,0;28,01;30,44;28,83;0,00;21,24;21,21;23,92;23,30;
29.10.2009;14:30:58,0;28,01;30,44;28,83;0,00;21,24;21,21;23,92;23,30;
29.10.2009;14:30:58,0;28,01;30,44;28,83;0,00;21,24;21,21;23,92;23,30;
29.10.2009;14:30:58,0;28,01;30,44;28,83;0,00;21,24;21,21;23,92;23,30;
29.10.2009;14:30:58,0;28,01;30,44;28,83;0,00;21,26;21,21;23,92;23,30;
29.10.2009;14:30:58,0;28,01;30,44;28,83;0,00;21,24;21,21;23,92;23,30;
29.10.2009;14:30:58,0;28,01;30,44;28,83;0,00;21,26;21,21;23,92;23,30;
29.10.2009;14:30:58,0;28,01;30,44;28,83;0,00;21,24;21,21;23,92;23,30;
29.10.2009;14:30:59,0;28,01;30,44;28,83;0,00;21,24;21,21;23,92;23,30;
29.10.2009;14:30:59,0;28,01;30,44;28,83;0,00;21,24;21,21;23,92;23,33;
29.10.2009;14:30:59,0;28,01;30,44;28,83;0,00;21,24;21,21;23,92;23,30;
29.10.2009;14:30:59,0;28,01;30,44;28,83;0,00;21,24;21,21;23,92;23,30;
29.10.2009;14:30:59,0;28,01;30,44;28,83;0,00;21,24;21,21;23,92;23,30;
29.10.2009;14:30:59,0;28,01;30,44;28,83;0,00;21,24;21,21;23,95;23,30;
29.10.2009;14:30:59,0;28,01;30,44;28,83;0,00;21,24;21,21;23,95;23,30;
29.10.2009;14:30:59,0;28,01;30,44;28,83;0,00;21,26;21,21;23,95;23,30;
29.10.2009;14:31:00,0;28,01;30,44;28,83;0,00;21,24;21,21;23,92;23,33;
29.10.2009;14:31:00,0;28,01;30,44;28,83;0,00;21,24;21,21;23,95;23,33;
29.10.2009;14:31:00,0;28,01;30,44;28,83;0,00;21,24;21,21;23,95;23,30;
29.10.2009;14:31:00,0;28,01;30,44;28,83;0,00;21,24;21,21;23,95;23,30;
29.10.2009;14:31:00,0;28,01;30,44;28,83;0,00;21,24;21,21;23,95;23,33;
29.10.2009;14:31:00,0;28,01;30,44;28,83;0,00;21,24;21,21;23,95;23,30;
29.10.2009;14:31:00,0;28,01;30,44;28,83;0,00;21,24;21,21;23,95;23,30;
29.10.2009;14:31:00,0;28,01;30,44;28,83;0,00;21,26;21,21;23,95;23,33;
29.10.2009;14:31:00,0;28,01;30,44;28,83;0,00;21,24;21,21;23,95;23,33;
29.10.2009;14:31:00,0;28,01;30,44;28,83;0,00;21,24;21,21;23,95;23,33;
29.10.2009;14:31:00,0;28,01;30,44;28,83;0,00;21,24;21,21;23,95;23,33;
29.10.2009;14:31:00,0;28,01;30,44;28,83;0,00;21,26;21,21;23,95;23,33;
29.10.2009;14:31:01,0;28,01;30,44;28,83;0,00;21,24;21,21;23,95;23,33;
29.10.2009;14:31:01,0;28,01;30,44;28,83;0,00;21,24;21,21;23,95;23,33;
29.10.2009;14:31:01,0;28,01;30,44;28,83;0,00;21,26;21,21;23,95;23,33;
29.10.2009;14:31:01,0;28,01;30,44;28,83;0,00;21,24;21,21;23,95;23,33;
29.10.2009;14:31:01,0;28,01;30,44;28,83;0,00;21,24;21,21;23,95;23,33;
29.10.2009;14:31:01,0;28,01;30,44;28,83;0,00;21,24;21,21;23,95;23,33;
29.10.2009;14:31:01,0;28,01;30,44;28,83;0,00;21,24;21,21;23,95;23,33;
29.10.2009;14:31:01,0;28,01;30,44;28,83;0,00;21,24;21,21;23,98;23,33;
29.10.2009;14:31:02,0;28,01;30,44;28,83;0,00;21,26;21,21;23,95;23,33;
29.10.2009;14:31:02,0;28,01;30,44;28,83;0,00;21,24;21,21;23,95;23,33;
29.10.2009;14:31:02,0;28,01;30,44;28,83;0,00;21,24;21,21;23,98;23,33;
29.10.2009;14:31:02,0;28,01;30,44;28,83;0,00;21,24;21,21;23,98;23,33;
29.10.2009;14:31:02,0;28,01;30,44;28,83;0,00;21,24;21,21;23,98;23,33;
29.10.2009;14:31:02,0;28,01;30,44;28,83;0,00;21,24;21,21;23,98;23,33;
29.10.2009;14:31:02,0;28,01;30,44;28,83;0,00;21,24;21,21;23,98;23,33;
29.10.2009;14:31:02,0;28,01;30,44;28,83;0,00;21,24;21,21;23,98;23,33;
29.10.2009;14:31:02,0;28,01;30,44;28,83;0,00;21,24;21,21;23,98;23,33;
29.10.2009;14:31:02,0;28,01;30,44;28,83;0,00;21,24;21,21;23,98;23,33;
29.10.2009;14:31:02,0;28,01;30,44;28,83;0,00;21,24;21,21;23,98;23,33;
29.10.2009;14:31:02,0;28,01;30,44;28,83;0,00;21,24;21,21;23,98;23,33;
29.10.2009;14:31:03,0;28,01;30,44;28,83;0,00;21,24;21,21;23,98;23,36;
29.10.2009;14:31:03,0;28,01;30,44;28,83;0,00;21,26;21,21;23,98;23,33;
29.10.2009;14:31:03,0;28,01;30,44;28,83;0,00;21,24;21,21;23,98;23,33;
29.10.2009;14:31:03,0;28,01;30,44;28,83;0,00;21,24;21,21;23,98;23,36;
29.10.2009;14:31:03,0;28,01;30,44;28,83;0,00;21,26;21,21;23,98;23,33;
29.10.2009;14:31:03,0;28,01;30,44;28,83;0,00;21,24;21,21;23,98;23,33;
29.10.2009;14:31:03,0;28,01;30,44;28,83;0,00;21,24;21,21;23,98;23,33;
29.10.2009;14:31:03,0;28,01;30,44;28,83;0,00;21,24;21,21;23,98;23,36;
29.10.2009;14:31:04,0;28,01;30,44;28,83;0,00;21,26;21,21;23,98;23,36;
29.10.2009;14:31:04,0;28,01;30,44;28,83;0,00;21,24;21,21;23,98;23,33;
29.10.2009;14:31:04,0;28,01;30,44;28,83;0,00;21,26;21,21;23,98;23,36;
29.10.2009;14:31:04,0;28,01;30,44;28,83;0,00;21,24;21,21;23,98;23,36;
29.10.2009;14:31:04,0;28,01;30,44;28,83;0,00;21,24;21,21;23,98;23,36;
29.10.2009;14:31:04,0;28,01;30,44;28,83;0,00;21,24;21,21;24,00;23,36;
29.10.2009;14:31:04,0;28,01;30,44;28,83;0,00;21,24;21,21;24,00;23,36;
29.10.2009;14:31:04,0;28,01;30,44;28,83;0,00;21,24;21,21;24,00;23,36;
29.10.2009;14:31:04,0;28,01;30,44;28,83;0,00;21,24;21,21;24,00;23,36;
29.10.2009;14:31:04,0;28,01;30,44;28,83;0,00;21,24;21,21;24,00;23,36;
29.10.2009;14:31:04,0;28,01;30,44;28,83;0,00;21,24;21,21;24,00;23,36;
29.10.2009;14:31:04,0;28,01;30,44;28,83;0,00;21,24;21,21;24,00;23,36;
29.10.2009;14:31:05,0;28,01;30,44;28,83;0,00;21,24;21,21;24,00;23,36;
29.10.2009;14:31:05,0;28,01;30,44;28,83;0,00;21,24;21,21;24,00;23,36;
29.10.2009;14:31:05,0;28,01;30,44;28,83;0,00;21,24;21,21;24,00;23,36;
29.10.2009;14:31:05,0;28,01;30,44;28,83;0,00;21,24;21,21;24,00;23,36;
29.10.2009;14:31:05,0;28,01;30,44;28,83;0,00;21,24;21,21;24,00;23,36;
29.10.2009;14:31:05,0;28,01;30,44;28,83;0,00;21,24;21,21;24,00;23,36;
29.10.2009;14:31:05,0;28,01;30,44;28,83;0,00;21,26;21,21;24,00;23,36;
29.10.2009;14:31:05,0;28,01;30,44;28,83;0,00;21,24;21,21;24,00;23,36;
29.10.2009;14:31:06,0;28,01;30,44;28,83;0,00;21,24;21,21;24,00;23,36;
29.10.2009;14:31:06,0;28,01;30,44;28,83;0,00;21,24;21,21;24,00;23,36;
29.10.2009;14:31:06,0;28,01;30,44;28,83;0,00;21,26;21,21;24,00;23,36;
29.10.2009;14:31:06,0;28,01;30,44;28,83;0,00;21,24;21,21;24,00;23,36;
29.10.2009;14:31:06,0;28,01;30,44;28,83;0,00;21,24;21,21;24,00;23,36;
29.10.2009;14:31:06,0;28,01;30,44;28,83;0,00;21,26;21,21;24,00;23,36;
29.10.2009;14:31:06,0;28,01;30,44;28,83;0,00;21,26;21,21;24,00;23,36;
29.10.2009;14:31:06,0;28,01;30,44;28,83;0,00;21,24;21,21;24,00;23,36;
29.10.2009;14:31:06,0;28,01;30,44;28,83;0,00;21,24;21,21;24,00;23,36;
29.10.2009;14:31:06,0;28,01;30,44;28,83;0,00;21,24;21,21;24,00;23,36;
29.10.2009;14:31:06,0;28,01;30,44;28,83;0,00;21,24;21,21;24,00;23,36;
29.10.2009;14:31:06,0;28,01;30,44;28,83;0,00;21,24;21,21;24,00;23,36;
29.10.2009;14:31:07,0;28,01;30,44;28,83;0,00;21,24;21,21;24,00;23,36;
29.10.2009;14:31:07,0;28,01;30,44;28,83;0,00;21,24;21,21;24,00;23,36;
29.10.2009;14:31:07,0;28,01;30,44;28,83;0,00;21,26;21,21;24,00;23,36;
29.10.2009;14:31:07,0;28,01;30,44;28,83;0,00;21,24;21,21;24,00;23,36;
29.10.2009;14:31:07,0;28,01;30,44;28,83;0,00;21,24;21,21;24,00;23,38;
29.10.2009;14:31:07,0;28,01;30,44;28,83;0,00;21,24;21,21;24,00;23,36;
29.10.2009;14:31:07,0;28,01;30,44;28,83;0,00;21,24;21,21;24,00;23,36;
29.10.2009;14:31:07,0;28,01;30,44;28,83;0,00;21,26;21,21;24,00;23,36;
29.10.2009;14:31:08,0;28,01;30,44;28,83;0,00;21,24;21,21;24,00;23,38;
29.10.2009;14:31:08,0;28,01;30,44;28,83;0,00;21,24;21,21;24,00;23,38;
29.10.2009;14:31:08,0;28,01;30,44;28,83;0,00;21,24;21,21;24,03;23,38;
29.10.2009;14:31:08,0;28,01;30,44;28,83;0,00;21,24;21,21;24,00;23,38;
29.10.2009;14:31:08,0;28,01;30,44;28,83;0,00;21,24;21,21;24,03;23,38;
29.10.2009;14:31:08,0;28,01;30,44;28,83;0,00;21,24;21,21;24,00;23,38;
29.10.2009;14:31:08,0;28,01;30,44;28,83;0,00;21,24;21,21;24,03;23,38;
29.10.2009;14:31:08,0;28,01;30,44;28,83;0,00;21,26;21,21;24,03;23,38;
29.10.2009;14:31:08,0;28,01;30,44;28,83;0,00;21,24;21,21;24,03;23,38;
29.10.2009;14:31:08,0;28,01;30,44;28,83;0,00;21,24;21,21;24,03;23,38;
29.10.2009;14:31:08,0;28,01;30,44;28,83;0,00;21,24;21,21;24,03;23,38;
29.10.2009;14:31:08,0;28,01;30,44;28,83;0,00;21,26;21,21;24,03;23,38;
29.10.2009;14:31:09,0;28,01;30,44;28,83;0,00;21,24;21,21;24,03;23,38;
29.10.2009;14:31:09,0;28,01;30,44;28,83;0,00;21,24;21,21;24,03;23,38;
29.10.2009;14:31:09,0;28,01;30,44;28,83;0,00;21,24;21,21;24,03;23,38;
29.10.2009;14:31:09,0;28,01;30,44;28,83;0,00;21,24;21,21;24,03;23,38;
29.10.2009;14:31:09,0;28,01;30,44;28,83;0,00;21,24;21,21;24,03;23,38;
29.10.2009;14:31:09,0;28,01;30,44;28,83;0,00;21,24;21,21;24,03;23,38;
29.10.2009;14:31:09,0;28,01;30,44;28,83;0,00;21,24;21,21;24,03;23,38;
29.10.2009;14:31:09,0;28,01;30,44;28,83;0,00;21,26;21,21;24,03;23,38;
29.10.2009;14:31:10,0;28,01;30,44;28,83;0,00;21,24;21,21;24,03;23,38;
29.10.2009;14:31:10,0;28,01;30,44;28,83;0,00;21,24;21,21;24,03;23,38;
29.10.2009;14:31:10,0;28,01;30,44;28,83;0,00;21,24;21,21;24,03;23,38;
29.10.2009;14:31:10,0;28,01;30,44;28,83;0,00;21,24;21,21;24,03;23,38;
29.10.2009;14:31:10,0;28,01;30,44;28,83;0,00;21,24;21,21;24,03;23,38;
29.10.2009;14:31:10,0;28,01;30,44;28,83;0,00;21,24;21,21;24,03;23,38;
29.10.2009;14:31:10,0;28,01;30,44;28,83;0,00;21,24;21,21;24,03;23,38;
29.10.2009;14:31:10,0;28,01;30,44;28,83;0,00;21,24;21,21;24,03;23,38;
29.10.2009;14:31:10,0;28,01;30,44;28,83;0,00;21,24;21,21;24,03;23,38;
29.10.2009;14:31:10,0;28,01;30,44;28,83;0,00;21,24;21,21;24,03;23,38;
29.10.2009;14:31:10,0;28,01;30,44;28,83;0,00;21,26;21,21;24,06;23,38;
29.10.2009;14:31:10,0;28,01;30,44;28,83;0,00;21,24;21,21;24,03;23,38;
29.10.2009;14:31:11,0;28,01;30,44;28,83;0,00;21,26;21,21;24,06;23,38;
29.10.2009;14:31:11,0;28,01;30,44;28,83;0,00;21,24;21,21;24,06;23,38;
29.10.2009;14:31:11,0;28,01;30,44;28,83;0,00;21,26;21,21;24,03;23,38;
29.10.2009;14:31:11,0;28,01;30,44;28,83;0,00;21,26;21,21;24,03;23,41;
29.10.2009;14:31:11,0;28,01;30,44;28,83;0,00;21,24;21,21;24,06;23,38;
29.10.2009;14:31:11,0;28,01;30,44;28,83;0,00;21,24;21,21;24,06;23,41;
29.10.2009;14:31:11,0;28,01;30,44;28,83;0,00;21,24;21,21;24,06;23,41;
29.10.2009;14:31:11,0;28,01;30,44;28,83;0,00;21,26;21,21;24,06;23,38;
29.10.2009;14:31:12,0;28,01;30,44;28,83;0,00;21,24;21,21;24,06;23,41;
29.10.2009;14:31:12,0;28,01;30,44;28,83;0,00;21,26;21,21;24,06;23,38;
29.10.2009;14:31:12,0;28,01;30,44;28,83;0,00;21,24;21,21;24,06;23,41;
29.10.2009;14:31:12,0;28,01;30,44;28,83;0,00;21,26;21,21;24,06;23,38;
29.10.2009;14:31:12,0;28,01;30,44;28,83;0,00;21,26;21,21;24,06;23,41;
29.10.2009;14:31:12,0;28,01;30,44;28,83;0,00;21,24;21,21;24,06;23,38;
29.10.2009;14:31:12,0;28,01;30,44;28,83;0,00;21,24;21,21;24,06;23,41;
29.10.2009;14:31:12,0;28,01;30,44;28,83;0,00;21,24;21,21;24,06;23,41;
29.10.2009;14:31:12,0;28,01;30,44;28,83;0,00;21,24;21,21;24,06;23,41;
29.10.2009;14:31:12,0;28,01;30,44;28,83;0,00;21,26;21,21;24,06;23,41;
29.10.2009;14:31:12,0;28,01;30,44;28,83;0,00;21,26;21,21;24,06;23,41;
29.10.2009;14:31:12,0;28,01;30,44;28,83;0,00;21,24;21,21;24,06;23,41;
29.10.2009;14:31:13,0;28,01;30,44;28,83;0,00;21,24;21,21;24,06;23,41;
29.10.2009;14:31:13,0;28,01;30,44;28,83;0,00;21,26;21,21;24,06;23,41;
29.10.2009;14:31:13,0;28,01;30,44;28,83;0,00;21,24;21,21;24,06;23,41;
29.10.2009;14:31:13,0;28,01;30,44;28,83;0,00;21,24;21,21;24,06;23,41;
29.10.2009;14:31:13,0;28,01;30,44;28,83;0,00;21,24;21,21;24,06;23,41;
29.10.2009;14:31:13,0;28,01;30,44;28,83;0,00;21,24;21,21;24,06;23,41;
29.10.2009;14:31:13,0;28,01;30,44;28,83;0,00;21,24;21,21;24,06;23,41;
29.10.2009;14:31:13,0;28,01;30,44;28,83;0,00;21,24;21,21;24,06;23,41;
29.10.2009;14:31:14,0;28,01;30,44;28,83;0,00;21,24;21,21;24,06;23,41;
29.10.2009;14:31:14,0;27,73;30,12;28,53;0,00;21,24;21,21;24,06;23,41;
29.10.2009;14:31:14,0;28,01;30,44;28,83;0,00;21,24;21,21;24,06;23,41;
29.10.2009;14:31:14,0;28,01;30,44;28,83;0,00;21,24;21,21;24,09;23,41;
29.10.2009;14:31:14,0;28,01;30,44;28,83;0,00;21,24;21,21;24,09;23,41;
29.10.2009;14:31:14,0;28,01;30,44;28,83;0,00;21,24;21,21;24,06;23,41;
29.10.2009;14:31:14,0;28,01;30,44;28,83;0,00;21,24;21,21;24,09;23,41;
29.10.2009;14:31:14,0;28,01;30,44;28,83;0,00;21,26;21,21;24,09;23,41;
29.10.2009;14:31:14,0;28,01;30,44;28,83;0,00;21,24;21,21;24,09;23,41;
29.10.2009;14:31:14,0;28,01;30,44;28,83;0,00;21,24;21,21;24,09;23,41;
29.10.2009;14:31:14,0;28,01;30,44;28,83;0,00;21,24;21,21;24,09;23,41;
29.10.2009;14:31:14,0;27,91;30,33;28,76;0,00;21,24;21,21;24,09;23,41;
29.10.2009;14:31:15,0;28,01;30,44;28,83;0,00;21,24;21,21;24,09;23,41;
29.10.2009;14:31:15,0;28,01;30,44;28,83;0,00;21,24;21,21;24,09;23,41;
29.10.2009;14:31:15,0;28,01;30,44;28,83;0,00;21,26;21,21;24,09;23,41;
29.10.2009;14:31:15,0;28,01;30,44;28,83;0,00;21,24;21,21;24,09;23,41;
29.10.2009;14:31:15,0;28,01;30,44;28,83;0,00;21,24;21,21;24,09;23,41;
29.10.2009;14:31:15,0;28,01;30,44;28,83;0,00;21,24;21,21;24,09;23,41;
29.10.2009;14:31:15,0;28,01;30,44;28,83;0,00;21,24;21,21;24,09;23,41;
29.10.2009;14:31:15,0;28,01;30,44;28,83;0,00;21,26;21,21;24,09;23,41;
29.10.2009;14:31:16,0;28,01;30,44;28,83;0,00;21,24;21,21;24,09;23,41;
29.10.2009;14:31:16,0;27,95;30,33;28,73;0,00;21,26;21,21;24,09;23,41;
29.10.2009;14:31:16,0;28,01;30,44;28,83;0,00;21,26;21,21;24,09;23,44;
29.10.2009;14:31:16,0;28,01;30,44;28,83;0,00;21,24;21,21;24,09;23,41;
29.10.2009;14:31:16,0;28,01;30,41;28,83;0,00;21,26;21,21;24,09;23,44;
29.10.2009;14:31:16,0;28,01;30,44;28,83;0,00;21,24;21,21;24,09;23,41;
29.10.2009;14:31:16,0;28,01;30,44;28,83;0,00;21,24;21,21;24,09;23,41;
29.10.2009;14:31:16,0;28,01;30,44;28,83;0,00;21,26;21,21;24,09;23,41;
29.10.2009;14:31:16,0;28,01;30,44;28,83;0,00;21,26;21,21;24,09;23,41;
29.10.2009;14:31:16,0;28,01;30,44;28,83;0,00;21,24;21,21;24,09;23,44;
29.10.2009;14:31:16,0;28,01;30,44;28,83;0,00;21,24;21,21;24,09;23,44;
29.10.2009;14:31:16,0;27,88;30,26;28,70;0,00;21,26;21,21;24,09;23,44;
29.10.2009;14:31:17,0;28,01;30,44;28,83;0,00;21,24;21,21;24,09;23,44;
29.10.2009;14:31:17,0;28,01;30,44;28,83;0,00;21,24;21,21;24,09;23,44;
29.10.2009;14:31:17,0;28,01;30,44;28,83;0,00;21,26;21,21;24,12;23,44;
29.10.2009;14:31:17,0;28,01;30,44;28,83;0,00;21,26;21,21;24,09;23,44;
29.10.2009;14:31:17,0;28,01;30,44;28,83;0,00;21,24;21,21;24,09;23,44;
29.10.2009;14:31:17,0;28,01;30,44;28,83;0,00;21,26;21,21;24,09;23,44;
29.10.2009;14:31:17,0;28,01;30,44;28,83;0,00;21,24;21,21;24,09;23,44;
29.10.2009;14:31:17,0;28,01;30,44;28,83;0,00;21,26;21,21;24,09;23,44;
29.10.2009;14:31:18,0;28,01;30,44;28,83;0,00;21,24;21,21;24,12;23,44;
29.10.2009;14:31:18,0;28,01;30,44;28,83;0,00;21,24;21,21;24,09;23,44;
29.10.2009;14:31:18,0;28,01;30,44;28,83;0,00;21,24;21,21;24,12;23,44;
29.10.2009;14:31:18,0;28,01;30,44;28,83;0,00;21,24;21,21;24,12;23,44;
29.10.2009;14:31:18,0;28,01;30,44;28,83;0,00;21,24;21,21;24,12;23,44;
29.10.2009;14:31:18,0;28,01;30,44;28,83;0,00;21,24;21,21;24,12;23,44;
29.10.2009;14:31:18,0;28,01;30,44;28,83;0,00;21,26;21,21;24,12;23,44;
29.10.2009;14:31:18,0;28,01;30,44;28,83;0,00;21,24;21,21;24,12;23,44;
29.10.2009;14:31:18,0;28,01;30,44;28,83;0,00;21,26;21,21;24,12;23,44;
29.10.2009;14:31:18,0;28,01;30,44;28,83;0,00;21,26;21,21;24,12;23,44;
29.10.2009;14:31:18,0;28,01;30,44;28,83;0,00;21,24;21,21;24,12;23,44;
29.10.2009;14:31:18,0;28,01;30,44;28,83;0,00;21,24;21,21;24,12;23,44;
29.10.2009;14:31:19,0;28,01;30,44;28,83;0,00;21,24;21,21;24,12;23,44;
29.10.2009;14:31:19,0;28,01;30,44;28,83;0,00;21,24;21,21;24,12;23,44;
29.10.2009;14:31:19,0;28,01;30,44;28,83;0,00;21,26;21,21;24,12;23,44;
29.10.2009;14:31:19,0;28,01;30,44;28,83;0,00;21,24;21,21;24,12;23,44;
29.10.2009;14:31:19,0;28,01;30,44;28,83;0,00;21,26;21,21;24,12;23,44;
29.10.2009;14:31:19,0;28,01;30,44;28,83;0,00;21,24;21,21;24,12;23,44;
29.10.2009;14:31:19,0;28,01;30,44;28,83;0,00;21,24;21,21;24,12;23,44;
29.10.2009;14:31:19,0;28,01;30,44;28,83;0,00;21,24;21,21;24,12;23,44;
29.10.2009;14:31:20,0;28,01;30,44;28,83;0,00;21,24;21,21;24,12;23,44;
29.10.2009;14:31:20,0;28,01;30,44;28,83;0,00;21,26;21,21;24,12;23,44;
29.10.2009;14:31:20,0;28,01;30,44;28,83;0,00;21,24;21,21;24,12;23,44;
29.10.2009;14:31:20,0;28,01;30,44;28,83;0,00;21,24;21,21;24,12;23,44;
29.10.2009;14:31:20,0;28,01;30,44;28,83;0,00;21,26;21,21;24,12;23,44;
29.10.2009;14:31:20,0;28,01;30,44;28,83;0,00;21,26;21,21;24,12;23,44;
29.10.2009;14:31:20,0;28,01;30,44;28,83;0,00;21,24;21,21;24,12;23,44;
29.10.2009;14:31:20,0;28,01;30,44;28,83;0,00;21,26;21,21;24,12;23,44;
29.10.2009;14:31:20,0;28,01;30,44;28,83;0,00;21,24;21,21;24,12;23,44;
29.10.2009;14:31:20,0;28,01;30,44;28,83;0,00;21,24;21,21;24,12;23,44;
29.10.2009;14:31:20,0;28,01;30,44;28,83;0,00;21,24;21,21;24,12;23,44;
29.10.2009;14:31:20,0;28,01;30,44;28,83;0,00;21,26;21,21;24,12;23,47;
29.10.2009;14:31:21,0;28,01;30,44;28,83;0,00;21,24;21,21;24,15;23,44;
29.10.2009;14:31:21,0;28,01;30,44;28,83;0,00;21,24;21,21;24,12;23,47;
29.10.2009;14:31:21,0;28,01;30,44;28,83;0,00;21,24;21,21;24,12;23,44;
29.10.2009;14:31:21,0;28,01;30,44;28,83;0,00;21,24;21,21;24,15;23,47;
29.10.2009;14:31:21,0;28,01;30,44;28,83;0,00;21,24;21,21;24,15;23,47;
29.10.2009;14:31:21,0;28,01;30,44;28,83;0,00;21,26;21,21;24,15;23,47;
29.10.2009;14:31:21,0;28,01;30,44;28,83;0,00;21,26;21,21;24,12;23,47;
29.10.2009;14:31:21,0;28,01;30,44;28,83;0,00;21,26;21,21;24,15;23,47;
29.10.2009;14:31:22,0;28,01;30,44;28,83;0,00;21,24;21,21;24,15;23,47;
29.10.2009;14:31:22,0;28,01;30,44;28,83;0,00;21,24;21,21;24,15;23,47;
29.10.2009;14:31:22,0;28,01;30,44;28,83;0,00;21,24;21,21;24,15;23,47;
29.10.2009;14:31:22,0;28,01;30,44;28,83;0,00;21,24;21,21;24,15;23,47;
29.10.2009;14:31:22,0;28,01;30,44;28,83;0,00;21,24;21,21;24,15;23,47;
29.10.2009;14:31:22,0;28,01;30,44;28,83;0,00;21,24;21,21;24,15;23,47;
29.10.2009;14:31:22,0;28,01;30,44;28,83;0,00;21,24;21,21;24,15;23,47;
29.10.2009;14:31:22,0;28,01;30,44;28,83;0,00;21,24;21,21;24,15;23,47;
29.10.2009;14:31:22,0;28,01;30,44;28,83;0,00;21,24;21,21;24,15;23,47;
29.10.2009;14:31:22,0;28,01;30,44;28,83;0,00;21,24;21,21;24,15;23,47;
29.10.2009;14:31:22,0;28,01;30,44;28,83;0,00;21,26;21,21;24,15;23,47;
29.10.2009;14:31:22,0;28,01;30,44;28,83;0,00;21,24;21,21;24,15;23,47;
29.10.2009;14:31:23,0;28,01;30,44;28,83;0,00;21,24;21,21;24,15;23,47;
29.10.2009;14:31:23,0;28,01;30,44;28,83;0,00;21,26;21,21;24,15;23,47;
29.10.2009;14:31:23,0;28,01;30,44;28,83;0,00;21,24;21,21;24,15;23,47;
29.10.2009;14:31:23,0;28,01;30,44;28,83;0,00;21,24;21,21;24,15;23,47;
29.10.2009;14:31:23,0;28,01;30,44;28,83;0,00;21,24;21,21;24,15;23,47;
29.10.2009;14:31:23,0;28,01;30,44;28,83;0,00;21,24;21,21;24,15;23,47;
29.10.2009;14:31:23,0;28,01;30,44;28,83;0,00;21,24;21,21;24,15;23,47;
29.10.2009;14:31:23,0;28,01;30,44;28,83;0,00;21,26;21,21;24,15;23,47;
29.10.2009;14:31:24,0;28,01;30,44;28,83;0,00;21,26;21,21;24,15;23,47;
29.10.2009;14:31:24,0;28,01;30,44;28,83;0,00;21,26;21,21;24,15;23,47;
29.10.2009;14:31:24,0;28,01;30,44;28,83;0,00;21,24;21,21;24,15;23,47;
29.10.2009;14:31:24,0;28,01;30,44;28,83;0,00;21,24;21,21;24,15;23,47;
29.10.2009;14:31:24,0;28,01;30,44;28,83;0,00;21,24;21,21;24,15;23,47;
29.10.2009;14:31:24,0;28,01;30,44;28,83;0,00;21,24;21,21;24,15;23,47;
29.10.2009;14:31:24,0;28,01;30,44;28,83;0,00;21,24;21,21;24,18;23,47;
29.10.2009;14:31:24,0;28,01;30,44;28,83;0,00;21,24;21,21;24,15;23,47;
29.10.2009;14:31:24,0;28,01;30,44;28,83;0,00;21,24;21,21;24,15;23,47;
29.10.2009;14:31:24,0;28,01;30,44;28,83;0,00;21,24;21,21;24,18;23,47;
29.10.2009;14:31:24,0;28,01;30,44;28,83;0,00;21,24;21,21;24,15;23,47;
29.10.2009;14:31:24,0;28,01;30,44;28,83;0,00;21,26;21,21;24,15;23,47;
29.10.2009;14:31:25,0;28,01;30,44;28,83;0,00;21,24;21,21;24,15;23,47;
29.10.2009;14:31:25,0;28,01;30,44;28,83;0,00;21,24;21,21;24,15;23,47;
29.10.2009;14:31:25,0;28,01;30,44;28,83;0,00;21,24;21,21;24,15;23,47;
29.10.2009;14:31:25,0;28,01;30,44;28,83;0,00;21,24;21,21;24,18;23,47;
29.10.2009;14:31:25,0;28,01;30,44;28,83;0,00;21,24;21,21;24,18;23,47;
29.10.2009;14:31:25,0;28,01;30,44;28,83;0,00;21,24;21,21;24,15;23,47;
29.10.2009;14:31:25,0;28,01;30,44;28,83;0,00;21,24;21,21;24,15;23,47;
29.10.2009;14:31:25,0;28,01;30,44;28,83;0,00;21,24;21,21;24,18;23,47;
29.10.2009;14:31:26,0;28,01;30,44;28,83;0,00;21,24;21,21;24,18;23,47;
29.10.2009;14:31:26,0;28,01;30,44;28,83;0,00;21,24;21,21;24,18;23,47;
29.10.2009;14:31:26,0;28,01;30,44;28,83;0,00;21,26;21,21;24,18;23,47;
29.10.2009;14:31:26,0;28,01;30,44;28,83;0,00;21,24;21,21;24,18;23,47;
29.10.2009;14:31:26,0;28,01;30,44;28,83;0,00;21,24;21,21;24,18;23,50;
29.10.2009;14:31:26,0;28,01;30,44;28,83;0,00;21,24;21,21;24,18;23,47;
29.10.2009;14:31:26,0;28,01;30,44;28,83;0,00;21,24;21,21;24,18;23,47;
29.10.2009;14:31:26,0;28,01;30,44;28,83;0,00;21,24;21,21;24,18;23,47;
29.10.2009;14:31:26,0;28,01;30,44;28,83;0,00;21,24;21,21;24,18;23,50;
29.10.2009;14:31:26,0;28,01;30,44;28,83;0,00;21,24;21,21;24,18;23,47;
29.10.2009;14:31:26,0;28,01;30,44;28,83;0,00;21,24;21,21;24,18;23,50;
29.10.2009;14:31:26,0;28,01;30,44;28,83;0,00;21,24;21,21;24,18;23,50;
29.10.2009;14:31:27,0;28,01;30,44;28,83;0,00;21,24;21,21;24,18;23,50;
29.10.2009;14:31:27,0;28,01;30,44;28,83;0,00;21,24;21,21;24,18;23,50;
29.10.2009;14:31:27,0;28,01;30,44;28,83;0,00;21,26;21,21;24,18;23,50;
29.10.2009;14:31:27,0;28,01;30,44;28,83;0,00;21,24;21,21;24,18;23,47;
29.10.2009;14:31:27,0;28,01;30,44;28,83;0,00;21,24;21,21;24,18;23,50;
29.10.2009;14:31:27,0;28,01;30,44;28,83;0,00;21,24;21,21;24,18;23,50;
29.10.2009;14:31:27,0;28,01;30,44;28,83;0,00;21,24;21,21;24,18;23,47;
29.10.2009;14:31:27,0;28,01;30,44;28,83;0,00;21,24;21,21;24,18;23,50;
29.10.2009;14:31:28,0;28,01;30,44;28,83;0,00;21,24;21,21;24,18;23,50;
29.10.2009;14:31:28,0;28,01;30,44;28,83;0,00;21,26;21,21;24,18;23,50;
29.10.2009;14:31:28,0;28,01;30,44;28,83;0,00;21,24;21,21;24,18;23,50;
29.10.2009;14:31:28,0;28,01;30,44;28,83;0,00;21,24;21,21;24,18;23,50;
29.10.2009;14:31:28,0;28,01;30,44;28,83;0,00;21,26;21,21;24,18;23,50;
29.10.2009;14:31:28,0;28,01;30,44;28,83;0,00;21,26;21,21;24,18;23,50;
29.10.2009;14:31:28,0;28,01;30,44;28,83;0,00;21,24;21,21;24,18;23,50;
29.10.2009;14:31:28,0;28,01;30,44;28,83;0,00;21,26;21,21;24,18;23,50;
29.10.2009;14:31:28,0;28,01;30,44;28,83;0,00;21,24;21,21;24,18;23,50;
29.10.2009;14:31:28,0;28,01;30,44;28,83;0,00;21,24;21,21;24,18;23,50;
29.10.2009;14:31:28,0;28,01;30,44;28,83;0,00;21,26;21,21;24,18;23,50;
29.10.2009;14:31:28,0;28,01;30,44;28,83;0,00;21,24;21,21;24,18;23,50;
29.10.2009;14:31:29,0;28,01;30,44;28,83;0,00;21,24;21,21;24,18;23,50;
29.10.2009;14:31:29,0;28,01;30,44;28,83;0,00;21,24;21,21;24,18;23,50;
29.10.2009;14:31:29,0;28,01;30,44;28,83;0,00;21,24;21,21;24,18;23,50;
29.10.2009;14:31:29,0;28,01;30,44;28,83;0,00;21,24;21,21;24,18;23,50;
29.10.2009;14:31:29,0;28,01;30,44;28,83;0,00;21,24;21,21;24,18;23,50;
29.10.2009;14:31:29,0;28,01;30,44;28,83;0,00;21,24;21,21;24,21;23,50;
29.10.2009;14:31:29,0;28,01;30,44;28,83;0,00;21,24;21,21;24,18;23,50;
29.10.2009;14:31:29,0;28,01;30,44;28,83;0,00;21,24;21,21;24,21;23,50;
29.10.2009;14:31:30,0;28,01;30,44;28,83;0,00;21,24;21,21;24,18;23,50;
29.10.2009;14:31:30,0;28,01;30,44;28,83;0,00;21,26;21,21;24,18;23,50;
29.10.2009;14:31:30,0;28,01;30,44;28,83;0,00;21,24;21,21;24,21;23,50;
29.10.2009;14:31:30,0;28,01;30,44;28,83;0,00;21,26;21,21;24,21;23,50;
29.10.2009;14:31:30,0;28,01;30,44;28,83;0,00;21,24;21,21;24,21;23,50;
29.10.2009;14:31:30,0;28,01;30,44;28,83;0,00;21,24;21,21;24,21;23,50;
29.10.2009;14:31:30,0;28,01;30,44;28,83;0,00;21,24;21,21;24,21;23,50;
29.10.2009;14:31:30,0;28,01;30,44;28,83;0,00;21,24;21,21;24,18;23,50;
29.10.2009;14:31:30,0;28,01;30,44;28,83;0,00;21,24;21,21;24,21;23,50;
29.10.2009;14:31:30,0;28,01;30,44;28,83;0,00;21,24;21,21;24,18;23,50;
29.10.2009;14:31:30,0;28,01;30,44;28,83;0,00;21,26;21,21;24,21;23,50;
29.10.2009;14:31:30,0;28,01;30,44;28,83;0,00;21,24;21,21;24,21;23,50;
29.10.2009;14:31:31,0;28,01;30,44;28,83;0,00;21,24;21,21;24,21;23,50;
29.10.2009;14:31:31,0;28,01;30,44;28,83;0,00;21,24;21,21;24,21;23,50;
29.10.2009;14:31:31,0;28,01;30,44;28,83;0,00;21,24;21,21;24,21;23,50;
29.10.2009;14:31:31,0;28,01;30,44;28,83;0,00;21,24;21,21;24,21;23,52;
29.10.2009;14:31:31,0;28,01;30,44;28,83;0,00;21,24;21,21;24,21;23,50;
29.10.2009;14:31:31,0;28,01;30,44;28,83;0,00;21,26;21,21;24,21;23,50;
29.10.2009;14:31:31,0;28,01;30,44;28,83;0,00;21,24;21,21;24,21;23,50;
29.10.2009;14:31:31,0;28,01;30,44;28,83;0,00;21,24;21,21;24,21;23,50;
29.10.2009;14:31:32,0;28,01;30,44;28,83;0,00;21,24;21,21;24,21;23,50;
29.10.2009;14:31:32,0;28,01;30,44;28,83;0,00;21,24;21,21;24,21;23,50;
29.10.2009;14:31:32,0;28,01;30,44;28,83;0,00;21,26;21,21;24,21;23,50;
29.10.2009;14:31:32,0;28,01;30,44;28,83;0,00;21,24;21,21;24,21;23,50;
29.10.2009;14:31:32,0;28,01;30,44;28,83;0,00;21,26;21,21;24,21;23,50;
29.10.2009;14:31:32,0;28,01;30,44;28,83;0,00;21,24;21,21;24,21;23,50;
29.10.2009;14:31:32,0;28,01;30,44;28,83;0,00;21,24;21,21;24,21;23,50;
29.10.2009;14:31:32,0;28,01;30,44;28,83;0,00;21,24;21,21;24,21;23,52;
29.10.2009;14:31:32,0;28,01;30,44;28,83;0,00;21,26;21,21;24,21;23,50;
29.10.2009;14:31:32,0;28,01;30,44;28,83;0,00;21,24;21,21;24,21;23,52;
29.10.2009;14:31:32,0;28,01;30,44;28,83;0,00;21,24;21,21;24,21;23,52;
29.10.2009;14:31:32,0;28,01;30,44;28,83;0,00;21,24;21,21;24,21;23,52;
29.10.2009;14:31:33,0;28,01;30,44;28,83;0,00;21,24;21,21;24,21;23,52;
29.10.2009;14:31:33,0;28,01;30,44;28,83;0,00;21,24;21,21;24,21;23,52;
29.10.2009;14:31:33,0;28,01;30,44;28,83;0,00;21,24;21,21;24,21;23,50;
29.10.2009;14:31:33,0;28,01;30,44;28,83;0,00;21,24;21,21;24,21;23,52;
29.10.2009;14:31:33,0;28,01;30,44;28,83;0,00;21,24;21,21;24,21;23,52;
29.10.2009;14:31:33,0;28,01;30,44;28,83;0,00;21,26;21,21;24,21;23,50;
29.10.2009;14:31:33,0;28,01;30,44;28,83;0,00;21,26;21,21;24,21;23,52;
29.10.2009;14:31:33,0;28,01;30,44;28,83;0,00;21,24;21,21;24,21;23,52;
29.10.2009;14:31:34,0;27,95;30,41;28,80;0,00;21,24;21,21;24,21;23,52;
29.10.2009;14:31:34,0;28,01;30,44;28,83;0,00;21,24;21,21;24,21;23,52;
29.10.2009;14:31:34,0;28,01;30,44;28,83;0,00;21,24;21,21;24,21;23,52;
29.10.2009;14:31:34,0;28,01;30,44;28,83;0,00;21,26;21,21;24,21;23,52;
29.10.2009;14:31:34,0;28,01;30,44;28,83;0,00;21,24;21,21;24,21;23,52;
29.10.2009;14:31:34,0;28,01;30,44;28,83;0,00;21,26;21,21;24,21;23,52;
29.10.2009;14:31:34,0;28,01;30,44;28,83;0,00;21,26;21,21;24,21;23,52;
29.10.2009;14:31:34,0;28,01;30,44;28,83;0,00;21,24;21,21;24,21;23,52;
29.10.2009;14:31:34,0;28,01;30,44;28,83;0,00;21,26;21,21;24,21;23,52;
29.10.2009;14:31:34,0;28,01;30,44;28,83;0,00;21,24;21,21;24,24;23,52;
29.10.2009;14:31:34,0;28,01;30,44;28,83;0,00;21,24;21,21;24,24;23,52;
29.10.2009;14:31:34,0;28,01;30,44;28,83;0,00;21,24;21,21;24,21;23,52;
29.10.2009;14:31:35,0;28,01;30,44;28,83;0,00;21,24;21,21;24,24;23,52;
29.10.2009;14:31:35,0;28,01;30,44;28,83;0,00;21,24;21,21;24,24;23,52;
29.10.2009;14:31:35,0;28,01;30,44;28,83;0,00;21,24;21,21;24,21;23,52;
29.10.2009;14:31:35,0;28,01;30,44;28,83;0,00;21,26;21,21;24,21;23,52;
29.10.2009;14:31:35,0;28,01;30,44;28,83;0,00;21,24;21,21;24,24;23,52;
29.10.2009;14:31:35,0;28,01;30,44;28,83;0,00;21,24;21,21;24,21;23,52;
29.10.2009;14:31:35,0;28,01;30,44;28,83;0,00;21,26;21,21;24,24;23,52;
29.10.2009;14:31:35,0;28,01;30,44;28,83;0,00;21,26;21,21;24,24;23,52;
29.10.2009;14:31:36,0;28,01;30,44;28,83;0,00;21,26;21,21;24,24;23,52;
29.10.2009;14:31:36,0;28,01;30,44;28,83;0,00;21,24;21,21;24,24;23,52;
29.10.2009;14:31:36,0;28,01;30,44;28,83;0,00;21,24;21,21;24,24;23,52;
29.10.2009;14:31:36,0;28,01;30,44;28,83;0,00;21,26;21,21;24,24;23,52;
29.10.2009;14:31:36,0;28,01;30,44;28,83;0,00;21,26;21,21;24,24;23,52;
29.10.2009;14:31:36,0;28,01;30,44;28,83;0,00;21,24;21,21;24,21;23,52;
29.10.2009;14:31:36,0;28,01;30,44;28,83;0,00;21,24;21,21;24,24;23,52;
29.10.2009;14:31:36,0;28,01;30,44;28,83;0,00;21,24;21,21;24,24;23,52;
29.10.2009;14:31:36,0;28,01;30,44;28,83;0,00;21,24;21,21;24,24;23,52;
29.10.2009;14:31:36,0;28,01;30,44;28,83;0,00;21,24;21,21;24,24;23,52;
29.10.2009;14:31:36,0;28,01;30,44;28,83;0,00;21,26;21,21;24,24;23,52;
29.10.2009;14:31:36,0;28,01;30,44;28,83;0,00;21,24;21,21;24,24;23,52;
29.10.2009;14:31:37,0;28,01;30,44;28,83;0,00;21,26;21,21;24,24;23,52;
29.10.2009;14:31:37,0;28,01;30,44;28,83;0,00;21,24;21,21;24,24;23,52;
29.10.2009;14:31:37,0;28,01;30,44;28,83;0,00;21,24;21,21;24,24;23,52;
29.10.2009;14:31:37,0;28,01;30,44;28,83;0,00;21,26;21,21;24,24;23,52;
29.10.2009;14:31:37,0;28,01;30,44;28,83;0,00;21,24;21,21;24,24;23,52;
29.10.2009;14:31:37,0;28,01;30,44;28,83;0,00;21,24;21,21;24,24;23,52;
29.10.2009;14:31:37,0;28,01;30,44;28,83;0,00;21,24;21,21;24,24;23,55;
29.10.2009;14:31:37,0;28,01;30,44;28,83;0,00;21,24;21,21;24,24;23,52;
29.10.2009;14:31:38,0;28,01;30,44;28,83;0,00;21,24;21,21;24,24;23,52;
29.10.2009;14:31:38,0;28,01;30,44;28,83;0,00;21,24;21,21;24,24;23,52;
29.10.2009;14:31:38,0;28,01;30,44;28,83;0,00;21,24;21,21;24,27;23,52;
29.10.2009;14:31:38,0;28,01;30,44;28,83;0,00;21,24;21,21;24,24;23,52;
29.10.2009;14:31:38,0;28,01;30,44;28,83;0,00;21,24;21,21;24,24;23,52;
29.10.2009;14:31:38,0;28,01;30,44;28,83;0,00;21,24;21,21;24,24;23,52;
29.10.2009;14:31:38,0;28,01;30,44;28,83;0,00;21,24;21,21;24,27;23,52;
29.10.2009;14:31:38,0;28,01;30,44;28,83;0,00;21,24;21,21;24,24;23,52;
29.10.2009;14:31:38,0;28,01;30,44;28,83;0,00;21,24;21,21;24,24;23,55;
29.10.2009;14:31:38,0;28,01;30,44;28,83;0,00;21,26;21,21;24,24;23,52;
29.10.2009;14:31:38,0;28,01;30,44;28,83;0,00;21,24;21,21;24,24;23,52;
29.10.2009;14:31:38,0;28,01;30,44;28,83;0,00;21,24;21,21;24,24;23,52;
29.10.2009;14:31:39,0;28,01;30,44;28,83;0,00;21,26;21,21;24,24;23,52;
29.10.2009;14:31:39,0;28,01;30,44;28,83;0,00;21,24;21,21;24,24;23,55;
29.10.2009;14:31:39,0;28,01;30,44;28,83;0,00;21,26;21,21;24,27;23,52;
29.10.2009;14:31:39,0;28,01;30,44;28,83;0,00;21,26;21,21;24,24;23,55;
29.10.2009;14:31:39,0;28,01;30,44;28,83;0,00;21,26;21,21;24,27;23,55;
29.10.2009;14:31:39,0;28,01;30,44;28,83;0,00;21,24;21,21;24,24;23,52;
29.10.2009;14:31:39,0;28,01;30,44;28,83;0,00;21,24;21,21;24,24;23,52;
29.10.2009;14:31:39,0;28,01;30,44;28,83;0,00;21,24;21,21;24,24;23,55;
29.10.2009;14:31:40,0;28,01;30,44;28,83;0,00;21,24;21,21;24,24;23,55;
29.10.2009;14:31:40,0;28,01;30,44;28,83;0,00;21,24;21,21;24,27;23,52;
29.10.2009;14:31:40,0;28,01;30,44;28,83;0,00;21,26;21,21;24,27;23,55;
29.10.2009;14:31:40,0;28,01;30,44;28,83;0,00;21,24;21,21;24,27;23,55;
29.10.2009;14:31:40,0;28,01;30,44;28,83;0,00;21,24;21,21;24,27;23,55;
29.10.2009;14:31:40,0;28,01;30,44;28,83;0,00;21,26;21,21;24,27;23,55;
29.10.2009;14:31:40,0;28,01;30,44;28,83;0,00;21,26;21,21;24,24;23,55;
29.10.2009;14:31:40,0;28,01;30,44;28,83;0,00;21,24;21,21;24,27;23,55;
29.10.2009;14:31:40,0;28,01;30,44;28,83;0,00;21,26;21,21;24,27;23,55;
29.10.2009;14:31:40,0;28,01;30,44;28,83;0,00;21,26;21,21;24,27;23,55;
29.10.2009;14:31:40,0;28,01;30,44;28,83;0,00;21,26;21,21;24,27;23,55;
29.10.2009;14:31:40,0;28,01;30,44;28,83;0,00;21,24;21,21;24,27;23,55;
29.10.2009;14:31:41,0;28,01;30,44;28,83;0,00;21,26;21,21;24,27;23,55;
29.10.2009;14:31:41,0;28,01;30,44;28,83;0,00;21,26;21,21;24,27;23,55;
29.10.2009;14:31:41,0;28,01;30,44;28,83;0,00;21,24;21,21;24,27;23,55;
29.10.2009;14:31:41,0;28,01;30,44;28,83;0,00;21,24;21,21;24,27;23,55;
29.10.2009;14:31:41,0;28,01;30,44;28,83;0,00;21,24;21,21;24,27;23,55;
29.10.2009;14:31:41,0;28,01;30,44;28,83;0,00;21,24;21,21;24,27;23,55;
29.10.2009;14:31:41,0;28,01;30,44;28,83;0,00;21,26;21,21;24,27;23,55;
29.10.2009;14:31:41,0;28,01;30,44;28,83;0,00;21,24;21,21;24,27;23,55;
29.10.2009;14:31:42,0;28,01;30,44;28,83;0,00;21,26;21,21;24,27;23,55;
29.10.2009;14:31:42,0;28,01;30,44;28,83;0,00;21,26;21,21;24,27;23,55;
29.10.2009;14:31:42,0;28,01;30,44;28,83;0,00;21,24;21,21;24,27;23,55;
29.10.2009;14:31:42,0;28,01;30,44;28,83;0,00;21,26;21,21;24,27;23,55;
29.10.2009;14:31:42,0;28,01;30,44;28,83;0,00;21,24;21,21;24,27;23,55;
29.10.2009;14:31:42,0;28,01;30,44;28,83;0,00;21,24;21,21;24,27;23,55;
29.10.2009;14:31:42,0;28,01;30,44;28,83;0,00;21,24;21,21;24,27;23,55;
29.10.2009;14:31:42,0;28,01;30,44;28,83;0,00;21,24;21,21;24,27;23,55;
29.10.2009;14:31:42,0;28,01;30,44;28,83;0,00;21,24;21,21;24,27;23,55;
29.10.2009;14:31:42,0;28,01;30,44;28,83;0,00;21,24;21,21;24,27;23,55;
29.10.2009;14:31:42,0;28,01;30,44;28,83;0,00;21,24;21,21;24,27;23,55;
29.10.2009;14:31:42,0;28,01;30,44;28,83;0,00;21,24;21,21;24,27;23,55;
29.10.2009;14:31:43,0;28,01;30,44;28,83;0,00;21,24;21,21;24,27;23,55;
29.10.2009;14:31:43,0;28,01;30,44;28,83;0,00;21,24;21,21;24,27;23,55;
29.10.2009;14:31:43,0;28,01;30,44;28,83;0,00;21,24;21,21;24,27;23,55;
29.10.2009;14:31:43,0;28,01;30,44;28,83;0,00;21,24;21,21;24,27;23,55;
29.10.2009;14:31:43,0;28,01;30,44;28,83;0,00;21,26;21,21;24,27;23,55;
29.10.2009;14:31:43,0;28,01;30,44;28,83;0,00;21,26;21,21;24,27;23,55;
29.10.2009;14:31:43,0;28,01;30,44;28,83;0,00;21,26;21,21;24,27;23,55;
29.10.2009;14:31:43,0;28,01;30,44;28,83;0,00;21,24;21,21;24,27;23,55;
29.10.2009;14:31:44,0;28,01;30,44;28,83;0,00;21,26;21,21;24,27;23,55;
29.10.2009;14:31:44,0;28,01;30,44;28,83;0,00;21,24;21,21;24,27;23,55;
29.10.2009;14:31:44,0;28,01;30,44;28,83;0,00;21,26;21,21;24,27;23,55;
29.10.2009;14:31:44,0;28,01;30,44;28,83;0,00;21,24;21,21;24,27;23,55;
29.10.2009;14:31:44,0;28,01;30,44;28,83;0,00;21,24;21,21;24,27;23,55;
29.10.2009;14:31:44,0;28,01;30,44;28,83;0,00;21,24;21,21;24,27;23,55;
29.10.2009;14:31:44,0;28,01;30,44;28,83;0,00;21,24;21,21;24,30;23,55;
29.10.2009;14:31:44,0;28,01;30,44;28,83;0,00;21,26;21,21;24,27;23,55;
29.10.2009;14:31:44,0;28,01;30,44;28,83;0,00;21,24;21,21;24,27;23,55;
29.10.2009;14:31:44,0;28,01;30,44;28,83;0,00;21,24;21,21;24,27;23,55;
29.10.2009;14:31:44,0;28,01;30,44;28,83;0,00;21,26;21,21;24,27;23,55;
29.10.2009;14:31:44,0;28,01;30,44;28,83;0,00;21,24;21,21;24,27;23,55;
29.10.2009;14:31:45,0;28,01;30,44;28,83;0,00;21,26;21,21;24,27;23,55;
29.10.2009;14:31:45,0;28,01;30,44;28,83;0,00;21,26;21,21;24,30;23,55;
29.10.2009;14:31:45,0;28,01;30,44;28,83;0,00;21,26;21,21;24,27;23,55;
29.10.2009;14:31:45,0;28,01;30,44;28,83;0,00;21,24;21,21;24,30;23,55;
29.10.2009;14:31:45,0;28,01;30,44;28,83;0,00;21,26;21,21;24,30;23,55;
29.10.2009;14:31:45,0;28,01;30,44;28,83;0,00;21,26;21,21;24,30;23,55;
29.10.2009;14:31:45,0;28,01;30,44;28,83;0,00;21,24;21,21;24,30;23,55;
29.10.2009;14:31:45,0;28,01;30,44;28,83;0,00;21,26;21,21;24,30;23,55;
29.10.2009;14:31:46,0;28,01;30,44;28,83;0,00;21,26;21,21;24,30;23,55;
29.10.2009;14:31:46,0;28,01;30,44;28,83;0,00;21,26;21,21;24,30;23,55;
29.10.2009;14:31:46,0;28,01;30,44;28,83;0,00;21,24;21,21;24,30;23,55;
29.10.2009;14:31:46,0;28,01;30,44;28,83;0,00;21,24;21,21;24,27;23,58;
29.10.2009;14:31:46,0;28,01;30,44;28,83;0,00;21,24;21,21;24,27;23,58;
29.10.2009;14:31:46,0;28,01;30,44;28,83;0,00;21,24;21,21;24,27;23,55;
29.10.2009;14:31:46,0;28,01;30,44;28,83;0,00;21,24;21,21;24,27;23,55;
29.10.2009;14:31:46,0;28,01;30,44;28,83;0,00;21,24;21,21;24,30;23,55;
29.10.2009;14:31:46,0;28,01;30,44;28,83;0,00;21,26;21,21;24,30;23,55;
29.10.2009;14:31:46,0;28,01;30,44;28,83;0,00;21,26;21,21;24,27;23,58;
29.10.2009;14:31:46,0;28,01;30,44;28,83;0,00;21,24;21,21;24,30;23,58;
29.10.2009;14:31:46,0;28,01;30,44;28,83;0,00;21,24;21,21;24,30;23,58;
29.10.2009;14:31:47,0;28,01;30,44;28,83;0,00;21,24;21,21;24,30;23,55;
29.10.2009;14:31:47,0;28,01;30,44;28,83;0,00;21,24;21,21;24,30;23,58;
29.10.2009;14:31:47,0;28,01;30,44;28,83;0,00;21,24;21,21;24,30;23,58;
29.10.2009;14:31:47,0;28,01;30,44;28,83;0,00;21,24;21,21;24,30;23,58;
29.10.2009;14:31:47,0;28,01;30,44;28,83;0,00;21,24;21,21;24,30;23,58;
29.10.2009;14:31:47,0;28,01;30,44;28,83;0,00;21,24;21,21;24,30;23,55;
29.10.2009;14:31:47,0;28,01;30,44;28,83;0,00;21,24;21,21;24,30;23,58;
29.10.2009;14:31:47,0;28,01;30,44;28,83;0,00;21,26;21,21;24,30;23,58;
29.10.2009;14:31:48,0;28,01;30,44;28,83;0,00;21,24;21,21;24,30;23,58;
29.10.2009;14:31:48,0;28,01;30,44;28,83;0,00;21,26;21,21;24,30;23,55;
29.10.2009;14:31:48,0;28,01;30,44;28,83;0,00;21,26;21,21;24,30;23,58;
29.10.2009;14:31:48,0;28,01;30,44;28,83;0,00;21,24;21,21;24,30;23,58;
29.10.2009;14:31:48,0;28,01;30,44;28,83;0,00;21,24;21,21;24,30;23,58;
29.10.2009;14:31:48,0;28,01;30,44;28,83;0,00;21,26;21,21;24,30;23,58;
29.10.2009;14:31:48,0;28,01;30,44;28,83;0,00;21,24;21,21;24,30;23,58;
29.10.2009;14:31:48,0;28,01;30,44;28,83;0,00;21,26;21,21;24,30;23,55;
29.10.2009;14:31:48,0;28,01;30,44;28,83;0,00;21,24;21,21;24,30;23,58;
29.10.2009;14:31:48,0;28,01;30,44;28,83;0,00;21,26;21,21;24,30;23,58;
29.10.2009;14:31:48,0;28,01;30,44;28,83;0,00;21,24;21,21;24,30;23,58;
29.10.2009;14:31:48,0;28,01;30,44;28,83;0,00;21,24;21,21;24,30;23,58;
29.10.2009;14:31:49,0;28,01;30,44;28,83;0,00;21,24;21,21;24,30;23,58;
29.10.2009;14:31:49,0;28,01;30,44;28,83;0,00;21,24;21,21;24,30;23,58;
29.10.2009;14:31:49,0;28,01;30,44;28,83;0,00;21,26;21,21;24,30;23,58;
29.10.2009;14:31:49,0;28,01;30,44;28,83;0,00;21,24;21,21;24,30;23,55;
29.10.2009;14:31:49,0;28,01;30,44;28,83;0,00;21,26;21,21;24,30;23,58;
29.10.2009;14:31:49,0;28,01;30,44;28,83;0,00;21,24;21,21;24,30;23,58;
29.10.2009;14:31:49,0;28,01;30,44;28,83;0,00;21,24;21,21;24,30;23,58;
29.10.2009;14:31:49,0;28,01;30,44;28,83;0,00;21,24;21,21;24,30;23,58;
29.10.2009;14:31:50,0;28,01;30,44;28,83;0,00;21,24;21,21;24,30;23,58;
29.10.2009;14:31:50,0;28,01;30,44;28,83;0,00;21,26;21,21;24,30;23,58;
29.10.2009;14:31:50,0;28,01;30,44;28,83;0,00;21,26;21,21;24,30;23,58;
29.10.2009;14:31:50,0;28,01;30,44;28,83;0,00;21,24;21,21;24,30;23,58;
29.10.2009;14:31:50,0;28,01;30,44;28,83;0,00;21,24;21,21;24,30;23,58;
29.10.2009;14:31:50,0;28,01;30,44;28,83;0,00;21,24;21,21;24,30;23,58;
29.10.2009;14:31:50,0;28,01;30,44;28,83;0,00;21,24;21,21;24,30;23,58;
29.10.2009;14:31:50,0;28,01;30,44;28,83;0,00;21,24;21,21;24,30;23,58;
29.10.2009;14:31:50,0;28,01;30,44;28,83;0,00;21,26;21,21;24,30;23,58;
29.10.2009;14:31:50,0;28,01;30,44;28,83;0,00;21,26;21,21;24,30;23,58;
29.10.2009;14:31:50,0;28,01;30,44;28,83;0,00;21,24;21,21;24,33;23,58;
29.10.2009;14:31:50,0;28,01;30,44;28,83;0,00;21,24;21,21;24,30;23,58;
29.10.2009;14:31:51,0;28,01;30,44;28,83;0,00;21,24;21,21;24,33;23,58;
29.10.2009;14:31:51,0;28,01;30,44;28,83;0,00;21,24;21,21;24,33;23,58;
29.10.2009;14:31:51,0;28,01;30,44;28,83;0,00;21,24;21,21;24,30;23,58;
29.10.2009;14:31:51,0;28,01;30,44;28,83;0,00;21,24;21,21;24,30;23,58;
29.10.2009;14:31:51,0;28,01;30,44;28,83;0,00;21,26;21,21;24,33;23,58;
29.10.2009;14:31:51,0;28,01;30,44;28,83;0,00;21,24;21,21;24,33;23,58;
29.10.2009;14:31:51,0;28,01;30,44;28,83;0,00;21,24;21,21;24,33;23,58;
29.10.2009;14:31:51,0;28,01;30,44;28,83;0,00;21,26;21,21;24,30;23,58;
29.10.2009;14:31:52,0;28,01;30,44;28,83;0,00;21,26;21,21;24,33;23,58;
29.10.2009;14:31:52,0;28,01;30,44;28,83;0,00;21,24;21,21;24,30;23,58;
29.10.2009;14:31:52,0;28,01;30,44;28,83;0,00;21,24;21,21;24,30;23,58;
29.10.2009;14:31:52,0;28,01;30,44;28,83;0,00;21,24;21,21;24,30;23,58;
29.10.2009;14:31:52,0;28,01;30,44;28,83;0,00;21,24;21,21;24,33;23,58;
29.10.2009;14:31:52,0;28,01;30,44;28,83;0,00;21,26;21,21;24,33;23,58;
29.10.2009;14:31:52,0;28,01;30,44;28,83;0,00;21,24;21,21;24,33;23,58;
29.10.2009;14:31:52,0;28,01;30,44;28,83;0,00;21,24;21,21;24,30;23,58;
29.10.2009;14:31:52,0;28,01;30,44;28,83;0,00;21,26;21,21;24,33;23,58;
29.10.2009;14:31:52,0;28,01;30,44;28,83;0,00;21,26;21,21;24,30;23,58;
29.10.2009;14:31:52,0;28,01;30,44;28,83;0,00;21,26;21,21;24,33;23,58;
29.10.2009;14:31:52,0;28,01;30,44;28,83;0,00;21,24;21,21;24,33;23,58;
29.10.2009;14:31:53,0;28,01;30,44;28,83;0,00;21,24;21,21;24,33;23,58;
29.10.2009;14:31:53,0;28,01;30,44;28,83;0,00;21,26;21,21;24,33;23,58;
29.10.2009;14:31:53,0;28,01;30,44;28,83;0,00;21,24;21,21;24,33;23,58;
29.10.2009;14:31:53,0;28,01;30,44;28,83;0,00;21,24;21,21;24,33;23,58;
29.10.2009;14:31:53,0;28,01;30,44;28,83;0,00;21,24;21,21;24,33;23,58;
29.10.2009;14:31:53,0;28,01;30,44;28,83;0,00;21,26;21,21;24,33;23,61;
29.10.2009;14:31:53,0;28,01;30,44;28,83;0,00;21,24;21,21;24,33;23,58;
29.10.2009;14:31:53,0;28,01;30,44;28,83;0,00;21,24;21,21;24,33;23,58;
29.10.2009;14:31:54,0;28,01;30,44;28,83;0,00;21,26;21,21;24,30;23,61;
29.10.2009;14:31:54,0;28,01;30,44;28,83;0,00;21,26;21,21;24,33;23,58;
29.10.2009;14:31:54,0;28,01;30,44;28,83;0,00;21,24;21,21;24,33;23,58;
29.10.2009;14:31:54,0;28,01;30,44;28,83;0,00;21,24;21,21;24,33;23,58;
29.10.2009;14:31:54,0;28,01;30,44;28,83;0,00;21,24;21,21;24,33;23,58;
29.10.2009;14:31:54,0;28,01;30,44;28,83;0,00;21,26;21,21;24,33;23,58;
29.10.2009;14:31:54,0;28,01;30,44;28,83;0,00;21,24;21,21;24,33;23,61;
29.10.2009;14:31:54,0;28,01;30,44;28,83;0,00;21,24;21,21;24,33;23,58;
29.10.2009;14:31:54,0;28,01;30,44;28,83;0,00;21,24;21,21;24,33;23,61;
29.10.2009;14:31:54,0;28,01;30,44;28,83;0,00;21,24;21,21;24,33;23,58;
29.10.2009;14:31:54,0;28,01;30,44;28,83;0,00;21,26;21,21;24,33;23,61;
29.10.2009;14:31:54,0;28,01;30,44;28,83;0,00;21,26;21,21;24,33;23,58;
29.10.2009;14:31:55,0;28,01;30,44;28,83;0,00;21,26;21,21;24,33;23,58;
29.10.2009;14:31:55,0;28,01;30,44;28,83;0,00;21,26;21,21;24,33;23,61;
29.10.2009;14:31:55,0;28,01;30,44;28,83;0,00;21,26;21,21;24,33;23,61;
29.10.2009;14:31:55,0;28,01;30,44;28,83;0,00;21,24;21,21;24,33;23,58;
29.10.2009;14:31:55,0;28,01;30,44;28,83;0,00;21,24;21,21;24,33;23,61;
29.10.2009;14:31:55,0;28,01;30,44;28,83;0,00;21,24;21,21;24,33;23,61;
29.10.2009;14:31:55,0;28,01;30,44;28,83;0,00;21,24;21,21;24,33;23,61;
29.10.2009;14:31:55,0;28,01;30,44;28,83;0,00;21,24;21,21;24,33;23,58;
29.10.2009;14:31:56,0;28,01;30,44;28,83;0,00;21,26;21,21;24,33;23,61;
29.10.2009;14:31:56,0;28,01;30,44;28,83;0,00;21,24;21,21;24,33;23,61;
29.10.2009;14:31:56,0;28,01;30,44;28,83;0,00;21,24;21,21;24,33;23,58;
29.10.2009;14:31:56,0;28,01;30,44;28,83;0,00;21,24;21,21;24,33;23,61;
29.10.2009;14:31:56,0;28,01;30,44;28,83;0,00;21,26;21,21;24,33;23,61;
29.10.2009;14:31:56,0;28,01;30,44;28,83;0,00;21,26;21,21;24,33;23,61;
29.10.2009;14:31:56,0;28,01;30,44;28,83;0,00;21,24;21,21;24,33;23,61;
29.10.2009;14:31:56,0;28,01;30,44;28,83;0,00;21,26;21,21;24,33;23,61;
29.10.2009;14:31:56,0;28,01;30,44;28,83;0,00;21,24;21,21;24,33;23,61;
29.10.2009;14:31:56,0;28,01;30,44;28,83;0,00;21,24;21,21;24,33;23,61;
29.10.2009;14:31:56,0;28,01;30,44;28,83;0,00;21,26;21,21;24,33;23,61;
29.10.2009;14:31:56,0;28,01;30,44;28,83;0,00;21,26;21,21;24,33;23,61;
29.10.2009;14:31:57,0;28,01;30,44;28,83;0,00;21,26;21,21;24,33;23,61;
29.10.2009;14:31:57,0;28,01;30,44;28,83;0,00;21,24;21,21;24,33;23,61;
29.10.2009;14:31:57,0;28,01;30,44;28,83;0,00;21,24;21,21;24,33;23,61;
29.10.2009;14:31:57,0;28,01;30,44;28,83;0,00;21,24;21,21;24,33;23,61;
29.10.2009;14:31:57,0;28,01;30,44;28,83;0,00;21,26;21,21;24,33;23,61;
29.10.2009;14:31:57,0;28,01;30,44;28,83;0,00;21,26;21,21;24,33;23,61;
29.10.2009;14:31:57,0;28,01;30,44;28,83;0,00;21,24;21,21;24,33;23,61;
29.10.2009;14:31:57,0;28,01;30,44;28,83;0,00;21,24;21,21;24,33;23,61;
29.10.2009;14:31:58,0;28,01;30,44;28,83;0,00;21,24;21,21;24,33;23,61;
29.10.2009;14:31:58,0;28,01;30,44;28,83;0,00;21,24;21,21;24,36;23,61;
29.10.2009;14:31:58,0;28,01;30,44;28,83;0,00;21,26;21,21;24,33;23,61;
29.10.2009;14:31:58,0;28,01;30,44;28,83;0,00;21,26;21,21;24,33;23,61;
29.10.2009;14:31:58,0;28,01;30,44;28,83;0,00;21,24;21,21;24,33;23,61;
29.10.2009;14:31:58,0;28,01;30,44;28,83;0,00;21,26;21,21;24,33;23,61;
29.10.2009;14:31:58,0;28,01;30,44;28,83;0,00;21,24;21,21;24,33;23,61;
29.10.2009;14:31:58,0;28,01;30,44;28,83;0,00;21,24;21,21;24,33;23,61;
29.10.2009;14:31:58,0;28,01;30,44;28,83;0,00;21,24;21,21;24,33;23,61;
29.10.2009;14:31:58,0;28,01;30,44;28,83;0,00;21,26;21,21;24,33;23,61;
29.10.2009;14:31:58,0;27,98;30,41;28,80;0,00;21,24;21,21;24,36;23,61;
29.10.2009;14:31:58,0;28,01;30,44;28,83;0,00;21,24;21,21;24,33;23,61;
29.10.2009;14:31:59,0;28,01;30,44;28,83;0,00;21,26;21,21;24,33;23,61;
29.10.2009;14:31:59,0;28,01;30,44;28,83;0,00;21,24;21,21;24,33;23,61;
29.10.2009;14:31:59,0;28,01;30,44;28,83;0,00;21,26;21,21;24,33;23,61;
29.10.2009;14:31:59,0;28,01;30,44;28,83;0,00;21,26;21,21;24,36;23,61;
29.10.2009;14:31:59,0;28,01;30,44;28,83;0,00;21,24;21,21;24,33;23,61;
29.10.2009;14:31:59,0;28,01;30,44;28,83;0,00;21,24;21,21;24,33;23,61;
29.10.2009;14:31:59,0;28,01;30,44;28,83;0,00;21,26;21,21;24,36;23,61;
29.10.2009;14:31:59,0;28,01;30,44;28,83;0,00;21,24;21,21;24,36;23,61;
29.10.2009;14:32:00,0;27,98;30,41;28,80;0,00;21,24;21,21;24,36;23,61;
29.10.2009;14:32:00,0;28,01;30,44;28,83;0,00;21,24;21,21;24,33;23,61;
29.10.2009;14:32:00,0;28,01;30,44;28,83;0,00;21,26;21,21;24,36;23,61;
29.10.2009;14:32:00,0;28,01;30,44;28,83;0,00;21,24;21,21;24,36;23,61;
29.10.2009;14:32:00,0;28,01;30,44;28,83;0,00;21,24;21,21;24,36;23,61;
29.10.2009;14:32:00,0;28,01;30,44;28,83;0,00;21,24;21,21;24,36;23,61;
29.10.2009;14:32:00,0;28,01;30,44;28,83;0,00;21,26;21,21;24,36;23,61;
29.10.2009;14:32:00,0;28,01;30,44;28,83;0,00;21,24;21,21;24,36;23,61;
29.10.2009;14:32:00,0;28,01;30,44;28,83;0,00;21,24;21,21;24,36;23,61;
29.10.2009;14:32:00,0;28,01;30,44;28,83;0,00;21,24;21,21;24,36;23,61;
29.10.2009;14:32:00,0;28,01;30,44;28,83;0,00;21,24;21,21;24,36;23,61;
29.10.2009;14:32:00,0;28,01;30,44;28,83;0,00;21,26;21,21;24,36;23,61;
29.10.2009;14:32:01,0;28,01;30,44;28,83;0,00;21,24;21,21;24,36;23,61;
29.10.2009;14:32:01,0;28,01;30,44;28,83;0,00;21,26;21,21;24,36;23,61;
29.10.2009;14:32:01,0;28,01;30,44;28,83;0,00;21,24;21,21;24,36;23,61;
29.10.2009;14:32:01,0;28,01;30,44;28,83;0,00;21,24;21,21;24,36;23,61;
29.10.2009;14:32:01,0;28,01;30,44;28,83;0,00;21,24;21,21;24,36;23,61;
29.10.2009;14:32:01,0;28,01;30,44;28,83;0,00;21,26;21,21;24,36;23,61;
29.10.2009;14:32:01,0;28,01;30,44;28,83;0,00;21,26;21,21;24,36;23,61;
29.10.2009;14:32:01,0;28,01;30,44;28,83;0,00;21,26;21,21;24,36;23,61;
29.10.2009;14:32:02,0;28,01;30,44;28,83;0,00;21,24;21,21;24,36;23,61;
29.10.2009;14:32:02,0;28,01;30,44;28,83;0,00;21,24;21,21;24,36;23,61;
29.10.2009;14:32:02,0;28,01;30,44;28,83;0,00;21,24;21,21;24,36;23,61;
29.10.2009;14:32:02,0;28,01;30,44;28,83;0,00;21,26;21,21;24,36;23,61;
29.10.2009;14:32:02,0;28,01;30,44;28,83;0,00;21,26;21,21;24,36;23,61;
29.10.2009;14:32:02,0;28,01;30,44;28,83;0,00;21,24;21,21;24,36;23,61;
29.10.2009;14:32:02,0;28,01;30,44;28,83;0,00;21,24;21,21;24,36;23,64;
29.10.2009;14:32:02,0;28,01;30,44;28,83;0,00;21,24;21,21;24,36;23,61;
29.10.2009;14:32:02,0;28,01;30,44;28,83;0,00;21,24;21,21;24,36;23,61;
29.10.2009;14:32:02,0;28,01;30,44;28,83;0,00;21,24;21,21;24,36;23,64;
29.10.2009;14:32:02,0;28,01;30,44;28,83;0,00;21,24;21,21;24,36;23,61;
29.10.2009;14:32:02,0;28,01;30,44;28,83;0,00;21,24;21,21;24,36;23,61;
29.10.2009;14:32:03,0;28,01;30,44;28,83;0,00;21,26;21,21;24,36;23,64;
29.10.2009;14:32:03,0;28,01;30,44;28,83;0,00;21,26;21,21;24,36;23,61;
29.10.2009;14:32:03,0;28,01;30,44;28,83;0,00;21,24;21,21;24,36;23,61;
29.10.2009;14:32:03,0;28,01;30,44;28,83;0,00;21,24;21,21;24,36;23,61;
29.10.2009;14:32:03,0;28,01;30,44;28,83;0,00;21,24;21,21;24,36;23,64;
29.10.2009;14:32:03,0;28,01;30,44;28,83;0,00;21,26;21,21;24,36;23,64;
29.10.2009;14:32:03,0;28,01;30,44;28,83;0,00;21,24;21,21;24,36;23,64;
29.10.2009;14:32:03,0;28,01;30,44;28,83;0,00;21,26;21,21;24,36;23,61;
29.10.2009;14:32:04,0;28,01;30,44;28,83;0,00;21,26;21,21;24,36;23,61;
29.10.2009;14:32:04,0;28,01;30,44;28,83;0,00;21,24;21,21;24,36;23,64;
29.10.2009;14:32:04,0;28,01;30,44;28,83;0,00;21,26;21,21;24,36;23,61;
29.10.2009;14:32:04,0;28,01;30,44;28,83;0,00;21,26;21,21;24,36;23,64;
29.10.2009;14:32:04,0;28,01;30,44;28,83;0,00;21,26;21,21;24,36;23,61;
29.10.2009;14:32:04,0;28,01;30,44;28,83;0,00;21,26;21,21;24,36;23,64;
29.10.2009;14:32:04,0;28,01;30,44;28,83;0,00;21,24;21,21;24,36;23,61;
29.10.2009;14:32:04,0;28,01;30,44;28,83;0,00;21,26;21,21;24,36;23,64;
29.10.2009;14:32:04,0;28,01;30,44;28,83;0,00;21,24;21,21;24,36;23,64;
29.10.2009;14:32:04,0;28,01;30,44;28,83;0,00;21,26;21,21;24,36;23,61;
29.10.2009;14:32:04,0;28,01;30,44;28,83;0,00;21,24;21,21;24,36;23,61;
29.10.2009;14:32:04,0;28,01;30,44;28,83;0,00;21,24;21,21;24,36;23,61;
29.10.2009;14:32:05,0;28,01;30,44;28,83;0,00;21,24;21,21;24,36;23,64;
29.10.2009;14:32:05,0;28,01;30,44;28,83;0,00;21,26;21,21;24,36;23,61;
29.10.2009;14:32:05,0;28,01;30,44;28,83;0,00;21,26;21,21;24,36;23,64;
29.10.2009;14:32:05,0;28,01;30,44;28,83;0,00;21,24;21,21;24,39;23,64;
29.10.2009;14:32:05,0;28,01;30,44;28,83;0,00;21,24;21,21;24,36;23,64;
29.10.2009;14:32:05,0;28,01;30,44;28,83;0,00;21,24;21,21;24,36;23,61;
29.10.2009;14:32:05,0;28,01;30,44;28,83;0,00;21,24;21,21;24,36;23,64;
29.10.2009;14:32:05,0;28,01;30,44;28,83;0,00;21,24;21,21;24,36;23,64;
29.10.2009;14:32:06,0;28,01;30,44;28,83;0,00;21,24;21,21;24,36;23,64;
29.10.2009;14:32:06,0;28,01;30,44;28,83;0,00;21,24;21,21;24,36;23,64;
29.10.2009;14:32:06,0;28,01;30,44;28,83;0,00;21,24;21,21;24,36;23,64;
29.10.2009;14:32:06,0;28,01;30,44;28,83;0,00;21,26;21,21;24,36;23,64;
29.10.2009;14:32:06,0;28,01;30,44;28,83;0,00;21,26;21,21;24,36;23,64;
29.10.2009;14:32:06,0;28,01;30,44;28,83;0,00;21,24;21,21;24,36;23,64;
29.10.2009;14:32:06,0;28,01;30,44;28,83;0,00;21,24;21,21;24,36;23,64;
29.10.2009;14:32:06,0;28,01;30,44;28,83;0,00;21,26;21,21;24,36;23,64;
29.10.2009;14:32:06,0;28,01;30,44;28,83;0,00;21,24;21,21;24,36;23,64;
29.10.2009;14:32:06,0;28,01;30,44;28,83;0,00;21,24;21,21;24,36;23,64;
29.10.2009;14:32:06,0;28,01;30,44;28,83;0,00;21,26;21,21;24,36;23,64;
29.10.2009;14:32:06,0;28,01;30,44;28,83;0,00;21,26;21,21;24,36;23,64;
29.10.2009;14:32:07,0;28,01;30,44;28,83;0,00;21,24;21,21;24,39;23,64;
29.10.2009;14:32:07,0;28,01;30,44;28,83;0,00;21,26;21,21;24,39;23,64;
29.10.2009;14:32:07,0;28,01;30,44;28,83;0,00;21,26;21,21;24,39;23,64;
29.10.2009;14:32:07,0;28,01;30,44;28,83;0,00;21,24;21,21;24,36;23,64;
29.10.2009;14:32:07,0;28,01;30,44;28,83;0,00;21,26;21,21;24,36;23,64;
29.10.2009;14:32:07,0;28,01;30,44;28,83;0,00;21,26;21,21;24,36;23,64;
29.10.2009;14:32:07,0;28,01;30,44;28,83;0,00;21,24;21,21;24,39;23,64;
29.10.2009;14:32:07,0;28,01;30,44;28,83;0,00;21,24;21,21;24,39;23,64;
29.10.2009;14:32:08,0;28,01;30,44;28,83;0,00;21,26;21,21;24,39;23,64;
29.10.2009;14:32:08,0;28,01;30,44;28,83;0,00;21,24;21,21;24,36;23,64;
29.10.2009;14:32:08,0;28,01;30,44;28,83;0,00;21,24;21,21;24,36;23,64;
29.10.2009;14:32:08,0;28,01;30,44;28,83;0,00;21,24;21,21;24,39;23,64;
29.10.2009;14:32:08,0;28,01;30,44;28,83;0,00;21,24;21,21;24,39;23,64;
29.10.2009;14:32:08,0;28,01;30,44;28,83;0,00;21,24;21,21;24,39;23,64;
29.10.2009;14:32:08,0;28,01;30,44;28,83;0,00;21,24;21,21;24,39;23,64;
29.10.2009;14:32:08,0;28,01;30,44;28,83;0,00;21,26;21,21;24,39;23,64;
29.10.2009;14:32:08,0;28,01;30,44;28,83;0,00;21,24;21,21;24,39;23,64;
29.10.2009;14:32:08,0;28,01;30,44;28,83;0,00;21,24;21,21;24,39;23,64;
29.10.2009;14:32:08,0;28,01;30,44;28,83;0,00;21,24;21,21;24,39;23,64;
29.10.2009;14:32:08,0;28,01;30,44;28,83;0,00;21,24;21,21;24,39;23,64;
29.10.2009;14:32:09,0;28,01;30,44;28,83;0,00;21,24;21,21;24,39;23,64;
29.10.2009;14:32:09,0;28,01;30,44;28,83;0,00;21,24;21,21;24,39;23,64;
29.10.2009;14:32:09,0;28,01;30,44;28,83;0,00;21,26;21,21;24,39;23,64;
29.10.2009;14:32:09,0;28,01;30,44;28,83;0,00;21,24;21,21;24,39;23,64;
29.10.2009;14:32:09,0;28,01;30,44;28,83;0,00;21,26;21,21;24,39;23,64;
29.10.2009;14:32:09,0;28,01;30,44;28,83;0,00;21,24;21,21;24,39;23,64;
29.10.2009;14:32:09,0;28,01;30,44;28,83;0,00;21,24;21,21;24,36;23,64;
29.10.2009;14:32:09,0;28,01;30,44;28,83;0,00;21,24;21,21;24,39;23,64;
29.10.2009;14:32:10,0;28,01;30,44;28,83;0,00;21,24;21,21;24,39;23,64;
29.10.2009;14:32:10,0;28,01;30,44;28,83;0,00;21,24;21,21;24,39;23,64;
29.10.2009;14:32:10,0;28,01;30,44;28,83;0,00;21,26;21,21;24,39;23,64;
29.10.2009;14:32:10,0;28,01;30,44;28,83;0,00;21,24;21,21;24,39;23,64;
29.10.2009;14:32:10,0;28,01;30,44;28,83;0,00;21,24;21,21;24,39;23,64;
29.10.2009;14:32:10,0;28,01;30,44;28,83;0,00;21,24;21,21;24,39;23,64;
29.10.2009;14:32:10,0;28,01;30,44;28,83;0,00;21,24;21,21;24,39;23,64;
29.10.2009;14:32:10,0;28,01;30,44;28,83;0,00;21,24;21,21;24,39;23,64;
29.10.2009;14:32:10,0;28,01;30,44;28,83;0,00;21,26;21,21;24,39;23,64;
29.10.2009;14:32:10,0;28,01;30,44;28,83;0,00;21,24;21,21;24,39;23,64;
29.10.2009;14:32:10,0;28,01;30,44;28,83;0,00;21,26;21,21;24,39;23,64;
29.10.2009;14:32:10,0;28,01;30,44;28,83;0,00;21,24;21,21;24,39;23,64;
29.10.2009;14:32:11,0;28,01;30,44;28,83;0,00;21,26;21,21;24,39;23,64;
29.10.2009;14:32:11,0;28,01;30,44;28,83;0,00;21,26;21,21;24,39;23,64;
29.10.2009;14:32:11,0;28,01;30,44;28,83;0,00;21,24;21,21;24,39;23,64;
29.10.2009;14:32:11,0;28,01;30,44;28,83;0,00;21,24;21,21;24,39;23,64;
29.10.2009;14:32:11,0;28,01;30,44;28,83;0,00;21,24;21,21;24,39;23,64;
29.10.2009;14:32:11,0;28,01;30,44;28,83;0,00;21,24;21,21;24,39;23,64;
29.10.2009;14:32:11,0;28,01;30,44;28,83;0,00;21,26;21,21;24,39;23,64;
29.10.2009;14:32:11,0;28,01;30,44;28,83;0,00;21,26;21,21;24,39;23,64;
29.10.2009;14:32:12,0;28,01;30,44;28,83;0,00;21,26;21,21;24,39;23,64;
29.10.2009;14:32:12,0;28,01;30,44;28,83;0,00;21,26;21,21;24,39;23,64;
29.10.2009;14:32:12,0;28,01;30,44;28,83;0,00;21,26;21,21;24,39;23,64;
29.10.2009;14:32:12,0;28,01;30,44;28,83;0,00;21,24;21,21;24,39;23,64;
29.10.2009;14:32:12,0;28,01;30,44;28,83;0,00;21,24;21,21;24,39;23,64;
29.10.2009;14:32:12,0;28,01;30,44;28,83;0,00;21,24;21,21;24,39;23,64;
29.10.2009;14:32:12,0;28,01;30,44;28,83;0,00;21,24;21,21;24,39;23,64;
29.10.2009;14:32:12,0;28,01;30,44;28,83;0,00;21,26;21,21;24,39;23,64;
29.10.2009;14:32:12,0;28,01;30,44;28,83;0,00;21,26;21,21;24,39;23,64;
29.10.2009;14:32:12,0;28,01;30,44;28,83;0,00;21,24;21,21;24,39;23,67;
29.10.2009;14:32:12,0;28,01;30,44;28,83;0,00;21,24;21,21;24,39;23,64;
29.10.2009;14:32:12,0;28,01;30,44;28,83;0,00;21,24;21,21;24,39;23,64;
29.10.2009;14:32:13,0;28,01;30,44;28,83;0,00;21,24;21,21;24,39;23,64;
29.10.2009;14:32:13,0;28,01;30,44;28,83;0,00;21,24;21,21;24,39;23,64;
29.10.2009;14:32:13,0;28,01;30,44;28,83;0,00;21,24;21,21;24,42;23,64;
29.10.2009;14:32:13,0;28,01;30,44;28,83;0,00;21,26;21,21;24,39;23,64;
29.10.2009;14:32:13,0;28,01;30,44;28,83;0,00;21,26;21,21;24,39;23,64;
29.10.2009;14:32:13,0;28,01;30,44;28,83;0,00;21,26;21,21;24,39;23,64;
29.10.2009;14:32:13,0;28,01;30,44;28,83;0,00;21,26;21,21;24,39;23,64;
29.10.2009;14:32:13,0;28,01;30,44;28,83;0,00;21,24;21,21;24,39;23,64;
29.10.2009;14:32:14,0;28,01;30,44;28,83;0,00;21,26;21,21;24,39;23,67;
29.10.2009;14:32:14,0;28,01;30,44;28,83;0,00;21,24;21,21;24,39;23,64;
29.10.2009;14:32:14,0;28,01;30,44;28,83;0,00;21,24;21,21;24,39;23,64;
29.10.2009;14:32:14,0;28,01;30,44;28,83;0,00;21,24;21,21;24,39;23,67;
29.10.2009;14:32:14,0;28,01;30,44;28,83;0,00;21,24;21,21;24,39;23,64;
29.10.2009;14:32:14,0;28,01;30,44;28,83;0,00;21,26;21,21;24,39;23,64;
29.10.2009;14:32:14,0;28,01;30,44;28,83;0,00;21,24;21,21;24,39;23,64;
29.10.2009;14:32:14,0;28,01;30,44;28,83;0,00;21,24;21,21;24,39;23,64;
29.10.2009;14:32:14,0;28,01;30,44;28,83;0,00;21,24;21,21;24,39;23,64;
29.10.2009;14:32:14,0;28,01;30,44;28,83;0,00;21,26;21,21;24,39;23,67;
29.10.2009;14:32:14,0;28,01;30,44;28,83;0,00;21,24;21,21;24,39;23,64;
29.10.2009;14:32:14,0;28,01;30,44;28,83;0,00;21,26;21,21;24,39;23,67;
29.10.2009;14:32:15,0;28,01;30,44;28,83;0,00;21,24;21,21;24,39;23,64;
29.10.2009;14:32:15,0;28,01;30,44;28,83;0,00;21,26;21,21;24,42;23,67;
29.10.2009;14:32:15,0;28,01;30,44;28,83;0,00;21,24;21,21;24,39;23,67;
29.10.2009;14:32:15,0;28,01;30,44;28,83;0,00;21,24;21,21;24,39;23,67;
29.10.2009;14:32:15,0;28,01;30,44;28,83;0,00;21,24;21,21;24,42;23,67;
29.10.2009;14:32:15,0;28,01;30,44;28,83;0,00;21,24;21,21;24,39;23,64;
29.10.2009;14:32:15,0;28,01;30,44;28,83;0,00;21,24;21,21;24,39;23,64;
29.10.2009;14:32:15,0;28,01;30,44;28,83;0,00;21,24;21,21;24,42;23,67;
29.10.2009;14:32:16,0;28,01;30,44;28,83;0,00;21,24;21,21;24,42;23,64;
29.10.2009;14:32:16,0;28,01;30,44;28,83;0,00;21,24;21,21;24,42;23,67;
29.10.2009;14:32:16,0;28,01;30,44;28,83;0,00;21,24;21,21;24,42;23,67;
29.10.2009;14:32:16,0;28,01;30,44;28,83;0,00;21,24;21,21;24,39;23,67;
29.10.2009;14:32:16,0;27,91;30,33;28,73;0,00;21,24;21,21;24,39;23,67;
29.10.2009;14:32:16,0;28,01;30,44;28,83;0,00;21,26;21,21;24,42;23,67;
29.10.2009;14:32:16,0;28,01;30,44;28,83;0,00;21,24;21,21;24,39;23,67;
29.10.2009;14:32:16,0;28,01;30,44;28,83;0,00;21,24;21,21;24,42;23,67;
29.10.2009;14:32:16,0;28,01;30,44;28,83;0,00;21,26;21,21;24,42;23,67;
29.10.2009;14:32:16,0;28,01;30,44;28,83;0,00;21,24;21,21;24,39;23,67;
29.10.2009;14:32:16,0;28,01;30,44;28,83;0,00;21,24;21,21;24,39;23,67;
29.10.2009;14:32:16,0;27,73;30,12;28,53;0,00;21,24;21,21;24,39;23,64;
29.10.2009;14:32:17,0;28,01;30,44;28,83;0,00;21,26;21,21;24,42;23,67;
29.10.2009;14:32:17,0;28,01;30,44;28,83;0,00;21,24;21,21;24,42;23,67;
29.10.2009;14:32:17,0;28,01;30,44;28,83;0,00;21,24;21,21;24,42;23,67;
29.10.2009;14:32:17,0;28,01;30,44;28,83;0,00;21,26;21,21;24,42;23,67;
29.10.2009;14:32:17,0;28,01;30,44;28,83;0,00;21,26;21,21;24,42;23,67;
29.10.2009;14:32:17,0;28,01;30,44;28,83;0,00;21,24;21,21;24,42;23,67;
29.10.2009;14:32:17,0;28,01;30,44;28,83;0,00;21,24;21,21;24,42;23,64;
29.10.2009;14:32:17,0;28,01;30,44;28,83;0,00;21,24;21,21;24,42;23,67;
29.10.2009;14:32:18,0;28,01;30,44;28,83;0,00;21,24;21,21;24,39;23,67;
29.10.2009;14:32:18,0;27,91;30,33;28,73;0,00;21,24;21,21;24,39;23,67;
29.10.2009;14:32:18,0;28,01;30,44;28,83;0,00;21,24;21,21;24,42;23,67;
29.10.2009;14:32:18,0;28,01;30,44;28,83;0,00;21,26;21,21;24,42;23,67;
29.10.2009;14:32:18,0;28,01;30,44;28,83;0,00;21,26;21,21;24,42;23,67;
29.10.2009;14:32:18,0;28,01;30,44;28,83;0,00;21,26;21,21;24,42;23,67;
29.10.2009;14:32:18,0;28,01;30,44;28,83;0,00;21,26;21,21;24,42;23,67;
29.10.2009;14:32:18,0;28,01;30,44;28,83;0,00;21,24;21,21;24,42;23,67;
29.10.2009;14:32:18,0;28,01;30,44;28,83;0,00;21,24;21,21;24,42;23,67;
29.10.2009;14:32:18,0;28,01;30,44;28,83;0,00;21,24;21,21;24,42;23,67;
29.10.2009;14:32:18,0;28,01;30,44;28,83;0,00;21,24;21,21;24,42;23,67;
29.10.2009;14:32:18,0;27,95;30,33;28,76;0,00;21,26;21,21;24,42;23,67;
29.10.2009;14:32:19,0;28,01;30,44;28,83;0,00;21,24;21,21;24,42;23,67;
29.10.2009;14:32:19,0;28,01;30,44;28,83;0,00;21,24;21,21;24,42;23,67;
29.10.2009;14:32:19,0;28,01;30,44;28,83;0,00;21,26;21,21;24,42;23,67;
29.10.2009;14:32:19,0;28,01;30,44;28,83;0,00;21,26;21,21;24,42;23,67;
29.10.2009;14:32:19,0;28,01;30,44;28,83;0,00;21,24;21,21;24,42;23,67;
29.10.2009;14:32:19,0;28,01;30,44;28,83;0,00;21,26;21,21;24,42;23,67;
29.10.2009;14:32:19,0;28,01;30,44;28,83;0,00;21,24;21,21;24,42;23,67;
29.10.2009;14:32:19,0;28,01;30,44;28,83;0,00;21,24;21,21;24,42;23,67;
29.10.2009;14:32:20,0;28,01;30,44;28,83;0,00;21,26;21,21;24,42;23,67;
29.10.2009;14:32:20,0;27,85;30,26;28,66;0,00;21,24;21,21;24,42;23,67;
29.10.2009;14:32:20,0;28,01;30,44;28,83;0,00;21,24;21,21;24,42;23,67;
29.10.2009;14:32:20,0;28,01;30,44;28,83;0,00;21,26;21,21;24,42;23,67;
29.10.2009;14:32:20,0;28,01;30,44;28,83;0,00;21,24;21,21;24,42;23,67;
29.10.2009;14:32:20,0;28,01;30,44;28,83;0,00;21,26;21,21;24,42;23,67;
29.10.2009;14:32:20,0;28,01;30,44;28,83;0,00;21,24;21,21;24,42;23,67;
29.10.2009;14:32:20,0;28,01;30,44;28,83;0,00;21,24;21,21;24,42;23,67;
29.10.2009;14:32:20,0;28,01;30,44;28,83;0,00;21,24;21,21;24,42;23,67;
29.10.2009;14:32:20,0;28,01;30,44;28,83;0,00;21,26;21,21;24,42;23,67;
29.10.2009;14:32:20,0;28,01;30,44;28,83;0,00;21,26;21,21;24,42;23,67;
29.10.2009;14:32:20,0;28,01;30,44;28,83;0,00;21,24;21,21;24,42;23,67;
29.10.2009;14:32:21,0;28,01;30,44;28,83;0,00;21,24;21,21;24,42;23,67;
29.10.2009;14:32:21,0;28,01;30,44;28,83;0,00;21,26;21,21;24,42;23,67;
29.10.2009;14:32:21,0;27,88;30,30;28,70;0,00;21,24;21,21;24,42;23,67;
29.10.2009;14:32:21,0;28,01;30,44;28,83;0,00;21,24;21,21;24,42;23,67;
29.10.2009;14:32:21,0;28,01;30,44;28,83;0,00;21,24;21,21;24,42;23,67;
29.10.2009;14:32:21,0;28,01;30,44;28,83;0,00;21,24;21,21;24,42;23,67;
29.10.2009;14:32:21,0;28,01;30,44;28,83;0,00;21,24;21,21;24,42;23,67;
29.10.2009;14:32:21,0;28,01;30,44;28,83;0,00;21,26;21,21;24,42;23,67;
29.10.2009;14:32:22,0;28,01;30,44;28,83;0,00;21,26;21,21;24,42;23,67;
29.10.2009;14:32:22,0;28,01;30,44;28,83;0,00;21,26;21,21;24,42;23,67;
29.10.2009;14:32:22,0;28,01;30,44;28,83;0,00;21,24;21,21;24,42;23,67;
29.10.2009;14:32:22,0;28,01;30,44;28,83;0,00;21,26;21,21;24,42;23,67;
29.10.2009;14:32:22,0;28,01;30,44;28,83;0,00;21,26;21,21;24,42;23,67;
29.10.2009;14:32:22,0;28,01;30,44;28,83;0,00;21,24;21,21;24,42;23,67;
29.10.2009;14:32:22,0;28,01;30,44;28,83;0,00;21,24;21,21;24,42;23,67;
29.10.2009;14:32:22,0;28,01;30,44;28,83;0,00;21,24;21,21;24,42;23,67;
29.10.2009;14:32:22,0;28,01;30,44;28,83;0,00;21,26;21,21;24,42;23,67;
29.10.2009;14:32:22,0;28,01;30,44;28,83;0,00;21,24;21,21;24,42;23,67;
29.10.2009;14:32:22,0;28,01;30,44;28,83;0,00;21,24;21,21;24,42;23,67;
29.10.2009;14:32:22,0;28,01;30,44;28,83;0,00;21,24;21,21;24,42;23,67;
29.10.2009;14:32:23,0;28,01;30,44;28,83;0,00;21,24;21,21;24,42;23,67;
29.10.2009;14:32:23,0;28,01;30,44;28,83;0,00;21,24;21,21;24,42;23,67;
29.10.2009;14:32:23,0;28,01;30,44;28,83;0,00;21,26;21,21;24,42;23,67;
29.10.2009;14:32:23,0;28,01;30,44;28,83;0,00;21,26;21,21;24,42;23,67;
29.10.2009;14:32:23,0;28,01;30,44;28,83;0,00;21,24;21,21;24,42;23,67;
29.10.2009;14:32:23,0;28,01;30,44;28,83;0,00;21,26;21,21;24,42;23,67;
29.10.2009;14:32:23,0;28,01;30,44;28,83;0,00;21,24;21,21;24,42;23,67;
29.10.2009;14:32:23,0;28,01;30,44;28,83;0,00;21,26;21,21;24,42;23,67;
29.10.2009;14:32:24,0;28,01;30,44;28,83;0,00;21,24;21,21;24,42;23,67;
29.10.2009;14:32:24,0;28,01;30,44;28,83;0,00;21,26;21,21;24,42;23,67;
29.10.2009;14:32:24,0;28,01;30,44;28,83;0,00;21,24;21,21;24,42;23,67;
29.10.2009;14:32:24,0;28,01;30,44;28,83;0,00;21,24;21,21;24,42;23,67;
29.10.2009;14:32:24,0;28,01;30,44;28,83;0,00;21,24;21,21;24,45;23,67;
29.10.2009;14:32:24,0;28,01;30,44;28,83;0,00;21,26;21,21;24,42;23,67;
29.10.2009;14:32:24,0;28,01;30,44;28,83;0,00;21,24;21,21;24,42;23,67;
29.10.2009;14:32:24,0;28,01;30,44;28,83;0,00;21,24;21,21;24,42;23,67;
29.10.2009;14:32:24,0;28,01;30,44;28,83;0,00;21,26;21,21;24,42;23,67;
29.10.2009;14:32:24,0;28,01;30,44;28,83;0,00;21,26;21,21;24,42;23,67;
29.10.2009;14:32:24,0;28,01;30,44;28,83;0,00;21,26;21,21;24,42;23,67;
29.10.2009;14:32:24,0;28,01;30,44;28,83;0,00;21,24;21,21;24,42;23,67;
29.10.2009;14:32:25,0;28,01;30,44;28,83;0,00;21,24;21,21;24,42;23,67;
29.10.2009;14:32:25,0;28,01;30,44;28,83;0,00;21,24;21,21;24,42;23,69;
29.10.2009;14:32:25,0;28,01;30,44;28,83;0,00;21,24;21,21;24,42;23,67;
29.10.2009;14:32:25,0;28,01;30,44;28,83;0,00;21,24;21,21;24,42;23,69;
29.10.2009;14:32:25,0;28,01;30,44;28,83;0,00;21,24;21,21;24,42;23,67;
29.10.2009;14:32:25,0;28,01;30,44;28,83;0,00;21,24;21,21;24,42;23,69;
29.10.2009;14:32:25,0;28,01;30,44;28,83;0,00;21,24;21,21;24,42;23,69;
29.10.2009;14:32:25,0;28,01;30,44;28,83;0,00;21,24;21,21;24,42;23,67;
29.10.2009;14:32:26,0;28,01;30,44;28,83;0,00;21,24;21,21;24,42;23,67;
29.10.2009;14:32:26,0;28,01;30,44;28,83;0,00;21,24;21,21;24,42;23,67;
29.10.2009;14:32:26,0;28,01;30,44;28,83;0,00;21,26;21,21;24,45;23,69;
29.10.2009;14:32:26,0;28,01;30,44;28,83;0,00;21,24;21,21;24,42;23,69;
29.10.2009;14:32:26,0;28,01;30,44;28,83;0,00;21,26;21,21;24,42;23,67;
29.10.2009;14:32:26,0;28,01;30,44;28,83;0,00;21,26;21,21;24,45;23,69;
29.10.2009;14:32:26,0;28,01;30,44;28,83;0,00;21,24;21,21;24,42;23,69;
29.10.2009;14:32:26,0;28,01;30,44;28,83;0,00;21,26;21,21;24,42;23,69;
29.10.2009;14:32:26,0;28,01;30,44;28,83;0,00;21,26;21,21;24,42;23,69;
29.10.2009;14:32:26,0;28,01;30,44;28,83;0,00;21,24;21,21;24,45;23,67;
29.10.2009;14:32:26,0;28,01;30,44;28,83;0,00;21,24;21,21;24,42;23,69;
29.10.2009;14:32:26,0;28,01;30,44;28,83;0,00;21,26;21,21;24,42;23,67;
29.10.2009;14:32:27,0;28,01;30,44;28,83;0,00;21,26;21,21;24,42;23,69;
29.10.2009;14:32:27,0;28,01;30,44;28,83;0,00;21,26;21,21;24,42;23,69;
29.10.2009;14:32:27,0;28,01;30,44;28,83;0,00;21,26;21,21;24,42;23,69;
29.10.2009;14:32:27,0;28,01;30,44;28,83;0,00;21,26;21,21;24,45;23,69;
29.10.2009;14:32:27,0;28,01;30,44;28,83;0,00;21,26;21,21;24,45;23,69;
29.10.2009;14:32:27,0;28,01;30,44;28,83;0,00;21,26;21,21;24,45;23,69;
29.10.2009;14:32:27,0;28,01;30,44;28,83;0,00;21,26;21,21;24,45;23,69;
29.10.2009;14:32:27,0;28,01;30,44;28,83;0,00;21,24;21,21;24,45;23,69;
29.10.2009;14:32:28,0;28,01;30,44;28,83;0,00;21,24;21,21;24,45;23,69;
29.10.2009;14:32:28,0;28,01;30,44;28,83;0,00;21,26;21,21;24,45;23,69;
29.10.2009;14:32:28,0;28,01;30,44;28,83;0,00;21,26;21,21;24,45;23,69;
29.10.2009;14:32:28,0;28,01;30,44;28,83;0,00;21,24;21,21;24,42;23,69;
29.10.2009;14:32:28,0;28,01;30,44;28,83;0,00;21,26;21,21;24,45;23,67;
29.10.2009;14:32:28,0;28,01;30,44;28,83;0,00;21,24;21,21;24,42;23,69;
29.10.2009;14:32:28,0;28,01;30,44;28,83;0,00;21,24;21,21;24,45;23,69;
29.10.2009;14:32:28,0;28,01;30,44;28,83;0,00;21,24;21,21;24,45;23,69;
29.10.2009;14:32:28,0;28,01;30,44;28,83;0,00;21,26;21,21;24,45;23,69;
29.10.2009;14:32:28,0;28,01;30,44;28,83;0,00;21,26;21,21;24,45;23,69;
29.10.2009;14:32:28,0;28,01;30,44;28,83;0,00;21,26;21,21;24,45;23,69;
29.10.2009;14:32:28,0;28,01;30,44;28,83;0,00;21,26;21,21;24,45;23,67;
29.10.2009;14:32:29,0;28,01;30,44;28,83;0,00;21,26;21,21;24,45;23,69;
29.10.2009;14:32:29,0;28,01;30,44;28,83;0,00;21,26;21,21;24,45;23,69;
29.10.2009;14:32:29,0;28,01;30,44;28,83;0,00;21,24;21,21;24,45;23,69;
29.10.2009;14:32:29,0;28,01;30,44;28,83;0,00;21,24;21,21;24,45;23,69;
29.10.2009;14:32:29,0;28,01;30,44;28,83;0,00;21,26;21,21;24,45;23,69;
29.10.2009;14:32:29,0;28,01;30,44;28,83;0,00;21,24;21,21;24,45;23,69;
29.10.2009;14:32:29,0;28,01;30,44;28,83;0,00;21,24;21,21;24,45;23,69;
29.10.2009;14:32:29,0;28,01;30,44;28,83;0,00;21,24;21,21;24,45;23,69;
29.10.2009;14:32:30,0;28,01;30,44;28,83;0,00;21,26;21,21;24,45;23,69;
29.10.2009;14:32:30,0;28,01;30,44;28,83;0,00;21,24;21,21;24,45;23,67;
29.10.2009;14:32:30,0;28,01;30,44;28,83;0,00;21,26;21,21;24,45;23,69;
29.10.2009;14:32:30,0;28,01;30,44;28,83;0,00;21,26;21,21;24,45;23,69;
29.10.2009;14:32:30,0;28,01;30,44;28,83;0,00;21,26;21,21;24,45;23,69;
29.10.2009;14:32:30,0;28,01;30,44;28,83;0,00;21,26;21,21;24,45;23,69;
29.10.2009;14:32:30,0;28,01;30,44;28,83;0,00;21,24;21,21;24,45;23,69;
29.10.2009;14:32:30,0;28,01;30,44;28,83;0,00;21,24;21,21;24,45;23,69;
29.10.2009;14:32:30,0;28,01;30,44;28,83;0,00;21,24;21,21;24,45;23,69;
29.10.2009;14:32:30,0;28,01;30,44;28,83;0,00;21,26;21,21;24,45;23,69;
29.10.2009;14:32:30,0;28,01;30,44;28,83;0,00;21,24;21,21;24,45;23,69;
29.10.2009;14:32:30,0;28,01;30,44;28,83;0,00;21,24;21,21;24,45;23,69;
29.10.2009;14:32:31,0;28,01;30,44;28,83;0,00;21,24;21,21;24,45;23,69;
29.10.2009;14:32:31,0;28,01;30,44;28,83;0,00;21,26;21,21;24,45;23,69;
29.10.2009;14:32:31,0;28,01;30,44;28,83;0,00;21,24;21,21;24,45;23,69;
29.10.2009;14:32:31,0;28,01;30,44;28,83;0,00;21,26;21,21;24,45;23,69;
29.10.2009;14:32:31,0;28,01;30,44;28,83;0,00;21,26;21,21;24,45;23,69;
29.10.2009;14:32:31,0;28,01;30,44;28,83;0,00;21,24;21,21;24,45;23,69;
29.10.2009;14:32:31,0;28,01;30,44;28,83;0,00;21,26;21,21;24,45;23,69;
29.10.2009;14:32:31,0;28,01;30,44;28,83;0,00;21,26;21,21;24,45;23,69;
29.10.2009;14:32:32,0;28,01;30,44;28,83;0,00;21,24;21,21;24,45;23,69;
29.10.2009;14:32:32,0;28,01;30,44;28,83;0,00;21,24;21,21;24,45;23,69;
29.10.2009;14:32:32,0;28,01;30,44;28,83;0,00;21,26;21,21;24,45;23,69;
29.10.2009;14:32:32,0;28,01;30,44;28,83;0,00;21,26;21,21;24,45;23,69;
29.10.2009;14:32:32,0;28,01;30,44;28,83;0,00;21,24;21,21;24,45;23,69;
29.10.2009;14:32:32,0;28,01;30,44;28,83;0,00;21,24;21,21;24,45;23,69;
29.10.2009;14:32:32,0;28,01;30,44;28,83;0,00;21,26;21,21;24,45;23,69;
29.10.2009;14:32:32,0;28,01;30,44;28,83;0,00;21,26;21,21;24,45;23,69;
29.10.2009;14:32:32,0;28,01;30,44;28,83;0,00;21,26;21,21;24,45;23,69;
29.10.2009;14:32:32,0;28,01;30,44;28,83;0,00;21,26;21,21;24,45;23,69;
29.10.2009;14:32:32,0;28,01;30,44;28,83;0,00;21,24;21,21;24,45;23,69;
29.10.2009;14:32:32,0;28,01;30,44;28,83;0,00;21,24;21,21;24,45;23,69;
29.10.2009;14:32:33,0;28,01;30,44;28,83;0,00;21,24;21,21;24,45;23,69;
29.10.2009;14:32:33,0;28,01;30,44;28,83;0,00;21,26;21,21;24,45;23,69;
29.10.2009;14:32:33,0;28,01;30,44;28,83;0,00;21,26;21,21;24,45;23,69;
29.10.2009;14:32:33,0;28,01;30,44;28,83;0,00;21,26;21,21;24,45;23,69;
29.10.2009;14:32:33,0;28,01;30,44;28,83;0,00;21,24;21,21;24,45;23,69;
29.10.2009;14:32:33,0;28,01;30,44;28,83;0,00;21,26;21,21;24,45;23,69;
29.10.2009;14:32:33,0;28,01;30,44;28,83;0,00;21,26;21,21;24,45;23,69;
29.10.2009;14:32:33,0;28,01;30,44;28,83;0,00;21,24;21,21;24,45;23,69;
29.10.2009;14:32:34,0;28,01;30,44;28,83;0,00;21,26;21,21;24,45;23,69;
29.10.2009;14:32:34,0;28,01;30,44;28,83;0,00;21,26;21,21;24,45;23,69;
29.10.2009;14:32:34,0;28,01;30,44;28,83;0,00;21,26;21,21;24,45;23,69;
29.10.2009;14:32:34,0;28,01;30,44;28,83;0,00;21,26;21,21;24,45;23,69;
29.10.2009;14:32:34,0;28,01;30,44;28,83;0,00;21,24;21,21;24,45;23,69;
29.10.2009;14:32:34,0;28,01;30,44;28,83;0,00;21,26;21,21;24,45;23,69;
29.10.2009;14:32:34,0;28,01;30,44;28,83;0,00;21,24;21,21;24,45;23,69;
29.10.2009;14:32:34,0;28,01;30,44;28,83;0,00;21,26;21,21;24,45;23,69;
29.10.2009;14:32:34,0;28,01;30,44;28,83;0,00;21,24;21,21;24,45;23,69;
29.10.2009;14:32:34,0;28,01;30,44;28,83;0,00;21,26;21,21;24,45;23,69;
29.10.2009;14:32:34,0;28,01;30,44;28,83;0,00;21,24;21,21;24,45;23,69;
29.10.2009;14:32:34,0;28,01;30,44;28,83;0,00;21,24;21,21;24,45;23,69;
29.10.2009;14:32:35,0;28,01;30,44;28,83;0,00;21,26;21,21;24,45;23,69;
29.10.2009;14:32:35,0;28,01;30,44;28,83;0,00;21,26;21,21;24,45;23,69;
29.10.2009;14:32:35,0;28,01;30,44;28,83;0,00;21,26;21,21;24,45;23,69;
29.10.2009;14:32:35,0;28,01;30,44;28,83;0,00;21,24;21,21;24,45;23,69;
29.10.2009;14:32:35,0;28,01;30,44;28,83;0,00;21,26;21,21;24,45;23,69;
29.10.2009;14:32:35,0;28,01;30,44;28,83;0,00;21,24;21,21;24,45;23,69;
29.10.2009;14:32:35,0;28,01;30,44;28,83;0,00;21,24;21,21;24,45;23,69;
29.10.2009;14:32:35,0;28,01;30,44;28,83;0,00;21,26;21,21;24,45;23,69;
29.10.2009;14:32:36,0;28,01;30,44;28,83;0,00;21,24;21,21;24,45;23,69;
29.10.2009;14:32:36,0;28,01;30,44;28,83;0,00;21,24;21,21;24,45;23,69;
29.10.2009;14:32:36,0;28,01;30,44;28,83;0,00;21,26;21,21;24,45;23,69;
29.10.2009;14:32:36,0;28,01;30,44;28,83;0,00;21,24;21,21;24,45;23,69;
29.10.2009;14:32:36,0;28,01;30,44;28,83;0,00;21,26;21,21;24,45;23,69;
29.10.2009;14:32:36,0;28,01;30,44;28,83;0,00;21,24;21,21;24,45;23,69;
29.10.2009;14:32:36,0;28,01;30,44;28,83;0,00;21,24;21,21;24,45;23,69;
29.10.2009;14:32:36,0;28,01;30,44;28,83;0,00;21,26;21,21;24,45;23,69;
29.10.2009;14:32:36,0;28,01;30,44;28,83;0,00;21,24;21,21;24,45;23,69;
29.10.2009;14:32:36,0;28,01;30,44;28,83;0,00;21,24;21,21;24,45;23,69;
29.10.2009;14:32:36,0;28,01;30,44;28,83;0,00;21,24;21,21;24,45;23,69;
29.10.2009;14:32:36,0;28,01;30,44;28,83;0,00;21,24;21,21;24,45;23,69;
29.10.2009;14:32:37,0;28,01;30,44;28,83;0,00;21,26;21,21;24,45;23,69;
29.10.2009;14:32:37,0;28,01;30,44;28,83;0,00;21,24;21,21;24,45;23,72;
29.10.2009;14:32:37,0;28,01;30,44;28,83;0,00;21,24;21,21;24,48;23,69;
29.10.2009;14:32:37,0;28,01;30,44;28,83;0,00;21,26;21,21;24,45;23,69;
29.10.2009;14:32:37,0;28,01;30,44;28,83;0,00;21,24;21,21;24,45;23,69;
29.10.2009;14:32:37,0;28,01;30,44;28,83;0,00;21,26;21,21;24,45;23,69;
29.10.2009;14:32:37,0;28,01;30,44;28,83;0,00;21,24;21,21;24,45;23,69;
29.10.2009;14:32:37,0;28,01;30,44;28,83;0,00;21,24;21,21;24,45;23,72;
29.10.2009;14:32:38,0;28,01;30,44;28,83;0,00;21,24;21,21;24,45;23,69;
29.10.2009;14:32:38,0;28,01;30,44;28,83;0,00;21,24;21,21;24,45;23,69;
29.10.2009;14:32:38,0;28,01;30,44;28,83;0,00;21,24;21,21;24,45;23,69;
29.10.2009;14:32:38,0;28,01;30,44;28,83;0,00;21,24;21,21;24,45;23,69;
29.10.2009;14:32:38,0;28,01;30,44;28,83;0,00;21,26;21,21;24,45;23,69;
29.10.2009;14:32:38,0;28,01;30,44;28,83;0,00;21,24;21,21;24,45;23,69;
29.10.2009;14:32:38,0;28,01;30,44;28,83;0,00;21,24;21,21;24,45;23,69;
29.10.2009;14:32:38,0;28,01;30,44;28,83;0,00;21,24;21,21;24,45;23,69;
29.10.2009;14:32:38,0;28,01;30,44;28,83;0,00;21,26;21,21;24,45;23,69;
29.10.2009;14:32:38,0;28,01;30,44;28,83;0,00;21,24;21,21;24,45;23,69;
29.10.2009;14:32:38,0;28,01;30,44;28,83;0,00;21,24;21,21;24,45;23,72;
29.10.2009;14:32:38,0;28,01;30,44;28,83;0,00;21,24;21,21;24,45;23,69;
29.10.2009;14:32:39,0;28,01;30,44;28,83;0,00;21,24;21,21;24,45;23,69;
29.10.2009;14:32:39,0;28,01;30,44;28,83;0,00;21,24;21,21;24,45;23,69;
29.10.2009;14:32:39,0;28,01;30,44;28,83;0,00;21,26;21,21;24,45;23,69;
29.10.2009;14:32:39,0;28,01;30,44;28,83;0,00;21,26;21,21;24,45;23,72;
29.10.2009;14:32:39,0;28,01;30,44;28,83;0,00;21,26;21,21;24,48;23,69;
29.10.2009;14:32:39,0;28,01;30,44;28,83;0,00;21,26;21,21;24,45;23,72;
29.10.2009;14:32:39,0;28,01;30,44;28,83;0,00;21,24;21,21;24,48;23,72;
29.10.2009;14:32:39,0;28,01;30,44;28,83;0,00;21,26;21,21;24,45;23,69;
29.10.2009;14:32:40,0;28,01;30,44;28,83;0,00;21,26;21,21;24,45;23,72;
29.10.2009;14:32:40,0;28,01;30,44;28,83;0,00;21,26;21,21;24,48;23,69;
29.10.2009;14:32:40,0;28,01;30,44;28,83;0,00;21,24;21,21;24,45;23,72;
29.10.2009;14:32:40,0;28,01;30,44;28,83;0,00;21,26;21,21;24,45;23,69;
29.10.2009;14:32:40,0;28,01;30,44;28,83;0,00;21,24;21,21;24,48;23,69;
29.10.2009;14:32:40,0;28,01;30,44;28,83;0,00;21,26;21,21;24,45;23,72;
29.10.2009;14:32:40,0;28,01;30,44;28,83;0,00;21,24;21,21;24,48;23,69;
29.10.2009;14:32:40,0;28,01;30,44;28,83;0,00;21,24;21,21;24,48;23,72;
29.10.2009;14:32:40,0;28,01;30,44;28,83;0,00;21,26;21,21;24,45;23,72;
29.10.2009;14:32:40,0;28,01;30,44;28,83;0,00;21,26;21,21;24,48;23,69;
29.10.2009;14:32:40,0;28,01;30,44;28,83;0,00;21,26;21,21;24,48;23,72;
29.10.2009;14:32:40,0;28,01;30,44;28,83;0,00;21,24;21,21;24,48;23,72;
29.10.2009;14:32:41,0;28,01;30,44;28,83;0,00;21,26;21,21;24,48;23,69;
29.10.2009;14:32:41,0;28,01;30,44;28,83;0,00;21,26;21,21;24,48;23,72;
29.10.2009;14:32:41,0;28,01;30,44;28,83;0,00;21,26;21,21;24,45;23,72;
29.10.2009;14:32:41,0;28,01;30,44;28,83;0,00;21,24;21,21;24,48;23,72;
29.10.2009;14:32:41,0;28,01;30,44;28,83;0,00;21,24;21,21;24,48;23,72;
29.10.2009;14:32:41,0;28,01;30,44;28,83;0,00;21,26;21,21;24,48;23,69;
29.10.2009;14:32:41,0;28,01;30,44;28,83;0,00;21,24;21,21;24,45;23,72;
29.10.2009;14:32:41,0;28,01;30,44;28,83;0,00;21,24;21,21;24,48;23,72;
29.10.2009;14:32:42,0;28,01;30,44;28,83;0,00;21,24;21,21;24,45;23,69;
29.10.2009;14:32:42,0;28,01;30,44;28,83;0,00;21,24;21,21;24,45;23,72;
29.10.2009;14:32:42,0;28,01;30,44;28,83;0,00;21,26;21,21;24,48;23,72;
29.10.2009;14:32:42,0;28,01;30,44;28,83;0,00;21,24;21,21;24,48;23,72;
29.10.2009;14:32:42,0;28,01;30,44;28,83;0,00;21,26;21,21;24,45;23,72;
29.10.2009;14:32:42,0;28,01;30,44;28,83;0,00;21,26;21,21;24,48;23,69;
29.10.2009;14:32:42,0;28,01;30,44;28,83;0,00;21,24;21,21;24,48;23,72;
29.10.2009;14:32:42,0;28,01;30,44;28,83;0,00;21,24;21,21;24,45;23,72;
29.10.2009;14:32:42,0;28,01;30,44;28,83;0,00;21,26;21,21;24,48;23,72;
29.10.2009;14:32:42,0;28,01;30,44;28,83;0,00;21,26;21,21;24,48;23,72;
29.10.2009;14:32:42,0;28,01;30,44;28,83;0,00;21,24;21,21;24,48;23,72;
29.10.2009;14:32:42,0;28,01;30,44;28,83;0,00;21,26;21,21;24,48;23,72;
29.10.2009;14:32:43,0;28,01;30,44;28,83;0,00;21,24;21,21;24,48;23,72;
29.10.2009;14:32:43,0;28,01;30,44;28,83;0,00;21,26;21,21;24,48;23,72;
29.10.2009;14:32:43,0;28,01;30,44;28,83;0,00;21,24;21,21;24,48;23,72;
29.10.2009;14:32:43,0;28,01;30,44;28,83;0,00;21,26;21,21;24,48;23,72;
29.10.2009;14:32:43,0;28,01;30,44;28,83;0,00;21,26;21,21;24,48;23,72;
29.10.2009;14:32:43,0;28,01;30,44;28,83;0,00;21,26;21,21;24,48;23,72;
29.10.2009;14:32:43,0;28,01;30,44;28,83;0,00;21,26;21,21;24,48;23,69;
29.10.2009;14:32:43,0;28,01;30,44;28,83;0,00;21,24;21,21;24,48;23,72;
29.10.2009;14:32:44,0;28,01;30,44;28,83;0,00;21,24;21,21;24,48;23,72;
29.10.2009;14:32:44,0;28,01;30,44;28,83;0,00;21,26;21,21;24,48;23,72;
29.10.2009;14:32:44,0;28,01;30,44;28,83;0,00;21,26;21,21;24,48;23,72;
29.10.2009;14:32:44,0;28,01;30,44;28,83;0,00;21,26;21,21;24,48;23,72;
29.10.2009;14:32:44,0;28,01;30,44;28,83;0,00;21,26;21,21;24,48;23,72;
29.10.2009;14:32:44,0;28,01;30,44;28,83;0,00;21,26;21,21;24,48;23,72;
29.10.2009;14:32:44,0;28,01;30,44;28,83;0,00;21,26;21,21;24,48;23,72;
29.10.2009;14:32:44,0;28,01;30,44;28,83;0,00;21,24;21,21;24,48;23,72;
29.10.2009;14:32:44,0;28,01;30,44;28,83;0,00;21,24;21,21;24,48;23,72;
29.10.2009;14:32:44,0;28,01;30,44;28,83;0,00;21,26;21,23;24,48;23,72;
29.10.2009;14:32:44,0;28,01;30,44;28,83;0,00;21,26;21,21;24,48;23,72;
29.10.2009;14:32:44,0;28,01;30,44;28,83;0,00;21,24;21,21;24,48;23,72;
29.10.2009;14:32:45,0;28,01;30,44;28,83;0,00;21,26;21,21;24,48;23,72;
29.10.2009;14:32:45,0;28,01;30,44;28,83;0,00;21,24;21,21;24,48;23,72;
29.10.2009;14:32:45,0;28,01;30,44;28,83;0,00;21,26;21,21;24,48;23,72;
29.10.2009;14:32:45,0;28,01;30,44;28,83;0,00;21,24;21,21;24,48;23,72;
29.10.2009;14:32:45,0;28,01;30,44;28,83;0,00;21,24;21,21;24,48;23,72;
29.10.2009;14:32:45,0;28,01;30,44;28,83;0,00;21,26;21,21;24,48;23,72;
29.10.2009;14:32:45,0;28,01;30,44;28,83;0,00;21,26;21,21;24,48;23,72;
29.10.2009;14:32:45,0;28,01;30,44;28,83;0,00;21,24;21,21;24,48;23,72;
29.10.2009;14:32:46,0;28,01;30,44;28,83;0,00;21,24;21,21;24,48;23,72;
29.10.2009;14:32:46,0;28,01;30,44;28,83;0,00;21,26;21,21;24,48;23,72;
29.10.2009;14:32:46,0;28,01;30,44;28,83;0,00;21,24;21,21;24,48;23,72;
29.10.2009;14:32:46,0;28,01;30,44;28,83;0,00;21,26;21,21;24,48;23,72;
29.10.2009;14:32:46,0;28,01;30,44;28,83;0,00;21,26;21,23;24,48;23,72;
29.10.2009;14:32:46,0;28,01;30,44;28,83;0,00;21,26;21,21;24,48;23,72;
29.10.2009;14:32:46,0;28,01;30,44;28,83;0,00;21,26;21,21;24,48;23,72;
29.10.2009;14:32:46,0;28,01;30,44;28,83;0,00;21,26;21,21;24,48;23,72;
29.10.2009;14:32:46,0;28,01;30,44;28,83;0,00;21,26;21,21;24,48;23,72;
29.10.2009;14:32:46,0;28,01;30,44;28,83;0,00;21,26;21,21;24,48;23,72;
29.10.2009;14:32:46,0;28,01;30,44;28,83;0,00;21,24;21,21;24,48;23,72;
29.10.2009;14:32:46,0;28,01;30,44;28,83;0,00;21,26;21,21;24,48;23,72;
29.10.2009;14:32:47,0;28,01;30,44;28,83;0,00;21,24;21,21;24,48;23,72;
29.10.2009;14:32:47,0;28,01;30,44;28,83;0,00;21,24;21,21;24,48;23,72;
29.10.2009;14:32:47,0;28,01;30,44;28,83;0,00;21,26;21,21;24,48;23,72;
29.10.2009;14:32:47,0;28,01;30,44;28,83;0,00;21,26;21,21;24,48;23,72;
29.10.2009;14:32:47,0;28,01;30,44;28,83;0,00;21,26;21,21;24,48;23,72;
29.10.2009;14:32:47,0;28,01;30,44;28,83;0,00;21,26;21,21;24,48;23,72;
29.10.2009;14:32:47,0;28,01;30,44;28,83;0,00;21,26;21,21;24,48;23,72;
29.10.2009;14:32:47,0;28,01;30,44;28,83;0,00;21,24;21,21;24,48;23,72;
29.10.2009;14:32:48,0;28,01;30,44;28,83;0,00;21,24;21,21;24,48;23,72;
29.10.2009;14:32:48,0;28,01;30,44;28,83;0,00;21,24;21,21;24,48;23,72;
29.10.2009;14:32:48,0;28,01;30,44;28,83;0,00;21,24;21,21;24,48;23,72;
29.10.2009;14:32:48,0;28,01;30,44;28,83;0,00;21,26;21,21;24,48;23,72;
29.10.2009;14:32:48,0;28,01;30,44;28,83;0,00;21,24;21,21;24,48;23,72;
29.10.2009;14:32:48,0;28,01;30,44;28,83;0,00;21,24;21,21;24,48;23,72;
29.10.2009;14:32:48,0;28,01;30,44;28,83;0,00;21,24;21,21;24,48;23,72;
29.10.2009;14:32:48,0;28,01;30,44;28,83;0,00;21,26;21,21;24,48;23,72;
29.10.2009;14:32:48,0;28,01;30,44;28,83;0,00;21,24;21,21;24,48;23,72;
29.10.2009;14:32:48,0;28,01;30,44;28,83;0,00;21,24;21,21;24,48;23,72;
29.10.2009;14:32:48,0;28,01;30,44;28,83;0,00;21,24;21,21;24,48;23,72;
29.10.2009;14:32:48,0;28,01;30,44;28,83;0,00;21,26;21,21;24,48;23,72;
29.10.2009;14:32:49,0;28,01;30,44;28,83;0,00;21,26;21,21;24,48;23,72;
29.10.2009;14:32:49,0;28,01;30,44;28,83;0,00;21,26;21,21;24,51;23,72;
29.10.2009;14:32:49,0;28,01;30,44;28,83;0,00;21,26;21,21;24,48;23,72;
29.10.2009;14:32:49,0;28,01;30,44;28,83;0,00;21,26;21,21;24,48;23,72;
29.10.2009;14:32:49,0;28,01;30,44;28,83;0,00;21,24;21,21;24,48;23,72;
29.10.2009;14:32:49,0;28,01;30,44;28,83;0,00;21,26;21,21;24,48;23,72;
29.10.2009;14:32:49,0;28,01;30,44;28,83;0,00;21,24;21,21;24,48;23,72;
29.10.2009;14:32:49,0;28,01;30,44;28,83;0,00;21,26;21,21;24,48;23,72;
29.10.2009;14:32:50,0;28,01;30,44;28,83;0,00;21,24;21,21;24,48;23,72;
29.10.2009;14:32:50,0;28,01;30,44;28,83;0,00;21,26;21,21;24,48;23,72;
29.10.2009;14:32:50,0;28,01;30,44;28,83;0,00;21,24;21,21;24,48;23,72;
29.10.2009;14:32:50,0;28,01;30,44;28,83;0,00;21,24;21,21;24,48;23,72;
29.10.2009;14:32:50,0;28,01;30,44;28,83;0,00;21,26;21,21;24,48;23,72;
29.10.2009;14:32:50,0;28,01;30,44;28,83;0,00;21,24;21,21;24,48;23,72;
29.10.2009;14:32:50,0;28,01;30,44;28,83;0,00;21,24;21,21;24,48;23,72;
29.10.2009;14:32:50,0;28,01;30,44;28,83;0,00;21,24;21,21;24,48;23,72;
29.10.2009;14:32:50,0;28,01;30,44;28,83;0,00;21,26;21,21;24,48;23,72;
29.10.2009;14:32:50,0;28,01;30,44;28,83;0,00;21,26;21,21;24,48;23,72;
29.10.2009;14:32:50,0;28,01;30,44;28,83;0,00;21,24;21,21;24,48;23,72;
29.10.2009;14:32:50,0;28,01;30,44;28,83;0,00;21,26;21,21;24,51;23,72;
29.10.2009;14:32:51,0;28,01;30,44;28,83;0,00;21,26;21,21;24,48;23,72;
29.10.2009;14:32:51,0;28,01;30,44;28,83;0,00;21,24;21,21;24,51;23,72;
29.10.2009;14:32:51,0;28,01;30,44;28,83;0,00;21,26;21,21;24,51;23,72;
29.10.2009;14:32:51,0;28,01;30,44;28,83;0,00;21,24;21,21;24,48;23,72;
29.10.2009;14:32:51,0;28,01;30,44;28,83;0,00;21,26;21,21;24,48;23,72;
29.10.2009;14:32:51,0;28,01;30,44;28,83;0,00;21,26;21,21;24,48;23,75;
29.10.2009;14:32:51,0;28,01;30,44;28,83;0,00;21,26;21,21;24,48;23,72;
29.10.2009;14:32:51,0;28,01;30,44;28,83;0,00;21,26;21,21;24,48;23,75;
29.10.2009;14:32:52,0;28,01;30,44;28,83;0,00;21,24;21,21;24,48;23,72;
29.10.2009;14:32:52,0;28,01;30,44;28,83;0,00;21,24;21,21;24,51;23,72;
29.10.2009;14:32:52,0;28,01;30,44;28,83;0,00;21,26;21,23;24,51;23,72;
29.10.2009;14:32:52,0;28,01;30,44;28,83;0,00;21,26;21,21;24,48;23,72;
29.10.2009;14:32:52,0;28,01;30,44;28,83;0,00;21,26;21,21;24,48;23,72;
29.10.2009;14:32:52,0;28,01;30,44;28,83;0,00;21,26;21,21;24,51;23,72;
29.10.2009;14:32:52,0;28,01;30,44;28,83;0,00;21,26;21,21;24,48;23,72;
29.10.2009;14:32:52,0;28,01;30,44;28,83;0,00;21,26;21,21;24,51;23,72;
29.10.2009;14:32:52,0;28,01;30,44;28,83;0,00;21,24;21,23;24,48;23,75;
29.10.2009;14:32:52,0;28,01;30,44;28,83;0,00;21,24;21,23;24,48;23,72;
29.10.2009;14:32:52,0;28,01;30,44;28,83;0,00;21,26;21,21;24,51;23,72;
29.10.2009;14:32:52,0;28,01;30,44;28,83;0,00;21,24;21,21;24,51;23,72;
29.10.2009;14:32:53,0;28,01;30,44;28,83;0,00;21,26;21,21;24,48;23,72;
29.10.2009;14:32:53,0;28,01;30,44;28,83;0,00;21,26;21,21;24,51;23,72;
29.10.2009;14:32:53,0;28,01;30,44;28,83;0,00;21,26;21,21;24,48;23,75;
29.10.2009;14:32:53,0;28,01;30,44;28,83;0,00;21,26;21,21;24,51;23,75;
29.10.2009;14:32:53,0;28,01;30,44;28,83;0,00;21,26;21,21;24,51;23,75;
29.10.2009;14:32:53,0;28,01;30,44;28,83;0,00;21,26;21,21;24,51;23,72;
29.10.2009;14:32:53,0;28,01;30,44;28,83;0,00;21,26;21,21;24,51;23,75;
29.10.2009;14:32:53,0;28,01;30,44;28,83;0,00;21,24;21,21;24,51;23,75;
29.10.2009;14:32:54,0;28,01;30,44;28,83;0,00;21,24;21,21;24,51;23,75;
29.10.2009;14:32:54,0;28,01;30,44;28,83;0,00;21,24;21,21;24,51;23,72;
29.10.2009;14:32:54,0;28,01;30,44;28,83;0,00;21,24;21,21;24,51;23,72;
29.10.2009;14:32:54,0;28,01;30,44;28,83;0,00;21,26;21,21;24,51;23,72;
29.10.2009;14:32:54,0;28,01;30,44;28,83;0,00;21,24;21,21;24,51;23,75;
29.10.2009;14:32:54,0;28,01;30,44;28,83;0,00;21,24;21,21;24,51;23,75;
29.10.2009;14:32:54,0;28,01;30,44;28,83;0,00;21,24;21,21;24,51;23,75;
29.10.2009;14:32:54,0;28,01;30,44;28,83;0,00;21,24;21,21;24,51;23,75;
29.10.2009;14:32:54,0;28,01;30,44;28,83;0,00;21,24;21,21;24,51;23,72;
29.10.2009;14:32:54,0;28,01;30,44;28,83;0,00;21,24;21,21;24,51;23,72;
29.10.2009;14:32:54,0;28,01;30,44;28,83;0,00;21,24;21,21;24,51;23,75;
29.10.2009;14:32:54,0;28,01;30,44;28,83;0,00;21,26;21,21;24,51;23,75;
29.10.2009;14:32:55,0;28,01;30,44;28,83;0,00;21,24;21,21;24,51;23,75;
29.10.2009;14:32:55,0;28,01;30,44;28,83;0,00;21,26;21,21;24,51;23,72;
29.10.2009;14:32:55,0;28,01;30,44;28,83;0,00;21,24;21,21;24,51;23,75;
29.10.2009;14:32:55,0;28,01;30,44;28,83;0,00;21,26;21,21;24,51;23,75;
29.10.2009;14:32:55,0;28,01;30,44;28,83;0,00;21,26;21,21;24,51;23,72;
29.10.2009;14:32:55,0;28,01;30,44;28,83;0,00;21,24;21,21;24,51;23,75;
29.10.2009;14:32:55,0;28,01;30,44;28,83;0,00;21,24;21,21;24,51;23,75;
29.10.2009;14:32:55,0;28,01;30,44;28,83;0,00;21,26;21,21;24,51;23,72;
29.10.2009;14:32:56,0;28,01;30,44;28,83;0,00;21,24;21,21;24,51;23,75;
29.10.2009;14:32:56,0;28,01;30,44;28,83;0,00;21,26;21,21;24,51;23,75;
29.10.2009;14:32:56,0;28,01;30,44;28,83;0,00;21,26;21,21;24,51;23,75;
29.10.2009;14:32:56,0;28,01;30,44;28,83;0,00;21,26;21,21;24,51;23,75;
29.10.2009;14:32:56,0;28,01;30,44;28,83;0,00;21,24;21,21;24,51;23,75;
29.10.2009;14:32:56,0;28,01;30,44;28,83;0,00;21,24;21,21;24,51;23,75;
29.10.2009;14:32:56,0;28,01;30,44;28,83;0,00;21,26;21,21;24,51;23,75;
29.10.2009;14:32:56,0;28,01;30,44;28,83;0,00;21,24;21,21;24,51;23,75;
29.10.2009;14:32:56,0;28,01;30,44;28,83;0,00;21,24;21,21;24,51;23,72;
29.10.2009;14:32:56,0;28,01;30,44;28,83;0,00;21,24;21,21;24,51;23,75;
29.10.2009;14:32:56,0;28,01;30,44;28,83;0,00;21,26;21,21;24,51;23,75;
29.10.2009;14:32:56,0;28,01;30,44;28,83;0,00;21,26;21,21;24,51;23,75;
29.10.2009;14:32:57,0;28,01;30,44;28,83;0,00;21,26;21,23;24,51;23,72;
29.10.2009;14:32:57,0;28,01;30,44;28,83;0,00;21,24;21,21;24,51;23,75;
29.10.2009;14:32:57,0;28,01;30,44;28,83;0,00;21,26;21,21;24,48;23,75;
29.10.2009;14:32:57,0;28,01;30,44;28,83;0,00;21,26;21,21;24,51;23,75;
29.10.2009;14:32:57,0;28,01;30,44;28,83;0,00;21,26;21,21;24,51;23,75;
29.10.2009;14:32:57,0;28,01;30,44;28,83;0,00;21,24;21,21;24,48;23,75;
29.10.2009;14:32:57,0;28,01;30,44;28,83;0,00;21,24;21,21;24,51;23,75;
29.10.2009;14:32:57,0;28,01;30,44;28,83;0,00;21,26;21,21;24,51;23,75;
29.10.2009;14:32:58,0;28,01;30,44;28,83;0,00;21,24;21,21;24,51;23,75;
29.10.2009;14:32:58,0;28,01;30,44;28,83;0,00;21,24;21,21;24,51;23,75;
29.10.2009;14:32:58,0;28,01;30,44;28,83;0,00;21,24;21,21;24,51;23,75;
29.10.2009;14:32:58,0;28,01;30,44;28,83;0,00;21,26;21,21;24,51;23,75;
29.10.2009;14:32:58,0;28,01;30,44;28,83;0,00;21,24;21,21;24,51;23,75;
29.10.2009;14:32:58,0;28,01;30,44;28,83;0,00;21,24;21,21;24,51;23,75;
29.10.2009;14:32:58,0;28,01;30,44;28,83;0,00;21,26;21,21;24,51;23,75;
29.10.2009;14:32:58,0;28,01;30,44;28,83;0,00;21,24;21,21;24,51;23,75;
29.10.2009;14:32:58,0;28,01;30,44;28,83;0,00;21,26;21,21;24,51;23,75;
29.10.2009;14:32:58,0;28,01;30,44;28,83;0,00;21,24;21,21;24,51;23,75;
29.10.2009;14:32:58,0;28,01;30,44;28,83;0,00;21,26;21,21;24,51;23,75;
29.10.2009;14:32:58,0;28,01;30,44;28,83;0,00;21,26;21,21;24,51;23,75;
29.10.2009;14:32:59,0;28,01;30,44;28,83;0,00;21,26;21,21;24,51;23,75;
29.10.2009;14:32:59,0;28,01;30,44;28,83;0,00;21,24;21,21;24,51;23,75;
29.10.2009;14:32:59,0;28,01;30,44;28,83;0,00;21,24;21,21;24,51;23,75;
29.10.2009;14:32:59,0;28,01;30,44;28,83;0,00;21,26;21,21;24,51;23,75;
29.10.2009;14:32:59,0;28,01;30,44;28,83;0,00;21,26;21,21;24,51;23,75;
29.10.2009;14:32:59,0;28,01;30,44;28,83;0,00;21,26;21,21;24,51;23,75;
29.10.2009;14:32:59,0;28,01;30,44;28,83;0,00;21,24;21,21;24,51;23,75;
29.10.2009;14:32:59,0;28,01;30,44;28,83;0,00;21,26;21,21;24,51;23,75;
29.10.2009;14:33:00,0;28,01;30,44;28,83;0,00;21,26;21,21;24,51;23,75;
29.10.2009;14:33:00,0;28,01;30,44;28,83;0,00;21,26;21,21;24,51;23,75;
29.10.2009;14:33:00,0;28,01;30,44;28,83;0,00;21,24;21,21;24,51;23,75;
29.10.2009;14:33:00,0;28,01;30,44;28,83;0,00;21,26;21,21;24,51;23,75;
29.10.2009;14:33:00,0;28,01;30,44;28,83;0,00;21,26;21,21;24,51;23,75;
29.10.2009;14:33:00,0;28,01;30,44;28,83;0,00;21,24;21,21;24,51;23,75;
29.10.2009;14:33:00,0;28,01;30,44;28,83;0,00;21,26;21,21;24,51;23,75;
29.10.2009;14:33:00,0;28,01;30,44;28,83;0,00;21,24;21,21;24,51;23,75;
29.10.2009;14:33:00,0;28,01;30,44;28,83;0,00;21,24;21,21;24,51;23,75;
29.10.2009;14:33:00,0;28,01;30,44;28,83;0,00;21,26;21,21;24,51;23,75;
29.10.2009;14:33:00,0;28,01;30,44;28,83;0,00;21,26;21,21;24,51;23,75;
29.10.2009;14:33:00,0;28,01;30,44;28,83;0,00;21,24;21,21;24,51;23,75;
29.10.2009;14:33:01,0;28,01;30,44;28,83;0,00;21,24;21,21;24,51;23,75;
29.10.2009;14:33:01,0;28,01;30,44;28,83;0,00;21,26;21,21;24,51;23,75;
29.10.2009;14:33:01,0;28,01;30,44;28,83;0,00;21,24;21,21;24,51;23,75;
29.10.2009;14:33:01,0;28,01;30,44;28,83;0,00;21,24;21,21;24,51;23,75;
29.10.2009;14:33:01,0;28,01;30,44;28,83;0,00;21,24;21,21;24,51;23,75;
29.10.2009;14:33:01,0;28,01;30,44;28,83;0,00;21,26;21,21;24,51;23,75;
29.10.2009;14:33:01,0;28,01;30,44;28,83;0,00;21,26;21,21;24,51;23,75;
29.10.2009;14:33:01,0;28,01;30,44;28,83;0,00;21,24;21,21;24,51;23,75;
29.10.2009;14:33:02,0;28,01;30,44;28,83;0,00;21,26;21,21;24,51;23,75;
29.10.2009;14:33:02,0;28,01;30,44;28,83;0,00;21,24;21,21;24,51;23,75;
29.10.2009;14:33:02,0;28,01;30,44;28,83;0,00;21,24;21,21;24,51;23,75;
29.10.2009;14:33:02,0;28,01;30,44;28,83;0,00;21,26;21,21;24,51;23,75;
29.10.2009;14:33:02,0;28,01;30,44;28,83;0,00;21,24;21,21;24,51;23,75;
29.10.2009;14:33:02,0;28,01;30,44;28,83;0,00;21,26;21,21;24,51;23,75;
29.10.2009;14:33:02,0;28,01;30,44;28,83;0,00;21,26;21,21;24,51;23,75;
29.10.2009;14:33:02,0;28,01;30,44;28,83;0,00;21,24;21,21;24,51;23,75;
29.10.2009;14:33:02,0;28,01;30,44;28,83;0,00;21,24;21,21;24,51;23,75;
29.10.2009;14:33:02,0;28,01;30,44;28,83;0,00;21,26;21,21;24,51;23,75;
29.10.2009;14:33:02,0;28,01;30,44;28,83;0,00;21,26;21,21;24,51;23,75;
29.10.2009;14:33:02,0;28,01;30,44;28,83;0,00;21,24;21,21;24,51;23,75;
29.10.2009;14:33:03,0;28,01;30,44;28,83;0,00;21,24;21,21;24,51;23,75;
29.10.2009;14:33:03,0;28,01;30,44;28,83;0,00;21,26;21,21;24,51;23,75;
29.10.2009;14:33:03,0;28,01;30,44;28,83;0,00;21,24;21,21;24,51;23,75;
29.10.2009;14:33:03,0;28,01;30,44;28,83;0,00;21,26;21,21;24,51;23,75;
29.10.2009;14:33:03,0;28,01;30,44;28,83;0,00;21,26;21,21;24,51;23,75;
29.10.2009;14:33:03,0;28,01;30,44;28,83;0,00;21,26;21,21;24,51;23,75;
29.10.2009;14:33:03,0;28,01;30,44;28,83;0,00;21,24;21,21;24,51;23,75;
29.10.2009;14:33:03,0;28,01;30,44;28,83;0,00;21,26;21,21;24,51;23,75;
29.10.2009;14:33:04,0;28,01;30,44;28,83;0,00;21,24;21,21;24,51;23,75;
29.10.2009;14:33:04,0;28,01;30,44;28,83;0,00;21,24;21,21;24,51;23,75;
29.10.2009;14:33:04,0;28,01;30,44;28,83;0,00;21,26;21,21;24,51;23,75;
29.10.2009;14:33:04,0;28,01;30,44;28,83;0,00;21,26;21,21;24,51;23,75;
29.10.2009;14:33:04,0;28,01;30,44;28,83;0,00;21,24;21,21;24,51;23,75;
29.10.2009;14:33:04,0;28,01;30,44;28,83;0,00;21,26;21,21;24,51;23,75;
29.10.2009;14:33:04,0;28,01;30,44;28,83;0,00;21,26;21,21;24,51;23,75;
29.10.2009;14:33:04,0;28,01;30,44;28,83;0,00;21,24;21,21;24,51;23,75;
29.10.2009;14:33:04,0;28,01;30,44;28,83;0,00;21,24;21,21;24,51;23,75;
29.10.2009;14:33:04,0;28,01;30,44;28,83;0,00;21,26;21,21;24,51;23,75;
29.10.2009;14:33:04,0;28,01;30,44;28,83;0,00;21,24;21,21;24,51;23,75;
29.10.2009;14:33:04,0;28,01;30,44;28,83;0,00;21,26;21,21;24,51;23,75;
29.10.2009;14:33:05,0;28,01;30,44;28,83;0,00;21,24;21,21;24,51;23,75;
29.10.2009;14:33:05,0;28,01;30,44;28,83;0,00;21,26;21,21;24,51;23,75;
29.10.2009;14:33:05,0;28,01;30,44;28,83;0,00;21,24;21,21;24,51;23,75;
29.10.2009;14:33:05,0;28,01;30,44;28,83;0,00;21,24;21,21;24,51;23,75;
29.10.2009;14:33:05,0;28,01;30,44;28,83;0,00;21,24;21,21;24,51;23,75;
29.10.2009;14:33:05,0;28,01;30,44;28,83;0,00;21,26;21,21;24,51;23,75;
29.10.2009;14:33:05,0;28,01;30,44;28,83;0,00;21,24;21,21;24,51;23,75;
29.10.2009;14:33:05,0;28,01;30,44;28,83;0,00;21,24;21,21;24,51;23,75;
29.10.2009;14:33:06,0;28,01;30,44;28,83;0,00;21,26;21,21;24,51;23,75;
29.10.2009;14:33:06,0;28,01;30,44;28,83;0,00;21,24;21,21;24,51;23,75;
29.10.2009;14:33:06,0;28,01;30,44;28,83;0,00;21,24;21,21;24,51;23,75;
29.10.2009;14:33:06,0;28,01;30,44;28,83;0,00;21,26;21,21;24,51;23,75;
29.10.2009;14:33:06,0;28,01;30,44;28,83;0,00;21,26;21,21;24,51;23,75;
29.10.2009;14:33:06,0;28,01;30,44;28,83;0,00;21,26;21,21;24,51;23,75;
29.10.2009;14:33:06,0;28,01;30,44;28,83;0,00;21,24;21,21;24,51;23,75;
29.10.2009;14:33:06,0;28,01;30,44;28,83;0,00;21,24;21,21;24,51;23,75;
29.10.2009;14:33:06,0;28,01;30,44;28,83;0,00;21,24;21,21;24,51;23,75;
29.10.2009;14:33:06,0;28,01;30,44;28,83;0,00;21,24;21,21;24,51;23,75;
29.10.2009;14:33:06,0;28,01;30,44;28,83;0,00;21,24;21,21;24,51;23,75;
29.10.2009;14:33:06,0;28,01;30,44;28,83;0,00;21,24;21,21;24,54;23,75;
29.10.2009;14:33:07,0;28,01;30,44;28,83;0,00;21,26;21,21;24,51;23,75;
29.10.2009;14:33:07,0;28,01;30,44;28,83;0,00;21,24;21,21;24,51;23,75;
29.10.2009;14:33:07,0;28,01;30,44;28,83;0,00;21,26;21,21;24,51;23,75;
29.10.2009;14:33:07,0;28,01;30,44;28,83;0,00;21,24;21,21;24,51;23,75;
29.10.2009;14:33:07,0;28,01;30,44;28,83;0,00;21,26;21,21;24,51;23,75;
29.10.2009;14:33:07,0;28,01;30,44;28,83;0,00;21,24;21,21;24,54;23,75;
29.10.2009;14:33:07,0;28,01;30,44;28,83;0,00;21,24;21,21;24,51;23,75;
29.10.2009;14:33:07,0;28,01;30,44;28,83;0,00;21,24;21,21;24,51;23,75;
29.10.2009;14:33:08,0;28,01;30,44;28,83;0,00;21,26;21,21;24,54;23,75;
29.10.2009;14:33:08,0;28,01;30,44;28,83;0,00;21,24;21,21;24,54;23,75;
29.10.2009;14:33:08,0;28,01;30,44;28,83;0,00;21,26;21,21;24,54;23,75;
29.10.2009;14:33:08,0;28,01;30,44;28,83;0,00;21,24;21,21;24,51;23,75;
29.10.2009;14:33:08,0;28,01;30,44;28,83;0,00;21,26;21,21;24,51;23,75;
29.10.2009;14:33:08,0;28,01;30,44;28,83;0,00;21,26;21,21;24,51;23,75;
29.10.2009;14:33:08,0;28,01;30,44;28,83;0,00;21,26;21,21;24,51;23,75;
29.10.2009;14:33:08,0;28,01;30,44;28,83;0,00;21,24;21,21;24,54;23,75;
29.10.2009;14:33:08,0;28,01;30,44;28,83;0,00;21,26;21,21;24,54;23,75;
29.10.2009;14:33:08,0;28,01;30,44;28,83;0,00;21,24;21,21;24,54;23,75;
29.10.2009;14:33:08,0;28,01;30,44;28,83;0,00;21,26;21,21;24,54;23,75;
29.10.2009;14:33:08,0;28,01;30,44;28,83;0,00;21,26;21,21;24,54;23,75;
29.10.2009;14:33:09,0;28,01;30,44;28,83;0,00;21,24;21,21;24,51;23,75;
29.10.2009;14:33:09,0;28,01;30,44;28,83;0,00;21,24;21,21;24,54;23,75;
29.10.2009;14:33:09,0;28,01;30,44;28,83;0,00;21,24;21,21;24,54;23,75;
29.10.2009;14:33:09,0;28,01;30,44;28,83;0,00;21,26;21,21;24,51;23,75;
29.10.2009;14:33:09,0;28,01;30,44;28,83;0,00;21,24;21,21;24,54;23,75;
29.10.2009;14:33:09,0;28,01;30,44;28,83;0,00;21,26;21,21;24,51;23,75;
29.10.2009;14:33:09,0;28,01;30,44;28,83;0,00;21,24;21,21;24,51;23,75;
29.10.2009;14:33:09,0;28,01;30,44;28,83;0,00;21,24;21,21;24,54;23,75;
29.10.2009;14:33:10,0;28,01;30,44;28,83;0,00;21,24;21,21;24,54;23,75;
29.10.2009;14:33:10,0;28,01;30,44;28,83;0,00;21,24;21,21;24,54;23,75;
29.10.2009;14:33:10,0;28,01;30,44;28,83;0,00;21,24;21,21;24,51;23,75;
29.10.2009;14:33:10,0;28,01;30,44;28,83;0,00;21,24;21,21;24,54;23,75;
29.10.2009;14:33:10,0;28,01;30,44;28,83;0,00;21,26;21,21;24,51;23,75;
29.10.2009;14:33:10,0;28,01;30,44;28,83;0,00;21,24;21,21;24,51;23,75;
29.10.2009;14:33:10,0;28,01;30,44;28,83;0,00;21,24;21,21;24,54;23,75;
29.10.2009;14:33:10,0;28,01;30,44;28,83;0,00;21,24;21,21;24,51;23,78;
29.10.2009;14:33:10,0;28,01;30,44;28,83;0,00;21,26;21,21;24,54;23,75;
29.10.2009;14:33:10,0;28,01;30,44;28,83;0,00;21,26;21,21;24,54;23,75;
29.10.2009;14:33:10,0;28,01;30,44;28,83;0,00;21,26;21,21;24,54;23,78;
29.10.2009;14:33:10,0;28,01;30,44;28,83;0,00;21,26;21,21;24,51;23,75;
29.10.2009;14:33:11,0;28,01;30,44;28,83;0,00;21,26;21,21;24,54;23,75;
29.10.2009;14:33:11,0;28,01;30,44;28,83;0,00;21,24;21,21;24,51;23,75;
29.10.2009;14:33:11,0;28,01;30,44;28,83;0,00;21,26;21,21;24,54;23,75;
29.10.2009;14:33:11,0;28,01;30,44;28,83;0,00;21,26;21,21;24,51;23,75;
29.10.2009;14:33:11,0;28,01;30,44;28,83;0,00;21,24;21,21;24,51;23,75;
29.10.2009;14:33:11,0;28,01;30,44;28,83;0,00;21,24;21,21;24,54;23,75;
29.10.2009;14:33:11,0;28,01;30,44;28,83;0,00;21,26;21,21;24,54;23,75;
29.10.2009;14:33:11,0;28,01;30,44;28,83;0,00;21,26;21,21;24,54;23,75;
29.10.2009;14:33:12,0;28,01;30,44;28,83;0,00;21,24;21,21;24,54;23,75;
29.10.2009;14:33:12,0;28,01;30,44;28,83;0,00;21,26;21,21;24,54;23,75;
29.10.2009;14:33:12,0;28,01;30,44;28,83;0,00;21,26;21,21;24,54;23,75;
29.10.2009;14:33:12,0;28,01;30,44;28,83;0,00;21,26;21,21;24,54;23,75;
29.10.2009;14:33:12,0;28,01;30,44;28,83;0,00;21,26;21,21;24,54;23,75;
29.10.2009;14:33:12,0;28,01;30,44;28,83;0,00;21,24;21,21;24,54;23,75;
29.10.2009;14:33:12,0;28,01;30,44;28,83;0,00;21,26;21,21;24,54;23,75;
29.10.2009;14:33:12,0;28,01;30,44;28,83;0,00;21,24;21,21;24,54;23,75;
29.10.2009;14:33:12,0;28,01;30,44;28,83;0,00;21,26;21,21;24,54;23,78;
29.10.2009;14:33:12,0;28,01;30,44;28,83;0,00;21,24;21,21;24,54;23,78;
29.10.2009;14:33:12,0;28,01;30,44;28,83;0,00;21,26;21,21;24,54;23,78;
29.10.2009;14:33:12,0;28,01;30,44;28,83;0,00;21,26;21,21;24,54;23,75;
29.10.2009;14:33:13,0;28,01;30,44;28,83;0,00;21,24;21,21;24,54;23,78;
29.10.2009;14:33:13,0;28,01;30,44;28,83;0,00;21,26;21,21;24,54;23,75;
29.10.2009;14:33:13,0;28,01;30,44;28,83;0,00;21,26;21,21;24,51;23,75;
29.10.2009;14:33:13,0;28,01;30,44;28,83;0,00;21,26;21,21;24,54;23,75;
29.10.2009;14:33:13,0;28,01;30,44;28,83;0,00;21,26;21,21;24,54;23,75;
29.10.2009;14:33:13,0;28,01;30,44;28,83;0,00;21,26;21,23;24,54;23,75;
29.10.2009;14:33:13,0;28,01;30,44;28,83;0,00;21,24;21,21;24,54;23,75;
29.10.2009;14:33:13,0;28,01;30,44;28,83;0,00;21,26;21,21;24,54;23,75;
29.10.2009;14:33:14,0;28,01;30,44;28,83;0,00;21,26;21,21;24,54;23,78;
29.10.2009;14:33:14,0;28,01;30,44;28,83;0,00;21,24;21,21;24,54;23,75;
29.10.2009;14:33:14,0;28,01;30,44;28,83;0,00;21,24;21,21;24,54;23,78;
29.10.2009;14:33:14,0;28,01;30,44;28,83;0,00;21,24;21,21;24,54;23,78;
29.10.2009;14:33:14,0;28,01;30,44;28,83;0,00;21,26;21,21;24,54;23,75;
29.10.2009;14:33:14,0;28,01;30,44;28,83;0,00;21,26;21,21;24,54;23,75;
29.10.2009;14:33:14,0;28,01;30,44;28,83;0,00;21,24;21,21;24,54;23,75;
29.10.2009;14:33:14,0;28,01;30,44;28,83;0,00;21,26;21,21;24,54;23,75;
29.10.2009;14:33:14,0;28,01;30,44;28,83;0,00;21,26;21,21;24,54;23,78;
29.10.2009;14:33:14,0;28,01;30,44;28,83;0,00;21,24;21,21;24,54;23,75;
29.10.2009;14:33:14,0;28,01;30,44;28,83;0,00;21,24;21,21;24,54;23,75;
29.10.2009;14:33:14,0;28,01;30,44;28,83;0,00;21,24;21,21;24,54;23,78;
29.10.2009;14:33:15,0;28,01;30,44;28,83;0,00;21,24;21,21;24,54;23,78;
29.10.2009;14:33:15,0;28,01;30,44;28,83;0,00;21,26;21,21;24,54;23,78;
29.10.2009;14:33:15,0;28,01;30,44;28,83;0,00;21,24;21,21;24,54;23,78;
29.10.2009;14:33:15,0;28,01;30,44;28,83;0,00;21,26;21,21;24,54;23,78;
29.10.2009;14:33:15,0;28,01;30,44;28,83;0,00;21,26;21,21;24,54;23,78;
29.10.2009;14:33:15,0;28,01;30,44;28,83;0,00;21,24;21,21;24,54;23,75;
29.10.2009;14:33:15,0;28,01;30,44;28,83;0,00;21,26;21,21;24,54;23,78;
29.10.2009;14:33:15,0;28,01;30,44;28,83;0,00;21,24;21,21;24,54;23,78;
29.10.2009;14:33:16,0;28,01;30,44;28,83;0,00;21,24;21,21;24,54;23,78;
29.10.2009;14:33:16,0;28,01;30,44;28,83;0,00;21,24;21,21;24,54;23,75;
29.10.2009;14:33:16,0;28,01;30,44;28,83;0,00;21,26;21,21;24,54;23,78;
29.10.2009;14:33:16,0;28,01;30,44;28,83;0,00;21,24;21,21;24,54;23,75;
29.10.2009;14:33:16,0;28,01;30,44;28,83;0,00;21,26;21,21;24,54;23,75;
29.10.2009;14:33:16,0;28,01;30,44;28,83;0,00;21,26;21,21;24,54;23,78;
29.10.2009;14:33:16,0;28,01;30,44;28,83;0,00;21,24;21,21;24,54;23,78;
29.10.2009;14:33:16,0;28,01;30,44;28,83;0,00;21,24;21,21;24,54;23,78;
29.10.2009;14:33:16,0;28,01;30,44;28,83;0,00;21,26;21,21;24,54;23,78;
29.10.2009;14:33:16,0;28,01;30,44;28,83;0,00;21,24;21,21;24,54;23,78;
29.10.2009;14:33:16,0;28,01;30,44;28,83;0,00;21,26;21,21;24,54;23,75;
29.10.2009;14:33:16,0;28,01;30,44;28,83;0,00;21,26;21,21;24,54;23,78;
29.10.2009;14:33:17,0;28,01;30,44;28,83;0,00;21,24;21,21;24,54;23,75;
29.10.2009;14:33:17,0;28,01;30,44;28,83;0,00;21,26;21,21;24,54;23,78;
29.10.2009;14:33:17,0;28,01;30,44;28,83;0,00;21,26;21,23;24,54;23,78;
29.10.2009;14:33:17,0;28,01;30,44;28,83;0,00;21,24;21,21;24,54;23,78;
29.10.2009;14:33:17,0;28,01;30,44;28,83;0,00;21,26;21,21;24,54;23,78;
29.10.2009;14:33:17,0;28,01;30,44;28,83;0,00;21,24;21,21;24,54;23,78;
29.10.2009;14:33:17,0;28,01;30,44;28,83;0,00;21,26;21,21;24,54;23,75;
29.10.2009;14:33:17,0;28,01;30,44;28,83;0,00;21,26;21,21;24,54;23,75;
29.10.2009;14:33:18,0;28,01;30,44;28,83;0,00;21,26;21,21;24,54;23,75;
29.10.2009;14:33:18,0;28,01;30,44;28,83;0,00;21,26;21,21;24,54;23,75;
29.10.2009;14:33:18,0;28,01;30,44;28,83;0,00;21,26;21,23;24,54;23,75;
29.10.2009;14:33:18,0;28,01;30,44;28,83;0,00;21,24;21,21;24,54;23,78;
29.10.2009;14:33:18,0;28,01;30,44;28,83;0,00;21,24;21,21;24,54;23,78;
29.10.2009;14:33:18,0;28,01;30,44;28,83;0,00;21,24;21,21;24,54;23,78;
29.10.2009;14:33:18,0;28,01;30,44;28,83;0,00;21,24;21,21;24,54;23,78;
29.10.2009;14:33:18,0;28,01;30,44;28,83;0,00;21,26;21,21;24,54;23,75;
29.10.2009;14:33:18,0;28,01;30,44;28,83;0,00;21,26;21,21;24,54;23,78;
29.10.2009;14:33:18,0;28,01;30,44;28,83;0,00;21,26;21,21;24,54;23,78;
29.10.2009;14:33:18,0;28,01;30,44;28,83;0,00;21,26;21,21;24,54;23,78;
29.10.2009;14:33:18,0;28,01;30,44;28,83;0,00;21,24;21,21;24,54;23,78;
29.10.2009;14:33:19,0;28,01;30,44;28,83;0,00;21,26;21,21;24,54;23,78;
29.10.2009;14:33:19,0;28,01;30,44;28,83;0,00;21,26;21,21;24,54;23,78;
29.10.2009;14:33:19,0;28,01;30,44;28,83;0,00;21,26;21,21;24,54;23,75;
29.10.2009;14:33:19,0;28,01;30,44;28,83;0,00;21,26;21,21;24,54;23,78;
29.10.2009;14:33:19,0;28,01;30,44;28,83;0,00;21,26;21,21;24,54;23,78;
29.10.2009;14:33:19,0;28,01;30,44;28,83;0,00;21,26;21,21;24,54;23,78;
29.10.2009;14:33:19,0;28,01;30,44;28,83;0,00;21,24;21,21;24,54;23,78;
29.10.2009;14:33:19,0;28,01;30,44;28,83;0,00;21,26;21,21;24,54;23,78;
29.10.2009;14:33:20,0;28,01;30,44;28,83;0,00;21,26;21,21;24,54;23,78;
29.10.2009;14:33:20,0;27,76;30,12;28,57;0,00;21,26;21,21;24,54;23,78;
29.10.2009;14:33:20,0;28,01;30,44;28,83;0,00;21,26;21,21;24,54;23,78;
29.10.2009;14:33:20,0;28,01;30,44;28,83;0,00;21,26;21,21;24,54;23,75;
29.10.2009;14:33:20,0;28,01;30,44;28,83;0,00;21,26;21,21;24,54;23,78;
29.10.2009;14:33:20,0;28,01;30,44;28,83;0,00;21,24;21,21;24,54;23,78;
29.10.2009;14:33:20,0;28,01;30,44;28,83;0,00;21,26;21,21;24,54;23,78;
29.10.2009;14:33:20,0;28,01;30,44;28,83;0,00;21,26;21,21;24,54;23,75;
29.10.2009;14:33:20,0;28,01;30,44;28,83;0,00;21,26;21,21;24,54;23,78;
29.10.2009;14:33:20,0;28,01;30,44;28,83;0,00;21,26;21,21;24,54;23,78;
29.10.2009;14:33:20,0;28,01;30,44;28,83;0,00;21,26;21,21;24,54;23,75;
29.10.2009;14:33:20,0;27,91;30,30;28,70;0,00;21,24;21,21;24,54;23,78;
29.10.2009;14:33:21,0;28,01;30,44;28,83;0,00;21,24;21,21;24,54;23,75;
29.10.2009;14:33:21,0;28,01;30,44;28,83;0,00;21,26;21,21;24,54;23,78;
29.10.2009;14:33:21,0;27,76;30,15;28,57;0,00;21,24;21,21;24,54;23,78;
29.10.2009;14:33:21,0;28,01;30,44;28,83;0,00;21,24;21,21;24,54;23,78;
29.10.2009;14:33:21,0;28,01;30,44;28,83;0,00;21,26;21,21;24,54;23,78;
29.10.2009;14:33:21,0;28,01;30,44;28,83;0,00;21,24;21,21;24,54;23,78;
29.10.2009;14:33:21,0;28,01;30,44;28,83;0,00;21,26;21,21;24,54;23,78;
29.10.2009;14:33:21,0;28,01;30,44;28,83;0,00;21,24;21,21;24,54;23,78;
29.10.2009;14:33:22,0;28,01;30,44;28,83;0,00;21,26;21,21;24,54;23,78;
29.10.2009;14:33:22,0;27,95;30,37;28,76;0,00;21,26;21,21;24,54;23,78;
29.10.2009;14:33:22,0;28,01;30,44;28,83;0,00;21,24;21,21;24,54;23,78;
29.10.2009;14:33:22,0;28,01;30,44;28,83;0,00;21,24;21,21;24,54;23,78;
29.10.2009;14:33:22,0;28,01;30,44;28,83;0,00;21,26;21,23;24,54;23,78;
29.10.2009;14:33:22,0;28,01;30,44;28,83;0,00;21,26;21,21;24,54;23,78;
29.10.2009;14:33:22,0;28,01;30,44;28,83;0,00;21,26;21,21;24,54;23,78;
29.10.2009;14:33:22,0;28,01;30,44;28,83;0,00;21,24;21,21;24,54;23,78;
29.10.2009;14:33:22,0;28,01;30,44;28,83;0,00;21,26;21,21;24,54;23,78;
29.10.2009;14:33:22,0;28,01;30,44;28,83;0,00;21,26;21,21;24,54;23,78;
29.10.2009;14:33:22,0;28,01;30,44;28,83;0,00;21,26;21,21;24,54;23,78;
29.10.2009;14:33:22,0;27,85;30,26;28,66;0,00;21,26;21,21;24,54;23,78;
29.10.2009;14:33:23,0;28,01;30,44;28,83;0,00;21,26;21,23;24,54;23,78;
29.10.2009;14:33:23,0;28,01;30,44;28,83;0,00;21,26;21,21;24,54;23,78;
29.10.2009;14:33:23,0;28,01;30,44;28,83;0,00;21,24;21,21;24,54;23,78;
29.10.2009;14:33:23,0;28,01;30,44;28,83;0,00;21,24;21,21;24,54;23,78;
29.10.2009;14:33:23,0;28,01;30,44;28,83;0,00;21,26;21,21;24,54;23,78;
29.10.2009;14:33:23,0;28,01;30,44;28,83;0,00;21,26;21,21;24,54;23,78;
29.10.2009;14:33:23,0;28,01;30,44;28,83;0,00;21,24;21,21;24,54;23,78;
29.10.2009;14:33:23,0;28,01;30,44;28,83;0,00;21,26;21,21;24,54;23,78;
29.10.2009;14:33:24,0;28,01;30,44;28,83;0,00;21,26;21,21;24,56;23,78;
29.10.2009;14:33:24,0;28,01;30,44;28,83;0,00;21,24;21,21;24,54;23,78;
29.10.2009;14:33:24,0;28,01;30,44;28,83;0,00;21,24;21,21;24,54;23,78;
29.10.2009;14:33:24,0;28,01;30,44;28,83;0,00;21,26;21,21;24,56;23,78;
29.10.2009;14:33:24,0;28,01;30,44;28,83;0,00;21,26;21,21;24,56;23,78;
29.10.2009;14:33:24,0;28,01;30,44;28,83;0,00;21,26;21,21;24,54;23,78;
29.10.2009;14:33:24,0;28,01;30,44;28,83;0,00;21,24;21,21;24,54;23,78;
29.10.2009;14:33:24,0;28,01;30,44;28,83;0,00;21,24;21,21;24,54;23,78;
29.10.2009;14:33:24,0;28,01;30,44;28,83;0,00;21,24;21,21;24,54;23,78;
29.10.2009;14:33:24,0;28,01;30,44;28,83;0,00;21,26;21,21;24,54;23,78;
29.10.2009;14:33:24,0;28,01;30,44;28,83;0,00;21,26;21,21;24,54;23,78;
29.10.2009;14:33:24,0;28,01;30,44;28,83;0,00;21,26;21,21;24,54;23,78;
29.10.2009;14:33:25,0;28,01;30,44;28,83;0,00;21,26;21,21;24,56;23,78;
29.10.2009;14:33:25,0;28,01;30,44;28,83;0,00;21,26;21,21;24,54;23,78;
29.10.2009;14:33:25,0;28,01;30,44;28,83;0,00;21,26;21,21;24,54;23,78;
29.10.2009;14:33:25,0;28,01;30,44;28,83;0,00;21,26;21,21;24,54;23,78;
29.10.2009;14:33:25,0;28,01;30,44;28,83;0,00;21,24;21,21;24,54;23,78;
29.10.2009;14:33:25,0;28,01;30,44;28,83;0,00;21,26;21,21;24,54;23,78;
29.10.2009;14:33:25,0;28,01;30,44;28,83;0,00;21,26;21,21;24,56;23,78;
29.10.2009;14:33:25,0;28,01;30,44;28,83;0,00;21,26;21,21;24,54;23,78;
29.10.2009;14:33:26,0;28,01;30,44;28,83;0,00;21,26;21,23;24,54;23,78;
29.10.2009;14:33:26,0;28,01;30,44;28,83;0,00;21,26;21,21;24,56;23,78;
29.10.2009;14:33:26,0;28,01;30,44;28,83;0,00;21,24;21,21;24,56;23,78;
29.10.2009;14:33:26,0;28,01;30,44;28,83;0,00;21,26;21,21;24,54;23,78;
29.10.2009;14:33:26,0;28,01;30,44;28,83;0,00;21,24;21,21;24,56;23,78;
29.10.2009;14:33:26,0;28,01;30,44;28,83;0,00;21,26;21,21;24,54;23,78;
29.10.2009;14:33:26,0;28,01;30,44;28,83;0,00;21,24;21,21;24,56;23,78;
29.10.2009;14:33:26,0;28,01;30,44;28,83;0,00;21,24;21,21;24,54;23,78;
29.10.2009;14:33:26,0;28,01;30,44;28,83;0,00;21,26;21,21;24,54;23,78;
29.10.2009;14:33:26,0;28,01;30,44;28,83;0,00;21,26;21,21;24,54;23,78;
29.10.2009;14:33:26,0;28,01;30,44;28,83;0,00;21,24;21,21;24,54;23,78;
29.10.2009;14:33:26,0;28,01;30,44;28,83;0,00;21,24;21,21;24,54;23,78;
29.10.2009;14:33:27,0;28,01;30,44;28,83;0,00;21,26;21,23;24,54;23,78;
29.10.2009;14:33:27,0;28,01;30,44;28,83;0,00;21,26;21,21;24,54;23,78;
29.10.2009;14:33:27,0;28,01;30,44;28,83;0,00;21,24;21,21;24,54;23,78;
29.10.2009;14:33:27,0;28,01;30,44;28,83;0,00;21,26;21,21;24,56;23,78;
29.10.2009;14:33:27,0;28,01;30,44;28,83;0,00;21,26;21,21;24,54;23,78;
29.10.2009;14:33:27,0;28,01;30,44;28,83;0,00;21,24;21,21;24,54;23,78;
29.10.2009;14:33:27,0;28,01;30,44;28,83;0,00;21,26;21,21;24,54;23,78;
29.10.2009;14:33:27,0;28,01;30,44;28,83;0,00;21,24;21,21;24,56;23,78;
29.10.2009;14:33:28,0;28,01;30,44;28,83;0,00;21,24;21,21;24,54;23,78;
29.10.2009;14:33:28,0;28,01;30,44;28,83;0,00;21,26;21,21;24,54;23,78;
29.10.2009;14:33:28,0;28,01;30,44;28,83;0,00;21,26;21,21;24,56;23,78;
29.10.2009;14:33:28,0;28,01;30,44;28,83;0,00;21,26;21,21;24,54;23,78;
29.10.2009;14:33:28,0;28,01;30,44;28,83;0,00;21,26;21,21;24,56;23,78;
29.10.2009;14:33:28,0;28,01;30,44;28,83;0,00;21,24;21,21;24,56;23,78;
29.10.2009;14:33:28,0;28,01;30,44;28,83;0,00;21,26;21,23;24,56;23,78;
29.10.2009;14:33:28,0;28,01;30,44;28,83;0,00;21,26;21,21;24,56;23,78;
29.10.2009;14:33:28,0;28,01;30,44;28,83;0,00;21,26;21,21;24,54;23,78;
29.10.2009;14:33:28,0;28,01;30,44;28,83;0,00;21,26;21,21;24,56;23,78;
29.10.2009;14:33:28,0;28,01;30,44;28,83;0,00;21,24;21,21;24,56;23,78;
29.10.2009;14:33:28,0;28,01;30,44;28,83;0,00;21,24;21,21;24,56;23,78;
29.10.2009;14:33:29,0;28,01;30,44;28,83;0,00;21,26;21,21;24,56;23,78;
29.10.2009;14:33:29,0;28,01;30,44;28,83;0,00;21,26;21,21;24,56;23,78;
29.10.2009;14:33:29,0;28,01;30,44;28,83;0,00;21,26;21,21;24,56;23,78;
29.10.2009;14:33:29,0;28,01;30,44;28,83;0,00;21,26;21,21;24,54;23,78;
29.10.2009;14:33:29,0;28,01;30,44;28,83;0,00;21,24;21,21;24,56;23,78;
29.10.2009;14:33:29,0;28,01;30,44;28,83;0,00;21,24;21,21;24,56;23,78;
29.10.2009;14:33:29,0;28,01;30,44;28,83;0,00;21,26;21,21;24,56;23,78;
29.10.2009;14:33:29,0;28,01;30,44;28,83;0,00;21,26;21,23;24,54;23,78;
29.10.2009;14:33:30,0;28,01;30,44;28,83;0,00;21,26;21,21;24,56;23,78;
29.10.2009;14:33:30,0;28,01;30,44;28,83;0,00;21,26;21,21;24,56;23,78;
29.10.2009;14:33:30,0;28,01;30,44;28,83;0,00;21,26;21,21;24,54;23,78;
29.10.2009;14:33:30,0;28,01;30,44;28,83;0,00;21,26;21,23;24,56;23,78;
29.10.2009;14:33:30,0;28,01;30,44;28,83;0,00;21,24;21,21;24,56;23,78;
29.10.2009;14:33:30,0;28,01;30,44;28,83;0,00;21,24;21,23;24,56;23,78;
29.10.2009;14:33:30,0;28,01;30,44;28,83;0,00;21,24;21,21;24,56;23,78;
29.10.2009;14:33:30,0;28,01;30,44;28,83;0,00;21,26;21,23;24,56;23,78;
29.10.2009;14:33:30,0;28,01;30,44;28,83;0,00;21,24;21,21;24,56;23,78;
29.10.2009;14:33:30,0;28,01;30,44;28,83;0,00;21,24;21,21;24,56;23,78;
29.10.2009;14:33:30,0;28,01;30,44;28,83;0,00;21,24;21,21;24,54;23,78;
29.10.2009;14:33:30,0;28,01;30,44;28,83;0,00;21,26;21,21;24,56;23,78;
29.10.2009;14:33:31,0;28,01;30,44;28,83;0,00;21,26;21,21;24,56;23,78;
29.10.2009;14:33:31,0;28,01;30,44;28,83;0,00;21,26;21,21;24,56;23,78;
29.10.2009;14:33:31,0;28,01;30,44;28,83;0,00;21,24;21,21;24,56;23,78;
29.10.2009;14:33:31,0;28,01;30,44;28,83;0,00;21,24;21,21;24,56;23,78;
29.10.2009;14:33:31,0;28,01;30,44;28,83;0,00;21,24;21,21;24,56;23,78;
29.10.2009;14:33:31,0;28,01;30,44;28,83;0,00;21,26;21,21;24,56;23,78;
29.10.2009;14:33:31,0;28,01;30,44;28,83;0,00;21,24;21,21;24,56;23,78;
29.10.2009;14:33:31,0;28,01;30,44;28,83;0,00;21,24;21,21;24,56;23,78;
29.10.2009;14:33:32,0;28,01;30,44;28,83;0,00;21,26;21,21;24,54;23,78;
29.10.2009;14:33:32,0;28,01;30,44;28,83;0,00;21,26;21,21;24,56;23,78;
29.10.2009;14:33:32,0;28,01;30,44;28,83;0,00;21,26;21,21;24,56;23,78;
29.10.2009;14:33:32,0;28,01;30,44;28,83;0,00;21,26;21,21;24,56;23,78;
29.10.2009;14:33:32,0;28,01;30,44;28,83;0,00;21,26;21,21;24,56;23,78;
29.10.2009;14:33:32,0;28,01;30,44;28,83;0,00;21,26;21,21;24,56;23,81;
29.10.2009;14:33:32,0;28,01;30,44;28,83;0,00;21,24;21,21;24,56;23,78;
29.10.2009;14:33:32,0;28,01;30,44;28,83;0,00;21,26;21,21;24,56;23,78;
29.10.2009;14:33:32,0;28,01;30,44;28,83;0,00;21,26;21,21;24,56;23,78;
29.10.2009;14:33:32,0;28,01;30,44;28,83;0,00;21,26;21,21;24,56;23,78;
29.10.2009;14:33:32,0;28,01;30,44;28,83;0,00;21,26;21,21;24,56;23,78;
29.10.2009;14:33:32,0;28,01;30,44;28,83;0,00;21,26;21,21;24,56;23,78;
29.10.2009;14:33:33,0;28,01;30,44;28,83;0,00;21,26;21,21;24,56;23,78;
29.10.2009;14:33:33,0;28,01;30,44;28,83;0,00;21,26;21,21;24,56;23,78;
29.10.2009;14:33:33,0;28,01;30,44;28,83;0,00;21,26;21,21;24,56;23,78;
29.10.2009;14:33:33,0;28,01;30,44;28,83;0,00;21,26;21,21;24,56;23,78;
29.10.2009;14:33:33,0;28,01;30,44;28,83;0,00;21,24;21,21;24,54;23,78;
29.10.2009;14:33:33,0;28,01;30,44;28,83;0,00;21,26;21,23;24,56;23,78;
29.10.2009;14:33:33,0;28,01;30,44;28,83;0,00;21,24;21,23;24,56;23,78;
29.10.2009;14:33:33,0;28,01;30,44;28,83;0,00;21,26;21,21;24,56;23,78;
29.10.2009;14:33:34,0;28,01;30,44;28,83;0,00;21,26;21,21;24,56;23,81;
29.10.2009;14:33:34,0;28,01;30,44;28,83;0,00;21,26;21,21;24,56;23,78;
29.10.2009;14:33:34,0;28,01;30,44;28,83;0,00;21,26;21,21;24,56;23,78;
29.10.2009;14:33:34,0;28,01;30,44;28,83;0,00;21,26;21,21;24,56;23,78;
29.10.2009;14:33:34,0;28,01;30,44;28,83;0,00;21,24;21,21;24,56;23,78;
29.10.2009;14:33:34,0;28,01;30,44;28,83;0,00;21,24;21,21;24,56;23,78;
29.10.2009;14:33:34,0;28,01;30,44;28,83;0,00;21,26;21,21;24,56;23,81;
29.10.2009;14:33:34,0;28,01;30,44;28,83;0,00;21,26;21,21;24,56;23,78;
29.10.2009;14:33:34,0;28,01;30,44;28,83;0,00;21,26;21,21;24,56;23,78;
29.10.2009;14:33:34,0;28,01;30,44;28,83;0,00;21,24;21,21;24,56;23,78;
29.10.2009;14:33:34,0;28,01;30,44;28,83;0,00;21,26;21,21;24,56;23,78;
29.10.2009;14:33:34,0;28,01;30,44;28,83;0,00;21,26;21,21;24,56;23,78;
29.10.2009;14:33:35,0;28,01;30,44;28,83;0,00;21,26;21,21;24,56;23,78;
29.10.2009;14:33:35,0;28,01;30,44;28,83;0,00;21,26;21,21;24,56;23,78;
29.10.2009;14:33:35,0;28,01;30,44;28,83;0,00;21,26;21,21;24,56;23,78;
29.10.2009;14:33:35,0;28,01;30,44;28,83;0,00;21,26;21,23;24,56;23,78;
29.10.2009;14:33:35,0;28,01;30,44;28,83;0,00;21,26;21,21;24,56;23,78;
29.10.2009;14:33:35,0;28,01;30,44;28,83;0,00;21,26;21,21;24,56;23,81;
29.10.2009;14:33:35,0;28,01;30,44;28,83;0,00;21,26;21,21;24,56;23,78;
29.10.2009;14:33:35,0;28,01;30,44;28,83;0,00;21,26;21,21;24,56;23,81;
29.10.2009;14:33:36,0;28,01;30,44;28,83;0,00;21,26;21,23;24,56;23,81;
29.10.2009;14:33:36,0;28,01;30,44;28,83;0,00;21,26;21,21;24,56;23,78;
29.10.2009;14:33:36,0;28,01;30,44;28,83;0,00;21,26;21,21;24,56;23,78;
29.10.2009;14:33:36,0;28,01;30,44;28,83;0,00;21,26;21,21;24,56;23,81;
29.10.2009;14:33:36,0;28,01;30,44;28,83;0,00;21,26;21,21;24,56;23,81;
29.10.2009;14:33:36,0;28,01;30,44;28,83;0,00;21,26;21,21;24,56;23,78;
29.10.2009;14:33:36,0;28,01;30,44;28,83;0,00;21,26;21,21;24,56;23,78;
29.10.2009;14:33:36,0;28,01;30,44;28,83;0,00;21,26;21,21;24,56;23,78;
29.10.2009;14:33:36,0;28,01;30,44;28,83;0,00;21,24;21,21;24,56;23,78;
29.10.2009;14:33:36,0;28,01;30,44;28,83;0,00;21,24;21,21;24,56;23,78;
29.10.2009;14:33:36,0;28,01;30,44;28,83;0,00;21,26;21,21;24,56;23,81;
29.10.2009;14:33:36,0;28,01;30,44;28,83;0,00;21,24;21,21;24,56;23,78;
29.10.2009;14:33:37,0;28,01;30,44;28,83;0,00;21,26;21,23;24,56;23,78;
29.10.2009;14:33:37,0;28,01;30,44;28,83;0,00;21,26;21,21;24,56;23,78;
29.10.2009;14:33:37,0;28,01;30,44;28,83;0,00;21,24;21,21;24,56;23,81;
29.10.2009;14:33:37,0;28,01;30,44;28,83;0,00;21,26;21,21;24,56;23,78;
29.10.2009;14:33:37,0;28,01;30,44;28,83;0,00;21,26;21,21;24,56;23,81;
29.10.2009;14:33:37,0;28,01;30,44;28,83;0,00;21,26;21,23;24,56;23,81;
29.10.2009;14:33:37,0;28,01;30,44;28,83;0,00;21,24;21,21;24,56;23,78;
29.10.2009;14:33:37,0;28,01;30,44;28,83;0,00;21,24;21,21;24,56;23,81;
29.10.2009;14:33:38,0;28,01;30,44;28,83;0,00;21,24;21,21;24,56;23,78;
29.10.2009;14:33:38,0;28,01;30,44;28,83;0,00;21,26;21,21;24,56;23,81;
29.10.2009;14:33:38,0;28,01;30,44;28,83;0,00;21,26;21,23;24,56;23,81;
29.10.2009;14:33:38,0;28,01;30,44;28,83;0,00;21,26;21,21;24,56;23,81;
29.10.2009;14:33:38,0;28,01;30,44;28,83;0,00;21,26;21,21;24,56;23,81;
29.10.2009;14:33:38,0;28,01;30,44;28,83;0,00;21,24;21,23;24,56;23,78;
29.10.2009;14:33:38,0;28,01;30,44;28,83;0,00;21,26;21,23;24,56;23,81;
29.10.2009;14:33:38,0;28,01;30,44;28,83;0,00;21,26;21,21;24,56;23,81;
29.10.2009;14:33:38,0;28,01;30,44;28,83;0,00;21,26;21,21;24,56;23,81;
29.10.2009;14:33:38,0;28,01;30,44;28,83;0,00;21,24;21,21;24,56;23,81;
29.10.2009;14:33:38,0;28,01;30,44;28,83;0,00;21,26;21,21;24,56;23,81;
29.10.2009;14:33:38,0;28,01;30,44;28,83;0,00;21,24;21,21;24,56;23,81;
29.10.2009;14:33:39,0;28,01;30,44;28,83;0,00;21,26;21,21;24,56;23,81;
29.10.2009;14:33:39,0;28,01;30,44;28,83;0,00;21,26;21,23;24,56;23,81;
29.10.2009;14:33:39,0;28,01;30,44;28,83;0,00;21,26;21,23;24,56;23,81;
29.10.2009;14:33:39,0;28,01;30,44;28,83;0,00;21,24;21,21;24,56;23,81;
29.10.2009;14:33:39,0;28,01;30,44;28,83;0,00;21,24;21,21;24,56;23,78;
29.10.2009;14:33:39,0;28,01;30,44;28,83;0,00;21,26;21,21;24,56;23,81;
29.10.2009;14:33:39,0;28,01;30,44;28,83;0,00;21,26;21,21;24,56;23,81;
29.10.2009;14:33:39,0;28,01;30,44;28,83;0,00;21,26;21,21;24,56;23,78;
29.10.2009;14:33:40,0;28,01;30,44;28,83;0,00;21,24;21,21;24,56;23,78;
29.10.2009;14:33:40,0;28,01;30,44;28,83;0,00;21,24;21,21;24,56;23,81;
29.10.2009;14:33:40,0;28,01;30,44;28,83;0,00;21,24;21,21;24,56;23,81;
29.10.2009;14:33:40,0;28,01;30,44;28,83;0,00;21,26;21,21;24,56;23,78;
29.10.2009;14:33:40,0;28,01;30,44;28,83;0,00;21,26;21,21;24,56;23,81;
29.10.2009;14:33:40,0;28,01;30,44;28,83;0,00;21,24;21,21;24,56;23,81;
29.10.2009;14:33:40,0;28,01;30,44;28,83;0,00;21,26;21,21;24,56;23,81;
29.10.2009;14:33:40,0;28,01;30,44;28,83;0,00;21,24;21,21;24,56;23,81;
29.10.2009;14:33:40,0;28,01;30,44;28,83;0,00;21,24;21,21;24,56;23,78;
29.10.2009;14:33:40,0;28,01;30,44;28,83;0,00;21,24;21,21;24,56;23,81;
29.10.2009;14:33:40,0;28,01;30,44;28,83;0,00;21,26;21,23;24,56;23,81;
29.10.2009;14:33:40,0;28,01;30,44;28,83;0,00;21,24;21,21;24,56;23,81;
29.10.2009;14:33:41,0;28,01;30,44;28,83;0,00;21,24;21,23;24,56;23,81;
29.10.2009;14:33:41,0;28,01;30,44;28,83;0,00;21,24;21,21;24,56;23,81;
29.10.2009;14:33:41,0;28,01;30,44;28,83;0,00;21,26;21,21;24,56;23,81;
29.10.2009;14:33:41,0;28,01;30,44;28,83;0,00;21,24;21,23;24,56;23,81;
29.10.2009;14:33:41,0;28,01;30,44;28,83;0,00;21,26;21,21;24,56;23,81;
29.10.2009;14:33:41,0;28,01;30,44;28,83;0,00;21,26;21,21;24,56;23,81;
29.10.2009;14:33:41,0;28,01;30,44;28,83;0,00;21,24;21,21;24,56;23,81;
29.10.2009;14:33:41,0;28,01;30,44;28,83;0,00;21,24;21,21;24,56;23,81;
29.10.2009;14:33:42,0;28,01;30,44;28,83;0,00;21,26;21,21;24,56;23,81;
29.10.2009;14:33:42,0;28,01;30,44;28,83;0,00;21,26;21,21;24,56;23,81;
29.10.2009;14:33:42,0;28,01;30,44;28,83;0,00;21,24;21,21;24,56;23,78;
29.10.2009;14:33:42,0;28,01;30,44;28,83;0,00;21,26;21,23;24,56;23,81;
29.10.2009;14:33:42,0;28,01;30,44;28,83;0,00;21,26;21,21;24,56;23,81;
29.10.2009;14:33:42,0;28,01;30,44;28,83;0,00;21,24;21,23;24,56;23,81;
29.10.2009;14:33:42,0;28,01;30,44;28,83;0,00;21,24;21,21;24,56;23,81;
29.10.2009;14:33:42,0;28,01;30,44;28,83;0,00;21,24;21,21;24,56;23,81;
29.10.2009;14:33:42,0;28,01;30,44;28,83;0,00;21,26;21,21;24,56;23,81;
29.10.2009;14:33:42,0;28,01;30,44;28,83;0,00;21,26;21,21;24,56;23,81;
29.10.2009;14:33:42,0;28,01;30,44;28,83;0,00;21,24;21,21;24,56;23,81;
29.10.2009;14:33:42,0;28,01;30,44;28,83;0,00;21,26;21,21;24,56;23,81;
29.10.2009;14:33:43,0;28,01;30,44;28,83;0,00;21,26;21,23;24,56;23,81;
29.10.2009;14:33:43,0;28,01;30,44;28,83;0,00;21,26;21,23;24,56;23,81;
29.10.2009;14:33:43,0;28,01;30,44;28,83;0,00;21,26;21,21;24,56;23,81;
29.10.2009;14:33:43,0;28,01;30,44;28,83;0,00;21,24;21,21;24,56;23,81;
29.10.2009;14:33:43,0;28,01;30,44;28,83;0,00;21,26;21,21;24,56;23,81;
29.10.2009;14:33:43,0;28,01;30,44;28,83;0,00;21,26;21,23;24,56;23,81;
29.10.2009;14:33:43,0;28,01;30,44;28,83;0,00;21,26;21,21;24,56;23,81;
29.10.2009;14:33:43,0;28,01;30,44;28,83;0,00;21,26;21,21;24,56;23,81;
29.10.2009;14:33:44,0;28,01;30,44;28,83;0,00;21,26;21,21;24,56;23,81;
29.10.2009;14:33:44,0;28,01;30,44;28,83;0,00;21,26;21,21;24,56;23,81;
29.10.2009;14:33:44,0;28,01;30,44;28,83;0,00;21,26;21,21;24,56;23,81;
29.10.2009;14:33:44,0;28,01;30,44;28,83;0,00;21,26;21,21;24,56;23,81;
29.10.2009;14:33:44,0;28,01;30,44;28,83;0,00;21,26;21,21;24,59;23,81;
29.10.2009;14:33:44,0;28,01;30,44;28,83;0,00;21,24;21,21;24,56;23,81;
29.10.2009;14:33:44,0;28,01;30,44;28,83;0,00;21,26;21,21;24,56;23,81;
29.10.2009;14:33:44,0;28,01;30,44;28,83;0,00;21,26;21,23;24,56;23,81;
29.10.2009;14:33:44,0;28,01;30,44;28,83;0,00;21,26;21,23;24,56;23,81;
29.10.2009;14:33:44,0;28,01;30,44;28,83;0,00;21,24;21,21;24,56;23,81;
29.10.2009;14:33:44,0;28,01;30,44;28,83;0,00;21,26;21,21;24,56;23,81;
29.10.2009;14:33:44,0;28,01;30,44;28,83;0,00;21,26;21,21;24,56;23,81;
29.10.2009;14:33:45,0;28,01;30,44;28,83;0,00;21,24;21,21;24,56;23,81;
29.10.2009;14:33:45,0;28,01;30,44;28,83;0,00;21,26;21,21;24,56;23,81;
29.10.2009;14:33:45,0;28,01;30,44;28,83;0,00;21,26;21,21;24,56;23,81;
29.10.2009;14:33:45,0;28,01;30,44;28,83;0,00;21,26;21,23;24,56;23,81;
29.10.2009;14:33:45,0;28,01;30,44;28,83;0,00;21,26;21,21;24,56;23,81;
29.10.2009;14:33:45,0;28,01;30,44;28,83;0,00;21,26;21,23;24,56;23,81;
29.10.2009;14:33:45,0;28,01;30,44;28,83;0,00;21,24;21,21;24,56;23,81;
29.10.2009;14:33:45,0;28,01;30,44;28,83;0,00;21,24;21,23;24,56;23,81;
29.10.2009;14:33:46,0;28,01;30,44;28,83;0,00;21,26;21,21;24,56;23,81;
29.10.2009;14:33:46,0;28,01;30,44;28,83;0,00;21,26;21,21;24,56;23,81;
29.10.2009;14:33:46,0;28,01;30,44;28,83;0,00;21,26;21,21;24,56;23,81;
29.10.2009;14:33:46,0;28,01;30,44;28,83;0,00;21,26;21,21;24,56;23,81;
29.10.2009;14:33:46,0;28,01;30,44;28,83;0,00;21,24;21,21;24,56;23,81;
29.10.2009;14:33:46,0;28,01;30,44;28,83;0,00;21,26;21,21;24,59;23,81;
29.10.2009;14:33:46,0;28,01;30,44;28,83;0,00;21,24;21,21;24,56;23,81;
29.10.2009;14:33:46,0;28,01;30,44;28,83;0,00;21,26;21,21;24,56;23,81;
29.10.2009;14:33:46,0;28,01;30,44;28,83;0,00;21,24;21,21;24,56;23,81;
29.10.2009;14:33:46,0;28,01;30,44;28,83;0,00;21,26;21,21;24,56;23,81;
29.10.2009;14:33:46,0;28,01;30,44;28,83;0,00;21,24;21,21;24,56;23,81;
29.10.2009;14:33:46,0;28,01;30,44;28,83;0,00;21,26;21,21;24,56;23,81;
29.10.2009;14:33:47,0;28,01;30,44;28,83;0,00;21,26;21,21;24,56;23,81;
29.10.2009;14:33:47,0;28,01;30,44;28,83;0,00;21,26;21,21;24,56;23,81;
29.10.2009;14:33:47,0;28,01;30,44;28,83;0,00;21,26;21,21;24,56;23,81;
29.10.2009;14:33:47,0;28,01;30,44;28,83;0,00;21,26;21,21;24,56;23,81;
29.10.2009;14:33:47,0;28,01;30,44;28,83;0,00;21,26;21,21;24,56;23,81;
29.10.2009;14:33:47,0;28,01;30,44;28,83;0,00;21,24;21,21;24,56;23,81;
29.10.2009;14:33:47,0;28,01;30,44;28,83;0,00;21,26;21,23;24,56;23,81;
29.10.2009;14:33:47,0;28,01;30,44;28,83;0,00;21,24;21,21;24,56;23,81;
29.10.2009;14:33:48,0;28,01;30,44;28,83;0,00;21,26;21,21;24,56;23,81;
29.10.2009;14:33:48,0;28,01;30,44;28,83;0,00;21,24;21,21;24,56;23,81;
29.10.2009;14:33:48,0;28,01;30,44;28,83;0,00;21,26;21,21;24,59;23,81;
29.10.2009;14:33:48,0;28,01;30,44;28,83;0,00;21,24;21,21;24,56;23,81;
29.10.2009;14:33:48,0;28,01;30,44;28,83;0,00;21,24;21,23;24,56;23,81;
29.10.2009;14:33:48,0;28,01;30,44;28,83;0,00;21,24;21,21;24,59;23,81;
29.10.2009;14:33:48,0;28,01;30,44;28,83;0,00;21,26;21,21;24,59;23,81;
29.10.2009;14:33:48,0;28,01;30,44;28,83;0,00;21,26;21,21;24,56;23,81;
29.10.2009;14:33:48,0;28,01;30,44;28,83;0,00;21,26;21,21;24,59;23,81;
29.10.2009;14:33:48,0;28,01;30,44;28,83;0,00;21,26;21,21;24,56;23,81;
29.10.2009;14:33:48,0;28,01;30,44;28,83;0,00;21,26;21,21;24,59;23,81;
29.10.2009;14:33:48,0;28,01;30,44;28,83;0,00;21,24;21,21;24,56;23,81;
29.10.2009;14:33:49,0;28,01;30,44;28,83;0,00;21,24;21,21;24,59;23,81;
29.10.2009;14:33:49,0;28,01;30,44;28,83;0,00;21,26;21,21;24,59;23,81;
29.10.2009;14:33:49,0;28,01;30,44;28,83;0,00;21,26;21,21;24,59;23,81;
29.10.2009;14:33:49,0;28,01;30,44;28,83;0,00;21,26;21,21;24,56;23,81;
29.10.2009;14:33:49,0;28,01;30,44;28,83;0,00;21,26;21,21;24,59;23,81;
29.10.2009;14:33:49,0;28,01;30,44;28,83;0,00;21,24;21,23;24,56;23,81;
29.10.2009;14:33:49,0;28,01;30,44;28,83;0,00;21,26;21,21;24,56;23,81;
29.10.2009;14:33:49,0;28,01;30,44;28,83;0,00;21,24;21,21;24,56;23,81;
29.10.2009;14:33:50,0;28,01;30,44;28,83;0,00;21,26;21,21;24,56;23,81;
29.10.2009;14:33:50,0;28,01;30,44;28,83;0,00;21,26;21,21;24,59;23,81;
29.10.2009;14:33:50,0;28,01;30,44;28,83;0,00;21,26;21,21;24,59;23,81;
29.10.2009;14:33:50,0;28,01;30,44;28,83;0,00;21,26;21,21;24,56;23,81;
29.10.2009;14:33:50,0;28,01;30,44;28,83;0,00;21,24;21,21;24,56;23,81;
29.10.2009;14:33:50,0;28,01;30,44;28,83;0,00;21,26;21,21;24,56;23,81;
29.10.2009;14:33:50,0;28,01;30,44;28,83;0,00;21,26;21,21;24,59;23,81;
29.10.2009;14:33:50,0;28,01;30,44;28,83;0,00;21,26;21,21;24,56;23,81;
29.10.2009;14:33:50,0;28,01;30,44;28,83;0,00;21,26;21,23;24,56;23,81;
29.10.2009;14:33:50,0;28,01;30,44;28,83;0,00;21,26;21,23;24,59;23,81;
29.10.2009;14:33:50,0;28,01;30,44;28,83;0,00;21,24;21,23;24,59;23,81;
29.10.2009;14:33:50,0;28,01;30,44;28,83;0,00;21,26;21,21;24,56;23,81;
29.10.2009;14:33:51,0;28,01;30,44;28,83;0,00;21,26;21,21;24,59;23,81;
29.10.2009;14:33:51,0;28,01;30,44;28,83;0,00;21,24;21,23;24,56;23,81;
29.10.2009;14:33:51,0;28,01;30,44;28,83;0,00;21,26;21,23;24,59;23,81;
29.10.2009;14:33:51,0;28,01;30,44;28,83;0,00;21,24;21,21;24,56;23,81;
29.10.2009;14:33:51,0;28,01;30,44;28,83;0,00;21,24;21,21;24,59;23,81;
29.10.2009;14:33:51,0;28,01;30,44;28,83;0,00;21,24;21,21;24,59;23,81;
29.10.2009;14:33:51,0;28,01;30,44;28,83;0,00;21,26;21,21;24,59;23,81;
29.10.2009;14:33:51,0;28,01;30,44;28,83;0,00;21,24;21,21;24,56;23,81;
29.10.2009;14:33:52,0;28,01;30,44;28,83;0,00;21,24;21,21;24,56;23,81;
29.10.2009;14:33:52,0;28,01;30,44;28,83;0,00;21,24;21,21;24,59;23,81;
29.10.2009;14:33:52,0;28,01;30,44;28,83;0,00;21,26;21,23;24,59;23,81;
29.10.2009;14:33:52,0;28,01;30,44;28,83;0,00;21,26;21,21;24,59;23,81;
29.10.2009;14:33:52,0;28,01;30,44;28,83;0,00;21,24;21,21;24,59;23,81;
29.10.2009;14:33:52,0;28,01;30,44;28,83;0,00;21,24;21,21;24,59;23,81;
29.10.2009;14:33:52,0;28,01;30,44;28,83;0,00;21,24;21,21;24,56;23,81;
29.10.2009;14:33:52,0;28,01;30,44;28,83;0,00;21,26;21,21;24,59;23,81;
29.10.2009;14:33:52,0;28,01;30,44;28,83;0,00;21,24;21,21;24,59;23,81;
29.10.2009;14:33:52,0;28,01;30,44;28,83;0,00;21,26;21,23;24,59;23,81;
29.10.2009;14:33:52,0;28,01;30,44;28,83;0,00;21,26;21,21;24,56;23,81;
29.10.2009;14:33:52,0;28,01;30,44;28,83;0,00;21,26;21,23;24,59;23,81;
29.10.2009;14:33:53,0;28,01;30,44;28,83;0,00;21,26;21,21;24,59;23,81;
29.10.2009;14:33:53,0;28,01;30,44;28,83;0,00;21,26;21,21;24,59;23,81;
29.10.2009;14:33:53,0;28,01;30,44;28,83;0,00;21,26;21,21;24,59;23,81;
29.10.2009;14:33:53,0;28,01;30,44;28,83;0,00;21,26;21,21;24,56;23,81;
29.10.2009;14:33:53,0;28,01;30,44;28,83;0,00;21,26;21,21;24,59;23,81;
29.10.2009;14:33:53,0;28,01;30,44;28,83;0,00;21,26;21,21;24,59;23,81;
29.10.2009;14:33:53,0;28,01;30,44;28,83;0,00;21,24;21,21;24,59;23,81;
29.10.2009;14:33:53,0;28,01;30,44;28,83;0,00;21,26;21,21;24,59;23,81;
29.10.2009;14:33:54,0;28,01;30,44;28,83;0,00;21,26;21,21;24,59;23,81;
29.10.2009;14:33:54,0;28,01;30,44;28,83;0,00;21,24;21,21;24,59;23,81;
29.10.2009;14:33:54,0;28,01;30,44;28,83;0,00;21,26;21,21;24,59;23,81;
29.10.2009;14:33:54,0;28,01;30,44;28,83;0,00;21,26;21,21;24,59;23,81;
29.10.2009;14:33:54,0;28,01;30,44;28,83;0,00;21,26;21,21;24,56;23,81;
29.10.2009;14:33:54,0;28,01;30,44;28,83;0,00;21,26;21,23;24,59;23,81;
29.10.2009;14:33:54,0;28,01;30,44;28,83;0,00;21,24;21,21;24,59;23,81;
29.10.2009;14:33:54,0;28,01;30,44;28,83;0,00;21,26;21,21;24,59;23,81;
29.10.2009;14:33:54,0;28,01;30,44;28,83;0,00;21,26;21,21;24,59;23,81;
29.10.2009;14:33:54,0;28,01;30,44;28,83;0,00;21,26;21,21;24,59;23,81;
29.10.2009;14:33:54,0;28,01;30,44;28,83;0,00;21,26;21,21;24,59;23,81;
29.10.2009;14:33:54,0;28,01;30,44;28,83;0,00;21,26;21,21;24,59;23,81;
29.10.2009;14:33:55,0;28,01;30,44;28,83;0,00;21,24;21,21;24,59;23,81;
29.10.2009;14:33:55,0;28,01;30,44;28,83;0,00;21,26;21,21;24,59;23,81;
29.10.2009;14:33:55,0;28,01;30,44;28,83;0,00;21,26;21,23;24,56;23,81;
29.10.2009;14:33:55,0;28,01;30,44;28,83;0,00;21,26;21,21;24,59;23,81;
29.10.2009;14:33:55,0;28,01;30,44;28,83;0,00;21,26;21,21;24,59;23,81;
29.10.2009;14:33:55,0;28,01;30,44;28,83;0,00;21,26;21,21;24,56;23,81;
29.10.2009;14:33:55,0;28,01;30,44;28,83;0,00;21,24;21,21;24,59;23,81;
29.10.2009;14:33:55,0;28,01;30,44;28,83;0,00;21,26;21,21;24,59;23,81;
29.10.2009;14:33:56,0;28,01;30,44;28,83;0,00;21,24;21,21;24,59;23,81;
29.10.2009;14:33:56,0;28,01;30,44;28,83;0,00;21,26;21,21;24,59;23,81;
29.10.2009;14:33:56,0;28,01;30,44;28,83;0,00;21,26;21,21;24,59;23,81;
29.10.2009;14:33:56,0;28,01;30,44;28,83;0,00;21,26;21,23;24,59;23,81;
29.10.2009;14:33:56,0;28,01;30,44;28,83;0,00;21,24;21,21;24,59;23,81;
29.10.2009;14:33:56,0;28,01;30,44;28,83;0,00;21,24;21,21;24,59;23,81;
29.10.2009;14:33:56,0;28,01;30,44;28,83;0,00;21,24;21,21;24,59;23,81;
29.10.2009;14:33:56,0;28,01;30,44;28,83;0,00;21,24;21,21;24,59;23,81;
29.10.2009;14:33:56,0;28,01;30,44;28,83;0,00;21,26;21,21;24,59;23,81;
29.10.2009;14:33:56,0;28,01;30,44;28,83;0,00;21,26;21,23;24,59;23,81;
29.10.2009;14:33:56,0;28,01;30,44;28,83;0,00;21,26;21,21;24,59;23,81;
29.10.2009;14:33:56,0;28,01;30,44;28,83;0,00;21,24;21,21;24,59;23,81;
29.10.2009;14:33:57,0;28,01;30,44;28,83;0,00;21,26;21,23;24,59;23,81;
29.10.2009;14:33:57,0;28,01;30,44;28,83;0,00;21,26;21,21;24,59;23,81;
29.10.2009;14:33:57,0;28,01;30,44;28,83;0,00;21,26;21,23;24,59;23,81;
29.10.2009;14:33:57,0;28,01;30,44;28,83;0,00;21,26;21,21;24,59;23,81;
29.10.2009;14:33:57,0;28,01;30,44;28,83;0,00;21,26;21,21;24,59;23,81;
29.10.2009;14:33:57,0;28,01;30,44;28,83;0,00;21,26;21,21;24,59;23,81;
29.10.2009;14:33:57,0;28,01;30,44;28,83;0,00;21,26;21,21;24,59;23,81;
29.10.2009;14:33:57,0;28,01;30,44;28,83;0,00;21,24;21,21;24,59;23,81;
29.10.2009;14:33:58,0;28,01;30,44;28,83;0,00;21,24;21,21;24,59;23,81;
29.10.2009;14:33:58,0;28,01;30,44;28,83;0,00;21,26;21,21;24,59;23,81;
29.10.2009;14:33:58,0;28,01;30,44;28,83;0,00;21,26;21,23;24,59;23,81;
29.10.2009;14:33:58,0;28,01;30,44;28,83;0,00;21,26;21,21;24,59;23,81;
29.10.2009;14:33:58,0;28,01;30,44;28,83;0,00;21,26;21,21;24,59;23,81;
29.10.2009;14:33:58,0;28,01;30,44;28,83;0,00;21,26;21,21;24,59;23,81;
29.10.2009;14:33:58,0;28,01;30,44;28,83;0,00;21,26;21,21;24,59;23,81;
29.10.2009;14:33:58,0;28,01;30,44;28,83;0,00;21,24;21,21;24,59;23,81;
29.10.2009;14:33:58,0;28,01;30,44;28,83;0,00;21,24;21,21;24,59;23,81;
29.10.2009;14:33:58,0;28,01;30,44;28,83;0,00;21,24;21,23;24,59;23,81;
29.10.2009;14:33:58,0;28,01;30,44;28,83;0,00;21,26;21,21;24,59;23,84;
29.10.2009;14:33:58,0;28,01;30,44;28,83;0,00;21,24;21,21;24,59;23,81;
29.10.2009;14:33:59,0;28,01;30,44;28,83;0,00;21,24;21,21;24,59;23,81;
29.10.2009;14:33:59,0;28,01;30,44;28,83;0,00;21,24;21,21;24,59;23,81;
29.10.2009;14:33:59,0;28,01;30,44;28,83;0,00;21,26;21,23;24,59;23,84;
29.10.2009;14:33:59,0;28,01;30,44;28,83;0,00;21,24;21,21;24,59;23,81;
29.10.2009;14:33:59,0;28,01;30,44;28,83;0,00;21,24;21,21;24,59;23,81;
29.10.2009;14:33:59,0;28,01;30,44;28,83;0,00;21,26;21,21;24,59;23,81;
29.10.2009;14:33:59,0;28,01;30,44;28,83;0,00;21,26;21,21;24,59;23,81;
29.10.2009;14:33:59,0;28,01;30,44;28,83;0,00;21,26;21,23;24,59;23,81;
29.10.2009;14:34:00,0;28,01;30,44;28,83;0,00;21,26;21,21;24,59;23,81;
29.10.2009;14:34:00,0;28,01;30,44;28,83;0,00;21,24;21,21;24,59;23,81;
29.10.2009;14:34:00,0;28,01;30,44;28,83;0,00;21,24;21,21;24,59;23,84;
29.10.2009;14:34:00,0;28,01;30,44;28,83;0,00;21,24;21,23;24,59;23,81;
29.10.2009;14:34:00,0;28,01;30,44;28,83;0,00;21,24;21,23;24,59;23,81;
29.10.2009;14:34:00,0;28,01;30,44;28,83;0,00;21,26;21,23;24,59;23,81;
29.10.2009;14:34:00,0;28,01;30,44;28,83;0,00;21,24;21,21;24,59;23,81;
29.10.2009;14:34:00,0;28,01;30,44;28,83;0,00;21,26;21,21;24,59;23,81;
29.10.2009;14:34:00,0;28,01;30,44;28,83;0,00;21,26;21,21;24,59;23,81;
29.10.2009;14:34:00,0;28,01;30,44;28,83;0,00;21,26;21,23;24,59;23,81;
29.10.2009;14:34:00,0;28,01;30,44;28,83;0,00;21,26;21,23;24,56;23,81;
29.10.2009;14:34:00,0;28,01;30,44;28,83;0,00;21,26;21,21;24,59;23,81;
29.10.2009;14:34:01,0;28,01;30,44;28,83;0,00;21,24;21,21;24,59;23,81;
29.10.2009;14:34:01,0;28,01;30,44;28,83;0,00;21,26;21,21;24,59;23,84;
29.10.2009;14:34:01,0;28,01;30,44;28,83;0,00;21,26;21,23;24,59;23,81;
29.10.2009;14:34:01,0;28,01;30,44;28,83;0,00;21,26;21,21;24,59;23,84;
29.10.2009;14:34:01,0;28,01;30,44;28,83;0,00;21,26;21,21;24,59;23,84;
29.10.2009;14:34:01,0;28,01;30,44;28,83;0,00;21,26;21,21;24,59;23,84;
29.10.2009;14:34:01,0;28,01;30,44;28,83;0,00;21,26;21,21;24,59;23,81;
29.10.2009;14:34:01,0;28,01;30,44;28,83;0,00;21,26;21,21;24,59;23,81;
29.10.2009;14:34:02,0;28,01;30,44;28,83;0,00;21,26;21,21;24,59;23,84;
29.10.2009;14:34:02,0;28,01;30,44;28,83;0,00;21,24;21,21;24,59;23,81;
29.10.2009;14:34:02,0;28,01;30,44;28,83;0,00;21,26;21,21;24,59;23,81;
29.10.2009;14:34:02,0;28,01;30,44;28,83;0,00;21,26;21,21;24,59;23,81;
29.10.2009;14:34:02,0;28,01;30,44;28,83;0,00;21,26;21,21;24,59;23,81;
29.10.2009;14:34:02,0;28,01;30,44;28,83;0,00;21,26;21,21;24,59;23,81;
29.10.2009;14:34:02,0;28,01;30,44;28,83;0,00;21,26;21,23;24,59;23,84;
29.10.2009;14:34:02,0;28,01;30,44;28,83;0,00;21,24;21,21;24,59;23,81;
29.10.2009;14:34:02,0;28,01;30,44;28,83;0,00;21,26;21,23;24,59;23,84;
29.10.2009;14:34:02,0;28,01;30,44;28,83;0,00;21,26;21,21;24,59;23,84;
29.10.2009;14:34:02,0;28,01;30,44;28,83;0,00;21,24;21,23;24,59;23,81;
29.10.2009;14:34:02,0;28,01;30,44;28,83;0,00;21,26;21,21;24,59;23,81;
29.10.2009;14:34:03,0;28,01;30,44;28,83;0,00;21,26;21,23;24,59;23,84;
29.10.2009;14:34:03,0;28,01;30,44;28,83;0,00;21,26;21,23;24,59;23,81;
29.10.2009;14:34:03,0;28,01;30,44;28,83;0,00;21,26;21,21;24,59;23,81;
29.10.2009;14:34:03,0;28,01;30,44;28,83;0,00;21,26;21,21;24,59;23,81;
29.10.2009;14:34:03,0;28,01;30,44;28,83;0,00;21,24;21,23;24,59;23,81;
29.10.2009;14:34:03,0;28,01;30,44;28,83;0,00;21,24;21,21;24,59;23,81;
29.10.2009;14:34:03,0;28,01;30,44;28,83;0,00;21,24;21,23;24,59;23,81;
29.10.2009;14:34:03,0;28,01;30,44;28,83;0,00;21,26;21,21;24,59;23,81;
29.10.2009;14:34:04,0;28,01;30,44;28,83;0,00;21,24;21,21;24,59;23,84;
29.10.2009;14:34:04,0;28,01;30,44;28,83;0,00;21,24;21,23;24,59;23,81;
29.10.2009;14:34:04,0;28,01;30,44;28,83;0,00;21,24;21,23;24,59;23,84;
29.10.2009;14:34:04,0;28,01;30,44;28,83;0,00;21,24;21,21;24,59;23,81;
29.10.2009;14:34:04,0;28,01;30,44;28,83;0,00;21,26;21,23;24,59;23,81;
29.10.2009;14:34:04,0;28,01;30,44;28,83;0,00;21,26;21,21;24,59;23,84;
29.10.2009;14:34:04,0;28,01;30,44;28,83;0,00;21,24;21,21;24,59;23,84;
29.10.2009;14:34:04,0;28,01;30,44;28,83;0,00;21,26;21,21;24,59;23,84;
29.10.2009;14:34:04,0;28,01;30,44;28,83;0,00;21,26;21,23;24,59;23,81;
29.10.2009;14:34:04,0;28,01;30,44;28,83;0,00;21,26;21,21;24,59;23,81;
29.10.2009;14:34:04,0;28,01;30,44;28,83;0,00;21,26;21,21;24,59;23,84;
29.10.2009;14:34:04,0;28,01;30,44;28,83;0,00;21,26;21,23;24,59;23,84;
29.10.2009;14:34:05,0;28,01;30,44;28,83;0,00;21,26;21,23;24,59;23,84;
29.10.2009;14:34:05,0;28,01;30,44;28,83;0,00;21,26;21,23;24,59;23,84;
29.10.2009;14:34:05,0;28,01;30,44;28,83;0,00;21,26;21,23;24,59;23,84;
29.10.2009;14:34:05,0;28,01;30,44;28,83;0,00;21,26;21,21;24,59;23,84;
29.10.2009;14:34:05,0;28,01;30,44;28,83;0,00;21,26;21,21;24,59;23,81;
29.10.2009;14:34:05,0;28,01;30,44;28,83;0,00;21,24;21,21;24,59;23,84;
29.10.2009;14:34:05,0;28,01;30,44;28,83;0,00;21,26;21,21;24,59;23,81;
29.10.2009;14:34:05,0;28,01;30,44;28,83;0,00;21,26;21,21;24,59;23,84;
29.10.2009;14:34:06,0;28,01;30,44;28,83;0,00;21,26;21,21;24,59;23,81;
29.10.2009;14:34:06,0;28,01;30,44;28,83;0,00;21,26;21,21;24,59;23,84;
29.10.2009;14:34:06,0;28,01;30,44;28,83;0,00;21,26;21,21;24,59;23,84;
29.10.2009;14:34:06,0;28,01;30,44;28,83;0,00;21,26;21,21;24,59;23,84;
29.10.2009;14:34:06,0;28,01;30,44;28,83;0,00;21,26;21,21;24,59;23,81;
29.10.2009;14:34:06,0;28,01;30,44;28,83;0,00;21,24;21,21;24,59;23,84;
29.10.2009;14:34:06,0;28,01;30,44;28,83;0,00;21,26;21,21;24,59;23,84;
29.10.2009;14:34:06,0;28,01;30,44;28,83;0,00;21,24;21,21;24,59;23,84;
29.10.2009;14:34:06,0;28,01;30,44;28,83;0,00;21,26;21,23;24,59;23,84;
29.10.2009;14:34:06,0;28,01;30,44;28,83;0,00;21,24;21,21;24,59;23,84;
29.10.2009;14:34:06,0;28,01;30,44;28,83;0,00;21,24;21,21;24,59;23,84;
29.10.2009;14:34:06,0;28,01;30,44;28,83;0,00;21,26;21,23;24,59;23,84;
29.10.2009;14:34:07,0;28,01;30,44;28,83;0,00;21,26;21,21;24,59;23,84;
29.10.2009;14:34:07,0;28,01;30,44;28,83;0,00;21,26;21,23;24,59;23,84;
29.10.2009;14:34:07,0;28,01;30,44;28,83;0,00;21,24;21,21;24,59;23,84;
29.10.2009;14:34:07,0;28,01;30,44;28,83;0,00;21,26;21,21;24,59;23,84;
29.10.2009;14:34:07,0;28,01;30,44;28,83;0,00;21,24;21,21;24,59;23,84;
29.10.2009;14:34:07,0;28,01;30,44;28,83;0,00;21,26;21,21;24,59;23,84;
29.10.2009;14:34:07,0;28,01;30,44;28,83;0,00;21,26;21,21;24,59;23,84;
29.10.2009;14:34:07,0;28,01;30,44;28,83;0,00;21,26;21,23;24,59;23,84;
29.10.2009;14:34:08,0;28,01;30,44;28,83;0,00;21,26;21,21;24,59;23,84;
29.10.2009;14:34:08,0;28,01;30,44;28,83;0,00;21,26;21,21;24,59;23,84;
29.10.2009;14:34:08,0;28,01;30,44;28,83;0,00;21,26;21,23;24,59;23,84;
29.10.2009;14:34:08,0;28,01;30,44;28,83;0,00;21,24;21,21;24,59;23,84;
29.10.2009;14:34:08,0;28,01;30,44;28,83;0,00;21,26;21,21;24,59;23,84;
29.10.2009;14:34:08,0;28,01;30,44;28,83;0,00;21,26;21,23;24,59;23,84;
29.10.2009;14:34:08,0;28,01;30,44;28,83;0,00;21,24;21,23;24,59;23,84;
29.10.2009;14:34:08,0;28,01;30,44;28,83;0,00;21,24;21,23;24,59;23,84;
29.10.2009;14:34:08,0;28,01;30,44;28,83;0,00;21,26;21,21;24,59;23,84;
29.10.2009;14:34:08,0;28,01;30,44;28,83;0,00;21,26;21,21;24,59;23,84;
29.10.2009;14:34:08,0;28,01;30,44;28,83;0,00;21,26;21,23;24,59;23,84;
29.10.2009;14:34:08,0;28,01;30,44;28,83;0,00;21,26;21,23;24,59;23,84;
29.10.2009;14:34:09,0;28,01;30,44;28,83;0,00;21,26;21,21;24,59;23,84;
29.10.2009;14:34:09,0;28,01;30,44;28,83;0,00;21,26;21,23;24,59;23,84;
29.10.2009;14:34:09,0;28,01;30,44;28,83;0,00;21,24;21,21;24,59;23,84;
29.10.2009;14:34:09,0;28,01;30,44;28,83;0,00;21,26;21,23;24,59;23,84;
29.10.2009;14:34:09,0;28,01;30,44;28,83;0,00;21,24;21,21;24,59;23,84;
29.10.2009;14:34:09,0;28,01;30,44;28,83;0,00;21,26;21,21;24,59;23,81;
29.10.2009;14:34:09,0;28,01;30,44;28,83;0,00;21,24;21,21;24,59;23,84;
29.10.2009;14:34:09,0;28,01;30,44;28,83;0,00;21,26;21,21;24,59;23,84;
29.10.2009;14:34:10,0;28,01;30,44;28,83;0,00;21,26;21,21;24,59;23,84;
29.10.2009;14:34:10,0;28,01;30,44;28,83;0,00;21,26;21,21;24,59;23,84;
29.10.2009;14:34:10,0;28,01;30,44;28,83;0,00;21,24;21,23;24,59;23,84;
29.10.2009;14:34:10,0;28,01;30,44;28,83;0,00;21,26;21,23;24,59;23,84;
29.10.2009;14:34:10,0;28,01;30,44;28,83;0,00;21,24;21,23;24,59;23,84;
29.10.2009;14:34:10,0;28,01;30,44;28,83;0,00;21,24;21,21;24,59;23,84;
29.10.2009;14:34:10,0;28,01;30,44;28,83;0,00;21,26;21,21;24,59;23,84;
29.10.2009;14:34:10,0;28,01;30,44;28,83;0,00;21,26;21,23;24,59;23,84;
29.10.2009;14:34:10,0;28,01;30,44;28,83;0,00;21,26;21,23;24,59;23,84;
29.10.2009;14:34:10,0;28,01;30,44;28,83;0,00;21,26;21,23;24,59;23,84;
29.10.2009;14:34:10,0;28,01;30,44;28,83;0,00;21,26;21,21;24,59;23,84;
29.10.2009;14:34:10,0;28,01;30,44;28,83;0,00;21,24;21,21;24,59;23,84;
29.10.2009;14:34:11,0;28,01;30,44;28,83;0,00;21,26;21,21;24,62;23,84;
29.10.2009;14:34:11,0;28,01;30,44;28,83;0,00;21,24;21,23;24,62;23,84;
29.10.2009;14:34:11,0;28,01;30,44;28,83;0,00;21,26;21,23;24,59;23,84;
29.10.2009;14:34:11,0;28,01;30,44;28,83;0,00;21,26;21,23;24,59;23,84;
29.10.2009;14:34:11,0;28,01;30,44;28,83;0,00;21,24;21,21;24,59;23,84;
29.10.2009;14:34:11,0;28,01;30,44;28,83;0,00;21,26;21,21;24,59;23,84;
29.10.2009;14:34:11,0;28,01;30,44;28,83;0,00;21,24;21,23;24,59;23,84;
29.10.2009;14:34:11,0;28,01;30,44;28,83;0,00;21,26;21,21;24,59;23,84;
29.10.2009;14:34:12,0;28,01;30,44;28,83;0,00;21,26;21,21;24,59;23,84;
29.10.2009;14:34:12,0;28,01;30,44;28,83;0,00;21,26;21,23;24,59;23,84;
29.10.2009;14:34:12,0;28,01;30,44;28,83;0,00;21,26;21,21;24,59;23,84;
29.10.2009;14:34:12,0;28,01;30,44;28,83;0,00;21,26;21,23;24,59;23,84;
29.10.2009;14:34:12,0;28,01;30,44;28,83;0,00;21,24;21,23;24,62;23,84;
29.10.2009;14:34:12,0;28,01;30,44;28,83;0,00;21,26;21,21;24,59;23,84;
29.10.2009;14:34:12,0;28,01;30,44;28,83;0,00;21,26;21,23;24,59;23,84;
29.10.2009;14:34:12,0;28,01;30,44;28,83;0,00;21,26;21,21;24,59;23,84;
29.10.2009;14:34:12,0;28,01;30,44;28,83;0,00;21,26;21,21;24,62;23,84;
29.10.2009;14:34:12,0;28,01;30,44;28,83;0,00;21,24;21,23;24,59;23,84;
29.10.2009;14:34:12,0;28,01;30,44;28,83;0,00;21,26;21,21;24,59;23,84;
29.10.2009;14:34:12,0;28,01;30,44;28,83;0,00;21,26;21,23;24,59;23,81;
29.10.2009;14:34:13,0;28,01;30,44;28,83;0,00;21,26;21,21;24,59;23,84;
29.10.2009;14:34:13,0;28,01;30,44;28,83;0,00;21,26;21,21;24,59;23,84;
29.10.2009;14:34:13,0;28,01;30,44;28,83;0,00;21,26;21,23;24,62;23,84;
29.10.2009;14:34:13,0;28,01;30,44;28,83;0,00;21,24;21,21;24,59;23,84;
29.10.2009;14:34:13,0;28,01;30,44;28,83;0,00;21,26;21,23;24,59;23,84;
29.10.2009;14:34:13,0;28,01;30,44;28,83;0,00;21,26;21,21;24,59;23,84;
29.10.2009;14:34:13,0;28,01;30,44;28,83;0,00;21,26;21,21;24,59;23,84;
29.10.2009;14:34:13,0;28,01;30,44;28,83;0,00;21,26;21,23;24,59;23,84;
29.10.2009;14:34:14,0;28,01;30,44;28,83;0,00;21,24;21,21;24,62;23,84;
29.10.2009;14:34:14,0;28,01;30,44;28,83;0,00;21,26;21,23;24,59;23,84;
29.10.2009;14:34:14,0;28,01;30,44;28,83;0,00;21,26;21,21;24,59;23,84;
29.10.2009;14:34:14,0;28,01;30,44;28,83;0,00;21,26;21,21;24,62;23,84;
29.10.2009;14:34:14,0;28,01;30,44;28,83;0,00;21,24;21,23;24,59;23,84;
29.10.2009;14:34:14,0;28,01;30,44;28,83;0,00;21,26;21,21;24,59;23,84;
29.10.2009;14:34:14,0;28,01;30,44;28,83;0,00;21,24;21,21;24,59;23,84;
29.10.2009;14:34:14,0;28,01;30,44;28,83;0,00;21,26;21,21;24,59;23,84;
29.10.2009;14:34:14,0;28,01;30,44;28,83;0,00;21,26;21,21;24,59;23,84;
29.10.2009;14:34:14,0;28,01;30,44;28,83;0,00;21,26;21,21;24,62;23,84;
29.10.2009;14:34:14,0;28,01;30,44;28,83;0,00;21,26;21,21;24,59;23,84;
29.10.2009;14:34:14,0;28,01;30,44;28,83;0,00;21,26;21,23;24,59;23,84;
29.10.2009;14:34:15,0;28,01;30,44;28,83;0,00;21,26;21,21;24,59;23,84;
29.10.2009;14:34:15,0;28,01;30,44;28,83;0,00;21,24;21,23;24,59;23,84;
29.10.2009;14:34:15,0;28,01;30,44;28,83;0,00;21,26;21,23;24,59;23,84;
29.10.2009;14:34:15,0;28,01;30,44;28,83;0,00;21,26;21,21;24,62;23,84;
29.10.2009;14:34:15,0;28,01;30,44;28,83;0,00;21,24;21,21;24,62;23,84;
29.10.2009;14:34:15,0;28,01;30,44;28,83;0,00;21,26;21,23;24,62;23,84;
29.10.2009;14:34:15,0;28,01;30,44;28,83;0,00;21,26;21,21;24,62;23,84;
29.10.2009;14:34:15,0;28,01;30,44;28,83;0,00;21,26;21,21;24,62;23,84;
29.10.2009;14:34:16,0;28,01;30,44;28,83;0,00;21,24;21,21;24,59;23,84;
29.10.2009;14:34:16,0;28,01;30,44;28,83;0,00;21,26;21,21;24,59;23,84;
29.10.2009;14:34:16,0;28,01;30,44;28,83;0,00;21,26;21,21;24,62;23,84;
29.10.2009;14:34:16,0;28,01;30,44;28,83;0,00;21,26;21,21;24,59;23,84;
29.10.2009;14:34:16,0;28,01;30,44;28,83;0,00;21,26;21,23;24,59;23,84;
29.10.2009;14:34:16,0;28,01;30,44;28,83;0,00;21,26;21,23;24,62;23,84;
29.10.2009;14:34:16,0;28,01;30,44;28,83;0,00;21,26;21,21;24,59;23,84;
29.10.2009;14:34:16,0;28,01;30,44;28,83;0,00;21,26;21,21;24,59;23,84;
29.10.2009;14:34:16,0;28,01;30,44;28,83;0,00;21,24;21,21;24,59;23,84;
29.10.2009;14:34:16,0;28,01;30,44;28,83;0,00;21,26;21,23;24,59;23,84;
29.10.2009;14:34:16,0;28,01;30,44;28,83;0,00;21,26;21,21;24,59;23,84;
29.10.2009;14:34:16,0;28,01;30,44;28,83;0,00;21,26;21,23;24,56;23,84;
29.10.2009;14:34:17,0;28,01;30,44;28,83;0,00;21,26;21,23;24,56;23,84;
29.10.2009;14:34:17,0;28,01;30,44;28,83;0,00;21,24;21,21;24,56;23,84;
29.10.2009;14:34:17,0;28,01;30,44;28,83;0,00;21,24;21,21;24,56;23,84;
29.10.2009;14:34:17,0;28,01;30,44;28,83;0,00;21,26;21,23;24,56;23,84;
29.10.2009;14:34:17,0;28,01;30,44;28,83;0,00;21,26;21,21;24,56;23,84;
29.10.2009;14:34:17,0;28,01;30,44;28,83;0,00;21,26;21,23;24,56;23,84;
29.10.2009;14:34:17,0;28,01;30,44;28,83;0,00;21,26;21,21;24,56;23,84;
29.10.2009;14:34:17,0;28,01;30,44;28,83;0,00;21,26;21,21;24,56;23,84;
29.10.2009;14:34:18,0;28,01;30,44;28,83;0,00;21,24;21,21;24,54;23,84;
29.10.2009;14:34:18,0;28,01;30,44;28,83;0,00;21,26;21,23;24,54;23,84;
29.10.2009;14:34:18,0;28,01;30,44;28,83;0,00;21,26;21,21;24,54;23,84;
29.10.2009;14:34:18,0;28,01;30,44;28,83;0,00;21,26;21,23;24,54;23,84;
29.10.2009;14:34:18,0;28,01;30,44;28,83;0,00;21,26;21,23;24,54;23,84;
29.10.2009;14:34:18,0;28,01;30,44;28,83;0,00;21,26;21,21;24,54;23,84;
29.10.2009;14:34:18,0;28,01;30,44;28,83;0,00;21,26;21,21;24,54;23,84;
29.10.2009;14:34:18,0;28,01;30,44;28,83;0,00;21,24;21,21;24,54;23,84;
29.10.2009;14:34:18,0;28,01;30,44;28,83;0,00;21,26;21,23;24,54;23,84;
29.10.2009;14:34:18,0;28,01;30,44;28,83;0,00;21,26;21,21;24,51;23,84;
29.10.2009;14:34:18,0;28,01;30,44;28,83;0,00;21,26;21,21;24,54;23,84;
29.10.2009;14:34:18,0;28,01;30,44;28,83;0,00;21,26;21,21;24,51;23,84;
29.10.2009;14:34:19,0;28,01;30,44;28,83;0,00;21,24;21,21;24,51;23,84;
29.10.2009;14:34:19,0;28,01;30,44;28,83;0,00;21,26;21,21;24,51;23,84;
29.10.2009;14:34:19,0;28,01;30,44;28,83;0,00;21,26;21,23;24,51;23,84;
29.10.2009;14:34:19,0;28,01;30,44;28,83;0,00;21,26;21,23;24,51;23,84;
29.10.2009;14:34:19,0;28,01;30,44;28,83;0,00;21,24;21,21;24,51;23,84;
29.10.2009;14:34:19,0;28,01;30,44;28,83;0,00;21,26;21,23;24,51;23,84;
29.10.2009;14:34:19,0;28,01;30,44;28,83;0,00;21,26;21,21;24,51;23,84;
29.10.2009;14:34:19,0;28,01;30,44;28,83;0,00;21,26;21,23;24,51;23,84;
29.10.2009;14:34:20,0;28,01;30,44;28,83;0,00;21,26;21,21;24,48;23,84;
29.10.2009;14:34:20,0;28,01;30,44;28,83;0,00;21,26;21,23;24,48;23,84;
29.10.2009;14:34:20,0;28,01;30,44;28,83;0,00;21,26;21,23;24,51;23,84;
29.10.2009;14:34:20,0;28,01;30,44;28,83;0,00;21,24;21,21;24,48;23,84;
29.10.2009;14:34:20,0;28,01;30,44;28,83;0,00;21,26;21,21;24,48;23,84;
29.10.2009;14:34:20,0;28,01;30,44;28,83;0,00;21,24;21,23;24,48;23,84;
29.10.2009;14:34:20,0;28,01;30,44;28,83;0,00;21,26;21,21;24,48;23,84;
29.10.2009;14:34:20,0;28,01;30,44;28,83;0,00;21,26;21,21;24,48;23,81;
29.10.2009;14:34:20,0;28,01;30,44;28,83;0,00;21,26;21,23;24,48;23,84;
29.10.2009;14:34:20,0;28,01;30,44;28,83;0,00;21,26;21,23;24,45;23,84;
29.10.2009;14:34:20,0;28,01;30,44;28,83;0,00;21,24;21,21;24,48;23,84;
29.10.2009;14:34:20,0;28,01;30,44;28,83;0,00;21,24;21,21;24,45;23,84;
29.10.2009;14:34:21,0;28,01;30,44;28,83;0,00;21,26;21,21;24,45;23,81;
29.10.2009;14:34:21,0;28,01;30,44;28,83;0,00;21,26;21,21;24,45;23,81;
29.10.2009;14:34:21,0;28,01;30,44;28,83;0,00;21,26;21,21;24,45;23,84;
29.10.2009;14:34:21,0;28,01;30,44;28,83;0,00;21,26;21,23;24,45;23,84;
29.10.2009;14:34:21,0;28,01;30,44;28,83;0,00;21,26;21,21;24,45;23,81;
29.10.2009;14:34:21,0;28,01;30,44;28,83;0,00;21,26;21,23;24,45;23,81;
29.10.2009;14:34:21,0;28,01;30,44;28,83;0,00;21,24;21,23;24,45;23,84;
29.10.2009;14:34:21,0;28,01;30,44;28,83;0,00;21,26;21,21;24,45;23,84;
29.10.2009;14:34:22,0;28,01;30,44;28,83;0,00;21,26;21,23;24,45;23,81;
29.10.2009;14:34:22,0;28,01;30,44;28,83;0,00;21,26;21,21;24,42;23,81;
29.10.2009;14:34:22,0;28,01;30,44;28,83;0,00;21,26;21,23;24,42;23,81;
29.10.2009;14:34:22,0;28,01;30,44;28,83;0,00;21,26;21,23;24,45;23,81;
29.10.2009;14:34:22,0;28,01;30,44;28,83;0,00;21,26;21,21;24,42;23,84;
29.10.2009;14:34:22,0;28,01;30,44;28,83;0,00;21,26;21,21;24,42;23,81;
29.10.2009;14:34:22,0;28,01;30,44;28,83;0,00;21,24;21,21;24,42;23,81;
29.10.2009;14:34:22,0;28,01;30,44;28,83;0,00;21,26;21,23;24,42;23,81;
29.10.2009;14:34:22,0;28,01;30,44;28,83;0,00;21,26;21,23;24,42;23,84;
29.10.2009;14:34:22,0;28,01;30,44;28,83;0,00;21,26;21,21;24,42;23,81;
29.10.2009;14:34:22,0;28,01;30,44;28,83;0,00;21,26;21,21;24,42;23,81;
29.10.2009;14:34:22,0;27,76;30,15;28,57;0,00;21,26;21,23;24,42;23,81;
29.10.2009;14:34:23,0;28,01;30,44;28,83;0,00;21,26;21,21;24,42;23,81;
29.10.2009;14:34:23,0;28,01;30,44;28,83;0,00;21,26;21,23;24,42;23,81;
29.10.2009;14:34:23,0;28,01;30,44;28,83;0,00;21,26;21,23;24,42;23,81;
29.10.2009;14:34:23,0;28,01;30,44;28,83;0,00;21,24;21,21;24,42;23,81;
29.10.2009;14:34:23,0;28,01;30,44;28,83;0,00;21,26;21,21;24,42;23,81;
29.10.2009;14:34:23,0;28,01;30,44;28,83;0,00;21,26;21,21;24,39;23,81;
29.10.2009;14:34:23,0;28,01;30,44;28,83;0,00;21,26;21,21;24,39;23,81;
29.10.2009;14:34:23,0;28,01;30,44;28,83;0,00;21,26;21,21;24,39;23,81;
29.10.2009;14:34:24,0;28,01;30,44;28,83;0,00;21,26;21,21;24,39;23,81;
29.10.2009;14:34:24,0;27,88;30,26;28,70;0,00;21,26;21,23;24,39;23,81;
29.10.2009;14:34:24,0;28,01;30,44;28,83;0,00;21,26;21,23;24,39;23,81;
29.10.2009;14:34:24,0;28,01;30,44;28,83;0,00;21,26;21,21;24,39;23,81;
29.10.2009;14:34:24,0;28,01;30,44;28,83;0,00;21,26;21,21;24,39;23,81;
29.10.2009;14:34:24,0;28,01;30,44;28,83;0,00;21,26;21,21;24,39;23,81;
29.10.2009;14:34:24,0;28,01;30,44;28,83;0,00;21,26;21,21;24,39;23,81;
29.10.2009;14:34:24,0;28,01;30,44;28,83;0,00;21,26;21,21;24,36;23,81;
29.10.2009;14:34:24,0;28,01;30,44;28,83;0,00;21,26;21,21;24,39;23,81;
29.10.2009;14:34:24,0;28,01;30,44;28,83;0,00;21,26;21,23;24,36;23,81;
29.10.2009;14:34:24,0;28,01;30,44;28,83;0,00;21,26;21,21;24,36;23,81;
29.10.2009;14:34:24,0;27,95;30,37;28,76;0,00;21,26;21,23;24,36;23,81;
29.10.2009;14:34:25,0;28,01;30,44;28,83;0,00;21,26;21,21;24,36;23,81;
29.10.2009;14:34:25,0;28,01;30,44;28,83;0,00;21,26;21,23;24,36;23,81;
29.10.2009;14:34:25,0;28,01;30,44;28,83;0,00;21,26;21,23;24,36;23,81;
29.10.2009;14:34:25,0;28,01;30,44;28,83;0,00;21,26;21,21;24,36;23,78;
29.10.2009;14:34:25,0;28,01;30,44;28,83;0,00;21,26;21,23;24,36;23,78;
29.10.2009;14:34:25,0;28,01;30,44;28,83;0,00;21,26;21,21;24,36;23,78;
29.10.2009;14:34:25,0;28,01;30,44;28,83;0,00;21,26;21,23;24,33;23,78;
29.10.2009;14:34:25,0;28,01;30,44;28,83;0,00;21,24;21,21;24,33;23,78;
29.10.2009;14:34:26,0;28,01;30,44;28,83;0,00;21,26;21,21;24,33;23,78;
29.10.2009;14:34:26,0;27,85;30,26;28,66;0,00;21,24;21,21;24,33;23,78;
29.10.2009;14:34:26,0;28,01;30,44;28,83;0,00;21,26;21,21;24,33;23,78;
29.10.2009;14:34:26,0;28,01;30,44;28,83;0,00;21,26;21,21;24,33;23,78;
29.10.2009;14:34:26,0;27,79;30,19;28,60;0,00;21,26;21,23;24,33;23,78;
29.10.2009;14:34:26,0;28,01;30,44;28,83;0,00;21,26;21,21;24,33;23,78;
29.10.2009;14:34:26,0;28,01;30,44;28,83;0,00;21,26;21,21;24,33;23,78;
29.10.2009;14:34:26,0;28,01;30,44;28,83;0,00;21,26;21,21;24,33;23,78;
29.10.2009;14:34:26,0;28,01;30,44;28,83;0,00;21,26;21,21;24,33;23,78;
29.10.2009;14:34:26,0;28,01;30,44;28,83;0,00;21,26;21,21;24,30;23,78;
29.10.2009;14:34:26,0;28,01;30,44;28,83;0,00;21,26;21,21;24,33;23,78;
29.10.2009;14:34:26,0;27,95;30,37;28,76;0,00;21,26;21,21;24,33;23,78;
29.10.2009;14:34:27,0;28,01;30,44;28,83;0,00;21,24;21,23;24,30;23,78;
29.10.2009;14:34:27,0;28,01;30,44;28,83;0,00;21,26;21,23;24,30;23,78;
29.10.2009;14:34:27,0;28,01;30,44;28,83;0,00;21,26;21,21;24,30;23,78;
29.10.2009;14:34:27,0;28,01;30,44;28,83;0,00;21,26;21,21;24,30;23,78;
29.10.2009;14:34:27,0;28,01;30,44;28,83;0,00;21,26;21,23;24,30;23,78;
29.10.2009;14:34:27,0;28,01;30,44;28,83;0,00;21,26;21,23;24,30;23,78;
29.10.2009;14:34:27,0;28,01;30,44;28,83;0,00;21,26;21,21;24,30;23,78;
29.10.2009;14:34:27,0;28,01;30,44;28,83;0,00;21,26;21,21;24,30;23,78;
29.10.2009;14:34:28,0;28,01;30,44;28,83;0,00;21,26;21,21;24,30;23,78;
29.10.2009;14:34:28,0;28,01;30,44;28,83;0,00;21,26;21,23;24,30;23,78;
29.10.2009;14:34:28,0;28,01;30,44;28,83;0,00;21,24;21,23;24,30;23,78;
29.10.2009;14:34:28,0;28,01;30,44;28,83;0,00;21,26;21,21;24,30;23,78;
29.10.2009;14:34:28,0;28,01;30,44;28,83;0,00;21,24;21,21;24,30;23,78;
29.10.2009;14:34:28,0;28,01;30,44;28,83;0,00;21,26;21,23;24,30;23,75;
29.10.2009;14:34:28,0;28,01;30,44;28,83;0,00;21,24;21,21;24,30;23,78;
29.10.2009;14:34:28,0;28,01;30,44;28,83;0,00;21,26;21,23;24,30;23,75;
29.10.2009;14:34:28,0;28,01;30,44;28,83;0,00;21,26;21,21;24,30;23,75;
29.10.2009;14:34:28,0;28,01;30,44;28,83;0,00;21,26;21,21;24,30;23,75;
29.10.2009;14:34:28,0;28,01;30,44;28,83;0,00;21,26;21,23;24,30;23,75;
29.10.2009;14:34:28,0;28,01;30,44;28,83;0,00;21,24;21,21;24,30;23,75;
29.10.2009;14:34:29,0;28,01;30,44;28,83;0,00;21,24;21,23;24,30;23,75;
29.10.2009;14:34:29,0;28,01;30,44;28,83;0,00;21,26;21,21;24,30;23,75;
29.10.2009;14:34:29,0;28,01;30,44;28,83;0,00;21,26;21,23;24,27;23,75;
29.10.2009;14:34:29,0;28,01;30,44;28,83;0,00;21,26;21,21;24,27;23,75;
29.10.2009;14:34:29,0;28,01;30,44;28,83;0,00;21,24;21,23;24,27;23,75;
29.10.2009;14:34:29,0;28,01;30,44;28,83;0,00;21,26;21,21;24,27;23,75;
29.10.2009;14:34:29,0;28,01;30,44;28,83;0,00;21,26;21,23;24,27;23,75;
29.10.2009;14:34:29,0;28,01;30,44;28,83;0,00;21,26;21,23;24,27;23,75;
29.10.2009;14:34:30,0;28,01;30,44;28,83;0,00;21,26;21,23;24,27;23,75;
29.10.2009;14:34:30,0;28,01;30,44;28,83;0,00;21,26;21,21;24,27;23,75;
29.10.2009;14:34:30,0;28,01;30,44;28,83;0,00;21,26;21,23;24,27;23,75;
29.10.2009;14:34:30,0;28,01;30,44;28,83;0,00;21,24;21,21;24,27;23,75;
29.10.2009;14:34:30,0;28,01;30,44;28,83;0,00;21,26;21,21;24,27;23,75;
29.10.2009;14:34:30,0;28,01;30,44;28,83;0,00;21,26;21,21;24,27;23,75;
29.10.2009;14:34:30,0;28,01;30,44;28,83;0,00;21,26;21,21;24,27;23,75;
29.10.2009;14:34:30,0;28,01;30,44;28,83;0,00;21,26;21,21;24,27;23,75;
29.10.2009;14:34:30,0;28,01;30,44;28,83;0,00;21,26;21,21;24,27;23,75;
29.10.2009;14:34:30,0;28,01;30,44;28,83;0,00;21,24;21,21;24,27;23,75;
29.10.2009;14:34:30,0;28,01;30,44;28,83;0,00;21,26;21,23;24,27;23,75;
29.10.2009;14:34:30,0;28,01;30,44;28,83;0,00;21,26;21,21;24,27;23,75;
29.10.2009;14:34:31,0;28,01;30,44;28,83;0,00;21,26;21,21;24,27;23,75;
29.10.2009;14:34:31,0;28,01;30,44;28,83;0,00;21,26;21,21;24,27;23,75;
29.10.2009;14:34:31,0;28,01;30,44;28,83;0,00;21,26;21,21;24,27;23,75;
29.10.2009;14:34:31,0;28,01;30,44;28,83;0,00;21,26;21,21;24,27;23,75;
29.10.2009;14:34:31,0;28,01;30,44;28,83;0,00;21,26;21,23;24,24;23,75;
29.10.2009;14:34:31,0;28,01;30,44;28,83;0,00;21,26;21,21;24,27;23,75;
29.10.2009;14:34:31,0;28,01;30,44;28,83;0,00;21,26;21,21;24,24;23,75;
29.10.2009;14:34:31,0;28,01;30,44;28,83;0,00;21,26;21,21;24,24;23,75;
29.10.2009;14:34:32,0;28,01;30,44;28,83;0,00;21,26;21,23;24,24;23,75;
29.10.2009;14:34:32,0;28,01;30,44;28,83;0,00;21,26;21,23;24,24;23,75;
29.10.2009;14:34:32,0;28,01;30,44;28,83;0,00;21,26;21,23;24,27;23,75;
29.10.2009;14:34:32,0;28,01;30,44;28,83;0,00;21,26;21,21;24,24;23,75;
29.10.2009;14:34:32,0;28,01;30,44;28,83;0,00;21,26;21,23;24,24;23,75;
29.10.2009;14:34:32,0;28,01;30,44;28,83;0,00;21,26;21,23;24,24;23,75;
29.10.2009;14:34:32,0;28,01;30,44;28,83;0,00;21,26;21,23;24,24;23,75;
29.10.2009;14:34:32,0;28,01;30,44;28,83;0,00;21,26;21,21;24,24;23,72;
29.10.2009;14:34:32,0;28,01;30,44;28,83;0,00;21,26;21,23;24,24;23,75;
29.10.2009;14:34:32,0;28,01;30,44;28,83;0,00;21,24;21,21;24,24;23,72;
29.10.2009;14:34:32,0;28,01;30,44;28,83;0,00;21,26;21,21;24,24;23,75;
29.10.2009;14:34:32,0;28,01;30,44;28,83;0,00;21,26;21,23;24,24;23,75;
29.10.2009;14:34:33,0;28,01;30,44;28,83;0,00;21,24;21,21;24,24;23,72;
29.10.2009;14:34:33,0;28,01;30,44;28,83;0,00;21,26;21,21;24,24;23,72;
29.10.2009;14:34:33,0;28,01;30,44;28,83;0,00;21,24;21,23;24,24;23,72;
29.10.2009;14:34:33,0;28,01;30,44;28,83;0,00;21,24;21,21;24,24;23,72;
29.10.2009;14:34:33,0;28,01;30,44;28,83;0,00;21,26;21,21;24,24;23,72;
29.10.2009;14:34:33,0;28,01;30,44;28,83;0,00;21,26;21,21;24,24;23,72;
29.10.2009;14:34:33,0;28,01;30,44;28,83;0,00;21,26;21,21;24,24;23,72;
29.10.2009;14:34:33,0;28,01;30,44;28,83;0,00;21,26;21,23;24,24;23,72;
29.10.2009;14:34:34,0;28,01;30,44;28,83;0,00;21,26;21,23;24,24;23,72;
29.10.2009;14:34:34,0;28,01;30,44;28,83;0,00;21,26;21,21;24,24;23,72;
29.10.2009;14:34:34,0;28,01;30,44;28,83;0,00;21,26;21,21;24,27;23,72;
29.10.2009;14:34:34,0;28,01;30,44;28,83;0,00;21,26;21,21;24,27;23,72;
29.10.2009;14:34:34,0;28,01;30,44;28,83;0,00;21,26;21,23;24,27;23,72;
29.10.2009;14:34:34,0;28,01;30,44;28,83;0,00;21,26;21,23;24,27;23,72;
29.10.2009;14:34:34,0;28,01;30,44;28,83;0,00;21,26;21,23;24,27;23,72;
29.10.2009;14:34:34,0;28,01;30,44;28,83;0,00;21,24;21,23;24,27;23,72;
29.10.2009;14:34:34,0;28,01;30,44;28,83;0,00;21,26;21,23;24,27;23,72;
29.10.2009;14:34:34,0;28,01;30,44;28,83;0,00;21,26;21,21;24,27;23,72;
29.10.2009;14:34:34,0;28,01;30,44;28,83;0,00;21,26;21,23;24,27;23,72;
29.10.2009;14:34:34,0;28,01;30,44;28,83;0,00;21,26;21,23;24,27;23,72;
29.10.2009;14:34:35,0;28,01;30,44;28,83;0,00;21,26;21,21;24,27;23,72;
29.10.2009;14:34:35,0;28,01;30,44;28,83;0,00;21,26;21,23;24,27;23,72;
29.10.2009;14:34:35,0;28,01;30,44;28,83;0,00;21,24;21,21;24,27;23,72;
29.10.2009;14:34:35,0;28,01;30,44;28,83;0,00;21,26;21,21;24,27;23,72;
29.10.2009;14:34:35,0;28,01;30,44;28,83;0,00;21,26;21,23;24,27;23,72;
29.10.2009;14:34:35,0;28,01;30,44;28,83;0,00;21,24;21,23;24,27;23,72;
29.10.2009;14:34:35,0;28,01;30,44;28,83;0,00;21,26;21,21;24,30;23,72;
29.10.2009;14:34:35,0;28,01;30,44;28,83;0,00;21,26;21,21;24,27;23,72;
29.10.2009;14:34:36,0;28,01;30,44;28,83;0,00;21,26;21,21;24,27;23,72;
29.10.2009;14:34:36,0;28,01;30,44;28,83;0,00;21,26;21,21;24,30;23,72;
29.10.2009;14:34:36,0;28,01;30,44;28,83;0,00;21,24;21,23;24,27;23,72;
29.10.2009;14:34:36,0;28,01;30,44;28,83;0,00;21,26;21,23;24,30;23,72;
29.10.2009;14:34:36,0;28,01;30,44;28,83;0,00;21,26;21,23;24,30;23,72;
29.10.2009;14:34:36,0;28,01;30,44;28,83;0,00;21,26;21,21;24,30;23,72;
29.10.2009;14:34:36,0;28,01;30,44;28,83;0,00;21,26;21,21;24,30;23,72;
29.10.2009;14:34:36,0;28,01;30,44;28,83;0,00;21,26;21,21;24,30;23,69;
29.10.2009;14:34:36,0;28,01;30,44;28,83;0,00;21,26;21,23;24,30;23,72;
29.10.2009;14:34:36,0;28,01;30,44;28,83;0,00;21,26;21,21;24,30;23,72;
29.10.2009;14:34:36,0;28,01;30,44;28,83;0,00;21,24;21,21;24,30;23,72;
29.10.2009;14:34:36,0;28,01;30,44;28,83;0,00;21,24;21,23;24,30;23,72;
29.10.2009;14:34:37,0;28,01;30,44;28,83;0,00;21,26;21,21;24,30;23,72;
29.10.2009;14:34:37,0;28,01;30,44;28,83;0,00;21,24;21,21;24,30;23,69;
29.10.2009;14:34:37,0;28,01;30,44;28,83;0,00;21,26;21,23;24,30;23,72;
29.10.2009;14:34:37,0;28,01;30,44;28,83;0,00;21,26;21,23;24,30;23,72;
29.10.2009;14:34:37,0;28,01;30,44;28,83;0,00;21,26;21,23;24,33;23,72;
29.10.2009;14:34:37,0;28,01;30,44;28,83;0,00;21,26;21,23;24,30;23,72;
29.10.2009;14:34:37,0;28,01;30,44;28,83;0,00;21,26;21,23;24,30;23,72;
29.10.2009;14:34:37,0;28,01;30,44;28,83;0,00;21,26;21,21;24,30;23,69;
29.10.2009;14:34:38,0;28,01;30,44;28,83;0,00;21,26;21,23;24,30;23,72;
29.10.2009;14:34:38,0;28,01;30,44;28,83;0,00;21,26;21,21;24,30;23,72;
29.10.2009;14:34:38,0;28,01;30,44;28,83;0,00;21,26;21,23;24,30;23,72;
29.10.2009;14:34:38,0;28,01;30,44;28,83;0,00;21,24;21,21;24,33;23,69;
29.10.2009;14:34:38,0;28,01;30,44;28,83;0,00;21,24;21,21;24,33;23,72;
29.10.2009;14:34:38,0;28,01;30,44;28,83;0,00;21,26;21,21;24,33;23,69;
29.10.2009;14:34:38,0;28,01;30,44;28,83;0,00;21,24;21,21;24,30;23,69;
29.10.2009;14:34:38,0;28,01;30,44;28,83;0,00;21,26;21,23;24,33;23,72;
29.10.2009;14:34:38,0;28,01;30,44;28,83;0,00;21,26;21,23;24,33;23,69;
29.10.2009;14:34:38,0;28,01;30,44;28,83;0,00;21,26;21,21;24,33;23,72;
29.10.2009;14:34:38,0;28,01;30,44;28,83;0,00;21,26;21,23;24,33;23,72;
29.10.2009;14:34:38,0;28,01;30,44;28,83;0,00;21,26;21,21;24,33;23,72;
29.10.2009;14:34:39,0;28,01;30,44;28,83;0,00;21,26;21,21;24,33;23,72;
29.10.2009;14:34:39,0;28,01;30,44;28,83;0,00;21,26;21,23;24,33;23,72;
29.10.2009;14:34:39,0;28,01;30,44;28,83;0,00;21,26;21,21;24,33;23,72;
29.10.2009;14:34:39,0;28,01;30,44;28,83;0,00;21,26;21,23;24,33;23,72;
29.10.2009;14:34:39,0;28,01;30,44;28,83;0,00;21,26;21,21;24,33;23,72;
29.10.2009;14:34:39,0;28,01;30,44;28,83;0,00;21,26;21,21;24,33;23,69;
29.10.2009;14:34:39,0;28,01;30,44;28,83;0,00;21,26;21,23;24,33;23,72;
29.10.2009;14:34:39,0;28,01;30,44;28,83;0,00;21,26;21,21;24,33;23,72;
29.10.2009;14:34:40,0;28,01;30,44;28,83;0,00;21,26;21,21;24,33;23,72;
29.10.2009;14:34:40,0;28,01;30,44;28,83;0,00;21,26;21,23;24,33;23,72;
29.10.2009;14:34:40,0;28,01;30,44;28,83;0,00;21,26;21,21;24,33;23,72;
29.10.2009;14:34:40,0;28,01;30,44;28,83;0,00;21,26;21,21;24,33;23,72;
29.10.2009;14:34:40,0;28,01;30,44;28,83;0,00;21,26;21,23;24,33;23,69;
29.10.2009;14:34:40,0;28,01;30,44;28,83;0,00;21,26;21,21;24,36;23,72;
29.10.2009;14:34:40,0;28,01;30,44;28,83;0,00;21,26;21,23;24,36;23,69;
29.10.2009;14:34:40,0;28,01;30,44;28,83;0,00;21,26;21,23;24,36;23,72;
29.10.2009;14:34:40,0;28,01;30,44;28,83;0,00;21,26;21,21;24,33;23,72;
29.10.2009;14:34:40,0;28,01;30,44;28,83;0,00;21,26;21,23;24,33;23,72;
29.10.2009;14:34:40,0;28,01;30,44;28,83;0,00;21,26;21,21;24,36;23,72;
29.10.2009;14:34:40,0;28,01;30,44;28,83;0,00;21,26;21,23;24,36;23,72;
29.10.2009;14:34:41,0;28,01;30,44;28,83;0,00;21,26;21,23;24,36;23,72;
29.10.2009;14:34:41,0;28,01;30,44;28,83;0,00;21,26;21,23;24,36;23,72;
29.10.2009;14:34:41,0;28,01;30,44;28,83;0,00;21,26;21,23;24,36;23,69;
29.10.2009;14:34:41,0;28,01;30,44;28,83;0,00;21,26;21,23;24,36;23,72;
29.10.2009;14:34:41,0;28,01;30,44;28,83;0,00;21,26;21,21;24,36;23,72;
29.10.2009;14:34:41,0;28,01;30,44;28,83;0,00;21,26;21,21;24,36;23,72;
29.10.2009;14:34:41,0;28,01;30,44;28,83;0,00;21,24;21,21;24,36;23,72;
29.10.2009;14:34:41,0;28,01;30,44;28,83;0,00;21,24;21,23;24,36;23,72;
29.10.2009;14:34:42,0;28,01;30,44;28,83;0,00;21,26;21,21;24,36;23,72;
29.10.2009;14:34:42,0;28,01;30,44;28,83;0,00;21,26;21,21;24,36;23,72;
29.10.2009;14:34:42,0;28,01;30,44;28,83;0,00;21,24;21,21;24,36;23,72;
29.10.2009;14:34:42,0;28,01;30,44;28,83;0,00;21,24;21,23;24,36;23,72;
29.10.2009;14:34:42,0;28,01;30,44;28,83;0,00;21,26;21,21;24,36;23,72;
29.10.2009;14:34:42,0;28,01;30,44;28,83;0,00;21,26;21,21;24,36;23,72;
29.10.2009;14:34:42,0;28,01;30,44;28,83;0,00;21,24;21,21;24,36;23,72;
29.10.2009;14:34:42,0;28,01;30,44;28,83;0,00;21,26;21,21;24,36;23,72;
29.10.2009;14:34:42,0;28,01;30,44;28,83;0,00;21,24;21,23;24,36;23,72;
29.10.2009;14:34:42,0;28,01;30,44;28,83;0,00;21,26;21,23;24,36;23,72;
29.10.2009;14:34:42,0;28,01;30,44;28,83;0,00;21,26;21,21;24,36;23,72;
29.10.2009;14:34:42,0;28,01;30,44;28,83;0,00;21,26;21,21;24,36;23,72;
29.10.2009;14:34:43,0;28,01;30,44;28,83;0,00;21,26;21,23;24,36;23,72;
29.10.2009;14:34:43,0;28,01;30,44;28,83;0,00;21,26;21,23;24,36;23,72;
29.10.2009;14:34:43,0;28,01;30,44;28,83;0,00;21,26;21,21;24,36;23,72;
29.10.2009;14:34:43,0;28,01;30,44;28,83;0,00;21,26;21,21;24,36;23,72;
29.10.2009;14:34:43,0;28,01;30,44;28,83;0,00;21,26;21,21;24,36;23,72;
29.10.2009;14:34:43,0;28,01;30,44;28,83;0,00;21,26;21,23;24,39;23,72;
29.10.2009;14:34:43,0;28,01;30,44;28,83;0,00;21,24;21,23;24,39;23,72;
29.10.2009;14:34:43,0;28,01;30,44;28,83;0,00;21,26;21,21;24,39;23,72;
29.10.2009;14:34:44,0;28,01;30,44;28,83;0,00;21,26;21,21;24,39;23,72;
29.10.2009;14:34:44,0;28,01;30,44;28,83;0,00;21,26;21,23;24,36;23,72;
29.10.2009;14:34:44,0;28,01;30,44;28,83;0,00;21,24;21,23;24,39;23,72;
29.10.2009;14:34:44,0;28,01;30,44;28,83;0,00;21,26;21,23;24,36;23,72;
29.10.2009;14:34:44,0;28,01;30,44;28,83;0,00;21,26;21,23;24,39;23,72;
29.10.2009;14:34:44,0;28,01;30,44;28,83;0,00;21,26;21,21;24,39;23,72;
29.10.2009;14:34:44,0;28,01;30,44;28,83;0,00;21,26;21,21;24,39;23,72;
29.10.2009;14:34:44,0;28,01;30,44;28,83;0,00;21,26;21,21;24,39;23,72;
29.10.2009;14:34:44,0;28,01;30,44;28,83;0,00;21,26;21,23;24,39;23,72;
29.10.2009;14:34:44,0;28,01;30,44;28,83;0,00;21,24;21,21;24,39;23,72;
29.10.2009;14:34:44,0;28,01;30,44;28,83;0,00;21,24;21,23;24,39;23,72;
29.10.2009;14:34:44,0;28,01;30,44;28,83;0,00;21,26;21,21;24,39;23,72;
29.10.2009;14:34:45,0;28,01;30,44;28,83;0,00;21,26;21,21;24,39;23,72;
29.10.2009;14:34:45,0;28,01;30,44;28,83;0,00;21,26;21,23;24,39;23,72;
29.10.2009;14:34:45,0;28,01;30,44;28,83;0,00;21,26;21,23;24,39;23,72;
29.10.2009;14:34:45,0;28,01;30,44;28,83;0,00;21,26;21,21;24,39;23,72;
29.10.2009;14:34:45,0;28,01;30,44;28,83;0,00;21,26;21,23;24,39;23,72;
29.10.2009;14:34:45,0;28,01;30,44;28,83;0,00;21,26;21,21;24,39;23,72;
29.10.2009;14:34:45,0;28,01;30,44;28,83;0,00;21,26;21,23;24,39;23,72;
29.10.2009;14:34:45,0;28,01;30,44;28,83;0,00;21,24;21,23;24,39;23,72;
29.10.2009;14:34:46,0;28,01;30,44;28,83;0,00;21,26;21,23;24,39;23,72;
29.10.2009;14:34:46,0;28,01;30,44;28,83;0,00;21,26;21,21;24,39;23,72;
29.10.2009;14:34:46,0;28,01;30,44;28,83;0,00;21,26;21,23;24,39;23,72;
29.10.2009;14:34:46,0;28,01;30,44;28,83;0,00;21,26;21,23;24,39;23,72;
29.10.2009;14:34:46,0;28,01;30,44;28,83;0,00;21,26;21,23;24,39;23,72;
29.10.2009;14:34:46,0;28,01;30,44;28,83;0,00;21,26;21,23;24,39;23,72;
29.10.2009;14:34:46,0;28,01;30,44;28,83;0,00;21,26;21,21;24,39;23,72;
29.10.2009;14:34:46,0;28,01;30,44;28,83;0,00;21,26;21,23;24,39;23,72;
29.10.2009;14:34:46,0;28,01;30,44;28,83;0,00;21,26;21,23;24,39;23,72;
29.10.2009;14:34:46,0;28,01;30,44;28,83;0,00;21,26;21,23;24,42;23,72;
29.10.2009;14:34:46,0;28,01;30,44;28,83;0,00;21,26;21,23;24,39;23,72;
29.10.2009;14:34:46,0;28,01;30,44;28,83;0,00;21,26;21,21;24,42;23,72;
29.10.2009;14:34:47,0;28,01;30,44;28,83;0,00;21,26;21,23;24,42;23,72;
29.10.2009;14:34:47,0;28,01;30,44;28,83;0,00;21,26;21,23;24,39;23,72;
29.10.2009;14:34:47,0;28,01;30,44;28,83;0,00;21,26;21,23;24,39;23,72;
29.10.2009;14:34:47,0;28,01;30,44;28,83;0,00;21,26;21,23;24,42;23,72;
29.10.2009;14:34:47,0;28,01;30,44;28,83;0,00;21,26;21,23;24,42;23,72;
29.10.2009;14:34:47,0;28,01;30,44;28,83;0,00;21,24;21,23;24,42;23,72;
29.10.2009;14:34:47,0;28,01;30,44;28,83;0,00;21,26;21,23;24,39;23,72;
29.10.2009;14:34:47,0;28,01;30,44;28,83;0,00;21,26;21,23;24,42;23,72;
29.10.2009;14:34:48,0;28,01;30,44;28,83;0,00;21,26;21,23;24,42;23,72;
29.10.2009;14:34:48,0;28,01;30,44;28,83;0,00;21,26;21,21;24,42;23,75;
29.10.2009;14:34:48,0;28,01;30,44;28,83;0,00;21,26;21,23;24,42;23,75;
29.10.2009;14:34:48,0;28,01;30,44;28,83;0,00;21,26;21,23;24,42;23,72;
29.10.2009;14:34:48,0;28,01;30,44;28,83;0,00;21,26;21,21;24,42;23,75;
29.10.2009;14:34:48,0;28,01;30,44;28,83;0,00;21,26;21,21;24,42;23,72;
29.10.2009;14:34:48,0;28,01;30,44;28,83;0,00;21,26;21,21;24,42;23,72;
29.10.2009;14:34:48,0;28,01;30,44;28,83;0,00;21,26;21,23;24,42;23,72;
29.10.2009;14:34:48,0;28,01;30,44;28,83;0,00;21,26;21,21;24,42;23,72;
29.10.2009;14:34:48,0;28,01;30,44;28,83;0,00;21,24;21,23;24,42;23,75;
29.10.2009;14:34:48,0;28,01;30,44;28,83;0,00;21,26;21,23;24,42;23,72;
29.10.2009;14:34:48,0;28,01;30,44;28,83;0,00;21,26;21,23;24,42;23,75;
29.10.2009;14:34:49,0;28,01;30,44;28,83;0,00;21,24;21,23;24,42;23,72;
29.10.2009;14:34:49,0;28,01;30,44;28,83;0,00;21,24;21,23;24,42;23,72;
29.10.2009;14:34:49,0;28,01;30,44;28,83;0,00;21,26;21,21;24,42;23,72;
29.10.2009;14:34:49,0;28,01;30,44;28,83;0,00;21,24;21,23;24,42;23,72;
29.10.2009;14:34:49,0;28,01;30,44;28,83;0,00;21,26;21,23;24,42;23,72;
29.10.2009;14:34:49,0;28,01;30,44;28,83;0,00;21,26;21,23;24,42;23,75;
29.10.2009;14:34:49,0;28,01;30,44;28,83;0,00;21,26;21,23;24,42;23,75;
29.10.2009;14:34:49,0;28,01;30,44;28,83;0,00;21,26;21,23;24,42;23,75;
29.10.2009;14:34:50,0;28,01;30,44;28,83;0,00;21,26;21,23;24,42;23,72;
29.10.2009;14:34:50,0;28,01;30,44;28,83;0,00;21,26;21,23;24,42;23,72;
29.10.2009;14:34:50,0;28,01;30,44;28,83;0,00;21,24;21,23;24,42;23,75;
29.10.2009;14:34:50,0;28,01;30,44;28,83;0,00;21,26;21,23;24,42;23,75;
29.10.2009;14:34:50,0;28,01;30,44;28,83;0,00;21,24;21,23;24,42;23,72;
29.10.2009;14:34:50,0;28,01;30,44;28,83;0,00;21,26;21,21;24,45;23,75;
29.10.2009;14:34:50,0;28,01;30,44;28,83;0,00;21,26;21,23;24,45;23,75;
29.10.2009;14:34:50,0;28,01;30,44;28,83;0,00;21,26;21,23;24,42;23,75;
29.10.2009;14:34:50,0;28,01;30,44;28,83;0,00;21,26;21,23;24,42;23,75;
29.10.2009;14:34:50,0;28,01;30,44;28,83;0,00;21,26;21,23;24,45;23,75;
29.10.2009;14:34:50,0;28,01;30,44;28,83;0,00;21,26;21,21;24,45;23,75;
29.10.2009;14:34:50,0;28,01;30,44;28,83;0,00;21,26;21,21;24,45;23,75;
29.10.2009;14:34:51,0;28,01;30,44;28,83;0,00;21,24;21,21;24,42;23,75;
29.10.2009;14:34:51,0;28,01;30,44;28,83;0,00;21,26;21,23;24,45;23,75;
29.10.2009;14:34:51,0;28,01;30,44;28,83;0,00;21,26;21,23;24,45;23,75;
29.10.2009;14:34:51,0;28,01;30,44;28,83;0,00;21,26;21,21;24,45;23,75;
29.10.2009;14:34:51,0;28,01;30,44;28,83;0,00;21,26;21,23;24,45;23,75;
29.10.2009;14:34:51,0;28,01;30,44;28,83;0,00;21,26;21,23;24,45;23,75;
29.10.2009;14:34:51,0;28,01;30,44;28,83;0,00;21,24;21,23;24,42;23,75;
29.10.2009;14:34:51,0;28,01;30,44;28,83;0,00;21,24;21,23;24,45;23,75;
29.10.2009;14:34:52,0;28,01;30,44;28,83;0,00;21,26;21,23;24,45;23,75;
29.10.2009;14:34:52,0;28,01;30,44;28,83;0,00;21,26;21,21;24,45;23,75;
29.10.2009;14:34:52,0;28,01;30,44;28,83;0,00;21,26;21,23;24,45;23,75;
29.10.2009;14:34:52,0;28,01;30,44;28,83;0,00;21,26;21,21;24,45;23,75;
29.10.2009;14:34:52,0;28,01;30,44;28,83;0,00;21,26;21,21;24,45;23,75;
29.10.2009;14:34:52,0;28,01;30,44;28,83;0,00;21,24;21,23;24,45;23,75;
29.10.2009;14:34:52,0;28,01;30,44;28,83;0,00;21,26;21,23;24,45;23,75;
29.10.2009;14:34:52,0;28,01;30,44;28,83;0,00;21,26;21,23;24,45;23,75;
29.10.2009;14:34:52,0;28,01;30,44;28,83;0,00;21,26;21,23;24,45;23,75;
29.10.2009;14:34:52,0;28,01;30,44;28,83;0,00;21,26;21,23;24,45;23,75;
29.10.2009;14:34:52,0;28,01;30,44;28,83;0,00;21,24;21,23;24,45;23,75;
29.10.2009;14:34:52,0;28,01;30,44;28,83;0,00;21,26;21,23;24,45;23,75;
29.10.2009;14:34:53,0;28,01;30,44;28,83;0,00;21,24;21,21;24,45;23,75;
29.10.2009;14:34:53,0;28,01;30,44;28,83;0,00;21,24;21,21;24,45;23,75;
29.10.2009;14:34:53,0;28,01;30,44;28,83;0,00;21,24;21,23;24,45;23,75;
29.10.2009;14:34:53,0;28,01;30,44;28,83;0,00;21,26;21,23;24,45;23,75;
29.10.2009;14:34:53,0;28,01;30,44;28,83;0,00;21,26;21,23;24,45;23,75;
29.10.2009;14:34:53,0;28,01;30,44;28,83;0,00;21,26;21,21;24,45;23,75;
29.10.2009;14:34:53,0;28,01;30,44;28,83;0,00;21,26;21,23;24,45;23,75;
29.10.2009;14:34:53,0;28,01;30,44;28,83;0,00;21,26;21,23;24,45;23,75;
29.10.2009;14:34:54,0;28,01;30,44;28,83;0,00;21,26;21,23;24,45;23,75;
29.10.2009;14:34:54,0;28,01;30,44;28,83;0,00;21,26;21,23;24,45;23,75;
29.10.2009;14:34:54,0;28,01;30,44;28,83;0,00;21,26;21,23;24,45;23,75;
29.10.2009;14:34:54,0;28,01;30,44;28,83;0,00;21,26;21,23;24,45;23,75;
29.10.2009;14:34:54,0;28,01;30,44;28,83;0,00;21,26;21,23;24,45;23,75;
29.10.2009;14:34:54,0;28,01;30,44;28,83;0,00;21,24;21,23;24,45;23,75;
29.10.2009;14:34:54,0;28,01;30,44;28,83;0,00;21,26;21,21;24,45;23,75;
29.10.2009;14:34:54,0;28,01;30,44;28,83;0,00;21,26;21,23;24,45;23,75;
29.10.2009;14:34:54,0;28,01;30,44;28,83;0,00;21,26;21,23;24,45;23,75;
29.10.2009;14:34:54,0;28,01;30,44;28,83;0,00;21,24;21,23;24,45;23,75;
29.10.2009;14:34:54,0;28,01;30,44;28,83;0,00;21,26;21,23;24,45;23,75;
29.10.2009;14:34:54,0;28,01;30,44;28,83;0,00;21,26;21,21;24,45;23,75;
29.10.2009;14:34:55,0;28,01;30,44;28,83;0,00;21,26;21,23;24,45;23,75;
29.10.2009;14:34:55,0;28,01;30,44;28,83;0,00;21,26;21,23;24,45;23,75;
29.10.2009;14:34:55,0;28,01;30,44;28,83;0,00;21,26;21,23;24,45;23,75;
29.10.2009;14:34:55,0;28,01;30,44;28,83;0,00;21,24;21,23;24,45;23,75;
29.10.2009;14:34:55,0;28,01;30,44;28,83;0,00;21,26;21,23;24,48;23,75;
29.10.2009;14:34:55,0;28,01;30,44;28,83;0,00;21,26;21,23;24,48;23,75;
29.10.2009;14:34:55,0;28,01;30,44;28,83;0,00;21,24;21,21;24,45;23,75;
29.10.2009;14:34:55,0;28,01;30,44;28,83;0,00;21,26;21,23;24,45;23,75;
29.10.2009;14:34:56,0;28,01;30,44;28,83;0,00;21,26;21,23;24,45;23,75;
29.10.2009;14:34:56,0;28,01;30,44;28,83;0,00;21,26;21,21;24,48;23,75;
29.10.2009;14:34:56,0;28,01;30,44;28,83;0,00;21,24;21,23;24,45;23,75;
29.10.2009;14:34:56,0;28,01;30,44;28,83;0,00;21,24;21,23;24,48;23,75;
29.10.2009;14:34:56,0;28,01;30,44;28,83;0,00;21,26;21,23;24,48;23,75;
29.10.2009;14:34:56,0;28,01;30,44;28,83;0,00;21,24;21,23;24,48;23,75;
29.10.2009;14:34:56,0;28,01;30,44;28,83;0,00;21,26;21,23;24,48;23,75;
29.10.2009;14:34:56,0;28,01;30,44;28,83;0,00;21,26;21,23;24,45;23,75;
29.10.2009;14:34:56,0;28,01;30,44;28,83;0,00;21,26;21,23;24,48;23,75;
29.10.2009;14:34:56,0;28,01;30,44;28,83;0,00;21,26;21,21;24,48;23,75;
29.10.2009;14:34:56,0;28,01;30,44;28,83;0,00;21,26;21,23;24,48;23,75;
29.10.2009;14:34:56,0;28,01;30,44;28,83;0,00;21,26;21,21;24,48;23,75;
29.10.2009;14:34:57,0;28,01;30,44;28,83;0,00;21,26;21,23;24,48;23,75;
29.10.2009;14:34:57,0;28,01;30,44;28,83;0,00;21,26;21,21;24,48;23,75;
29.10.2009;14:34:57,0;28,01;30,44;28,83;0,00;21,26;21,23;24,48;23,75;
29.10.2009;14:34:57,0;28,01;30,44;28,83;0,00;21,26;21,21;24,48;23,75;
29.10.2009;14:34:57,0;28,01;30,44;28,83;0,00;21,26;21,23;24,48;23,75;
29.10.2009;14:34:57,0;28,01;30,44;28,83;0,00;21,26;21,21;24,48;23,75;
29.10.2009;14:34:57,0;28,01;30,44;28,83;0,00;21,24;21,21;24,48;23,75;
29.10.2009;14:34:57,0;28,01;30,44;28,83;0,00;21,24;21,23;24,48;23,75;
29.10.2009;14:34:58,0;28,01;30,44;28,83;0,00;21,26;21,21;24,48;23,75;
29.10.2009;14:34:58,0;28,01;30,44;28,83;0,00;21,26;21,21;24,48;23,75;
29.10.2009;14:34:58,0;28,01;30,44;28,83;0,00;21,26;21,23;24,48;23,75;
29.10.2009;14:34:58,0;28,01;30,44;28,83;0,00;21,24;21,23;24,48;23,75;
29.10.2009;14:34:58,0;28,01;30,44;28,83;0,00;21,26;21,23;24,48;23,75;
29.10.2009;14:34:58,0;28,01;30,44;28,83;0,00;21,26;21,21;24,48;23,75;
29.10.2009;14:34:58,0;28,01;30,44;28,83;0,00;21,26;21,21;24,48;23,75;
29.10.2009;14:34:58,0;28,01;30,44;28,83;0,00;21,26;21,23;24,48;23,75;
29.10.2009;14:34:58,0;28,01;30,44;28,83;0,00;21,26;21,23;24,48;23,75;
29.10.2009;14:34:58,0;28,01;30,44;28,83;0,00;21,24;21,23;24,48;23,75;
29.10.2009;14:34:58,0;28,01;30,44;28,83;0,00;21,26;21,21;24,48;23,75;
29.10.2009;14:34:58,0;28,01;30,44;28,83;0,00;21,24;21,23;24,48;23,75;
29.10.2009;14:34:59,0;28,01;30,44;28,83;0,00;21,26;21,23;24,48;23,75;
29.10.2009;14:34:59,0;28,01;30,44;28,83;0,00;21,26;21,21;24,48;23,75;
29.10.2009;14:34:59,0;28,01;30,44;28,83;0,00;21,26;21,21;24,48;23,75;
29.10.2009;14:34:59,0;28,01;30,44;28,83;0,00;21,26;21,23;24,48;23,75;
29.10.2009;14:34:59,0;28,01;30,44;28,83;0,00;21,26;21,23;24,48;23,75;
29.10.2009;14:34:59,0;28,01;30,44;28,83;0,00;21,26;21,23;24,48;23,75;
29.10.2009;14:34:59,0;28,01;30,44;28,83;0,00;21,26;21,23;24,48;23,78;
29.10.2009;14:34:59,0;28,01;30,44;28,83;0,00;21,26;21,23;24,48;23,75;
29.10.2009;14:35:00,0;28,01;30,44;28,83;0,00;21,26;21,23;24,48;23,75;
29.10.2009;14:35:00,0;28,01;30,44;28,83;0,00;21,26;21,21;24,48;23,75;
29.10.2009;14:35:00,0;28,01;30,44;28,83;0,00;21,26;21,23;24,48;23,78;
29.10.2009;14:35:00,0;28,01;30,44;28,83;0,00;21,24;21,23;24,48;23,75;
29.10.2009;14:35:00,0;28,01;30,44;28,83;0,00;21,24;21,23;24,48;23,75;
29.10.2009;14:35:00,0;28,01;30,44;28,83;0,00;21,26;21,21;24,48;23,75;
29.10.2009;14:35:00,0;28,01;30,44;28,83;0,00;21,26;21,21;24,48;23,75;
29.10.2009;14:35:00,0;28,01;30,44;28,83;0,00;21,26;21,23;24,48;23,75;
29.10.2009;14:35:00,0;28,01;30,44;28,83;0,00;21,26;21,23;24,48;23,78;
29.10.2009;14:35:00,0;28,01;30,44;28,83;0,00;21,26;21,23;24,51;23,78;
29.10.2009;14:35:00,0;28,01;30,44;28,83;0,00;21,24;21,23;24,51;23,78;
29.10.2009;14:35:00,0;28,01;30,44;28,83;0,00;21,26;21,23;24,48;23,78;
29.10.2009;14:35:01,0;28,01;30,44;28,83;0,00;21,26;21,23;24,48;23,75;
29.10.2009;14:35:01,0;28,01;30,44;28,83;0,00;21,26;21,23;24,48;23,75;
29.10.2009;14:35:01,0;28,01;30,44;28,83;0,00;21,26;21,23;24,48;23,75;
29.10.2009;14:35:01,0;28,01;30,44;28,83;0,00;21,26;21,23;24,48;23,78;
29.10.2009;14:35:01,0;28,01;30,44;28,83;0,00;21,26;21,23;24,48;23,78;
29.10.2009;14:35:01,0;28,01;30,44;28,83;0,00;21,26;21,23;24,51;23,75;
29.10.2009;14:35:01,0;28,01;30,44;28,83;0,00;21,24;21,23;24,51;23,78;
29.10.2009;14:35:01,0;28,01;30,44;28,83;0,00;21,26;21,23;24,51;23,78;
29.10.2009;14:35:02,0;28,01;30,44;28,83;0,00;21,26;21,23;24,51;23,75;
29.10.2009;14:35:02,0;28,01;30,44;28,83;0,00;21,26;21,23;24,48;23,78;
29.10.2009;14:35:02,0;28,01;30,44;28,83;0,00;21,26;21,23;24,51;23,78;
29.10.2009;14:35:02,0;28,01;30,44;28,83;0,00;21,24;21,23;24,51;23,78;
29.10.2009;14:35:02,0;28,01;30,44;28,83;0,00;21,26;21,23;24,51;23,78;
29.10.2009;14:35:02,0;28,01;30,44;28,83;0,00;21,26;21,23;24,51;23,78;
29.10.2009;14:35:02,0;28,01;30,44;28,83;0,00;21,26;21,23;24,51;23,75;
29.10.2009;14:35:02,0;28,01;30,44;28,83;0,00;21,26;21,23;24,51;23,78;
29.10.2009;14:35:02,0;28,01;30,44;28,83;0,00;21,26;21,23;24,51;23,78;
29.10.2009;14:35:02,0;28,01;30,44;28,83;0,00;21,26;21,23;24,51;23,78;
29.10.2009;14:35:02,0;28,01;30,44;28,83;0,00;21,26;21,23;24,51;23,78;
29.10.2009;14:35:02,0;28,01;30,44;28,83;0,00;21,24;21,23;24,51;23,78;
29.10.2009;14:35:03,0;28,01;30,44;28,83;0,00;21,26;21,23;24,51;23,78;
29.10.2009;14:35:03,0;28,01;30,44;28,83;0,00;21,26;21,23;24,51;23,78;
29.10.2009;14:35:03,0;28,01;30,44;28,83;0,00;21,26;21,23;24,51;23,78;
29.10.2009;14:35:03,0;28,01;30,44;28,83;0,00;21,26;21,21;24,51;23,78;
29.10.2009;14:35:03,0;28,01;30,44;28,83;0,00;21,26;21,23;24,51;23,78;
29.10.2009;14:35:03,0;28,01;30,44;28,83;0,00;21,26;21,23;24,51;23,78;
29.10.2009;14:35:03,0;28,01;30,44;28,83;0,00;21,26;21,23;24,51;23,78;
29.10.2009;14:35:03,0;28,01;30,44;28,83;0,00;21,26;21,23;24,51;23,78;
29.10.2009;14:35:04,0;28,01;30,44;28,83;0,00;21,26;21,21;24,51;23,78;
29.10.2009;14:35:04,0;28,01;30,44;28,83;0,00;21,26;21,23;24,51;23,78;
29.10.2009;14:35:04,0;28,01;30,44;28,83;0,00;21,26;21,23;24,51;23,78;
29.10.2009;14:35:04,0;28,01;30,44;28,83;0,00;21,26;21,23;24,51;23,78;
29.10.2009;14:35:04,0;28,01;30,44;28,83;0,00;21,24;21,23;24,51;23,75;
29.10.2009;14:35:04,0;28,01;30,44;28,83;0,00;21,26;21,23;24,51;23,78;
29.10.2009;14:35:04,0;28,01;30,44;28,83;0,00;21,26;21,23;24,51;23,78;
29.10.2009;14:35:04,0;28,01;30,44;28,83;0,00;21,26;21,23;24,51;23,75;
29.10.2009;14:35:04,0;28,01;30,44;28,83;0,00;21,26;21,23;24,51;23,78;
29.10.2009;14:35:04,0;28,01;30,44;28,83;0,00;21,26;21,23;24,51;23,78;
29.10.2009;14:35:04,0;28,01;30,44;28,83;0,00;21,26;21,23;24,51;23,78;
29.10.2009;14:35:04,0;28,01;30,44;28,83;0,00;21,26;21,21;24,51;23,78;
29.10.2009;14:35:05,0;28,01;30,44;28,83;0,00;21,24;21,23;24,51;23,78;
29.10.2009;14:35:05,0;28,01;30,44;28,83;0,00;21,26;21,23;24,51;23,78;
29.10.2009;14:35:05,0;28,01;30,44;28,83;0,00;21,26;21,23;24,51;23,78;
29.10.2009;14:35:05,0;28,01;30,44;28,83;0,00;21,26;21,23;24,51;23,78;
29.10.2009;14:35:05,0;28,01;30,44;28,83;0,00;21,26;21,23;24,51;23,78;
29.10.2009;14:35:05,0;28,01;30,44;28,83;0,00;21,26;21,21;24,51;23,78;
29.10.2009;14:35:05,0;28,01;30,44;28,83;0,00;21,26;21,23;24,51;23,78;
29.10.2009;14:35:05,0;28,01;30,44;28,83;0,00;21,26;21,23;24,51;23,78;
29.10.2009;14:35:06,0;28,01;30,44;28,83;0,00;21,26;21,23;24,51;23,78;
29.10.2009;14:35:06,0;28,01;30,44;28,83;0,00;21,26;21,23;24,51;23,78;
29.10.2009;14:35:06,0;28,01;30,44;28,83;0,00;21,26;21,23;24,51;23,78;
29.10.2009;14:35:06,0;28,01;30,44;28,83;0,00;21,26;21,23;24,51;23,78;
29.10.2009;14:35:06,0;28,01;30,44;28,83;0,00;21,26;21,23;24,51;23,78;
29.10.2009;14:35:06,0;28,01;30,44;28,83;0,00;21,26;21,23;24,51;23,78;
29.10.2009;14:35:06,0;28,01;30,44;28,83;0,00;21,26;21,23;24,51;23,78;
29.10.2009;14:35:06,0;28,01;30,44;28,83;0,00;21,24;21,23;24,51;23,78;
29.10.2009;14:35:06,0;28,01;30,44;28,83;0,00;21,26;21,23;24,54;23,78;
29.10.2009;14:35:06,0;28,01;30,44;28,83;0,00;21,26;21,23;24,51;23,78;
29.10.2009;14:35:06,0;28,01;30,44;28,83;0,00;21,26;21,23;24,51;23,78;
29.10.2009;14:35:06,0;28,01;30,44;28,83;0,00;21,26;21,21;24,51;23,78;
29.10.2009;14:35:07,0;28,01;30,44;28,83;0,00;21,26;21,23;24,51;23,78;
29.10.2009;14:35:07,0;28,01;30,44;28,83;0,00;21,26;21,23;24,51;23,78;
29.10.2009;14:35:07,0;28,01;30,44;28,83;0,00;21,26;21,23;24,54;23,78;
29.10.2009;14:35:07,0;28,01;30,44;28,83;0,00;21,26;21,21;24,54;23,78;
29.10.2009;14:35:07,0;28,01;30,44;28,83;0,00;21,26;21,23;24,51;23,78;
29.10.2009;14:35:07,0;28,01;30,44;28,83;0,00;21,26;21,23;24,54;23,78;
29.10.2009;14:35:07,0;28,01;30,44;28,83;0,00;21,26;21,21;24,51;23,78;
29.10.2009;14:35:07,0;28,01;30,44;28,83;0,00;21,26;21,23;24,51;23,78;
29.10.2009;14:35:08,0;28,01;30,44;28,83;0,00;21,24;21,21;24,51;23,78;
29.10.2009;14:35:08,0;28,01;30,44;28,83;0,00;21,26;21,23;24,54;23,78;
29.10.2009;14:35:08,0;28,01;30,44;28,83;0,00;21,26;21,21;24,51;23,78;
29.10.2009;14:35:08,0;28,01;30,44;28,83;0,00;21,26;21,23;24,51;23,78;
29.10.2009;14:35:08,0;28,01;30,44;28,83;0,00;21,26;21,23;24,51;23,78;
29.10.2009;14:35:08,0;28,01;30,44;28,83;0,00;21,26;21,23;24,54;23,78;
29.10.2009;14:35:08,0;28,01;30,44;28,83;0,00;21,26;21,23;24,51;23,78;
29.10.2009;14:35:08,0;28,01;30,44;28,83;0,00;21,26;21,23;24,54;23,78;
29.10.2009;14:35:08,0;28,01;30,44;28,83;0,00;21,26;21,23;24,51;23,78;
29.10.2009;14:35:08,0;28,01;30,44;28,83;0,00;21,26;21,23;24,51;23,78;
29.10.2009;14:35:08,0;28,01;30,44;28,83;0,00;21,26;21,23;24,51;23,78;
29.10.2009;14:35:08,0;28,01;30,44;28,83;0,00;21,26;21,23;24,54;23,78;
29.10.2009;14:35:09,0;28,01;30,44;28,83;0,00;21,26;21,23;24,54;23,78;
29.10.2009;14:35:09,0;28,01;30,44;28,83;0,00;21,26;21,23;24,54;23,78;
29.10.2009;14:35:09,0;28,01;30,44;28,83;0,00;21,26;21,23;24,51;23,78;
29.10.2009;14:35:09,0;28,01;30,44;28,83;0,00;21,24;21,23;24,54;23,78;
29.10.2009;14:35:09,0;28,01;30,44;28,83;0,00;21,26;21,23;24,54;23,78;
29.10.2009;14:35:09,0;28,01;30,44;28,83;0,00;21,26;21,23;24,54;23,78;
29.10.2009;14:35:09,0;28,01;30,44;28,83;0,00;21,26;21,23;24,54;23,78;
29.10.2009;14:35:09,0;28,01;30,44;28,83;0,00;21,26;21,23;24,54;23,78;
29.10.2009;14:35:10,0;28,01;30,44;28,83;0,00;21,26;21,23;24,54;23,78;
29.10.2009;14:35:10,0;28,01;30,44;28,83;0,00;21,26;21,23;24,54;23,78;
29.10.2009;14:35:10,0;28,01;30,44;28,83;0,00;21,26;21,23;24,54;23,78;
29.10.2009;14:35:10,0;28,01;30,44;28,83;0,00;21,26;21,23;24,54;23,78;
29.10.2009;14:35:10,0;28,01;30,44;28,83;0,00;21,26;21,23;24,54;23,78;
29.10.2009;14:35:10,0;28,01;30,44;28,83;0,00;21,26;21,23;24,54;23,78;
29.10.2009;14:35:10,0;28,01;30,44;28,83;0,00;21,26;21,23;24,54;23,78;
29.10.2009;14:35:10,0;28,01;30,44;28,83;0,00;21,26;21,23;24,54;23,78;
29.10.2009;14:35:10,0;28,01;30,44;28,83;0,00;21,24;21,23;24,54;23,78;
29.10.2009;14:35:10,0;28,01;30,44;28,83;0,00;21,26;21,23;24,54;23,78;
29.10.2009;14:35:10,0;28,01;30,44;28,83;0,00;21,26;21,21;24,54;23,78;
29.10.2009;14:35:10,0;28,01;30,44;28,83;0,00;21,26;21,23;24,54;23,78;
29.10.2009;14:35:11,0;28,01;30,44;28,83;0,00;21,26;21,23;24,54;23,78;
29.10.2009;14:35:11,0;28,01;30,44;28,83;0,00;21,24;21,23;24,54;23,78;
29.10.2009;14:35:11,0;28,01;30,44;28,83;0,00;21,26;21,23;24,54;23,78;
29.10.2009;14:35:11,0;28,01;30,44;28,83;0,00;21,26;21,21;24,54;23,78;
29.10.2009;14:35:11,0;28,01;30,44;28,83;0,00;21,26;21,21;24,54;23,78;
29.10.2009;14:35:11,0;28,01;30,44;28,83;0,00;21,24;21,23;24,54;23,78;
29.10.2009;14:35:11,0;28,01;30,44;28,83;0,00;21,26;21,23;24,54;23,78;
29.10.2009;14:35:11,0;28,01;30,44;28,83;0,00;21,26;21,21;24,54;23,78;
29.10.2009;14:35:12,0;28,01;30,44;28,83;0,00;21,26;21,23;24,54;23,78;
29.10.2009;14:35:12,0;28,01;30,44;28,83;0,00;21,26;21,23;24,54;23,78;
29.10.2009;14:35:12,0;28,01;30,44;28,83;0,00;21,26;21,23;24,54;23,78;
29.10.2009;14:35:12,0;28,01;30,44;28,83;0,00;21,26;21,23;24,54;23,78;
29.10.2009;14:35:12,0;28,01;30,44;28,83;0,00;21,26;21,23;24,54;23,78;
29.10.2009;14:35:12,0;28,01;30,44;28,83;0,00;21,26;21,23;24,54;23,78;
29.10.2009;14:35:12,0;28,01;30,44;28,83;0,00;21,26;21,23;24,54;23,78;
29.10.2009;14:35:12,0;28,01;30,44;28,83;0,00;21,26;21,21;24,54;23,78;
29.10.2009;14:35:12,0;28,01;30,44;28,83;0,00;21,26;21,21;24,54;23,81;
29.10.2009;14:35:12,0;28,01;30,44;28,83;0,00;21,24;21,23;24,54;23,78;
29.10.2009;14:35:12,0;28,01;30,44;28,83;0,00;21,26;21,23;24,54;23,78;
29.10.2009;14:35:12,0;28,01;30,44;28,83;0,00;21,26;21,23;24,54;23,78;
29.10.2009;14:35:13,0;28,01;30,44;28,83;0,00;21,26;21,23;24,54;23,78;
29.10.2009;14:35:13,0;28,01;30,44;28,83;0,00;21,26;21,21;24,54;23,78;
29.10.2009;14:35:13,0;28,01;30,44;28,83;0,00;21,26;21,23;24,54;23,81;
29.10.2009;14:35:13,0;28,01;30,44;28,83;0,00;21,26;21,23;24,54;23,78;
29.10.2009;14:35:13,0;28,01;30,44;28,83;0,00;21,26;21,23;24,54;23,78;
29.10.2009;14:35:13,0;28,01;30,44;28,83;0,00;21,26;21,23;24,54;23,81;
29.10.2009;14:35:13,0;28,01;30,44;28,83;0,00;21,24;21,23;24,54;23,78;
29.10.2009;14:35:13,0;28,01;30,44;28,83;0,00;21,26;21,23;24,54;23,81;
29.10.2009;14:35:14,0;28,01;30,44;28,83;0,00;21,24;21,23;24,54;23,78;
29.10.2009;14:35:14,0;28,01;30,44;28,83;0,00;21,26;21,23;24,54;23,81;
29.10.2009;14:35:14,0;28,01;30,44;28,83;0,00;21,26;21,23;24,54;23,78;
29.10.2009;14:35:14,0;28,01;30,44;28,83;0,00;21,26;21,23;24,54;23,78;
29.10.2009;14:35:14,0;28,01;30,44;28,83;0,00;21,26;21,23;24,54;23,81;
29.10.2009;14:35:14,0;28,01;30,44;28,83;0,00;21,26;21,21;24,54;23,81;
29.10.2009;14:35:14,0;28,01;30,44;28,83;0,00;21,26;21,21;24,54;23,78;
29.10.2009;14:35:14,0;28,01;30,44;28,83;0,00;21,26;21,23;24,54;23,78;
29.10.2009;14:35:14,0;28,01;30,44;28,83;0,00;21,26;21,23;24,54;23,81;
29.10.2009;14:35:14,0;28,01;30,44;28,83;0,00;21,24;21,23;24,54;23,78;
29.10.2009;14:35:14,0;28,01;30,44;28,83;0,00;21,26;21,23;24,54;23,81;
29.10.2009;14:35:14,0;28,01;30,44;28,83;0,00;21,26;21,21;24,54;23,81;
29.10.2009;14:35:15,0;28,01;30,44;28,83;0,00;21,26;21,21;24,54;23,81;
29.10.2009;14:35:15,0;28,01;30,44;28,83;0,00;21,26;21,23;24,54;23,81;
29.10.2009;14:35:15,0;28,01;30,44;28,83;0,00;21,26;21,23;24,56;23,81;
29.10.2009;14:35:15,0;28,01;30,44;28,83;0,00;21,26;21,23;24,54;23,81;
29.10.2009;14:35:15,0;28,01;30,44;28,83;0,00;21,26;21,23;24,54;23,81;
29.10.2009;14:35:15,0;28,01;30,44;28,83;0,00;21,26;21,21;24,54;23,81;
29.10.2009;14:35:15,0;28,01;30,44;28,83;0,00;21,26;21,23;24,56;23,81;
29.10.2009;14:35:15,0;28,01;30,44;28,83;0,00;21,26;21,23;24,54;23,78;
29.10.2009;14:35:16,0;28,01;30,44;28,83;0,00;21,26;21,23;24,56;23,78;
29.10.2009;14:35:16,0;28,01;30,44;28,83;0,00;21,26;21,23;24,54;23,81;
29.10.2009;14:35:16,0;28,01;30,44;28,83;0,00;21,26;21,23;24,54;23,81;
29.10.2009;14:35:16,0;28,01;30,44;28,83;0,00;21,26;21,23;24,56;23,81;
29.10.2009;14:35:16,0;28,01;30,44;28,83;0,00;21,26;21,23;24,54;23,81;
29.10.2009;14:35:16,0;28,01;30,44;28,83;0,00;21,24;21,23;24,56;23,81;
29.10.2009;14:35:16,0;28,01;30,44;28,83;0,00;21,26;21,23;24,56;23,81;
29.10.2009;14:35:16,0;28,01;30,44;28,83;0,00;21,26;21,23;24,56;23,81;
29.10.2009;14:35:16,0;28,01;30,44;28,83;0,00;21,24;21,23;24,56;23,78;
29.10.2009;14:35:16,0;28,01;30,44;28,83;0,00;21,26;21,23;24,54;23,81;
29.10.2009;14:35:16,0;28,01;30,44;28,83;0,00;21,26;21,23;24,54;23,81;
29.10.2009;14:35:16,0;28,01;30,44;28,83;0,00;21,26;21,23;24,54;23,81;
29.10.2009;14:35:17,0;28,01;30,44;28,83;0,00;21,26;21,23;24,54;23,81;
29.10.2009;14:35:17,0;28,01;30,44;28,83;0,00;21,26;21,21;24,54;23,81;
29.10.2009;14:35:17,0;28,01;30,44;28,83;0,00;21,26;21,23;24,54;23,81;
29.10.2009;14:35:17,0;28,01;30,44;28,83;0,00;21,24;21,23;24,56;23,81;
29.10.2009;14:35:17,0;28,01;30,44;28,83;0,00;21,26;21,23;24,54;23,81;
29.10.2009;14:35:17,0;28,01;30,44;28,83;0,00;21,26;21,23;24,54;23,81;
29.10.2009;14:35:17,0;28,01;30,44;28,83;0,00;21,26;21,21;24,56;23,81;
29.10.2009;14:35:17,0;28,01;30,44;28,83;0,00;21,26;21,23;24,54;23,81;
29.10.2009;14:35:18,0;28,01;30,44;28,83;0,00;21,26;21,23;24,54;23,81;
29.10.2009;14:35:18,0;28,01;30,44;28,83;0,00;21,26;21,23;24,56;23,81;
29.10.2009;14:35:18,0;28,01;30,44;28,83;0,00;21,26;21,23;24,54;23,81;
29.10.2009;14:35:18,0;28,01;30,44;28,83;0,00;21,26;21,23;24,56;23,81;
29.10.2009;14:35:18,0;28,01;30,44;28,83;0,00;21,26;21,21;24,56;23,81;
29.10.2009;14:35:18,0;28,01;30,44;28,83;0,00;21,26;21,21;24,54;23,81;
29.10.2009;14:35:18,0;28,01;30,44;28,83;0,00;21,26;21,21;24,56;23,81;
29.10.2009;14:35:18,0;28,01;30,44;28,83;0,00;21,26;21,23;24,56;23,81;
29.10.2009;14:35:18,0;28,01;30,44;28,83;0,00;21,26;21,23;24,56;23,81;
29.10.2009;14:35:18,0;28,01;30,44;28,83;0,00;21,26;21,23;24,56;23,81;
29.10.2009;14:35:18,0;28,01;30,44;28,83;0,00;21,26;21,23;24,54;23,81;
29.10.2009;14:35:18,0;28,01;30,44;28,83;0,00;21,26;21,23;24,56;23,81;
29.10.2009;14:35:19,0;28,01;30,44;28,83;0,00;21,26;21,23;24,56;23,81;
29.10.2009;14:35:19,0;28,01;30,44;28,83;0,00;21,26;21,21;24,54;23,81;
29.10.2009;14:35:19,0;28,01;30,44;28,83;0,00;21,26;21,23;24,56;23,81;
29.10.2009;14:35:19,0;28,01;30,44;28,83;0,00;21,26;21,23;24,56;23,81;
29.10.2009;14:35:19,0;28,01;30,44;28,83;0,00;21,26;21,23;24,56;23,81;
29.10.2009;14:35:19,0;28,01;30,44;28,83;0,00;21,26;21,23;24,56;23,81;
29.10.2009;14:35:19,0;28,01;30,44;28,83;0,00;21,26;21,23;24,56;23,81;
29.10.2009;14:35:19,0;28,01;30,44;28,83;0,00;21,26;21,23;24,56;23,81;
29.10.2009;14:35:20,0;28,01;30,44;28,83;0,00;21,26;21,23;24,56;23,81;
29.10.2009;14:35:20,0;28,01;30,44;28,83;0,00;21,26;21,21;24,56;23,81;
29.10.2009;14:35:20,0;28,01;30,44;28,83;0,00;21,26;21,23;24,56;23,81;
29.10.2009;14:35:20,0;28,01;30,44;28,83;0,00;21,26;21,23;24,56;23,81;
29.10.2009;14:35:20,0;28,01;30,44;28,83;0,00;21,26;21,23;24,56;23,81;
29.10.2009;14:35:20,0;28,01;30,44;28,83;0,00;21,26;21,23;24,56;23,81;
29.10.2009;14:35:20,0;28,01;30,44;28,83;0,00;21,26;21,23;24,56;23,81;
29.10.2009;14:35:20,0;28,01;30,44;28,83;0,00;21,26;21,23;24,56;23,81;
29.10.2009;14:35:20,0;28,01;30,44;28,83;0,00;21,26;21,23;24,56;23,81;
29.10.2009;14:35:20,0;28,01;30,44;28,83;0,00;21,26;21,23;24,56;23,81;
29.10.2009;14:35:20,0;28,01;30,44;28,83;0,00;21,26;21,21;24,56;23,81;
29.10.2009;14:35:20,0;28,01;30,44;28,83;0,00;21,26;21,23;24,56;23,81;
29.10.2009;14:35:21,0;28,01;30,44;28,83;0,00;21,26;21,23;24,56;23,81;
29.10.2009;14:35:21,0;28,01;30,44;28,83;0,00;21,26;21,21;24,56;23,81;
29.10.2009;14:35:21,0;28,01;30,44;28,83;0,00;21,26;21,23;24,56;23,81;
29.10.2009;14:35:21,0;28,01;30,44;28,83;0,00;21,24;21,23;24,56;23,81;
29.10.2009;14:35:21,0;28,01;30,44;28,83;0,00;21,26;21,23;24,56;23,81;
29.10.2009;14:35:21,0;28,01;30,44;28,83;0,00;21,26;21,21;24,56;23,81;
29.10.2009;14:35:21,0;28,01;30,44;28,83;0,00;21,24;21,23;24,56;23,81;
29.10.2009;14:35:21,0;28,01;30,44;28,83;0,00;21,26;21,23;24,56;23,81;
29.10.2009;14:35:22,0;28,01;30,44;28,83;0,00;21,26;21,23;24,56;23,81;
29.10.2009;14:35:22,0;28,01;30,44;28,83;0,00;21,24;21,23;24,56;23,81;
29.10.2009;14:35:22,0;28,01;30,44;28,83;0,00;21,26;21,23;24,56;23,81;
29.10.2009;14:35:22,0;28,01;30,44;28,83;0,00;21,26;21,23;24,56;23,81;
29.10.2009;14:35:22,0;28,01;30,44;28,83;0,00;21,26;21,23;24,56;23,81;
29.10.2009;14:35:22,0;28,01;30,44;28,83;0,00;21,26;21,23;24,56;23,81;
29.10.2009;14:35:22,0;28,01;30,44;28,83;0,00;21,26;21,23;24,56;23,81;
29.10.2009;14:35:22,0;28,01;30,44;28,83;0,00;21,26;21,23;24,56;23,81;
29.10.2009;14:35:22,0;28,01;30,44;28,83;0,00;21,26;21,23;24,56;23,81;
29.10.2009;14:35:22,0;28,01;30,44;28,83;0,00;21,26;21,23;24,56;23,81;
29.10.2009;14:35:22,0;28,01;30,44;28,83;0,00;21,26;21,23;24,56;23,81;
29.10.2009;14:35:22,0;28,01;30,44;28,83;0,00;21,26;21,23;24,56;23,81;
29.10.2009;14:35:23,0;28,01;30,44;28,83;0,00;21,26;21,23;24,56;23,81;
29.10.2009;14:35:23,0;28,01;30,44;28,83;0,00;21,26;21,23;24,56;23,81;
29.10.2009;14:35:23,0;28,01;30,44;28,83;0,00;21,26;21,23;24,56;23,81;
29.10.2009;14:35:23,0;28,01;30,44;28,83;0,00;21,26;21,23;24,56;23,81;
29.10.2009;14:35:23,0;28,01;30,44;28,83;0,00;21,26;21,23;24,56;23,81;
29.10.2009;14:35:23,0;28,01;30,44;28,83;0,00;21,26;21,23;24,56;23,81;
29.10.2009;14:35:23,0;28,01;30,44;28,83;0,00;21,26;21,23;24,56;23,81;
29.10.2009;14:35:23,0;28,01;30,44;28,83;0,00;21,26;21,23;24,56;23,81;
29.10.2009;14:35:24,0;28,01;30,44;28,83;0,00;21,26;21,23;24,56;23,81;
29.10.2009;14:35:24,0;28,01;30,44;28,83;0,00;21,26;21,23;24,56;23,81;
29.10.2009;14:35:24,0;28,01;30,44;28,83;0,00;21,26;21,23;24,56;23,81;
29.10.2009;14:35:24,0;28,01;30,44;28,83;0,00;21,26;21,23;24,56;23,81;
29.10.2009;14:35:24,0;28,01;30,44;28,83;0,00;21,26;21,21;24,56;23,81;
29.10.2009;14:35:24,0;28,01;30,44;28,83;0,00;21,26;21,23;24,56;23,81;
29.10.2009;14:35:24,0;28,01;30,44;28,83;0,00;21,26;21,23;24,56;23,81;
29.10.2009;14:35:24,0;28,01;30,44;28,83;0,00;21,26;21,23;24,56;23,81;
29.10.2009;14:35:24,0;28,01;30,44;28,83;0,00;21,26;21,21;24,56;23,81;
29.10.2009;14:35:24,0;28,01;30,44;28,83;0,00;21,26;21,23;24,56;23,81;
29.10.2009;14:35:24,0;28,01;30,44;28,83;0,00;21,26;21,23;24,56;23,81;
29.10.2009;14:35:24,0;28,01;30,44;28,83;0,00;21,26;21,23;24,56;23,81;
29.10.2009;14:35:25,0;28,01;30,44;28,83;0,00;21,26;21,23;24,56;23,81;
29.10.2009;14:35:25,0;28,01;30,44;28,83;0,00;21,26;21,21;24,56;23,81;
29.10.2009;14:35:25,0;28,01;30,44;28,83;0,00;21,26;21,23;24,56;23,81;
29.10.2009;14:35:25,0;28,01;30,44;28,83;0,00;21,26;21,23;24,56;23,81;
29.10.2009;14:35:25,0;28,01;30,44;28,83;0,00;21,26;21,23;24,56;23,81;
29.10.2009;14:35:25,0;28,01;30,44;28,83;0,00;21,26;21,23;24,56;23,81;
29.10.2009;14:35:25,0;28,01;30,44;28,83;0,00;21,24;21,23;24,56;23,81;
29.10.2009;14:35:25,0;28,01;30,44;28,83;0,00;21,26;21,23;24,56;23,81;
29.10.2009;14:35:26,0;28,01;30,44;28,83;0,00;21,26;21,23;24,56;23,81;
29.10.2009;14:35:26,0;27,76;30,15;28,57;0,00;21,26;21,23;24,56;23,81;
29.10.2009;14:35:26,0;28,01;30,44;28,83;0,00;21,26;21,21;24,56;23,81;
29.10.2009;14:35:26,0;28,01;30,44;28,83;0,00;21,26;21,23;24,56;23,81;
29.10.2009;14:35:26,0;27,70;30,08;28,50;0,00;21,26;21,23;24,56;23,81;
29.10.2009;14:35:26,0;28,01;30,44;28,83;0,00;21,26;21,23;24,56;23,81;
29.10.2009;14:35:26,0;28,01;30,44;28,83;0,00;21,26;21,23;24,56;23,81;
29.10.2009;14:35:26,0;28,01;30,44;28,83;0,00;21,26;21,23;24,56;23,81;
29.10.2009;14:35:26,0;28,01;30,44;28,83;0,00;21,26;21,23;24,56;23,81;
29.10.2009;14:35:26,0;28,01;30,44;28,83;0,00;21,26;21,23;24,56;23,81;
29.10.2009;14:35:26,0;28,01;30,44;28,83;0,00;21,26;21,23;24,56;23,81;
29.10.2009;14:35:26,0;27,85;30,26;28,66;0,00;21,26;21,23;24,56;23,81;
29.10.2009;14:35:27,0;28,01;30,44;28,83;0,00;21,26;21,23;24,56;23,81;
29.10.2009;14:35:27,0;28,01;30,44;28,83;0,00;21,26;21,23;24,56;23,84;
29.10.2009;14:35:27,0;28,01;30,44;28,83;0,00;21,26;21,23;24,56;23,81;
29.10.2009;14:35:27,0;28,01;30,44;28,83;0,00;21,26;21,23;24,59;23,81;
29.10.2009;14:35:27,0;28,01;30,44;28,83;0,00;21,26;21,23;24,56;23,81;
29.10.2009;14:35:27,0;28,01;30,44;28,83;0,00;21,26;21,23;24,56;23,81;
29.10.2009;14:35:27,0;28,01;30,44;28,83;0,00;21,26;21,23;24,56;23,81;
29.10.2009;14:35:27,0;28,01;30,44;28,83;0,00;21,26;21,23;24,56;23,84;
29.10.2009;14:35:28,0;28,01;30,44;28,83;0,00;21,26;21,23;24,56;23,84;
29.10.2009;14:35:28,0;27,98;30,37;28,76;0,00;21,26;21,23;24,56;23,81;
29.10.2009;14:35:28,0;28,01;30,44;28,83;0,00;21,26;21,21;24,56;23,81;
29.10.2009;14:35:28,0;28,01;30,44;28,83;0,00;21,26;21,23;24,59;23,81;
29.10.2009;14:35:28,0;28,01;30,44;28,83;0,00;21,26;21,23;24,56;23,84;
29.10.2009;14:35:28,0;28,01;30,44;28,83;0,00;21,26;21,23;24,59;23,81;
29.10.2009;14:35:28,0;28,01;30,44;28,83;0,00;21,26;21,21;24,56;23,81;
29.10.2009;14:35:28,0;28,01;30,44;28,83;0,00;21,26;21,23;24,59;23,81;
29.10.2009;14:35:28,0;28,01;30,44;28,83;0,00;21,26;21,23;24,59;23,81;
29.10.2009;14:35:28,0;28,01;30,44;28,83;0,00;21,26;21,23;24,59;23,84;
29.10.2009;14:35:28,0;28,01;30,44;28,83;0,00;21,26;21,23;24,56;23,84;
29.10.2009;14:35:28,0;27,85;30,26;28,66;0,00;21,26;21,21;24,59;23,81;
29.10.2009;14:35:29,0;28,01;30,44;28,83;0,00;21,26;21,23;24,56;23,81;
29.10.2009;14:35:29,0;28,01;30,44;28,83;0,00;21,26;21,23;24,59;23,81;
29.10.2009;14:35:29,0;28,01;30,44;28,83;0,00;21,26;21,23;24,56;23,81;
29.10.2009;14:35:29,0;28,01;30,44;28,83;0,00;21,26;21,23;24,56;23,84;
29.10.2009;14:35:29,0;28,01;30,44;28,83;0,00;21,26;21,23;24,56;23,84;
29.10.2009;14:35:29,0;28,01;30,44;28,83;0,00;21,24;21,23;24,59;23,81;
29.10.2009;14:35:29,0;28,01;30,44;28,83;0,00;21,26;21,23;24,59;23,84;
29.10.2009;14:35:29,0;28,01;30,44;28,83;0,00;21,24;21,23;24,56;23,84;
29.10.2009;14:35:30,0;28,01;30,44;28,83;0,00;21,26;21,23;24,56;23,84;
29.10.2009;14:35:30,0;27,91;30,33;28,76;0,00;21,24;21,23;24,56;23,81;
29.10.2009;14:35:30,0;28,01;30,44;28,83;0,00;21,26;21,21;24,59;23,81;
29.10.2009;14:35:30,0;28,01;30,44;28,83;0,00;21,26;21,23;24,56;23,81;
29.10.2009;14:35:30,0;28,01;30,44;28,83;0,00;21,26;21,23;24,56;23,84;
29.10.2009;14:35:30,0;28,01;30,44;28,83;0,00;21,26;21,23;24,56;23,81;
29.10.2009;14:35:30,0;28,01;30,44;28,83;0,00;21,26;21,23;24,56;23,81;
29.10.2009;14:35:30,0;28,01;30,44;28,83;0,00;21,26;21,23;24,59;23,84;
29.10.2009;14:35:30,0;28,01;30,44;28,83;0,00;21,26;21,23;24,59;23,84;
29.10.2009;14:35:30,0;28,01;30,44;28,83;0,00;21,26;21,23;24,56;23,84;
29.10.2009;14:35:30,0;28,01;30,44;28,83;0,00;21,26;21,21;24,59;23,84;
29.10.2009;14:35:30,0;28,01;30,44;28,83;0,00;21,26;21,23;24,56;23,81;
29.10.2009;14:35:31,0;28,01;30,44;28,83;0,00;21,26;21,23;24,59;23,81;
29.10.2009;14:35:31,0;28,01;30,44;28,83;0,00;21,26;21,23;24,59;23,81;
29.10.2009;14:35:31,0;27,95;30,37;28,76;0,00;21,26;21,21;24,56;23,84;
29.10.2009;14:35:31,0;28,01;30,44;28,83;0,00;21,26;21,23;24,59;23,84;
29.10.2009;14:35:31,0;28,01;30,44;28,83;0,00;21,26;21,23;24,59;23,81;
29.10.2009;14:35:31,0;28,01;30,44;28,83;0,00;21,26;21,21;24,59;23,81;
29.10.2009;14:35:31,0;28,01;30,44;28,83;0,00;21,26;21,23;24,59;23,84;
29.10.2009;14:35:31,0;28,01;30,44;28,83;0,00;21,26;21,23;24,59;23,84;
29.10.2009;14:35:32,0;28,01;30,44;28,83;0,00;21,24;21,23;24,59;23,81;
29.10.2009;14:35:32,0;28,01;30,44;28,83;0,00;21,26;21,23;24,59;23,81;
29.10.2009;14:35:32,0;28,01;30,44;28,83;0,00;21,26;21,23;24,59;23,84;
29.10.2009;14:35:32,0;28,01;30,44;28,83;0,00;21,26;21,23;24,56;23,84;
29.10.2009;14:35:32,0;28,01;30,44;28,83;0,00;21,26;21,23;24,59;23,84;
29.10.2009;14:35:32,0;28,01;30,44;28,83;0,00;21,26;21,23;24,59;23,84;
29.10.2009;14:35:32,0;28,01;30,44;28,83;0,00;21,26;21,23;24,59;23,81;
29.10.2009;14:35:32,0;28,01;30,44;28,83;0,00;21,26;21,23;24,59;23,84;
29.10.2009;14:35:32,0;28,01;30,44;28,83;0,00;21,26;21,21;24,59;23,84;
29.10.2009;14:35:32,0;28,01;30,44;28,83;0,00;21,26;21,21;24,59;23,81;
29.10.2009;14:35:32,0;28,01;30,44;28,83;0,00;21,26;21,23;24,56;23,84;
29.10.2009;14:35:32,0;28,01;30,44;28,83;0,00;21,26;21,21;24,59;23,81;
29.10.2009;14:35:33,0;28,01;30,44;28,83;0,00;21,26;21,23;24,59;23,84;
29.10.2009;14:35:33,0;28,01;30,44;28,83;0,00;21,26;21,23;24,59;23,84;
29.10.2009;14:35:33,0;28,01;30,44;28,83;0,00;21,26;21,23;24,59;23,84;
29.10.2009;14:35:33,0;28,01;30,44;28,83;0,00;21,26;21,23;24,59;23,84;
29.10.2009;14:35:33,0;28,01;30,44;28,83;0,00;21,26;21,23;24,59;23,84;
29.10.2009;14:35:33,0;28,01;30,44;28,83;0,00;21,26;21,21;24,59;23,84;
29.10.2009;14:35:33,0;28,01;30,44;28,83;0,00;21,26;21,23;24,59;23,84;
29.10.2009;14:35:33,0;28,01;30,44;28,83;0,00;21,26;21,23;24,59;23,84;
29.10.2009;14:35:34,0;28,01;30,44;28,83;0,00;21,26;21,23;24,59;23,84;
29.10.2009;14:35:34,0;28,01;30,44;28,83;0,00;21,26;21,21;24,59;23,84;
29.10.2009;14:35:34,0;28,01;30,44;28,83;0,00;21,26;21,23;24,59;23,84;
29.10.2009;14:35:34,0;28,01;30,44;28,83;0,00;21,26;21,23;24,59;23,84;
29.10.2009;14:35:34,0;28,01;30,44;28,83;0,00;21,26;21,23;24,59;23,84;
29.10.2009;14:35:34,0;28,01;30,44;28,83;0,00;21,26;21,21;24,59;23,84;
29.10.2009;14:35:34,0;28,01;30,44;28,83;0,00;21,26;21,23;24,59;23,84;
29.10.2009;14:35:34,0;28,01;30,44;28,83;0,00;21,26;21,23;24,59;23,84;
29.10.2009;14:35:34,0;28,01;30,44;28,83;0,00;21,26;21,23;24,59;23,84;
29.10.2009;14:35:34,0;28,01;30,44;28,83;0,00;21,26;21,23;24,59;23,84;
29.10.2009;14:35:34,0;28,01;30,44;28,83;0,00;21,24;21,23;24,59;23,84;
29.10.2009;14:35:34,0;28,01;30,44;28,83;0,00;21,26;21,23;24,59;23,84;
29.10.2009;14:35:35,0;28,01;30,44;28,83;0,00;21,26;21,23;24,59;23,84;
29.10.2009;14:35:35,0;28,01;30,44;28,83;0,00;21,26;21,23;24,59;23,84;
29.10.2009;14:35:35,0;28,01;30,44;28,83;0,00;21,26;21,23;24,59;23,84;
29.10.2009;14:35:35,0;28,01;30,44;28,83;0,00;21,26;21,23;24,59;23,84;
29.10.2009;14:35:35,0;28,01;30,44;28,83;0,00;21,26;21,23;24,59;23,84;
29.10.2009;14:35:35,0;28,01;30,44;28,83;0,00;21,26;21,23;24,59;23,84;
29.10.2009;14:35:35,0;28,01;30,44;28,83;0,00;21,26;21,23;24,59;23,84;
29.10.2009;14:35:35,0;28,01;30,44;28,83;0,00;21,26;21,23;24,59;23,84;
29.10.2009;14:35:36,0;28,01;30,44;28,83;0,00;21,26;21,23;24,59;23,84;
29.10.2009;14:35:36,0;28,01;30,44;28,83;0,00;21,26;21,23;24,59;23,84;
29.10.2009;14:35:36,0;28,01;30,44;28,83;0,00;21,26;21,23;24,59;23,84;
29.10.2009;14:35:36,0;28,01;30,44;28,83;0,00;21,24;21,23;24,59;23,84;
29.10.2009;14:35:36,0;28,01;30,44;28,83;0,00;21,26;21,23;24,59;23,84;
29.10.2009;14:35:36,0;28,01;30,44;28,83;0,00;21,26;21,21;24,59;23,84;
29.10.2009;14:35:36,0;28,01;30,44;28,83;0,00;21,26;21,23;24,59;23,84;
29.10.2009;14:35:36,0;28,01;30,44;28,83;0,00;21,24;21,23;24,59;23,84;
29.10.2009;14:35:36,0;28,01;30,44;28,83;0,00;21,26;21,23;24,59;23,84;
29.10.2009;14:35:36,0;28,01;30,44;28,83;0,00;21,26;21,21;24,59;23,84;
29.10.2009;14:35:36,0;28,01;30,44;28,83;0,00;21,26;21,21;24,59;23,84;
29.10.2009;14:35:36,0;28,01;30,44;28,83;0,00;21,26;21,21;24,59;23,84;
29.10.2009;14:35:37,0;28,01;30,44;28,83;0,00;21,26;21,23;24,59;23,84;
29.10.2009;14:35:37,0;28,01;30,44;28,83;0,00;21,26;21,23;24,59;23,84;
29.10.2009;14:35:37,0;28,01;30,44;28,83;0,00;21,26;21,23;24,59;23,84;
29.10.2009;14:35:37,0;28,01;30,44;28,83;0,00;21,26;21,23;24,59;23,84;
29.10.2009;14:35:37,0;28,01;30,44;28,83;0,00;21,26;21,23;24,59;23,84;
29.10.2009;14:35:37,0;28,01;30,44;28,83;0,00;21,26;21,23;24,59;23,84;
29.10.2009;14:35:37,0;28,01;30,44;28,83;0,00;21,26;21,23;24,59;23,84;
29.10.2009;14:35:37,0;28,01;30,44;28,83;0,00;21,26;21,23;24,59;23,84;
29.10.2009;14:35:38,0;28,01;30,44;28,83;0,00;21,26;21,23;24,59;23,84;
29.10.2009;14:35:38,0;28,01;30,44;28,83;0,00;21,26;21,23;24,59;23,84;
29.10.2009;14:35:38,0;28,01;30,44;28,83;0,00;21,26;21,23;24,59;23,84;
29.10.2009;14:35:38,0;28,01;30,44;28,83;0,00;21,26;21,23;24,59;23,84;
29.10.2009;14:35:38,0;28,01;30,44;28,83;0,00;21,26;21,23;24,59;23,84;
29.10.2009;14:35:38,0;28,01;30,44;28,83;0,00;21,26;21,23;24,59;23,84;
29.10.2009;14:35:38,0;28,01;30,44;28,83;0,00;21,24;21,23;24,59;23,84;
29.10.2009;14:35:38,0;28,01;30,44;28,83;0,00;21,26;21,23;24,59;23,84;
29.10.2009;14:35:38,0;28,01;30,44;28,83;0,00;21,26;21,23;24,59;23,84;
29.10.2009;14:35:38,0;28,01;30,44;28,83;0,00;21,26;21,23;24,59;23,84;
29.10.2009;14:35:38,0;28,01;30,44;28,83;0,00;21,26;21,23;24,59;23,84;
29.10.2009;14:35:38,0;28,01;30,44;28,83;0,00;21,26;21,23;24,59;23,84;
29.10.2009;14:35:39,0;28,01;30,44;28,83;0,00;21,26;21,23;24,59;23,84;
29.10.2009;14:35:39,0;28,01;30,44;28,83;0,00;21,26;21,23;24,59;23,84;
29.10.2009;14:35:39,0;28,01;30,44;28,83;0,00;21,26;21,23;24,59;23,84;
29.10.2009;14:35:39,0;28,01;30,44;28,83;0,00;21,26;21,23;24,59;23,84;
29.10.2009;14:35:39,0;28,01;30,44;28,83;0,00;21,26;21,23;24,59;23,84;
29.10.2009;14:35:39,0;28,01;30,44;28,83;0,00;21,26;21,23;24,59;23,84;
29.10.2009;14:35:39,0;28,01;30,44;28,83;0,00;21,26;21,23;24,59;23,84;
29.10.2009;14:35:39,0;28,01;30,44;28,83;0,00;21,26;21,23;24,59;23,84;
29.10.2009;14:35:40,0;28,01;30,44;28,83;0,00;21,26;21,23;24,59;23,84;
29.10.2009;14:35:40,0;28,01;30,44;28,83;0,00;21,26;21,23;24,59;23,84;
29.10.2009;14:35:40,0;28,01;30,44;28,83;0,00;21,26;21,23;24,59;23,84;
29.10.2009;14:35:40,0;28,01;30,44;28,83;0,00;21,26;21,23;24,59;23,84;
29.10.2009;14:35:40,0;28,01;30,44;28,83;0,00;21,26;21,23;24,59;23,84;
29.10.2009;14:35:40,0;28,01;30,44;28,83;0,00;21,24;21,23;24,59;23,84;
29.10.2009;14:35:40,0;28,01;30,44;28,83;0,00;21,26;21,23;24,59;23,84;
29.10.2009;14:35:40,0;28,01;30,44;28,83;0,00;21,26;21,23;24,59;23,84;
29.10.2009;14:35:40,0;28,01;30,44;28,83;0,00;21,26;21,23;24,59;23,84;
29.10.2009;14:35:40,0;28,01;30,44;28,83;0,00;21,26;21,23;24,59;23,84;
29.10.2009;14:35:40,0;28,01;30,44;28,83;0,00;21,26;21,23;24,59;23,84;
29.10.2009;14:35:40,0;28,01;30,44;28,83;0,00;21,26;21,23;24,59;23,84;
29.10.2009;14:35:41,0;28,01;30,44;28,83;0,00;21,26;21,23;24,59;23,84;
29.10.2009;14:35:41,0;28,01;30,44;28,83;0,00;21,26;21,23;24,59;23,84;
29.10.2009;14:35:41,0;28,01;30,44;28,83;0,00;21,26;21,23;24,59;23,84;
29.10.2009;14:35:41,0;28,01;30,44;28,83;0,00;21,26;21,23;24,59;23,84;
29.10.2009;14:35:41,0;28,01;30,44;28,83;0,00;21,26;21,23;24,59;23,84;
29.10.2009;14:35:41,0;28,01;30,44;28,83;0,00;21,26;21,23;24,59;23,84;
29.10.2009;14:35:41,0;28,01;30,44;28,83;0,00;21,26;21,23;24,59;23,84;
29.10.2009;14:35:41,0;28,01;30,44;28,83;0,00;21,24;21,23;24,62;23,84;
29.10.2009;14:35:42,0;28,01;30,44;28,83;0,00;21,26;21,23;24,59;23,84;
29.10.2009;14:35:42,0;28,01;30,44;28,83;0,00;21,26;21,23;24,59;23,84;
29.10.2009;14:35:42,0;28,01;30,44;28,83;0,00;21,24;21,23;24,59;23,84;
29.10.2009;14:35:42,0;28,01;30,44;28,83;0,00;21,26;21,23;24,59;23,84;
29.10.2009;14:35:42,0;28,01;30,44;28,83;0,00;21,26;21,23;24,59;23,84;
29.10.2009;14:35:42,0;28,01;30,44;28,83;0,00;21,26;21,23;24,59;23,84;
29.10.2009;14:35:42,0;28,01;30,44;28,83;0,00;21,26;21,23;24,59;23,84;
29.10.2009;14:35:42,0;28,01;30,44;28,83;0,00;21,24;21,23;24,59;23,84;
29.10.2009;14:35:42,0;28,01;30,44;28,83;0,00;21,26;21,21;24,59;23,84;
29.10.2009;14:35:42,0;28,01;30,44;28,83;0,00;21,26;21,23;24,62;23,84;
29.10.2009;14:35:42,0;28,01;30,44;28,83;0,00;21,26;21,21;24,59;23,84;
29.10.2009;14:35:42,0;28,01;30,44;28,83;0,00;21,26;21,23;24,59;23,84;
29.10.2009;14:35:43,0;28,01;30,44;28,83;0,00;21,26;21,21;24,59;23,84;
29.10.2009;14:35:43,0;28,01;30,44;28,83;0,00;21,26;21,23;24,62;23,84;
29.10.2009;14:35:43,0;28,01;30,44;28,83;0,00;21,24;21,23;24,59;23,84;
29.10.2009;14:35:43,0;28,01;30,44;28,83;0,00;21,26;21,23;24,62;23,84;
29.10.2009;14:35:43,0;28,01;30,44;28,83;0,00;21,26;21,23;24,59;23,84;
29.10.2009;14:35:43,0;28,01;30,44;28,83;0,00;21,26;21,23;24,62;23,84;
29.10.2009;14:35:43,0;28,01;30,44;28,83;0,00;21,26;21,23;24,59;23,84;
29.10.2009;14:35:43,0;28,01;30,44;28,83;0,00;21,26;21,23;24,62;23,84;
29.10.2009;14:35:44,0;28,01;30,44;28,83;0,00;21,26;21,23;24,59;23,84;
29.10.2009;14:35:44,0;28,01;30,44;28,83;0,00;21,26;21,21;24,62;23,84;
29.10.2009;14:35:44,0;28,01;30,44;28,83;0,00;21,26;21,23;24,62;23,84;
29.10.2009;14:35:44,0;28,01;30,44;28,83;0,00;21,26;21,23;24,62;23,84;
29.10.2009;14:35:44,0;28,01;30,44;28,83;0,00;21,26;21,23;24,62;23,84;
29.10.2009;14:35:44,0;28,01;30,44;28,83;0,00;21,26;21,23;24,59;23,84;
29.10.2009;14:35:44,0;28,01;30,44;28,83;0,00;21,26;21,23;24,62;23,84;
29.10.2009;14:35:44,0;28,01;30,44;28,83;0,00;21,26;21,21;24,62;23,84;
29.10.2009;14:35:44,0;28,01;30,44;28,83;0,00;21,26;21,23;24,59;23,84;
29.10.2009;14:35:44,0;28,01;30,44;28,83;0,00;21,26;21,23;24,59;23,84;
29.10.2009;14:35:44,0;28,01;30,44;28,83;0,00;21,24;21,21;24,62;23,84;
29.10.2009;14:35:44,0;28,01;30,44;28,83;0,00;21,26;21,23;24,59;23,84;
29.10.2009;14:35:45,0;28,01;30,44;28,83;0,00;21,26;21,23;24,62;23,84;
29.10.2009;14:35:45,0;28,01;30,44;28,83;0,00;21,26;21,23;24,59;23,84;
29.10.2009;14:35:45,0;28,01;30,44;28,83;0,00;21,26;21,23;24,62;23,84;
29.10.2009;14:35:45,0;28,01;30,44;28,83;0,00;21,26;21,23;24,59;23,84;
29.10.2009;14:35:45,0;28,01;30,44;28,83;0,00;21,26;21,23;24,62;23,84;
29.10.2009;14:35:45,0;28,01;30,44;28,83;0,00;21,26;21,23;24,62;23,84;
29.10.2009;14:35:45,0;28,01;30,44;28,83;0,00;21,26;21,23;24,59;23,84;
29.10.2009;14:35:45,0;28,01;30,44;28,83;0,00;21,26;21,23;24,59;23,84;
29.10.2009;14:35:46,0;28,01;30,44;28,83;0,00;21,26;21,23;24,59;23,87;
29.10.2009;14:35:46,0;28,01;30,44;28,83;0,00;21,26;21,23;24,62;23,84;
29.10.2009;14:35:46,0;28,01;30,44;28,83;0,00;21,26;21,23;24,59;23,84;
29.10.2009;14:35:46,0;28,01;30,44;28,83;0,00;21,26;21,23;24,62;23,84;
29.10.2009;14:35:46,0;28,01;30,44;28,83;0,00;21,26;21,23;24,62;23,87;
29.10.2009;14:35:46,0;28,01;30,44;28,83;0,00;21,26;21,23;24,62;23,84;
29.10.2009;14:35:46,0;28,01;30,44;28,83;0,00;21,24;21,23;24,62;23,84;
29.10.2009;14:35:46,0;28,01;30,44;28,83;0,00;21,26;21,23;24,59;23,84;
29.10.2009;14:35:46,0;28,01;30,44;28,83;0,00;21,26;21,23;24,59;23,84;
29.10.2009;14:35:46,0;28,01;30,44;28,83;0,00;21,26;21,23;24,59;23,84;
29.10.2009;14:35:46,0;28,01;30,44;28,83;0,00;21,26;21,23;24,62;23,84;
29.10.2009;14:35:46,0;28,01;30,44;28,83;0,00;21,26;21,23;24,59;23,84;
29.10.2009;14:35:47,0;28,01;30,44;28,83;0,00;21,24;21,23;24,62;23,84;
29.10.2009;14:35:47,0;28,01;30,44;28,83;0,00;21,26;21,23;24,62;23,84;
29.10.2009;14:35:47,0;28,01;30,44;28,83;0,00;21,26;21,23;24,62;23,84;
29.10.2009;14:35:47,0;28,01;30,44;28,83;0,00;21,26;21,23;24,62;23,84;
29.10.2009;14:35:47,0;28,01;30,44;28,83;0,00;21,26;21,23;24,62;23,87;
29.10.2009;14:35:47,0;28,01;30,44;28,83;0,00;21,26;21,23;24,59;23,84;
29.10.2009;14:35:47,0;28,01;30,44;28,83;0,00;21,26;21,23;24,62;23,84;
29.10.2009;14:35:47,0;28,01;30,44;28,83;0,00;21,26;21,23;24,62;23,84;
29.10.2009;14:35:48,0;28,01;30,44;28,83;0,00;21,26;21,23;24,59;23,84;
29.10.2009;14:35:48,0;28,01;30,44;28,83;0,00;21,26;21,23;24,62;23,87;
29.10.2009;14:35:48,0;28,01;30,44;28,83;0,00;21,26;21,23;24,62;23,84;
29.10.2009;14:35:48,0;28,01;30,44;28,83;0,00;21,26;21,23;24,62;23,87;
29.10.2009;14:35:48,0;28,01;30,44;28,83;0,00;21,26;21,23;24,62;23,84;
29.10.2009;14:35:48,0;28,01;30,44;28,83;0,00;21,26;21,23;24,62;23,84;
29.10.2009;14:35:48,0;28,01;30,44;28,83;0,00;21,26;21,23;24,62;23,87;
29.10.2009;14:35:48,0;28,01;30,44;28,83;0,00;21,26;21,23;24,62;23,84;
29.10.2009;14:35:48,0;28,01;30,44;28,83;0,00;21,26;21,23;24,62;23,84;
29.10.2009;14:35:48,0;28,01;30,44;28,83;0,00;21,26;21,23;24,62;23,84;
29.10.2009;14:35:48,0;28,01;30,44;28,83;0,00;21,26;21,23;24,62;23,84;
29.10.2009;14:35:48,0;28,01;30,44;28,83;0,00;21,26;21,23;24,62;23,84;
29.10.2009;14:35:49,0;28,01;30,44;28,83;0,00;21,26;21,23;24,62;23,84;
29.10.2009;14:35:49,0;28,01;30,44;28,83;0,00;21,26;21,23;24,62;23,87;
29.10.2009;14:35:49,0;28,01;30,44;28,83;0,00;21,26;21,23;24,62;23,84;
29.10.2009;14:35:49,0;28,01;30,44;28,83;0,00;21,26;21,23;24,59;23,87;
29.10.2009;14:35:49,0;28,01;30,44;28,83;0,00;21,26;21,23;24,62;23,84;
29.10.2009;14:35:49,0;28,01;30,44;28,83;0,00;21,26;21,23;24,62;23,84;
29.10.2009;14:35:49,0;28,01;30,44;28,83;0,00;21,26;21,23;24,62;23,84;
29.10.2009;14:35:49,0;28,01;30,44;28,83;0,00;21,26;21,23;24,62;23,84;
29.10.2009;14:35:50,0;28,01;30,44;28,83;0,00;21,26;21,23;24,62;23,84;
29.10.2009;14:35:50,0;28,01;30,44;28,83;0,00;21,24;21,23;24,62;23,84;
29.10.2009;14:35:50,0;28,01;30,44;28,83;0,00;21,26;21,23;24,62;23,87;
29.10.2009;14:35:50,0;28,01;30,44;28,83;0,00;21,26;21,23;24,62;23,87;
29.10.2009;14:35:50,0;28,01;30,44;28,83;0,00;21,26;21,23;24,62;23,87;
29.10.2009;14:35:50,0;28,01;30,44;28,83;0,00;21,26;21,21;24,62;23,84;
29.10.2009;14:35:50,0;28,01;30,44;28,83;0,00;21,26;21,23;24,62;23,84;
29.10.2009;14:35:50,0;28,01;30,44;28,83;0,00;21,24;21,23;24,62;23,84;
29.10.2009;14:35:50,0;28,01;30,44;28,83;0,00;21,26;21,23;24,62;23,87;
29.10.2009;14:35:50,0;28,01;30,44;28,83;0,00;21,26;21,21;24,62;23,87;
29.10.2009;14:35:50,0;28,01;30,44;28,83;0,00;21,26;21,23;24,62;23,84;
29.10.2009;14:35:50,0;28,01;30,44;28,83;0,00;21,26;21,23;24,62;23,87;
29.10.2009;14:35:51,0;28,01;30,44;28,83;0,00;21,26;21,23;24,62;23,84;
29.10.2009;14:35:51,0;28,01;30,44;28,83;0,00;21,26;21,23;24,62;23,84;
29.10.2009;14:35:51,0;28,01;30,44;28,83;0,00;21,26;21,23;24,62;23,87;
29.10.2009;14:35:51,0;28,01;30,44;28,83;0,00;21,26;21,23;24,62;23,87;
29.10.2009;14:35:51,0;28,01;30,44;28,83;0,00;21,26;21,21;24,62;23,87;
29.10.2009;14:35:51,0;28,01;30,44;28,83;0,00;21,26;21,23;24,62;23,84;
29.10.2009;14:35:51,0;28,01;30,44;28,83;0,00;21,26;21,23;24,62;23,84;
29.10.2009;14:35:51,0;28,01;30,44;28,83;0,00;21,26;21,23;24,62;23,87;
29.10.2009;14:35:52,0;28,01;30,44;28,83;0,00;21,26;21,23;24,62;23,87;
29.10.2009;14:35:52,0;28,01;30,44;28,83;0,00;21,26;21,23;24,62;23,84;
29.10.2009;14:35:52,0;28,01;30,44;28,83;0,00;21,26;21,23;24,62;23,84;
29.10.2009;14:35:52,0;28,01;30,44;28,83;0,00;21,26;21,23;24,62;23,87;
29.10.2009;14:35:52,0;28,01;30,44;28,83;0,00;21,26;21,23;24,62;23,87;
29.10.2009;14:35:52,0;28,01;30,44;28,83;0,00;21,26;21,23;24,62;23,84;
29.10.2009;14:35:52,0;28,01;30,44;28,83;0,00;21,26;21,23;24,62;23,84;
29.10.2009;14:35:52,0;28,01;30,44;28,83;0,00;21,26;21,23;24,62;23,87;
29.10.2009;14:35:52,0;28,01;30,44;28,83;0,00;21,26;21,23;24,62;23,87;
29.10.2009;14:35:52,0;28,01;30,44;28,83;0,00;21,26;21,23;24,62;23,87;
29.10.2009;14:35:52,0;28,01;30,44;28,83;0,00;21,26;21,23;24,62;23,84;
29.10.2009;14:35:52,0;28,01;30,44;28,83;0,00;21,26;21,23;24,62;23,87;
29.10.2009;14:35:53,0;28,01;30,44;28,83;0,00;21,26;21,23;24,62;23,84;
29.10.2009;14:35:53,0;28,01;30,44;28,83;0,00;21,26;21,23;24,62;23,87;
29.10.2009;14:35:53,0;28,01;30,44;28,83;0,00;21,26;21,23;24,62;23,87;
29.10.2009;14:35:53,0;28,01;30,44;28,83;0,00;21,26;21,23;24,62;23,87;
29.10.2009;14:35:53,0;28,01;30,44;28,83;0,00;21,26;21,23;24,62;23,84;
29.10.2009;14:35:53,0;28,01;30,44;28,83;0,00;21,26;21,23;24,62;23,87;
29.10.2009;14:35:53,0;28,01;30,44;28,83;0,00;21,26;21,23;24,62;23,87;
29.10.2009;14:35:53,0;28,01;30,44;28,83;0,00;21,26;21,23;24,62;23,87;
29.10.2009;14:35:54,0;28,01;30,44;28,83;0,00;21,26;21,23;24,62;23,87;
29.10.2009;14:35:54,0;28,01;30,44;28,83;0,00;21,26;21,23;24,62;23,87;
29.10.2009;14:35:54,0;28,01;30,44;28,83;0,00;21,26;21,23;24,62;23,87;
29.10.2009;14:35:54,0;28,01;30,44;28,83;0,00;21,26;21,23;24,62;23,87;
29.10.2009;14:35:54,0;28,01;30,44;28,83;0,00;21,26;21,23;24,62;23,84;
29.10.2009;14:35:54,0;28,01;30,44;28,83;0,00;21,26;21,23;24,62;23,87;
29.10.2009;14:35:54,0;28,01;30,44;28,83;0,00;21,26;21,23;24,62;23,87;
29.10.2009;14:35:54,0;28,01;30,44;28,83;0,00;21,26;21,23;24,62;23,87;
29.10.2009;14:35:54,0;28,01;30,44;28,83;0,00;21,26;21,23;24,62;23,87;
29.10.2009;14:35:54,0;28,01;30,44;28,83;0,00;21,26;21,23;24,62;23,87;
29.10.2009;14:35:54,0;28,01;30,44;28,83;0,00;21,26;21,23;24,62;23,87;
29.10.2009;14:35:54,0;28,01;30,44;28,83;0,00;21,26;21,23;24,62;23,87;
29.10.2009;14:35:55,0;28,01;30,44;28,83;0,00;21,26;21,23;24,62;23,87;
29.10.2009;14:35:55,0;28,01;30,44;28,83;0,00;21,26;21,23;24,62;23,87;
29.10.2009;14:35:55,0;28,01;30,44;28,83;0,00;21,26;21,23;24,62;23,87;
29.10.2009;14:35:55,0;28,01;30,44;28,83;0,00;21,26;21,23;24,62;23,87;
29.10.2009;14:35:55,0;28,01;30,44;28,83;0,00;21,26;21,21;24,62;23,87;
29.10.2009;14:35:55,0;28,01;30,44;28,83;0,00;21,26;21,23;24,62;23,87;
29.10.2009;14:35:55,0;28,01;30,44;28,83;0,00;21,26;21,23;24,62;23,87;
29.10.2009;14:35:55,0;28,01;30,44;28,83;0,00;21,26;21,23;24,62;23,87;
29.10.2009;14:35:56,0;28,01;30,44;28,83;0,00;21,26;21,23;24,62;23,87;
29.10.2009;14:35:56,0;28,01;30,44;28,83;0,00;21,26;21,23;24,62;23,87;
29.10.2009;14:35:56,0;28,01;30,44;28,83;0,00;21,26;21,23;24,62;23,87;
29.10.2009;14:35:56,0;28,01;30,44;28,83;0,00;21,26;21,23;24,62;23,84;
29.10.2009;14:35:56,0;28,01;30,44;28,83;0,00;21,26;21,23;24,62;23,87;
29.10.2009;14:35:56,0;28,01;30,44;28,83;0,00;21,26;21,23;24,62;23,87;
29.10.2009;14:35:56,0;28,01;30,44;28,83;0,00;21,26;21,23;24,62;23,87;
29.10.2009;14:35:56,0;28,01;30,44;28,83;0,00;21,26;21,23;24,62;23,87;
29.10.2009;14:35:56,0;28,01;30,44;28,83;0,00;21,26;21,23;24,62;23,87;
29.10.2009;14:35:56,0;28,01;30,44;28,83;0,00;21,26;21,23;24,62;23,87;
29.10.2009;14:35:56,0;28,01;30,44;28,83;0,00;21,26;21,23;24,62;23,87;
29.10.2009;14:35:56,0;28,01;30,44;28,83;0,00;21,26;21,23;24,62;23,87;
29.10.2009;14:35:57,0;28,01;30,44;28,83;0,00;21,26;21,23;24,62;23,87;
29.10.2009;14:35:57,0;28,01;30,44;28,83;0,00;21,26;21,21;24,62;23,87;
29.10.2009;14:35:57,0;28,01;30,44;28,83;0,00;21,26;21,23;24,62;23,87;
29.10.2009;14:35:57,0;28,01;30,44;28,83;0,00;21,26;21,23;24,62;23,87;
29.10.2009;14:35:57,0;28,01;30,44;28,83;0,00;21,26;21,23;24,62;23,87;
29.10.2009;14:35:57,0;28,01;30,44;28,83;0,00;21,26;21,23;24,62;23,87;
29.10.2009;14:35:57,0;28,01;30,44;28,83;0,00;21,26;21,23;24,62;23,87;
29.10.2009;14:35:57,0;28,01;30,44;28,83;0,00;21,26;21,23;24,62;23,87;
29.10.2009;14:35:58,0;28,01;30,44;28,83;0,00;21,26;21,23;24,62;23,87;
29.10.2009;14:35:58,0;28,01;30,44;28,83;0,00;21,26;21,23;24,62;23,87;
29.10.2009;14:35:58,0;28,01;30,44;28,83;0,00;21,26;21,23;24,62;23,87;
29.10.2009;14:35:58,0;28,01;30,44;28,83;0,00;21,26;21,23;24,62;23,87;
29.10.2009;14:35:58,0;28,01;30,44;28,83;0,00;21,26;21,23;24,62;23,87;
29.10.2009;14:35:58,0;28,01;30,44;28,83;0,00;21,26;21,21;24,62;23,87;
29.10.2009;14:35:58,0;28,01;30,44;28,83;0,00;21,26;21,23;24,62;23,87;
29.10.2009;14:35:58,0;28,01;30,44;28,83;0,00;21,26;21,23;24,62;23,87;
29.10.2009;14:35:58,0;28,01;30,44;28,83;0,00;21,26;21,23;24,62;23,87;
29.10.2009;14:35:58,0;28,01;30,44;28,83;0,00;21,26;21,23;24,62;23,87;
29.10.2009;14:35:58,0;28,01;30,44;28,83;0,00;21,24;21,23;24,62;23,87;
29.10.2009;14:35:58,0;28,01;30,44;28,83;0,00;21,26;21,23;24,62;23,87;
29.10.2009;14:35:59,0;28,01;30,44;28,83;0,00;21,26;21,23;24,62;23,87;
29.10.2009;14:35:59,0;28,01;30,44;28,83;0,00;21,26;21,23;24,62;23,87;
29.10.2009;14:35:59,0;28,01;30,44;28,83;0,00;21,26;21,23;24,62;23,87;
29.10.2009;14:35:59,0;28,01;30,44;28,83;0,00;21,24;21,23;24,62;23,87;
29.10.2009;14:35:59,0;28,01;30,44;28,83;0,00;21,26;21,23;24,62;23,87;
29.10.2009;14:35:59,0;28,01;30,44;28,83;0,00;21,26;21,23;24,62;23,87;
29.10.2009;14:35:59,0;28,01;30,44;28,83;0,00;21,26;21,23;24,62;23,87;
29.10.2009;14:35:59,0;28,01;30,44;28,83;0,00;21,26;21,23;24,62;23,87;
29.10.2009;14:36:00,0;28,01;30,44;28,83;0,00;21,26;21,23;24,62;23,87;
29.10.2009;14:36:00,0;28,01;30,44;28,83;0,00;21,26;21,23;24,62;23,87;
29.10.2009;14:36:00,0;28,01;30,44;28,83;0,00;21,26;21,23;24,62;23,87;
29.10.2009;14:36:00,0;28,01;30,44;28,83;0,00;21,26;21,23;24,62;23,87;
29.10.2009;14:36:00,0;28,01;30,44;28,83;0,00;21,26;21,23;24,62;23,87;
29.10.2009;14:36:00,0;28,01;30,44;28,83;0,00;21,26;21,23;24,62;23,87;
29.10.2009;14:36:00,0;28,01;30,44;28,83;0,00;21,26;21,23;24,62;23,87;
29.10.2009;14:36:00,0;28,01;30,44;28,83;0,00;21,26;21,23;24,65;23,87;
29.10.2009;14:36:00,0;28,01;30,44;28,83;0,00;21,26;21,23;24,62;23,87;
29.10.2009;14:36:00,0;28,01;30,44;28,83;0,00;21,26;21,23;24,62;23,87;
29.10.2009;14:36:00,0;28,01;30,44;28,83;0,00;21,26;21,23;24,62;23,87;
29.10.2009;14:36:00,0;28,01;30,44;28,83;0,00;21,26;21,23;24,62;23,87;
29.10.2009;14:36:01,0;28,01;30,44;28,83;0,00;21,26;21,23;24,62;23,87;
29.10.2009;14:36:01,0;28,01;30,44;28,83;0,00;21,26;21,23;24,62;23,87;
29.10.2009;14:36:01,0;28,01;30,44;28,83;0,00;21,26;21,23;24,62;23,87;
29.10.2009;14:36:01,0;28,01;30,44;28,83;0,00;21,26;21,23;24,62;23,87;
29.10.2009;14:36:01,0;28,01;30,44;28,83;0,00;21,26;21,23;24,65;23,87;
29.10.2009;14:36:01,0;28,01;30,44;28,83;0,00;21,26;21,23;24,62;23,87;
29.10.2009;14:36:01,0;28,01;30,44;28,83;0,00;21,26;21,23;24,62;23,87;
29.10.2009;14:36:01,0;28,01;30,44;28,83;0,00;21,24;21,23;24,62;23,87;
29.10.2009;14:36:02,0;28,01;30,44;28,83;0,00;21,26;21,23;24,65;23,87;
29.10.2009;14:36:02,0;28,01;30,44;28,83;0,00;21,26;21,23;24,62;23,87;
29.10.2009;14:36:02,0;28,01;30,44;28,83;0,00;21,26;21,23;24,62;23,87;
29.10.2009;14:36:02,0;28,01;30,44;28,83;0,00;21,26;21,23;24,62;23,87;
29.10.2009;14:36:02,0;28,01;30,44;28,83;0,00;21,26;21,23;24,65;23,87;
29.10.2009;14:36:02,0;28,01;30,44;28,83;0,00;21,26;21,23;24,62;23,87;
29.10.2009;14:36:02,0;28,01;30,44;28,83;0,00;21,26;21,23;24,62;23,87;
29.10.2009;14:36:02,0;28,01;30,44;28,83;0,00;21,26;21,23;24,62;23,87;
29.10.2009;14:36:02,0;28,01;30,44;28,83;0,00;21,26;21,23;24,65;23,87;
29.10.2009;14:36:02,0;28,01;30,44;28,83;0,00;21,26;21,23;24,62;23,87;
29.10.2009;14:36:02,0;28,01;30,44;28,83;0,00;21,26;21,23;24,62;23,87;
29.10.2009;14:36:02,0;28,01;30,44;28,83;0,00;21,26;21,23;24,65;23,87;
29.10.2009;14:36:03,0;28,01;30,44;28,83;0,00;21,26;21,23;24,62;23,87;
29.10.2009;14:36:03,0;28,01;30,44;28,83;0,00;21,26;21,23;24,65;23,87;
29.10.2009;14:36:03,0;28,01;30,44;28,83;0,00;21,26;21,23;24,62;23,87;
29.10.2009;14:36:03,0;28,01;30,44;28,83;0,00;21,26;21,23;24,62;23,87;
29.10.2009;14:36:03,0;28,01;30,44;28,83;0,00;21,26;21,23;24,62;23,87;
29.10.2009;14:36:03,0;28,01;30,44;28,83;0,00;21,26;21,23;24,62;23,87;
29.10.2009;14:36:03,0;28,01;30,44;28,83;0,00;21,26;21,23;24,62;23,87;
29.10.2009;14:36:03,0;28,01;30,44;28,83;0,00;21,26;21,23;24,62;23,87;
29.10.2009;14:36:04,0;28,01;30,44;28,83;0,00;21,26;21,23;24,65;23,87;
29.10.2009;14:36:04,0;28,01;30,44;28,83;0,00;21,26;21,23;24,62;23,87;
29.10.2009;14:36:04,0;28,01;30,44;28,83;0,00;21,26;21,23;24,62;23,87;
29.10.2009;14:36:04,0;28,01;30,44;28,83;0,00;21,26;21,23;24,62;23,87;
29.10.2009;14:36:04,0;28,01;30,44;28,83;0,00;21,26;21,23;24,62;23,87;
29.10.2009;14:36:04,0;28,01;30,44;28,83;0,00;21,26;21,23;24,65;23,87;
29.10.2009;14:36:04,0;28,01;30,44;28,83;0,00;21,26;21,23;24,65;23,87;
29.10.2009;14:36:04,0;28,01;30,44;28,83;0,00;21,26;21,23;24,62;23,87;
29.10.2009;14:36:04,0;28,01;30,44;28,83;0,00;21,26;21,23;24,62;23,87;
29.10.2009;14:36:04,0;28,01;30,44;28,83;0,00;21,26;21,23;24,62;23,87;
29.10.2009;14:36:04,0;28,01;30,44;28,83;0,00;21,26;21,23;24,65;23,87;
29.10.2009;14:36:04,0;28,01;30,44;28,83;0,00;21,26;21,23;24,62;23,87;
29.10.2009;14:36:05,0;28,01;30,44;28,83;0,00;21,26;21,23;24,65;23,87;
29.10.2009;14:36:05,0;28,01;30,44;28,83;0,00;21,26;21,23;24,65;23,87;
29.10.2009;14:36:05,0;28,01;30,44;28,83;0,00;21,26;21,23;24,65;23,87;
29.10.2009;14:36:05,0;28,01;30,44;28,83;0,00;21,26;21,23;24,65;23,87;
29.10.2009;14:36:05,0;28,01;30,44;28,83;0,00;21,26;21,23;24,62;23,87;
29.10.2009;14:36:05,0;28,01;30,44;28,83;0,00;21,26;21,23;24,65;23,87;
29.10.2009;14:36:05,0;28,01;30,44;28,83;0,00;21,26;21,23;24,65;23,87;
29.10.2009;14:36:05,0;28,01;30,44;28,83;0,00;21,26;21,23;24,62;23,87;
29.10.2009;14:36:06,0;28,01;30,44;28,83;0,00;21,26;21,23;24,62;23,87;
29.10.2009;14:36:06,0;28,01;30,44;28,83;0,00;21,26;21,23;24,62;23,87;
29.10.2009;14:36:06,0;28,01;30,44;28,83;0,00;21,26;21,23;24,65;23,87;
29.10.2009;14:36:06,0;28,01;30,44;28,83;0,00;21,26;21,23;24,62;23,87;
29.10.2009;14:36:06,0;28,01;30,44;28,83;0,00;21,26;21,23;24,65;23,87;
29.10.2009;14:36:06,0;28,01;30,44;28,83;0,00;21,26;21,23;24,65;23,87;
29.10.2009;14:36:06,0;28,01;30,44;28,83;0,00;21,26;21,23;24,62;23,87;
29.10.2009;14:36:06,0;28,01;30,44;28,83;0,00;21,26;21,23;24,65;23,87;
29.10.2009;14:36:06,0;28,01;30,44;28,83;0,00;21,26;21,23;24,62;23,87;
29.10.2009;14:36:06,0;28,01;30,44;28,83;0,00;21,26;21,23;24,65;23,87;
29.10.2009;14:36:06,0;28,01;30,44;28,83;0,00;21,26;21,23;24,65;23,87;
29.10.2009;14:36:06,0;28,01;30,44;28,83;0,00;21,26;21,23;24,65;23,87;
29.10.2009;14:36:07,0;28,01;30,44;28,83;0,00;21,26;21,23;24,62;23,87;
29.10.2009;14:36:07,0;28,01;30,44;28,83;0,00;21,26;21,23;24,65;23,87;
29.10.2009;14:36:07,0;28,01;30,44;28,83;0,00;21,26;21,23;24,62;23,87;
29.10.2009;14:36:07,0;28,01;30,44;28,83;0,00;21,26;21,23;24,65;23,87;
29.10.2009;14:36:07,0;28,01;30,44;28,83;0,00;21,26;21,23;24,65;23,87;
29.10.2009;14:36:07,0;28,01;30,44;28,83;0,00;21,26;21,23;24,65;23,87;
29.10.2009;14:36:07,0;28,01;30,44;28,83;0,00;21,26;21,23;24,65;23,87;
29.10.2009;14:36:07,0;28,01;30,44;28,83;0,00;21,26;21,23;24,62;23,87;
29.10.2009;14:36:08,0;28,01;30,44;28,83;0,00;21,26;21,23;24,65;23,87;
29.10.2009;14:36:08,0;28,01;30,44;28,83;0,00;21,26;21,23;24,65;23,87;
29.10.2009;14:36:08,0;28,01;30,44;28,83;0,00;21,24;21,23;24,65;23,87;
29.10.2009;14:36:08,0;28,01;30,44;28,83;0,00;21,26;21,23;24,65;23,87;
29.10.2009;14:36:08,0;28,01;30,44;28,83;0,00;21,26;21,23;24,65;23,87;
29.10.2009;14:36:08,0;28,01;30,44;28,83;0,00;21,26;21,23;24,65;23,87;
29.10.2009;14:36:08,0;28,01;30,44;28,83;0,00;21,26;21,23;24,62;23,87;
29.10.2009;14:36:08,0;28,01;30,44;28,83;0,00;21,26;21,23;24,62;23,87;
29.10.2009;14:36:08,0;28,01;30,44;28,83;0,00;21,26;21,23;24,65;23,87;
29.10.2009;14:36:08,0;28,01;30,44;28,83;0,00;21,26;21,23;24,62;23,87;
29.10.2009;14:36:08,0;28,01;30,44;28,83;0,00;21,26;21,23;24,62;23,87;
29.10.2009;14:36:08,0;28,01;30,44;28,83;0,00;21,26;21,23;24,65;23,87;
29.10.2009;14:36:09,0;28,01;30,44;28,83;0,00;21,26;21,23;24,65;23,87;
29.10.2009;14:36:09,0;28,01;30,44;28,83;0,00;21,26;21,23;24,65;23,87;
29.10.2009;14:36:09,0;28,01;30,44;28,83;0,00;21,26;21,23;24,65;23,87;
29.10.2009;14:36:09,0;28,01;30,44;28,83;0,00;21,26;21,23;24,62;23,87;
29.10.2009;14:36:09,0;28,01;30,44;28,83;0,00;21,26;21,23;24,65;23,87;
29.10.2009;14:36:09,0;28,01;30,44;28,83;0,00;21,26;21,23;24,65;23,87;
29.10.2009;14:36:09,0;28,01;30,44;28,83;0,00;21,26;21,23;24,65;23,87;
29.10.2009;14:36:09,0;28,01;30,44;28,83;0,00;21,26;21,23;24,65;23,87;
29.10.2009;14:36:10,0;28,01;30,44;28,83;0,00;21,26;21,23;24,62;23,87;
29.10.2009;14:36:10,0;28,01;30,44;28,83;0,00;21,26;21,23;24,65;23,87;
29.10.2009;14:36:10,0;28,01;30,44;28,83;0,00;21,24;21,23;24,65;23,87;
29.10.2009;14:36:10,0;28,01;30,44;28,83;0,00;21,26;21,23;24,65;23,87;
29.10.2009;14:36:10,0;28,01;30,44;28,83;0,00;21,26;21,23;24,65;23,87;
29.10.2009;14:36:10,0;28,01;30,44;28,83;0,00;21,26;21,23;24,65;23,87;
29.10.2009;14:36:10,0;28,01;30,44;28,83;0,00;21,26;21,23;24,65;23,87;
29.10.2009;14:36:10,0;28,01;30,44;28,83;0,00;21,26;21,23;24,65;23,87;
29.10.2009;14:36:10,0;28,01;30,44;28,83;0,00;21,26;21,23;24,65;23,87;
29.10.2009;14:36:10,0;28,01;30,44;28,83;0,00;21,26;21,23;24,65;23,87;
29.10.2009;14:36:10,0;28,01;30,44;28,83;0,00;21,26;21,23;24,65;23,87;
29.10.2009;14:36:10,0;28,01;30,44;28,83;0,00;21,26;21,23;24,65;23,87;
29.10.2009;14:36:11,0;28,01;30,44;28,83;0,00;21,26;21,23;24,65;23,87;
29.10.2009;14:36:11,0;28,01;30,44;28,83;0,00;21,26;21,23;24,65;23,87;
29.10.2009;14:36:11,0;28,01;30,44;28,83;0,00;21,26;21,23;24,65;23,87;
29.10.2009;14:36:11,0;28,01;30,44;28,83;0,00;21,26;21,23;24,65;23,87;
29.10.2009;14:36:11,0;28,01;30,44;28,83;0,00;21,26;21,23;24,65;23,87;
29.10.2009;14:36:11,0;28,01;30,44;28,83;0,00;21,26;21,23;24,65;23,87;
29.10.2009;14:36:11,0;28,01;30,44;28,83;0,00;21,26;21,23;24,65;23,87;
29.10.2009;14:36:11,0;28,01;30,44;28,83;0,00;21,26;21,23;24,65;23,87;
29.10.2009;14:36:12,0;28,01;30,44;28,83;0,00;21,26;21,23;24,65;23,87;
29.10.2009;14:36:12,0;28,01;30,44;28,83;0,00;21,26;21,23;24,65;23,87;
29.10.2009;14:36:12,0;28,01;30,44;28,83;0,00;21,26;21,23;24,65;23,87;
29.10.2009;14:36:12,0;28,01;30,44;28,83;0,00;21,26;21,23;24,65;23,87;
29.10.2009;14:36:12,0;28,01;30,44;28,83;0,00;21,26;21,23;24,65;23,87;
29.10.2009;14:36:12,0;28,01;30,44;28,83;0,00;21,26;21,23;24,65;23,87;
29.10.2009;14:36:12,0;28,01;30,44;28,83;0,00;21,26;21,23;24,65;23,87;
29.10.2009;14:36:12,0;28,01;30,44;28,83;0,00;21,26;21,23;24,65;23,87;
29.10.2009;14:36:12,0;28,01;30,44;28,83;0,00;21,26;21,23;24,65;23,87;
29.10.2009;14:36:12,0;28,01;30,44;28,83;0,00;21,26;21,23;24,65;23,87;
29.10.2009;14:36:12,0;28,01;30,44;28,83;0,00;21,26;21,23;24,65;23,87;
29.10.2009;14:36:12,0;28,01;30,44;28,83;0,00;21,26;21,23;24,65;23,87;
29.10.2009;14:36:13,0;28,01;30,44;28,83;0,00;21,26;21,23;24,65;23,87;
29.10.2009;14:36:13,0;28,01;30,44;28,83;0,00;21,26;21,23;24,65;23,87;
29.10.2009;14:36:13,0;28,01;30,44;28,83;0,00;21,26;21,23;24,65;23,87;
29.10.2009;14:36:13,0;28,01;30,44;28,83;0,00;21,26;21,23;24,65;23,87;
29.10.2009;14:36:13,0;28,01;30,44;28,83;0,00;21,26;21,23;24,65;23,87;
29.10.2009;14:36:13,0;28,01;30,44;28,83;0,00;21,26;21,23;24,65;23,87;
29.10.2009;14:36:13,0;28,01;30,44;28,83;0,00;21,26;21,23;24,65;23,87;
29.10.2009;14:36:13,0;28,01;30,44;28,83;0,00;21,26;21,23;24,65;23,87;
29.10.2009;14:36:14,0;28,01;30,44;28,83;0,00;21,26;21,23;24,65;23,87;
29.10.2009;14:36:14,0;28,01;30,44;28,83;0,00;21,26;21,23;24,65;23,90;
29.10.2009;14:36:14,0;28,01;30,44;28,83;0,00;21,26;21,23;24,65;23,87;
29.10.2009;14:36:14,0;28,01;30,44;28,83;0,00;21,26;21,23;24,65;23,87;
29.10.2009;14:36:14,0;28,01;30,44;28,83;0,00;21,26;21,23;24,65;23,87;
29.10.2009;14:36:14,0;28,01;30,44;28,83;0,00;21,26;21,23;24,65;23,87;
29.10.2009;14:36:14,0;28,01;30,44;28,83;0,00;21,26;21,23;24,65;23,87;
29.10.2009;14:36:14,0;28,01;30,44;28,83;0,00;21,26;21,23;24,65;23,87;
29.10.2009;14:36:14,0;28,01;30,44;28,83;0,00;21,26;21,23;24,65;23,87;
[truncated: 139,091 more chars]
