# Supplementary material for: Measurement of Thermal Effects of Doppler Ultrasound: An In Vitro Study
Source: PLoS One. 2015 Aug 24;10(8):e0135717. doi: 10.1371/journal.pone.0135717 (PMC4547707; doi:10.1371/journal.pone.0135717)
Supplement: S1 File — (ZIP) [file pone.0135717.s001.zip › rawData_4PlosOne/surface/tempdata_test4.ASC]

DASYLab - V 9.00.00
Schaltbildname : temp_messung_gyn
Aufgenommen am : 29.10.2009, 15:05:21
Blocklaenge    : 4
Delta          : 0.1 sec.
Kanalzahl      : 8

Thermodaten
Datum;Uhrzeit;Schreiben 0 [V];Schreiben 1 [V];Schreiben 2 [V];Schreiben 3 [V];Schreiben 4 [V];Schreiben 5 [V];Schreiben 6 [V];Schreiben 7 [V];
29.10.2009;15:05:21,0;28,01;30,44;28,83;0,00;21,39;21,41;23,57;23,61;
29.10.2009;15:05:21,0;28,01;30,44;28,83;0,00;21,39;21,41;23,57;23,61;
29.10.2009;15:05:21,0;28,01;30,44;28,83;0,00;21,39;21,41;23,60;23,61;
29.10.2009;15:05:21,0;27,82;30,19;28,60;0,00;21,39;21,41;23,60;23,61;
29.10.2009;15:05:21,0;27,95;30,41;28,76;0,00;21,39;21,41;23,57;23,61;
29.10.2009;15:05:21,0;28,01;30,44;28,83;0,00;21,39;21,41;23,60;23,61;
29.10.2009;15:05:21,0;27,98;30,41;28,80;0,00;21,39;21,41;23,57;23,61;
29.10.2009;15:05:21,0;28,01;30,44;28,83;0,00;21,39;21,41;23,60;23,61;
29.10.2009;15:05:21,0;28,01;30,44;28,83;0,00;21,39;21,41;23,60;23,61;
29.10.2009;15:05:21,0;28,01;30,44;28,83;0,00;21,39;21,41;23,60;23,61;
29.10.2009;15:05:21,0;28,01;30,44;28,83;0,00;21,39;21,41;23,60;23,61;
29.10.2009;15:05:21,0;28,01;30,44;28,83;0,00;21,39;21,41;23,60;23,61;
29.10.2009;15:05:21,0;28,01;30,44;28,83;0,00;21,39;21,41;23,57;23,61;
29.10.2009;15:05:21,0;28,01;30,44;28,83;0,00;21,39;21,41;23,60;23,61;
29.10.2009;15:05:21,0;28,01;30,44;28,83;0,00;21,39;21,41;23,60;23,58;
29.10.2009;15:05:21,0;28,01;30,44;28,83;0,00;21,39;21,41;23,60;23,61;
29.10.2009;15:05:22,0;28,01;30,44;28,83;0,00;21,39;21,41;23,57;23,61;
29.10.2009;15:05:22,0;28,01;30,44;28,83;0,00;21,39;21,41;23,60;23,61;
29.10.2009;15:05:22,0;28,01;30,44;28,83;0,00;21,39;21,41;23,60;23,61;
29.10.2009;15:05:22,0;28,01;30,44;28,83;0,00;21,39;21,41;23,60;23,61;
29.10.2009;15:05:22,0;28,01;30,44;28,83;0,00;21,39;21,41;23,60;23,61;
29.10.2009;15:05:22,0;28,01;30,44;28,83;0,00;21,39;21,41;23,60;23,61;
29.10.2009;15:05:22,0;28,01;30,44;28,83;0,00;21,39;21,41;23,60;23,61;
29.10.2009;15:05:22,0;28,01;30,44;28,83;0,00;21,39;21,41;23,60;23,61;
29.10.2009;15:05:23,0;28,01;30,44;28,83;0,00;21,39;21,41;23,60;23,61;
29.10.2009;15:05:23,0;28,01;30,44;28,83;0,00;21,39;21,41;23,60;23,61;
29.10.2009;15:05:23,0;28,01;30,44;28,83;0,00;21,39;21,41;23,60;23,61;
29.10.2009;15:05:23,0;28,01;30,44;28,83;0,00;21,39;21,41;23,60;23,61;
29.10.2009;15:05:23,0;28,01;30,44;28,83;0,00;21,39;21,41;23,60;23,61;
29.10.2009;15:05:23,0;28,01;30,44;28,83;0,00;21,39;21,41;23,60;23,61;
29.10.2009;15:05:23,0;28,01;30,44;28,83;0,00;21,39;21,41;23,60;23,61;
29.10.2009;15:05:23,0;28,01;30,44;28,83;0,00;21,39;21,41;23,60;23,61;
29.10.2009;15:05:23,0;28,01;30,44;28,83;0,00;21,39;21,41;23,63;23,61;
29.10.2009;15:05:23,0;28,01;30,44;28,83;0,00;21,39;21,41;23,60;23,61;
29.10.2009;15:05:23,0;28,01;30,44;28,83;0,00;21,39;21,41;23,60;23,61;
29.10.2009;15:05:23,0;28,01;30,44;28,83;0,00;21,39;21,41;23,60;23,61;
29.10.2009;15:05:24,0;28,01;30,44;28,83;0,00;21,39;21,41;23,60;23,61;
29.10.2009;15:05:24,0;28,01;30,44;28,83;0,00;21,39;21,41;23,60;23,61;
29.10.2009;15:05:24,0;28,01;30,44;28,83;0,00;21,39;21,41;23,63;23,61;
29.10.2009;15:05:24,0;28,01;30,44;28,83;0,00;21,39;21,41;23,60;23,61;
29.10.2009;15:05:24,0;28,01;30,44;28,83;0,00;21,39;21,41;23,60;23,61;
29.10.2009;15:05:24,0;28,01;30,44;28,83;0,00;21,39;21,41;23,63;23,61;
29.10.2009;15:05:24,0;28,01;30,44;28,83;0,00;21,39;21,41;23,63;23,61;
29.10.2009;15:05:24,0;28,01;30,44;28,83;0,00;21,39;21,41;23,63;23,61;
29.10.2009;15:05:25,0;28,01;30,44;28,83;0,00;21,39;21,41;23,63;23,61;
29.10.2009;15:05:25,0;28,01;30,44;28,83;0,00;21,39;21,41;23,63;23,61;
29.10.2009;15:05:25,0;28,01;30,44;28,83;0,00;21,39;21,41;23,63;23,61;
29.10.2009;15:05:25,0;28,01;30,44;28,83;0,00;21,39;21,41;23,63;23,61;
29.10.2009;15:05:25,0;28,01;30,44;28,83;0,00;21,39;21,41;23,63;23,61;
29.10.2009;15:05:25,0;28,01;30,44;28,83;0,00;21,39;21,41;23,63;23,61;
29.10.2009;15:05:25,0;28,01;30,44;28,83;0,00;21,39;21,41;23,63;23,61;
29.10.2009;15:05:25,0;28,01;30,44;28,83;0,00;21,39;21,41;23,63;23,61;
29.10.2009;15:05:25,0;28,01;30,44;28,83;0,00;21,39;21,41;23,63;23,61;
29.10.2009;15:05:25,0;28,01;30,44;28,83;0,00;21,39;21,44;23,63;23,61;
29.10.2009;15:05:25,0;28,01;30,44;28,83;0,00;21,39;21,41;23,63;23,61;
29.10.2009;15:05:25,0;28,01;30,44;28,83;0,00;21,39;21,41;23,63;23,61;
29.10.2009;15:05:26,0;28,01;30,44;28,83;0,00;21,39;21,41;23,63;23,61;
29.10.2009;15:05:26,0;28,01;30,44;28,83;0,00;21,39;21,41;23,63;23,61;
29.10.2009;15:05:26,0;28,01;30,44;28,83;0,00;21,39;21,41;23,63;23,61;
29.10.2009;15:05:26,0;28,01;30,44;28,83;0,00;21,39;21,41;23,63;23,61;
29.10.2009;15:05:26,0;28,01;30,44;28,83;0,00;21,39;21,41;23,63;23,61;
29.10.2009;15:05:26,0;28,01;30,44;28,83;0,00;21,39;21,41;23,63;23,61;
29.10.2009;15:05:26,0;28,01;30,44;28,83;0,00;21,39;21,41;23,63;23,61;
29.10.2009;15:05:26,0;28,01;30,44;28,83;0,00;21,39;21,41;23,63;23,61;
29.10.2009;15:05:27,0;28,01;30,44;28,83;0,00;21,39;21,41;23,63;23,61;
29.10.2009;15:05:27,0;28,01;30,44;28,83;0,00;21,39;21,41;23,63;23,58;
29.10.2009;15:05:27,0;28,01;30,44;28,83;0,00;21,39;21,44;23,63;23,61;
29.10.2009;15:05:27,0;28,01;30,44;28,83;0,00;21,39;21,41;23,63;23,61;
29.10.2009;15:05:27,0;28,01;30,44;28,83;0,00;21,39;21,41;23,63;23,61;
29.10.2009;15:05:27,0;28,01;30,44;28,83;0,00;21,39;21,41;23,63;23,61;
29.10.2009;15:05:27,0;28,01;30,44;28,83;0,00;21,39;21,41;23,63;23,61;
29.10.2009;15:05:27,0;28,01;30,44;28,83;0,00;21,39;21,41;23,63;23,61;
29.10.2009;15:05:27,0;28,01;30,44;28,83;0,00;21,39;21,41;23,63;23,61;
29.10.2009;15:05:27,0;28,01;30,44;28,83;0,00;21,39;21,41;23,63;23,61;
29.10.2009;15:05:27,0;28,01;30,44;28,83;0,00;21,39;21,41;23,66;23,61;
29.10.2009;15:05:27,0;28,01;30,44;28,83;0,00;21,39;21,41;23,66;23,61;
29.10.2009;15:05:28,0;28,01;30,44;28,83;0,00;21,39;21,41;23,63;23,61;
29.10.2009;15:05:28,0;28,01;30,44;28,83;0,00;21,39;21,41;23,63;23,61;
29.10.2009;15:05:28,0;28,01;30,44;28,83;0,00;21,39;21,41;23,63;23,61;
29.10.2009;15:05:28,0;28,01;30,44;28,83;0,00;21,39;21,41;23,63;23,61;
29.10.2009;15:05:28,0;28,01;30,44;28,83;0,00;21,39;21,44;23,63;23,61;
29.10.2009;15:05:28,0;28,01;30,44;28,83;0,00;21,39;21,41;23,66;23,61;
29.10.2009;15:05:28,0;28,01;30,44;28,83;0,00;21,39;21,41;23,66;23,61;
29.10.2009;15:05:28,0;28,01;30,44;28,83;0,00;21,39;21,41;23,66;23,61;
29.10.2009;15:05:29,0;28,01;30,44;28,83;0,00;21,39;21,41;23,66;23,61;
29.10.2009;15:05:29,0;28,01;30,44;28,83;0,00;21,39;21,41;23,66;23,61;
29.10.2009;15:05:29,0;28,01;30,44;28,83;0,00;21,39;21,41;23,66;23,61;
29.10.2009;15:05:29,0;28,01;30,44;28,83;0,00;21,39;21,41;23,66;23,61;
29.10.2009;15:05:29,0;28,01;30,44;28,83;0,00;21,39;21,41;23,66;23,61;
29.10.2009;15:05:29,0;28,01;30,44;28,83;0,00;21,39;21,41;23,66;23,61;
29.10.2009;15:05:29,0;28,01;30,44;28,83;0,00;21,39;21,41;23,66;23,61;
29.10.2009;15:05:29,0;28,01;30,44;28,83;0,00;21,39;21,41;23,66;23,61;
29.10.2009;15:05:29,0;28,01;30,44;28,83;0,00;21,39;21,41;23,66;23,61;
29.10.2009;15:05:29,0;28,01;30,44;28,83;0,00;21,39;21,41;23,66;23,58;
29.10.2009;15:05:29,0;28,01;30,44;28,83;0,00;21,39;21,41;23,66;23,61;
29.10.2009;15:05:29,0;28,01;30,44;28,83;0,00;21,39;21,41;23,66;23,61;
29.10.2009;15:05:30,0;28,01;30,44;28,83;0,00;21,39;21,41;23,66;23,58;
29.10.2009;15:05:30,0;28,01;30,44;28,83;0,00;21,39;21,41;23,66;23,58;
29.10.2009;15:05:30,0;28,01;30,44;28,83;0,00;21,39;21,41;23,66;23,58;
29.10.2009;15:05:30,0;28,01;30,44;28,83;0,00;21,39;21,41;23,66;23,61;
29.10.2009;15:05:30,0;28,01;30,44;28,83;0,00;21,39;21,41;23,66;23,61;
29.10.2009;15:05:30,0;28,01;30,44;28,83;0,00;21,39;21,41;23,66;23,61;
29.10.2009;15:05:30,0;28,01;30,44;28,83;0,00;21,39;21,41;23,66;23,61;
29.10.2009;15:05:30,0;27,60;29,97;28,40;0,00;21,39;21,41;23,66;23,61;
29.10.2009;15:05:31,0;28,01;30,44;28,83;0,00;21,39;21,41;23,66;23,61;
29.10.2009;15:05:31,0;28,01;30,44;28,83;0,00;21,39;21,41;23,66;23,61;
29.10.2009;15:05:31,0;28,01;30,44;28,83;0,00;21,39;21,41;23,66;23,58;
29.10.2009;15:05:31,0;28,01;30,44;28,83;0,00;21,39;21,41;23,66;23,61;
29.10.2009;15:05:31,0;28,01;30,44;28,83;0,00;21,39;21,41;23,66;23,61;
29.10.2009;15:05:31,0;28,01;30,44;28,83;0,00;21,39;21,41;23,66;23,61;
29.10.2009;15:05:31,0;28,01;30,44;28,83;0,00;21,39;21,41;23,66;23,58;
29.10.2009;15:05:31,0;28,01;30,44;28,83;0,00;21,39;21,41;23,66;23,58;
29.10.2009;15:05:31,0;28,01;30,44;28,83;0,00;21,39;21,41;23,66;23,61;
29.10.2009;15:05:31,0;28,01;30,44;28,83;0,00;21,39;21,41;23,66;23,58;
29.10.2009;15:05:31,0;28,01;30,44;28,83;0,00;21,39;21,44;23,66;23,58;
29.10.2009;15:05:31,0;28,01;30,44;28,83;0,00;21,39;21,41;23,66;23,61;
29.10.2009;15:05:32,0;28,01;30,44;28,83;0,00;21,39;21,41;23,66;23,61;
29.10.2009;15:05:32,0;28,01;30,44;28,83;0,00;21,39;21,41;23,66;23,58;
29.10.2009;15:05:32,0;28,01;30,44;28,83;0,00;21,39;21,41;23,66;23,58;
29.10.2009;15:05:32,0;28,01;30,44;28,83;0,00;21,39;21,41;23,66;23,61;
29.10.2009;15:05:32,0;28,01;30,44;28,83;0,00;21,39;21,41;23,66;23,61;
29.10.2009;15:05:32,0;28,01;30,44;28,83;0,00;21,39;21,41;23,66;23,61;
29.10.2009;15:05:32,0;28,01;30,44;28,83;0,00;21,39;21,41;23,66;23,61;
29.10.2009;15:05:32,0;28,01;30,44;28,83;0,00;21,39;21,44;23,66;23,61;
29.10.2009;15:05:33,0;28,01;30,44;28,83;0,00;21,39;21,41;23,66;23,61;
29.10.2009;15:05:33,0;28,01;30,44;28,83;0,00;21,39;21,41;23,66;23,58;
29.10.2009;15:05:33,0;28,01;30,44;28,83;0,00;21,39;21,41;23,66;23,61;
29.10.2009;15:05:33,0;28,01;30,44;28,83;0,00;21,39;21,41;23,66;23,58;
29.10.2009;15:05:33,0;28,01;30,44;28,83;0,00;21,39;21,41;23,66;23,61;
29.10.2009;15:05:33,0;28,01;30,44;28,83;0,00;21,39;21,41;23,66;23,61;
29.10.2009;15:05:33,0;28,01;30,44;28,83;0,00;21,39;21,41;23,69;23,58;
29.10.2009;15:05:33,0;28,01;30,44;28,83;0,00;21,39;21,41;23,66;23,61;
29.10.2009;15:05:33,0;28,01;30,44;28,83;0,00;21,39;21,41;23,66;23,61;
29.10.2009;15:05:33,0;28,01;30,44;28,83;0,00;21,39;21,44;23,66;23,58;
29.10.2009;15:05:33,0;28,01;30,44;28,83;0,00;21,39;21,44;23,66;23,61;
29.10.2009;15:05:33,0;28,01;30,44;28,83;0,00;21,39;21,41;23,66;23,58;
29.10.2009;15:05:34,0;28,01;30,44;28,83;0,00;21,39;21,41;23,69;23,58;
29.10.2009;15:05:34,0;28,01;30,44;28,83;0,00;21,39;21,41;23,66;23,61;
29.10.2009;15:05:34,0;28,01;30,44;28,83;0,00;21,39;21,41;23,69;23,61;
29.10.2009;15:05:34,0;28,01;30,44;28,83;0,00;21,39;21,41;23,69;23,61;
29.10.2009;15:05:34,0;28,01;30,44;28,83;0,00;21,39;21,44;23,66;23,58;
29.10.2009;15:05:34,0;28,01;30,44;28,83;0,00;21,39;21,41;23,66;23,61;
29.10.2009;15:05:34,0;28,01;30,44;28,83;0,00;21,39;21,41;23,69;23,58;
29.10.2009;15:05:34,0;28,01;30,44;28,83;0,00;21,39;21,41;23,66;23,58;
29.10.2009;15:05:35,0;28,01;30,44;28,83;0,00;21,39;21,41;23,69;23,58;
29.10.2009;15:05:35,0;28,01;30,44;28,83;0,00;21,39;21,41;23,69;23,58;
29.10.2009;15:05:35,0;28,01;30,44;28,83;0,00;21,39;21,41;23,69;23,58;
29.10.2009;15:05:35,0;28,01;30,44;28,83;0,00;21,39;21,41;23,69;23,58;
29.10.2009;15:05:35,0;28,01;30,44;28,83;0,00;21,39;21,41;23,69;23,58;
29.10.2009;15:05:35,0;28,01;30,44;28,83;0,00;21,39;21,41;23,69;23,58;
29.10.2009;15:05:35,0;28,01;30,44;28,83;0,00;21,39;21,44;23,69;23,58;
29.10.2009;15:05:35,0;28,01;30,44;28,83;0,00;21,39;21,41;23,69;23,58;
29.10.2009;15:05:35,0;28,01;30,44;28,83;0,00;21,39;21,41;23,69;23,61;
29.10.2009;15:05:35,0;28,01;30,44;28,83;0,00;21,39;21,41;23,69;23,58;
29.10.2009;15:05:35,0;28,01;30,44;28,83;0,00;21,39;21,41;23,69;23,58;
29.10.2009;15:05:35,0;28,01;30,44;28,83;0,00;21,39;21,41;23,69;23,58;
29.10.2009;15:05:36,0;28,01;30,44;28,83;0,00;21,39;21,41;23,69;23,58;
29.10.2009;15:05:36,0;28,01;30,44;28,83;0,00;21,39;21,41;23,69;23,61;
29.10.2009;15:05:36,0;28,01;30,44;28,83;0,00;21,39;21,41;23,69;23,58;
29.10.2009;15:05:36,0;28,01;30,44;28,83;0,00;21,39;21,41;23,69;23,58;
29.10.2009;15:05:36,0;28,01;30,44;28,83;0,00;21,39;21,41;23,69;23,58;
29.10.2009;15:05:36,0;28,01;30,44;28,83;0,00;21,39;21,41;23,69;23,61;
29.10.2009;15:05:36,0;28,01;30,44;28,83;0,00;21,39;21,41;23,69;23,58;
29.10.2009;15:05:36,0;28,01;30,44;28,83;0,00;21,39;21,41;23,69;23,58;
29.10.2009;15:05:37,0;28,01;30,44;28,83;0,00;21,39;21,41;23,69;23,61;
29.10.2009;15:05:37,0;28,01;30,44;28,83;0,00;21,39;21,41;23,69;23,61;
29.10.2009;15:05:37,0;28,01;30,44;28,83;0,00;21,39;21,41;23,69;23,58;
29.10.2009;15:05:37,0;28,01;30,44;28,83;0,00;21,39;21,41;23,69;23,61;
29.10.2009;15:05:37,0;28,01;30,44;28,83;0,00;21,39;21,41;23,69;23,58;
29.10.2009;15:05:37,0;28,01;30,44;28,83;0,00;21,39;21,41;23,69;23,58;
29.10.2009;15:05:37,0;28,01;30,44;28,83;0,00;21,39;21,41;23,69;23,61;
29.10.2009;15:05:37,0;28,01;30,44;28,83;0,00;21,39;21,41;23,69;23,61;
29.10.2009;15:05:37,0;28,01;30,44;28,83;0,00;21,39;21,41;23,69;23,61;
29.10.2009;15:05:37,0;28,01;30,44;28,83;0,00;21,39;21,44;23,69;23,58;
29.10.2009;15:05:37,0;28,01;30,44;28,83;0,00;21,39;21,41;23,69;23,58;
29.10.2009;15:05:37,0;28,01;30,44;28,83;0,00;21,39;21,41;23,69;23,61;
29.10.2009;15:05:38,0;28,01;30,44;28,83;0,00;21,39;21,41;23,69;23,58;
29.10.2009;15:05:38,0;28,01;30,44;28,83;0,00;21,39;21,41;23,69;23,58;
29.10.2009;15:05:38,0;28,01;30,44;28,83;0,00;21,39;21,41;23,69;23,58;
29.10.2009;15:05:38,0;28,01;30,44;28,83;0,00;21,39;21,41;23,69;23,58;
29.10.2009;15:05:38,0;28,01;30,44;28,83;0,00;21,39;21,41;23,69;23,58;
29.10.2009;15:05:38,0;28,01;30,44;28,83;0,00;21,39;21,41;23,69;23,58;
29.10.2009;15:05:38,0;28,01;30,44;28,83;0,00;21,39;21,41;23,69;23,58;
29.10.2009;15:05:38,0;28,01;30,44;28,83;0,00;21,39;21,41;23,69;23,61;
29.10.2009;15:05:39,0;28,01;30,44;28,83;0,00;21,39;21,41;23,69;23,58;
29.10.2009;15:05:39,0;28,01;30,44;28,83;0,00;21,39;21,41;23,69;23,58;
29.10.2009;15:05:39,0;28,01;30,44;28,83;0,00;21,39;21,41;23,69;23,58;
29.10.2009;15:05:39,0;28,01;30,44;28,83;0,00;21,39;21,41;23,69;23,58;
29.10.2009;15:05:39,0;28,01;30,44;28,83;0,00;21,39;21,41;23,69;23,58;
29.10.2009;15:05:39,0;28,01;30,44;28,83;0,00;21,39;21,41;23,69;23,58;
29.10.2009;15:05:39,0;28,01;30,44;28,83;0,00;21,39;21,41;23,69;23,58;
29.10.2009;15:05:39,0;28,01;30,44;28,83;0,00;21,39;21,41;23,69;23,58;
29.10.2009;15:05:39,0;28,01;30,44;28,83;0,00;21,39;21,41;23,69;23,58;
29.10.2009;15:05:39,0;28,01;30,44;28,83;0,00;21,39;21,41;23,69;23,58;
29.10.2009;15:05:39,0;28,01;30,44;28,83;0,00;21,39;21,41;23,69;23,58;
29.10.2009;15:05:39,0;28,01;30,44;28,83;0,00;21,39;21,41;23,69;23,58;
29.10.2009;15:05:40,0;28,01;30,44;28,83;0,00;21,39;21,41;23,69;23,58;
29.10.2009;15:05:40,0;28,01;30,44;28,83;0,00;21,39;21,41;23,69;23,58;
29.10.2009;15:05:40,0;28,01;30,44;28,83;0,00;21,39;21,41;23,69;23,58;
29.10.2009;15:05:40,0;28,01;30,44;28,83;0,00;21,39;21,41;23,69;23,58;
29.10.2009;15:05:40,0;28,01;30,44;28,83;0,00;21,39;21,41;23,69;23,58;
29.10.2009;15:05:40,0;28,01;30,44;28,83;0,00;21,39;21,41;23,69;23,58;
29.10.2009;15:05:40,0;28,01;30,44;28,83;0,00;21,39;21,41;23,72;23,58;
29.10.2009;15:05:40,0;28,01;30,44;28,83;0,00;21,39;21,41;23,72;23,58;
29.10.2009;15:05:41,0;28,01;30,44;28,83;0,00;21,39;21,41;23,72;23,58;
29.10.2009;15:05:41,0;28,01;30,44;28,83;0,00;21,39;21,41;23,69;23,58;
29.10.2009;15:05:41,0;28,01;30,44;28,83;0,00;21,39;21,41;23,69;23,58;
29.10.2009;15:05:41,0;28,01;30,44;28,83;0,00;21,39;21,41;23,69;23,58;
29.10.2009;15:05:41,0;28,01;30,44;28,83;0,00;21,39;21,44;23,72;23,58;
29.10.2009;15:05:41,0;28,01;30,44;28,83;0,00;21,39;21,41;23,69;23,58;
29.10.2009;15:05:41,0;28,01;30,44;28,83;0,00;21,39;21,41;23,69;23,58;
29.10.2009;15:05:41,0;28,01;30,44;28,83;0,00;21,39;21,41;23,69;23,58;
29.10.2009;15:05:41,0;28,01;30,44;28,83;0,00;21,39;21,41;23,72;23,58;
29.10.2009;15:05:41,0;28,01;30,44;28,83;0,00;21,39;21,44;23,72;23,58;
29.10.2009;15:05:41,0;28,01;30,44;28,83;0,00;21,39;21,41;23,69;23,58;
29.10.2009;15:05:41,0;28,01;30,44;28,83;0,00;21,39;21,41;23,69;23,58;
29.10.2009;15:05:42,0;28,01;30,44;28,83;0,00;21,39;21,41;23,69;23,58;
29.10.2009;15:05:42,0;28,01;30,44;28,83;0,00;21,39;21,41;23,72;23,58;
29.10.2009;15:05:42,0;28,01;30,44;28,83;0,00;21,39;21,41;23,72;23,58;
29.10.2009;15:05:42,0;28,01;30,44;28,83;0,00;21,39;21,41;23,72;23,58;
29.10.2009;15:05:42,0;28,01;30,44;28,83;0,00;21,39;21,41;23,72;23,58;
29.10.2009;15:05:42,0;28,01;30,44;28,83;0,00;21,39;21,41;23,69;23,58;
29.10.2009;15:05:42,0;28,01;30,44;28,83;0,00;21,39;21,41;23,72;23,58;
29.10.2009;15:05:42,0;28,01;30,44;28,83;0,00;21,39;21,41;23,72;23,58;
29.10.2009;15:05:43,0;28,01;30,44;28,83;0,00;21,39;21,41;23,72;23,58;
29.10.2009;15:05:43,0;28,01;30,44;28,83;0,00;21,39;21,41;23,72;23,58;
29.10.2009;15:05:43,0;28,01;30,44;28,83;0,00;21,39;21,41;23,69;23,58;
29.10.2009;15:05:43,0;28,01;30,44;28,83;0,00;21,39;21,41;23,72;23,58;
29.10.2009;15:05:43,0;28,01;30,44;28,83;0,00;21,39;21,44;23,72;23,58;
29.10.2009;15:05:43,0;28,01;30,44;28,83;0,00;21,39;21,41;23,72;23,58;
29.10.2009;15:05:43,0;28,01;30,44;28,83;0,00;21,39;21,41;23,69;23,58;
29.10.2009;15:05:43,0;28,01;30,44;28,83;0,00;21,39;21,41;23,72;23,58;
29.10.2009;15:05:43,0;28,01;30,44;28,83;0,00;21,39;21,44;23,72;23,58;
29.10.2009;15:05:43,0;28,01;30,44;28,83;0,00;21,39;21,41;23,72;23,58;
29.10.2009;15:05:43,0;28,01;30,44;28,83;0,00;21,39;21,41;23,72;23,58;
29.10.2009;15:05:43,0;28,01;30,44;28,83;0,00;21,39;21,41;23,72;23,58;
29.10.2009;15:05:44,0;28,01;30,44;28,83;0,00;21,39;21,41;23,72;23,58;
29.10.2009;15:05:44,0;28,01;30,44;28,83;0,00;21,39;21,41;23,72;23,58;
29.10.2009;15:05:44,0;28,01;30,44;28,83;0,00;21,39;21,41;23,72;23,58;
29.10.2009;15:05:44,0;28,01;30,44;28,83;0,00;21,39;21,41;23,72;23,58;
29.10.2009;15:05:44,0;28,01;30,44;28,83;0,00;21,39;21,41;23,72;23,58;
29.10.2009;15:05:44,0;28,01;30,44;28,83;0,00;21,39;21,41;23,72;23,58;
29.10.2009;15:05:44,0;28,01;30,44;28,83;0,00;21,39;21,41;23,72;23,58;
29.10.2009;15:05:44,0;28,01;30,44;28,83;0,00;21,39;21,41;23,72;23,58;
29.10.2009;15:05:45,0;28,01;30,44;28,83;0,00;21,39;21,41;23,72;23,58;
29.10.2009;15:05:45,0;28,01;30,44;28,83;0,00;21,39;21,44;23,72;23,58;
29.10.2009;15:05:45,0;28,01;30,44;28,83;0,00;21,39;21,44;23,72;23,58;
29.10.2009;15:05:45,0;28,01;30,44;28,83;0,00;21,39;21,44;23,72;23,58;
29.10.2009;15:05:45,0;28,01;30,44;28,83;0,00;21,39;21,44;23,72;23,58;
29.10.2009;15:05:45,0;28,01;30,44;28,83;0,00;21,39;21,41;23,72;23,58;
29.10.2009;15:05:45,0;28,01;30,44;28,83;0,00;21,39;21,41;23,72;23,58;
29.10.2009;15:05:45,0;28,01;30,44;28,83;0,00;21,39;21,41;23,72;23,58;
29.10.2009;15:05:45,0;28,01;30,44;28,83;0,00;21,39;21,41;23,72;23,58;
29.10.2009;15:05:45,0;28,01;30,44;28,83;0,00;21,39;21,41;23,72;23,58;
29.10.2009;15:05:45,0;28,01;30,44;28,83;0,00;21,39;21,41;23,72;23,58;
29.10.2009;15:05:45,0;28,01;30,44;28,83;0,00;21,39;21,41;23,72;23,58;
29.10.2009;15:05:46,0;28,01;30,44;28,83;0,00;21,39;21,41;23,72;23,58;
29.10.2009;15:05:46,0;28,01;30,44;28,83;0,00;21,39;21,41;23,72;23,58;
29.10.2009;15:05:46,0;28,01;30,44;28,83;0,00;21,39;21,41;23,72;23,58;
29.10.2009;15:05:46,0;28,01;30,44;28,83;0,00;21,39;21,44;23,72;23,58;
29.10.2009;15:05:46,0;28,01;30,44;28,83;0,00;21,39;21,41;23,72;23,58;
29.10.2009;15:05:46,0;28,01;30,44;28,83;0,00;21,39;21,41;23,72;23,58;
29.10.2009;15:05:46,0;28,01;30,44;28,83;0,00;21,39;21,41;23,72;23,58;
29.10.2009;15:05:46,0;28,01;30,44;28,83;0,00;21,39;21,41;23,72;23,58;
29.10.2009;15:05:47,0;27,79;30,19;28,60;0,00;21,39;21,41;23,72;23,58;
29.10.2009;15:05:47,0;28,01;30,44;28,83;0,00;21,39;21,41;23,72;23,58;
29.10.2009;15:05:47,0;28,01;30,44;28,83;0,00;21,39;21,41;23,72;23,58;
29.10.2009;15:05:47,0;28,01;30,44;28,83;0,00;21,39;21,44;23,72;23,58;
29.10.2009;15:05:47,0;28,01;30,44;28,83;0,00;21,39;21,44;23,72;23,58;
29.10.2009;15:05:47,0;28,01;30,44;28,83;0,00;21,39;21,41;23,72;23,58;
29.10.2009;15:05:47,0;28,01;30,44;28,83;0,00;21,39;21,41;23,72;23,58;
29.10.2009;15:05:47,0;28,01;30,44;28,83;0,00;21,39;21,41;23,72;23,58;
29.10.2009;15:05:47,0;28,01;30,44;28,83;0,00;21,39;21,41;23,72;23,58;
29.10.2009;15:05:47,0;28,01;30,44;28,83;0,00;21,39;21,41;23,72;23,58;
29.10.2009;15:05:47,0;27,76;30,15;28,57;0,00;21,39;21,41;23,72;23,58;
29.10.2009;15:05:47,0;28,01;30,44;28,83;0,00;21,39;21,41;23,72;23,58;
29.10.2009;15:05:48,0;28,01;30,44;28,83;0,00;21,39;21,41;23,72;23,58;
29.10.2009;15:05:48,0;28,01;30,44;28,83;0,00;21,39;21,44;23,72;23,58;
29.10.2009;15:05:48,0;28,01;30,44;28,83;0,00;21,39;21,41;23,72;23,58;
29.10.2009;15:05:48,0;28,01;30,44;28,83;0,00;21,39;21,41;23,72;23,58;
29.10.2009;15:05:48,0;28,01;30,44;28,83;0,00;21,39;21,41;23,72;23,58;
29.10.2009;15:05:48,0;28,01;30,44;28,83;0,00;21,39;21,41;23,72;23,58;
29.10.2009;15:05:48,0;28,01;30,44;28,83;0,00;21,39;21,41;23,72;23,58;
29.10.2009;15:05:48,0;28,01;30,44;28,83;0,00;21,39;21,41;23,72;23,58;
29.10.2009;15:05:49,0;27,95;30,37;28,80;0,00;21,39;21,44;23,72;23,58;
29.10.2009;15:05:49,0;28,01;30,44;28,83;0,00;21,39;21,41;23,72;23,58;
29.10.2009;15:05:49,0;28,01;30,44;28,83;0,00;21,39;21,41;23,72;23,58;
29.10.2009;15:05:49,0;28,01;30,44;28,83;0,00;21,39;21,41;23,72;23,58;
29.10.2009;15:05:49,0;28,01;30,44;28,83;0,00;21,39;21,41;23,72;23,58;
29.10.2009;15:05:49,0;28,01;30,44;28,83;0,00;21,39;21,41;23,72;23,55;
29.10.2009;15:05:49,0;28,01;30,44;28,83;0,00;21,39;21,41;23,72;23,58;
29.10.2009;15:05:49,0;28,01;30,44;28,83;0,00;21,39;21,44;23,72;23,58;
29.10.2009;15:05:49,0;28,01;30,44;28,83;0,00;21,39;21,41;23,72;23,58;
29.10.2009;15:05:49,0;28,01;30,44;28,83;0,00;21,39;21,44;23,72;23,58;
29.10.2009;15:05:49,0;27,82;30,22;28,63;0,00;21,39;21,41;23,72;23,55;
29.10.2009;15:05:49,0;28,01;30,44;28,83;0,00;21,39;21,44;23,72;23,58;
29.10.2009;15:05:50,0;28,01;30,44;28,83;0,00;21,39;21,41;23,72;23,58;
29.10.2009;15:05:50,0;28,01;30,44;28,83;0,00;21,39;21,41;23,72;23,58;
29.10.2009;15:05:50,0;28,01;30,44;28,83;0,00;21,39;21,44;23,72;23,58;
29.10.2009;15:05:50,0;28,01;30,44;28,83;0,00;21,39;21,41;23,72;23,58;
29.10.2009;15:05:50,0;27,73;30,15;28,53;0,00;21,39;21,41;23,72;23,58;
29.10.2009;15:05:50,0;28,01;30,44;28,83;0,00;21,39;21,41;23,72;23,58;
29.10.2009;15:05:50,0;28,01;30,44;28,83;0,00;21,39;21,41;23,72;23,58;
29.10.2009;15:05:50,0;28,01;30,44;28,83;0,00;21,39;21,41;23,72;23,58;
29.10.2009;15:05:51,0;27,91;30,33;28,73;0,00;21,39;21,41;23,72;23,58;
29.10.2009;15:05:51,0;28,01;30,44;28,83;0,00;21,39;21,41;23,72;23,58;
29.10.2009;15:05:51,0;28,01;30,44;28,83;0,00;21,39;21,44;23,72;23,58;
29.10.2009;15:05:51,0;28,01;30,44;28,83;0,00;21,39;21,41;23,72;23,58;
29.10.2009;15:05:51,0;28,01;30,44;28,83;0,00;21,39;21,41;23,72;23,58;
29.10.2009;15:05:51,0;28,01;30,44;28,83;0,00;21,39;21,41;23,72;23,58;
29.10.2009;15:05:51,0;28,01;30,44;28,83;0,00;21,39;21,41;23,72;23,58;
29.10.2009;15:05:51,0;28,01;30,44;28,83;0,00;21,39;21,41;23,74;23,58;
29.10.2009;15:05:51,0;28,01;30,44;28,83;0,00;21,39;21,41;23,72;23,58;
29.10.2009;15:05:51,0;28,01;30,44;28,83;0,00;21,39;21,41;23,72;23,55;
29.10.2009;15:05:51,0;28,01;30,44;28,83;0,00;21,39;21,41;23,74;23,58;
29.10.2009;15:05:51,0;28,01;30,44;28,83;0,00;21,39;21,44;23,72;23,58;
29.10.2009;15:05:52,0;28,01;30,44;28,83;0,00;21,39;21,41;23,72;23,55;
29.10.2009;15:05:52,0;28,01;30,44;28,83;0,00;21,39;21,41;23,72;23,58;
29.10.2009;15:05:52,0;28,01;30,44;28,83;0,00;21,39;21,41;23,74;23,58;
29.10.2009;15:05:52,0;28,01;30,44;28,83;0,00;21,39;21,41;23,72;23,58;
29.10.2009;15:05:52,0;28,01;30,44;28,83;0,00;21,39;21,41;23,74;23,58;
29.10.2009;15:05:52,0;28,01;30,44;28,83;0,00;21,39;21,44;23,74;23,55;
29.10.2009;15:05:52,0;28,01;30,44;28,83;0,00;21,39;21,44;23,72;23,55;
29.10.2009;15:05:52,0;28,01;30,44;28,83;0,00;21,39;21,41;23,72;23,58;
29.10.2009;15:05:53,0;28,01;30,44;28,83;0,00;21,39;21,41;23,72;23,55;
29.10.2009;15:05:53,0;28,01;30,44;28,83;0,00;21,39;21,41;23,72;23,55;
29.10.2009;15:05:53,0;28,01;30,44;28,83;0,00;21,39;21,41;23,74;23,55;
29.10.2009;15:05:53,0;28,01;30,44;28,83;0,00;21,39;21,41;23,74;23,55;
29.10.2009;15:05:53,0;28,01;30,44;28,83;0,00;21,39;21,44;23,72;23,55;
29.10.2009;15:05:53,0;28,01;30,44;28,83;0,00;21,39;21,44;23,72;23,55;
29.10.2009;15:05:53,0;28,01;30,44;28,83;0,00;21,39;21,41;23,72;23,55;
29.10.2009;15:05:53,0;28,01;30,44;28,83;0,00;21,39;21,41;23,72;23,58;
29.10.2009;15:05:53,0;28,01;30,44;28,83;0,00;21,39;21,44;23,74;23,55;
29.10.2009;15:05:53,0;28,01;30,44;28,83;0,00;21,39;21,41;23,74;23,55;
29.10.2009;15:05:53,0;28,01;30,44;28,83;0,00;21,39;21,41;23,74;23,55;
29.10.2009;15:05:53,0;28,01;30,44;28,83;0,00;21,39;21,44;23,72;23,58;
29.10.2009;15:05:54,0;28,01;30,44;28,83;0,00;21,39;21,41;23,72;23,58;
29.10.2009;15:05:54,0;28,01;30,44;28,83;0,00;21,39;21,41;23,74;23,58;
29.10.2009;15:05:54,0;28,01;30,44;28,83;0,00;21,39;21,41;23,74;23,55;
29.10.2009;15:05:54,0;28,01;30,44;28,83;0,00;21,39;21,41;23,74;23,55;
29.10.2009;15:05:54,0;28,01;30,44;28,83;0,00;21,39;21,44;23,74;23,55;
29.10.2009;15:05:54,0;28,01;30,44;28,83;0,00;21,39;21,41;23,74;23,55;
29.10.2009;15:05:54,0;28,01;30,44;28,83;0,00;21,39;21,41;23,74;23,55;
29.10.2009;15:05:54,0;28,01;30,44;28,83;0,00;21,39;21,41;23,74;23,55;
29.10.2009;15:05:55,0;28,01;30,44;28,83;0,00;21,39;21,44;23,74;23,55;
29.10.2009;15:05:55,0;28,01;30,44;28,83;0,00;21,39;21,41;23,74;23,55;
29.10.2009;15:05:55,0;28,01;30,44;28,83;0,00;21,39;21,44;23,74;23,55;
29.10.2009;15:05:55,0;28,01;30,44;28,83;0,00;21,39;21,41;23,74;23,58;
29.10.2009;15:05:55,0;28,01;30,44;28,83;0,00;21,39;21,41;23,74;23,55;
29.10.2009;15:05:55,0;28,01;30,44;28,83;0,00;21,39;21,44;23,74;23,58;
29.10.2009;15:05:55,0;28,01;30,44;28,83;0,00;21,39;21,41;23,74;23,55;
29.10.2009;15:05:55,0;28,01;30,44;28,83;0,00;21,39;21,41;23,74;23,55;
29.10.2009;15:05:55,0;28,01;30,44;28,83;0,00;21,39;21,41;23,74;23,55;
29.10.2009;15:05:55,0;28,01;30,44;28,83;0,00;21,39;21,41;23,74;23,55;
29.10.2009;15:05:55,0;28,01;30,44;28,83;0,00;21,39;21,44;23,74;23,55;
29.10.2009;15:05:55,0;28,01;30,44;28,83;0,00;21,39;21,41;23,74;23,55;
29.10.2009;15:05:56,0;28,01;30,44;28,83;0,00;21,39;21,41;23,74;23,55;
29.10.2009;15:05:56,0;28,01;30,44;28,83;0,00;21,39;21,44;23,74;23,55;
29.10.2009;15:05:56,0;28,01;30,44;28,83;0,00;21,39;21,41;23,74;23,55;
29.10.2009;15:05:56,0;28,01;30,44;28,83;0,00;21,39;21,41;23,74;23,55;
29.10.2009;15:05:56,0;28,01;30,44;28,83;0,00;21,39;21,41;23,74;23,55;
29.10.2009;15:05:56,0;28,01;30,44;28,83;0,00;21,39;21,41;23,74;23,55;
29.10.2009;15:05:56,0;28,01;30,44;28,83;0,00;21,39;21,41;23,74;23,55;
29.10.2009;15:05:56,0;28,01;30,44;28,83;0,00;21,39;21,41;23,74;23,55;
29.10.2009;15:05:57,0;28,01;30,44;28,83;0,00;21,39;21,41;23,74;23,55;
29.10.2009;15:05:57,0;28,01;30,44;28,83;0,00;21,39;21,44;23,74;23,55;
29.10.2009;15:05:57,0;28,01;30,44;28,83;0,00;21,39;21,44;23,74;23,55;
29.10.2009;15:05:57,0;28,01;30,44;28,83;0,00;21,39;21,41;23,74;23,55;
29.10.2009;15:05:57,0;28,01;30,44;28,83;0,00;21,39;21,41;23,74;23,55;
29.10.2009;15:05:57,0;28,01;30,44;28,83;0,00;21,39;21,44;23,74;23,55;
29.10.2009;15:05:57,0;28,01;30,44;28,83;0,00;21,39;21,41;23,74;23,55;
29.10.2009;15:05:57,0;28,01;30,44;28,83;0,00;21,39;21,44;23,74;23,55;
29.10.2009;15:05:57,0;28,01;30,44;28,83;0,00;21,39;21,44;23,74;23,55;
29.10.2009;15:05:57,0;28,01;30,44;28,83;0,00;21,39;21,41;23,74;23,55;
29.10.2009;15:05:57,0;28,01;30,44;28,83;0,00;21,39;21,41;23,74;23,55;
29.10.2009;15:05:57,0;28,01;30,44;28,83;0,00;21,39;21,41;23,74;23,55;
29.10.2009;15:05:58,0;28,01;30,44;28,83;0,00;21,39;21,41;23,74;23,55;
29.10.2009;15:05:58,0;28,01;30,44;28,83;0,00;21,39;21,44;23,74;23,55;
29.10.2009;15:05:58,0;28,01;30,44;28,83;0,00;21,39;21,41;23,74;23,55;
29.10.2009;15:05:58,0;28,01;30,44;28,83;0,00;21,39;21,44;23,74;23,55;
29.10.2009;15:05:58,0;28,01;30,44;28,83;0,00;21,39;21,44;23,74;23,55;
29.10.2009;15:05:58,0;28,01;30,44;28,83;0,00;21,39;21,41;23,74;23,55;
29.10.2009;15:05:58,0;28,01;30,44;28,83;0,00;21,39;21,41;23,74;23,55;
29.10.2009;15:05:58,0;28,01;30,44;28,83;0,00;21,39;21,44;23,74;23,55;
29.10.2009;15:05:59,0;28,01;30,44;28,83;0,00;21,39;21,41;23,74;23,55;
29.10.2009;15:05:59,0;28,01;30,44;28,83;0,00;21,39;21,41;23,74;23,55;
29.10.2009;15:05:59,0;28,01;30,44;28,83;0,00;21,39;21,44;23,74;23,55;
29.10.2009;15:05:59,0;28,01;30,44;28,83;0,00;21,39;21,41;23,74;23,55;
29.10.2009;15:05:59,0;28,01;30,44;28,83;0,00;21,39;21,41;23,74;23,55;
29.10.2009;15:05:59,0;28,01;30,44;28,83;0,00;21,39;21,41;23,74;23,55;
29.10.2009;15:05:59,0;28,01;30,44;28,83;0,00;21,39;21,44;23,74;23,55;
29.10.2009;15:05:59,0;28,01;30,44;28,83;0,00;21,39;21,41;23,74;23,55;
29.10.2009;15:05:59,0;28,01;30,44;28,83;0,00;21,39;21,44;23,74;23,55;
29.10.2009;15:05:59,0;28,01;30,44;28,83;0,00;21,39;21,44;23,74;23,55;
29.10.2009;15:05:59,0;28,01;30,44;28,83;0,00;21,39;21,41;23,74;23,55;
29.10.2009;15:05:59,0;28,01;30,44;28,83;0,00;21,39;21,41;23,74;23,55;
29.10.2009;15:06:00,0;28,01;30,44;28,83;0,00;21,39;21,44;23,74;23,55;
29.10.2009;15:06:00,0;28,01;30,44;28,83;0,00;21,39;21,44;23,74;23,55;
29.10.2009;15:06:00,0;28,01;30,44;28,83;0,00;21,39;21,41;23,74;23,55;
29.10.2009;15:06:00,0;28,01;30,44;28,83;0,00;21,39;21,41;23,74;23,55;
29.10.2009;15:06:00,0;28,01;30,44;28,83;0,00;21,39;21,44;23,74;23,55;
29.10.2009;15:06:00,0;28,01;30,44;28,83;0,00;21,39;21,44;23,74;23,55;
29.10.2009;15:06:00,0;28,01;30,44;28,83;0,00;21,39;21,44;23,74;23,55;
29.10.2009;15:06:00,0;28,01;30,44;28,83;0,00;21,39;21,41;23,74;23,55;
29.10.2009;15:06:01,0;28,01;30,44;28,83;0,00;21,39;21,44;23,74;23,55;
29.10.2009;15:06:01,0;28,01;30,44;28,83;0,00;21,39;21,44;23,74;23,55;
29.10.2009;15:06:01,0;28,01;30,44;28,83;0,00;21,39;21,41;23,74;23,55;
29.10.2009;15:06:01,0;28,01;30,44;28,83;0,00;21,39;21,44;23,74;23,55;
29.10.2009;15:06:01,0;28,01;30,44;28,83;0,00;21,39;21,44;23,74;23,55;
29.10.2009;15:06:01,0;28,01;30,44;28,83;0,00;21,39;21,44;23,74;23,55;
29.10.2009;15:06:01,0;28,01;30,44;28,83;0,00;21,39;21,41;23,74;23,55;
29.10.2009;15:06:01,0;28,01;30,44;28,83;0,00;21,39;21,41;23,74;23,55;
29.10.2009;15:06:01,0;28,01;30,44;28,83;0,00;21,39;21,44;23,74;23,55;
29.10.2009;15:06:01,0;28,01;30,44;28,83;0,00;21,39;21,44;23,74;23,55;
29.10.2009;15:06:01,0;28,01;30,44;28,83;0,00;21,39;21,41;23,74;23,55;
29.10.2009;15:06:01,0;28,01;30,44;28,83;0,00;21,39;21,41;23,74;23,55;
29.10.2009;15:06:02,0;28,01;30,44;28,83;0,00;21,39;21,41;23,74;23,55;
29.10.2009;15:06:02,0;28,01;30,44;28,83;0,00;21,39;21,41;23,74;23,55;
29.10.2009;15:06:02,0;28,01;30,44;28,83;0,00;21,39;21,41;23,74;23,55;
29.10.2009;15:06:02,0;28,01;30,44;28,83;0,00;21,39;21,44;23,74;23,55;
29.10.2009;15:06:02,0;28,01;30,44;28,83;0,00;21,39;21,44;23,74;23,52;
29.10.2009;15:06:02,0;28,01;30,44;28,83;0,00;21,39;21,44;23,74;23,55;
29.10.2009;15:06:02,0;28,01;30,44;28,83;0,00;21,39;21,41;23,74;23,55;
29.10.2009;15:06:02,0;28,01;30,44;28,83;0,00;21,39;21,44;23,74;23,52;
29.10.2009;15:06:03,0;28,01;30,44;28,83;0,00;21,39;21,44;23,74;23,55;
29.10.2009;15:06:03,0;28,01;30,44;28,83;0,00;21,39;21,44;23,74;23,55;
29.10.2009;15:06:03,0;28,01;30,44;28,83;0,00;21,39;21,41;23,74;23,52;
29.10.2009;15:06:03,0;28,01;30,44;28,83;0,00;21,39;21,41;23,74;23,55;
29.10.2009;15:06:03,0;28,01;30,44;28,83;0,00;21,39;21,44;23,74;23,55;
29.10.2009;15:06:03,0;28,01;30,44;28,83;0,00;21,39;21,41;23,74;23,55;
29.10.2009;15:06:03,0;28,01;30,44;28,83;0,00;21,39;21,41;23,74;23,52;
29.10.2009;15:06:03,0;28,01;30,44;28,83;0,00;21,39;21,41;23,74;23,52;
29.10.2009;15:06:03,0;28,01;30,44;28,83;0,00;21,39;21,44;23,77;23,55;
29.10.2009;15:06:03,0;28,01;30,44;28,83;0,00;21,39;21,41;23,74;23,52;
29.10.2009;15:06:03,0;28,01;30,44;28,83;0,00;21,39;21,44;23,74;23,55;
29.10.2009;15:06:03,0;28,01;30,44;28,83;0,00;21,39;21,44;23,74;23,55;
29.10.2009;15:06:04,0;28,01;30,44;28,83;0,00;21,39;21,44;23,74;23,52;
29.10.2009;15:06:04,0;28,01;30,44;28,83;0,00;21,39;21,44;23,74;23,55;
29.10.2009;15:06:04,0;28,01;30,44;28,83;0,00;21,39;21,44;23,74;23,55;
29.10.2009;15:06:04,0;28,01;30,44;28,83;0,00;21,39;21,44;23,74;23,55;
29.10.2009;15:06:04,0;28,01;30,44;28,83;0,00;21,39;21,41;23,74;23,55;
29.10.2009;15:06:04,0;28,01;30,44;28,83;0,00;21,39;21,44;23,74;23,52;
29.10.2009;15:06:04,0;28,01;30,44;28,83;0,00;21,39;21,41;23,74;23,55;
29.10.2009;15:06:04,0;28,01;30,44;28,83;0,00;21,39;21,44;23,74;23,55;
29.10.2009;15:06:05,0;28,01;30,44;28,83;0,00;21,39;21,44;23,74;23,52;
29.10.2009;15:06:05,0;28,01;30,44;28,83;0,00;21,39;21,44;23,74;23,55;
29.10.2009;15:06:05,0;28,01;30,44;28,83;0,00;21,39;21,41;23,77;23,52;
29.10.2009;15:06:05,0;28,01;30,44;28,83;0,00;21,39;21,44;23,74;23,52;
29.10.2009;15:06:05,0;28,01;30,44;28,83;0,00;21,39;21,44;23,77;23,52;
29.10.2009;15:06:05,0;28,01;30,44;28,83;0,00;21,39;21,41;23,77;23,52;
29.10.2009;15:06:05,0;28,01;30,44;28,83;0,00;21,39;21,44;23,77;23,52;
29.10.2009;15:06:05,0;28,01;30,44;28,83;0,00;21,39;21,44;23,77;23,52;
29.10.2009;15:06:05,0;28,01;30,44;28,83;0,00;21,39;21,41;23,77;23,52;
29.10.2009;15:06:05,0;28,01;30,44;28,83;0,00;21,39;21,41;23,77;23,52;
29.10.2009;15:06:05,0;28,01;30,44;28,83;0,00;21,39;21,41;23,80;23,52;
29.10.2009;15:06:05,0;28,01;30,44;28,83;0,00;21,39;21,44;23,77;23,52;
29.10.2009;15:06:06,0;28,01;30,44;28,83;0,00;21,39;21,41;23,77;23,52;
29.10.2009;15:06:06,0;28,01;30,44;28,83;0,00;21,39;21,41;23,77;23,52;
29.10.2009;15:06:06,0;28,01;30,44;28,83;0,00;21,39;21,41;23,77;23,52;
29.10.2009;15:06:06,0;28,01;30,44;28,83;0,00;21,39;21,44;23,77;23,52;
29.10.2009;15:06:06,0;28,01;30,44;28,83;0,00;21,39;21,44;23,77;23,52;
29.10.2009;15:06:06,0;28,01;30,44;28,83;0,00;21,39;21,41;23,77;23,52;
29.10.2009;15:06:06,0;28,01;30,44;28,83;0,00;21,39;21,41;23,77;23,52;
29.10.2009;15:06:06,0;28,01;30,44;28,83;0,00;21,39;21,41;23,77;23,52;
29.10.2009;15:06:07,0;28,01;30,44;28,83;0,00;21,39;21,41;23,80;23,52;
29.10.2009;15:06:07,0;28,01;30,44;28,83;0,00;21,39;21,44;23,77;23,52;
29.10.2009;15:06:07,0;28,01;30,44;28,83;0,00;21,39;21,41;23,77;23,52;
29.10.2009;15:06:07,0;28,01;30,44;28,83;0,00;21,39;21,44;23,80;23,52;
29.10.2009;15:06:07,0;28,01;30,44;28,83;0,00;21,39;21,41;23,80;23,52;
29.10.2009;15:06:07,0;28,01;30,44;28,83;0,00;21,39;21,44;23,77;23,52;
29.10.2009;15:06:07,0;28,01;30,44;28,83;0,00;21,39;21,44;23,80;23,52;
29.10.2009;15:06:07,0;28,01;30,44;28,83;0,00;21,39;21,41;23,80;23,52;
29.10.2009;15:06:07,0;28,01;30,44;28,83;0,00;21,39;21,41;23,80;23,52;
29.10.2009;15:06:07,0;28,01;30,44;28,83;0,00;21,39;21,41;23,80;23,52;
29.10.2009;15:06:07,0;28,01;30,44;28,83;0,00;21,39;21,41;23,80;23,52;
29.10.2009;15:06:07,0;28,01;30,44;28,83;0,00;21,39;21,41;23,80;23,52;
29.10.2009;15:06:08,0;28,01;30,44;28,83;0,00;21,39;21,41;23,80;23,52;
29.10.2009;15:06:08,0;28,01;30,44;28,83;0,00;21,39;21,41;23,80;23,52;
29.10.2009;15:06:08,0;28,01;30,44;28,83;0,00;21,39;21,44;23,80;23,52;
29.10.2009;15:06:08,0;28,01;30,44;28,83;0,00;21,39;21,44;23,80;23,52;
29.10.2009;15:06:08,0;28,01;30,44;28,83;0,00;21,39;21,41;23,80;23,52;
29.10.2009;15:06:08,0;28,01;30,44;28,83;0,00;21,39;21,41;23,80;23,52;
29.10.2009;15:06:08,0;28,01;30,44;28,83;0,00;21,39;21,44;23,80;23,50;
29.10.2009;15:06:08,0;28,01;30,44;28,83;0,00;21,39;21,41;23,80;23,50;
29.10.2009;15:06:09,0;28,01;30,44;28,83;0,00;21,39;21,41;23,80;23,50;
29.10.2009;15:06:09,0;28,01;30,44;28,83;0,00;21,39;21,41;23,80;23,52;
29.10.2009;15:06:09,0;28,01;30,44;28,83;0,00;21,39;21,44;23,80;23,50;
29.10.2009;15:06:09,0;28,01;30,44;28,83;0,00;21,39;21,41;23,80;23,50;
29.10.2009;15:06:09,0;28,01;30,44;28,83;0,00;21,39;21,44;23,80;23,50;
29.10.2009;15:06:09,0;28,01;30,44;28,83;0,00;21,39;21,41;23,80;23,50;
29.10.2009;15:06:09,0;28,01;30,44;28,83;0,00;21,39;21,41;23,80;23,50;
29.10.2009;15:06:09,0;28,01;30,44;28,83;0,00;21,39;21,44;23,80;23,50;
29.10.2009;15:06:09,0;28,01;30,44;28,83;0,00;21,39;21,41;23,80;23,50;
29.10.2009;15:06:09,0;28,01;30,44;28,83;0,00;21,39;21,44;23,80;23,50;
29.10.2009;15:06:09,0;28,01;30,44;28,83;0,00;21,39;21,44;23,80;23,50;
29.10.2009;15:06:09,0;28,01;30,44;28,83;0,00;21,39;21,44;23,80;23,50;
29.10.2009;15:06:10,0;28,01;30,44;28,83;0,00;21,39;21,44;23,80;23,50;
29.10.2009;15:06:10,0;28,01;30,44;28,83;0,00;21,39;21,44;23,77;23,50;
29.10.2009;15:06:10,0;28,01;30,44;28,83;0,00;21,39;21,41;23,80;23,50;
29.10.2009;15:06:10,0;28,01;30,44;28,83;0,00;21,39;21,44;23,80;23,50;
29.10.2009;15:06:10,0;28,01;30,44;28,83;0,00;21,39;21,44;23,80;23,50;
29.10.2009;15:06:10,0;28,01;30,44;28,83;0,00;21,39;21,41;23,77;23,50;
29.10.2009;15:06:10,0;28,01;30,44;28,83;0,00;21,39;21,44;23,80;23,50;
29.10.2009;15:06:10,0;28,01;30,44;28,83;0,00;21,39;21,41;23,80;23,50;
29.10.2009;15:06:11,0;28,01;30,44;28,83;0,00;21,39;21,41;23,80;23,50;
29.10.2009;15:06:11,0;28,01;30,44;28,83;0,00;21,39;21,41;23,80;23,50;
29.10.2009;15:06:11,0;28,01;30,44;28,83;0,00;21,39;21,44;23,80;23,50;
29.10.2009;15:06:11,0;28,01;30,44;28,83;0,00;21,39;21,41;23,80;23,50;
29.10.2009;15:06:11,0;28,01;30,44;28,83;0,00;21,39;21,41;23,77;23,50;
29.10.2009;15:06:11,0;28,01;30,44;28,83;0,00;21,39;21,44;23,77;23,50;
29.10.2009;15:06:11,0;28,01;30,44;28,83;0,00;21,39;21,44;23,80;23,50;
29.10.2009;15:06:11,0;28,01;30,44;28,83;0,00;21,39;21,41;23,80;23,50;
29.10.2009;15:06:11,0;28,01;30,44;28,83;0,00;21,39;21,44;23,80;23,47;
29.10.2009;15:06:11,0;28,01;30,44;28,83;0,00;21,39;21,44;23,80;23,50;
29.10.2009;15:06:11,0;28,01;30,44;28,83;0,00;21,39;21,44;23,80;23,50;
29.10.2009;15:06:11,0;28,01;30,44;28,83;0,00;21,39;21,44;23,80;23,50;
29.10.2009;15:06:12,0;28,01;30,44;28,83;0,00;21,39;21,44;23,80;23,50;
29.10.2009;15:06:12,0;28,01;30,44;28,83;0,00;21,39;21,44;23,80;23,50;
29.10.2009;15:06:12,0;28,01;30,44;28,83;0,00;21,39;21,41;23,80;23,50;
29.10.2009;15:06:12,0;28,01;30,44;28,83;0,00;21,39;21,44;23,80;23,50;
29.10.2009;15:06:12,0;28,01;30,44;28,83;0,00;21,39;21,41;23,80;23,50;
29.10.2009;15:06:12,0;28,01;30,44;28,83;0,00;21,39;21,44;23,80;23,50;
29.10.2009;15:06:12,0;28,01;30,44;28,83;0,00;21,39;21,44;23,80;23,47;
29.10.2009;15:06:12,0;28,01;30,44;28,83;0,00;21,39;21,44;23,80;23,50;
29.10.2009;15:06:13,0;28,01;30,44;28,83;0,00;21,39;21,44;23,80;23,47;
29.10.2009;15:06:13,0;28,01;30,44;28,83;0,00;21,39;21,44;23,80;23,50;
29.10.2009;15:06:13,0;28,01;30,44;28,83;0,00;21,39;21,44;23,80;23,47;
29.10.2009;15:06:13,0;28,01;30,44;28,83;0,00;21,39;21,41;23,80;23,50;
29.10.2009;15:06:13,0;28,01;30,44;28,83;0,00;21,39;21,41;23,80;23,50;
29.10.2009;15:06:13,0;28,01;30,44;28,83;0,00;21,39;21,41;23,80;23,47;
29.10.2009;15:06:13,0;28,01;30,44;28,83;0,00;21,39;21,44;23,80;23,47;
29.10.2009;15:06:13,0;28,01;30,44;28,83;0,00;21,39;21,44;23,80;23,47;
29.10.2009;15:06:13,0;28,01;30,44;28,83;0,00;21,39;21,41;23,80;23,47;
29.10.2009;15:06:13,0;28,01;30,44;28,83;0,00;21,39;21,41;23,80;23,47;
29.10.2009;15:06:13,0;28,01;30,44;28,83;0,00;21,39;21,44;23,77;23,47;
29.10.2009;15:06:13,0;28,01;30,44;28,83;0,00;21,39;21,44;23,80;23,47;
29.10.2009;15:06:14,0;28,01;30,44;28,83;0,00;21,39;21,44;23,80;23,47;
29.10.2009;15:06:14,0;28,01;30,44;28,83;0,00;21,39;21,41;23,80;23,47;
29.10.2009;15:06:14,0;28,01;30,44;28,83;0,00;21,39;21,44;23,80;23,47;
29.10.2009;15:06:14,0;28,01;30,44;28,83;0,00;21,39;21,41;23,80;23,47;
29.10.2009;15:06:14,0;28,01;30,44;28,83;0,00;21,39;21,41;23,80;23,47;
29.10.2009;15:06:14,0;28,01;30,44;28,83;0,00;21,39;21,44;23,77;23,47;
29.10.2009;15:06:14,0;28,01;30,44;28,83;0,00;21,39;21,41;23,80;23,47;
29.10.2009;15:06:14,0;28,01;30,44;28,83;0,00;21,39;21,44;23,80;23,47;
29.10.2009;15:06:15,0;28,01;30,44;28,83;0,00;21,39;21,41;23,80;23,47;
29.10.2009;15:06:15,0;28,01;30,44;28,83;0,00;21,39;21,44;23,80;23,47;
29.10.2009;15:06:15,0;28,01;30,44;28,83;0,00;21,39;21,44;23,77;23,47;
29.10.2009;15:06:15,0;28,01;30,44;28,83;0,00;21,39;21,44;23,77;23,47;
29.10.2009;15:06:15,0;28,01;30,44;28,83;0,00;21,39;21,44;23,80;23,47;
29.10.2009;15:06:15,0;28,01;30,44;28,83;0,00;21,39;21,41;23,80;23,47;
29.10.2009;15:06:15,0;28,01;30,44;28,83;0,00;21,39;21,44;23,80;23,47;
29.10.2009;15:06:15,0;28,01;30,44;28,83;0,00;21,39;21,44;23,80;23,47;
29.10.2009;15:06:15,0;28,01;30,44;28,83;0,00;21,39;21,44;23,80;23,47;
29.10.2009;15:06:15,0;28,01;30,44;28,83;0,00;21,39;21,44;23,77;23,47;
29.10.2009;15:06:15,0;28,01;30,44;28,83;0,00;21,39;21,44;23,80;23,47;
29.10.2009;15:06:15,0;28,01;30,44;28,83;0,00;21,39;21,41;23,80;23,47;
29.10.2009;15:06:16,0;28,01;30,44;28,83;0,00;21,39;21,44;23,80;23,47;
29.10.2009;15:06:16,0;28,01;30,44;28,83;0,00;21,39;21,41;23,77;23,47;
29.10.2009;15:06:16,0;28,01;30,44;28,83;0,00;21,39;21,41;23,80;23,47;
29.10.2009;15:06:16,0;28,01;30,44;28,83;0,00;21,39;21,44;23,77;23,47;
29.10.2009;15:06:16,0;28,01;30,44;28,83;0,00;21,39;21,44;23,80;23,47;
29.10.2009;15:06:16,0;28,01;30,44;28,83;0,00;21,39;21,44;23,80;23,47;
29.10.2009;15:06:16,0;28,01;30,44;28,83;0,00;21,39;21,44;23,77;23,47;
29.10.2009;15:06:16,0;28,01;30,44;28,83;0,00;21,39;21,44;23,80;23,47;
29.10.2009;15:06:17,0;28,01;30,44;28,83;0,00;21,39;21,44;23,80;23,47;
29.10.2009;15:06:17,0;28,01;30,44;28,83;0,00;21,39;21,41;23,80;23,47;
29.10.2009;15:06:17,0;28,01;30,44;28,83;0,00;21,39;21,44;23,80;23,47;
29.10.2009;15:06:17,0;28,01;30,44;28,83;0,00;21,39;21,44;23,80;23,47;
29.10.2009;15:06:17,0;28,01;30,44;28,83;0,00;21,39;21,44;23,77;23,47;
29.10.2009;15:06:17,0;28,01;30,44;28,83;0,00;21,39;21,44;23,80;23,47;
29.10.2009;15:06:17,0;28,01;30,44;28,83;0,00;21,39;21,44;23,80;23,47;
29.10.2009;15:06:17,0;28,01;30,44;28,83;0,00;21,39;21,44;23,80;23,47;
29.10.2009;15:06:17,0;28,01;30,44;28,83;0,00;21,39;21,41;23,77;23,47;
29.10.2009;15:06:17,0;28,01;30,44;28,83;0,00;21,39;21,41;23,80;23,47;
29.10.2009;15:06:17,0;28,01;30,44;28,83;0,00;21,39;21,44;23,77;23,47;
29.10.2009;15:06:17,0;28,01;30,44;28,83;0,00;21,39;21,44;23,80;23,47;
29.10.2009;15:06:18,0;28,01;30,44;28,83;0,00;21,39;21,44;23,80;23,47;
29.10.2009;15:06:18,0;28,01;30,44;28,83;0,00;21,39;21,44;23,80;23,47;
29.10.2009;15:06:18,0;28,01;30,44;28,83;0,00;21,39;21,44;23,80;23,47;
29.10.2009;15:06:18,0;28,01;30,44;28,83;0,00;21,39;21,44;23,77;23,47;
29.10.2009;15:06:18,0;28,01;30,44;28,83;0,00;21,39;21,41;23,77;23,47;
29.10.2009;15:06:18,0;28,01;30,44;28,83;0,00;21,39;21,44;23,80;23,47;
29.10.2009;15:06:18,0;28,01;30,44;28,83;0,00;21,39;21,44;23,80;23,47;
29.10.2009;15:06:18,0;28,01;30,44;28,83;0,00;21,39;21,44;23,80;23,47;
29.10.2009;15:06:19,0;28,01;30,44;28,83;0,00;21,39;21,41;23,80;23,47;
29.10.2009;15:06:19,0;28,01;30,44;28,83;0,00;21,39;21,44;23,80;23,47;
29.10.2009;15:06:19,0;28,01;30,44;28,83;0,00;21,39;21,44;23,77;23,47;
29.10.2009;15:06:19,0;28,01;30,44;28,83;0,00;21,39;21,44;23,80;23,47;
29.10.2009;15:06:19,0;28,01;30,44;28,83;0,00;21,39;21,44;23,77;23,47;
29.10.2009;15:06:19,0;28,01;30,44;28,83;0,00;21,39;21,41;23,80;23,47;
29.10.2009;15:06:19,0;28,01;30,44;28,83;0,00;21,39;21,44;23,80;23,44;
29.10.2009;15:06:19,0;28,01;30,44;28,83;0,00;21,39;21,44;23,80;23,47;
29.10.2009;15:06:19,0;28,01;30,44;28,83;0,00;21,39;21,44;23,80;23,47;
29.10.2009;15:06:19,0;28,01;30,44;28,83;0,00;21,39;21,44;23,80;23,47;
29.10.2009;15:06:19,0;28,01;30,44;28,83;0,00;21,39;21,44;23,80;23,47;
29.10.2009;15:06:19,0;28,01;30,44;28,83;0,00;21,39;21,44;23,77;23,47;
29.10.2009;15:06:20,0;28,01;30,44;28,83;0,00;21,39;21,44;23,80;23,47;
29.10.2009;15:06:20,0;28,01;30,44;28,83;0,00;21,39;21,41;23,80;23,47;
29.10.2009;15:06:20,0;28,01;30,44;28,83;0,00;21,39;21,41;23,80;23,47;
29.10.2009;15:06:20,0;28,01;30,44;28,83;0,00;21,39;21,44;23,80;23,47;
29.10.2009;15:06:20,0;28,01;30,44;28,83;0,00;21,39;21,41;23,77;23,47;
29.10.2009;15:06:20,0;28,01;30,44;28,83;0,00;21,39;21,41;23,80;23,47;
29.10.2009;15:06:20,0;28,01;30,44;28,83;0,00;21,39;21,44;23,80;23,47;
29.10.2009;15:06:20,0;28,01;30,44;28,83;0,00;21,39;21,44;23,80;23,47;
29.10.2009;15:06:21,0;28,01;30,44;28,83;0,00;21,39;21,44;23,80;23,47;
29.10.2009;15:06:21,0;28,01;30,44;28,83;0,00;21,39;21,44;23,80;23,47;
29.10.2009;15:06:21,0;28,01;30,44;28,83;0,00;21,39;21,44;23,77;23,47;
29.10.2009;15:06:21,0;28,01;30,44;28,83;0,00;21,39;21,44;23,77;23,47;
29.10.2009;15:06:21,0;28,01;30,44;28,83;0,00;21,39;21,44;23,80;23,47;
29.10.2009;15:06:21,0;28,01;30,44;28,83;0,00;21,39;21,44;23,80;23,47;
29.10.2009;15:06:21,0;28,01;30,44;28,83;0,00;21,39;21,44;23,77;23,44;
29.10.2009;15:06:21,0;28,01;30,44;28,83;0,00;21,39;21,44;23,77;23,44;
29.10.2009;15:06:21,0;28,01;30,44;28,83;0,00;21,39;21,44;23,77;23,44;
29.10.2009;15:06:21,0;28,01;30,44;28,83;0,00;21,39;21,44;23,77;23,44;
29.10.2009;15:06:21,0;28,01;30,44;28,83;0,00;21,39;21,44;23,77;23,44;
29.10.2009;15:06:21,0;28,01;30,44;28,83;0,00;21,39;21,44;23,77;23,44;
29.10.2009;15:06:22,0;28,01;30,44;28,83;0,00;21,39;21,44;23,77;23,44;
29.10.2009;15:06:22,0;28,01;30,44;28,83;0,00;21,39;21,44;23,77;23,44;
29.10.2009;15:06:22,0;28,01;30,44;28,83;0,00;21,39;21,44;23,77;23,44;
29.10.2009;15:06:22,0;28,01;30,44;28,83;0,00;21,39;21,44;23,77;23,44;
29.10.2009;15:06:22,0;28,01;30,44;28,83;0,00;21,39;21,44;23,77;23,44;
29.10.2009;15:06:22,0;28,01;30,44;28,83;0,00;21,39;21,44;23,77;23,44;
29.10.2009;15:06:22,0;28,01;30,44;28,83;0,00;21,39;21,44;23,77;23,44;
29.10.2009;15:06:22,0;28,01;30,44;28,83;0,00;21,39;21,44;23,74;23,44;
29.10.2009;15:06:23,0;28,01;30,44;28,83;0,00;21,39;21,44;23,74;23,44;
29.10.2009;15:06:23,0;28,01;30,44;28,83;0,00;21,39;21,44;23,74;23,44;
29.10.2009;15:06:23,0;28,01;30,44;28,83;0,00;21,39;21,44;23,74;23,44;
29.10.2009;15:06:23,0;28,01;30,44;28,83;0,00;21,39;21,44;23,74;23,44;
29.10.2009;15:06:23,0;28,01;30,44;28,83;0,00;21,39;21,44;23,74;23,44;
29.10.2009;15:06:23,0;28,01;30,44;28,83;0,00;21,39;21,44;23,74;23,44;
29.10.2009;15:06:23,0;28,01;30,44;28,83;0,00;21,39;21,44;23,74;23,44;
29.10.2009;15:06:23,0;28,01;30,44;28,83;0,00;21,39;21,44;23,74;23,44;
29.10.2009;15:06:23,0;28,01;30,44;28,83;0,00;21,39;21,44;23,74;23,44;
29.10.2009;15:06:23,0;28,01;30,44;28,83;0,00;21,39;21,41;23,74;23,44;
29.10.2009;15:06:23,0;28,01;30,44;28,83;0,00;21,39;21,44;23,72;23,44;
29.10.2009;15:06:23,0;28,01;30,44;28,83;0,00;21,39;21,44;23,74;23,44;
29.10.2009;15:06:24,0;28,01;30,44;28,83;0,00;21,39;21,41;23,72;23,44;
29.10.2009;15:06:24,0;28,01;30,44;28,83;0,00;21,39;21,44;23,72;23,44;
29.10.2009;15:06:24,0;28,01;30,44;28,83;0,00;21,39;21,44;23,72;23,44;
29.10.2009;15:06:24,0;28,01;30,44;28,83;0,00;21,39;21,44;23,72;23,44;
29.10.2009;15:06:24,0;28,01;30,44;28,83;0,00;21,39;21,44;23,72;23,44;
29.10.2009;15:06:24,0;28,01;30,44;28,83;0,00;21,39;21,44;23,72;23,44;
29.10.2009;15:06:24,0;28,01;30,44;28,83;0,00;21,39;21,44;23,72;23,44;
29.10.2009;15:06:24,0;28,01;30,44;28,83;0,00;21,39;21,41;23,72;23,44;
29.10.2009;15:06:25,0;28,01;30,44;28,83;0,00;21,39;21,44;23,72;23,41;
29.10.2009;15:06:25,0;28,01;30,44;28,83;0,00;21,39;21,44;23,72;23,41;
29.10.2009;15:06:25,0;28,01;30,44;28,83;0,00;21,39;21,44;23,72;23,41;
29.10.2009;15:06:25,0;28,01;30,44;28,83;0,00;21,39;21,44;23,69;23,44;
29.10.2009;15:06:25,0;28,01;30,44;28,83;0,00;21,39;21,41;23,72;23,44;
29.10.2009;15:06:25,0;28,01;30,44;28,83;0,00;21,39;21,44;23,69;23,41;
29.10.2009;15:06:25,0;28,01;30,44;28,83;0,00;21,39;21,41;23,69;23,41;
29.10.2009;15:06:25,0;28,01;30,44;28,83;0,00;21,39;21,44;23,69;23,41;
29.10.2009;15:06:25,0;28,01;30,44;28,83;0,00;21,39;21,44;23,69;23,41;
29.10.2009;15:06:25,0;28,01;30,44;28,83;0,00;21,39;21,44;23,69;23,41;
29.10.2009;15:06:25,0;28,01;30,44;28,83;0,00;21,39;21,41;23,69;23,41;
29.10.2009;15:06:25,0;28,01;30,44;28,83;0,00;21,39;21,44;23,69;23,41;
29.10.2009;15:06:26,0;28,01;30,44;28,83;0,00;21,39;21,44;23,69;23,41;
29.10.2009;15:06:26,0;28,01;30,44;28,83;0,00;21,39;21,44;23,69;23,41;
29.10.2009;15:06:26,0;28,01;30,44;28,83;0,00;21,39;21,44;23,69;23,41;
29.10.2009;15:06:26,0;28,01;30,44;28,83;0,00;21,39;21,44;23,69;23,41;
29.10.2009;15:06:26,0;28,01;30,44;28,83;0,00;21,39;21,44;23,69;23,41;
29.10.2009;15:06:26,0;28,01;30,44;28,83;0,00;21,39;21,44;23,69;23,41;
29.10.2009;15:06:26,0;28,01;30,44;28,83;0,00;21,39;21,44;23,66;23,41;
29.10.2009;15:06:26,0;28,01;30,44;28,83;0,00;21,39;21,44;23,66;23,41;
29.10.2009;15:06:27,0;28,01;30,44;28,83;0,00;21,39;21,44;23,66;23,38;
29.10.2009;15:06:27,0;28,01;30,44;28,83;0,00;21,39;21,44;23,66;23,41;
29.10.2009;15:06:27,0;28,01;30,44;28,83;0,00;21,39;21,41;23,66;23,41;
29.10.2009;15:06:27,0;28,01;30,44;28,83;0,00;21,39;21,41;23,66;23,41;
29.10.2009;15:06:27,0;28,01;30,44;28,83;0,00;21,39;21,41;23,66;23,41;
29.10.2009;15:06:27,0;28,01;30,44;28,83;0,00;21,39;21,44;23,66;23,41;
29.10.2009;15:06:27,0;28,01;30,44;28,83;0,00;21,39;21,44;23,66;23,41;
29.10.2009;15:06:27,0;28,01;30,44;28,83;0,00;21,39;21,41;23,66;23,41;
29.10.2009;15:06:27,0;28,01;30,44;28,83;0,00;21,39;21,44;23,66;23,38;
29.10.2009;15:06:27,0;28,01;30,44;28,83;0,00;21,39;21,44;23,66;23,38;
29.10.2009;15:06:27,0;28,01;30,44;28,83;0,00;21,39;21,44;23,66;23,38;
29.10.2009;15:06:27,0;28,01;30,44;28,83;0,00;21,39;21,44;23,66;23,38;
29.10.2009;15:06:28,0;28,01;30,44;28,83;0,00;21,39;21,44;23,66;23,38;
29.10.2009;15:06:28,0;28,01;30,44;28,83;0,00;21,39;21,44;23,66;23,38;
29.10.2009;15:06:28,0;28,01;30,44;28,83;0,00;21,39;21,44;23,66;23,38;
29.10.2009;15:06:28,0;28,01;30,44;28,83;0,00;21,39;21,44;23,63;23,38;
29.10.2009;15:06:28,0;28,01;30,44;28,83;0,00;21,39;21,44;23,63;23,38;
29.10.2009;15:06:28,0;28,01;30,44;28,83;0,00;21,39;21,44;23,66;23,38;
29.10.2009;15:06:28,0;28,01;30,44;28,83;0,00;21,39;21,41;23,63;23,38;
29.10.2009;15:06:28,0;28,01;30,44;28,83;0,00;21,39;21,44;23,63;23,38;
29.10.2009;15:06:29,0;28,01;30,44;28,83;0,00;21,39;21,44;23,63;23,38;
29.10.2009;15:06:29,0;28,01;30,44;28,83;0,00;21,39;21,44;23,63;23,38;
29.10.2009;15:06:29,0;28,01;30,44;28,83;0,00;21,39;21,44;23,63;23,38;
29.10.2009;15:06:29,0;28,01;30,44;28,83;0,00;21,39;21,44;23,63;23,38;
29.10.2009;15:06:29,0;28,01;30,44;28,83;0,00;21,39;21,44;23,63;23,38;
29.10.2009;15:06:29,0;28,01;30,44;28,83;0,00;21,39;21,44;23,63;23,38;
29.10.2009;15:06:29,0;28,01;30,44;28,83;0,00;21,39;21,44;23,63;23,38;
29.10.2009;15:06:29,0;28,01;30,44;28,83;0,00;21,39;21,44;23,63;23,38;
29.10.2009;15:06:29,0;28,01;30,44;28,83;0,00;21,39;21,44;23,63;23,38;
29.10.2009;15:06:29,0;28,01;30,44;28,83;0,00;21,39;21,44;23,60;23,38;
29.10.2009;15:06:29,0;28,01;30,44;28,83;0,00;21,39;21,44;23,63;23,38;
29.10.2009;15:06:29,0;28,01;30,44;28,83;0,00;21,39;21,44;23,63;23,36;
29.10.2009;15:06:30,0;28,01;30,44;28,83;0,00;21,39;21,44;23,63;23,36;
29.10.2009;15:06:30,0;28,01;30,44;28,83;0,00;21,39;21,44;23,63;23,36;
29.10.2009;15:06:30,0;28,01;30,44;28,83;0,00;21,39;21,44;23,63;23,36;
29.10.2009;15:06:30,0;28,01;30,44;28,83;0,00;21,39;21,44;23,60;23,38;
29.10.2009;15:06:30,0;28,01;30,44;28,83;0,00;21,39;21,44;23,60;23,36;
29.10.2009;15:06:30,0;28,01;30,44;28,83;0,00;21,39;21,44;23,60;23,36;
29.10.2009;15:06:30,0;28,01;30,44;28,83;0,00;21,39;21,44;23,60;23,36;
29.10.2009;15:06:30,0;28,01;30,44;28,83;0,00;21,39;21,41;23,60;23,36;
29.10.2009;15:06:31,0;28,01;30,44;28,83;0,00;21,39;21,44;23,60;23,36;
29.10.2009;15:06:31,0;28,01;30,44;28,83;0,00;21,39;21,41;23,60;23,36;
29.10.2009;15:06:31,0;28,01;30,44;28,83;0,00;21,39;21,44;23,60;23,36;
29.10.2009;15:06:31,0;28,01;30,44;28,83;0,00;21,39;21,44;23,60;23,36;
29.10.2009;15:06:31,0;28,01;30,44;28,83;0,00;21,39;21,44;23,60;23,36;
29.10.2009;15:06:31,0;28,01;30,44;28,83;0,00;21,39;21,41;23,60;23,36;
29.10.2009;15:06:31,0;28,01;30,44;28,83;0,00;21,39;21,41;23,60;23,36;
29.10.2009;15:06:31,0;28,01;30,44;28,83;0,00;21,39;21,44;23,60;23,36;
29.10.2009;15:06:31,0;28,01;30,44;28,83;0,00;21,39;21,44;23,60;23,36;
29.10.2009;15:06:31,0;28,01;30,44;28,83;0,00;21,39;21,44;23,60;23,36;
29.10.2009;15:06:31,0;28,01;30,44;28,83;0,00;21,39;21,44;23,60;23,36;
29.10.2009;15:06:31,0;28,01;30,44;28,83;0,00;21,39;21,44;23,60;23,36;
29.10.2009;15:06:32,0;28,01;30,44;28,83;0,00;21,39;21,44;23,60;23,36;
29.10.2009;15:06:32,0;28,01;30,44;28,83;0,00;21,39;21,44;23,60;23,36;
29.10.2009;15:06:32,0;28,01;30,44;28,83;0,00;21,39;21,41;23,60;23,36;
29.10.2009;15:06:32,0;28,01;30,44;28,83;0,00;21,39;21,44;23,60;23,36;
29.10.2009;15:06:32,0;28,01;30,44;28,83;0,00;21,39;21,44;23,60;23,36;
29.10.2009;15:06:32,0;28,01;30,44;28,83;0,00;21,39;21,44;23,60;23,36;
29.10.2009;15:06:32,0;28,01;30,44;28,83;0,00;21,39;21,41;23,60;23,36;
29.10.2009;15:06:32,0;28,01;30,44;28,83;0,00;21,39;21,44;23,60;23,36;
29.10.2009;15:06:33,0;28,01;30,44;28,83;0,00;21,39;21,44;23,60;23,36;
29.10.2009;15:06:33,0;28,01;30,44;28,83;0,00;21,39;21,44;23,60;23,36;
29.10.2009;15:06:33,0;28,01;30,44;28,83;0,00;21,39;21,44;23,60;23,36;
29.10.2009;15:06:33,0;28,01;30,44;28,83;0,00;21,39;21,44;23,60;23,36;
29.10.2009;15:06:33,0;28,01;30,44;28,83;0,00;21,39;21,44;23,60;23,36;
29.10.2009;15:06:33,0;28,01;30,44;28,83;0,00;21,39;21,44;23,60;23,36;
29.10.2009;15:06:33,0;28,01;30,44;28,83;0,00;21,39;21,44;23,63;23,36;
29.10.2009;15:06:33,0;28,01;30,44;28,83;0,00;21,39;21,44;23,60;23,36;
29.10.2009;15:06:33,0;28,01;30,44;28,83;0,00;21,39;21,44;23,60;23,36;
29.10.2009;15:06:33,0;28,01;30,44;28,83;0,00;21,39;21,44;23,63;23,36;
29.10.2009;15:06:33,0;28,01;30,44;28,83;0,00;21,39;21,44;23,63;23,36;
29.10.2009;15:06:33,0;28,01;30,44;28,83;0,00;21,39;21,41;23,60;23,33;
29.10.2009;15:06:34,0;28,01;30,44;28,83;0,00;21,39;21,44;23,60;23,33;
29.10.2009;15:06:34,0;28,01;30,44;28,83;0,00;21,39;21,41;23,63;23,36;
29.10.2009;15:06:34,0;28,01;30,44;28,83;0,00;21,39;21,44;23,63;23,36;
29.10.2009;15:06:34,0;28,01;30,44;28,83;0,00;21,39;21,44;23,63;23,33;
29.10.2009;15:06:34,0;28,01;30,44;28,83;0,00;21,39;21,44;23,66;23,33;
29.10.2009;15:06:34,0;28,01;30,44;28,83;0,00;21,39;21,44;23,66;23,33;
29.10.2009;15:06:34,0;28,01;30,44;28,83;0,00;21,39;21,44;23,66;23,33;
29.10.2009;15:06:34,0;28,01;30,44;28,83;0,00;21,39;21,44;23,66;23,33;
29.10.2009;15:06:35,0;28,01;30,44;28,83;0,00;21,39;21,44;23,66;23,33;
29.10.2009;15:06:35,0;28,01;30,44;28,83;0,00;21,39;21,44;23,66;23,33;
29.10.2009;15:06:35,0;28,01;30,44;28,83;0,00;21,39;21,44;23,69;23,33;
29.10.2009;15:06:35,0;28,01;30,44;28,83;0,00;21,39;21,44;23,66;23,33;
29.10.2009;15:06:35,0;28,01;30,44;28,83;0,00;21,39;21,44;23,66;23,33;
29.10.2009;15:06:35,0;28,01;30,44;28,83;0,00;21,39;21,44;23,66;23,33;
29.10.2009;15:06:35,0;28,01;30,44;28,83;0,00;21,39;21,44;23,66;23,33;
29.10.2009;15:06:35,0;28,01;30,44;28,83;0,00;21,39;21,44;23,66;23,33;
29.10.2009;15:06:35,0;28,01;30,44;28,83;0,00;21,39;21,44;23,69;23,33;
29.10.2009;15:06:35,0;28,01;30,44;28,83;0,00;21,39;21,44;23,69;23,36;
29.10.2009;15:06:35,0;28,01;30,44;28,83;0,00;21,39;21,44;23,69;23,33;
29.10.2009;15:06:35,0;28,01;30,44;28,83;0,00;21,39;21,44;23,66;23,33;
29.10.2009;15:06:36,0;28,01;30,44;28,83;0,00;21,39;21,44;23,66;23,33;
29.10.2009;15:06:36,0;28,01;30,44;28,83;0,00;21,39;21,44;23,66;23,33;
29.10.2009;15:06:36,0;28,01;30,44;28,83;0,00;21,39;21,41;23,69;23,33;
29.10.2009;15:06:36,0;28,01;30,44;28,83;0,00;21,39;21,44;23,69;23,33;
29.10.2009;15:06:36,0;28,01;30,44;28,83;0,00;21,39;21,44;23,69;23,33;
29.10.2009;15:06:36,0;28,01;30,44;28,83;0,00;21,39;21,44;23,69;23,33;
29.10.2009;15:06:36,0;28,01;30,44;28,83;0,00;21,39;21,44;23,69;23,33;
29.10.2009;15:06:36,0;28,01;30,44;28,83;0,00;21,39;21,44;23,72;23,33;
29.10.2009;15:06:37,0;28,01;30,44;28,83;0,00;21,39;21,44;23,72;23,33;
29.10.2009;15:06:37,0;28,01;30,44;28,83;0,00;21,39;21,44;23,72;23,33;
29.10.2009;15:06:37,0;28,01;30,44;28,83;0,00;21,39;21,44;23,72;23,33;
29.10.2009;15:06:37,0;28,01;30,44;28,83;0,00;21,39;21,44;23,72;23,33;
29.10.2009;15:06:37,0;28,01;30,44;28,83;0,00;21,39;21,44;23,72;23,33;
29.10.2009;15:06:37,0;28,01;30,44;28,83;0,00;21,39;21,44;23,72;23,33;
29.10.2009;15:06:37,0;28,01;30,44;28,83;0,00;21,39;21,44;23,72;23,33;
29.10.2009;15:06:37,0;28,01;30,44;28,83;0,00;21,39;21,44;23,72;23,30;
29.10.2009;15:06:37,0;28,01;30,44;28,83;0,00;21,39;21,44;23,72;23,33;
29.10.2009;15:06:37,0;28,01;30,44;28,83;0,00;21,39;21,44;23,72;23,33;
29.10.2009;15:06:37,0;28,01;30,44;28,83;0,00;21,39;21,44;23,72;23,33;
29.10.2009;15:06:37,0;28,01;30,44;28,83;0,00;21,39;21,44;23,72;23,33;
29.10.2009;15:06:38,0;28,01;30,44;28,83;0,00;21,39;21,44;23,72;23,33;
29.10.2009;15:06:38,0;28,01;30,44;28,83;0,00;21,39;21,44;23,72;23,33;
29.10.2009;15:06:38,0;28,01;30,44;28,83;0,00;21,39;21,44;23,72;23,33;
29.10.2009;15:06:38,0;28,01;30,44;28,83;0,00;21,39;21,44;23,72;23,30;
29.10.2009;15:06:38,0;28,01;30,44;28,83;0,00;21,39;21,44;23,72;23,33;
29.10.2009;15:06:38,0;28,01;30,44;28,83;0,00;21,39;21,44;23,72;23,33;
29.10.2009;15:06:38,0;28,01;30,44;28,83;0,00;21,39;21,44;23,74;23,30;
29.10.2009;15:06:38,0;28,01;30,44;28,83;0,00;21,39;21,44;23,74;23,30;
29.10.2009;15:06:39,0;28,01;30,44;28,83;0,00;21,39;21,44;23,74;23,30;
29.10.2009;15:06:39,0;28,01;30,44;28,83;0,00;21,39;21,44;23,74;23,30;
29.10.2009;15:06:39,0;28,01;30,44;28,83;0,00;21,39;21,44;23,74;23,30;
29.10.2009;15:06:39,0;28,01;30,44;28,83;0,00;21,39;21,44;23,74;23,30;
29.10.2009;15:06:39,0;28,01;30,44;28,83;0,00;21,39;21,44;23,74;23,30;
29.10.2009;15:06:39,0;28,01;30,44;28,83;0,00;21,39;21,44;23,74;23,30;
29.10.2009;15:06:39,0;28,01;30,44;28,83;0,00;21,39;21,44;23,74;23,30;
29.10.2009;15:06:39,0;28,01;30,44;28,83;0,00;21,39;21,44;23,74;23,30;
29.10.2009;15:06:39,0;28,01;30,44;28,83;0,00;21,39;21,44;23,74;23,30;
29.10.2009;15:06:39,0;28,01;30,44;28,83;0,00;21,39;21,44;23,74;23,30;
29.10.2009;15:06:39,0;28,01;30,44;28,83;0,00;21,39;21,44;23,74;23,33;
29.10.2009;15:06:39,0;28,01;30,44;28,83;0,00;21,39;21,44;23,74;23,33;
29.10.2009;15:06:40,0;28,01;30,44;28,83;0,00;21,39;21,44;23,74;23,33;
29.10.2009;15:06:40,0;28,01;30,44;28,83;0,00;21,39;21,44;23,74;23,33;
29.10.2009;15:06:40,0;28,01;30,44;28,83;0,00;21,39;21,44;23,74;23,30;
29.10.2009;15:06:40,0;28,01;30,44;28,83;0,00;21,39;21,44;23,74;23,30;
29.10.2009;15:06:40,0;28,01;30,44;28,83;0,00;21,39;21,44;23,74;23,30;
29.10.2009;15:06:40,0;28,01;30,44;28,83;0,00;21,39;21,44;23,74;23,30;
29.10.2009;15:06:40,0;28,01;30,44;28,83;0,00;21,39;21,44;23,77;23,30;
29.10.2009;15:06:40,0;28,01;30,44;28,83;0,00;21,39;21,44;23,77;23,30;
29.10.2009;15:06:41,0;28,01;30,44;28,83;0,00;21,39;21,44;23,77;23,30;
29.10.2009;15:06:41,0;28,01;30,44;28,83;0,00;21,39;21,44;23,77;23,30;
29.10.2009;15:06:41,0;28,01;30,44;28,83;0,00;21,39;21,44;23,77;23,30;
29.10.2009;15:06:41,0;28,01;30,44;28,83;0,00;21,39;21,44;23,77;23,30;
29.10.2009;15:06:41,0;28,01;30,44;28,83;0,00;21,39;21,44;23,77;23,30;
29.10.2009;15:06:41,0;28,01;30,44;28,83;0,00;21,39;21,44;23,77;23,30;
29.10.2009;15:06:41,0;28,01;30,44;28,83;0,00;21,39;21,44;23,77;23,30;
29.10.2009;15:06:41,0;28,01;30,44;28,83;0,00;21,39;21,44;23,74;23,30;
29.10.2009;15:06:41,0;28,01;30,44;28,83;0,00;21,39;21,44;23,74;23,30;
29.10.2009;15:06:41,0;28,01;30,44;28,83;0,00;21,39;21,44;23,74;23,30;
29.10.2009;15:06:41,0;28,01;30,44;28,83;0,00;21,39;21,44;23,74;23,30;
29.10.2009;15:06:41,0;28,01;30,44;28,83;0,00;21,39;21,44;23,74;23,30;
29.10.2009;15:06:42,0;28,01;30,44;28,83;0,00;21,39;21,44;23,74;23,30;
29.10.2009;15:06:42,0;28,01;30,44;28,83;0,00;21,39;21,44;23,74;23,30;
29.10.2009;15:06:42,0;28,01;30,44;28,83;0,00;21,39;21,44;23,74;23,30;
29.10.2009;15:06:42,0;28,01;30,44;28,83;0,00;21,39;21,44;23,74;23,30;
29.10.2009;15:06:42,0;28,01;30,44;28,83;0,00;21,39;21,44;23,77;23,30;
29.10.2009;15:06:42,0;28,01;30,44;28,83;0,00;21,39;21,44;23,74;23,30;
29.10.2009;15:06:42,0;28,01;30,44;28,83;0,00;21,39;21,44;23,74;23,30;
29.10.2009;15:06:42,0;28,01;30,44;28,83;0,00;21,39;21,44;23,74;23,30;
29.10.2009;15:06:43,0;28,01;30,44;28,83;0,00;21,39;21,44;23,74;23,30;
29.10.2009;15:06:43,0;28,01;30,44;28,83;0,00;21,39;21,41;23,74;23,30;
29.10.2009;15:06:43,0;28,01;30,44;28,83;0,00;21,39;21,44;23,74;23,30;
29.10.2009;15:06:43,0;28,01;30,44;28,83;0,00;21,39;21,44;23,74;23,30;
29.10.2009;15:06:43,0;28,01;30,44;28,83;0,00;21,39;21,41;23,74;23,30;
29.10.2009;15:06:43,0;28,01;30,44;28,83;0,00;21,39;21,44;23,74;23,30;
29.10.2009;15:06:43,0;28,01;30,44;28,83;0,00;21,39;21,44;23,74;23,30;
29.10.2009;15:06:43,0;28,01;30,44;28,83;0,00;21,39;21,44;23,72;23,30;
29.10.2009;15:06:43,0;28,01;30,44;28,83;0,00;21,39;21,44;23,74;23,30;
29.10.2009;15:06:43,0;28,01;30,44;28,83;0,00;21,39;21,44;23,74;23,30;
29.10.2009;15:06:43,0;28,01;30,44;28,83;0,00;21,39;21,44;23,74;23,30;
29.10.2009;15:06:43,0;28,01;30,44;28,83;0,00;21,39;21,44;23,74;23,30;
29.10.2009;15:06:44,0;28,01;30,44;28,83;0,00;21,39;21,44;23,77;23,27;
29.10.2009;15:06:44,0;28,01;30,44;28,83;0,00;21,39;21,44;23,77;23,30;
29.10.2009;15:06:44,0;28,01;30,44;28,83;0,00;21,39;21,44;23,77;23,27;
29.10.2009;15:06:44,0;28,01;30,44;28,83;0,00;21,39;21,44;23,77;23,30;
29.10.2009;15:06:44,0;28,01;30,44;28,83;0,00;21,39;21,44;23,77;23,27;
29.10.2009;15:06:44,0;28,01;30,44;28,83;0,00;21,39;21,44;23,77;23,27;
29.10.2009;15:06:44,0;28,01;30,44;28,83;0,00;21,39;21,44;23,77;23,30;
29.10.2009;15:06:44,0;28,01;30,44;28,83;0,00;21,39;21,44;23,77;23,27;
29.10.2009;15:06:45,0;28,01;30,44;28,83;0,00;21,39;21,44;23,77;23,30;
29.10.2009;15:06:45,0;28,01;30,44;28,83;0,00;21,39;21,44;23,77;23,30;
29.10.2009;15:06:45,0;28,01;30,44;28,83;0,00;21,39;21,44;23,80;23,27;
29.10.2009;15:06:45,0;28,01;30,44;28,83;0,00;21,39;21,44;23,80;23,27;
29.10.2009;15:06:45,0;28,01;30,44;28,83;0,00;21,39;21,44;23,80;23,27;
29.10.2009;15:06:45,0;28,01;30,44;28,83;0,00;21,39;21,44;23,80;23,27;
29.10.2009;15:06:45,0;28,01;30,44;28,83;0,00;21,39;21,44;23,80;23,27;
29.10.2009;15:06:45,0;28,01;30,44;28,83;0,00;21,39;21,44;23,80;23,27;
29.10.2009;15:06:45,0;28,01;30,44;28,83;0,00;21,39;21,44;23,80;23,27;
29.10.2009;15:06:45,0;28,01;30,44;28,83;0,00;21,39;21,44;23,80;23,27;
29.10.2009;15:06:45,0;28,01;30,44;28,83;0,00;21,39;21,44;23,80;23,27;
29.10.2009;15:06:45,0;28,01;30,44;28,83;0,00;21,39;21,44;23,80;23,27;
29.10.2009;15:06:46,0;28,01;30,44;28,83;0,00;21,39;21,44;23,83;23,27;
29.10.2009;15:06:46,0;28,01;30,44;28,83;0,00;21,39;21,44;23,83;23,27;
29.10.2009;15:06:46,0;28,01;30,44;28,83;0,00;21,39;21,44;23,83;23,27;
29.10.2009;15:06:46,0;28,01;30,44;28,83;0,00;21,39;21,44;23,83;23,27;
29.10.2009;15:06:46,0;28,01;30,44;28,83;0,00;21,39;21,44;23,83;23,27;
29.10.2009;15:06:46,0;28,01;30,44;28,83;0,00;21,39;21,44;23,83;23,27;
29.10.2009;15:06:46,0;28,01;30,44;28,83;0,00;21,39;21,44;23,83;23,27;
29.10.2009;15:06:46,0;28,01;30,44;28,83;0,00;21,39;21,44;23,83;23,27;
29.10.2009;15:06:47,0;28,01;30,44;28,83;0,00;21,39;21,44;23,83;23,27;
29.10.2009;15:06:47,0;28,01;30,44;28,83;0,00;21,39;21,44;23,83;23,27;
29.10.2009;15:06:47,0;28,01;30,44;28,83;0,00;21,39;21,44;23,86;23,24;
29.10.2009;15:06:47,0;28,01;30,44;28,83;0,00;21,39;21,44;23,86;23,27;
29.10.2009;15:06:47,0;28,01;30,44;28,83;0,00;21,39;21,44;23,86;23,27;
29.10.2009;15:06:47,0;28,01;30,44;28,83;0,00;21,39;21,44;23,86;23,24;
29.10.2009;15:06:47,0;28,01;30,44;28,83;0,00;21,39;21,44;23,86;23,27;
29.10.2009;15:06:47,0;28,01;30,44;28,83;0,00;21,39;21,44;23,86;23,27;
29.10.2009;15:06:47,0;28,01;30,44;28,83;0,00;21,39;21,44;23,86;23,24;
29.10.2009;15:06:47,0;28,01;30,44;28,83;0,00;21,39;21,44;23,86;23,24;
29.10.2009;15:06:47,0;28,01;30,44;28,83;0,00;21,39;21,44;23,86;23,24;
29.10.2009;15:06:47,0;28,01;30,44;28,83;0,00;21,39;21,44;23,86;23,24;
29.10.2009;15:06:48,0;28,01;30,44;28,83;0,00;21,39;21,44;23,86;23,24;
29.10.2009;15:06:48,0;28,01;30,44;28,83;0,00;21,39;21,44;23,89;23,24;
29.10.2009;15:06:48,0;28,01;30,44;28,83;0,00;21,39;21,44;23,89;23,27;
29.10.2009;15:06:48,0;28,01;30,44;28,83;0,00;21,39;21,44;23,89;23,24;
29.10.2009;15:06:48,0;28,01;30,44;28,83;0,00;21,39;21,44;23,89;23,24;
29.10.2009;15:06:48,0;28,01;30,44;28,83;0,00;21,39;21,44;23,89;23,24;
29.10.2009;15:06:48,0;28,01;30,44;28,83;0,00;21,39;21,44;23,89;23,24;
29.10.2009;15:06:48,0;28,01;30,44;28,83;0,00;21,39;21,44;23,89;23,24;
29.10.2009;15:06:49,0;28,01;30,44;28,83;0,00;21,39;21,44;23,89;23,24;
29.10.2009;15:06:49,0;28,01;30,44;28,83;0,00;21,39;21,44;23,89;23,24;
29.10.2009;15:06:49,0;28,01;30,44;28,83;0,00;21,39;21,44;23,89;23,24;
29.10.2009;15:06:49,0;28,01;30,44;28,83;0,00;21,39;21,44;23,89;23,24;
29.10.2009;15:06:49,0;28,01;30,44;28,83;0,00;21,39;21,44;23,89;23,24;
29.10.2009;15:06:49,0;28,01;30,44;28,83;0,00;21,39;21,44;23,92;23,24;
29.10.2009;15:06:49,0;28,01;30,44;28,83;0,00;21,39;21,44;23,89;23,24;
29.10.2009;15:06:49,0;28,01;30,44;28,83;0,00;21,39;21,44;23,89;23,24;
29.10.2009;15:06:49,0;28,01;30,44;28,83;0,00;21,39;21,44;23,92;23,24;
29.10.2009;15:06:49,0;28,01;30,44;28,83;0,00;21,39;21,44;23,92;23,24;
29.10.2009;15:06:49,0;27,82;30,22;28,63;0,00;21,39;21,44;23,92;23,24;
29.10.2009;15:06:49,0;28,01;30,44;28,83;0,00;21,39;21,44;23,92;23,24;
29.10.2009;15:06:50,0;28,01;30,44;28,83;0,00;21,39;21,44;23,92;23,24;
29.10.2009;15:06:50,0;28,01;30,44;28,83;0,00;21,39;21,44;23,92;23,24;
29.10.2009;15:06:50,0;28,01;30,44;28,83;0,00;21,39;21,44;23,92;23,24;
29.10.2009;15:06:50,0;28,01;30,44;28,83;0,00;21,39;21,44;23,92;23,24;
29.10.2009;15:06:50,0;27,67;30,04;28,47;0,00;21,39;21,44;23,92;23,22;
29.10.2009;15:06:50,0;28,01;30,44;28,83;0,00;21,39;21,44;23,92;23,22;
29.10.2009;15:06:50,0;28,01;30,44;28,83;0,00;21,39;21,44;23,92;23,22;
29.10.2009;15:06:50,0;28,01;30,44;28,83;0,00;21,39;21,41;23,92;23,24;
29.10.2009;15:06:51,0;27,70;30,08;28,50;0,00;21,39;21,44;23,92;23,22;
29.10.2009;15:06:51,0;28,01;30,44;28,83;0,00;21,39;21,44;23,95;23,22;
29.10.2009;15:06:51,0;28,01;30,44;28,83;0,00;21,39;21,44;23,95;23,22;
29.10.2009;15:06:51,0;28,01;30,44;28,83;0,00;21,39;21,44;23,92;23,22;
29.10.2009;15:06:51,0;28,01;30,44;28,83;0,00;21,39;21,44;23,95;23,22;
29.10.2009;15:06:51,0;28,01;30,44;28,83;0,00;21,39;21,44;23,95;23,22;
29.10.2009;15:06:51,0;28,01;30,44;28,83;0,00;21,39;21,44;23,95;23,22;
29.10.2009;15:06:51,0;28,01;30,44;28,83;0,00;21,39;21,44;23,95;23,22;
29.10.2009;15:06:51,0;28,01;30,44;28,83;0,00;21,39;21,44;23,95;23,22;
29.10.2009;15:06:51,0;28,01;30,44;28,83;0,00;21,39;21,44;23,95;23,22;
29.10.2009;15:06:51,0;28,01;30,44;28,83;0,00;21,39;21,44;23,95;23,22;
29.10.2009;15:06:51,0;28,01;30,44;28,83;0,00;21,39;21,44;23,95;23,22;
29.10.2009;15:06:52,0;28,01;30,44;28,83;0,00;21,39;21,44;23,95;23,22;
29.10.2009;15:06:52,0;28,01;30,44;28,83;0,00;21,39;21,44;23,95;23,22;
29.10.2009;15:06:52,0;28,01;30,44;28,83;0,00;21,39;21,44;23,95;23,22;
29.10.2009;15:06:52,0;28,01;30,44;28,83;0,00;21,39;21,44;23,95;23,22;
29.10.2009;15:06:52,0;28,01;30,44;28,83;0,00;21,39;21,44;23,95;23,22;
29.10.2009;15:06:52,0;28,01;30,44;28,83;0,00;21,39;21,44;23,98;23,22;
29.10.2009;15:06:52,0;28,01;30,44;28,83;0,00;21,39;21,44;23,98;23,22;
29.10.2009;15:06:52,0;28,01;30,44;28,83;0,00;21,39;21,44;23,98;23,22;
29.10.2009;15:06:53,0;27,79;30,19;28,63;0,00;21,39;21,44;23,98;23,19;
29.10.2009;15:06:53,0;28,01;30,44;28,83;0,00;21,39;21,44;23,95;23,22;
29.10.2009;15:06:53,0;28,01;30,44;28,83;0,00;21,39;21,44;23,98;23,22;
29.10.2009;15:06:53,0;28,01;30,44;28,83;0,00;21,39;21,44;23,98;23,22;
29.10.2009;15:06:53,0;28,01;30,44;28,83;0,00;21,39;21,44;23,98;23,22;
29.10.2009;15:06:53,0;28,01;30,44;28,83;0,00;21,39;21,44;23,98;23,22;
29.10.2009;15:06:53,0;28,01;30,44;28,83;0,00;21,39;21,44;23,98;23,22;
29.10.2009;15:06:53,0;28,01;30,44;28,83;0,00;21,39;21,44;23,98;23,19;
29.10.2009;15:06:53,0;28,01;30,44;28,83;0,00;21,39;21,44;23,98;23,19;
29.10.2009;15:06:53,0;28,01;30,44;28,83;0,00;21,39;21,44;23,98;23,19;
29.10.2009;15:06:53,0;27,82;30,22;28,63;0,00;21,39;21,44;23,98;23,19;
29.10.2009;15:06:53,0;28,01;30,44;28,83;0,00;21,39;21,44;23,98;23,19;
29.10.2009;15:06:54,0;28,01;30,44;28,83;0,00;21,39;21,44;23,98;23,19;
29.10.2009;15:06:54,0;28,01;30,44;28,83;0,00;21,39;21,44;23,98;23,19;
29.10.2009;15:06:54,0;28,01;30,44;28,83;0,00;21,39;21,44;23,98;23,19;
29.10.2009;15:06:54,0;28,01;30,44;28,83;0,00;21,39;21,44;23,98;23,19;
29.10.2009;15:06:54,0;28,01;30,44;28,83;0,00;21,39;21,44;24,00;23,19;
29.10.2009;15:06:54,0;28,01;30,44;28,83;0,00;21,39;21,44;23,98;23,19;
29.10.2009;15:06:54,0;28,01;30,44;28,83;0,00;21,39;21,44;24,00;23,19;
29.10.2009;15:06:54,0;28,01;30,44;28,83;0,00;21,39;21,44;24,00;23,19;
29.10.2009;15:06:55,0;28,01;30,44;28,83;0,00;21,39;21,44;23,98;23,19;
29.10.2009;15:06:55,0;28,01;30,44;28,83;0,00;21,39;21,44;24,00;23,19;
29.10.2009;15:06:55,0;28,01;30,44;28,83;0,00;21,39;21,44;24,00;23,19;
29.10.2009;15:06:55,0;28,01;30,44;28,83;0,00;21,39;21,44;24,00;23,19;
29.10.2009;15:06:55,0;28,01;30,44;28,83;0,00;21,39;21,44;24,00;23,19;
29.10.2009;15:06:55,0;28,01;30,44;28,83;0,00;21,39;21,44;24,00;23,19;
29.10.2009;15:06:55,0;27,88;30,30;28,70;0,00;21,39;21,44;24,00;23,19;
29.10.2009;15:06:55,0;28,01;30,44;28,83;0,00;21,39;21,44;24,00;23,19;
29.10.2009;15:06:55,0;28,01;30,44;28,83;0,00;21,39;21,44;24,00;23,19;
29.10.2009;15:06:55,0;28,01;30,44;28,83;0,00;21,39;21,44;24,00;23,19;
29.10.2009;15:06:55,0;28,01;30,44;28,83;0,00;21,39;21,44;24,00;23,19;
29.10.2009;15:06:55,0;28,01;30,44;28,83;0,00;21,39;21,44;24,00;23,19;
29.10.2009;15:06:56,0;28,01;30,44;28,83;0,00;21,39;21,44;23,98;23,19;
29.10.2009;15:06:56,0;28,01;30,44;28,83;0,00;21,39;21,44;23,98;23,19;
29.10.2009;15:06:56,0;28,01;30,44;28,83;0,00;21,39;21,44;23,98;23,19;
29.10.2009;15:06:56,0;28,01;30,44;28,83;0,00;21,39;21,44;23,98;23,19;
29.10.2009;15:06:56,0;28,01;30,44;28,83;0,00;21,39;21,44;23,98;23,16;
29.10.2009;15:06:56,0;28,01;30,44;28,83;0,00;21,39;21,44;23,98;23,19;
29.10.2009;15:06:56,0;28,01;30,44;28,83;0,00;21,39;21,44;24,00;23,19;
29.10.2009;15:06:56,0;28,01;30,44;28,83;0,00;21,39;21,44;24,00;23,19;
29.10.2009;15:06:57,0;28,01;30,44;28,83;0,00;21,39;21,44;24,00;23,19;
29.10.2009;15:06:57,0;28,01;30,44;28,83;0,00;21,39;21,44;24,00;23,19;
29.10.2009;15:06:57,0;28,01;30,44;28,83;0,00;21,39;21,44;24,00;23,16;
29.10.2009;15:06:57,0;28,01;30,44;28,83;0,00;21,39;21,44;23,98;23,16;
29.10.2009;15:06:57,0;28,01;30,44;28,83;0,00;21,39;21,44;24,00;23,16;
29.10.2009;15:06:57,0;28,01;30,44;28,83;0,00;21,39;21,44;24,00;23,16;
29.10.2009;15:06:57,0;28,01;30,44;28,83;0,00;21,39;21,44;24,00;23,16;
29.10.2009;15:06:57,0;28,01;30,44;28,83;0,00;21,39;21,44;24,00;23,16;
29.10.2009;15:06:57,0;28,01;30,44;28,83;0,00;21,39;21,44;24,00;23,16;
29.10.2009;15:06:57,0;28,01;30,44;28,83;0,00;21,39;21,44;24,00;23,16;
29.10.2009;15:06:57,0;28,01;30,44;28,83;0,00;21,39;21,44;24,00;23,16;
29.10.2009;15:06:57,0;28,01;30,44;28,83;0,00;21,39;21,44;24,00;23,16;
29.10.2009;15:06:58,0;28,01;30,44;28,83;0,00;21,39;21,44;24,00;23,16;
29.10.2009;15:06:58,0;28,01;30,44;28,83;0,00;21,39;21,44;24,00;23,16;
29.10.2009;15:06:58,0;28,01;30,44;28,83;0,00;21,39;21,44;24,00;23,16;
29.10.2009;15:06:58,0;28,01;30,44;28,83;0,00;21,39;21,44;24,00;23,16;
29.10.2009;15:06:58,0;28,01;30,44;28,83;0,00;21,39;21,44;24,00;23,16;
29.10.2009;15:06:58,0;28,01;30,44;28,83;0,00;21,39;21,44;24,00;23,16;
29.10.2009;15:06:58,0;28,01;30,44;28,83;0,00;21,39;21,44;24,00;23,16;
29.10.2009;15:06:58,0;28,01;30,44;28,83;0,00;21,39;21,44;24,00;23,16;
29.10.2009;15:06:59,0;28,01;30,44;28,83;0,00;21,39;21,44;24,00;23,16;
29.10.2009;15:06:59,0;28,01;30,44;28,83;0,00;21,39;21,44;24,00;23,16;
29.10.2009;15:06:59,0;28,01;30,44;28,83;0,00;21,39;21,44;24,00;23,16;
29.10.2009;15:06:59,0;28,01;30,44;28,83;0,00;21,39;21,44;24,00;23,16;
29.10.2009;15:06:59,0;28,01;30,44;28,83;0,00;21,39;21,44;24,00;23,13;
29.10.2009;15:06:59,0;28,01;30,44;28,83;0,00;21,39;21,44;24,00;23,16;
29.10.2009;15:06:59,0;28,01;30,44;28,83;0,00;21,39;21,44;24,00;23,16;
29.10.2009;15:06:59,0;28,01;30,44;28,83;0,00;21,39;21,44;24,00;23,16;
29.10.2009;15:06:59,0;28,01;30,44;28,83;0,00;21,39;21,44;24,00;23,16;
29.10.2009;15:06:59,0;28,01;30,44;28,83;0,00;21,39;21,44;24,00;23,13;
29.10.2009;15:06:59,0;28,01;30,44;28,83;0,00;21,39;21,44;24,00;23,16;
29.10.2009;15:06:59,0;28,01;30,44;28,83;0,00;21,39;21,44;24,00;23,13;
29.10.2009;15:07:00,0;28,01;30,44;28,83;0,00;21,39;21,44;24,00;23,16;
29.10.2009;15:07:00,0;28,01;30,44;28,83;0,00;21,39;21,44;24,00;23,13;
29.10.2009;15:07:00,0;28,01;30,44;28,83;0,00;21,39;21,44;24,00;23,13;
29.10.2009;15:07:00,0;28,01;30,44;28,83;0,00;21,39;21,44;24,03;23,16;
29.10.2009;15:07:00,0;28,01;30,44;28,83;0,00;21,39;21,44;24,03;23,13;
29.10.2009;15:07:00,0;28,01;30,44;28,83;0,00;21,39;21,44;24,03;23,13;
29.10.2009;15:07:00,0;28,01;30,44;28,83;0,00;21,39;21,44;24,03;23,13;
29.10.2009;15:07:00,0;28,01;30,44;28,83;0,00;21,39;21,44;24,03;23,13;
29.10.2009;15:07:01,0;28,01;30,44;28,83;0,00;21,39;21,44;24,03;23,13;
29.10.2009;15:07:01,0;28,01;30,44;28,83;0,00;21,39;21,44;24,03;23,13;
29.10.2009;15:07:01,0;28,01;30,44;28,83;0,00;21,42;21,44;24,03;23,13;
29.10.2009;15:07:01,0;28,01;30,44;28,83;0,00;21,39;21,44;24,03;23,13;
29.10.2009;15:07:01,0;28,01;30,44;28,83;0,00;21,39;21,44;24,03;23,13;
29.10.2009;15:07:01,0;28,01;30,44;28,83;0,00;21,39;21,44;24,03;23,13;
29.10.2009;15:07:01,0;28,01;30,44;28,83;0,00;21,39;21,44;24,03;23,13;
29.10.2009;15:07:01,0;28,01;30,44;28,83;0,00;21,39;21,44;24,03;23,13;
29.10.2009;15:07:01,0;28,01;30,44;28,83;0,00;21,39;21,44;24,03;23,13;
29.10.2009;15:07:01,0;28,01;30,44;28,83;0,00;21,39;21,44;24,03;23,13;
29.10.2009;15:07:01,0;28,01;30,44;28,83;0,00;21,39;21,44;24,03;23,13;
29.10.2009;15:07:01,0;28,01;30,44;28,83;0,00;21,39;21,44;24,03;23,13;
29.10.2009;15:07:02,0;28,01;30,44;28,83;0,00;21,39;21,44;24,03;23,13;
29.10.2009;15:07:02,0;28,01;30,44;28,83;0,00;21,39;21,44;24,03;23,13;
29.10.2009;15:07:02,0;28,01;30,44;28,83;0,00;21,39;21,44;24,03;23,13;
29.10.2009;15:07:02,0;28,01;30,44;28,83;0,00;21,39;21,44;24,03;23,13;
29.10.2009;15:07:02,0;28,01;30,44;28,83;0,00;21,39;21,44;24,03;23,13;
29.10.2009;15:07:02,0;28,01;30,44;28,83;0,00;21,39;21,44;24,03;23,13;
29.10.2009;15:07:02,0;28,01;30,44;28,83;0,00;21,39;21,44;24,03;23,13;
29.10.2009;15:07:02,0;28,01;30,44;28,83;0,00;21,39;21,44;24,03;23,13;
29.10.2009;15:07:03,0;28,01;30,44;28,83;0,00;21,39;21,44;24,03;23,13;
29.10.2009;15:07:03,0;28,01;30,44;28,83;0,00;21,39;21,44;24,06;23,13;
29.10.2009;15:07:03,0;28,01;30,44;28,83;0,00;21,39;21,44;24,03;23,13;
29.10.2009;15:07:03,0;28,01;30,44;28,83;0,00;21,39;21,44;24,03;23,13;
29.10.2009;15:07:03,0;28,01;30,44;28,83;0,00;21,39;21,44;24,06;23,13;
29.10.2009;15:07:03,0;28,01;30,44;28,83;0,00;21,39;21,44;24,06;23,13;
29.10.2009;15:07:03,0;28,01;30,44;28,83;0,00;21,39;21,44;24,03;23,13;
29.10.2009;15:07:03,0;28,01;30,44;28,83;0,00;21,39;21,44;24,03;23,10;
29.10.2009;15:07:03,0;28,01;30,44;28,83;0,00;21,39;21,44;24,03;23,13;
29.10.2009;15:07:03,0;28,01;30,44;28,83;0,00;21,39;21,44;24,06;23,10;
29.10.2009;15:07:03,0;28,01;30,44;28,83;0,00;21,39;21,44;24,06;23,10;
29.10.2009;15:07:03,0;28,01;30,44;28,83;0,00;21,39;21,44;24,06;23,10;
29.10.2009;15:07:04,0;28,01;30,44;28,83;0,00;21,39;21,44;24,06;23,10;
29.10.2009;15:07:04,0;28,01;30,44;28,83;0,00;21,39;21,44;24,06;23,13;
29.10.2009;15:07:04,0;28,01;30,44;28,83;0,00;21,39;21,44;24,03;23,10;
29.10.2009;15:07:04,0;28,01;30,44;28,83;0,00;21,42;21,41;24,03;23,10;
29.10.2009;15:07:04,0;28,01;30,44;28,83;0,00;21,39;21,44;24,06;23,10;
29.10.2009;15:07:04,0;28,01;30,44;28,83;0,00;21,39;21,44;24,06;23,10;
29.10.2009;15:07:04,0;28,01;30,44;28,83;0,00;21,39;21,44;24,06;23,10;
29.10.2009;15:07:04,0;28,01;30,44;28,83;0,00;21,39;21,44;24,06;23,10;
29.10.2009;15:07:05,0;28,01;30,44;28,83;0,00;21,39;21,44;24,06;23,10;
29.10.2009;15:07:05,0;28,01;30,44;28,83;0,00;21,39;21,44;24,06;23,10;
29.10.2009;15:07:05,0;28,01;30,44;28,83;0,00;21,39;21,44;24,06;23,10;
29.10.2009;15:07:05,0;28,01;30,44;28,83;0,00;21,39;21,44;24,06;23,10;
29.10.2009;15:07:05,0;28,01;30,44;28,83;0,00;21,39;21,44;24,06;23,10;
29.10.2009;15:07:05,0;28,01;30,44;28,83;0,00;21,39;21,44;24,06;23,10;
29.10.2009;15:07:05,0;28,01;30,44;28,83;0,00;21,39;21,44;24,06;23,10;
29.10.2009;15:07:05,0;28,01;30,44;28,83;0,00;21,39;21,44;24,06;23,10;
29.10.2009;15:07:05,0;28,01;30,44;28,83;0,00;21,39;21,44;24,06;23,10;
29.10.2009;15:07:05,0;28,01;30,44;28,83;0,00;21,39;21,44;24,06;23,10;
29.10.2009;15:07:05,0;28,01;30,44;28,83;0,00;21,39;21,44;24,06;23,10;
29.10.2009;15:07:05,0;28,01;30,44;28,83;0,00;21,39;21,44;24,06;23,10;
29.10.2009;15:07:06,0;28,01;30,44;28,83;0,00;21,39;21,44;24,06;23,10;
29.10.2009;15:07:06,0;28,01;30,44;28,83;0,00;21,39;21,44;24,06;23,10;
29.10.2009;15:07:06,0;28,01;30,44;28,83;0,00;21,39;21,44;24,06;23,10;
29.10.2009;15:07:06,0;28,01;30,44;28,83;0,00;21,39;21,44;24,06;23,10;
29.10.2009;15:07:06,0;28,01;30,44;28,83;0,00;21,39;21,44;24,06;23,10;
29.10.2009;15:07:06,0;28,01;30,44;28,83;0,00;21,39;21,44;24,06;23,10;
29.10.2009;15:07:06,0;28,01;30,44;28,83;0,00;21,39;21,44;24,06;23,10;
29.10.2009;15:07:06,0;28,01;30,44;28,83;0,00;21,39;21,44;24,06;23,10;
29.10.2009;15:07:07,0;28,01;30,44;28,83;0,00;21,39;21,44;24,06;23,10;
29.10.2009;15:07:07,0;28,01;30,44;28,83;0,00;21,39;21,44;24,09;23,10;
29.10.2009;15:07:07,0;28,01;30,44;28,83;0,00;21,39;21,44;24,06;23,10;
29.10.2009;15:07:07,0;28,01;30,44;28,83;0,00;21,39;21,44;24,06;23,08;
29.10.2009;15:07:07,0;28,01;30,44;28,83;0,00;21,39;21,44;24,09;23,08;
29.10.2009;15:07:07,0;28,01;30,44;28,83;0,00;21,39;21,44;24,06;23,08;
29.10.2009;15:07:07,0;28,01;30,44;28,83;0,00;21,39;21,44;24,06;23,10;
29.10.2009;15:07:07,0;28,01;30,44;28,83;0,00;21,39;21,44;24,09;23,10;
29.10.2009;15:07:07,0;28,01;30,44;28,83;0,00;21,39;21,44;24,09;23,08;
29.10.2009;15:07:07,0;28,01;30,44;28,83;0,00;21,39;21,44;24,09;23,08;
29.10.2009;15:07:07,0;28,01;30,44;28,83;0,00;21,39;21,44;24,09;23,08;
29.10.2009;15:07:07,0;28,01;30,44;28,83;0,00;21,39;21,44;24,09;23,08;
29.10.2009;15:07:08,0;28,01;30,44;28,83;0,00;21,39;21,44;24,09;23,08;
29.10.2009;15:07:08,0;28,01;30,44;28,83;0,00;21,39;21,44;24,09;23,08;
29.10.2009;15:07:08,0;28,01;30,44;28,83;0,00;21,39;21,44;24,09;23,08;
29.10.2009;15:07:08,0;28,01;30,44;28,83;0,00;21,39;21,44;24,09;23,08;
29.10.2009;15:07:08,0;28,01;30,44;28,83;0,00;21,39;21,44;24,06;23,08;
29.10.2009;15:07:08,0;28,01;30,44;28,83;0,00;21,39;21,44;24,09;23,08;
29.10.2009;15:07:08,0;28,01;30,44;28,83;0,00;21,39;21,44;24,09;23,08;
29.10.2009;15:07:08,0;28,01;30,44;28,83;0,00;21,42;21,44;24,09;23,08;
29.10.2009;15:07:09,0;28,01;30,44;28,83;0,00;21,39;21,44;24,09;23,08;
29.10.2009;15:07:09,0;28,01;30,44;28,83;0,00;21,39;21,44;24,09;23,08;
29.10.2009;15:07:09,0;28,01;30,44;28,83;0,00;21,39;21,44;24,09;23,08;
29.10.2009;15:07:09,0;28,01;30,44;28,83;0,00;21,39;21,44;24,09;23,08;
29.10.2009;15:07:09,0;28,01;30,44;28,83;0,00;21,42;21,44;24,09;23,08;
29.10.2009;15:07:09,0;28,01;30,44;28,83;0,00;21,39;21,44;24,09;23,08;
29.10.2009;15:07:09,0;28,01;30,44;28,83;0,00;21,39;21,44;24,09;23,08;
29.10.2009;15:07:09,0;28,01;30,44;28,83;0,00;21,39;21,44;24,09;23,08;
29.10.2009;15:07:09,0;28,01;30,44;28,83;0,00;21,39;21,44;24,09;23,08;
29.10.2009;15:07:09,0;28,01;30,44;28,83;0,00;21,39;21,44;24,09;23,08;
29.10.2009;15:07:09,0;28,01;30,44;28,83;0,00;21,39;21,44;24,09;23,08;
29.10.2009;15:07:09,0;28,01;30,44;28,83;0,00;21,39;21,44;24,09;23,08;
29.10.2009;15:07:10,0;28,01;30,44;28,83;0,00;21,42;21,44;24,09;23,08;
29.10.2009;15:07:10,0;28,01;30,44;28,83;0,00;21,39;21,44;24,09;23,08;
29.10.2009;15:07:10,0;28,01;30,44;28,83;0,00;21,39;21,44;24,09;23,08;
29.10.2009;15:07:10,0;28,01;30,44;28,83;0,00;21,39;21,44;24,09;23,08;
29.10.2009;15:07:10,0;28,01;30,44;28,83;0,00;21,39;21,44;24,09;23,08;
29.10.2009;15:07:10,0;28,01;30,44;28,83;0,00;21,39;21,44;24,09;23,08;
29.10.2009;15:07:10,0;28,01;30,44;28,83;0,00;21,39;21,44;24,09;23,08;
29.10.2009;15:07:10,0;28,01;30,44;28,83;0,00;21,39;21,44;24,09;23,08;
29.10.2009;15:07:11,0;28,01;30,44;28,83;0,00;21,39;21,44;24,09;23,08;
29.10.2009;15:07:11,0;28,01;30,44;28,83;0,00;21,39;21,44;24,09;23,08;
29.10.2009;15:07:11,0;28,01;30,44;28,83;0,00;21,39;21,44;24,09;23,08;
29.10.2009;15:07:11,0;28,01;30,44;28,83;0,00;21,39;21,44;24,09;23,08;
29.10.2009;15:07:11,0;28,01;30,44;28,83;0,00;21,39;21,44;24,09;23,08;
29.10.2009;15:07:11,0;28,01;30,44;28,83;0,00;21,39;21,44;24,09;23,05;
29.10.2009;15:07:11,0;28,01;30,44;28,83;0,00;21,39;21,44;24,09;23,08;
29.10.2009;15:07:11,0;28,01;30,44;28,83;0,00;21,39;21,44;24,09;23,08;
29.10.2009;15:07:11,0;28,01;30,44;28,83;0,00;21,39;21,44;24,09;23,08;
29.10.2009;15:07:11,0;28,01;30,44;28,83;0,00;21,39;21,44;24,09;23,05;
29.10.2009;15:07:11,0;28,01;30,44;28,83;0,00;21,39;21,44;24,09;23,08;
29.10.2009;15:07:11,0;28,01;30,44;28,83;0,00;21,39;21,44;24,09;23,08;
29.10.2009;15:07:12,0;28,01;30,44;28,83;0,00;21,39;21,44;24,09;23,05;
29.10.2009;15:07:12,0;28,01;30,44;28,83;0,00;21,39;21,44;24,09;23,05;
29.10.2009;15:07:12,0;28,01;30,44;28,83;0,00;21,39;21,44;24,09;23,05;
29.10.2009;15:07:12,0;28,01;30,44;28,83;0,00;21,39;21,44;24,09;23,05;
29.10.2009;15:07:12,0;28,01;30,44;28,83;0,00;21,39;21,44;24,09;23,05;
29.10.2009;15:07:12,0;28,01;30,44;28,83;0,00;21,39;21,44;24,09;23,05;
29.10.2009;15:07:12,0;28,01;30,44;28,83;0,00;21,39;21,44;24,09;23,05;
29.10.2009;15:07:12,0;28,01;30,44;28,83;0,00;21,39;21,44;24,09;23,05;
29.10.2009;15:07:13,0;28,01;30,44;28,83;0,00;21,39;21,44;24,09;23,05;
29.10.2009;15:07:13,0;28,01;30,44;28,83;0,00;21,39;21,44;24,09;23,05;
29.10.2009;15:07:13,0;28,01;30,44;28,83;0,00;21,39;21,44;24,12;23,05;
29.10.2009;15:07:13,0;28,01;30,44;28,83;0,00;21,39;21,44;24,09;23,05;
29.10.2009;15:07:13,0;28,01;30,44;28,83;0,00;21,39;21,44;24,09;23,05;
29.10.2009;15:07:13,0;28,01;30,44;28,83;0,00;21,39;21,44;24,09;23,05;
29.10.2009;15:07:13,0;28,01;30,44;28,83;0,00;21,39;21,44;24,09;23,05;
29.10.2009;15:07:13,0;28,01;30,44;28,83;0,00;21,39;21,44;24,12;23,05;
29.10.2009;15:07:13,0;28,01;30,44;28,83;0,00;21,39;21,44;24,12;23,05;
29.10.2009;15:07:13,0;28,01;30,44;28,83;0,00;21,39;21,44;24,12;23,05;
29.10.2009;15:07:13,0;28,01;30,44;28,83;0,00;21,39;21,44;24,12;23,05;
29.10.2009;15:07:13,0;28,01;30,44;28,83;0,00;21,39;21,44;24,12;23,05;
29.10.2009;15:07:14,0;28,01;30,44;28,83;0,00;21,39;21,44;24,12;23,05;
29.10.2009;15:07:14,0;28,01;30,44;28,83;0,00;21,39;21,44;24,12;23,05;
29.10.2009;15:07:14,0;28,01;30,44;28,83;0,00;21,39;21,44;24,12;23,05;
29.10.2009;15:07:14,0;28,01;30,44;28,83;0,00;21,39;21,44;24,12;23,05;
29.10.2009;15:07:14,0;28,01;30,44;28,83;0,00;21,39;21,44;24,12;23,05;
29.10.2009;15:07:14,0;28,01;30,44;28,83;0,00;21,39;21,44;24,12;23,05;
29.10.2009;15:07:14,0;28,01;30,44;28,83;0,00;21,39;21,44;24,12;23,05;
29.10.2009;15:07:14,0;28,01;30,44;28,83;0,00;21,39;21,44;24,12;23,05;
29.10.2009;15:07:15,0;28,01;30,44;28,83;0,00;21,39;21,44;24,12;23,05;
29.10.2009;15:07:15,0;27,98;30,41;28,80;0,00;21,39;21,44;24,12;23,05;
29.10.2009;15:07:15,0;28,01;30,44;28,83;0,00;21,39;21,44;24,12;23,05;
29.10.2009;15:07:15,0;28,01;30,44;28,83;0,00;21,39;21,44;24,12;23,05;
29.10.2009;15:07:15,0;28,01;30,44;28,83;0,00;21,39;21,44;24,12;23,05;
29.10.2009;15:07:15,0;28,01;30,44;28,83;0,00;21,39;21,44;24,12;23,05;
29.10.2009;15:07:15,0;28,01;30,44;28,83;0,00;21,39;21,44;24,12;23,05;
29.10.2009;15:07:15,0;28,01;30,44;28,83;0,00;21,39;21,44;24,12;23,05;
29.10.2009;15:07:15,0;28,01;30,44;28,83;0,00;21,39;21,44;24,12;23,05;
29.10.2009;15:07:15,0;28,01;30,44;28,83;0,00;21,39;21,44;24,12;23,05;
29.10.2009;15:07:15,0;28,01;30,44;28,83;0,00;21,39;21,44;24,12;23,02;
29.10.2009;15:07:15,0;28,01;30,44;28,83;0,00;21,39;21,44;24,12;23,02;
29.10.2009;15:07:16,0;28,01;30,44;28,83;0,00;21,39;21,44;24,12;23,02;
29.10.2009;15:07:16,0;28,01;30,44;28,83;0,00;21,39;21,44;24,12;23,02;
29.10.2009;15:07:16,0;28,01;30,44;28,83;0,00;21,39;21,44;24,12;23,02;
29.10.2009;15:07:16,0;28,01;30,44;28,83;0,00;21,39;21,44;24,12;23,05;
29.10.2009;15:07:16,0;28,01;30,44;28,83;0,00;21,39;21,44;24,12;23,05;
29.10.2009;15:07:16,0;28,01;30,44;28,83;0,00;21,39;21,44;24,12;23,05;
29.10.2009;15:07:16,0;28,01;30,44;28,83;0,00;21,39;21,44;24,12;23,02;
29.10.2009;15:07:16,0;28,01;30,44;28,83;0,00;21,39;21,44;24,12;23,02;
29.10.2009;15:07:17,0;28,01;30,44;28,83;0,00;21,39;21,44;24,12;23,02;
29.10.2009;15:07:17,0;28,01;30,44;28,83;0,00;21,39;21,44;24,12;23,02;
29.10.2009;15:07:17,0;28,01;30,44;28,83;0,00;21,39;21,44;24,12;23,02;
29.10.2009;15:07:17,0;28,01;30,44;28,83;0,00;21,39;21,44;24,12;23,02;
29.10.2009;15:07:17,0;28,01;30,44;28,83;0,00;21,39;21,44;24,12;23,02;
29.10.2009;15:07:17,0;28,01;30,44;28,83;0,00;21,39;21,44;24,12;23,02;
29.10.2009;15:07:17,0;28,01;30,44;28,83;0,00;21,39;21,44;24,12;23,02;
29.10.2009;15:07:17,0;28,01;30,44;28,83;0,00;21,42;21,44;24,12;23,02;
29.10.2009;15:07:17,0;28,01;30,44;28,83;0,00;21,39;21,44;24,12;23,02;
29.10.2009;15:07:17,0;28,01;30,44;28,83;0,00;21,39;21,44;24,12;23,02;
29.10.2009;15:07:17,0;28,01;30,44;28,83;0,00;21,39;21,44;24,12;23,02;
29.10.2009;15:07:17,0;27,98;30,41;28,80;0,00;21,39;21,44;24,12;23,02;
29.10.2009;15:07:18,0;28,01;30,44;28,83;0,00;21,39;21,44;24,12;23,02;
29.10.2009;15:07:18,0;28,01;30,44;28,83;0,00;21,39;21,44;24,12;23,02;
29.10.2009;15:07:18,0;28,01;30,44;28,83;0,00;21,39;21,44;24,12;23,02;
29.10.2009;15:07:18,0;28,01;30,44;28,83;0,00;21,39;21,44;24,12;23,02;
29.10.2009;15:07:18,0;28,01;30,44;28,83;0,00;21,39;21,44;24,12;23,02;
29.10.2009;15:07:18,0;28,01;30,44;28,83;0,00;21,39;21,44;24,12;23,02;
29.10.2009;15:07:18,0;28,01;30,44;28,83;0,00;21,39;21,44;24,12;23,02;
29.10.2009;15:07:18,0;28,01;30,44;28,83;0,00;21,39;21,44;24,12;23,02;
29.10.2009;15:07:19,0;28,01;30,44;28,83;0,00;21,39;21,44;24,12;23,02;
29.10.2009;15:07:19,0;28,01;30,44;28,83;0,00;21,39;21,44;24,12;23,02;
29.10.2009;15:07:19,0;28,01;30,44;28,83;0,00;21,39;21,44;24,12;23,02;
29.10.2009;15:07:19,0;28,01;30,44;28,83;0,00;21,39;21,44;24,12;23,02;
29.10.2009;15:07:19,0;28,01;30,44;28,83;0,00;21,39;21,44;24,12;23,02;
29.10.2009;15:07:19,0;28,01;30,44;28,83;0,00;21,39;21,44;24,12;23,02;
29.10.2009;15:07:19,0;28,01;30,44;28,83;0,00;21,39;21,44;24,12;23,02;
29.10.2009;15:07:19,0;28,01;30,44;28,83;0,00;21,39;21,44;24,12;23,02;
29.10.2009;15:07:19,0;28,01;30,44;28,83;0,00;21,39;21,44;24,15;22,99;
29.10.2009;15:07:19,0;28,01;30,44;28,83;0,00;21,39;21,44;24,12;23,02;
29.10.2009;15:07:19,0;28,01;30,44;28,83;0,00;21,39;21,44;24,12;22,99;
29.10.2009;15:07:19,0;28,01;30,44;28,83;0,00;21,39;21,44;24,15;22,99;
29.10.2009;15:07:20,0;28,01;30,44;28,83;0,00;21,39;21,44;24,12;22,99;
29.10.2009;15:07:20,0;28,01;30,44;28,83;0,00;21,39;21,44;24,15;22,99;
29.10.2009;15:07:20,0;28,01;30,44;28,83;0,00;21,39;21,44;24,12;22,99;
29.10.2009;15:07:20,0;28,01;30,44;28,83;0,00;21,39;21,44;24,15;22,99;
29.10.2009;15:07:20,0;28,01;30,44;28,83;0,00;21,39;21,44;24,15;22,99;
29.10.2009;15:07:20,0;28,01;30,44;28,83;0,00;21,39;21,44;24,15;22,99;
29.10.2009;15:07:20,0;28,01;30,44;28,83;0,00;21,39;21,44;24,15;23,02;
29.10.2009;15:07:20,0;28,01;30,44;28,83;0,00;21,39;21,44;24,12;22,99;
29.10.2009;15:07:21,0;28,01;30,44;28,83;0,00;21,39;21,44;24,15;22,99;
29.10.2009;15:07:21,0;27,98;30,41;28,80;0,00;21,42;21,44;24,15;22,99;
29.10.2009;15:07:21,0;28,01;30,44;28,83;0,00;21,39;21,44;24,12;22,99;
29.10.2009;15:07:21,0;28,01;30,44;28,83;0,00;21,39;21,44;24,15;22,99;
29.10.2009;15:07:21,0;28,01;30,44;28,83;0,00;21,39;21,44;24,12;22,99;
29.10.2009;15:07:21,0;28,01;30,44;28,83;0,00;21,39;21,44;24,12;22,99;
29.10.2009;15:07:21,0;28,01;30,44;28,83;0,00;21,39;21,44;24,12;22,99;
29.10.2009;15:07:21,0;28,01;30,44;28,83;0,00;21,39;21,44;24,12;22,99;
29.10.2009;15:07:21,0;28,01;30,44;28,83;0,00;21,39;21,44;24,15;22,99;
29.10.2009;15:07:21,0;28,01;30,44;28,83;0,00;21,39;21,44;24,15;22,99;
29.10.2009;15:07:21,0;28,01;30,44;28,83;0,00;21,39;21,44;24,12;22,99;
29.10.2009;15:07:21,0;28,01;30,44;28,83;0,00;21,39;21,44;24,15;22,99;
29.10.2009;15:07:22,0;28,01;30,44;28,83;0,00;21,39;21,44;24,15;22,99;
29.10.2009;15:07:22,0;28,01;30,44;28,83;0,00;21,39;21,44;24,15;22,99;
29.10.2009;15:07:22,0;28,01;30,44;28,83;0,00;21,39;21,44;24,15;22,99;
29.10.2009;15:07:22,0;28,01;30,44;28,83;0,00;21,39;21,44;24,15;22,99;
29.10.2009;15:07:22,0;28,01;30,44;28,83;0,00;21,39;21,44;24,12;22,99;
29.10.2009;15:07:22,0;28,01;30,44;28,83;0,00;21,39;21,44;24,15;22,99;
29.10.2009;15:07:22,0;28,01;30,44;28,83;0,00;21,39;21,44;24,12;22,99;
29.10.2009;15:07:22,0;28,01;30,44;28,83;0,00;21,39;21,44;24,15;22,99;
29.10.2009;15:07:23,0;28,01;30,44;28,83;0,00;21,39;21,44;24,15;22,99;
29.10.2009;15:07:23,0;28,01;30,44;28,83;0,00;21,39;21,44;24,12;22,99;
29.10.2009;15:07:23,0;28,01;30,44;28,83;0,00;21,39;21,44;24,15;22,99;
29.10.2009;15:07:23,0;28,01;30,44;28,83;0,00;21,39;21,44;24,15;22,99;
29.10.2009;15:07:23,0;28,01;30,44;28,83;0,00;21,39;21,44;24,15;22,99;
29.10.2009;15:07:23,0;28,01;30,44;28,83;0,00;21,39;21,44;24,15;22,99;
29.10.2009;15:07:23,0;28,01;30,44;28,83;0,00;21,39;21,44;24,15;22,99;
29.10.2009;15:07:23,0;28,01;30,44;28,83;0,00;21,39;21,44;24,15;22,99;
29.10.2009;15:07:23,0;28,01;30,44;28,83;0,00;21,39;21,44;24,15;22,99;
29.10.2009;15:07:23,0;28,01;30,44;28,83;0,00;21,39;21,44;24,15;22,99;
29.10.2009;15:07:23,0;28,01;30,44;28,83;0,00;21,39;21,44;24,15;22,99;
29.10.2009;15:07:23,0;28,01;30,44;28,83;0,00;21,42;21,44;24,12;22,99;
29.10.2009;15:07:24,0;28,01;30,44;28,83;0,00;21,39;21,44;24,15;22,99;
29.10.2009;15:07:24,0;28,01;30,44;28,83;0,00;21,39;21,44;24,15;22,99;
29.10.2009;15:07:24,0;28,01;30,44;28,83;0,00;21,39;21,44;24,15;22,97;
29.10.2009;15:07:24,0;28,01;30,44;28,83;0,00;21,39;21,44;24,15;22,99;
29.10.2009;15:07:24,0;28,01;30,44;28,83;0,00;21,39;21,44;24,15;22,99;
29.10.2009;15:07:24,0;28,01;30,44;28,83;0,00;21,39;21,44;24,15;22,99;
29.10.2009;15:07:24,0;28,01;30,44;28,83;0,00;21,39;21,44;24,15;22,99;
29.10.2009;15:07:24,0;28,01;30,44;28,83;0,00;21,39;21,44;24,15;22,97;
29.10.2009;15:07:25,0;28,01;30,44;28,83;0,00;21,39;21,44;24,15;22,99;
29.10.2009;15:07:25,0;28,01;30,44;28,83;0,00;21,39;21,44;24,15;22,99;
29.10.2009;15:07:25,0;28,01;30,44;28,83;0,00;21,39;21,44;24,15;22,97;
29.10.2009;15:07:25,0;28,01;30,44;28,83;0,00;21,39;21,44;24,15;22,97;
29.10.2009;15:07:25,0;28,01;30,44;28,83;0,00;21,39;21,44;24,15;22,97;
29.10.2009;15:07:25,0;28,01;30,44;28,83;0,00;21,39;21,44;24,15;22,97;
29.10.2009;15:07:25,0;27,98;30,41;28,83;0,00;21,39;21,44;24,15;22,97;
29.10.2009;15:07:25,0;28,01;30,44;28,83;0,00;21,39;21,44;24,15;22,99;
29.10.2009;15:07:25,0;28,01;30,44;28,83;0,00;21,39;21,44;24,15;22,97;
29.10.2009;15:07:25,0;28,01;30,44;28,83;0,00;21,39;21,44;24,15;22,97;
29.10.2009;15:07:25,0;28,01;30,44;28,83;0,00;21,39;21,44;24,15;22,97;
29.10.2009;15:07:25,0;28,01;30,44;28,83;0,00;21,39;21,44;24,15;22,97;
29.10.2009;15:07:26,0;28,01;30,44;28,83;0,00;21,39;21,44;24,15;22,97;
29.10.2009;15:07:26,0;28,01;30,44;28,83;0,00;21,39;21,44;24,15;22,97;
29.10.2009;15:07:26,0;28,01;30,44;28,83;0,00;21,39;21,44;24,15;22,97;
29.10.2009;15:07:26,0;28,01;30,44;28,83;0,00;21,39;21,44;24,15;22,97;
29.10.2009;15:07:26,0;28,01;30,44;28,83;0,00;21,39;21,44;24,15;22,97;
29.10.2009;15:07:26,0;28,01;30,44;28,83;0,00;21,39;21,44;24,15;22,97;
29.10.2009;15:07:26,0;28,01;30,44;28,83;0,00;21,39;21,44;24,15;22,97;
29.10.2009;15:07:26,0;28,01;30,44;28,83;0,00;21,39;21,44;24,15;22,97;
29.10.2009;15:07:27,0;28,01;30,44;28,83;0,00;21,39;21,44;24,15;22,97;
29.10.2009;15:07:27,0;28,01;30,44;28,83;0,00;21,39;21,44;24,15;22,97;
29.10.2009;15:07:27,0;28,01;30,44;28,83;0,00;21,39;21,44;24,15;22,97;
29.10.2009;15:07:27,0;28,01;30,44;28,83;0,00;21,39;21,44;24,15;22,97;
29.10.2009;15:07:27,0;28,01;30,44;28,83;0,00;21,39;21,44;24,15;22,97;
29.10.2009;15:07:27,0;28,01;30,44;28,83;0,00;21,39;21,44;24,15;22,97;
29.10.2009;15:07:27,0;28,01;30,44;28,83;0,00;21,39;21,44;24,15;22,97;
29.10.2009;15:07:27,0;28,01;30,44;28,83;0,00;21,39;21,44;24,15;22,97;
29.10.2009;15:07:27,0;28,01;30,44;28,83;0,00;21,39;21,44;24,15;22,97;
29.10.2009;15:07:27,0;28,01;30,44;28,83;0,00;21,39;21,44;24,15;22,97;
29.10.2009;15:07:27,0;28,01;30,44;28,83;0,00;21,39;21,44;24,15;22,97;
29.10.2009;15:07:27,0;27,98;30,41;28,80;0,00;21,39;21,44;24,15;22,97;
29.10.2009;15:07:28,0;28,01;30,44;28,83;0,00;21,39;21,44;24,15;22,97;
29.10.2009;15:07:28,0;28,01;30,44;28,83;0,00;21,39;21,44;24,15;22,97;
29.10.2009;15:07:28,0;28,01;30,44;28,83;0,00;21,39;21,44;24,15;22,97;
29.10.2009;15:07:28,0;28,01;30,44;28,83;0,00;21,39;21,44;24,15;22,97;
29.10.2009;15:07:28,0;28,01;30,44;28,83;0,00;21,39;21,44;24,15;22,97;
29.10.2009;15:07:28,0;28,01;30,44;28,83;0,00;21,39;21,44;24,15;22,97;
29.10.2009;15:07:28,0;28,01;30,44;28,83;0,00;21,39;21,44;24,15;22,94;
29.10.2009;15:07:28,0;28,01;30,44;28,83;0,00;21,39;21,44;24,15;22,97;
29.10.2009;15:07:29,0;28,01;30,44;28,83;0,00;21,39;21,44;24,15;22,97;
29.10.2009;15:07:29,0;28,01;30,44;28,83;0,00;21,39;21,44;24,15;22,97;
29.10.2009;15:07:29,0;28,01;30,44;28,83;0,00;21,39;21,44;24,15;22,97;
29.10.2009;15:07:29,0;28,01;30,44;28,83;0,00;21,42;21,44;24,15;22,97;
29.10.2009;15:07:29,0;28,01;30,44;28,83;0,00;21,39;21,44;24,15;22,97;
29.10.2009;15:07:29,0;28,01;30,44;28,83;0,00;21,39;21,44;24,15;22,97;
29.10.2009;15:07:29,0;28,01;30,44;28,83;0,00;21,39;21,44;24,15;22,94;
29.10.2009;15:07:29,0;28,01;30,44;28,83;0,00;21,39;21,44;24,15;22,94;
29.10.2009;15:07:29,0;28,01;30,44;28,83;0,00;21,39;21,44;24,15;22,97;
29.10.2009;15:07:29,0;28,01;30,44;28,83;0,00;21,39;21,44;24,15;22,97;
29.10.2009;15:07:29,0;28,01;30,44;28,83;0,00;21,39;21,44;24,15;22,94;
29.10.2009;15:07:29,0;28,01;30,44;28,83;0,00;21,39;21,44;24,15;22,94;
29.10.2009;15:07:30,0;28,01;30,44;28,83;0,00;21,39;21,44;24,15;22,94;
29.10.2009;15:07:30,0;28,01;30,44;28,83;0,00;21,39;21,44;24,15;22,97;
29.10.2009;15:07:30,0;28,01;30,44;28,83;0,00;21,39;21,44;24,15;22,94;
29.10.2009;15:07:30,0;28,01;30,44;28,83;0,00;21,39;21,44;24,15;22,94;
29.10.2009;15:07:30,0;28,01;30,44;28,83;0,00;21,39;21,44;24,15;22,94;
29.10.2009;15:07:30,0;28,01;30,44;28,83;0,00;21,39;21,44;24,15;22,94;
29.10.2009;15:07:30,0;28,01;30,44;28,83;0,00;21,39;21,44;24,15;22,94;
29.10.2009;15:07:30,0;28,01;30,44;28,83;0,00;21,39;21,44;24,15;22,94;
29.10.2009;15:07:31,0;28,01;30,44;28,83;0,00;21,39;21,44;24,15;22,94;
29.10.2009;15:07:31,0;28,01;30,44;28,83;0,00;21,39;21,44;24,15;22,94;
29.10.2009;15:07:31,0;28,01;30,44;28,83;0,00;21,39;21,44;24,15;22,94;
29.10.2009;15:07:31,0;28,01;30,44;28,83;0,00;21,39;21,44;24,15;22,94;
29.10.2009;15:07:31,0;28,01;30,44;28,83;0,00;21,39;21,44;24,15;22,94;
29.10.2009;15:07:31,0;28,01;30,44;28,83;0,00;21,39;21,44;24,15;22,94;
29.10.2009;15:07:31,0;28,01;30,44;28,83;0,00;21,39;21,44;24,15;22,94;
29.10.2009;15:07:31,0;28,01;30,44;28,83;0,00;21,39;21,44;24,15;22,94;
29.10.2009;15:07:31,0;28,01;30,44;28,83;0,00;21,39;21,44;24,15;22,94;
29.10.2009;15:07:31,0;28,01;30,44;28,83;0,00;21,39;21,44;24,15;22,94;
29.10.2009;15:07:31,0;28,01;30,44;28,83;0,00;21,39;21,44;24,15;22,94;
29.10.2009;15:07:31,0;28,01;30,44;28,83;0,00;21,39;21,44;24,15;22,94;
29.10.2009;15:07:32,0;28,01;30,44;28,83;0,00;21,42;21,44;24,15;22,94;
29.10.2009;15:07:32,0;28,01;30,44;28,83;0,00;21,39;21,44;24,15;22,94;
29.10.2009;15:07:32,0;28,01;30,44;28,83;0,00;21,39;21,44;24,15;22,94;
29.10.2009;15:07:32,0;28,01;30,44;28,83;0,00;21,39;21,44;24,15;22,94;
29.10.2009;15:07:32,0;28,01;30,44;28,83;0,00;21,39;21,44;24,18;22,94;
29.10.2009;15:07:32,0;28,01;30,44;28,83;0,00;21,39;21,44;24,15;22,94;
29.10.2009;15:07:32,0;28,01;30,44;28,83;0,00;21,39;21,44;24,15;22,94;
29.10.2009;15:07:32,0;28,01;30,44;28,83;0,00;21,39;21,44;24,15;22,94;
29.10.2009;15:07:33,0;28,01;30,44;28,83;0,00;21,39;21,44;24,15;22,94;
29.10.2009;15:07:33,0;28,01;30,44;28,83;0,00;21,39;21,44;24,15;22,94;
29.10.2009;15:07:33,0;28,01;30,44;28,83;0,00;21,39;21,44;24,15;22,94;
29.10.2009;15:07:33,0;28,01;30,44;28,83;0,00;21,39;21,44;24,15;22,94;
29.10.2009;15:07:33,0;28,01;30,44;28,83;0,00;21,39;21,44;24,18;22,94;
29.10.2009;15:07:33,0;28,01;30,44;28,83;0,00;21,39;21,44;24,15;22,94;
29.10.2009;15:07:33,0;28,01;30,44;28,83;0,00;21,39;21,44;24,15;22,94;
29.10.2009;15:07:33,0;28,01;30,44;28,83;0,00;21,39;21,44;24,15;22,94;
29.10.2009;15:07:33,0;28,01;30,44;28,83;0,00;21,39;21,44;24,15;22,94;
29.10.2009;15:07:33,0;28,01;30,44;28,83;0,00;21,39;21,44;24,15;22,94;
29.10.2009;15:07:33,0;28,01;30,44;28,83;0,00;21,39;21,44;24,15;22,94;
29.10.2009;15:07:33,0;28,01;30,44;28,83;0,00;21,39;21,44;24,15;22,94;
29.10.2009;15:07:34,0;28,01;30,44;28,83;0,00;21,39;21,44;24,15;22,94;
29.10.2009;15:07:34,0;28,01;30,44;28,83;0,00;21,39;21,44;24,18;22,94;
29.10.2009;15:07:34,0;28,01;30,44;28,83;0,00;21,39;21,44;24,15;22,94;
29.10.2009;15:07:34,0;28,01;30,44;28,83;0,00;21,39;21,44;24,15;22,94;
29.10.2009;15:07:34,0;28,01;30,44;28,83;0,00;21,39;21,44;24,15;22,91;
29.10.2009;15:07:34,0;28,01;30,44;28,83;0,00;21,39;21,44;24,18;22,94;
29.10.2009;15:07:34,0;28,01;30,44;28,83;0,00;21,42;21,44;24,15;22,94;
29.10.2009;15:07:34,0;28,01;30,44;28,83;0,00;21,39;21,44;24,15;22,91;
29.10.2009;15:07:35,0;28,01;30,44;28,83;0,00;21,42;21,44;24,15;22,91;
29.10.2009;15:07:35,0;28,01;30,44;28,83;0,00;21,39;21,44;24,15;22,91;
29.10.2009;15:07:35,0;28,01;30,44;28,83;0,00;21,39;21,44;24,18;22,91;
29.10.2009;15:07:35,0;28,01;30,44;28,83;0,00;21,39;21,44;24,15;22,91;
29.10.2009;15:07:35,0;28,01;30,44;28,83;0,00;21,39;21,44;24,15;22,91;
29.10.2009;15:07:35,0;28,01;30,44;28,83;0,00;21,39;21,44;24,18;22,91;
29.10.2009;15:07:35,0;28,01;30,44;28,83;0,00;21,39;21,44;24,15;22,91;
29.10.2009;15:07:35,0;28,01;30,44;28,83;0,00;21,39;21,44;24,18;22,91;
29.10.2009;15:07:35,0;28,01;30,44;28,83;0,00;21,39;21,44;24,15;22,91;
29.10.2009;15:07:35,0;28,01;30,44;28,83;0,00;21,39;21,44;24,15;22,91;
29.10.2009;15:07:35,0;28,01;30,44;28,83;0,00;21,42;21,44;24,18;22,91;
29.10.2009;15:07:35,0;28,01;30,44;28,83;0,00;21,39;21,44;24,15;22,94;
29.10.2009;15:07:36,0;28,01;30,44;28,83;0,00;21,39;21,44;24,18;22,91;
29.10.2009;15:07:36,0;28,01;30,44;28,83;0,00;21,39;21,44;24,15;22,91;
29.10.2009;15:07:36,0;28,01;30,44;28,83;0,00;21,42;21,44;24,18;22,91;
29.10.2009;15:07:36,0;28,01;30,44;28,83;0,00;21,39;21,44;24,18;22,91;
29.10.2009;15:07:36,0;28,01;30,44;28,83;0,00;21,39;21,44;24,15;22,91;
29.10.2009;15:07:36,0;28,01;30,44;28,83;0,00;21,39;21,44;24,15;22,91;
29.10.2009;15:07:36,0;28,01;30,44;28,83;0,00;21,39;21,44;24,18;22,91;
29.10.2009;15:07:36,0;28,01;30,44;28,83;0,00;21,39;21,44;24,15;22,91;
29.10.2009;15:07:37,0;28,01;30,44;28,83;0,00;21,42;21,44;24,15;22,91;
29.10.2009;15:07:37,0;28,01;30,44;28,83;0,00;21,39;21,44;24,18;22,91;
29.10.2009;15:07:37,0;28,01;30,44;28,83;0,00;21,39;21,44;24,15;22,91;
29.10.2009;15:07:37,0;28,01;30,44;28,83;0,00;21,39;21,44;24,15;22,91;
29.10.2009;15:07:37,0;28,01;30,44;28,83;0,00;21,39;21,44;24,15;22,91;
29.10.2009;15:07:37,0;28,01;30,44;28,83;0,00;21,39;21,44;24,15;22,91;
29.10.2009;15:07:37,0;28,01;30,44;28,83;0,00;21,42;21,44;24,15;22,91;
29.10.2009;15:07:37,0;28,01;30,44;28,83;0,00;21,39;21,44;24,15;22,91;
29.10.2009;15:07:37,0;28,01;30,44;28,83;0,00;21,39;21,44;24,18;22,91;
29.10.2009;15:07:37,0;28,01;30,44;28,83;0,00;21,39;21,44;24,15;22,91;
29.10.2009;15:07:37,0;28,01;30,44;28,83;0,00;21,39;21,44;24,15;22,91;
29.10.2009;15:07:37,0;28,01;30,44;28,83;0,00;21,39;21,44;24,18;22,91;
29.10.2009;15:07:38,0;28,01;30,44;28,83;0,00;21,39;21,44;24,18;22,91;
29.10.2009;15:07:38,0;28,01;30,44;28,83;0,00;21,42;21,44;24,18;22,91;
29.10.2009;15:07:38,0;28,01;30,44;28,83;0,00;21,39;21,44;24,15;22,91;
29.10.2009;15:07:38,0;28,01;30,44;28,83;0,00;21,39;21,44;24,18;22,91;
29.10.2009;15:07:38,0;28,01;30,44;28,83;0,00;21,42;21,44;24,18;22,91;
29.10.2009;15:07:38,0;28,01;30,44;28,83;0,00;21,39;21,44;24,18;22,91;
29.10.2009;15:07:38,0;28,01;30,44;28,83;0,00;21,39;21,44;24,18;22,91;
29.10.2009;15:07:38,0;28,01;30,44;28,83;0,00;21,39;21,44;24,18;22,91;
29.10.2009;15:07:39,0;28,01;30,44;28,83;0,00;21,39;21,44;24,18;22,88;
29.10.2009;15:07:39,0;28,01;30,44;28,83;0,00;21,39;21,44;24,18;22,91;
29.10.2009;15:07:39,0;28,01;30,44;28,83;0,00;21,39;21,44;24,15;22,91;
29.10.2009;15:07:39,0;28,01;30,44;28,83;0,00;21,39;21,44;24,18;22,91;
29.10.2009;15:07:39,0;28,01;30,44;28,83;0,00;21,39;21,44;24,18;22,91;
29.10.2009;15:07:39,0;28,01;30,44;28,83;0,00;21,39;21,44;24,15;22,91;
29.10.2009;15:07:39,0;28,01;30,44;28,83;0,00;21,39;21,44;24,15;22,91;
29.10.2009;15:07:39,0;28,01;30,44;28,83;0,00;21,39;21,44;24,18;22,91;
29.10.2009;15:07:39,0;28,01;30,44;28,83;0,00;21,39;21,44;24,15;22,88;
29.10.2009;15:07:39,0;28,01;30,44;28,83;0,00;21,39;21,44;24,18;22,91;
29.10.2009;15:07:39,0;28,01;30,44;28,83;0,00;21,42;21,44;24,18;22,88;
29.10.2009;15:07:39,0;28,01;30,44;28,83;0,00;21,39;21,44;24,18;22,88;
29.10.2009;15:07:40,0;28,01;30,44;28,83;0,00;21,39;21,44;24,15;22,88;
29.10.2009;15:07:40,0;28,01;30,44;28,83;0,00;21,39;21,44;24,18;22,88;
29.10.2009;15:07:40,0;28,01;30,44;28,83;0,00;21,42;21,44;24,18;22,88;
29.10.2009;15:07:40,0;28,01;30,44;28,83;0,00;21,39;21,44;24,18;22,88;
29.10.2009;15:07:40,0;28,01;30,44;28,83;0,00;21,39;21,44;24,18;22,88;
29.10.2009;15:07:40,0;28,01;30,44;28,83;0,00;21,39;21,44;24,18;22,88;
29.10.2009;15:07:40,0;28,01;30,44;28,83;0,00;21,39;21,44;24,15;22,88;
29.10.2009;15:07:40,0;28,01;30,44;28,83;0,00;21,39;21,44;24,18;22,88;
29.10.2009;15:07:41,0;28,01;30,44;28,83;0,00;21,39;21,44;24,18;22,88;
29.10.2009;15:07:41,0;28,01;30,44;28,83;0,00;21,39;21,44;24,18;22,88;
29.10.2009;15:07:41,0;28,01;30,44;28,83;0,00;21,39;21,44;24,18;22,88;
29.10.2009;15:07:41,0;28,01;30,44;28,83;0,00;21,39;21,44;24,15;22,88;
29.10.2009;15:07:41,0;28,01;30,44;28,83;0,00;21,39;21,44;24,18;22,88;
29.10.2009;15:07:41,0;28,01;30,44;28,83;0,00;21,39;21,44;24,18;22,88;
29.10.2009;15:07:41,0;28,01;30,44;28,83;0,00;21,39;21,44;24,18;22,88;
29.10.2009;15:07:41,0;28,01;30,44;28,83;0,00;21,39;21,44;24,15;22,88;
29.10.2009;15:07:41,0;28,01;30,44;28,83;0,00;21,39;21,44;24,15;22,88;
29.10.2009;15:07:41,0;28,01;30,44;28,83;0,00;21,39;21,44;24,18;22,88;
29.10.2009;15:07:41,0;28,01;30,44;28,83;0,00;21,39;21,44;24,18;22,88;
29.10.2009;15:07:41,0;28,01;30,44;28,83;0,00;21,39;21,44;24,18;22,88;
29.10.2009;15:07:42,0;28,01;30,44;28,83;0,00;21,39;21,44;24,18;22,88;
29.10.2009;15:07:42,0;28,01;30,44;28,83;0,00;21,39;21,44;24,18;22,88;
29.10.2009;15:07:42,0;28,01;30,44;28,83;0,00;21,39;21,44;24,18;22,88;
29.10.2009;15:07:42,0;28,01;30,44;28,83;0,00;21,39;21,44;24,18;22,88;
29.10.2009;15:07:42,0;28,01;30,44;28,83;0,00;21,39;21,44;24,18;22,88;
29.10.2009;15:07:42,0;28,01;30,44;28,83;0,00;21,39;21,44;24,18;22,88;
29.10.2009;15:07:42,0;28,01;30,44;28,83;0,00;21,39;21,44;24,15;22,88;
29.10.2009;15:07:42,0;28,01;30,44;28,83;0,00;21,42;21,44;24,18;22,88;
29.10.2009;15:07:43,0;28,01;30,44;28,83;0,00;21,39;21,44;24,15;22,88;
29.10.2009;15:07:43,0;28,01;30,44;28,83;0,00;21,39;21,44;24,18;22,88;
29.10.2009;15:07:43,0;28,01;30,44;28,83;0,00;21,39;21,44;24,18;22,88;
29.10.2009;15:07:43,0;28,01;30,44;28,83;0,00;21,39;21,44;24,18;22,88;
29.10.2009;15:07:43,0;28,01;30,44;28,83;0,00;21,42;21,44;24,18;22,88;
29.10.2009;15:07:43,0;28,01;30,44;28,83;0,00;21,42;21,44;24,18;22,88;
29.10.2009;15:07:43,0;28,01;30,44;28,83;0,00;21,39;21,44;24,18;22,88;
29.10.2009;15:07:43,0;28,01;30,44;28,83;0,00;21,39;21,44;24,18;22,88;
29.10.2009;15:07:43,0;28,01;30,44;28,83;0,00;21,39;21,44;24,18;22,88;
29.10.2009;15:07:43,0;28,01;30,44;28,83;0,00;21,39;21,44;24,18;22,88;
29.10.2009;15:07:43,0;28,01;30,44;28,83;0,00;21,39;21,44;24,18;22,88;
29.10.2009;15:07:43,0;28,01;30,44;28,83;0,00;21,39;21,44;24,15;22,88;
29.10.2009;15:07:44,0;28,01;30,44;28,83;0,00;21,42;21,44;24,18;22,88;
29.10.2009;15:07:44,0;28,01;30,44;28,83;0,00;21,39;21,44;24,18;22,88;
29.10.2009;15:07:44,0;28,01;30,44;28,83;0,00;21,39;21,44;24,18;22,88;
29.10.2009;15:07:44,0;28,01;30,44;28,83;0,00;21,39;21,44;24,18;22,88;
29.10.2009;15:07:44,0;28,01;30,44;28,83;0,00;21,39;21,44;24,18;22,88;
29.10.2009;15:07:44,0;28,01;30,44;28,83;0,00;21,39;21,44;24,15;22,88;
29.10.2009;15:07:44,0;28,01;30,44;28,83;0,00;21,39;21,44;24,18;22,88;
29.10.2009;15:07:44,0;28,01;30,44;28,83;0,00;21,39;21,44;24,18;22,88;
29.10.2009;15:07:45,0;28,01;30,44;28,83;0,00;21,39;21,44;24,18;22,88;
29.10.2009;15:07:45,0;28,01;30,44;28,83;0,00;21,39;21,44;24,18;22,86;
29.10.2009;15:07:45,0;28,01;30,44;28,83;0,00;21,39;21,44;24,18;22,86;
29.10.2009;15:07:45,0;28,01;30,44;28,83;0,00;21,42;21,44;24,18;22,86;
29.10.2009;15:07:45,0;28,01;30,44;28,83;0,00;21,39;21,44;24,18;22,88;
29.10.2009;15:07:45,0;28,01;30,44;28,83;0,00;21,42;21,44;24,18;22,86;
29.10.2009;15:07:45,0;28,01;30,44;28,83;0,00;21,39;21,44;24,18;22,86;
29.10.2009;15:07:45,0;28,01;30,44;28,83;0,00;21,39;21,44;24,18;22,88;
29.10.2009;15:07:45,0;28,01;30,44;28,83;0,00;21,39;21,44;24,18;22,86;
29.10.2009;15:07:45,0;28,01;30,44;28,83;0,00;21,39;21,44;24,18;22,86;
29.10.2009;15:07:45,0;28,01;30,44;28,83;0,00;21,42;21,44;24,18;22,86;
29.10.2009;15:07:45,0;28,01;30,44;28,83;0,00;21,39;21,44;24,18;22,86;
29.10.2009;15:07:46,0;28,01;30,44;28,83;0,00;21,39;21,44;24,18;22,86;
29.10.2009;15:07:46,0;28,01;30,44;28,83;0,00;21,39;21,44;24,18;22,86;
29.10.2009;15:07:46,0;28,01;30,44;28,83;0,00;21,42;21,44;24,15;22,86;
29.10.2009;15:07:46,0;28,01;30,44;28,83;0,00;21,39;21,44;24,18;22,86;
29.10.2009;15:07:46,0;28,01;30,44;28,83;0,00;21,39;21,44;24,18;22,86;
29.10.2009;15:07:46,0;28,01;30,44;28,83;0,00;21,39;21,44;24,18;22,86;
29.10.2009;15:07:46,0;28,01;30,44;28,83;0,00;21,39;21,44;24,18;22,88;
29.10.2009;15:07:46,0;28,01;30,44;28,83;0,00;21,39;21,44;24,18;22,86;
29.10.2009;15:07:47,0;28,01;30,44;28,83;0,00;21,39;21,44;24,18;22,86;
29.10.2009;15:07:47,0;28,01;30,44;28,83;0,00;21,42;21,44;24,18;22,86;
29.10.2009;15:07:47,0;28,01;30,44;28,83;0,00;21,42;21,44;24,18;22,86;
29.10.2009;15:07:47,0;28,01;30,44;28,83;0,00;21,39;21,44;24,18;22,86;
29.10.2009;15:07:47,0;28,01;30,44;28,83;0,00;21,39;21,44;24,18;22,86;
29.10.2009;15:07:47,0;28,01;30,44;28,83;0,00;21,39;21,44;24,18;22,86;
29.10.2009;15:07:47,0;28,01;30,44;28,83;0,00;21,39;21,44;24,18;22,86;
29.10.2009;15:07:47,0;28,01;30,44;28,83;0,00;21,39;21,44;24,18;22,86;
29.10.2009;15:07:47,0;28,01;30,44;28,83;0,00;21,39;21,44;24,18;22,86;
29.10.2009;15:07:47,0;28,01;30,44;28,83;0,00;21,39;21,44;24,18;22,86;
29.10.2009;15:07:47,0;28,01;30,44;28,83;0,00;21,39;21,44;24,18;22,86;
29.10.2009;15:07:47,0;28,01;30,44;28,83;0,00;21,42;21,44;24,18;22,86;
29.10.2009;15:07:48,0;28,01;30,44;28,83;0,00;21,39;21,44;24,18;22,86;
29.10.2009;15:07:48,0;28,01;30,44;28,83;0,00;21,39;21,44;24,18;22,86;
29.10.2009;15:07:48,0;28,01;30,44;28,83;0,00;21,39;21,44;24,18;22,86;
29.10.2009;15:07:48,0;28,01;30,44;28,83;0,00;21,39;21,44;24,18;22,86;
29.10.2009;15:07:48,0;28,01;30,44;28,83;0,00;21,42;21,44;24,18;22,86;
29.10.2009;15:07:48,0;28,01;30,44;28,83;0,00;21,39;21,44;24,18;22,86;
29.10.2009;15:07:48,0;28,01;30,44;28,83;0,00;21,39;21,44;24,18;22,86;
29.10.2009;15:07:48,0;28,01;30,44;28,83;0,00;21,39;21,44;24,18;22,86;
29.10.2009;15:07:49,0;28,01;30,44;28,83;0,00;21,39;21,44;24,18;22,86;
29.10.2009;15:07:49,0;28,01;30,44;28,83;0,00;21,39;21,44;24,18;22,86;
29.10.2009;15:07:49,0;28,01;30,44;28,83;0,00;21,39;21,44;24,18;22,86;
29.10.2009;15:07:49,0;28,01;30,44;28,83;0,00;21,39;21,44;24,18;22,86;
29.10.2009;15:07:49,0;28,01;30,44;28,83;0,00;21,39;21,44;24,18;22,86;
29.10.2009;15:07:49,0;28,01;30,44;28,83;0,00;21,42;21,44;24,18;22,86;
29.10.2009;15:07:49,0;28,01;30,44;28,83;0,00;21,39;21,44;24,18;22,86;
29.10.2009;15:07:49,0;28,01;30,44;28,83;0,00;21,39;21,44;24,18;22,86;
29.10.2009;15:07:49,0;28,01;30,44;28,83;0,00;21,39;21,44;24,18;22,86;
29.10.2009;15:07:49,0;28,01;30,44;28,83;0,00;21,39;21,44;24,18;22,86;
29.10.2009;15:07:49,0;28,01;30,44;28,83;0,00;21,39;21,44;24,18;22,86;
29.10.2009;15:07:49,0;28,01;30,44;28,83;0,00;21,42;21,44;24,18;22,86;
29.10.2009;15:07:50,0;28,01;30,44;28,83;0,00;21,39;21,44;24,18;22,86;
29.10.2009;15:07:50,0;28,01;30,44;28,83;0,00;21,39;21,44;24,18;22,86;
29.10.2009;15:07:50,0;28,01;30,44;28,83;0,00;21,39;21,44;24,18;22,86;
29.10.2009;15:07:50,0;28,01;30,44;28,83;0,00;21,39;21,44;24,18;22,86;
29.10.2009;15:07:50,0;28,01;30,44;28,83;0,00;21,39;21,44;24,18;22,86;
29.10.2009;15:07:50,0;28,01;30,44;28,83;0,00;21,39;21,44;24,18;22,86;
29.10.2009;15:07:50,0;28,01;30,44;28,83;0,00;21,39;21,44;24,18;22,86;
29.10.2009;15:07:50,0;28,01;30,44;28,83;0,00;21,42;21,44;24,18;22,86;
29.10.2009;15:07:51,0;28,01;30,44;28,83;0,00;21,39;21,44;24,18;22,83;
29.10.2009;15:07:51,0;28,01;30,44;28,83;0,00;21,39;21,44;24,18;22,86;
29.10.2009;15:07:51,0;28,01;30,44;28,83;0,00;21,42;21,44;24,18;22,86;
29.10.2009;15:07:51,0;28,01;30,44;28,83;0,00;21,39;21,44;24,18;22,83;
29.10.2009;15:07:51,0;28,01;30,44;28,83;0,00;21,42;21,44;24,18;22,86;
29.10.2009;15:07:51,0;28,01;30,44;28,83;0,00;21,39;21,44;24,18;22,86;
29.10.2009;15:07:51,0;28,01;30,44;28,83;0,00;21,42;21,44;24,18;22,83;
29.10.2009;15:07:51,0;28,01;30,44;28,83;0,00;21,39;21,44;24,18;22,83;
29.10.2009;15:07:51,0;28,01;30,44;28,83;0,00;21,39;21,44;24,18;22,83;
29.10.2009;15:07:51,0;28,01;30,44;28,83;0,00;21,39;21,44;24,18;22,83;
29.10.2009;15:07:51,0;28,01;30,41;28,83;0,00;21,39;21,44;24,18;22,83;
29.10.2009;15:07:51,0;28,01;30,44;28,83;0,00;21,39;21,44;24,18;22,86;
29.10.2009;15:07:52,0;28,01;30,44;28,83;0,00;21,39;21,44;24,18;22,83;
29.10.2009;15:07:52,0;28,01;30,44;28,83;0,00;21,39;21,44;24,18;22,83;
29.10.2009;15:07:52,0;28,01;30,44;28,83;0,00;21,39;21,44;24,18;22,83;
29.10.2009;15:07:52,0;28,01;30,44;28,83;0,00;21,39;21,44;24,18;22,83;
29.10.2009;15:07:52,0;28,01;30,44;28,83;0,00;21,39;21,44;24,18;22,83;
29.10.2009;15:07:52,0;28,01;30,44;28,83;0,00;21,42;21,44;24,18;22,83;
29.10.2009;15:07:52,0;28,01;30,44;28,83;0,00;21,39;21,44;24,18;22,83;
29.10.2009;15:07:52,0;28,01;30,44;28,83;0,00;21,39;21,44;24,18;22,83;
29.10.2009;15:07:53,0;27,79;30,19;28,60;0,00;21,39;21,44;24,18;22,83;
29.10.2009;15:07:53,0;28,01;30,44;28,83;0,00;21,39;21,44;24,18;22,83;
29.10.2009;15:07:53,0;28,01;30,44;28,83;0,00;21,39;21,44;24,18;22,83;
29.10.2009;15:07:53,0;28,01;30,44;28,83;0,00;21,42;21,44;24,18;22,83;
29.10.2009;15:07:53,0;28,01;30,44;28,83;0,00;21,39;21,44;24,18;22,83;
29.10.2009;15:07:53,0;28,01;30,44;28,83;0,00;21,42;21,44;24,18;22,83;
29.10.2009;15:07:53,0;28,01;30,44;28,83;0,00;21,39;21,44;24,18;22,83;
29.10.2009;15:07:53,0;28,01;30,44;28,83;0,00;21,39;21,44;24,18;22,83;
29.10.2009;15:07:53,0;28,01;30,44;28,83;0,00;21,39;21,44;24,18;22,83;
29.10.2009;15:07:53,0;28,01;30,44;28,83;0,00;21,39;21,44;24,18;22,83;
29.10.2009;15:07:53,0;27,45;29,79;28,24;0,00;21,39;21,44;24,18;22,83;
29.10.2009;15:07:53,0;28,01;30,44;28,83;0,00;21,39;21,44;24,18;22,83;
29.10.2009;15:07:54,0;28,01;30,44;28,83;0,00;21,42;21,44;24,18;22,83;
29.10.2009;15:07:54,0;28,01;30,44;28,83;0,00;21,42;21,44;24,18;22,83;
29.10.2009;15:07:54,0;28,01;30,44;28,83;0,00;21,39;21,44;24,18;22,83;
29.10.2009;15:07:54,0;28,01;30,44;28,83;0,00;21,42;21,44;24,18;22,83;
29.10.2009;15:07:54,0;28,01;30,44;28,83;0,00;21,42;21,46;24,18;22,83;
29.10.2009;15:07:54,0;28,01;30,44;28,83;0,00;21,42;21,44;24,15;22,83;
29.10.2009;15:07:54,0;28,01;30,44;28,83;0,00;21,42;21,44;24,18;22,83;
29.10.2009;15:07:54,0;28,01;30,44;28,83;0,00;21,42;21,44;24,18;22,83;
29.10.2009;15:07:55,0;27,98;30,41;28,80;0,00;21,42;21,44;24,18;22,83;
29.10.2009;15:07:55,0;28,01;30,44;28,83;0,00;21,39;21,44;24,18;22,83;
29.10.2009;15:07:55,0;28,01;30,44;28,83;0,00;21,39;21,44;24,18;22,83;
29.10.2009;15:07:55,0;28,01;30,44;28,83;0,00;21,39;21,44;24,18;22,83;
29.10.2009;15:07:55,0;28,01;30,44;28,83;0,00;21,39;21,44;24,18;22,83;
29.10.2009;15:07:55,0;28,01;30,44;28,83;0,00;21,39;21,44;24,18;22,83;
29.10.2009;15:07:55,0;27,85;30,26;28,70;0,00;21,39;21,44;24,18;22,83;
29.10.2009;15:07:55,0;28,01;30,44;28,83;0,00;21,42;21,44;24,18;22,83;
29.10.2009;15:07:55,0;28,01;30,44;28,83;0,00;21,39;21,44;24,18;22,83;
29.10.2009;15:07:55,0;28,01;30,44;28,83;0,00;21,39;21,44;24,18;22,83;
29.10.2009;15:07:55,0;27,79;30,19;28,57;0,00;21,42;21,44;24,18;22,83;
29.10.2009;15:07:55,0;28,01;30,44;28,83;0,00;21,39;21,44;24,18;22,83;
29.10.2009;15:07:56,0;28,01;30,44;28,83;0,00;21,39;21,44;24,15;22,83;
29.10.2009;15:07:56,0;28,01;30,44;28,83;0,00;21,42;21,44;24,18;22,83;
29.10.2009;15:07:56,0;28,01;30,44;28,83;0,00;21,42;21,44;24,18;22,83;
29.10.2009;15:07:56,0;28,01;30,44;28,83;0,00;21,39;21,44;24,18;22,83;
29.10.2009;15:07:56,0;28,01;30,44;28,83;0,00;21,42;21,44;24,18;22,83;
29.10.2009;15:07:56,0;28,01;30,44;28,83;0,00;21,42;21,44;24,18;22,83;
29.10.2009;15:07:56,0;28,01;30,44;28,83;0,00;21,42;21,44;24,18;22,83;
29.10.2009;15:07:56,0;28,01;30,44;28,83;0,00;21,39;21,44;24,18;22,83;
29.10.2009;15:07:57,0;27,76;30,15;28,57;0,00;21,39;21,44;24,18;22,83;
29.10.2009;15:07:57,0;28,01;30,44;28,83;0,00;21,42;21,44;24,18;22,83;
29.10.2009;15:07:57,0;28,01;30,44;28,83;0,00;21,39;21,44;24,18;22,83;
29.10.2009;15:07:57,0;28,01;30,44;28,83;0,00;21,39;21,44;24,18;22,80;
29.10.2009;15:07:57,0;28,01;30,44;28,83;0,00;21,39;21,44;24,18;22,83;
29.10.2009;15:07:57,0;28,01;30,44;28,83;0,00;21,39;21,44;24,18;22,83;
29.10.2009;15:07:57,0;28,01;30,44;28,83;0,00;21,39;21,44;24,15;22,80;
29.10.2009;15:07:57,0;28,01;30,44;28,83;0,00;21,39;21,44;24,18;22,80;
29.10.2009;15:07:57,0;28,01;30,44;28,83;0,00;21,39;21,44;24,18;22,80;
29.10.2009;15:07:57,0;28,01;30,44;28,83;0,00;21,39;21,44;24,18;22,80;
29.10.2009;15:07:57,0;27,98;30,41;28,80;0,00;21,39;21,44;24,18;22,80;
29.10.2009;15:07:57,0;28,01;30,44;28,83;0,00;21,39;21,44;24,18;22,80;
29.10.2009;15:07:58,0;28,01;30,44;28,83;0,00;21,39;21,44;24,18;22,80;
29.10.2009;15:07:58,0;28,01;30,44;28,83;0,00;21,39;21,44;24,18;22,80;
29.10.2009;15:07:58,0;28,01;30,44;28,83;0,00;21,39;21,44;24,18;22,80;
29.10.2009;15:07:58,0;28,01;30,44;28,83;0,00;21,39;21,44;24,18;22,80;
29.10.2009;15:07:58,0;28,01;30,44;28,83;0,00;21,42;21,44;24,18;22,80;
29.10.2009;15:07:58,0;28,01;30,44;28,83;0,00;21,42;21,44;24,18;22,80;
29.10.2009;15:07:58,0;28,01;30,44;28,83;0,00;21,39;21,44;24,18;22,80;
29.10.2009;15:07:58,0;28,01;30,44;28,83;0,00;21,39;21,44;24,18;22,80;
29.10.2009;15:07:59,0;27,98;30,41;28,80;0,00;21,39;21,44;24,18;22,80;
29.10.2009;15:07:59,0;28,01;30,44;28,83;0,00;21,39;21,44;24,18;22,80;
29.10.2009;15:07:59,0;28,01;30,44;28,83;0,00;21,39;21,44;24,18;22,80;
29.10.2009;15:07:59,0;28,01;30,44;28,83;0,00;21,42;21,44;24,18;22,80;
29.10.2009;15:07:59,0;28,01;30,44;28,83;0,00;21,42;21,44;24,18;22,80;
29.10.2009;15:07:59,0;28,01;30,44;28,83;0,00;21,39;21,44;24,18;22,80;
29.10.2009;15:07:59,0;28,01;30,44;28,83;0,00;21,39;21,44;24,18;22,80;
29.10.2009;15:07:59,0;28,01;30,44;28,83;0,00;21,39;21,44;24,18;22,80;
29.10.2009;15:07:59,0;28,01;30,44;28,83;0,00;21,39;21,44;24,18;22,80;
29.10.2009;15:07:59,0;28,01;30,44;28,83;0,00;21,39;21,44;24,18;22,80;
29.10.2009;15:07:59,0;27,98;30,41;28,80;0,00;21,39;21,44;24,18;22,80;
29.10.2009;15:07:59,0;28,01;30,44;28,83;0,00;21,42;21,44;24,18;22,80;
29.10.2009;15:08:00,0;28,01;30,44;28,83;0,00;21,42;21,44;24,18;22,80;
29.10.2009;15:08:00,0;28,01;30,44;28,83;0,00;21,39;21,44;24,18;22,80;
29.10.2009;15:08:00,0;28,01;30,44;28,83;0,00;21,39;21,44;24,18;22,80;
29.10.2009;15:08:00,0;28,01;30,44;28,83;0,00;21,39;21,44;24,18;22,80;
29.10.2009;15:08:00,0;28,01;30,44;28,83;0,00;21,39;21,44;24,18;22,80;
29.10.2009;15:08:00,0;28,01;30,44;28,83;0,00;21,39;21,44;24,18;22,80;
29.10.2009;15:08:00,0;28,01;30,44;28,83;0,00;21,39;21,44;24,18;22,80;
29.10.2009;15:08:00,0;28,01;30,44;28,83;0,00;21,42;21,44;24,18;22,80;
29.10.2009;15:08:01,0;28,01;30,44;28,80;0,00;21,42;21,44;24,18;22,80;
29.10.2009;15:08:01,0;28,01;30,44;28,83;0,00;21,39;21,44;24,18;22,80;
29.10.2009;15:08:01,0;28,01;30,44;28,83;0,00;21,39;21,44;24,18;22,80;
29.10.2009;15:08:01,0;28,01;30,44;28,83;0,00;21,42;21,44;24,18;22,80;
29.10.2009;15:08:01,0;28,01;30,44;28,83;0,00;21,42;21,44;24,18;22,80;
29.10.2009;15:08:01,0;28,01;30,44;28,83;0,00;21,39;21,44;24,18;22,80;
29.10.2009;15:08:01,0;28,01;30,44;28,83;0,00;21,39;21,44;24,18;22,80;
29.10.2009;15:08:01,0;28,01;30,44;28,83;0,00;21,39;21,44;24,18;22,80;
29.10.2009;15:08:01,0;28,01;30,44;28,83;0,00;21,42;21,44;24,18;22,80;
29.10.2009;15:08:01,0;28,01;30,44;28,83;0,00;21,42;21,44;24,18;22,80;
29.10.2009;15:08:01,0;27,98;30,44;28,80;0,00;21,42;21,44;24,18;22,80;
29.10.2009;15:08:01,0;28,01;30,44;28,83;0,00;21,39;21,44;24,18;22,80;
29.10.2009;15:08:02,0;28,01;30,44;28,83;0,00;21,42;21,44;24,18;22,80;
29.10.2009;15:08:02,0;28,01;30,44;28,83;0,00;21,39;21,44;24,18;22,80;
29.10.2009;15:08:02,0;28,01;30,44;28,83;0,00;21,39;21,44;24,18;22,80;
29.10.2009;15:08:02,0;28,01;30,44;28,83;0,00;21,42;21,44;24,18;22,80;
29.10.2009;15:08:02,0;28,01;30,44;28,83;0,00;21,39;21,44;24,18;22,80;
29.10.2009;15:08:02,0;28,01;30,44;28,83;0,00;21,42;21,44;24,18;22,80;
29.10.2009;15:08:02,0;28,01;30,44;28,83;0,00;21,39;21,44;24,18;22,77;
29.10.2009;15:08:02,0;28,01;30,44;28,83;0,00;21,39;21,44;24,18;22,80;
29.10.2009;15:08:03,0;28,01;30,44;28,83;0,00;21,42;21,44;24,18;22,80;
29.10.2009;15:08:03,0;28,01;30,44;28,83;0,00;21,39;21,44;24,18;22,77;
29.10.2009;15:08:03,0;28,01;30,44;28,83;0,00;21,39;21,44;24,18;22,80;
29.10.2009;15:08:03,0;28,01;30,44;28,83;0,00;21,39;21,44;24,18;22,77;
29.10.2009;15:08:03,0;28,01;30,44;28,83;0,00;21,42;21,44;24,18;22,77;
29.10.2009;15:08:03,0;28,01;30,44;28,83;0,00;21,39;21,44;24,18;22,80;
29.10.2009;15:08:03,0;28,01;30,44;28,83;0,00;21,39;21,44;24,18;22,77;
29.10.2009;15:08:03,0;28,01;30,44;28,83;0,00;21,39;21,46;24,18;22,77;
29.10.2009;15:08:03,0;28,01;30,44;28,83;0,00;21,39;21,44;24,18;22,80;
29.10.2009;15:08:03,0;28,01;30,44;28,83;0,00;21,39;21,44;24,18;22,77;
29.10.2009;15:08:03,0;27,98;30,41;28,83;0,00;21,42;21,44;24,18;22,77;
29.10.2009;15:08:03,0;28,01;30,44;28,83;0,00;21,39;21,44;24,18;22,77;
29.10.2009;15:08:04,0;28,01;30,44;28,83;0,00;21,39;21,44;24,18;22,77;
29.10.2009;15:08:04,0;28,01;30,44;28,83;0,00;21,39;21,44;24,18;22,77;
29.10.2009;15:08:04,0;28,01;30,44;28,83;0,00;21,42;21,44;24,18;22,77;
29.10.2009;15:08:04,0;28,01;30,44;28,83;0,00;21,42;21,44;24,18;22,77;
29.10.2009;15:08:04,0;28,01;30,44;28,83;0,00;21,39;21,44;24,18;22,77;
29.10.2009;15:08:04,0;28,01;30,44;28,83;0,00;21,42;21,44;24,18;22,77;
29.10.2009;15:08:04,0;28,01;30,44;28,83;0,00;21,39;21,44;24,18;22,77;
29.10.2009;15:08:04,0;28,01;30,44;28,83;0,00;21,42;21,44;24,18;22,77;
29.10.2009;15:08:05,0;27,98;30,41;28,83;0,00;21,42;21,44;24,18;22,77;
29.10.2009;15:08:05,0;28,01;30,44;28,83;0,00;21,42;21,44;24,18;22,77;
29.10.2009;15:08:05,0;28,01;30,44;28,83;0,00;21,42;21,44;24,18;22,77;
29.10.2009;15:08:05,0;28,01;30,44;28,83;0,00;21,39;21,44;24,18;22,77;
29.10.2009;15:08:05,0;28,01;30,44;28,83;0,00;21,39;21,46;24,18;22,77;
29.10.2009;15:08:05,0;28,01;30,44;28,83;0,00;21,42;21,44;24,18;22,77;
29.10.2009;15:08:05,0;28,01;30,44;28,83;0,00;21,42;21,44;24,18;22,77;
29.10.2009;15:08:05,0;28,01;30,44;28,83;0,00;21,39;21,44;24,18;22,77;
29.10.2009;15:08:05,0;28,01;30,44;28,83;0,00;21,42;21,44;24,18;22,77;
29.10.2009;15:08:05,0;28,01;30,44;28,83;0,00;21,39;21,44;24,15;22,77;
29.10.2009;15:08:05,0;28,01;30,44;28,83;0,00;21,39;21,46;24,18;22,77;
29.10.2009;15:08:05,0;28,01;30,44;28,83;0,00;21,39;21,44;24,18;22,77;
29.10.2009;15:08:06,0;28,01;30,44;28,83;0,00;21,39;21,44;24,18;22,77;
29.10.2009;15:08:06,0;28,01;30,44;28,83;0,00;21,39;21,44;24,18;22,77;
29.10.2009;15:08:06,0;28,01;30,44;28,83;0,00;21,39;21,44;24,15;22,77;
29.10.2009;15:08:06,0;28,01;30,44;28,83;0,00;21,39;21,44;24,18;22,77;
29.10.2009;15:08:06,0;28,01;30,44;28,83;0,00;21,39;21,44;24,18;22,77;
29.10.2009;15:08:06,0;28,01;30,44;28,83;0,00;21,39;21,44;24,18;22,77;
29.10.2009;15:08:06,0;28,01;30,44;28,83;0,00;21,39;21,44;24,18;22,77;
29.10.2009;15:08:06,0;28,01;30,44;28,83;0,00;21,39;21,44;24,18;22,77;
29.10.2009;15:08:07,0;28,01;30,44;28,83;0,00;21,42;21,44;24,18;22,77;
29.10.2009;15:08:07,0;28,01;30,44;28,83;0,00;21,39;21,44;24,18;22,77;
29.10.2009;15:08:07,0;28,01;30,44;28,83;0,00;21,42;21,44;24,18;22,77;
29.10.2009;15:08:07,0;28,01;30,44;28,83;0,00;21,42;21,44;24,18;22,77;
29.10.2009;15:08:07,0;28,01;30,44;28,83;0,00;21,39;21,44;24,18;22,77;
29.10.2009;15:08:07,0;28,01;30,44;28,83;0,00;21,42;21,44;24,18;22,77;
29.10.2009;15:08:07,0;28,01;30,44;28,83;0,00;21,39;21,44;24,15;22,77;
29.10.2009;15:08:07,0;28,01;30,44;28,83;0,00;21,42;21,44;24,18;22,77;
29.10.2009;15:08:07,0;28,01;30,44;28,83;0,00;21,42;21,44;24,18;22,77;
29.10.2009;15:08:07,0;28,01;30,44;28,83;0,00;21,39;21,44;24,18;22,77;
29.10.2009;15:08:07,0;28,01;30,44;28,83;0,00;21,39;21,44;24,18;22,77;
29.10.2009;15:08:07,0;28,01;30,44;28,83;0,00;21,39;21,44;24,18;22,77;
29.10.2009;15:08:08,0;28,01;30,44;28,83;0,00;21,39;21,44;24,18;22,75;
29.10.2009;15:08:08,0;28,01;30,44;28,83;0,00;21,39;21,44;24,18;22,77;
29.10.2009;15:08:08,0;28,01;30,44;28,83;0,00;21,39;21,44;24,18;22,75;
29.10.2009;15:08:08,0;28,01;30,44;28,83;0,00;21,39;21,44;24,18;22,77;
29.10.2009;15:08:08,0;28,01;30,44;28,83;0,00;21,39;21,44;24,18;22,77;
29.10.2009;15:08:08,0;28,01;30,44;28,83;0,00;21,42;21,44;24,18;22,77;
29.10.2009;15:08:08,0;28,01;30,44;28,83;0,00;21,42;21,46;24,18;22,77;
29.10.2009;15:08:08,0;28,01;30,44;28,83;0,00;21,42;21,44;24,18;22,77;
29.10.2009;15:08:09,0;28,01;30,44;28,83;0,00;21,39;21,44;24,18;22,75;
29.10.2009;15:08:09,0;28,01;30,44;28,83;0,00;21,42;21,44;24,15;22,75;
29.10.2009;15:08:09,0;28,01;30,44;28,83;0,00;21,39;21,44;24,18;22,75;
29.10.2009;15:08:09,0;28,01;30,44;28,83;0,00;21,39;21,44;24,18;22,75;
29.10.2009;15:08:09,0;28,01;30,44;28,83;0,00;21,39;21,44;24,18;22,75;
29.10.2009;15:08:09,0;28,01;30,44;28,83;0,00;21,42;21,44;24,18;22,75;
29.10.2009;15:08:09,0;28,01;30,44;28,83;0,00;21,42;21,44;24,18;22,77;
29.10.2009;15:08:09,0;28,01;30,44;28,83;0,00;21,39;21,44;24,18;22,75;
29.10.2009;15:08:09,0;28,01;30,44;28,83;0,00;21,39;21,44;24,18;22,75;
29.10.2009;15:08:09,0;28,01;30,44;28,83;0,00;21,39;21,44;24,18;22,75;
29.10.2009;15:08:09,0;28,01;30,44;28,83;0,00;21,39;21,44;24,18;22,75;
29.10.2009;15:08:09,0;28,01;30,44;28,83;0,00;21,39;21,44;24,18;22,75;
29.10.2009;15:08:10,0;28,01;30,44;28,83;0,00;21,42;21,44;24,18;22,75;
29.10.2009;15:08:10,0;28,01;30,44;28,83;0,00;21,42;21,44;24,15;22,75;
29.10.2009;15:08:10,0;28,01;30,44;28,83;0,00;21,42;21,44;24,18;22,75;
29.10.2009;15:08:10,0;28,01;30,44;28,83;0,00;21,42;21,44;24,18;22,75;
29.10.2009;15:08:10,0;28,01;30,44;28,83;0,00;21,39;21,44;24,18;22,75;
29.10.2009;15:08:10,0;28,01;30,44;28,83;0,00;21,42;21,44;24,18;22,75;
29.10.2009;15:08:10,0;28,01;30,44;28,83;0,00;21,42;21,44;24,18;22,75;
29.10.2009;15:08:10,0;28,01;30,44;28,83;0,00;21,42;21,44;24,18;22,75;
29.10.2009;15:08:11,0;28,01;30,44;28,83;0,00;21,39;21,44;24,18;22,75;
29.10.2009;15:08:11,0;28,01;30,44;28,83;0,00;21,42;21,44;24,18;22,75;
29.10.2009;15:08:11,0;28,01;30,44;28,83;0,00;21,42;21,44;24,18;22,75;
29.10.2009;15:08:11,0;28,01;30,44;28,83;0,00;21,39;21,44;24,18;22,75;
29.10.2009;15:08:11,0;28,01;30,44;28,83;0,00;21,39;21,46;24,18;22,75;
29.10.2009;15:08:11,0;28,01;30,44;28,83;0,00;21,42;21,44;24,18;22,75;
29.10.2009;15:08:11,0;28,01;30,44;28,83;0,00;21,42;21,44;24,18;22,75;
29.10.2009;15:08:11,0;28,01;30,41;28,80;0,00;21,42;21,44;24,18;22,75;
29.10.2009;15:08:11,0;28,01;30,44;28,83;0,00;21,42;21,44;24,18;22,75;
29.10.2009;15:08:11,0;28,01;30,44;28,83;0,00;21,39;21,44;24,18;22,75;
29.10.2009;15:08:11,0;27,98;30,41;28,80;0,00;21,39;21,44;24,18;22,75;
29.10.2009;15:08:11,0;28,01;30,44;28,83;0,00;21,42;21,44;24,18;22,75;
29.10.2009;15:08:12,0;28,01;30,44;28,83;0,00;21,42;21,44;24,18;22,75;
29.10.2009;15:08:12,0;28,01;30,44;28,83;0,00;21,42;21,44;24,18;22,75;
29.10.2009;15:08:12,0;28,01;30,44;28,83;0,00;21,39;21,44;24,18;22,75;
29.10.2009;15:08:12,0;28,01;30,44;28,83;0,00;21,42;21,44;24,18;22,75;
29.10.2009;15:08:12,0;28,01;30,44;28,83;0,00;21,42;21,44;24,18;22,75;
29.10.2009;15:08:12,0;28,01;30,44;28,83;0,00;21,42;21,44;24,18;22,75;
29.10.2009;15:08:12,0;28,01;30,44;28,83;0,00;21,42;21,44;24,18;22,75;
29.10.2009;15:08:12,0;28,01;30,44;28,83;0,00;21,42;21,44;24,18;22,75;
29.10.2009;15:08:13,0;28,01;30,44;28,83;0,00;21,42;21,44;24,18;22,75;
29.10.2009;15:08:13,0;28,01;30,44;28,83;0,00;21,42;21,44;24,18;22,75;
29.10.2009;15:08:13,0;28,01;30,44;28,83;0,00;21,42;21,44;24,18;22,75;
29.10.2009;15:08:13,0;28,01;30,44;28,83;0,00;21,42;21,44;24,18;22,75;
29.10.2009;15:08:13,0;28,01;30,44;28,83;0,00;21,42;21,46;24,18;22,75;
29.10.2009;15:08:13,0;28,01;30,44;28,83;0,00;21,42;21,44;24,15;22,75;
29.10.2009;15:08:13,0;28,01;30,44;28,83;0,00;21,39;21,44;24,18;22,75;
29.10.2009;15:08:13,0;28,01;30,44;28,83;0,00;21,42;21,44;24,18;22,75;
29.10.2009;15:08:13,0;28,01;30,44;28,83;0,00;21,39;21,44;24,18;22,72;
29.10.2009;15:08:13,0;28,01;30,44;28,83;0,00;21,42;21,44;24,18;22,75;
29.10.2009;15:08:13,0;28,01;30,44;28,83;0,00;21,42;21,44;24,18;22,75;
29.10.2009;15:08:13,0;28,01;30,44;28,83;0,00;21,39;21,44;24,18;22,75;
29.10.2009;15:08:14,0;28,01;30,44;28,83;0,00;21,42;21,44;24,18;22,75;
29.10.2009;15:08:14,0;28,01;30,44;28,83;0,00;21,42;21,46;24,18;22,75;
29.10.2009;15:08:14,0;28,01;30,44;28,83;0,00;21,39;21,44;24,18;22,72;
29.10.2009;15:08:14,0;28,01;30,44;28,83;0,00;21,42;21,44;24,18;22,75;
29.10.2009;15:08:14,0;28,01;30,44;28,83;0,00;21,42;21,44;24,18;22,75;
29.10.2009;15:08:14,0;28,01;30,44;28,83;0,00;21,42;21,46;24,18;22,72;
29.10.2009;15:08:14,0;28,01;30,44;28,83;0,00;21,42;21,44;24,15;22,75;
29.10.2009;15:08:14,0;28,01;30,44;28,83;0,00;21,39;21,44;24,18;22,75;
29.10.2009;15:08:15,0;28,01;30,44;28,83;0,00;21,42;21,44;24,18;22,75;
29.10.2009;15:08:15,0;28,01;30,41;28,80;0,00;21,42;21,44;24,18;22,72;
29.10.2009;15:08:15,0;28,01;30,44;28,83;0,00;21,42;21,44;24,18;22,75;
29.10.2009;15:08:15,0;28,01;30,44;28,83;0,00;21,42;21,44;24,18;22,75;
29.10.2009;15:08:15,0;28,01;30,44;28,83;0,00;21,42;21,44;24,18;22,72;
29.10.2009;15:08:15,0;28,01;30,44;28,83;0,00;21,42;21,46;24,18;22,72;
29.10.2009;15:08:15,0;27,98;30,41;28,80;0,00;21,42;21,44;24,18;22,72;
29.10.2009;15:08:15,0;28,01;30,44;28,83;0,00;21,42;21,46;24,15;22,72;
29.10.2009;15:08:15,0;28,01;30,44;28,83;0,00;21,42;21,46;24,18;22,75;
29.10.2009;15:08:15,0;28,01;30,44;28,83;0,00;21,42;21,44;24,18;22,72;
29.10.2009;15:08:15,0;28,01;30,44;28,83;0,00;21,39;21,44;24,15;22,72;
29.10.2009;15:08:15,0;27,98;30,41;28,83;0,00;21,39;21,44;24,18;22,72;
29.10.2009;15:08:16,0;28,01;30,44;28,83;0,00;21,42;21,44;24,18;22,72;
29.10.2009;15:08:16,0;28,01;30,44;28,83;0,00;21,42;21,44;24,18;22,72;
29.10.2009;15:08:16,0;28,01;30,44;28,83;0,00;21,42;21,44;24,18;22,72;
29.10.2009;15:08:16,0;28,01;30,44;28,83;0,00;21,42;21,44;24,18;22,72;
29.10.2009;15:08:16,0;28,01;30,44;28,83;0,00;21,42;21,44;24,15;22,72;
29.10.2009;15:08:16,0;28,01;30,44;28,83;0,00;21,42;21,44;24,15;22,72;
29.10.2009;15:08:16,0;28,01;30,44;28,83;0,00;21,39;21,44;24,18;22,72;
29.10.2009;15:08:16,0;28,01;30,44;28,83;0,00;21,42;21,44;24,18;22,72;
29.10.2009;15:08:17,0;28,01;30,44;28,83;0,00;21,39;21,44;24,18;22,72;
29.10.2009;15:08:17,0;28,01;30,44;28,83;0,00;21,39;21,44;24,18;22,72;
29.10.2009;15:08:17,0;28,01;30,44;28,83;0,00;21,39;21,44;24,18;22,72;
29.10.2009;15:08:17,0;28,01;30,44;28,83;0,00;21,39;21,44;24,18;22,72;
29.10.2009;15:08:17,0;28,01;30,44;28,83;0,00;21,39;21,44;24,18;22,72;
29.10.2009;15:08:17,0;28,01;30,44;28,83;0,00;21,42;21,44;24,18;22,72;
29.10.2009;15:08:17,0;28,01;30,44;28,83;0,00;21,42;21,44;24,18;22,72;
29.10.2009;15:08:17,0;28,01;30,44;28,83;0,00;21,39;21,44;24,18;22,72;
29.10.2009;15:08:17,0;28,01;30,44;28,83;0,00;21,39;21,44;24,15;22,72;
29.10.2009;15:08:17,0;28,01;30,44;28,83;0,00;21,39;21,44;24,18;22,72;
29.10.2009;15:08:17,0;28,01;30,44;28,83;0,00;21,39;21,44;24,18;22,72;
29.10.2009;15:08:17,0;28,01;30,44;28,83;0,00;21,42;21,44;24,18;22,72;
29.10.2009;15:08:18,0;28,01;30,44;28,83;0,00;21,42;21,44;24,15;22,72;
29.10.2009;15:08:18,0;28,01;30,44;28,83;0,00;21,42;21,44;24,18;22,72;
29.10.2009;15:08:18,0;28,01;30,44;28,83;0,00;21,42;21,44;24,18;22,72;
29.10.2009;15:08:18,0;28,01;30,44;28,83;0,00;21,42;21,44;24,18;22,72;
29.10.2009;15:08:18,0;28,01;30,44;28,83;0,00;21,42;21,44;24,18;22,72;
29.10.2009;15:08:18,0;28,01;30,44;28,83;0,00;21,39;21,44;24,18;22,72;
29.10.2009;15:08:18,0;28,01;30,44;28,83;0,00;21,39;21,44;24,18;22,72;
29.10.2009;15:08:18,0;28,01;30,44;28,83;0,00;21,39;21,44;24,18;22,72;
29.10.2009;15:08:19,0;28,01;30,44;28,83;0,00;21,42;21,44;24,18;22,72;
29.10.2009;15:08:19,0;28,01;30,44;28,83;0,00;21,42;21,44;24,15;22,72;
29.10.2009;15:08:19,0;28,01;30,44;28,83;0,00;21,42;21,44;24,18;22,72;
29.10.2009;15:08:19,0;28,01;30,44;28,83;0,00;21,39;21,46;24,18;22,72;
29.10.2009;15:08:19,0;28,01;30,44;28,83;0,00;21,42;21,44;24,18;22,72;
29.10.2009;15:08:19,0;28,01;30,44;28,83;0,00;21,42;21,44;24,18;22,72;
29.10.2009;15:08:19,0;28,01;30,44;28,83;0,00;21,39;21,44;24,18;22,72;
29.10.2009;15:08:19,0;28,01;30,44;28,83;0,00;21,42;21,44;24,18;22,72;
29.10.2009;15:08:19,0;28,01;30,44;28,83;0,00;21,39;21,44;24,18;22,72;
29.10.2009;15:08:19,0;28,01;30,44;28,83;0,00;21,39;21,44;24,18;22,72;
29.10.2009;15:08:19,0;28,01;30,44;28,83;0,00;21,39;21,44;24,15;22,72;
29.10.2009;15:08:19,0;28,01;30,44;28,83;0,00;21,42;21,44;24,15;22,72;
29.10.2009;15:08:20,0;28,01;30,44;28,83;0,00;21,39;21,44;24,15;22,72;
29.10.2009;15:08:20,0;28,01;30,44;28,83;0,00;21,42;21,44;24,18;22,69;
29.10.2009;15:08:20,0;28,01;30,44;28,83;0,00;21,42;21,44;24,18;22,72;
29.10.2009;15:08:20,0;28,01;30,44;28,83;0,00;21,42;21,46;24,15;22,72;
29.10.2009;15:08:20,0;28,01;30,44;28,83;0,00;21,39;21,46;24,15;22,72;
29.10.2009;15:08:20,0;28,01;30,44;28,83;0,00;21,39;21,44;24,18;22,69;
29.10.2009;15:08:20,0;28,01;30,44;28,83;0,00;21,42;21,44;24,18;22,69;
29.10.2009;15:08:20,0;28,01;30,44;28,83;0,00;21,42;21,44;24,18;22,72;
29.10.2009;15:08:21,0;28,01;30,44;28,83;0,00;21,42;21,44;24,18;22,69;
29.10.2009;15:08:21,0;28,01;30,44;28,83;0,00;21,42;21,44;24,18;22,69;
29.10.2009;15:08:21,0;28,01;30,44;28,83;0,00;21,42;21,44;24,18;22,72;
29.10.2009;15:08:21,0;28,01;30,44;28,83;0,00;21,39;21,44;24,15;22,72;
29.10.2009;15:08:21,0;28,01;30,44;28,83;0,00;21,39;21,44;24,18;22,69;
29.10.2009;15:08:21,0;28,01;30,44;28,83;0,00;21,42;21,44;24,18;22,69;
29.10.2009;15:08:21,0;28,01;30,44;28,83;0,00;21,42;21,44;24,15;22,69;
29.10.2009;15:08:21,0;28,01;30,44;28,83;0,00;21,42;21,46;24,15;22,69;
29.10.2009;15:08:21,0;28,01;30,44;28,83;0,00;21,39;21,46;24,15;22,69;
29.10.2009;15:08:21,0;28,01;30,44;28,83;0,00;21,42;21,44;24,15;22,69;
29.10.2009;15:08:21,0;28,01;30,44;28,83;0,00;21,39;21,44;24,15;22,69;
29.10.2009;15:08:21,0;28,01;30,44;28,83;0,00;21,42;21,44;24,18;22,69;
29.10.2009;15:08:22,0;28,01;30,44;28,83;0,00;21,42;21,44;24,18;22,69;
29.10.2009;15:08:22,0;28,01;30,44;28,83;0,00;21,42;21,44;24,18;22,69;
29.10.2009;15:08:22,0;28,01;30,44;28,83;0,00;21,42;21,46;24,18;22,69;
29.10.2009;15:08:22,0;28,01;30,44;28,83;0,00;21,42;21,44;24,15;22,69;
29.10.2009;15:08:22,0;28,01;30,44;28,83;0,00;21,42;21,44;24,15;22,69;
29.10.2009;15:08:22,0;28,01;30,44;28,83;0,00;21,39;21,44;24,18;22,69;
29.10.2009;15:08:22,0;28,01;30,44;28,83;0,00;21,42;21,46;24,18;22,69;
29.10.2009;15:08:22,0;28,01;30,44;28,83;0,00;21,39;21,46;24,15;22,69;
29.10.2009;15:08:23,0;28,01;30,44;28,83;0,00;21,42;21,44;24,18;22,69;
29.10.2009;15:08:23,0;28,01;30,44;28,80;0,00;21,39;21,44;24,18;22,69;
29.10.2009;15:08:23,0;28,01;30,44;28,83;0,00;21,42;21,44;24,18;22,69;
29.10.2009;15:08:23,0;28,01;30,44;28,83;0,00;21,42;21,44;24,18;22,69;
29.10.2009;15:08:23,0;28,01;30,44;28,83;0,00;21,42;21,44;24,18;22,69;
29.10.2009;15:08:23,0;28,01;30,44;28,83;0,00;21,42;21,44;24,18;22,69;
29.10.2009;15:08:23,0;28,01;30,44;28,83;0,00;21,39;21,46;24,18;22,69;
29.10.2009;15:08:23,0;28,01;30,44;28,83;0,00;21,42;21,44;24,15;22,69;
29.10.2009;15:08:23,0;28,01;30,44;28,83;0,00;21,39;21,46;24,18;22,69;
29.10.2009;15:08:23,0;28,01;30,44;28,83;0,00;21,42;21,44;24,18;22,69;
29.10.2009;15:08:23,0;28,01;30,44;28,83;0,00;21,42;21,46;24,15;22,69;
29.10.2009;15:08:23,0;28,01;30,44;28,80;0,00;21,39;21,46;24,15;22,69;
29.10.2009;15:08:24,0;28,01;30,44;28,83;0,00;21,39;21,44;24,18;22,69;
29.10.2009;15:08:24,0;28,01;30,44;28,83;0,00;21,42;21,44;24,18;22,69;
29.10.2009;15:08:24,0;28,01;30,44;28,83;0,00;21,42;21,46;24,15;22,69;
29.10.2009;15:08:24,0;28,01;30,44;28,83;0,00;21,42;21,44;24,15;22,69;
29.10.2009;15:08:24,0;28,01;30,44;28,83;0,00;21,42;21,44;24,15;22,69;
29.10.2009;15:08:24,0;28,01;30,44;28,83;0,00;21,42;21,44;24,18;22,69;
29.10.2009;15:08:24,0;28,01;30,44;28,83;0,00;21,39;21,44;24,15;22,69;
29.10.2009;15:08:24,0;28,01;30,44;28,83;0,00;21,39;21,46;24,15;22,69;
29.10.2009;15:08:25,0;28,01;30,44;28,83;0,00;21,42;21,44;24,15;22,69;
29.10.2009;15:08:25,0;28,01;30,44;28,83;0,00;21,42;21,44;24,18;22,69;
29.10.2009;15:08:25,0;28,01;30,44;28,83;0,00;21,42;21,44;24,15;22,69;
29.10.2009;15:08:25,0;28,01;30,44;28,83;0,00;21,42;21,44;24,18;22,69;
29.10.2009;15:08:25,0;28,01;30,44;28,83;0,00;21,42;21,44;24,15;22,69;
29.10.2009;15:08:25,0;28,01;30,44;28,83;0,00;21,39;21,44;24,15;22,69;
29.10.2009;15:08:25,0;28,01;30,44;28,83;0,00;21,39;21,44;24,18;22,69;
29.10.2009;15:08:25,0;28,01;30,44;28,83;0,00;21,42;21,44;24,15;22,69;
29.10.2009;15:08:25,0;28,01;30,44;28,83;0,00;21,42;21,44;24,15;22,69;
29.10.2009;15:08:25,0;28,01;30,44;28,83;0,00;21,39;21,44;24,15;22,69;
29.10.2009;15:08:25,0;28,01;30,44;28,83;0,00;21,42;21,44;24,18;22,69;
29.10.2009;15:08:25,0;28,01;30,44;28,83;0,00;21,39;21,44;24,15;22,67;
29.10.2009;15:08:26,0;28,01;30,44;28,83;0,00;21,39;21,44;24,18;22,69;
29.10.2009;15:08:26,0;28,01;30,44;28,83;0,00;21,42;21,46;24,15;22,69;
29.10.2009;15:08:26,0;28,01;30,44;28,83;0,00;21,39;21,46;24,18;22,69;
29.10.2009;15:08:26,0;28,01;30,44;28,83;0,00;21,42;21,44;24,15;22,67;
29.10.2009;15:08:26,0;28,01;30,44;28,83;0,00;21,42;21,44;24,18;22,69;
29.10.2009;15:08:26,0;28,01;30,44;28,83;0,00;21,39;21,44;24,15;22,69;
29.10.2009;15:08:26,0;28,01;30,44;28,83;0,00;21,42;21,44;24,15;22,69;
29.10.2009;15:08:26,0;28,01;30,44;28,83;0,00;21,39;21,44;24,18;22,67;
29.10.2009;15:08:27,0;28,01;30,44;28,83;0,00;21,42;21,44;24,15;22,67;
29.10.2009;15:08:27,0;28,01;30,44;28,83;0,00;21,42;21,44;24,15;22,67;
29.10.2009;15:08:27,0;28,01;30,44;28,83;0,00;21,42;21,46;24,15;22,67;
29.10.2009;15:08:27,0;28,01;30,44;28,83;0,00;21,42;21,44;24,15;22,69;
29.10.2009;15:08:27,0;28,01;30,44;28,83;0,00;21,42;21,46;24,15;22,69;
29.10.2009;15:08:27,0;28,01;30,44;28,83;0,00;21,42;21,44;24,15;22,67;
29.10.2009;15:08:27,0;28,01;30,44;28,83;0,00;21,39;21,44;24,18;22,69;
29.10.2009;15:08:27,0;28,01;30,44;28,83;0,00;21,42;21,44;24,18;22,69;
29.10.2009;15:08:27,0;28,01;30,44;28,83;0,00;21,39;21,44;24,15;22,67;
29.10.2009;15:08:27,0;28,01;30,44;28,83;0,00;21,39;21,46;24,18;22,67;
29.10.2009;15:08:27,0;28,01;30,44;28,83;0,00;21,39;21,44;24,15;22,67;
29.10.2009;15:08:27,0;28,01;30,44;28,83;0,00;21,42;21,44;24,15;22,67;
29.10.2009;15:08:28,0;28,01;30,44;28,83;0,00;21,42;21,46;24,15;22,67;
29.10.2009;15:08:28,0;28,01;30,44;28,83;0,00;21,39;21,44;24,15;22,67;
29.10.2009;15:08:28,0;28,01;30,44;28,83;0,00;21,42;21,44;24,15;22,67;
29.10.2009;15:08:28,0;28,01;30,44;28,83;0,00;21,42;21,46;24,15;22,67;
29.10.2009;15:08:28,0;28,01;30,44;28,83;0,00;21,39;21,46;24,18;22,67;
29.10.2009;15:08:28,0;28,01;30,44;28,83;0,00;21,42;21,46;24,15;22,67;
29.10.2009;15:08:28,0;28,01;30,44;28,83;0,00;21,42;21,44;24,15;22,67;
29.10.2009;15:08:28,0;28,01;30,44;28,83;0,00;21,39;21,44;24,15;22,67;
29.10.2009;15:08:29,0;28,01;30,44;28,83;0,00;21,42;21,44;24,15;22,67;
29.10.2009;15:08:29,0;28,01;30,44;28,83;0,00;21,42;21,44;24,18;22,67;
29.10.2009;15:08:29,0;28,01;30,44;28,83;0,00;21,39;21,44;24,18;22,67;
29.10.2009;15:08:29,0;28,01;30,44;28,83;0,00;21,39;21,44;24,15;22,67;
29.10.2009;15:08:29,0;28,01;30,44;28,83;0,00;21,42;21,44;24,15;22,67;
29.10.2009;15:08:29,0;28,01;30,44;28,83;0,00;21,39;21,44;24,18;22,67;
29.10.2009;15:08:29,0;28,01;30,44;28,83;0,00;21,42;21,46;24,15;22,67;
29.10.2009;15:08:29,0;28,01;30,44;28,83;0,00;21,42;21,46;24,15;22,67;
29.10.2009;15:08:29,0;28,01;30,44;28,83;0,00;21,39;21,46;24,15;22,67;
29.10.2009;15:08:29,0;28,01;30,44;28,83;0,00;21,42;21,44;24,15;22,67;
29.10.2009;15:08:29,0;28,01;30,44;28,83;0,00;21,42;21,44;24,15;22,67;
29.10.2009;15:08:29,0;27,98;30,41;28,80;0,00;21,42;21,44;24,15;22,67;
29.10.2009;15:08:30,0;28,01;30,44;28,83;0,00;21,42;21,44;24,15;22,67;
29.10.2009;15:08:30,0;28,01;30,44;28,83;0,00;21,42;21,44;24,15;22,67;
29.10.2009;15:08:30,0;28,01;30,44;28,83;0,00;21,39;21,44;24,15;22,67;
29.10.2009;15:08:30,0;28,01;30,44;28,83;0,00;21,42;21,46;24,18;22,67;
29.10.2009;15:08:30,0;28,01;30,44;28,83;0,00;21,42;21,44;24,15;22,67;
29.10.2009;15:08:30,0;28,01;30,44;28,83;0,00;21,42;21,44;24,15;22,67;
29.10.2009;15:08:30,0;28,01;30,44;28,83;0,00;21,39;21,46;24,15;22,67;
29.10.2009;15:08:30,0;28,01;30,44;28,83;0,00;21,42;21,44;24,15;22,67;
29.10.2009;15:08:31,0;28,01;30,44;28,83;0,00;21,42;21,44;24,15;22,67;
29.10.2009;15:08:31,0;28,01;30,44;28,83;0,00;21,39;21,46;24,18;22,67;
29.10.2009;15:08:31,0;28,01;30,44;28,83;0,00;21,42;21,44;24,18;22,67;
29.10.2009;15:08:31,0;28,01;30,44;28,83;0,00;21,39;21,44;24,15;22,67;
29.10.2009;15:08:31,0;28,01;30,44;28,83;0,00;21,42;21,44;24,15;22,67;
29.10.2009;15:08:31,0;28,01;30,44;28,83;0,00;21,42;21,44;24,15;22,67;
29.10.2009;15:08:31,0;28,01;30,44;28,83;0,00;21,42;21,44;24,15;22,67;
29.10.2009;15:08:31,0;28,01;30,44;28,83;0,00;21,39;21,44;24,15;22,67;
29.10.2009;15:08:31,0;28,01;30,44;28,83;0,00;21,42;21,46;24,18;22,67;
29.10.2009;15:08:31,0;28,01;30,44;28,83;0,00;21,42;21,44;24,18;22,67;
29.10.2009;15:08:31,0;28,01;30,44;28,83;0,00;21,42;21,44;24,15;22,67;
29.10.2009;15:08:31,0;28,01;30,44;28,83;0,00;21,42;21,44;24,15;22,67;
29.10.2009;15:08:32,0;28,01;30,44;28,83;0,00;21,42;21,44;24,15;22,67;
29.10.2009;15:08:32,0;28,01;30,44;28,83;0,00;21,42;21,44;24,15;22,67;
29.10.2009;15:08:32,0;28,01;30,44;28,83;0,00;21,39;21,46;24,18;22,67;
29.10.2009;15:08:32,0;28,01;30,44;28,83;0,00;21,42;21,46;24,15;22,67;
29.10.2009;15:08:32,0;28,01;30,44;28,83;0,00;21,42;21,44;24,15;22,64;
29.10.2009;15:08:32,0;28,01;30,44;28,83;0,00;21,42;21,44;24,15;22,67;
29.10.2009;15:08:32,0;28,01;30,44;28,83;0,00;21,42;21,46;24,15;22,67;
29.10.2009;15:08:32,0;28,01;30,44;28,83;0,00;21,42;21,44;24,15;22,67;
29.10.2009;15:08:33,0;28,01;30,44;28,83;0,00;21,42;21,44;24,15;22,64;
29.10.2009;15:08:33,0;28,01;30,44;28,83;0,00;21,42;21,46;24,15;22,67;
29.10.2009;15:08:33,0;28,01;30,44;28,83;0,00;21,42;21,44;24,15;22,67;
29.10.2009;15:08:33,0;28,01;30,44;28,83;0,00;21,42;21,46;24,18;22,67;
29.10.2009;15:08:33,0;28,01;30,44;28,83;0,00;21,42;21,44;24,15;22,67;
29.10.2009;15:08:33,0;28,01;30,44;28,83;0,00;21,42;21,46;24,15;22,64;
29.10.2009;15:08:33,0;28,01;30,44;28,83;0,00;21,42;21,46;24,15;22,67;
29.10.2009;15:08:33,0;28,01;30,44;28,83;0,00;21,39;21,46;24,15;22,64;
29.10.2009;15:08:33,0;28,01;30,44;28,83;0,00;21,42;21,44;24,15;22,67;
29.10.2009;15:08:33,0;28,01;30,44;28,83;0,00;21,42;21,44;24,15;22,67;
29.10.2009;15:08:33,0;28,01;30,44;28,83;0,00;21,42;21,44;24,15;22,64;
29.10.2009;15:08:33,0;28,01;30,44;28,83;0,00;21,42;21,44;24,15;22,64;
29.10.2009;15:08:34,0;28,01;30,44;28,83;0,00;21,42;21,44;24,15;22,64;
29.10.2009;15:08:34,0;28,01;30,44;28,83;0,00;21,39;21,44;24,15;22,64;
29.10.2009;15:08:34,0;28,01;30,44;28,83;0,00;21,42;21,44;24,15;22,64;
29.10.2009;15:08:34,0;28,01;30,44;28,83;0,00;21,42;21,44;24,15;22,64;
29.10.2009;15:08:34,0;28,01;30,44;28,83;0,00;21,39;21,44;24,15;22,64;
29.10.2009;15:08:34,0;28,01;30,44;28,83;0,00;21,42;21,44;24,15;22,64;
29.10.2009;15:08:34,0;28,01;30,44;28,83;0,00;21,42;21,44;24,15;22,64;
29.10.2009;15:08:34,0;28,01;30,44;28,83;0,00;21,42;21,44;24,15;22,64;
29.10.2009;15:08:35,0;28,01;30,44;28,83;0,00;21,42;21,44;24,15;22,67;
29.10.2009;15:08:35,0;27,98;30,41;28,83;0,00;21,42;21,46;24,15;22,64;
29.10.2009;15:08:35,0;28,01;30,44;28,83;0,00;21,42;21,44;24,15;22,64;
29.10.2009;15:08:35,0;28,01;30,44;28,83;0,00;21,42;21,46;24,15;22,64;
29.10.2009;15:08:35,0;28,01;30,44;28,83;0,00;21,39;21,44;24,15;22,64;
29.10.2009;15:08:35,0;28,01;30,44;28,83;0,00;21,42;21,44;24,15;22,64;
29.10.2009;15:08:35,0;28,01;30,44;28,83;0,00;21,42;21,44;24,15;22,64;
29.10.2009;15:08:35,0;28,01;30,44;28,83;0,00;21,39;21,46;24,15;22,64;
29.10.2009;15:08:35,0;28,01;30,44;28,83;0,00;21,39;21,46;24,15;22,64;
29.10.2009;15:08:35,0;28,01;30,44;28,83;0,00;21,42;21,46;24,15;22,64;
29.10.2009;15:08:35,0;28,01;30,44;28,83;0,00;21,42;21,44;24,15;22,64;
29.10.2009;15:08:35,0;28,01;30,44;28,83;0,00;21,42;21,46;24,15;22,64;
29.10.2009;15:08:36,0;28,01;30,44;28,83;0,00;21,42;21,44;24,15;22,64;
29.10.2009;15:08:36,0;28,01;30,44;28,83;0,00;21,42;21,44;24,15;22,64;
29.10.2009;15:08:36,0;28,01;30,44;28,83;0,00;21,42;21,46;24,15;22,64;
29.10.2009;15:08:36,0;28,01;30,44;28,83;0,00;21,39;21,44;24,15;22,64;
29.10.2009;15:08:36,0;28,01;30,44;28,83;0,00;21,42;21,44;24,15;22,67;
29.10.2009;15:08:36,0;28,01;30,44;28,83;0,00;21,42;21,44;24,15;22,64;
29.10.2009;15:08:36,0;28,01;30,44;28,83;0,00;21,42;21,46;24,15;22,64;
29.10.2009;15:08:36,0;28,01;30,44;28,83;0,00;21,42;21,44;24,15;22,64;
29.10.2009;15:08:37,0;28,01;30,44;28,83;0,00;21,42;21,44;24,15;22,64;
29.10.2009;15:08:37,0;28,01;30,44;28,83;0,00;21,42;21,44;24,15;22,64;
29.10.2009;15:08:37,0;28,01;30,44;28,83;0,00;21,42;21,44;24,15;22,64;
29.10.2009;15:08:37,0;28,01;30,44;28,83;0,00;21,42;21,44;24,15;22,64;
29.10.2009;15:08:37,0;28,01;30,44;28,83;0,00;21,39;21,44;24,15;22,64;
29.10.2009;15:08:37,0;28,01;30,44;28,83;0,00;21,39;21,44;24,15;22,64;
29.10.2009;15:08:37,0;28,01;30,44;28,83;0,00;21,42;21,44;24,15;22,64;
29.10.2009;15:08:37,0;28,01;30,44;28,83;0,00;21,42;21,44;24,15;22,64;
29.10.2009;15:08:37,0;28,01;30,44;28,83;0,00;21,42;21,44;24,15;22,64;
29.10.2009;15:08:37,0;28,01;30,44;28,83;0,00;21,42;21,44;24,15;22,64;
29.10.2009;15:08:37,0;28,01;30,44;28,83;0,00;21,42;21,46;24,15;22,64;
29.10.2009;15:08:37,0;28,01;30,44;28,83;0,00;21,39;21,44;24,15;22,64;
29.10.2009;15:08:38,0;28,01;30,44;28,83;0,00;21,42;21,44;24,15;22,64;
29.10.2009;15:08:38,0;28,01;30,44;28,83;0,00;21,39;21,46;24,15;22,64;
29.10.2009;15:08:38,0;28,01;30,44;28,83;0,00;21,42;21,44;24,15;22,64;
29.10.2009;15:08:38,0;28,01;30,44;28,83;0,00;21,42;21,44;24,15;22,64;
29.10.2009;15:08:38,0;28,01;30,44;28,83;0,00;21,42;21,44;24,15;22,64;
29.10.2009;15:08:38,0;28,01;30,44;28,83;0,00;21,39;21,46;24,15;22,64;
29.10.2009;15:08:38,0;28,01;30,44;28,83;0,00;21,42;21,44;24,15;22,64;
29.10.2009;15:08:38,0;28,01;30,44;28,83;0,00;21,42;21,46;24,15;22,64;
29.10.2009;15:08:39,0;28,01;30,44;28,83;0,00;21,42;21,46;24,15;22,64;
29.10.2009;15:08:39,0;28,01;30,44;28,83;0,00;21,42;21,46;24,15;22,64;
29.10.2009;15:08:39,0;28,01;30,44;28,83;0,00;21,42;21,46;24,15;22,64;
29.10.2009;15:08:39,0;28,01;30,44;28,83;0,00;21,42;21,44;24,15;22,64;
29.10.2009;15:08:39,0;28,01;30,44;28,83;0,00;21,42;21,44;24,15;22,64;
29.10.2009;15:08:39,0;28,01;30,44;28,83;0,00;21,42;21,44;24,15;22,64;
29.10.2009;15:08:39,0;28,01;30,44;28,83;0,00;21,42;21,46;24,15;22,64;
29.10.2009;15:08:39,0;28,01;30,44;28,83;0,00;21,42;21,46;24,15;22,64;
29.10.2009;15:08:39,0;28,01;30,44;28,83;0,00;21,42;21,44;24,15;22,64;
29.10.2009;15:08:39,0;28,01;30,44;28,83;0,00;21,39;21,46;24,15;22,64;
29.10.2009;15:08:39,0;28,01;30,44;28,83;0,00;21,42;21,44;24,15;22,64;
29.10.2009;15:08:39,0;28,01;30,44;28,83;0,00;21,42;21,44;24,15;22,64;
29.10.2009;15:08:40,0;28,01;30,44;28,83;0,00;21,42;21,46;24,15;22,64;
29.10.2009;15:08:40,0;28,01;30,44;28,83;0,00;21,42;21,46;24,15;22,61;
29.10.2009;15:08:40,0;28,01;30,44;28,83;0,00;21,42;21,44;24,15;22,64;
29.10.2009;15:08:40,0;28,01;30,44;28,83;0,00;21,42;21,44;24,15;22,61;
29.10.2009;15:08:40,0;28,01;30,44;28,83;0,00;21,39;21,46;24,15;22,61;
29.10.2009;15:08:40,0;28,01;30,44;28,83;0,00;21,42;21,44;24,15;22,61;
29.10.2009;15:08:40,0;28,01;30,44;28,83;0,00;21,42;21,44;24,15;22,61;
29.10.2009;15:08:40,0;28,01;30,44;28,83;0,00;21,42;21,46;24,15;22,61;
29.10.2009;15:08:41,0;28,01;30,44;28,83;0,00;21,42;21,46;24,15;22,61;
29.10.2009;15:08:41,0;28,01;30,44;28,83;0,00;21,42;21,46;24,15;22,64;
29.10.2009;15:08:41,0;28,01;30,44;28,83;0,00;21,42;21,44;24,15;22,64;
29.10.2009;15:08:41,0;28,01;30,44;28,83;0,00;21,39;21,46;24,15;22,61;
29.10.2009;15:08:41,0;28,01;30,44;28,83;0,00;21,42;21,46;24,15;22,61;
29.10.2009;15:08:41,0;28,01;30,44;28,83;0,00;21,39;21,46;24,15;22,61;
29.10.2009;15:08:41,0;28,01;30,44;28,83;0,00;21,42;21,44;24,15;22,61;
29.10.2009;15:08:41,0;28,01;30,44;28,83;0,00;21,39;21,46;24,15;22,61;
29.10.2009;15:08:41,0;28,01;30,44;28,83;0,00;21,42;21,46;24,15;22,61;
29.10.2009;15:08:41,0;28,01;30,44;28,83;0,00;21,42;21,46;24,15;22,61;
29.10.2009;15:08:41,0;28,01;30,44;28,83;0,00;21,42;21,44;24,15;22,61;
29.10.2009;15:08:41,0;28,01;30,44;28,83;0,00;21,42;21,46;24,15;22,61;
29.10.2009;15:08:42,0;28,01;30,44;28,83;0,00;21,42;21,44;24,15;22,61;
29.10.2009;15:08:42,0;28,01;30,44;28,83;0,00;21,42;21,46;24,15;22,61;
29.10.2009;15:08:42,0;28,01;30,44;28,83;0,00;21,42;21,46;24,15;22,61;
29.10.2009;15:08:42,0;28,01;30,44;28,83;0,00;21,42;21,46;24,15;22,61;
29.10.2009;15:08:42,0;28,01;30,44;28,83;0,00;21,42;21,44;24,15;22,61;
29.10.2009;15:08:42,0;28,01;30,44;28,83;0,00;21,42;21,44;24,15;22,61;
29.10.2009;15:08:42,0;28,01;30,44;28,83;0,00;21,42;21,44;24,15;22,61;
29.10.2009;15:08:42,0;28,01;30,44;28,83;0,00;21,42;21,44;24,15;22,61;
29.10.2009;15:08:43,0;28,01;30,44;28,83;0,00;21,42;21,44;24,15;22,61;
29.10.2009;15:08:43,0;28,01;30,44;28,83;0,00;21,42;21,44;24,15;22,61;
29.10.2009;15:08:43,0;28,01;30,44;28,83;0,00;21,42;21,46;24,15;22,61;
29.10.2009;15:08:43,0;28,01;30,44;28,83;0,00;21,42;21,44;24,15;22,61;
29.10.2009;15:08:43,0;28,01;30,44;28,83;0,00;21,42;21,46;24,15;22,61;
29.10.2009;15:08:43,0;28,01;30,44;28,83;0,00;21,42;21,44;24,15;22,61;
29.10.2009;15:08:43,0;28,01;30,44;28,83;0,00;21,42;21,44;24,15;22,61;
29.10.2009;15:08:43,0;28,01;30,44;28,83;0,00;21,42;21,44;24,15;22,61;
29.10.2009;15:08:43,0;28,01;30,44;28,83;0,00;21,42;21,44;24,15;22,61;
29.10.2009;15:08:43,0;28,01;30,44;28,83;0,00;21,42;21,44;24,15;22,61;
29.10.2009;15:08:43,0;28,01;30,44;28,83;0,00;21,42;21,44;24,15;22,61;
29.10.2009;15:08:43,0;28,01;30,44;28,83;0,00;21,42;21,46;24,15;22,61;
29.10.2009;15:08:44,0;28,01;30,44;28,83;0,00;21,42;21,46;24,15;22,61;
29.10.2009;15:08:44,0;28,01;30,44;28,83;0,00;21,42;21,46;24,15;22,61;
29.10.2009;15:08:44,0;28,01;30,44;28,83;0,00;21,42;21,46;24,15;22,61;
29.10.2009;15:08:44,0;28,01;30,44;28,83;0,00;21,42;21,46;24,15;22,61;
29.10.2009;15:08:44,0;28,01;30,44;28,83;0,00;21,42;21,46;24,15;22,61;
29.10.2009;15:08:44,0;28,01;30,44;28,83;0,00;21,39;21,44;24,15;22,61;
29.10.2009;15:08:44,0;28,01;30,44;28,83;0,00;21,42;21,44;24,15;22,61;
29.10.2009;15:08:44,0;28,01;30,44;28,83;0,00;21,42;21,46;24,15;22,61;
29.10.2009;15:08:45,0;28,01;30,44;28,83;0,00;21,42;21,44;24,15;22,61;
29.10.2009;15:08:45,0;28,01;30,44;28,83;0,00;21,42;21,44;24,15;22,58;
29.10.2009;15:08:45,0;28,01;30,44;28,83;0,00;21,42;21,44;24,15;22,61;
29.10.2009;15:08:45,0;28,01;30,44;28,83;0,00;21,42;21,46;24,15;22,61;
29.10.2009;15:08:45,0;28,01;30,44;28,83;0,00;21,42;21,46;24,15;22,61;
29.10.2009;15:08:45,0;28,01;30,44;28,83;0,00;21,42;21,46;24,15;22,61;
29.10.2009;15:08:45,0;28,01;30,44;28,83;0,00;21,39;21,46;24,15;22,61;
29.10.2009;15:08:45,0;28,01;30,44;28,83;0,00;21,42;21,44;24,15;22,61;
29.10.2009;15:08:45,0;28,01;30,44;28,83;0,00;21,42;21,46;24,15;22,61;
29.10.2009;15:08:45,0;28,01;30,44;28,83;0,00;21,42;21,46;24,15;22,61;
29.10.2009;15:08:45,0;28,01;30,44;28,83;0,00;21,39;21,46;24,15;22,58;
29.10.2009;15:08:45,0;28,01;30,44;28,83;0,00;21,42;21,44;24,15;22,61;
29.10.2009;15:08:46,0;28,01;30,44;28,83;0,00;21,42;21,46;24,15;22,61;
29.10.2009;15:08:46,0;28,01;30,44;28,83;0,00;21,39;21,44;24,15;22,58;
29.10.2009;15:08:46,0;28,01;30,44;28,83;0,00;21,42;21,46;24,15;22,61;
29.10.2009;15:08:46,0;28,01;30,44;28,83;0,00;21,42;21,44;24,15;22,61;
29.10.2009;15:08:46,0;28,01;30,44;28,83;0,00;21,42;21,44;24,15;22,61;
29.10.2009;15:08:46,0;28,01;30,44;28,83;0,00;21,42;21,44;24,15;22,61;
29.10.2009;15:08:46,0;28,01;30,44;28,83;0,00;21,42;21,46;24,15;22,61;
29.10.2009;15:08:46,0;28,01;30,44;28,83;0,00;21,42;21,46;24,15;22,61;
29.10.2009;15:08:47,0;28,01;30,44;28,83;0,00;21,42;21,44;24,15;22,61;
29.10.2009;15:08:47,0;28,01;30,44;28,83;0,00;21,42;21,44;24,15;22,61;
29.10.2009;15:08:47,0;28,01;30,44;28,83;0,00;21,42;21,44;24,15;22,61;
29.10.2009;15:08:47,0;28,01;30,44;28,83;0,00;21,42;21,46;24,15;22,61;
29.10.2009;15:08:47,0;28,01;30,44;28,83;0,00;21,42;21,44;24,15;22,61;
29.10.2009;15:08:47,0;28,01;30,44;28,83;0,00;21,42;21,44;24,15;22,61;
29.10.2009;15:08:47,0;28,01;30,44;28,83;0,00;21,42;21,44;24,15;22,61;
29.10.2009;15:08:47,0;28,01;30,44;28,83;0,00;21,42;21,46;24,15;22,61;
29.10.2009;15:08:47,0;28,01;30,44;28,83;0,00;21,42;21,44;24,15;22,61;
29.10.2009;15:08:47,0;28,01;30,44;28,83;0,00;21,42;21,46;24,15;22,61;
29.10.2009;15:08:47,0;28,01;30,44;28,83;0,00;21,42;21,44;24,15;22,61;
29.10.2009;15:08:47,0;28,01;30,44;28,83;0,00;21,42;21,46;24,15;22,58;
29.10.2009;15:08:48,0;28,01;30,44;28,83;0,00;21,42;21,44;24,15;22,61;
29.10.2009;15:08:48,0;28,01;30,44;28,83;0,00;21,42;21,44;24,15;22,58;
29.10.2009;15:08:48,0;28,01;30,44;28,83;0,00;21,42;21,44;24,15;22,61;
29.10.2009;15:08:48,0;28,01;30,44;28,83;0,00;21,42;21,44;24,15;22,58;
29.10.2009;15:08:48,0;28,01;30,44;28,83;0,00;21,42;21,46;24,15;22,58;
29.10.2009;15:08:48,0;28,01;30,44;28,83;0,00;21,42;21,46;24,15;22,58;
29.10.2009;15:08:48,0;28,01;30,44;28,83;0,00;21,42;21,44;24,15;22,58;
29.10.2009;15:08:48,0;28,01;30,44;28,83;0,00;21,42;21,44;24,15;22,58;
29.10.2009;15:08:49,0;28,01;30,44;28,83;0,00;21,42;21,46;24,15;22,58;
29.10.2009;15:08:49,0;28,01;30,44;28,83;0,00;21,42;21,46;24,15;22,58;
29.10.2009;15:08:49,0;28,01;30,44;28,83;0,00;21,42;21,46;24,15;22,58;
29.10.2009;15:08:49,0;28,01;30,44;28,83;0,00;21,42;21,46;24,15;22,58;
29.10.2009;15:08:49,0;28,01;30,44;28,83;0,00;21,42;21,44;24,15;22,58;
29.10.2009;15:08:49,0;28,01;30,44;28,83;0,00;21,42;21,46;24,15;22,58;
29.10.2009;15:08:49,0;28,01;30,44;28,83;0,00;21,42;21,46;24,15;22,58;
29.10.2009;15:08:49,0;28,01;30,44;28,83;0,00;21,42;21,46;24,15;22,58;
29.10.2009;15:08:49,0;28,01;30,44;28,83;0,00;21,42;21,46;24,15;22,58;
29.10.2009;15:08:49,0;28,01;30,44;28,83;0,00;21,42;21,44;24,15;22,58;
29.10.2009;15:08:49,0;28,01;30,44;28,83;0,00;21,42;21,46;24,15;22,58;
29.10.2009;15:08:49,0;28,01;30,44;28,83;0,00;21,42;21,44;24,15;22,58;
29.10.2009;15:08:50,0;28,01;30,44;28,83;0,00;21,42;21,44;24,15;22,58;
29.10.2009;15:08:50,0;28,01;30,44;28,83;0,00;21,42;21,46;24,15;22,58;
29.10.2009;15:08:50,0;28,01;30,44;28,83;0,00;21,42;21,44;24,15;22,58;
29.10.2009;15:08:50,0;28,01;30,44;28,83;0,00;21,39;21,44;24,15;22,58;
29.10.2009;15:08:50,0;28,01;30,44;28,83;0,00;21,42;21,46;24,15;22,58;
29.10.2009;15:08:50,0;28,01;30,44;28,83;0,00;21,39;21,46;24,15;22,58;
29.10.2009;15:08:50,0;28,01;30,44;28,83;0,00;21,42;21,44;24,15;22,58;
29.10.2009;15:08:50,0;28,01;30,44;28,83;0,00;21,42;21,44;24,15;22,58;
29.10.2009;15:08:51,0;28,01;30,44;28,83;0,00;21,42;21,46;24,15;22,58;
29.10.2009;15:08:51,0;28,01;30,44;28,83;0,00;21,42;21,46;24,15;22,58;
29.10.2009;15:08:51,0;28,01;30,44;28,83;0,00;21,42;21,44;24,15;22,58;
29.10.2009;15:08:51,0;28,01;30,44;28,83;0,00;21,42;21,46;24,15;22,58;
29.10.2009;15:08:51,0;28,01;30,44;28,83;0,00;21,42;21,44;24,15;22,58;
29.10.2009;15:08:51,0;28,01;30,44;28,83;0,00;21,42;21,46;24,15;22,58;
29.10.2009;15:08:51,0;28,01;30,44;28,83;0,00;21,39;21,44;24,15;22,58;
29.10.2009;15:08:51,0;28,01;30,44;28,83;0,00;21,42;21,44;24,15;22,58;
29.10.2009;15:08:51,0;28,01;30,44;28,83;0,00;21,42;21,46;24,15;22,58;
29.10.2009;15:08:51,0;28,01;30,44;28,83;0,00;21,42;21,44;24,15;22,58;
29.10.2009;15:08:51,0;28,01;30,44;28,83;0,00;21,42;21,46;24,15;22,58;
29.10.2009;15:08:51,0;28,01;30,44;28,83;0,00;21,42;21,46;24,15;22,58;
29.10.2009;15:08:52,0;28,01;30,44;28,83;0,00;21,42;21,46;24,15;22,58;
29.10.2009;15:08:52,0;28,01;30,44;28,83;0,00;21,42;21,46;24,15;22,58;
29.10.2009;15:08:52,0;28,01;30,44;28,83;0,00;21,42;21,44;24,15;22,58;
29.10.2009;15:08:52,0;28,01;30,44;28,83;0,00;21,42;21,46;24,15;22,58;
29.10.2009;15:08:52,0;28,01;30,44;28,83;0,00;21,42;21,46;24,15;22,58;
29.10.2009;15:08:52,0;28,01;30,44;28,83;0,00;21,42;21,46;24,15;22,58;
29.10.2009;15:08:52,0;28,01;30,44;28,83;0,00;21,42;21,46;24,15;22,58;
29.10.2009;15:08:52,0;28,01;30,44;28,83;0,00;21,42;21,46;24,15;22,58;
29.10.2009;15:08:53,0;28,01;30,44;28,83;0,00;21,42;21,44;24,15;22,58;
29.10.2009;15:08:53,0;28,01;30,44;28,83;0,00;21,42;21,44;24,15;22,58;
29.10.2009;15:08:53,0;28,01;30,44;28,83;0,00;21,42;21,46;24,15;22,58;
29.10.2009;15:08:53,0;28,01;30,44;28,83;0,00;21,42;21,46;24,15;22,58;
29.10.2009;15:08:53,0;28,01;30,44;28,83;0,00;21,42;21,46;24,15;22,58;
29.10.2009;15:08:53,0;28,01;30,44;28,83;0,00;21,42;21,44;24,15;22,58;
29.10.2009;15:08:53,0;28,01;30,44;28,83;0,00;21,42;21,44;24,15;22,58;
29.10.2009;15:08:53,0;28,01;30,44;28,83;0,00;21,42;21,46;24,15;22,58;
29.10.2009;15:08:53,0;28,01;30,44;28,83;0,00;21,42;21,46;24,15;22,58;
29.10.2009;15:08:53,0;28,01;30,44;28,83;0,00;21,42;21,46;24,15;22,58;
29.10.2009;15:08:53,0;28,01;30,44;28,83;0,00;21,42;21,46;24,15;22,58;
29.10.2009;15:08:53,0;28,01;30,44;28,83;0,00;21,42;21,44;24,15;22,58;
29.10.2009;15:08:54,0;28,01;30,44;28,83;0,00;21,39;21,46;24,15;22,58;
29.10.2009;15:08:54,0;28,01;30,44;28,83;0,00;21,42;21,46;24,15;22,58;
29.10.2009;15:08:54,0;28,01;30,44;28,83;0,00;21,42;21,46;24,15;22,58;
29.10.2009;15:08:54,0;28,01;30,44;28,83;0,00;21,42;21,44;24,15;22,58;
29.10.2009;15:08:54,0;28,01;30,44;28,83;0,00;21,42;21,44;24,15;22,58;
29.10.2009;15:08:54,0;28,01;30,44;28,83;0,00;21,42;21,46;24,15;22,58;
29.10.2009;15:08:54,0;28,01;30,44;28,83;0,00;21,42;21,46;24,15;22,58;
29.10.2009;15:08:54,0;28,01;30,44;28,83;0,00;21,42;21,46;24,15;22,58;
29.10.2009;15:08:55,0;27,98;30,44;28,83;0,00;21,42;21,46;24,15;22,58;
29.10.2009;15:08:55,0;28,01;30,44;28,83;0,00;21,42;21,46;24,12;22,56;
29.10.2009;15:08:55,0;28,01;30,44;28,83;0,00;21,42;21,46;24,15;22,56;
29.10.2009;15:08:55,0;28,01;30,44;28,83;0,00;21,42;21,46;24,15;22,58;
29.10.2009;15:08:55,0;28,01;30,44;28,83;0,00;21,42;21,46;24,15;22,58;
29.10.2009;15:08:55,0;28,01;30,44;28,83;0,00;21,42;21,46;24,15;22,56;
29.10.2009;15:08:55,0;28,01;30,44;28,83;0,00;21,42;21,44;24,15;22,56;
29.10.2009;15:08:55,0;28,01;30,44;28,83;0,00;21,39;21,46;24,15;22,58;
29.10.2009;15:08:55,0;28,01;30,44;28,83;0,00;21,42;21,46;24,12;22,56;
29.10.2009;15:08:55,0;28,01;30,44;28,83;0,00;21,42;21,46;24,15;22,58;
29.10.2009;15:08:55,0;27,88;30,30;28,70;0,00;21,42;21,46;24,15;22,58;
29.10.2009;15:08:55,0;28,01;30,44;28,83;0,00;21,42;21,46;24,15;22,56;
29.10.2009;15:08:56,0;28,01;30,44;28,83;0,00;21,42;21,46;24,15;22,58;
29.10.2009;15:08:56,0;28,01;30,44;28,83;0,00;21,42;21,46;24,15;22,56;
29.10.2009;15:08:56,0;28,01;30,44;28,83;0,00;21,42;21,46;24,15;22,58;
29.10.2009;15:08:56,0;28,01;30,44;28,83;0,00;21,42;21,46;24,15;22,58;
29.10.2009;15:08:56,0;28,01;30,44;28,83;0,00;21,42;21,44;24,15;22,56;
29.10.2009;15:08:56,0;28,01;30,44;28,83;0,00;21,42;21,46;24,15;22,56;
29.10.2009;15:08:56,0;28,01;30,44;28,83;0,00;21,42;21,46;24,15;22,56;
29.10.2009;15:08:56,0;28,01;30,44;28,83;0,00;21,42;21,46;24,15;22,56;
29.10.2009;15:08:57,0;27,51;29,86;28,30;0,00;21,42;21,44;24,12;22,58;
29.10.2009;15:08:57,0;28,01;30,44;28,83;0,00;21,42;21,46;24,15;22,56;
29.10.2009;15:08:57,0;28,01;30,44;28,83;0,00;21,42;21,46;24,15;22,58;
29.10.2009;15:08:57,0;28,01;30,44;28,83;0,00;21,42;21,46;24,15;22,56;
29.10.2009;15:08:57,0;28,01;30,44;28,83;0,00;21,42;21,46;24,15;22,56;
29.10.2009;15:08:57,0;28,01;30,44;28,83;0,00;21,42;21,46;24,15;22,56;
29.10.2009;15:08:57,0;28,01;30,44;28,83;0,00;21,42;21,46;24,15;22,56;
29.10.2009;15:08:57,0;28,01;30,44;28,83;0,00;21,42;21,44;24,12;22,56;
29.10.2009;15:08:57,0;28,01;30,44;28,83;0,00;21,42;21,44;24,15;22,56;
29.10.2009;15:08:57,0;28,01;30,44;28,83;0,00;21,42;21,46;24,12;22,56;
29.10.2009;15:08:57,0;27,95;30,37;28,80;0,00;21,42;21,44;24,15;22,56;
29.10.2009;15:08:57,0;28,01;30,44;28,83;0,00;21,42;21,44;24,15;22,56;
29.10.2009;15:08:58,0;28,01;30,44;28,83;0,00;21,42;21,44;24,15;22,56;
29.10.2009;15:08:58,0;28,01;30,44;28,83;0,00;21,42;21,46;24,12;22,56;
29.10.2009;15:08:58,0;28,01;30,44;28,83;0,00;21,42;21,44;24,15;22,56;
29.10.2009;15:08:58,0;28,01;30,44;28,83;0,00;21,42;21,46;24,15;22,56;
29.10.2009;15:08:58,0;28,01;30,44;28,83;0,00;21,42;21,46;24,12;22,56;
29.10.2009;15:08:58,0;28,01;30,44;28,83;0,00;21,42;21,46;24,15;22,56;
29.10.2009;15:08:58,0;28,01;30,44;28,83;0,00;21,42;21,46;24,15;22,56;
29.10.2009;15:08:58,0;28,01;30,44;28,83;0,00;21,42;21,46;24,15;22,56;
29.10.2009;15:08:59,0;27,76;30,15;28,57;0,00;21,42;21,46;24,15;22,56;
29.10.2009;15:08:59,0;28,01;30,44;28,83;0,00;21,42;21,44;24,12;22,56;
29.10.2009;15:08:59,0;28,01;30,44;28,83;0,00;21,42;21,46;24,12;22,56;
29.10.2009;15:08:59,0;28,01;30,44;28,83;0,00;21,42;21,46;24,15;22,56;
29.10.2009;15:08:59,0;28,01;30,44;28,83;0,00;21,42;21,46;24,15;22,56;
29.10.2009;15:08:59,0;28,01;30,44;28,83;0,00;21,39;21,44;24,15;22,56;
29.10.2009;15:08:59,0;28,01;30,44;28,83;0,00;21,42;21,46;24,15;22,56;
29.10.2009;15:08:59,0;28,01;30,44;28,83;0,00;21,42;21,44;24,15;22,56;
29.10.2009;15:08:59,0;28,01;30,44;28,83;0,00;21,39;21,46;24,15;22,56;
29.10.2009;15:08:59,0;28,01;30,44;28,83;0,00;21,42;21,46;24,15;22,56;
29.10.2009;15:08:59,0;27,67;30,04;28,47;0,00;21,42;21,46;24,15;22,56;
29.10.2009;15:08:59,0;28,01;30,44;28,83;0,00;21,42;21,46;24,15;22,56;
29.10.2009;15:09:00,0;28,01;30,44;28,83;0,00;21,42;21,46;24,12;22,56;
29.10.2009;15:09:00,0;28,01;30,44;28,83;0,00;21,42;21,46;24,15;22,56;
29.10.2009;15:09:00,0;28,01;30,44;28,83;0,00;21,42;21,46;24,15;22,56;
29.10.2009;15:09:00,0;28,01;30,44;28,83;0,00;21,42;21,46;24,12;22,56;
29.10.2009;15:09:00,0;27,70;30,04;28,47;0,00;21,42;21,46;24,12;22,56;
29.10.2009;15:09:00,0;28,01;30,44;28,83;0,00;21,42;21,46;24,12;22,56;
29.10.2009;15:09:00,0;28,01;30,44;28,83;0,00;21,42;21,46;24,12;22,56;
29.10.2009;15:09:00,0;28,01;30,44;28,83;0,00;21,42;21,46;24,15;22,56;
29.10.2009;15:09:01,0;27,91;30,33;28,73;0,00;21,42;21,46;24,15;22,56;
29.10.2009;15:09:01,0;28,01;30,44;28,83;0,00;21,39;21,46;24,12;22,56;
29.10.2009;15:09:01,0;28,01;30,44;28,83;0,00;21,42;21,46;24,15;22,56;
29.10.2009;15:09:01,0;28,01;30,44;28,83;0,00;21,42;21,46;24,15;22,56;
29.10.2009;15:09:01,0;28,01;30,44;28,83;0,00;21,42;21,46;24,12;22,56;
29.10.2009;15:09:01,0;28,01;30,44;28,83;0,00;21,42;21,44;24,12;22,56;
29.10.2009;15:09:01,0;28,01;30,44;28,83;0,00;21,42;21,44;24,12;22,56;
29.10.2009;15:09:01,0;28,01;30,44;28,83;0,00;21,42;21,46;24,12;22,56;
29.10.2009;15:09:01,0;28,01;30,44;28,83;0,00;21,42;21,46;24,12;22,56;
29.10.2009;15:09:01,0;28,01;30,44;28,83;0,00;21,42;21,46;24,12;22,56;
29.10.2009;15:09:01,0;28,01;30,44;28,83;0,00;21,39;21,46;24,15;22,56;
29.10.2009;15:09:01,0;28,01;30,44;28,83;0,00;21,42;21,44;24,12;22,56;
29.10.2009;15:09:02,0;28,01;30,44;28,83;0,00;21,42;21,46;24,12;22,56;
29.10.2009;15:09:02,0;28,01;30,44;28,83;0,00;21,42;21,46;24,12;22,56;
29.10.2009;15:09:02,0;28,01;30,44;28,83;0,00;21,42;21,46;24,09;22,56;
29.10.2009;15:09:02,0;28,01;30,44;28,83;0,00;21,42;21,46;24,09;22,56;
29.10.2009;15:09:02,0;28,01;30,44;28,83;0,00;21,42;21,44;24,09;22,56;
29.10.2009;15:09:02,0;28,01;30,44;28,83;0,00;21,42;21,44;24,09;22,56;
29.10.2009;15:09:02,0;28,01;30,44;28,83;0,00;21,42;21,46;24,09;22,56;
29.10.2009;15:09:02,0;28,01;30,44;28,83;0,00;21,42;21,46;24,09;22,56;
29.10.2009;15:09:03,0;28,01;30,44;28,83;0,00;21,42;21,46;24,09;22,56;
29.10.2009;15:09:03,0;28,01;30,44;28,83;0,00;21,42;21,46;24,06;22,56;
29.10.2009;15:09:03,0;28,01;30,44;28,83;0,00;21,42;21,46;24,06;22,56;
29.10.2009;15:09:03,0;28,01;30,44;28,83;0,00;21,42;21,46;24,09;22,56;
29.10.2009;15:09:03,0;28,01;30,44;28,83;0,00;21,42;21,46;24,06;22,56;
29.10.2009;15:09:03,0;28,01;30,44;28,83;0,00;21,42;21,46;24,06;22,56;
29.10.2009;15:09:03,0;28,01;30,44;28,83;0,00;21,42;21,44;24,06;22,56;
29.10.2009;15:09:03,0;28,01;30,44;28,83;0,00;21,42;21,46;24,06;22,56;
29.10.2009;15:09:03,0;28,01;30,44;28,83;0,00;21,39;21,46;24,03;22,56;
29.10.2009;15:09:03,0;28,01;30,44;28,83;0,00;21,42;21,46;24,03;22,56;
29.10.2009;15:09:03,0;27,98;30,41;28,83;0,00;21,42;21,46;24,03;22,56;
29.10.2009;15:09:03,0;28,01;30,44;28,83;0,00;21,42;21,46;24,03;22,56;
29.10.2009;15:09:04,0;28,01;30,44;28,83;0,00;21,42;21,46;24,03;22,56;
29.10.2009;15:09:04,0;28,01;30,44;28,83;0,00;21,42;21,46;24,03;22,56;
29.10.2009;15:09:04,0;28,01;30,44;28,83;0,00;21,42;21,46;24,03;22,56;
29.10.2009;15:09:04,0;28,01;30,44;28,83;0,00;21,42;21,44;24,03;22,56;
29.10.2009;15:09:04,0;28,01;30,44;28,83;0,00;21,42;21,44;24,03;22,56;
29.10.2009;15:09:04,0;28,01;30,44;28,83;0,00;21,42;21,46;24,03;22,56;
29.10.2009;15:09:04,0;28,01;30,44;28,83;0,00;21,42;21,46;24,00;22,56;
29.10.2009;15:09:04,0;28,01;30,44;28,83;0,00;21,42;21,46;24,00;22,56;
29.10.2009;15:09:05,0;28,01;30,44;28,83;0,00;21,42;21,46;24,00;22,56;
29.10.2009;15:09:05,0;28,01;30,44;28,83;0,00;21,42;21,46;24,00;22,56;
29.10.2009;15:09:05,0;28,01;30,44;28,83;0,00;21,42;21,46;24,00;22,56;
29.10.2009;15:09:05,0;28,01;30,44;28,83;0,00;21,42;21,46;24,00;22,56;
29.10.2009;15:09:05,0;28,01;30,44;28,83;0,00;21,42;21,46;24,00;22,56;
29.10.2009;15:09:05,0;28,01;30,44;28,83;0,00;21,42;21,46;24,00;22,56;
29.10.2009;15:09:05,0;28,01;30,41;28,83;0,00;21,42;21,46;24,00;22,56;
29.10.2009;15:09:05,0;28,01;30,44;28,83;0,00;21,42;21,46;24,00;22,56;
29.10.2009;15:09:05,0;28,01;30,44;28,83;0,00;21,42;21,44;24,00;22,56;
29.10.2009;15:09:05,0;28,01;30,44;28,83;0,00;21,42;21,46;24,00;22,56;
29.10.2009;15:09:05,0;28,01;30,44;28,83;0,00;21,42;21,46;24,00;22,56;
29.10.2009;15:09:05,0;28,01;30,44;28,83;0,00;21,42;21,44;23,98;22,56;
29.10.2009;15:09:06,0;28,01;30,44;28,83;0,00;21,42;21,46;24,00;22,56;
29.10.2009;15:09:06,0;28,01;30,44;28,83;0,00;21,42;21,46;23,98;22,56;
29.10.2009;15:09:06,0;28,01;30,44;28,83;0,00;21,42;21,46;23,98;22,56;
29.10.2009;15:09:06,0;28,01;30,44;28,83;0,00;21,42;21,46;23,98;22,56;
29.10.2009;15:09:06,0;28,01;30,44;28,83;0,00;21,42;21,46;23,98;22,56;
29.10.2009;15:09:06,0;28,01;30,44;28,83;0,00;21,42;21,46;23,98;22,56;
29.10.2009;15:09:06,0;28,01;30,44;28,83;0,00;21,42;21,46;23,98;22,56;
29.10.2009;15:09:06,0;28,01;30,44;28,83;0,00;21,42;21,44;23,98;22,58;
29.10.2009;15:09:07,0;28,01;30,44;28,83;0,00;21,42;21,46;23,98;22,56;
29.10.2009;15:09:07,0;28,01;30,44;28,83;0,00;21,42;21,46;23,98;22,58;
29.10.2009;15:09:07,0;28,01;30,44;28,83;0,00;21,42;21,46;23,98;22,56;
29.10.2009;15:09:07,0;28,01;30,44;28,83;0,00;21,42;21,46;23,95;22,56;
29.10.2009;15:09:07,0;28,01;30,44;28,83;0,00;21,42;21,44;23,98;22,58;
29.10.2009;15:09:07,0;28,01;30,44;28,83;0,00;21,42;21,46;23,98;22,58;
29.10.2009;15:09:07,0;28,01;30,44;28,83;0,00;21,42;21,46;23,95;22,58;
29.10.2009;15:09:07,0;28,01;30,44;28,83;0,00;21,42;21,46;23,95;22,58;
29.10.2009;15:09:07,0;28,01;30,44;28,83;0,00;21,42;21,46;23,95;22,58;
29.10.2009;15:09:07,0;28,01;30,44;28,83;0,00;21,42;21,46;23,95;22,58;
29.10.2009;15:09:07,0;28,01;30,44;28,83;0,00;21,42;21,44;23,95;22,56;
29.10.2009;15:09:07,0;28,01;30,44;28,83;0,00;21,42;21,44;23,95;22,58;
29.10.2009;15:09:08,0;28,01;30,44;28,83;0,00;21,42;21,46;23,92;22,58;
29.10.2009;15:09:08,0;28,01;30,44;28,83;0,00;21,42;21,46;23,95;22,58;
29.10.2009;15:09:08,0;28,01;30,44;28,83;0,00;21,42;21,46;23,95;22,58;
29.10.2009;15:09:08,0;28,01;30,44;28,83;0,00;21,42;21,46;23,92;22,56;
29.10.2009;15:09:08,0;28,01;30,44;28,83;0,00;21,42;21,46;23,92;22,56;
29.10.2009;15:09:08,0;28,01;30,44;28,83;0,00;21,42;21,46;23,92;22,58;
29.10.2009;15:09:08,0;28,01;30,44;28,83;0,00;21,42;21,46;23,92;22,58;
29.10.2009;15:09:08,0;28,01;30,44;28,83;0,00;21,42;21,46;23,95;22,58;
29.10.2009;15:09:09,0;27,98;30,41;28,80;0,00;21,42;21,46;23,92;22,58;
29.10.2009;15:09:09,0;28,01;30,44;28,83;0,00;21,42;21,46;23,92;22,58;
29.10.2009;15:09:09,0;28,01;30,44;28,83;0,00;21,42;21,46;23,92;22,58;
29.10.2009;15:09:09,0;28,01;30,44;28,83;0,00;21,42;21,46;23,92;22,58;
29.10.2009;15:09:09,0;28,01;30,44;28,83;0,00;21,42;21,46;23,92;22,58;
29.10.2009;15:09:09,0;28,01;30,44;28,83;0,00;21,42;21,46;23,92;22,58;
29.10.2009;15:09:09,0;28,01;30,44;28,83;0,00;21,42;21,46;23,92;22,58;
29.10.2009;15:09:09,0;28,01;30,44;28,83;0,00;21,42;21,46;23,92;22,58;
29.10.2009;15:09:09,0;28,01;30,44;28,83;0,00;21,42;21,46;23,92;22,58;
29.10.2009;15:09:09,0;28,01;30,44;28,83;0,00;21,42;21,46;23,92;22,58;
29.10.2009;15:09:09,0;28,01;30,44;28,83;0,00;21,42;21,46;23,92;22,58;
29.10.2009;15:09:09,0;28,01;30,44;28,83;0,00;21,42;21,46;23,92;22,58;
29.10.2009;15:09:10,0;28,01;30,44;28,83;0,00;21,42;21,46;23,92;22,58;
29.10.2009;15:09:10,0;28,01;30,44;28,83;0,00;21,42;21,46;23,92;22,58;
29.10.2009;15:09:10,0;28,01;30,44;28,83;0,00;21,42;21,46;23,92;22,58;
29.10.2009;15:09:10,0;28,01;30,44;28,83;0,00;21,42;21,46;23,92;22,61;
29.10.2009;15:09:10,0;28,01;30,44;28,83;0,00;21,42;21,46;23,92;22,58;
29.10.2009;15:09:10,0;28,01;30,44;28,83;0,00;21,42;21,44;23,92;22,61;
29.10.2009;15:09:10,0;28,01;30,44;28,83;0,00;21,42;21,46;23,92;22,61;
29.10.2009;15:09:10,0;28,01;30,44;28,83;0,00;21,42;21,44;23,92;22,58;
29.10.2009;15:09:11,0;28,01;30,44;28,83;0,00;21,42;21,46;23,92;22,58;
29.10.2009;15:09:11,0;28,01;30,44;28,83;0,00;21,42;21,46;23,92;22,61;
29.10.2009;15:09:11,0;28,01;30,44;28,83;0,00;21,42;21,46;23,92;22,58;
29.10.2009;15:09:11,0;28,01;30,44;28,83;0,00;21,42;21,44;23,89;22,61;
29.10.2009;15:09:11,0;28,01;30,44;28,83;0,00;21,42;21,46;23,89;22,61;
29.10.2009;15:09:11,0;28,01;30,44;28,83;0,00;21,42;21,46;23,92;22,61;
29.10.2009;15:09:11,0;28,01;30,44;28,83;0,00;21,42;21,46;23,89;22,58;
29.10.2009;15:09:11,0;28,01;30,44;28,83;0,00;21,42;21,46;23,89;22,58;
29.10.2009;15:09:11,0;28,01;30,44;28,83;0,00;21,42;21,46;23,89;22,61;
29.10.2009;15:09:11,0;28,01;30,44;28,83;0,00;21,42;21,46;23,92;22,61;
29.10.2009;15:09:11,0;28,01;30,44;28,83;0,00;21,42;21,46;23,89;22,61;
29.10.2009;15:09:11,0;28,01;30,44;28,83;0,00;21,42;21,46;23,89;22,61;
29.10.2009;15:09:12,0;28,01;30,44;28,83;0,00;21,42;21,46;23,89;22,61;
29.10.2009;15:09:12,0;28,01;30,44;28,83;0,00;21,39;21,46;23,89;22,61;
29.10.2009;15:09:12,0;28,01;30,44;28,83;0,00;21,42;21,44;23,89;22,61;
29.10.2009;15:09:12,0;28,01;30,44;28,83;0,00;21,42;21,46;23,89;22,61;
29.10.2009;15:09:12,0;28,01;30,44;28,83;0,00;21,42;21,44;23,89;22,61;
29.10.2009;15:09:12,0;28,01;30,44;28,83;0,00;21,42;21,46;23,89;22,61;
29.10.2009;15:09:12,0;28,01;30,44;28,83;0,00;21,42;21,46;23,89;22,61;
29.10.2009;15:09:12,0;28,01;30,44;28,83;0,00;21,42;21,46;23,89;22,61;
29.10.2009;15:09:13,0;28,01;30,44;28,83;0,00;21,42;21,46;23,89;22,61;
29.10.2009;15:09:13,0;28,01;30,44;28,83;0,00;21,42;21,46;23,89;22,61;
29.10.2009;15:09:13,0;28,01;30,44;28,83;0,00;21,42;21,46;23,89;22,61;
29.10.2009;15:09:13,0;28,01;30,44;28,83;0,00;21,42;21,46;23,89;22,61;
29.10.2009;15:09:13,0;28,01;30,44;28,83;0,00;21,42;21,46;23,89;22,61;
29.10.2009;15:09:13,0;28,01;30,44;28,83;0,00;21,42;21,46;23,89;22,61;
29.10.2009;15:09:13,0;28,01;30,44;28,83;0,00;21,42;21,46;23,89;22,61;
29.10.2009;15:09:13,0;28,01;30,44;28,83;0,00;21,42;21,46;23,89;22,61;
29.10.2009;15:09:13,0;28,01;30,44;28,83;0,00;21,42;21,46;23,89;22,61;
29.10.2009;15:09:13,0;28,01;30,44;28,83;0,00;21,42;21,46;23,89;22,64;
29.10.2009;15:09:13,0;28,01;30,44;28,83;0,00;21,42;21,46;23,89;22,61;
29.10.2009;15:09:13,0;28,01;30,44;28,83;0,00;21,42;21,46;23,89;22,61;
29.10.2009;15:09:14,0;28,01;30,44;28,83;0,00;21,42;21,46;23,89;22,61;
29.10.2009;15:09:14,0;28,01;30,44;28,83;0,00;21,42;21,46;23,89;22,61;
29.10.2009;15:09:14,0;28,01;30,44;28,83;0,00;21,42;21,46;23,89;22,61;
29.10.2009;15:09:14,0;28,01;30,44;28,83;0,00;21,42;21,46;23,89;22,61;
29.10.2009;15:09:14,0;28,01;30,44;28,83;0,00;21,42;21,46;23,89;22,61;
29.10.2009;15:09:14,0;28,01;30,44;28,83;0,00;21,42;21,46;23,89;22,61;
29.10.2009;15:09:14,0;28,01;30,44;28,83;0,00;21,42;21,44;23,89;22,61;
29.10.2009;15:09:14,0;28,01;30,44;28,83;0,00;21,42;21,46;23,89;22,61;
29.10.2009;15:09:15,0;28,01;30,44;28,83;0,00;21,42;21,46;23,89;22,61;
29.10.2009;15:09:15,0;28,01;30,44;28,83;0,00;21,42;21,46;23,89;22,61;
29.10.2009;15:09:15,0;28,01;30,44;28,83;0,00;21,42;21,46;23,89;22,61;
29.10.2009;15:09:15,0;28,01;30,44;28,83;0,00;21,42;21,46;23,89;22,61;
29.10.2009;15:09:15,0;28,01;30,44;28,83;0,00;21,42;21,46;23,92;22,61;
29.10.2009;15:09:15,0;28,01;30,44;28,83;0,00;21,42;21,46;23,92;22,61;
29.10.2009;15:09:15,0;28,01;30,44;28,83;0,00;21,42;21,46;23,89;22,61;
29.10.2009;15:09:15,0;28,01;30,44;28,83;0,00;21,42;21,46;23,89;22,61;
29.10.2009;15:09:15,0;28,01;30,44;28,83;0,00;21,42;21,46;23,89;22,61;
29.10.2009;15:09:15,0;28,01;30,44;28,83;0,00;21,42;21,46;23,89;22,64;
29.10.2009;15:09:15,0;28,01;30,44;28,83;0,00;21,42;21,46;23,89;22,64;
29.10.2009;15:09:15,0;28,01;30,44;28,83;0,00;21,42;21,46;23,89;22,64;
29.10.2009;15:09:16,0;28,01;30,44;28,83;0,00;21,42;21,46;23,89;22,64;
29.10.2009;15:09:16,0;28,01;30,44;28,83;0,00;21,42;21,46;23,89;22,64;
29.10.2009;15:09:16,0;28,01;30,44;28,83;0,00;21,42;21,46;23,89;22,64;
29.10.2009;15:09:16,0;28,01;30,44;28,83;0,00;21,42;21,46;23,86;22,64;
29.10.2009;15:09:16,0;28,01;30,44;28,83;0,00;21,42;21,46;23,86;22,61;
29.10.2009;15:09:16,0;28,01;30,44;28,83;0,00;21,42;21,46;23,86;22,61;
29.10.2009;15:09:16,0;28,01;30,44;28,83;0,00;21,42;21,46;23,86;22,61;
29.10.2009;15:09:16,0;28,01;30,44;28,83;0,00;21,42;21,44;23,86;22,64;
29.10.2009;15:09:17,0;28,01;30,44;28,83;0,00;21,42;21,46;23,86;22,61;
29.10.2009;15:09:17,0;28,01;30,44;28,83;0,00;21,42;21,46;23,86;22,61;
29.10.2009;15:09:17,0;28,01;30,44;28,83;0,00;21,42;21,46;23,86;22,64;
29.10.2009;15:09:17,0;28,01;30,44;28,83;0,00;21,42;21,46;23,86;22,61;
29.10.2009;15:09:17,0;28,01;30,44;28,83;0,00;21,42;21,46;23,86;22,64;
29.10.2009;15:09:17,0;28,01;30,44;28,83;0,00;21,42;21,46;23,86;22,64;
29.10.2009;15:09:17,0;28,01;30,44;28,83;0,00;21,42;21,46;23,86;22,64;
29.10.2009;15:09:17,0;28,01;30,44;28,83;0,00;21,42;21,44;23,86;22,64;
29.10.2009;15:09:17,0;28,01;30,44;28,83;0,00;21,42;21,44;23,86;22,64;
29.10.2009;15:09:17,0;28,01;30,44;28,83;0,00;21,42;21,46;23,83;22,61;
29.10.2009;15:09:17,0;28,01;30,44;28,83;0,00;21,42;21,46;23,83;22,61;
29.10.2009;15:09:17,0;27,98;30,44;28,83;0,00;21,42;21,46;23,83;22,64;
29.10.2009;15:09:18,0;28,01;30,44;28,83;0,00;21,42;21,46;23,83;22,61;
29.10.2009;15:09:18,0;28,01;30,44;28,83;0,00;21,42;21,46;23,83;22,61;
29.10.2009;15:09:18,0;28,01;30,44;28,83;0,00;21,42;21,46;23,83;22,61;
29.10.2009;15:09:18,0;28,01;30,44;28,83;0,00;21,42;21,46;23,83;22,64;
29.10.2009;15:09:18,0;28,01;30,44;28,83;0,00;21,42;21,46;23,83;22,61;
29.10.2009;15:09:18,0;28,01;30,44;28,83;0,00;21,42;21,46;23,80;22,64;
29.10.2009;15:09:18,0;28,01;30,44;28,83;0,00;21,39;21,46;23,80;22,61;
29.10.2009;15:09:18,0;28,01;30,44;28,83;0,00;21,42;21,46;23,80;22,64;
29.10.2009;15:09:19,0;28,01;30,44;28,83;0,00;21,42;21,46;23,80;22,61;
29.10.2009;15:09:19,0;28,01;30,44;28,83;0,00;21,42;21,46;23,80;22,61;
29.10.2009;15:09:19,0;28,01;30,44;28,83;0,00;21,42;21,46;23,80;22,61;
29.10.2009;15:09:19,0;28,01;30,44;28,83;0,00;21,42;21,46;23,80;22,61;
29.10.2009;15:09:19,0;28,01;30,44;28,83;0,00;21,42;21,46;23,77;22,64;
29.10.2009;15:09:19,0;28,01;30,44;28,83;0,00;21,42;21,46;23,77;22,61;
29.10.2009;15:09:19,0;28,01;30,44;28,83;0,00;21,42;21,46;23,77;22,61;
29.10.2009;15:09:19,0;28,01;30,44;28,83;0,00;21,42;21,46;23,77;22,64;
29.10.2009;15:09:19,0;28,01;30,44;28,83;0,00;21,42;21,46;23,77;22,61;
29.10.2009;15:09:19,0;28,01;30,44;28,83;0,00;21,42;21,46;23,77;22,61;
29.10.2009;15:09:19,0;28,01;30,44;28,83;0,00;21,42;21,46;23,77;22,61;
29.10.2009;15:09:19,0;28,01;30,44;28,83;0,00;21,42;21,46;23,77;22,61;
29.10.2009;15:09:20,0;28,01;30,44;28,83;0,00;21,42;21,44;23,74;22,61;
29.10.2009;15:09:20,0;28,01;30,44;28,83;0,00;21,42;21,46;23,74;22,61;
29.10.2009;15:09:20,0;28,01;30,44;28,83;0,00;21,42;21,46;23,74;22,64;
29.10.2009;15:09:20,0;28,01;30,44;28,83;0,00;21,42;21,44;23,77;22,64;
29.10.2009;15:09:20,0;28,01;30,44;28,83;0,00;21,42;21,46;23,77;22,64;
29.10.2009;15:09:20,0;28,01;30,44;28,80;0,00;21,42;21,46;23,77;22,64;
29.10.2009;15:09:20,0;28,01;30,44;28,83;0,00;21,39;21,46;23,77;22,64;
29.10.2009;15:09:20,0;28,01;30,44;28,83;0,00;21,42;21,46;23,74;22,64;
29.10.2009;15:09:21,0;28,01;30,44;28,83;0,00;21,42;21,46;23,77;22,64;
29.10.2009;15:09:21,0;28,01;30,44;28,83;0,00;21,42;21,46;23,77;22,64;
29.10.2009;15:09:21,0;28,01;30,44;28,83;0,00;21,42;21,46;23,74;22,64;
29.10.2009;15:09:21,0;28,01;30,44;28,83;0,00;21,42;21,46;23,74;22,64;
29.10.2009;15:09:21,0;28,01;30,44;28,83;0,00;21,42;21,46;23,74;22,64;
29.10.2009;15:09:21,0;28,01;30,44;28,83;0,00;21,42;21,46;23,74;22,61;
29.10.2009;15:09:21,0;28,01;30,44;28,83;0,00;21,42;21,46;23,77;22,61;
29.10.2009;15:09:21,0;28,01;30,44;28,83;0,00;21,42;21,46;23,77;22,61;
29.10.2009;15:09:21,0;28,01;30,44;28,83;0,00;21,42;21,46;23,77;22,61;
29.10.2009;15:09:21,0;28,01;30,44;28,83;0,00;21,42;21,46;23,77;22,61;
29.10.2009;15:09:21,0;28,01;30,44;28,83;0,00;21,42;21,46;23,77;22,61;
29.10.2009;15:09:21,0;28,01;30,44;28,83;0,00;21,42;21,46;23,77;22,61;
29.10.2009;15:09:22,0;28,01;30,44;28,83;0,00;21,42;21,46;23,77;22,61;
29.10.2009;15:09:22,0;28,01;30,44;28,83;0,00;21,42;21,44;23,80;22,61;
29.10.2009;15:09:22,0;28,01;30,44;28,83;0,00;21,42;21,46;23,80;22,61;
29.10.2009;15:09:22,0;28,01;30,44;28,83;0,00;21,42;21,46;23,80;22,64;
29.10.2009;15:09:22,0;28,01;30,44;28,83;0,00;21,42;21,46;23,80;22,61;
29.10.2009;15:09:22,0;28,01;30,44;28,83;0,00;21,42;21,46;23,80;22,61;
29.10.2009;15:09:22,0;28,01;30,44;28,83;0,00;21,42;21,46;23,77;22,61;
29.10.2009;15:09:22,0;28,01;30,44;28,83;0,00;21,42;21,46;23,77;22,61;
29.10.2009;15:09:23,0;28,01;30,44;28,83;0,00;21,42;21,46;23,80;22,64;
29.10.2009;15:09:23,0;28,01;30,44;28,83;0,00;21,42;21,46;23,77;22,64;
29.10.2009;15:09:23,0;28,01;30,44;28,83;0,00;21,42;21,46;23,77;22,64;
29.10.2009;15:09:23,0;28,01;30,44;28,83;0,00;21,42;21,44;23,77;22,64;
29.10.2009;15:09:23,0;28,01;30,44;28,83;0,00;21,42;21,46;23,77;22,64;
29.10.2009;15:09:23,0;28,01;30,44;28,83;0,00;21,42;21,46;23,77;22,64;
29.10.2009;15:09:23,0;28,01;30,44;28,83;0,00;21,42;21,46;23,77;22,64;
29.10.2009;15:09:23,0;28,01;30,44;28,83;0,00;21,42;21,46;23,77;22,61;
29.10.2009;15:09:23,0;28,01;30,44;28,83;0,00;21,42;21,46;23,77;22,61;
29.10.2009;15:09:23,0;28,01;30,44;28,83;0,00;21,42;21,46;23,77;22,61;
29.10.2009;15:09:23,0;28,01;30,44;28,83;0,00;21,42;21,46;23,80;22,61;
29.10.2009;15:09:23,0;28,01;30,44;28,83;0,00;21,42;21,46;23,80;22,61;
29.10.2009;15:09:24,0;28,01;30,44;28,83;0,00;21,42;21,46;23,80;22,61;
29.10.2009;15:09:24,0;28,01;30,44;28,83;0,00;21,42;21,46;23,80;22,61;
29.10.2009;15:09:24,0;28,01;30,44;28,83;0,00;21,42;21,46;23,80;22,61;
29.10.2009;15:09:24,0;28,01;30,44;28,83;0,00;21,42;21,46;23,80;22,61;
29.10.2009;15:09:24,0;28,01;30,44;28,83;0,00;21,42;21,46;23,80;22,61;
29.10.2009;15:09:24,0;28,01;30,44;28,83;0,00;21,42;21,46;23,77;22,61;
29.10.2009;15:09:24,0;28,01;30,44;28,83;0,00;21,42;21,46;23,80;22,61;
29.10.2009;15:09:24,0;28,01;30,44;28,83;0,00;21,42;21,46;23,80;22,61;
29.10.2009;15:09:25,0;28,01;30,44;28,83;0,00;21,42;21,46;23,80;22,64;
29.10.2009;15:09:25,0;28,01;30,44;28,83;0,00;21,42;21,46;23,77;22,61;
29.10.2009;15:09:25,0;28,01;30,44;28,83;0,00;21,42;21,46;23,80;22,64;
29.10.2009;15:09:25,0;28,01;30,44;28,83;0,00;21,42;21,44;23,80;22,61;
29.10.2009;15:09:25,0;28,01;30,44;28,83;0,00;21,42;21,46;23,77;22,61;
29.10.2009;15:09:25,0;28,01;30,44;28,83;0,00;21,42;21,46;23,77;22,61;
29.10.2009;15:09:25,0;28,01;30,44;28,83;0,00;21,42;21,46;23,77;22,61;
29.10.2009;15:09:25,0;27,98;30,41;28,80;0,00;21,42;21,46;23,80;22,61;
29.10.2009;15:09:25,0;28,01;30,44;28,83;0,00;21,42;21,46;23,77;22,61;
29.10.2009;15:09:25,0;28,01;30,44;28,83;0,00;21,42;21,46;23,80;22,61;
29.10.2009;15:09:25,0;28,01;30,44;28,83;0,00;21,42;21,46;23,80;22,61;
29.10.2009;15:09:25,0;28,01;30,44;28,83;0,00;21,42;21,46;23,80;22,61;
29.10.2009;15:09:26,0;28,01;30,44;28,83;0,00;21,42;21,46;23,80;22,61;
29.10.2009;15:09:26,0;28,01;30,44;28,83;0,00;21,42;21,46;23,80;22,61;
29.10.2009;15:09:26,0;28,01;30,44;28,83;0,00;21,42;21,46;23,77;22,61;
29.10.2009;15:09:26,0;28,01;30,44;28,83;0,00;21,42;21,46;23,77;22,61;
29.10.2009;15:09:26,0;28,01;30,44;28,83;0,00;21,42;21,46;23,77;22,61;
29.10.2009;15:09:26,0;28,01;30,44;28,83;0,00;21,42;21,46;23,77;22,64;
29.10.2009;15:09:26,0;28,01;30,44;28,83;0,00;21,42;21,46;23,80;22,61;
29.10.2009;15:09:26,0;28,01;30,44;28,83;0,00;21,42;21,46;23,77;22,61;
29.10.2009;15:09:27,0;28,01;30,44;28,83;0,00;21,42;21,46;23,77;22,64;
29.10.2009;15:09:27,0;28,01;30,44;28,83;0,00;21,42;21,46;23,77;22,64;
29.10.2009;15:09:27,0;28,01;30,44;28,83;0,00;21,42;21,46;23,77;22,61;
29.10.2009;15:09:27,0;28,01;30,44;28,83;0,00;21,42;21,46;23,77;22,61;
29.10.2009;15:09:27,0;28,01;30,44;28,83;0,00;21,42;21,46;23,80;22,61;
29.10.2009;15:09:27,0;28,01;30,44;28,83;0,00;21,42;21,46;23,80;22,61;
29.10.2009;15:09:27,0;28,01;30,44;28,83;0,00;21,42;21,46;23,80;22,61;
29.10.2009;15:09:27,0;28,01;30,44;28,83;0,00;21,42;21,46;23,80;22,61;
29.10.2009;15:09:27,0;28,01;30,44;28,83;0,00;21,42;21,46;23,80;22,61;
29.10.2009;15:09:27,0;28,01;30,44;28,83;0,00;21,42;21,46;23,80;22,61;
29.10.2009;15:09:27,0;28,01;30,44;28,83;0,00;21,42;21,46;23,80;22,61;
29.10.2009;15:09:27,0;28,01;30,44;28,83;0,00;21,42;21,46;23,80;22,61;
29.10.2009;15:09:28,0;28,01;30,44;28,83;0,00;21,42;21,46;23,80;22,61;
29.10.2009;15:09:28,0;28,01;30,44;28,83;0,00;21,42;21,46;23,80;22,61;
29.10.2009;15:09:28,0;28,01;30,44;28,83;0,00;21,42;21,46;23,80;22,61;
29.10.2009;15:09:28,0;28,01;30,44;28,83;0,00;21,42;21,46;23,80;22,61;
29.10.2009;15:09:28,0;28,01;30,44;28,83;0,00;21,42;21,46;23,80;22,61;
29.10.2009;15:09:28,0;28,01;30,44;28,83;0,00;21,42;21,46;23,83;22,61;
29.10.2009;15:09:28,0;28,01;30,44;28,83;0,00;21,42;21,46;23,83;22,61;
29.10.2009;15:09:28,0;28,01;30,44;28,83;0,00;21,42;21,46;23,83;22,61;
29.10.2009;15:09:29,0;28,01;30,44;28,83;0,00;21,42;21,46;23,83;22,61;
29.10.2009;15:09:29,0;27,98;30,44;28,80;0,00;21,42;21,46;23,83;22,61;
29.10.2009;15:09:29,0;28,01;30,44;28,83;0,00;21,42;21,46;23,83;22,61;
29.10.2009;15:09:29,0;28,01;30,44;28,83;0,00;21,42;21,46;23,83;22,61;
29.10.2009;15:09:29,0;28,01;30,44;28,83;0,00;21,42;21,46;23,83;22,61;
29.10.2009;15:09:29,0;28,01;30,44;28,83;0,00;21,42;21,46;23,83;22,61;
29.10.2009;15:09:29,0;28,01;30,44;28,83;0,00;21,42;21,46;23,83;22,61;
29.10.2009;15:09:29,0;28,01;30,44;28,83;0,00;21,42;21,46;23,83;22,61;
29.10.2009;15:09:29,0;28,01;30,44;28,83;0,00;21,42;21,46;23,83;22,61;
29.10.2009;15:09:29,0;28,01;30,44;28,83;0,00;21,42;21,46;23,86;22,61;
29.10.2009;15:09:29,0;28,01;30,44;28,83;0,00;21,42;21,46;23,86;22,61;
29.10.2009;15:09:29,0;28,01;30,44;28,83;0,00;21,42;21,46;23,86;22,61;
29.10.2009;15:09:30,0;28,01;30,44;28,83;0,00;21,42;21,46;23,86;22,61;
29.10.2009;15:09:30,0;28,01;30,44;28,83;0,00;21,42;21,46;23,86;22,61;
29.10.2009;15:09:30,0;28,01;30,44;28,83;0,00;21,42;21,46;23,86;22,61;
29.10.2009;15:09:30,0;28,01;30,44;28,83;0,00;21,42;21,46;23,86;22,61;
29.10.2009;15:09:30,0;28,01;30,44;28,83;0,00;21,42;21,46;23,86;22,61;
29.10.2009;15:09:30,0;28,01;30,44;28,83;0,00;21,42;21,46;23,86;22,61;
29.10.2009;15:09:30,0;28,01;30,44;28,83;0,00;21,42;21,46;23,86;22,61;
29.10.2009;15:09:30,0;28,01;30,44;28,83;0,00;21,42;21,46;23,86;22,61;
29.10.2009;15:09:31,0;28,01;30,44;28,83;0,00;21,42;21,46;23,86;22,61;
29.10.2009;15:09:31,0;28,01;30,44;28,83;0,00;21,42;21,46;23,86;22,61;
29.10.2009;15:09:31,0;28,01;30,44;28,83;0,00;21,42;21,46;23,86;22,61;
29.10.2009;15:09:31,0;28,01;30,44;28,83;0,00;21,42;21,46;23,86;22,58;
29.10.2009;15:09:31,0;28,01;30,44;28,83;0,00;21,42;21,46;23,86;22,61;
29.10.2009;15:09:31,0;28,01;30,44;28,83;0,00;21,42;21,46;23,89;22,58;
29.10.2009;15:09:31,0;28,01;30,44;28,83;0,00;21,42;21,46;23,86;22,58;
29.10.2009;15:09:31,0;28,01;30,44;28,83;0,00;21,42;21,46;23,89;22,58;
29.10.2009;15:09:31,0;28,01;30,44;28,83;0,00;21,42;21,46;23,89;22,58;
29.10.2009;15:09:31,0;28,01;30,44;28,83;0,00;21,42;21,46;23,89;22,58;
29.10.2009;15:09:31,0;28,01;30,44;28,83;0,00;21,42;21,44;23,89;22,58;
29.10.2009;15:09:31,0;28,01;30,44;28,83;0,00;21,42;21,46;23,89;22,58;
29.10.2009;15:09:32,0;28,01;30,44;28,83;0,00;21,42;21,46;23,89;22,58;
29.10.2009;15:09:32,0;28,01;30,44;28,83;0,00;21,42;21,46;23,89;22,58;
29.10.2009;15:09:32,0;28,01;30,44;28,83;0,00;21,42;21,46;23,89;22,58;
29.10.2009;15:09:32,0;28,01;30,44;28,83;0,00;21,42;21,46;23,89;22,58;
29.10.2009;15:09:32,0;28,01;30,44;28,83;0,00;21,42;21,46;23,89;22,58;
29.10.2009;15:09:32,0;28,01;30,44;28,83;0,00;21,42;21,46;23,89;22,58;
29.10.2009;15:09:32,0;28,01;30,44;28,83;0,00;21,42;21,46;23,89;22,58;
29.10.2009;15:09:32,0;28,01;30,44;28,83;0,00;21,42;21,46;23,89;22,58;
29.10.2009;15:09:33,0;28,01;30,44;28,83;0,00;21,42;21,46;23,89;22,61;
29.10.2009;15:09:33,0;28,01;30,44;28,83;0,00;21,42;21,46;23,89;22,58;
29.10.2009;15:09:33,0;28,01;30,44;28,83;0,00;21,42;21,46;23,89;22,58;
29.10.2009;15:09:33,0;28,01;30,44;28,83;0,00;21,42;21,46;23,89;22,58;
29.10.2009;15:09:33,0;28,01;30,44;28,83;0,00;21,42;21,46;23,89;22,58;
29.10.2009;15:09:33,0;28,01;30,44;28,83;0,00;21,42;21,46;23,89;22,58;
29.10.2009;15:09:33,0;28,01;30,44;28,83;0,00;21,42;21,46;23,92;22,58;
29.10.2009;15:09:33,0;28,01;30,44;28,83;0,00;21,42;21,46;23,89;22,58;
29.10.2009;15:09:33,0;28,01;30,44;28,83;0,00;21,42;21,46;23,89;22,58;
29.10.2009;15:09:33,0;28,01;30,44;28,83;0,00;21,42;21,46;23,92;22,58;
29.10.2009;15:09:33,0;28,01;30,44;28,83;0,00;21,42;21,46;23,92;22,58;
29.10.2009;15:09:33,0;27,98;30,41;28,83;0,00;21,42;21,46;23,92;22,58;
29.10.2009;15:09:34,0;28,01;30,44;28,83;0,00;21,42;21,46;23,92;22,58;
29.10.2009;15:09:34,0;28,01;30,44;28,83;0,00;21,42;21,46;23,92;22,58;
29.10.2009;15:09:34,0;28,01;30,44;28,83;0,00;21,42;21,46;23,92;22,58;
29.10.2009;15:09:34,0;28,01;30,44;28,83;0,00;21,42;21,46;23,92;22,58;
29.10.2009;15:09:34,0;28,01;30,44;28,83;0,00;21,42;21,46;23,92;22,58;
29.10.2009;15:09:34,0;28,01;30,44;28,83;0,00;21,42;21,46;23,92;22,58;
29.10.2009;15:09:34,0;28,01;30,44;28,83;0,00;21,42;21,46;23,92;22,58;
29.10.2009;15:09:34,0;28,01;30,44;28,83;0,00;21,42;21,46;23,92;22,58;
29.10.2009;15:09:35,0;28,01;30,44;28,83;0,00;21,42;21,46;23,92;22,58;
29.10.2009;15:09:35,0;28,01;30,44;28,83;0,00;21,42;21,46;23,92;22,58;
29.10.2009;15:09:35,0;28,01;30,44;28,83;0,00;21,42;21,46;23,92;22,58;
29.10.2009;15:09:35,0;28,01;30,44;28,83;0,00;21,42;21,46;23,92;22,58;
29.10.2009;15:09:35,0;28,01;30,44;28,83;0,00;21,42;21,46;23,92;22,58;
29.10.2009;15:09:35,0;28,01;30,44;28,83;0,00;21,42;21,46;23,95;22,58;
29.10.2009;15:09:35,0;28,01;30,44;28,83;0,00;21,42;21,46;23,92;22,56;
29.10.2009;15:09:35,0;28,01;30,41;28,83;0,00;21,42;21,46;23,92;22,58;
29.10.2009;15:09:35,0;28,01;30,44;28,83;0,00;21,42;21,46;23,95;22,56;
29.10.2009;15:09:35,0;28,01;30,44;28,83;0,00;21,42;21,46;23,92;22,58;
29.10.2009;15:09:35,0;28,01;30,44;28,83;0,00;21,42;21,46;23,95;22,58;
29.10.2009;15:09:35,0;28,01;30,44;28,83;0,00;21,42;21,46;23,95;22,58;
29.10.2009;15:09:36,0;28,01;30,44;28,83;0,00;21,42;21,46;23,95;22,56;
29.10.2009;15:09:36,0;28,01;30,44;28,83;0,00;21,42;21,46;23,95;22,56;
29.10.2009;15:09:36,0;28,01;30,44;28,83;0,00;21,42;21,46;23,95;22,56;
29.10.2009;15:09:36,0;28,01;30,44;28,83;0,00;21,42;21,46;23,95;22,56;
29.10.2009;15:09:36,0;28,01;30,44;28,83;0,00;21,42;21,46;23,95;22,56;
29.10.2009;15:09:36,0;28,01;30,44;28,83;0,00;21,42;21,46;23,95;22,58;
29.10.2009;15:09:36,0;28,01;30,44;28,83;0,00;21,42;21,46;23,95;22,56;
29.10.2009;15:09:36,0;28,01;30,44;28,83;0,00;21,42;21,46;23,95;22,56;
29.10.2009;15:09:37,0;28,01;30,44;28,83;0,00;21,42;21,46;23,95;22,56;
29.10.2009;15:09:37,0;28,01;30,44;28,83;0,00;21,42;21,46;23,95;22,56;
29.10.2009;15:09:37,0;28,01;30,44;28,83;0,00;21,42;21,46;23,95;22,56;
29.10.2009;15:09:37,0;28,01;30,44;28,83;0,00;21,42;21,46;23,95;22,56;
29.10.2009;15:09:37,0;28,01;30,44;28,83;0,00;21,42;21,46;23,95;22,56;
29.10.2009;15:09:37,0;28,01;30,44;28,83;0,00;21,42;21,46;23,95;22,56;
29.10.2009;15:09:37,0;28,01;30,44;28,83;0,00;21,42;21,46;23,95;22,56;
29.10.2009;15:09:37,0;28,01;30,44;28,83;0,00;21,42;21,46;23,95;22,56;
29.10.2009;15:09:37,0;28,01;30,44;28,83;0,00;21,42;21,46;23,95;22,56;
29.10.2009;15:09:37,0;28,01;30,44;28,83;0,00;21,42;21,46;23,95;22,56;
29.10.2009;15:09:37,0;28,01;30,44;28,83;0,00;21,42;21,46;23,95;22,56;
29.10.2009;15:09:37,0;28,01;30,44;28,83;0,00;21,42;21,46;23,95;22,56;
29.10.2009;15:09:38,0;28,01;30,44;28,83;0,00;21,42;21,46;23,95;22,56;
29.10.2009;15:09:38,0;28,01;30,44;28,83;0,00;21,42;21,46;23,95;22,56;
29.10.2009;15:09:38,0;28,01;30,44;28,83;0,00;21,42;21,46;23,95;22,56;
29.10.2009;15:09:38,0;28,01;30,44;28,83;0,00;21,42;21,46;23,95;22,56;
29.10.2009;15:09:38,0;28,01;30,44;28,83;0,00;21,42;21,46;23,98;22,56;
29.10.2009;15:09:38,0;28,01;30,44;28,83;0,00;21,42;21,46;23,95;22,56;
29.10.2009;15:09:38,0;28,01;30,44;28,83;0,00;21,42;21,46;23,95;22,56;
29.10.2009;15:09:38,0;28,01;30,44;28,83;0,00;21,42;21,46;23,95;22,56;
29.10.2009;15:09:39,0;28,01;30,44;28,83;0,00;21,42;21,46;23,98;22,56;
29.10.2009;15:09:39,0;28,01;30,44;28,83;0,00;21,42;21,46;23,95;22,56;
29.10.2009;15:09:39,0;28,01;30,44;28,83;0,00;21,42;21,46;23,98;22,56;
29.10.2009;15:09:39,0;28,01;30,44;28,83;0,00;21,42;21,46;23,98;22,56;
29.10.2009;15:09:39,0;28,01;30,44;28,83;0,00;21,42;21,46;23,98;22,56;
29.10.2009;15:09:39,0;28,01;30,44;28,83;0,00;21,42;21,46;23,98;22,53;
29.10.2009;15:09:39,0;28,01;30,44;28,83;0,00;21,42;21,46;23,98;22,56;
29.10.2009;15:09:39,0;28,01;30,44;28,83;0,00;21,42;21,46;23,98;22,56;
29.10.2009;15:09:39,0;28,01;30,44;28,83;0,00;21,42;21,46;23,98;22,56;
29.10.2009;15:09:39,0;28,01;30,44;28,83;0,00;21,42;21,46;23,98;22,56;
29.10.2009;15:09:39,0;28,01;30,44;28,83;0,00;21,42;21,46;23,98;22,56;
29.10.2009;15:09:39,0;28,01;30,44;28,83;0,00;21,42;21,46;23,98;22,56;
29.10.2009;15:09:40,0;28,01;30,44;28,83;0,00;21,42;21,46;23,98;22,53;
29.10.2009;15:09:40,0;28,01;30,44;28,83;0,00;21,42;21,46;23,98;22,56;
29.10.2009;15:09:40,0;28,01;30,44;28,83;0,00;21,42;21,46;23,98;22,56;
29.10.2009;15:09:40,0;28,01;30,44;28,83;0,00;21,42;21,46;23,98;22,56;
29.10.2009;15:09:40,0;28,01;30,44;28,83;0,00;21,42;21,46;23,98;22,56;
29.10.2009;15:09:40,0;28,01;30,44;28,83;0,00;21,42;21,46;23,98;22,56;
29.10.2009;15:09:40,0;28,01;30,44;28,83;0,00;21,42;21,46;23,95;22,53;
29.10.2009;15:09:40,0;28,01;30,44;28,83;0,00;21,42;21,46;23,95;22,56;
29.10.2009;15:09:41,0;28,01;30,44;28,83;0,00;21,42;21,46;23,95;22,56;
29.10.2009;15:09:41,0;28,01;30,44;28,83;0,00;21,42;21,46;23,95;22,56;
29.10.2009;15:09:41,0;28,01;30,44;28,83;0,00;21,42;21,46;23,95;22,56;
29.10.2009;15:09:41,0;27,98;30,44;28,83;0,00;21,42;21,46;23,95;22,56;
29.10.2009;15:09:41,0;28,01;30,44;28,83;0,00;21,42;21,46;23,95;22,56;
29.10.2009;15:09:41,0;28,01;30,44;28,83;0,00;21,42;21,46;23,95;22,56;
29.10.2009;15:09:41,0;28,01;30,44;28,83;0,00;21,42;21,46;23,95;22,56;
29.10.2009;15:09:41,0;28,01;30,44;28,83;0,00;21,42;21,46;23,95;22,56;
29.10.2009;15:09:41,0;28,01;30,44;28,83;0,00;21,42;21,46;23,92;22,56;
29.10.2009;15:09:41,0;28,01;30,44;28,83;0,00;21,42;21,46;23,95;22,56;
29.10.2009;15:09:41,0;28,01;30,44;28,83;0,00;21,42;21,46;23,95;22,56;
29.10.2009;15:09:41,0;28,01;30,44;28,83;0,00;21,42;21,46;23,92;22,56;
29.10.2009;15:09:42,0;28,01;30,44;28,83;0,00;21,42;21,46;23,95;22,56;
29.10.2009;15:09:42,0;28,01;30,44;28,83;0,00;21,42;21,46;23,95;22,56;
29.10.2009;15:09:42,0;28,01;30,44;28,83;0,00;21,42;21,46;23,92;22,56;
29.10.2009;15:09:42,0;28,01;30,44;28,83;0,00;21,42;21,46;23,92;22,56;
29.10.2009;15:09:42,0;28,01;30,44;28,83;0,00;21,42;21,46;23,92;22,56;
29.10.2009;15:09:42,0;28,01;30,44;28,83;0,00;21,42;21,46;23,92;22,56;
29.10.2009;15:09:42,0;28,01;30,44;28,83;0,00;21,42;21,46;23,92;22,56;
29.10.2009;15:09:42,0;28,01;30,44;28,83;0,00;21,42;21,46;23,92;22,56;
29.10.2009;15:09:43,0;28,01;30,44;28,83;0,00;21,42;21,46;23,92;22,56;
29.10.2009;15:09:43,0;28,01;30,44;28,83;0,00;21,42;21,46;23,92;22,58;
29.10.2009;15:09:43,0;28,01;30,44;28,83;0,00;21,42;21,46;23,92;22,56;
29.10.2009;15:09:43,0;28,01;30,44;28,83;0,00;21,42;21,46;23,92;22,56;
29.10.2009;15:09:43,0;28,01;30,44;28,83;0,00;21,42;21,46;23,92;22,56;
29.10.2009;15:09:43,0;28,01;30,44;28,83;0,00;21,42;21,46;23,89;22,56;
29.10.2009;15:09:43,0;28,01;30,44;28,83;0,00;21,42;21,46;23,89;22,56;
29.10.2009;15:09:43,0;28,01;30,44;28,83;0,00;21,42;21,46;23,92;22,56;
29.10.2009;15:09:43,0;28,01;30,44;28,83;0,00;21,42;21,46;23,92;22,56;
29.10.2009;15:09:43,0;28,01;30,44;28,83;0,00;21,42;21,46;23,89;22,56;
29.10.2009;15:09:43,0;28,01;30,44;28,83;0,00;21,42;21,46;23,89;22,56;
29.10.2009;15:09:43,0;28,01;30,44;28,83;0,00;21,42;21,46;23,89;22,56;
29.10.2009;15:09:44,0;28,01;30,44;28,83;0,00;21,42;21,46;23,89;22,56;
29.10.2009;15:09:44,0;28,01;30,44;28,83;0,00;21,42;21,46;23,89;22,56;
29.10.2009;15:09:44,0;28,01;30,44;28,83;0,00;21,42;21,46;23,89;22,53;
29.10.2009;15:09:44,0;28,01;30,44;28,83;0,00;21,42;21,46;23,92;22,53;
29.10.2009;15:09:44,0;28,01;30,44;28,83;0,00;21,42;21,46;23,89;22,56;
29.10.2009;15:09:44,0;28,01;30,44;28,83;0,00;21,42;21,46;23,89;22,56;
29.10.2009;15:09:44,0;28,01;30,44;28,83;0,00;21,42;21,46;23,89;22,56;
29.10.2009;15:09:44,0;28,01;30,44;28,83;0,00;21,42;21,46;23,89;22,56;
29.10.2009;15:09:45,0;28,01;30,44;28,83;0,00;21,42;21,46;23,89;22,56;
29.10.2009;15:09:45,0;28,01;30,44;28,83;0,00;21,42;21,46;23,89;22,56;
29.10.2009;15:09:45,0;28,01;30,44;28,83;0,00;21,42;21,46;23,89;22,56;
29.10.2009;15:09:45,0;28,01;30,44;28,83;0,00;21,42;21,46;23,89;22,56;
29.10.2009;15:09:45,0;28,01;30,44;28,83;0,00;21,42;21,46;23,89;22,58;
29.10.2009;15:09:45,0;28,01;30,44;28,83;0,00;21,42;21,46;23,89;22,56;
29.10.2009;15:09:45,0;28,01;30,44;28,83;0,00;21,42;21,46;23,89;22,56;
29.10.2009;15:09:45,0;28,01;30,44;28,83;0,00;21,42;21,46;23,86;22,56;
29.10.2009;15:09:45,0;28,01;30,44;28,83;0,00;21,42;21,46;23,89;22,56;
29.10.2009;15:09:45,0;28,01;30,44;28,83;0,00;21,42;21,46;23,89;22,56;
29.10.2009;15:09:45,0;28,01;30,44;28,83;0,00;21,42;21,46;23,89;22,56;
29.10.2009;15:09:45,0;28,01;30,44;28,83;0,00;21,42;21,46;23,89;22,56;
29.10.2009;15:09:46,0;28,01;30,44;28,83;0,00;21,42;21,46;23,89;22,56;
29.10.2009;15:09:46,0;28,01;30,44;28,83;0,00;21,42;21,46;23,89;22,56;
29.10.2009;15:09:46,0;28,01;30,44;28,83;0,00;21,42;21,46;23,89;22,56;
29.10.2009;15:09:46,0;28,01;30,44;28,83;0,00;21,42;21,46;23,89;22,56;
29.10.2009;15:09:46,0;28,01;30,44;28,83;0,00;21,42;21,46;23,89;22,56;
29.10.2009;15:09:46,0;28,01;30,44;28,83;0,00;21,42;21,46;23,92;22,56;
29.10.2009;15:09:46,0;28,01;30,44;28,83;0,00;21,42;21,46;23,89;22,56;
29.10.2009;15:09:46,0;28,01;30,44;28,83;0,00;21,42;21,46;23,89;22,56;
29.10.2009;15:09:47,0;28,01;30,44;28,83;0,00;21,42;21,46;23,89;22,56;
29.10.2009;15:09:47,0;28,01;30,44;28,83;0,00;21,42;21,46;23,89;22,56;
29.10.2009;15:09:47,0;28,01;30,44;28,83;0,00;21,42;21,46;23,89;22,56;
29.10.2009;15:09:47,0;28,01;30,44;28,83;0,00;21,42;21,46;23,89;22,56;
29.10.2009;15:09:47,0;28,01;30,44;28,83;0,00;21,42;21,46;23,89;22,56;
29.10.2009;15:09:47,0;28,01;30,44;28,83;0,00;21,42;21,46;23,89;22,56;
29.10.2009;15:09:47,0;28,01;30,44;28,83;0,00;21,42;21,46;23,89;22,58;
29.10.2009;15:09:47,0;28,01;30,44;28,83;0,00;21,42;21,46;23,89;22,56;
29.10.2009;15:09:47,0;28,01;30,44;28,83;0,00;21,42;21,46;23,89;22,56;
29.10.2009;15:09:47,0;28,01;30,44;28,83;0,00;21,42;21,46;23,86;22,58;
29.10.2009;15:09:47,0;28,01;30,44;28,83;0,00;21,42;21,46;23,89;22,58;
29.10.2009;15:09:47,0;28,01;30,44;28,83;0,00;21,42;21,46;23,89;22,58;
29.10.2009;15:09:48,0;28,01;30,44;28,83;0,00;21,42;21,46;23,89;22,58;
29.10.2009;15:09:48,0;28,01;30,44;28,83;0,00;21,42;21,46;23,86;22,56;
29.10.2009;15:09:48,0;28,01;30,44;28,83;0,00;21,42;21,46;23,86;22,56;
29.10.2009;15:09:48,0;28,01;30,44;28,83;0,00;21,42;21,46;23,86;22,56;
29.10.2009;15:09:48,0;28,01;30,44;28,83;0,00;21,42;21,46;23,89;22,56;
29.10.2009;15:09:48,0;28,01;30,44;28,83;0,00;21,42;21,46;23,89;22,56;
29.10.2009;15:09:48,0;28,01;30,44;28,83;0,00;21,42;21,46;23,86;22,56;
29.10.2009;15:09:48,0;28,01;30,44;28,83;0,00;21,42;21,46;23,86;22,56;
29.10.2009;15:09:49,0;28,01;30,44;28,83;0,00;21,42;21,46;23,86;22,56;
29.10.2009;15:09:49,0;28,01;30,44;28,83;0,00;21,42;21,46;23,86;22,56;
29.10.2009;15:09:49,0;28,01;30,44;28,83;0,00;21,42;21,46;23,86;22,58;
29.10.2009;15:09:49,0;28,01;30,44;28,83;0,00;21,42;21,46;23,86;22,58;
29.10.2009;15:09:49,0;28,01;30,44;28,83;0,00;21,42;21,46;23,86;22,58;
29.10.2009;15:09:49,0;28,01;30,44;28,83;0,00;21,42;21,46;23,89;22,58;
29.10.2009;15:09:49,0;28,01;30,44;28,83;0,00;21,42;21,46;23,86;22,58;
29.10.2009;15:09:49,0;28,01;30,44;28,83;0,00;21,42;21,46;23,86;22,56;
29.10.2009;15:09:49,0;28,01;30,44;28,83;0,00;21,42;21,46;23,86;22,56;
29.10.2009;15:09:49,0;28,01;30,44;28,83;0,00;21,42;21,46;23,86;22,58;
29.10.2009;15:09:49,0;28,01;30,44;28,83;0,00;21,42;21,46;23,89;22,56;
29.10.2009;15:09:49,0;28,01;30,44;28,83;0,00;21,42;21,46;23,89;22,56;
29.10.2009;15:09:50,0;28,01;30,44;28,83;0,00;21,42;21,46;23,89;22,56;
29.10.2009;15:09:50,0;28,01;30,44;28,83;0,00;21,42;21,46;23,86;22,56;
29.10.2009;15:09:50,0;28,01;30,44;28,83;0,00;21,42;21,46;23,89;22,56;
29.10.2009;15:09:50,0;28,01;30,44;28,83;0,00;21,42;21,46;23,89;22,56;
29.10.2009;15:09:50,0;28,01;30,44;28,83;0,00;21,42;21,46;23,89;22,56;
29.10.2009;15:09:50,0;28,01;30,44;28,83;0,00;21,42;21,46;23,89;22,56;
29.10.2009;15:09:50,0;28,01;30,44;28,83;0,00;21,42;21,46;23,89;22,56;
29.10.2009;15:09:50,0;28,01;30,44;28,83;0,00;21,42;21,46;23,89;22,56;
29.10.2009;15:09:51,0;28,01;30,44;28,83;0,00;21,42;21,46;23,89;22,56;
29.10.2009;15:09:51,0;28,01;30,44;28,83;0,00;21,42;21,46;23,89;22,56;
29.10.2009;15:09:51,0;28,01;30,44;28,83;0,00;21,42;21,46;23,89;22,56;
29.10.2009;15:09:51,0;28,01;30,44;28,83;0,00;21,42;21,46;23,89;22,56;
29.10.2009;15:09:51,0;28,01;30,44;28,83;0,00;21,42;21,46;23,89;22,56;
29.10.2009;15:09:51,0;28,01;30,44;28,83;0,00;21,42;21,46;23,89;22,56;
29.10.2009;15:09:51,0;28,01;30,44;28,83;0,00;21,42;21,46;23,89;22,58;
29.10.2009;15:09:51,0;28,01;30,44;28,83;0,00;21,42;21,46;23,89;22,58;
29.10.2009;15:09:51,0;28,01;30,44;28,83;0,00;21,42;21,46;23,89;22,58;
29.10.2009;15:09:51,0;28,01;30,44;28,83;0,00;21,42;21,46;23,89;22,58;
29.10.2009;15:09:51,0;28,01;30,44;28,83;0,00;21,42;21,46;23,89;22,56;
29.10.2009;15:09:51,0;28,01;30,44;28,83;0,00;21,42;21,46;23,86;22,56;
29.10.2009;15:09:52,0;28,01;30,44;28,83;0,00;21,42;21,46;23,89;22,56;
29.10.2009;15:09:52,0;28,01;30,44;28,83;0,00;21,42;21,46;23,89;22,56;
29.10.2009;15:09:52,0;28,01;30,44;28,83;0,00;21,42;21,46;23,89;22,56;
29.10.2009;15:09:52,0;28,01;30,44;28,83;0,00;21,42;21,46;23,89;22,56;
29.10.2009;15:09:52,0;28,01;30,44;28,83;0,00;21,42;21,46;23,89;22,56;
29.10.2009;15:09:52,0;28,01;30,44;28,83;0,00;21,42;21,46;23,89;22,56;
29.10.2009;15:09:52,0;28,01;30,44;28,83;0,00;21,42;21,46;23,89;22,56;
29.10.2009;15:09:52,0;28,01;30,44;28,83;0,00;21,42;21,46;23,89;22,56;
29.10.2009;15:09:53,0;28,01;30,44;28,83;0,00;21,42;21,46;23,89;22,56;
29.10.2009;15:09:53,0;28,01;30,44;28,83;0,00;21,42;21,46;23,89;22,56;
29.10.2009;15:09:53,0;28,01;30,44;28,83;0,00;21,42;21,46;23,89;22,56;
29.10.2009;15:09:53,0;28,01;30,44;28,83;0,00;21,42;21,46;23,89;22,56;
29.10.2009;15:09:53,0;28,01;30,44;28,83;0,00;21,42;21,46;23,89;22,56;
29.10.2009;15:09:53,0;28,01;30,44;28,83;0,00;21,42;21,46;23,89;22,56;
29.10.2009;15:09:53,0;28,01;30,44;28,83;0,00;21,42;21,46;23,89;22,56;
29.10.2009;15:09:53,0;28,01;30,44;28,83;0,00;21,42;21,46;23,89;22,58;
29.10.2009;15:09:53,0;28,01;30,44;28,83;0,00;21,42;21,46;23,89;22,56;
29.10.2009;15:09:53,0;28,01;30,44;28,83;0,00;21,42;21,46;23,89;22,58;
29.10.2009;15:09:53,0;28,01;30,44;28,83;0,00;21,42;21,46;23,89;22,58;
29.10.2009;15:09:53,0;28,01;30,44;28,83;0,00;21,42;21,46;23,89;22,56;
29.10.2009;15:09:54,0;28,01;30,44;28,83;0,00;21,42;21,46;23,86;22,56;
29.10.2009;15:09:54,0;28,01;30,44;28,83;0,00;21,42;21,46;23,89;22,56;
29.10.2009;15:09:54,0;28,01;30,44;28,83;0,00;21,42;21,46;23,89;22,56;
29.10.2009;15:09:54,0;28,01;30,44;28,83;0,00;21,42;21,46;23,89;22,56;
29.10.2009;15:09:54,0;28,01;30,44;28,83;0,00;21,42;21,46;23,89;22,56;
29.10.2009;15:09:54,0;28,01;30,44;28,83;0,00;21,42;21,46;23,89;22,56;
29.10.2009;15:09:54,0;28,01;30,44;28,83;0,00;21,42;21,46;23,89;22,56;
29.10.2009;15:09:54,0;28,01;30,44;28,83;0,00;21,42;21,46;23,89;22,56;
29.10.2009;15:09:55,0;28,01;30,44;28,83;0,00;21,42;21,46;23,89;22,56;
29.10.2009;15:09:55,0;28,01;30,44;28,83;0,00;21,42;21,46;23,89;22,56;
29.10.2009;15:09:55,0;28,01;30,44;28,83;0,00;21,42;21,46;23,89;22,56;
29.10.2009;15:09:55,0;28,01;30,44;28,83;0,00;21,42;21,46;23,89;22,56;
29.10.2009;15:09:55,0;28,01;30,44;28,83;0,00;21,42;21,46;23,89;22,56;
29.10.2009;15:09:55,0;27,98;30,41;28,80;0,00;21,42;21,46;23,89;22,56;
29.10.2009;15:09:55,0;28,01;30,44;28,83;0,00;21,42;21,46;23,89;22,58;
29.10.2009;15:09:55,0;28,01;30,44;28,83;0,00;21,42;21,46;23,89;22,58;
29.10.2009;15:09:55,0;28,01;30,44;28,83;0,00;21,42;21,46;23,89;22,58;
29.10.2009;15:09:55,0;28,01;30,44;28,83;0,00;21,42;21,46;23,86;22,56;
29.10.2009;15:09:55,0;28,01;30,44;28,83;0,00;21,42;21,46;23,86;22,56;
29.10.2009;15:09:55,0;28,01;30,44;28,83;0,00;21,42;21,46;23,89;22,56;
29.10.2009;15:09:56,0;28,01;30,44;28,83;0,00;21,42;21,46;23,89;22,56;
29.10.2009;15:09:56,0;28,01;30,44;28,83;0,00;21,42;21,46;23,89;22,56;
29.10.2009;15:09:56,0;28,01;30,44;28,83;0,00;21,42;21,46;23,89;22,56;
29.10.2009;15:09:56,0;28,01;30,44;28,83;0,00;21,42;21,46;23,89;22,56;
29.10.2009;15:09:56,0;28,01;30,44;28,83;0,00;21,42;21,46;23,89;22,56;
29.10.2009;15:09:56,0;28,01;30,44;28,83;0,00;21,42;21,46;23,89;22,56;
29.10.2009;15:09:56,0;28,01;30,44;28,83;0,00;21,42;21,46;23,89;22,56;
29.10.2009;15:09:56,0;28,01;30,44;28,83;0,00;21,42;21,46;23,89;22,56;
29.10.2009;15:09:57,0;28,01;30,44;28,83;0,00;21,42;21,46;23,92;22,56;
29.10.2009;15:09:57,0;28,01;30,44;28,83;0,00;21,42;21,46;23,92;22,56;
29.10.2009;15:09:57,0;28,01;30,44;28,83;0,00;21,42;21,46;23,92;22,56;
29.10.2009;15:09:57,0;28,01;30,44;28,83;0,00;21,42;21,46;23,92;22,56;
29.10.2009;15:09:57,0;28,01;30,44;28,83;0,00;21,42;21,46;23,92;22,56;
29.10.2009;15:09:57,0;28,01;30,44;28,83;0,00;21,42;21,46;23,92;22,56;
29.10.2009;15:09:57,0;28,01;30,44;28,83;0,00;21,42;21,46;23,89;22,56;
29.10.2009;15:09:57,0;28,01;30,44;28,83;0,00;21,42;21,46;23,89;22,56;
29.10.2009;15:09:57,0;28,01;30,44;28,83;0,00;21,42;21,46;23,89;22,56;
29.10.2009;15:09:57,0;28,01;30,44;28,83;0,00;21,42;21,46;23,89;22,56;
29.10.2009;15:09:57,0;28,01;30,44;28,83;0,00;21,42;21,46;23,86;22,56;
29.10.2009;15:09:57,0;28,01;30,44;28,83;0,00;21,42;21,46;23,89;22,56;
29.10.2009;15:09:58,0;28,01;30,44;28,83;0,00;21,42;21,46;23,89;22,56;
29.10.2009;15:09:58,0;28,01;30,44;28,83;0,00;21,42;21,46;23,89;22,56;
29.10.2009;15:09:58,0;28,01;30,44;28,83;0,00;21,42;21,46;23,89;22,56;
29.10.2009;15:09:58,0;28,01;30,44;28,83;0,00;21,42;21,46;23,89;22,58;
29.10.2009;15:09:58,0;28,01;30,44;28,83;0,00;21,42;21,46;23,89;22,56;
29.10.2009;15:09:58,0;28,01;30,44;28,83;0,00;21,42;21,46;23,89;22,56;
29.10.2009;15:09:58,0;28,01;30,44;28,83;0,00;21,42;21,46;23,89;22,56;
29.10.2009;15:09:58,0;28,01;30,44;28,83;0,00;21,42;21,46;23,89;22,56;
29.10.2009;15:09:59,0;28,01;30,41;28,80;0,00;21,42;21,46;23,89;22,56;
29.10.2009;15:09:59,0;28,01;30,44;28,83;0,00;21,42;21,46;23,89;22,56;
29.10.2009;15:09:59,0;28,01;30,44;28,83;0,00;21,42;21,46;23,89;22,56;
29.10.2009;15:09:59,0;28,01;30,44;28,83;0,00;21,42;21,46;23,89;22,56;
29.10.2009;15:09:59,0;28,01;30,44;28,83;0,00;21,42;21,46;23,89;22,56;
29.10.2009;15:09:59,0;28,01;30,44;28,83;0,00;21,42;21,46;23,89;22,56;
29.10.2009;15:09:59,0;28,01;30,44;28,83;0,00;21,42;21,46;23,89;22,56;
29.10.2009;15:09:59,0;28,01;30,44;28,83;0,00;21,42;21,46;23,89;22,56;
29.10.2009;15:09:59,0;28,01;30,44;28,83;0,00;21,42;21,46;23,89;22,56;
29.10.2009;15:09:59,0;28,01;30,44;28,83;0,00;21,42;21,46;23,89;22,56;
29.10.2009;15:09:59,0;27,60;29,93;28,40;0,00;21,42;21,46;23,92;22,56;
29.10.2009;15:09:59,0;28,01;30,44;28,83;0,00;21,42;21,46;23,92;22,56;
29.10.2009;15:10:00,0;28,01;30,44;28,83;0,00;21,42;21,46;23,92;22,56;
29.10.2009;15:10:00,0;28,01;30,44;28,83;0,00;21,42;21,46;23,92;22,56;
29.10.2009;15:10:00,0;28,01;30,44;28,83;0,00;21,42;21,46;23,92;22,56;
29.10.2009;15:10:00,0;28,01;30,41;28,80;0,00;21,42;21,46;23,92;22,56;
29.10.2009;15:10:00,0;27,39;29,72;28,17;0,00;21,42;21,46;23,92;22,56;
29.10.2009;15:10:00,0;28,01;30,44;28,83;0,00;21,42;21,46;23,92;22,56;
29.10.2009;15:10:00,0;28,01;30,44;28,83;0,00;21,42;21,46;23,92;22,56;
29.10.2009;15:10:00,0;28,01;30,44;28,83;0,00;21,42;21,46;23,92;22,56;
29.10.2009;15:10:01,0;27,79;30,19;28,60;0,00;21,42;21,46;23,92;22,53;
29.10.2009;15:10:01,0;28,01;30,44;28,83;0,00;21,42;21,46;23,92;22,53;
29.10.2009;15:10:01,0;28,01;30,44;28,83;0,00;21,42;21,46;23,92;22,53;
29.10.2009;15:10:01,0;28,01;30,44;28,83;0,00;21,42;21,46;23,92;22,56;
29.10.2009;15:10:01,0;28,01;30,44;28,83;0,00;21,42;21,46;23,92;22,53;
29.10.2009;15:10:01,0;28,01;30,44;28,83;0,00;21,42;21,46;23,92;22,53;
29.10.2009;15:10:01,0;28,01;30,44;28,83;0,00;21,42;21,46;23,95;22,56;
29.10.2009;15:10:01,0;28,01;30,44;28,83;0,00;21,42;21,46;23,95;22,56;
29.10.2009;15:10:01,0;28,01;30,44;28,83;0,00;21,42;21,46;23,95;22,53;
29.10.2009;15:10:01,0;28,01;30,44;28,83;0,00;21,42;21,46;23,95;22,56;
29.10.2009;15:10:01,0;27,79;30,19;28,60;0,00;21,42;21,46;23,95;22,56;
29.10.2009;15:10:01,0;28,01;30,44;28,83;0,00;21,42;21,46;23,95;22,53;
29.10.2009;15:10:02,0;28,01;30,44;28,83;0,00;21,42;21,46;23,95;22,53;
29.10.2009;15:10:02,0;28,01;30,44;28,83;0,00;21,42;21,46;23,95;22,53;
29.10.2009;15:10:02,0;28,01;30,44;28,83;0,00;21,42;21,46;23,92;22,53;
29.10.2009;15:10:02,0;28,01;30,44;28,83;0,00;21,42;21,46;23,95;22,53;
29.10.2009;15:10:02,0;28,01;30,44;28,83;0,00;21,42;21,46;23,92;22,56;
29.10.2009;15:10:02,0;28,01;30,44;28,83;0,00;21,42;21,46;23,92;22,56;
29.10.2009;15:10:02,0;28,01;30,44;28,83;0,00;21,42;21,46;23,92;22,56;
29.10.2009;15:10:02,0;28,01;30,44;28,83;0,00;21,42;21,46;23,95;22,56;
29.10.2009;15:10:03,0;27,67;30,04;28,47;0,00;21,42;21,46;23,92;22,56;
29.10.2009;15:10:03,0;28,01;30,44;28,83;0,00;21,42;21,46;23,92;22,56;
29.10.2009;15:10:03,0;28,01;30,44;28,83;0,00;21,42;21,46;23,92;22,56;
29.10.2009;15:10:03,0;28,01;30,44;28,83;0,00;21,42;21,46;23,92;22,56;
29.10.2009;15:10:03,0;28,01;30,44;28,83;0,00;21,42;21,46;23,92;22,56;
29.10.2009;15:10:03,0;28,01;30,44;28,83;0,00;21,42;21,46;23,95;22,56;
29.10.2009;15:10:03,0;28,01;30,44;28,83;0,00;21,42;21,46;23,95;22,56;
29.10.2009;15:10:03,0;28,01;30,44;28,83;0,00;21,42;21,46;23,95;22,56;
29.10.2009;15:10:03,0;28,01;30,44;28,83;0,00;21,42;21,46;23,95;22,56;
29.10.2009;15:10:03,0;28,01;30,44;28,83;0,00;21,42;21,46;23,95;22,56;
29.10.2009;15:10:03,0;27,98;30,41;28,80;0,00;21,42;21,46;23,92;22,56;
29.10.2009;15:10:03,0;28,01;30,44;28,83;0,00;21,42;21,46;23,92;22,56;
29.10.2009;15:10:04,0;28,01;30,44;28,83;0,00;21,42;21,46;23,92;22,56;
29.10.2009;15:10:04,0;28,01;30,44;28,83;0,00;21,42;21,46;23,92;22,56;
29.10.2009;15:10:04,0;28,01;30,44;28,83;0,00;21,42;21,46;23,92;22,56;
29.10.2009;15:10:04,0;28,01;30,44;28,83;0,00;21,42;21,46;23,92;22,53;
29.10.2009;15:10:04,0;28,01;30,44;28,83;0,00;21,42;21,46;23,95;22,53;
29.10.2009;15:10:04,0;28,01;30,44;28,83;0,00;21,42;21,46;23,92;22,56;
29.10.2009;15:10:04,0;28,01;30,44;28,83;0,00;21,42;21,46;23,95;22,53;
29.10.2009;15:10:04,0;28,01;30,44;28,83;0,00;21,42;21,46;23,95;22,53;
29.10.2009;15:10:05,0;28,01;30,44;28,83;0,00;21,42;21,46;23,95;22,53;
29.10.2009;15:10:05,0;28,01;30,44;28,83;0,00;21,42;21,46;23,95;22,53;
29.10.2009;15:10:05,0;28,01;30,44;28,83;0,00;21,42;21,46;23,95;22,53;
29.10.2009;15:10:05,0;28,01;30,44;28,83;0,00;21,42;21,46;23,95;22,53;
29.10.2009;15:10:05,0;28,01;30,44;28,83;0,00;21,42;21,46;23,95;22,53;
29.10.2009;15:10:05,0;27,98;30,41;28,80;0,00;21,42;21,46;23,95;22,53;
29.10.2009;15:10:05,0;27,82;30,22;28,63;0,00;21,42;21,46;23,95;22,53;
29.10.2009;15:10:05,0;28,01;30,44;28,83;0,00;21,42;21,46;23,95;22,53;
29.10.2009;15:10:05,0;28,01;30,44;28,83;0,00;21,42;21,46;23,95;22,53;
29.10.2009;15:10:05,0;28,01;30,44;28,83;0,00;21,42;21,46;23,95;22,53;
29.10.2009;15:10:05,0;28,01;30,44;28,83;0,00;21,42;21,46;23,95;22,53;
29.10.2009;15:10:05,0;28,01;30,44;28,83;0,00;21,42;21,46;23,95;22,53;
29.10.2009;15:10:06,0;28,01;30,44;28,83;0,00;21,42;21,46;23,95;22,53;
29.10.2009;15:10:06,0;28,01;30,44;28,83;0,00;21,42;21,46;23,98;22,53;
29.10.2009;15:10:06,0;28,01;30,44;28,83;0,00;21,42;21,46;23,98;22,53;
29.10.2009;15:10:06,0;28,01;30,44;28,83;0,00;21,42;21,46;23,98;22,53;
29.10.2009;15:10:06,0;28,01;30,44;28,83;0,00;21,42;21,46;23,98;22,53;
29.10.2009;15:10:06,0;28,01;30,44;28,83;0,00;21,42;21,46;23,98;22,53;
29.10.2009;15:10:06,0;28,01;30,44;28,83;0,00;21,42;21,46;23,98;22,53;
29.10.2009;15:10:06,0;28,01;30,44;28,83;0,00;21,42;21,46;23,98;22,53;
29.10.2009;15:10:07,0;28,01;30,44;28,83;0,00;21,42;21,46;23,98;22,53;
29.10.2009;15:10:07,0;28,01;30,44;28,83;0,00;21,42;21,46;23,98;22,53;
29.10.2009;15:10:07,0;28,01;30,44;28,83;0,00;21,42;21,46;23,98;22,53;
29.10.2009;15:10:07,0;28,01;30,44;28,83;0,00;21,42;21,46;23,98;22,53;
29.10.2009;15:10:07,0;28,01;30,44;28,83;0,00;21,42;21,46;23,98;22,53;
29.10.2009;15:10:07,0;28,01;30,44;28,83;0,00;21,42;21,46;23,98;22,53;
29.10.2009;15:10:07,0;28,01;30,44;28,83;0,00;21,42;21,46;23,98;22,53;
29.10.2009;15:10:07,0;28,01;30,44;28,83;0,00;21,42;21,46;23,98;22,53;
29.10.2009;15:10:07,0;28,01;30,44;28,83;0,00;21,42;21,46;23,98;22,53;
29.10.2009;15:10:07,0;28,01;30,44;28,83;0,00;21,42;21,46;23,98;22,53;
29.10.2009;15:10:07,0;27,98;30,41;28,80;0,00;21,42;21,46;23,98;22,53;
29.10.2009;15:10:07,0;28,01;30,44;28,83;0,00;21,42;21,46;23,98;22,53;
29.10.2009;15:10:08,0;28,01;30,44;28,83;0,00;21,42;21,46;24,00;22,53;
29.10.2009;15:10:08,0;28,01;30,44;28,83;0,00;21,42;21,46;23,98;22,53;
29.10.2009;15:10:08,0;28,01;30,44;28,83;0,00;21,42;21,46;23,98;22,53;
29.10.2009;15:10:08,0;28,01;30,44;28,83;0,00;21,42;21,46;23,98;22,53;
29.10.2009;15:10:08,0;28,01;30,44;28,83;0,00;21,42;21,46;23,98;22,53;
29.10.2009;15:10:08,0;28,01;30,44;28,83;0,00;21,42;21,46;24,00;22,53;
29.10.2009;15:10:08,0;28,01;30,44;28,83;0,00;21,42;21,46;24,00;22,53;
29.10.2009;15:10:08,0;28,01;30,44;28,83;0,00;21,42;21,46;24,00;22,53;
29.10.2009;15:10:09,0;27,98;30,44;28,83;0,00;21,42;21,46;24,00;22,53;
29.10.2009;15:10:09,0;28,01;30,44;28,83;0,00;21,42;21,46;24,00;22,53;
29.10.2009;15:10:09,0;28,01;30,44;28,83;0,00;21,42;21,46;24,00;22,53;
29.10.2009;15:10:09,0;28,01;30,44;28,83;0,00;21,42;21,46;24,00;22,53;
29.10.2009;15:10:09,0;28,01;30,44;28,83;0,00;21,42;21,46;24,00;22,53;
29.10.2009;15:10:09,0;28,01;30,44;28,83;0,00;21,42;21,46;24,00;22,53;
29.10.2009;15:10:09,0;28,01;30,44;28,83;0,00;21,42;21,46;24,00;22,53;
29.10.2009;15:10:09,0;28,01;30,44;28,83;0,00;21,42;21,46;24,00;22,53;
29.10.2009;15:10:09,0;28,01;30,41;28,80;0,00;21,42;21,46;24,00;22,53;
29.10.2009;15:10:09,0;28,01;30,44;28,83;0,00;21,42;21,46;24,00;22,53;
29.10.2009;15:10:09,0;28,01;30,44;28,83;0,00;21,42;21,46;24,00;22,53;
29.10.2009;15:10:09,0;28,01;30,44;28,83;0,00;21,42;21,46;24,00;22,53;
29.10.2009;15:10:10,0;28,01;30,44;28,83;0,00;21,42;21,46;24,00;22,53;
29.10.2009;15:10:10,0;28,01;30,44;28,83;0,00;21,42;21,46;24,00;22,53;
29.10.2009;15:10:10,0;28,01;30,44;28,83;0,00;21,42;21,46;24,00;22,50;
29.10.2009;15:10:10,0;27,98;30,41;28,80;0,00;21,42;21,46;24,00;22,53;
29.10.2009;15:10:10,0;27,98;30,41;28,80;0,00;21,42;21,46;24,00;22,50;
29.10.2009;15:10:10,0;28,01;30,44;28,83;0,00;21,42;21,46;24,00;22,53;
29.10.2009;15:10:10,0;28,01;30,44;28,83;0,00;21,42;21,46;24,00;22,50;
29.10.2009;15:10:10,0;28,01;30,44;28,83;0,00;21,42;21,46;24,00;22,53;
29.10.2009;15:10:11,0;28,01;30,44;28,83;0,00;21,42;21,46;24,00;22,50;
29.10.2009;15:10:11,0;28,01;30,44;28,83;0,00;21,42;21,46;24,00;22,50;
29.10.2009;15:10:11,0;28,01;30,44;28,83;0,00;21,42;21,46;24,00;22,50;
29.10.2009;15:10:11,0;28,01;30,44;28,83;0,00;21,42;21,46;24,00;22,50;
29.10.2009;15:10:11,0;28,01;30,44;28,83;0,00;21,42;21,46;24,00;22,50;
29.10.2009;15:10:11,0;28,01;30,44;28,83;0,00;21,42;21,46;24,00;22,50;
29.10.2009;15:10:11,0;28,01;30,44;28,83;0,00;21,42;21,46;24,00;22,50;
29.10.2009;15:10:11,0;28,01;30,44;28,83;0,00;21,42;21,46;24,00;22,50;
29.10.2009;15:10:11,0;28,01;30,44;28,83;0,00;21,42;21,46;24,00;22,50;
29.10.2009;15:10:11,0;28,01;30,44;28,83;0,00;21,42;21,46;24,00;22,50;
29.10.2009;15:10:11,0;28,01;30,44;28,83;0,00;21,42;21,46;24,00;22,50;
29.10.2009;15:10:11,0;28,01;30,44;28,83;0,00;21,42;21,46;24,00;22,50;
29.10.2009;15:10:12,0;28,01;30,44;28,83;0,00;21,42;21,46;24,00;22,50;
29.10.2009;15:10:12,0;28,01;30,44;28,83;0,00;21,42;21,46;24,00;22,50;
29.10.2009;15:10:12,0;28,01;30,44;28,83;0,00;21,42;21,46;24,03;22,50;
29.10.2009;15:10:12,0;28,01;30,44;28,83;0,00;21,42;21,46;24,00;22,50;
29.10.2009;15:10:12,0;28,01;30,44;28,83;0,00;21,42;21,46;24,00;22,50;
29.10.2009;15:10:12,0;28,01;30,44;28,83;0,00;21,42;21,46;24,00;22,50;
29.10.2009;15:10:12,0;28,01;30,44;28,83;0,00;21,42;21,46;24,00;22,50;
29.10.2009;15:10:12,0;28,01;30,44;28,83;0,00;21,42;21,46;24,03;22,50;
29.10.2009;15:10:13,0;28,01;30,41;28,83;0,00;21,42;21,46;24,00;22,50;
29.10.2009;15:10:13,0;28,01;30,44;28,83;0,00;21,42;21,46;24,03;22,50;
29.10.2009;15:10:13,0;28,01;30,44;28,83;0,00;21,42;21,46;24,00;22,50;
29.10.2009;15:10:13,0;28,01;30,44;28,83;0,00;21,42;21,46;24,00;22,50;
29.10.2009;15:10:13,0;28,01;30,44;28,83;0,00;21,42;21,46;24,00;22,50;
29.10.2009;15:10:13,0;28,01;30,44;28,83;0,00;21,42;21,46;24,03;22,50;
29.10.2009;15:10:13,0;28,01;30,44;28,83;0,00;21,42;21,46;24,03;22,50;
29.10.2009;15:10:13,0;28,01;30,44;28,83;0,00;21,42;21,46;24,03;22,50;
29.10.2009;15:10:13,0;28,01;30,44;28,83;0,00;21,42;21,46;24,00;22,50;
29.10.2009;15:10:13,0;28,01;30,44;28,83;0,00;21,42;21,46;24,03;22,50;
29.10.2009;15:10:13,0;27,98;30,41;28,80;0,00;21,42;21,46;24,03;22,50;
29.10.2009;15:10:13,0;28,01;30,44;28,83;0,00;21,42;21,46;24,03;22,48;
29.10.2009;15:10:14,0;28,01;30,44;28,83;0,00;21,42;21,46;24,03;22,50;
29.10.2009;15:10:14,0;28,01;30,44;28,83;0,00;21,42;21,46;24,03;22,50;
29.10.2009;15:10:14,0;28,01;30,44;28,83;0,00;21,42;21,46;24,03;22,50;
29.10.2009;15:10:14,0;28,01;30,44;28,83;0,00;21,42;21,46;24,03;22,50;
29.10.2009;15:10:14,0;28,01;30,44;28,83;0,00;21,42;21,46;24,03;22,50;
29.10.2009;15:10:14,0;28,01;30,44;28,83;0,00;21,42;21,46;24,03;22,50;
29.10.2009;15:10:14,0;28,01;30,44;28,83;0,00;21,42;21,46;24,03;22,50;
29.10.2009;15:10:14,0;28,01;30,44;28,83;0,00;21,42;21,46;24,03;22,50;
29.10.2009;15:10:15,0;28,01;30,44;28,83;0,00;21,42;21,46;24,03;22,50;
29.10.2009;15:10:15,0;28,01;30,44;28,83;0,00;21,42;21,46;24,03;22,50;
29.10.2009;15:10:15,0;28,01;30,44;28,83;0,00;21,42;21,46;24,03;22,50;
29.10.2009;15:10:15,0;28,01;30,44;28,83;0,00;21,42;21,46;24,03;22,50;
29.10.2009;15:10:15,0;28,01;30,44;28,83;0,00;21,42;21,46;24,03;22,50;
29.10.2009;15:10:15,0;27,98;30,41;28,80;0,00;21,42;21,46;24,03;22,50;
29.10.2009;15:10:15,0;28,01;30,44;28,83;0,00;21,42;21,46;24,03;22,50;
29.10.2009;15:10:15,0;28,01;30,44;28,83;0,00;21,42;21,46;24,03;22,50;
29.10.2009;15:10:15,0;28,01;30,44;28,83;0,00;21,42;21,46;24,03;22,50;
29.10.2009;15:10:15,0;28,01;30,44;28,83;0,00;21,42;21,46;24,03;22,48;
29.10.2009;15:10:15,0;28,01;30,44;28,83;0,00;21,42;21,46;24,06;22,48;
29.10.2009;15:10:15,0;28,01;30,44;28,83;0,00;21,42;21,46;24,03;22,50;
29.10.2009;15:10:16,0;28,01;30,44;28,83;0,00;21,42;21,46;24,03;22,50;
29.10.2009;15:10:16,0;28,01;30,44;28,83;0,00;21,42;21,46;24,03;22,48;
29.10.2009;15:10:16,0;28,01;30,44;28,83;0,00;21,42;21,46;24,03;22,48;
29.10.2009;15:10:16,0;28,01;30,44;28,83;0,00;21,42;21,46;24,03;22,48;
29.10.2009;15:10:16,0;28,01;30,44;28,83;0,00;21,42;21,46;24,03;22,48;
29.10.2009;15:10:16,0;28,01;30,44;28,83;0,00;21,42;21,46;24,06;22,48;
29.10.2009;15:10:16,0;28,01;30,44;28,83;0,00;21,42;21,46;24,06;22,48;
29.10.2009;15:10:16,0;28,01;30,44;28,83;0,00;21,42;21,46;24,03;22,48;
29.10.2009;15:10:17,0;28,01;30,44;28,83;0,00;21,42;21,46;24,06;22,48;
29.10.2009;15:10:17,0;28,01;30,44;28,83;0,00;21,42;21,46;24,03;22,48;
29.10.2009;15:10:17,0;28,01;30,44;28,83;0,00;21,42;21,46;24,06;22,48;
29.10.2009;15:10:17,0;28,01;30,44;28,83;0,00;21,42;21,46;24,06;22,48;
29.10.2009;15:10:17,0;28,01;30,44;28,83;0,00;21,42;21,46;24,06;22,48;
29.10.2009;15:10:17,0;28,01;30,44;28,83;0,00;21,42;21,46;24,06;22,48;
29.10.2009;15:10:17,0;28,01;30,44;28,83;0,00;21,42;21,46;24,06;22,48;
29.10.2009;15:10:17,0;28,01;30,44;28,83;0,00;21,42;21,46;24,06;22,48;
29.10.2009;15:10:17,0;28,01;30,44;28,83;0,00;21,42;21,46;24,06;22,48;
29.10.2009;15:10:17,0;28,01;30,44;28,83;0,00;21,42;21,46;24,06;22,48;
29.10.2009;15:10:17,0;28,01;30,44;28,83;0,00;21,42;21,46;24,06;22,48;
29.10.2009;15:10:17,0;28,01;30,44;28,83;0,00;21,42;21,46;24,06;22,48;
29.10.2009;15:10:18,0;28,01;30,44;28,83;0,00;21,42;21,46;24,06;22,48;
29.10.2009;15:10:18,0;28,01;30,44;28,83;0,00;21,42;21,46;24,06;22,48;
29.10.2009;15:10:18,0;28,01;30,44;28,83;0,00;21,42;21,46;24,06;22,48;
29.10.2009;15:10:18,0;28,01;30,44;28,83;0,00;21,42;21,46;24,06;22,48;
29.10.2009;15:10:18,0;28,01;30,44;28,83;0,00;21,42;21,46;24,06;22,48;
29.10.2009;15:10:18,0;28,01;30,44;28,83;0,00;21,42;21,46;24,06;22,48;
29.10.2009;15:10:18,0;28,01;30,44;28,83;0,00;21,42;21,46;24,06;22,48;
29.10.2009;15:10:18,0;28,01;30,44;28,83;0,00;21,42;21,46;24,06;22,48;
29.10.2009;15:10:19,0;28,01;30,44;28,83;0,00;21,42;21,46;24,06;22,48;
29.10.2009;15:10:19,0;28,01;30,44;28,83;0,00;21,42;21,46;24,06;22,48;
29.10.2009;15:10:19,0;28,01;30,44;28,83;0,00;21,42;21,46;24,06;22,48;
29.10.2009;15:10:19,0;28,01;30,44;28,83;0,00;21,42;21,46;24,06;22,48;
29.10.2009;15:10:19,0;28,01;30,44;28,83;0,00;21,42;21,46;24,06;22,48;
29.10.2009;15:10:19,0;28,01;30,44;28,83;0,00;21,42;21,46;24,06;22,48;
29.10.2009;15:10:19,0;28,01;30,44;28,83;0,00;21,42;21,46;24,06;22,48;
29.10.2009;15:10:19,0;28,01;30,44;28,83;0,00;21,42;21,46;24,09;22,48;
29.10.2009;15:10:19,0;28,01;30,44;28,83;0,00;21,42;21,46;24,06;22,48;
29.10.2009;15:10:19,0;28,01;30,44;28,83;0,00;21,42;21,46;24,06;22,48;
29.10.2009;15:10:19,0;28,01;30,44;28,83;0,00;21,42;21,46;24,06;22,48;
29.10.2009;15:10:19,0;28,01;30,44;28,83;0,00;21,42;21,46;24,06;22,48;
29.10.2009;15:10:20,0;28,01;30,44;28,83;0,00;21,42;21,46;24,09;22,48;
29.10.2009;15:10:20,0;28,01;30,44;28,83;0,00;21,42;21,46;24,06;22,48;
29.10.2009;15:10:20,0;28,01;30,44;28,83;0,00;21,42;21,46;24,06;22,48;
29.10.2009;15:10:20,0;27,98;30,37;28,76;0,00;21,42;21,46;24,09;22,48;
29.10.2009;15:10:20,0;28,01;30,44;28,83;0,00;21,42;21,46;24,09;22,45;
29.10.2009;15:10:20,0;28,01;30,44;28,83;0,00;21,42;21,46;24,06;22,48;
29.10.2009;15:10:20,0;28,01;30,44;28,83;0,00;21,42;21,46;24,06;22,48;
29.10.2009;15:10:20,0;28,01;30,44;28,83;0,00;21,42;21,46;24,09;22,45;
29.10.2009;15:10:21,0;28,01;30,44;28,83;0,00;21,42;21,46;24,06;22,48;
29.10.2009;15:10:21,0;28,01;30,44;28,83;0,00;21,42;21,46;24,09;22,45;
29.10.2009;15:10:21,0;28,01;30,44;28,83;0,00;21,42;21,46;24,06;22,48;
29.10.2009;15:10:21,0;28,01;30,44;28,83;0,00;21,42;21,46;24,09;22,45;
29.10.2009;15:10:21,0;28,01;30,44;28,83;0,00;21,42;21,46;24,06;22,45;
29.10.2009;15:10:21,0;28,01;30,44;28,83;0,00;21,42;21,46;24,09;22,45;
29.10.2009;15:10:21,0;28,01;30,44;28,83;0,00;21,42;21,46;24,06;22,45;
29.10.2009;15:10:21,0;28,01;30,44;28,83;0,00;21,42;21,46;24,09;22,45;
29.10.2009;15:10:21,0;28,01;30,44;28,83;0,00;21,42;21,46;24,09;22,45;
29.10.2009;15:10:21,0;28,01;30,44;28,83;0,00;21,42;21,46;24,09;22,45;
29.10.2009;15:10:21,0;28,01;30,44;28,83;0,00;21,42;21,46;24,09;22,45;
29.10.2009;15:10:21,0;27,98;30,41;28,83;0,00;21,42;21,46;24,09;22,45;
29.10.2009;15:10:22,0;28,01;30,44;28,83;0,00;21,42;21,46;24,09;22,48;
29.10.2009;15:10:22,0;28,01;30,44;28,83;0,00;21,42;21,46;24,09;22,45;
29.10.2009;15:10:22,0;28,01;30,44;28,83;0,00;21,42;21,46;24,09;22,45;
29.10.2009;15:10:22,0;28,01;30,44;28,83;0,00;21,42;21,46;24,09;22,45;
29.10.2009;15:10:22,0;28,01;30,44;28,83;0,00;21,42;21,46;24,09;22,45;
29.10.2009;15:10:22,0;28,01;30,44;28,83;0,00;21,42;21,46;24,09;22,45;
29.10.2009;15:10:22,0;28,01;30,44;28,83;0,00;21,42;21,46;24,09;22,45;
29.10.2009;15:10:22,0;28,01;30,44;28,83;0,00;21,42;21,46;24,09;22,45;
29.10.2009;15:10:23,0;28,01;30,44;28,83;0,00;21,42;21,46;24,09;22,45;
29.10.2009;15:10:23,0;28,01;30,44;28,83;0,00;21,42;21,46;24,09;22,45;
29.10.2009;15:10:23,0;28,01;30,44;28,83;0,00;21,42;21,46;24,09;22,45;
29.10.2009;15:10:23,0;28,01;30,44;28,83;0,00;21,42;21,46;24,09;22,45;
29.10.2009;15:10:23,0;28,01;30,44;28,83;0,00;21,42;21,46;24,09;22,45;
29.10.2009;15:10:23,0;28,01;30,44;28,83;0,00;21,42;21,46;24,09;22,45;
29.10.2009;15:10:23,0;28,01;30,44;28,83;0,00;21,42;21,46;24,09;22,45;
29.10.2009;15:10:23,0;28,01;30,44;28,83;0,00;21,42;21,46;24,09;22,45;
29.10.2009;15:10:23,0;28,01;30,44;28,83;0,00;21,42;21,46;24,09;22,45;
29.10.2009;15:10:23,0;28,01;30,44;28,83;0,00;21,42;21,46;24,09;22,45;
29.10.2009;15:10:23,0;28,01;30,44;28,83;0,00;21,42;21,46;24,09;22,45;
29.10.2009;15:10:23,0;28,01;30,44;28,83;0,00;21,42;21,46;24,09;22,45;
29.10.2009;15:10:24,0;28,01;30,44;28,83;0,00;21,42;21,46;24,09;22,45;
29.10.2009;15:10:24,0;28,01;30,44;28,83;0,00;21,42;21,46;24,09;22,45;
29.10.2009;15:10:24,0;28,01;30,44;28,83;0,00;21,42;21,46;24,09;22,42;
29.10.2009;15:10:24,0;28,01;30,44;28,83;0,00;21,42;21,46;24,09;22,45;
29.10.2009;15:10:24,0;28,01;30,44;28,83;0,00;21,42;21,46;24,09;22,45;
29.10.2009;15:10:24,0;28,01;30,44;28,83;0,00;21,42;21,46;24,09;22,45;
29.10.2009;15:10:24,0;28,01;30,44;28,83;0,00;21,42;21,46;24,09;22,45;
29.10.2009;15:10:24,0;28,01;30,44;28,83;0,00;21,42;21,46;24,09;22,45;
29.10.2009;15:10:25,0;28,01;30,44;28,83;0,00;21,42;21,46;24,09;22,45;
29.10.2009;15:10:25,0;28,01;30,44;28,83;0,00;21,42;21,46;24,09;22,45;
29.10.2009;15:10:25,0;28,01;30,44;28,83;0,00;21,42;21,46;24,09;22,45;
29.10.2009;15:10:25,0;28,01;30,44;28,83;0,00;21,42;21,46;24,09;22,45;
29.10.2009;15:10:25,0;28,01;30,44;28,83;0,00;21,42;21,46;24,09;22,45;
29.10.2009;15:10:25,0;28,01;30,44;28,83;0,00;21,42;21,46;24,09;22,45;
29.10.2009;15:10:25,0;28,01;30,44;28,83;0,00;21,42;21,46;24,09;22,45;
29.10.2009;15:10:25,0;28,01;30,44;28,83;0,00;21,42;21,46;24,09;22,45;
29.10.2009;15:10:25,0;28,01;30,44;28,83;0,00;21,42;21,46;24,09;22,42;
29.10.2009;15:10:25,0;28,01;30,44;28,83;0,00;21,42;21,46;24,09;22,45;
29.10.2009;15:10:25,0;28,01;30,44;28,83;0,00;21,42;21,46;24,09;22,45;
29.10.2009;15:10:25,0;28,01;30,44;28,83;0,00;21,42;21,46;24,09;22,42;
29.10.2009;15:10:26,0;28,01;30,44;28,83;0,00;21,42;21,46;24,09;22,45;
29.10.2009;15:10:26,0;28,01;30,44;28,83;0,00;21,42;21,46;24,12;22,42;
29.10.2009;15:10:26,0;28,01;30,44;28,83;0,00;21,42;21,46;24,09;22,45;
29.10.2009;15:10:26,0;28,01;30,44;28,83;0,00;21,42;21,46;24,12;22,45;
29.10.2009;15:10:26,0;28,01;30,44;28,83;0,00;21,42;21,46;24,09;22,42;
29.10.2009;15:10:26,0;28,01;30,44;28,83;0,00;21,42;21,46;24,09;22,45;
29.10.2009;15:10:26,0;28,01;30,44;28,83;0,00;21,42;21,46;24,09;22,45;
29.10.2009;15:10:26,0;28,01;30,44;28,83;0,00;21,42;21,46;24,12;22,45;
29.10.2009;15:10:27,0;28,01;30,44;28,83;0,00;21,42;21,46;24,12;22,42;
29.10.2009;15:10:27,0;28,01;30,44;28,83;0,00;21,42;21,46;24,12;22,45;
29.10.2009;15:10:27,0;28,01;30,44;28,83;0,00;21,42;21,46;24,12;22,42;
29.10.2009;15:10:27,0;28,01;30,44;28,83;0,00;21,42;21,46;24,12;22,42;
29.10.2009;15:10:27,0;28,01;30,44;28,83;0,00;21,42;21,46;24,12;22,42;
29.10.2009;15:10:27,0;28,01;30,44;28,83;0,00;21,42;21,46;24,09;22,42;
29.10.2009;15:10:27,0;28,01;30,44;28,83;0,00;21,42;21,46;24,12;22,42;
29.10.2009;15:10:27,0;28,01;30,44;28,83;0,00;21,42;21,46;24,09;22,45;
29.10.2009;15:10:27,0;28,01;30,44;28,83;0,00;21,42;21,46;24,12;22,42;
29.10.2009;15:10:27,0;28,01;30,44;28,83;0,00;21,42;21,46;24,12;22,42;
29.10.2009;15:10:27,0;28,01;30,44;28,83;0,00;21,42;21,46;24,12;22,42;
29.10.2009;15:10:27,0;28,01;30,44;28,83;0,00;21,42;21,46;24,12;22,42;
29.10.2009;15:10:28,0;28,01;30,44;28,83;0,00;21,42;21,46;24,12;22,45;
29.10.2009;15:10:28,0;28,01;30,44;28,83;0,00;21,42;21,46;24,12;22,42;
29.10.2009;15:10:28,0;28,01;30,44;28,83;0,00;21,42;21,46;24,12;22,42;
29.10.2009;15:10:28,0;28,01;30,44;28,83;0,00;21,42;21,46;24,12;22,42;
29.10.2009;15:10:28,0;28,01;30,44;28,83;0,00;21,42;21,46;24,12;22,45;
29.10.2009;15:10:28,0;28,01;30,44;28,83;0,00;21,42;21,46;24,12;22,42;
29.10.2009;15:10:28,0;28,01;30,44;28,83;0,00;21,42;21,46;24,12;22,42;
29.10.2009;15:10:28,0;28,01;30,44;28,83;0,00;21,42;21,46;24,12;22,42;
29.10.2009;15:10:29,0;28,01;30,44;28,83;0,00;21,42;21,46;24,12;22,42;
29.10.2009;15:10:29,0;28,01;30,41;28,80;0,00;21,42;21,46;24,12;22,42;
29.10.2009;15:10:29,0;28,01;30,44;28,83;0,00;21,42;21,46;24,12;22,42;
29.10.2009;15:10:29,0;28,01;30,44;28,83;0,00;21,42;21,46;24,12;22,42;
29.10.2009;15:10:29,0;28,01;30,44;28,83;0,00;21,42;21,46;24,12;22,42;
29.10.2009;15:10:29,0;28,01;30,44;28,83;0,00;21,42;21,46;24,12;22,42;
29.10.2009;15:10:29,0;28,01;30,44;28,83;0,00;21,42;21,46;24,12;22,42;
29.10.2009;15:10:29,0;28,01;30,44;28,83;0,00;21,42;21,46;24,12;22,42;
29.10.2009;15:10:29,0;28,01;30,44;28,83;0,00;21,42;21,46;24,12;22,42;
29.10.2009;15:10:29,0;28,01;30,44;28,83;0,00;21,42;21,46;24,12;22,42;
29.10.2009;15:10:29,0;28,01;30,44;28,83;0,00;21,42;21,46;24,12;22,42;
29.10.2009;15:10:29,0;27,98;30,41;28,83;0,00;21,42;21,46;24,12;22,42;
29.10.2009;15:10:30,0;28,01;30,44;28,83;0,00;21,42;21,46;24,09;22,42;
29.10.2009;15:10:30,0;28,01;30,44;28,83;0,00;21,44;21,46;24,09;22,42;
29.10.2009;15:10:30,0;28,01;30,44;28,83;0,00;21,42;21,46;24,09;22,42;
29.10.2009;15:10:30,0;28,01;30,44;28,83;0,00;21,42;21,46;24,09;22,45;
29.10.2009;15:10:30,0;28,01;30,44;28,83;0,00;21,42;21,46;24,09;22,42;
29.10.2009;15:10:30,0;28,01;30,44;28,83;0,00;21,42;21,46;24,09;22,45;
29.10.2009;15:10:30,0;28,01;30,44;28,83;0,00;21,42;21,46;24,09;22,42;
29.10.2009;15:10:30,0;28,01;30,44;28,83;0,00;21,42;21,46;24,09;22,42;
29.10.2009;15:10:31,0;28,01;30,44;28,83;0,00;21,42;21,46;24,09;22,42;
29.10.2009;15:10:31,0;28,01;30,44;28,83;0,00;21,42;21,46;24,09;22,42;
29.10.2009;15:10:31,0;28,01;30,44;28,83;0,00;21,42;21,46;24,09;22,42;
29.10.2009;15:10:31,0;28,01;30,44;28,83;0,00;21,42;21,49;24,06;22,42;
29.10.2009;15:10:31,0;28,01;30,44;28,83;0,00;21,42;21,46;24,09;22,42;
29.10.2009;15:10:31,0;28,01;30,44;28,83;0,00;21,42;21,46;24,09;22,42;
29.10.2009;15:10:31,0;28,01;30,44;28,83;0,00;21,42;21,46;24,06;22,42;
29.10.2009;15:10:31,0;28,01;30,44;28,83;0,00;21,42;21,46;24,09;22,45;
29.10.2009;15:10:31,0;28,01;30,44;28,83;0,00;21,42;21,46;24,09;22,42;
29.10.2009;15:10:31,0;28,01;30,44;28,83;0,00;21,42;21,46;24,09;22,45;
29.10.2009;15:10:31,0;28,01;30,44;28,83;0,00;21,42;21,46;24,09;22,45;
29.10.2009;15:10:31,0;28,01;30,44;28,83;0,00;21,42;21,46;24,06;22,45;
29.10.2009;15:10:32,0;28,01;30,44;28,83;0,00;21,42;21,46;24,09;22,45;
29.10.2009;15:10:32,0;28,01;30,44;28,83;0,00;21,42;21,46;24,06;22,42;
29.10.2009;15:10:32,0;28,01;30,44;28,83;0,00;21,42;21,46;24,06;22,45;
29.10.2009;15:10:32,0;28,01;30,44;28,83;0,00;21,42;21,46;24,06;22,42;
29.10.2009;15:10:32,0;28,01;30,44;28,83;0,00;21,42;21,46;24,06;22,45;
29.10.2009;15:10:32,0;28,01;30,44;28,83;0,00;21,42;21,46;24,06;22,42;
29.10.2009;15:10:32,0;28,01;30,44;28,83;0,00;21,42;21,46;24,06;22,42;
29.10.2009;15:10:32,0;28,01;30,44;28,83;0,00;21,42;21,46;24,06;22,42;
29.10.2009;15:10:33,0;28,01;30,44;28,83;0,00;21,42;21,46;24,06;22,42;
29.10.2009;15:10:33,0;28,01;30,44;28,83;0,00;21,42;21,46;24,09;22,42;
29.10.2009;15:10:33,0;28,01;30,44;28,83;0,00;21,42;21,46;24,06;22,42;
29.10.2009;15:10:33,0;28,01;30,44;28,83;0,00;21,42;21,46;24,06;22,42;
29.10.2009;15:10:33,0;28,01;30,44;28,83;0,00;21,42;21,46;24,09;22,42;
29.10.2009;15:10:33,0;28,01;30,44;28,83;0,00;21,42;21,46;24,09;22,42;
29.10.2009;15:10:33,0;28,01;30,44;28,83;0,00;21,42;21,46;24,06;22,42;
29.10.2009;15:10:33,0;28,01;30,44;28,83;0,00;21,42;21,46;24,09;22,42;
29.10.2009;15:10:33,0;28,01;30,44;28,83;0,00;21,42;21,46;24,09;22,42;
29.10.2009;15:10:33,0;28,01;30,44;28,83;0,00;21,42;21,46;24,09;22,42;
29.10.2009;15:10:33,0;28,01;30,44;28,83;0,00;21,42;21,46;24,09;22,42;
29.10.2009;15:10:33,0;28,01;30,44;28,83;0,00;21,42;21,46;24,09;22,42;
29.10.2009;15:10:34,0;28,01;30,44;28,83;0,00;21,42;21,46;24,09;22,42;
29.10.2009;15:10:34,0;28,01;30,44;28,83;0,00;21,42;21,46;24,09;22,42;
29.10.2009;15:10:34,0;28,01;30,44;28,83;0,00;21,42;21,49;24,09;22,42;
29.10.2009;15:10:34,0;28,01;30,44;28,83;0,00;21,42;21,46;24,09;22,42;
29.10.2009;15:10:34,0;28,01;30,44;28,83;0,00;21,42;21,46;24,09;22,42;
29.10.2009;15:10:34,0;28,01;30,44;28,83;0,00;21,42;21,46;24,09;22,42;
29.10.2009;15:10:34,0;28,01;30,44;28,83;0,00;21,42;21,46;24,09;22,42;
29.10.2009;15:10:34,0;28,01;30,44;28,83;0,00;21,42;21,49;24,09;22,42;
29.10.2009;15:10:35,0;28,01;30,44;28,83;0,00;21,42;21,46;24,09;22,42;
29.10.2009;15:10:35,0;28,01;30,44;28,83;0,00;21,42;21,46;24,09;22,42;
29.10.2009;15:10:35,0;28,01;30,44;28,83;0,00;21,42;21,46;24,09;22,42;
29.10.2009;15:10:35,0;28,01;30,44;28,83;0,00;21,44;21,46;24,09;22,42;
29.10.2009;15:10:35,0;28,01;30,44;28,83;0,00;21,42;21,46;24,09;22,42;
29.10.2009;15:10:35,0;28,01;30,44;28,83;0,00;21,42;21,46;24,09;22,42;
29.10.2009;15:10:35,0;28,01;30,44;28,83;0,00;21,42;21,49;24,09;22,42;
29.10.2009;15:10:35,0;28,01;30,44;28,83;0,00;21,42;21,49;24,09;22,42;
29.10.2009;15:10:35,0;28,01;30,44;28,83;0,00;21,42;21,46;24,06;22,42;
29.10.2009;15:10:35,0;28,01;30,44;28,83;0,00;21,42;21,46;24,09;22,42;
29.10.2009;15:10:35,0;28,01;30,44;28,83;0,00;21,42;21,46;24,09;22,45;
29.10.2009;15:10:35,0;28,01;30,44;28,83;0,00;21,42;21,46;24,06;22,42;
29.10.2009;15:10:36,0;28,01;30,44;28,83;0,00;21,42;21,46;24,09;22,45;
29.10.2009;15:10:36,0;28,01;30,44;28,83;0,00;21,44;21,46;24,06;22,45;
29.10.2009;15:10:36,0;28,01;30,44;28,83;0,00;21,42;21,46;24,06;22,45;
29.10.2009;15:10:36,0;28,01;30,44;28,83;0,00;21,42;21,46;24,06;22,45;
29.10.2009;15:10:36,0;28,01;30,44;28,83;0,00;21,42;21,46;24,06;22,42;
29.10.2009;15:10:36,0;28,01;30,44;28,83;0,00;21,42;21,46;24,06;22,42;
29.10.2009;15:10:36,0;28,01;30,44;28,83;0,00;21,42;21,46;24,06;22,42;
29.10.2009;15:10:36,0;28,01;30,44;28,83;0,00;21,42;21,46;24,06;22,42;
29.10.2009;15:10:37,0;28,01;30,44;28,83;0,00;21,42;21,46;24,06;22,42;
29.10.2009;15:10:37,0;28,01;30,44;28,83;0,00;21,44;21,46;24,06;22,42;
29.10.2009;15:10:37,0;28,01;30,44;28,83;0,00;21,42;21,46;24,06;22,42;
29.10.2009;15:10:37,0;28,01;30,44;28,83;0,00;21,42;21,46;24,06;22,45;
29.10.2009;15:10:37,0;28,01;30,44;28,83;0,00;21,42;21,46;24,06;22,42;
29.10.2009;15:10:37,0;28,01;30,44;28,83;0,00;21,42;21,46;24,03;22,45;
29.10.2009;15:10:37,0;28,01;30,44;28,83;0,00;21,42;21,46;24,06;22,45;
29.10.2009;15:10:37,0;28,01;30,44;28,83;0,00;21,42;21,46;24,06;22,45;
29.10.2009;15:10:37,0;28,01;30,44;28,83;0,00;21,42;21,46;24,03;22,45;
29.10.2009;15:10:37,0;28,01;30,44;28,83;0,00;21,42;21,46;24,06;22,45;
29.10.2009;15:10:37,0;28,01;30,44;28,83;0,00;21,42;21,46;24,03;22,45;
29.10.2009;15:10:37,0;28,01;30,41;28,83;0,00;21,42;21,46;24,03;22,45;
29.10.2009;15:10:38,0;28,01;30,44;28,83;0,00;21,42;21,46;24,03;22,42;
29.10.2009;15:10:38,0;28,01;30,44;28,83;0,00;21,42;21,46;24,03;22,45;
29.10.2009;15:10:38,0;28,01;30,44;28,83;0,00;21,42;21,46;24,03;22,42;
29.10.2009;15:10:38,0;28,01;30,44;28,83;0,00;21,42;21,46;24,03;22,42;
29.10.2009;15:10:38,0;28,01;30,44;28,83;0,00;21,42;21,46;24,06;22,42;
29.10.2009;15:10:38,0;28,01;30,44;28,83;0,00;21,42;21,49;24,03;22,42;
29.10.2009;15:10:38,0;28,01;30,44;28,83;0,00;21,42;21,46;24,03;22,42;
29.10.2009;15:10:38,0;28,01;30,44;28,83;0,00;21,42;21,46;24,03;22,42;
29.10.2009;15:10:39,0;28,01;30,44;28,83;0,00;21,42;21,49;24,03;22,45;
29.10.2009;15:10:39,0;28,01;30,44;28,83;0,00;21,42;21,46;24,03;22,45;
29.10.2009;15:10:39,0;28,01;30,44;28,83;0,00;21,42;21,46;24,03;22,45;
29.10.2009;15:10:39,0;28,01;30,44;28,83;0,00;21,42;21,46;24,03;22,45;
29.10.2009;15:10:39,0;28,01;30,44;28,83;0,00;21,42;21,46;24,03;22,45;
29.10.2009;15:10:39,0;28,01;30,44;28,83;0,00;21,42;21,46;24,00;22,42;
29.10.2009;15:10:39,0;28,01;30,44;28,83;0,00;21,42;21,46;24,00;22,45;
29.10.2009;15:10:39,0;28,01;30,44;28,83;0,00;21,42;21,46;24,03;22,45;
29.10.2009;15:10:39,0;28,01;30,44;28,83;0,00;21,42;21,46;24,03;22,45;
29.10.2009;15:10:39,0;28,01;30,44;28,83;0,00;21,42;21,46;24,03;22,45;
29.10.2009;15:10:39,0;28,01;30,44;28,83;0,00;21,42;21,46;24,00;22,45;
29.10.2009;15:10:39,0;28,01;30,44;28,83;0,00;21,42;21,46;24,00;22,45;
29.10.2009;15:10:40,0;28,01;30,44;28,83;0,00;21,42;21,46;24,00;22,42;
29.10.2009;15:10:40,0;28,01;30,44;28,83;0,00;21,42;21,46;24,00;22,45;
29.10.2009;15:10:40,0;28,01;30,44;28,83;0,00;21,42;21,46;24,00;22,42;
29.10.2009;15:10:40,0;28,01;30,44;28,83;0,00;21,42;21,46;24,03;22,45;
29.10.2009;15:10:40,0;28,01;30,44;28,83;0,00;21,42;21,46;24,00;22,42;
29.10.2009;15:10:40,0;27,98;30,41;28,80;0,00;21,42;21,46;24,03;22,42;
29.10.2009;15:10:40,0;28,01;30,44;28,83;0,00;21,42;21,46;24,03;22,45;
29.10.2009;15:10:40,0;28,01;30,44;28,83;0,00;21,42;21,49;24,03;22,45;
29.10.2009;15:10:41,0;28,01;30,44;28,83;0,00;21,42;21,46;24,03;22,42;
29.10.2009;15:10:41,0;28,01;30,44;28,83;0,00;21,42;21,46;24,03;22,45;
29.10.2009;15:10:41,0;28,01;30,44;28,83;0,00;21,42;21,46;24,03;22,45;
29.10.2009;15:10:41,0;28,01;30,44;28,83;0,00;21,42;21,46;24,00;22,45;
29.10.2009;15:10:41,0;28,01;30,44;28,83;0,00;21,42;21,46;24,00;22,45;
29.10.2009;15:10:41,0;28,01;30,44;28,83;0,00;21,42;21,46;24,00;22,45;
29.10.2009;15:10:41,0;28,01;30,44;28,83;0,00;21,42;21,46;24,00;22,45;
29.10.2009;15:10:41,0;28,01;30,44;28,83;0,00;21,42;21,46;24,00;22,45;
29.10.2009;15:10:41,0;28,01;30,44;28,83;0,00;21,42;21,49;24,00;22,45;
29.10.2009;15:10:41,0;28,01;30,44;28,83;0,00;21,42;21,46;24,00;22,45;
29.10.2009;15:10:41,0;28,01;30,44;28,83;0,00;21,42;21,46;24,00;22,45;
29.10.2009;15:10:41,0;28,01;30,44;28,83;0,00;21,42;21,46;24,00;22,45;
29.10.2009;15:10:42,0;28,01;30,44;28,83;0,00;21,42;21,46;24,00;22,45;
29.10.2009;15:10:42,0;28,01;30,44;28,83;0,00;21,42;21,46;24,00;22,45;
29.10.2009;15:10:42,0;28,01;30,44;28,83;0,00;21,42;21,46;24,00;22,45;
29.10.2009;15:10:42,0;28,01;30,44;28,83;0,00;21,42;21,46;24,00;22,45;
29.10.2009;15:10:42,0;28,01;30,44;28,83;0,00;21,42;21,46;24,00;22,42;
29.10.2009;15:10:42,0;28,01;30,44;28,83;0,00;21,42;21,46;24,00;22,45;
29.10.2009;15:10:42,0;28,01;30,44;28,83;0,00;21,42;21,46;24,00;22,45;
29.10.2009;15:10:42,0;28,01;30,44;28,83;0,00;21,42;21,49;24,00;22,45;
29.10.2009;15:10:43,0;28,01;30,44;28,83;0,00;21,42;21,46;24,00;22,45;
29.10.2009;15:10:43,0;28,01;30,44;28,83;0,00;21,42;21,46;24,00;22,48;
29.10.2009;15:10:43,0;28,01;30,44;28,83;0,00;21,42;21,46;24,00;22,45;
29.10.2009;15:10:43,0;28,01;30,44;28,83;0,00;21,42;21,46;24,00;22,45;
29.10.2009;15:10:43,0;28,01;30,44;28,83;0,00;21,42;21,46;24,00;22,45;
29.10.2009;15:10:43,0;28,01;30,44;28,83;0,00;21,42;21,46;24,00;22,45;
29.10.2009;15:10:43,0;28,01;30,44;28,83;0,00;21,42;21,46;24,00;22,45;
29.10.2009;15:10:43,0;28,01;30,44;28,83;0,00;21,42;21,46;24,00;22,45;
29.10.2009;15:10:43,0;28,01;30,44;28,83;0,00;21,42;21,46;24,00;22,45;
29.10.2009;15:10:43,0;28,01;30,44;28,83;0,00;21,42;21,46;24,00;22,45;
29.10.2009;15:10:43,0;28,01;30,44;28,83;0,00;21,42;21,46;24,00;22,45;
29.10.2009;15:10:43,0;28,01;30,44;28,83;0,00;21,42;21,46;24,00;22,45;
29.10.2009;15:10:44,0;28,01;30,44;28,83;0,00;21,42;21,46;24,00;22,45;
29.10.2009;15:10:44,0;28,01;30,44;28,83;0,00;21,42;21,46;24,00;22,45;
29.10.2009;15:10:44,0;28,01;30,44;28,83;0,00;21,44;21,46;24,00;22,45;
29.10.2009;15:10:44,0;28,01;30,44;28,83;0,00;21,42;21,46;23,98;22,45;
29.10.2009;15:10:44,0;28,01;30,44;28,83;0,00;21,42;21,46;23,98;22,45;
29.10.2009;15:10:44,0;28,01;30,44;28,83;0,00;21,42;21,46;24,00;22,45;
29.10.2009;15:10:44,0;28,01;30,44;28,83;0,00;21,42;21,46;23,98;22,45;
29.10.2009;15:10:44,0;28,01;30,44;28,83;0,00;21,42;21,46;23,98;22,45;
29.10.2009;15:10:45,0;28,01;30,44;28,83;0,00;21,42;21,46;23,98;22,45;
29.10.2009;15:10:45,0;28,01;30,44;28,83;0,00;21,42;21,46;23,98;22,45;
29.10.2009;15:10:45,0;28,01;30,44;28,83;0,00;21,42;21,46;23,98;22,45;
29.10.2009;15:10:45,0;28,01;30,44;28,83;0,00;21,42;21,46;23,98;22,45;
29.10.2009;15:10:45,0;28,01;30,44;28,83;0,00;21,42;21,49;23,98;22,45;
29.10.2009;15:10:45,0;28,01;30,44;28,83;0,00;21,42;21,46;23,98;22,45;
29.10.2009;15:10:45,0;28,01;30,44;28,83;0,00;21,42;21,46;23,98;22,45;
29.10.2009;15:10:45,0;28,01;30,44;28,83;0,00;21,42;21,46;23,95;22,45;
29.10.2009;15:10:45,0;28,01;30,44;28,83;0,00;21,42;21,46;23,95;22,45;
29.10.2009;15:10:45,0;28,01;30,44;28,83;0,00;21,42;21,46;23,95;22,45;
29.10.2009;15:10:45,0;28,01;30,44;28,83;0,00;21,42;21,46;23,95;22,45;
29.10.2009;15:10:45,0;28,01;30,44;28,83;0,00;21,42;21,46;23,95;22,45;
29.10.2009;15:10:46,0;28,01;30,44;28,83;0,00;21,42;21,46;23,95;22,48;
29.10.2009;15:10:46,0;28,01;30,44;28,83;0,00;21,42;21,46;23,95;22,48;
29.10.2009;15:10:46,0;28,01;30,44;28,83;0,00;21,42;21,46;23,95;22,48;
29.10.2009;15:10:46,0;28,01;30,44;28,83;0,00;21,42;21,46;23,95;22,48;
29.10.2009;15:10:46,0;28,01;30,44;28,83;0,00;21,42;21,46;23,95;22,48;
29.10.2009;15:10:46,0;28,01;30,44;28,83;0,00;21,42;21,46;23,95;22,48;
29.10.2009;15:10:46,0;28,01;30,44;28,83;0,00;21,42;21,46;23,95;22,48;
29.10.2009;15:10:46,0;28,01;30,44;28,83;0,00;21,42;21,46;23,95;22,48;
29.10.2009;15:10:47,0;28,01;30,44;28,83;0,00;21,42;21,49;23,95;22,48;
29.10.2009;15:10:47,0;28,01;30,44;28,83;0,00;21,42;21,46;23,98;22,48;
29.10.2009;15:10:47,0;28,01;30,44;28,83;0,00;21,42;21,46;23,95;22,48;
29.10.2009;15:10:47,0;28,01;30,44;28,83;0,00;21,42;21,46;23,95;22,48;
29.10.2009;15:10:47,0;28,01;30,44;28,83;0,00;21,42;21,46;23,95;22,48;
29.10.2009;15:10:47,0;28,01;30,44;28,83;0,00;21,42;21,46;23,98;22,48;
29.10.2009;15:10:47,0;28,01;30,44;28,83;0,00;21,42;21,46;23,95;22,48;
29.10.2009;15:10:47,0;28,01;30,44;28,83;0,00;21,42;21,46;23,95;22,48;
29.10.2009;15:10:47,0;28,01;30,44;28,83;0,00;21,42;21,46;23,98;22,48;
29.10.2009;15:10:47,0;28,01;30,44;28,83;0,00;21,42;21,46;23,95;22,48;
29.10.2009;15:10:47,0;28,01;30,44;28,83;0,00;21,42;21,46;23,98;22,48;
29.10.2009;15:10:47,0;28,01;30,44;28,83;0,00;21,42;21,46;23,95;22,48;
29.10.2009;15:10:48,0;28,01;30,44;28,83;0,00;21,42;21,46;23,95;22,48;
29.10.2009;15:10:48,0;28,01;30,44;28,83;0,00;21,42;21,49;23,95;22,48;
29.10.2009;15:10:48,0;28,01;30,44;28,83;0,00;21,42;21,46;23,95;22,48;
29.10.2009;15:10:48,0;28,01;30,44;28,83;0,00;21,42;21,46;23,95;22,48;
29.10.2009;15:10:48,0;28,01;30,44;28,83;0,00;21,42;21,46;23,95;22,48;
29.10.2009;15:10:48,0;28,01;30,44;28,83;0,00;21,42;21,49;23,95;22,48;
29.10.2009;15:10:48,0;28,01;30,44;28,83;0,00;21,42;21,46;23,92;22,48;
29.10.2009;15:10:48,0;28,01;30,44;28,83;0,00;21,42;21,49;23,95;22,48;
29.10.2009;15:10:49,0;28,01;30,44;28,83;0,00;21,42;21,46;23,95;22,48;
29.10.2009;15:10:49,0;28,01;30,44;28,83;0,00;21,42;21,46;23,95;22,48;
29.10.2009;15:10:49,0;28,01;30,44;28,83;0,00;21,42;21,46;23,95;22,48;
29.10.2009;15:10:49,0;28,01;30,44;28,83;0,00;21,42;21,46;23,92;22,48;
29.10.2009;15:10:49,0;28,01;30,44;28,83;0,00;21,42;21,46;23,92;22,48;
29.10.2009;15:10:49,0;28,01;30,44;28,83;0,00;21,42;21,46;23,95;22,48;
29.10.2009;15:10:49,0;28,01;30,44;28,83;0,00;21,42;21,46;23,92;22,48;
29.10.2009;15:10:49,0;28,01;30,44;28,83;0,00;21,42;21,49;23,95;22,48;
29.10.2009;15:10:49,0;28,01;30,44;28,83;0,00;21,42;21,46;23,92;22,48;
29.10.2009;15:10:49,0;28,01;30,44;28,83;0,00;21,42;21,46;23,95;22,48;
29.10.2009;15:10:49,0;28,01;30,44;28,83;0,00;21,42;21,46;23,95;22,48;
29.10.2009;15:10:49,0;28,01;30,44;28,83;0,00;21,42;21,46;23,92;22,48;
29.10.2009;15:10:50,0;28,01;30,44;28,83;0,00;21,42;21,46;23,92;22,48;
29.10.2009;15:10:50,0;28,01;30,44;28,83;0,00;21,44;21,49;23,95;22,48;
29.10.2009;15:10:50,0;28,01;30,44;28,83;0,00;21,42;21,46;23,92;22,48;
29.10.2009;15:10:50,0;27,98;30,41;28,80;0,00;21,42;21,49;23,95;22,48;
29.10.2009;15:10:50,0;28,01;30,44;28,83;0,00;21,42;21,46;23,92;22,48;
29.10.2009;15:10:50,0;28,01;30,44;28,83;0,00;21,42;21,46;23,92;22,48;
29.10.2009;15:10:50,0;28,01;30,44;28,83;0,00;21,44;21,46;23,92;22,48;
29.10.2009;15:10:50,0;28,01;30,44;28,83;0,00;21,42;21,46;23,92;22,48;
29.10.2009;15:10:51,0;28,01;30,44;28,83;0,00;21,42;21,46;23,92;22,48;
29.10.2009;15:10:51,0;28,01;30,44;28,83;0,00;21,42;21,46;23,92;22,48;
29.10.2009;15:10:51,0;28,01;30,44;28,83;0,00;21,42;21,49;23,92;22,48;
29.10.2009;15:10:51,0;28,01;30,44;28,83;0,00;21,42;21,46;23,92;22,48;
29.10.2009;15:10:51,0;28,01;30,44;28,83;0,00;21,42;21,46;23,92;22,48;
29.10.2009;15:10:51,0;28,01;30,44;28,83;0,00;21,42;21,46;23,92;22,48;
29.10.2009;15:10:51,0;28,01;30,44;28,83;0,00;21,42;21,46;23,92;22,48;
29.10.2009;15:10:51,0;28,01;30,44;28,83;0,00;21,42;21,46;23,92;22,48;
29.10.2009;15:10:51,0;28,01;30,44;28,83;0,00;21,42;21,46;23,92;22,48;
29.10.2009;15:10:51,0;28,01;30,44;28,83;0,00;21,42;21,46;23,92;22,48;
29.10.2009;15:10:51,0;28,01;30,44;28,83;0,00;21,42;21,46;23,92;22,48;
29.10.2009;15:10:51,0;28,01;30,44;28,83;0,00;21,42;21,46;23,92;22,48;
29.10.2009;15:10:52,0;28,01;30,44;28,83;0,00;21,42;21,46;23,92;22,48;
29.10.2009;15:10:52,0;28,01;30,44;28,83;0,00;21,42;21,46;23,92;22,48;
29.10.2009;15:10:52,0;28,01;30,44;28,83;0,00;21,42;21,49;23,92;22,48;
29.10.2009;15:10:52,0;28,01;30,44;28,83;0,00;21,42;21,49;23,92;22,48;
29.10.2009;15:10:52,0;28,01;30,44;28,83;0,00;21,42;21,46;23,89;22,48;
29.10.2009;15:10:52,0;28,01;30,44;28,83;0,00;21,42;21,46;23,92;22,48;
29.10.2009;15:10:52,0;28,01;30,44;28,83;0,00;21,42;21,46;23,92;22,48;
29.10.2009;15:10:52,0;28,01;30,44;28,83;0,00;21,44;21,49;23,92;22,48;
29.10.2009;15:10:53,0;28,01;30,44;28,83;0,00;21,42;21,46;23,92;22,48;
29.10.2009;15:10:53,0;28,01;30,44;28,83;0,00;21,42;21,46;23,92;22,48;
29.10.2009;15:10:53,0;28,01;30,44;28,83;0,00;21,42;21,46;23,92;22,48;
29.10.2009;15:10:53,0;28,01;30,44;28,83;0,00;21,42;21,46;23,92;22,48;
29.10.2009;15:10:53,0;28,01;30,44;28,83;0,00;21,42;21,46;23,92;22,48;
29.10.2009;15:10:53,0;28,01;30,44;28,83;0,00;21,42;21,46;23,92;22,48;
29.10.2009;15:10:53,0;28,01;30,44;28,83;0,00;21,42;21,46;23,92;22,48;
29.10.2009;15:10:53,0;28,01;30,44;28,83;0,00;21,42;21,46;23,92;22,48;
29.10.2009;15:10:53,0;28,01;30,44;28,83;0,00;21,42;21,46;23,92;22,48;
29.10.2009;15:10:53,0;28,01;30,44;28,83;0,00;21,42;21,46;23,92;22,48;
29.10.2009;15:10:53,0;28,01;30,44;28,83;0,00;21,42;21,46;23,92;22,48;
29.10.2009;15:10:53,0;28,01;30,44;28,83;0,00;21,42;21,46;23,89;22,50;
29.10.2009;15:10:54,0;28,01;30,44;28,83;0,00;21,42;21,46;23,92;22,50;
29.10.2009;15:10:54,0;28,01;30,44;28,83;0,00;21,42;21,46;23,92;22,48;
29.10.2009;15:10:54,0;28,01;30,44;28,83;0,00;21,42;21,49;23,89;22,48;
29.10.2009;15:10:54,0;28,01;30,44;28,83;0,00;21,44;21,49;23,89;22,48;
29.10.2009;15:10:54,0;28,01;30,44;28,83;0,00;21,42;21,46;23,89;22,48;
29.10.2009;15:10:54,0;28,01;30,44;28,83;0,00;21,44;21,46;23,89;22,50;
29.10.2009;15:10:54,0;28,01;30,44;28,83;0,00;21,42;21,46;23,89;22,50;
29.10.2009;15:10:54,0;28,01;30,44;28,83;0,00;21,42;21,46;23,89;22,48;
29.10.2009;15:10:55,0;28,01;30,44;28,83;0,00;21,42;21,46;23,89;22,48;
29.10.2009;15:10:55,0;28,01;30,44;28,83;0,00;21,42;21,46;23,89;22,50;
29.10.2009;15:10:55,0;28,01;30,44;28,83;0,00;21,42;21,46;23,89;22,48;
29.10.2009;15:10:55,0;28,01;30,44;28,83;0,00;21,42;21,49;23,89;22,48;
29.10.2009;15:10:55,0;28,01;30,44;28,83;0,00;21,42;21,46;23,89;22,50;
29.10.2009;15:10:55,0;27,98;30,41;28,80;0,00;21,42;21,46;23,89;22,50;
29.10.2009;15:10:55,0;28,01;30,44;28,83;0,00;21,42;21,46;23,89;22,48;
29.10.2009;15:10:55,0;28,01;30,44;28,83;0,00;21,42;21,46;23,89;22,50;
29.10.2009;15:10:55,0;28,01;30,44;28,83;0,00;21,44;21,46;23,89;22,50;
29.10.2009;15:10:55,0;28,01;30,44;28,83;0,00;21,42;21,46;23,89;22,50;
29.10.2009;15:10:55,0;28,01;30,44;28,83;0,00;21,42;21,46;23,89;22,48;
29.10.2009;15:10:55,0;28,01;30,44;28,83;0,00;21,42;21,46;23,86;22,50;
29.10.2009;15:10:56,0;28,01;30,44;28,83;0,00;21,42;21,46;23,89;22,50;
29.10.2009;15:10:56,0;28,01;30,44;28,83;0,00;21,42;21,49;23,89;22,50;
29.10.2009;15:10:56,0;28,01;30,44;28,83;0,00;21,42;21,46;23,86;22,50;
29.10.2009;15:10:56,0;28,01;30,44;28,83;0,00;21,42;21,46;23,86;22,50;
29.10.2009;15:10:56,0;28,01;30,44;28,83;0,00;21,42;21,46;23,86;22,50;
29.10.2009;15:10:56,0;28,01;30,44;28,83;0,00;21,42;21,49;23,86;22,50;
29.10.2009;15:10:56,0;28,01;30,44;28,83;0,00;21,44;21,46;23,89;22,50;
29.10.2009;15:10:56,0;28,01;30,44;28,83;0,00;21,42;21,46;23,86;22,50;
29.10.2009;15:10:57,0;28,01;30,44;28,83;0,00;21,42;21,46;23,86;22,50;
29.10.2009;15:10:57,0;28,01;30,44;28,83;0,00;21,42;21,46;23,86;22,50;
29.10.2009;15:10:57,0;28,01;30,44;28,83;0,00;21,42;21,46;23,86;22,50;
29.10.2009;15:10:57,0;28,01;30,44;28,83;0,00;21,42;21,46;23,86;22,50;
29.10.2009;15:10:57,0;28,01;30,44;28,83;0,00;21,42;21,46;23,86;22,50;
29.10.2009;15:10:57,0;28,01;30,44;28,83;0,00;21,42;21,46;23,86;22,50;
29.10.2009;15:10:57,0;28,01;30,44;28,83;0,00;21,42;21,46;23,86;22,50;
29.10.2009;15:10:57,0;28,01;30,44;28,83;0,00;21,42;21,46;23,86;22,50;
29.10.2009;15:10:57,0;28,01;30,44;28,83;0,00;21,42;21,49;23,86;22,50;
29.10.2009;15:10:57,0;28,01;30,44;28,83;0,00;21,42;21,49;23,86;22,50;
29.10.2009;15:10:57,0;28,01;30,44;28,83;0,00;21,42;21,46;23,86;22,50;
29.10.2009;15:10:57,0;28,01;30,44;28,83;0,00;21,42;21,46;23,86;22,50;
29.10.2009;15:10:58,0;28,01;30,44;28,83;0,00;21,42;21,46;23,86;22,50;
29.10.2009;15:10:58,0;28,01;30,44;28,83;0,00;21,42;21,46;23,86;22,50;
29.10.2009;15:10:58,0;28,01;30,44;28,83;0,00;21,42;21,46;23,86;22,50;
29.10.2009;15:10:58,0;28,01;30,44;28,83;0,00;21,42;21,46;23,83;22,50;
29.10.2009;15:10:58,0;28,01;30,44;28,83;0,00;21,42;21,46;23,83;22,50;
29.10.2009;15:10:58,0;28,01;30,44;28,83;0,00;21,42;21,49;23,86;22,50;
29.10.2009;15:10:58,0;28,01;30,44;28,83;0,00;21,42;21,46;23,86;22,50;
29.10.2009;15:10:58,0;28,01;30,44;28,83;0,00;21,42;21,46;23,83;22,50;
29.10.2009;15:10:59,0;28,01;30,44;28,83;0,00;21,42;21,46;23,86;22,50;
29.10.2009;15:10:59,0;28,01;30,44;28,83;0,00;21,42;21,46;23,83;22,50;
29.10.2009;15:10:59,0;28,01;30,44;28,83;0,00;21,42;21,46;23,83;22,50;
29.10.2009;15:10:59,0;28,01;30,44;28,83;0,00;21,42;21,49;23,83;22,50;
29.10.2009;15:10:59,0;28,01;30,44;28,83;0,00;21,44;21,46;23,83;22,50;
29.10.2009;15:10:59,0;28,01;30,44;28,83;0,00;21,42;21,49;23,83;22,50;
29.10.2009;15:10:59,0;28,01;30,44;28,83;0,00;21,44;21,46;23,83;22,50;
29.10.2009;15:10:59,0;28,01;30,44;28,83;0,00;21,42;21,46;23,83;22,50;
29.10.2009;15:10:59,0;28,01;30,44;28,83;0,00;21,42;21,49;23,83;22,50;
29.10.2009;15:10:59,0;28,01;30,44;28,83;0,00;21,42;21,49;23,83;22,50;
29.10.2009;15:10:59,0;28,01;30,44;28,83;0,00;21,42;21,49;23,83;22,50;
29.10.2009;15:10:59,0;28,01;30,44;28,83;0,00;21,42;21,49;23,83;22,50;
29.10.2009;15:11:00,0;28,01;30,44;28,83;0,00;21,42;21,49;23,83;22,50;
29.10.2009;15:11:00,0;28,01;30,44;28,83;0,00;21,42;21,49;23,83;22,50;
29.10.2009;15:11:00,0;28,01;30,44;28,83;0,00;21,42;21,46;23,83;22,50;
29.10.2009;15:11:00,0;27,98;30,41;28,80;0,00;21,42;21,49;23,83;22,50;
29.10.2009;15:11:00,0;28,01;30,44;28,83;0,00;21,42;21,46;23,83;22,53;
29.10.2009;15:11:00,0;28,01;30,44;28,83;0,00;21,42;21,46;23,83;22,50;
29.10.2009;15:11:00,0;28,01;30,44;28,83;0,00;21,42;21,46;23,83;22,50;
29.10.2009;15:11:00,0;28,01;30,44;28,83;0,00;21,42;21,49;23,80;22,50;
29.10.2009;15:11:01,0;28,01;30,44;28,83;0,00;21,42;21,46;23,80;22,50;
29.10.2009;15:11:01,0;28,01;30,44;28,83;0,00;21,42;21,49;23,83;22,50;
29.10.2009;15:11:01,0;28,01;30,44;28,83;0,00;21,44;21,46;23,83;22,50;
29.10.2009;15:11:01,0;28,01;30,44;28,83;0,00;21,42;21,46;23,83;22,50;
29.10.2009;15:11:01,0;28,01;30,44;28,83;0,00;21,44;21,46;23,80;22,53;
29.10.2009;15:11:01,0;28,01;30,44;28,83;0,00;21,44;21,46;23,80;22,50;
29.10.2009;15:11:01,0;28,01;30,44;28,83;0,00;21,42;21,46;23,83;22,50;
29.10.2009;15:11:01,0;28,01;30,44;28,83;0,00;21,42;21,49;23,80;22,50;
29.10.2009;15:11:01,0;28,01;30,44;28,83;0,00;21,44;21,49;23,80;22,53;
29.10.2009;15:11:01,0;28,01;30,44;28,83;0,00;21,42;21,46;23,80;22,50;
29.10.2009;15:11:01,0;28,01;30,44;28,83;0,00;21,42;21,46;23,80;22,50;
29.10.2009;15:11:01,0;28,01;30,44;28,83;0,00;21,42;21,46;23,80;22,50;
29.10.2009;15:11:02,0;28,01;30,44;28,83;0,00;21,42;21,49;23,83;22,50;
29.10.2009;15:11:02,0;28,01;30,44;28,83;0,00;21,42;21,49;23,80;22,50;
29.10.2009;15:11:02,0;28,01;30,44;28,83;0,00;21,42;21,46;23,80;22,50;
29.10.2009;15:11:02,0;28,01;30,44;28,83;0,00;21,42;21,49;23,80;22,50;
29.10.2009;15:11:02,0;28,01;30,44;28,83;0,00;21,42;21,46;23,80;22,50;
29.10.2009;15:11:02,0;28,01;30,44;28,83;0,00;21,42;21,46;23,80;22,53;
29.10.2009;15:11:02,0;28,01;30,44;28,83;0,00;21,44;21,46;23,80;22,53;
29.10.2009;15:11:02,0;28,01;30,44;28,83;0,00;21,44;21,49;23,80;22,53;
29.10.2009;15:11:03,0;27,67;30,04;28,47;0,00;21,42;21,46;23,80;22,53;
29.10.2009;15:11:03,0;28,01;30,44;28,83;0,00;21,42;21,49;23,80;22,53;
29.10.2009;15:11:03,0;28,01;30,44;28,83;0,00;21,42;21,46;23,80;22,53;
29.10.2009;15:11:03,0;28,01;30,44;28,83;0,00;21,42;21,46;23,80;22,53;
29.10.2009;15:11:03,0;28,01;30,44;28,83;0,00;21,42;21,46;23,80;22,53;
29.10.2009;15:11:03,0;28,01;30,44;28,83;0,00;21,42;21,49;23,80;22,53;
29.10.2009;15:11:03,0;28,01;30,44;28,83;0,00;21,42;21,46;23,80;22,53;
29.10.2009;15:11:03,0;28,01;30,44;28,83;0,00;21,42;21,49;23,80;22,53;
29.10.2009;15:11:03,0;28,01;30,44;28,83;0,00;21,42;21,46;23,80;22,53;
29.10.2009;15:11:03,0;28,01;30,44;28,83;0,00;21,44;21,46;23,80;22,53;
29.10.2009;15:11:03,0;27,73;30,12;28,53;0,00;21,42;21,46;23,80;22,53;
29.10.2009;15:11:03,0;28,01;30,44;28,83;0,00;21,42;21,46;23,80;22,53;
29.10.2009;15:11:04,0;28,01;30,44;28,83;0,00;21,42;21,46;23,80;22,53;
29.10.2009;15:11:04,0;28,01;30,44;28,83;0,00;21,42;21,46;23,80;22,53;
29.10.2009;15:11:04,0;28,01;30,44;28,83;0,00;21,42;21,46;23,77;22,53;
29.10.2009;15:11:04,0;28,01;30,44;28,83;0,00;21,44;21,49;23,77;22,53;
29.10.2009;15:11:04,0;28,01;30,44;28,83;0,00;21,42;21,49;23,80;22,53;
29.10.2009;15:11:04,0;28,01;30,44;28,83;0,00;21,42;21,46;23,80;22,53;
29.10.2009;15:11:04,0;28,01;30,44;28,83;0,00;21,42;21,49;23,77;22,53;
29.10.2009;15:11:04,0;28,01;30,44;28,83;0,00;21,42;21,49;23,80;22,53;
29.10.2009;15:11:05,0;27,82;30,22;28,63;0,00;21,42;21,49;23,77;22,53;
29.10.2009;15:11:05,0;28,01;30,44;28,83;0,00;21,42;21,49;23,77;22,53;
29.10.2009;15:11:05,0;28,01;30,44;28,83;0,00;21,44;21,46;23,77;22,53;
29.10.2009;15:11:05,0;28,01;30,44;28,83;0,00;21,42;21,46;23,77;22,53;
29.10.2009;15:11:05,0;28,01;30,44;28,83;0,00;21,42;21,46;23,77;22,53;
29.10.2009;15:11:05,0;27,95;30,37;28,76;0,00;21,42;21,49;23,77;22,53;
29.10.2009;15:11:05,0;27,85;30,26;28,66;0,00;21,42;21,49;23,77;22,53;
29.10.2009;15:11:05,0;28,01;30,44;28,83;0,00;21,42;21,49;23,77;22,53;
29.10.2009;15:11:05,0;28,01;30,44;28,83;0,00;21,42;21,49;23,77;22,53;
29.10.2009;15:11:05,0;28,01;30,44;28,83;0,00;21,42;21,46;23,77;22,53;
29.10.2009;15:11:05,0;27,67;30,04;28,47;0,00;21,42;21,46;23,77;22,53;
29.10.2009;15:11:05,0;28,01;30,44;28,83;0,00;21,42;21,46;23,77;22,53;
29.10.2009;15:11:06,0;28,01;30,44;28,83;0,00;21,42;21,46;23,77;22,53;
29.10.2009;15:11:06,0;28,01;30,44;28,83;0,00;21,42;21,46;23,77;22,53;
29.10.2009;15:11:06,0;28,01;30,44;28,83;0,00;21,42;21,49;23,77;22,53;
29.10.2009;15:11:06,0;28,01;30,44;28,83;0,00;21,42;21,46;23,77;22,53;
29.10.2009;15:11:06,0;28,01;30,44;28,83;0,00;21,42;21,49;23,77;22,53;
29.10.2009;15:11:06,0;28,01;30,44;28,83;0,00;21,42;21,49;23,77;22,53;
29.10.2009;15:11:06,0;28,01;30,44;28,83;0,00;21,42;21,49;23,77;22,53;
29.10.2009;15:11:06,0;28,01;30,44;28,83;0,00;21,44;21,46;23,77;22,53;
29.10.2009;15:11:07,0;27,82;30,19;28,63;0,00;21,42;21,49;23,77;22,53;
29.10.2009;15:11:07,0;28,01;30,44;28,83;0,00;21,42;21,49;23,77;22,53;
29.10.2009;15:11:07,0;28,01;30,44;28,83;0,00;21,42;21,49;23,77;22,53;
29.10.2009;15:11:07,0;28,01;30,44;28,83;0,00;21,42;21,46;23,77;22,53;
29.10.2009;15:11:07,0;28,01;30,44;28,83;0,00;21,42;21,49;23,77;22,53;
29.10.2009;15:11:07,0;28,01;30,44;28,83;0,00;21,42;21,49;23,77;22,53;
29.10.2009;15:11:07,0;28,01;30,44;28,83;0,00;21,42;21,46;23,77;22,53;
29.10.2009;15:11:07,0;28,01;30,44;28,83;0,00;21,42;21,46;23,77;22,53;
29.10.2009;15:11:07,0;27,98;30,44;28,83;0,00;21,42;21,49;23,77;22,53;
29.10.2009;15:11:07,0;28,01;30,44;28,83;0,00;21,42;21,49;23,77;22,53;
29.10.2009;15:11:07,0;28,01;30,44;28,83;0,00;21,42;21,49;23,77;22,56;
29.10.2009;15:11:07,0;28,01;30,44;28,83;0,00;21,42;21,49;23,77;22,53;
29.10.2009;15:11:08,0;28,01;30,44;28,83;0,00;21,42;21,46;23,77;22,53;
29.10.2009;15:11:08,0;28,01;30,44;28,83;0,00;21,42;21,46;23,74;22,53;
29.10.2009;15:11:08,0;28,01;30,44;28,83;0,00;21,42;21,46;23,77;22,53;
29.10.2009;15:11:08,0;28,01;30,44;28,83;0,00;21,42;21,49;23,77;22,53;
29.10.2009;15:11:08,0;28,01;30,44;28,83;0,00;21,42;21,46;23,77;22,53;
29.10.2009;15:11:08,0;28,01;30,44;28,83;0,00;21,42;21,46;23,77;22,53;
29.10.2009;15:11:08,0;28,01;30,44;28,83;0,00;21,42;21,46;23,74;22,56;
29.10.2009;15:11:08,0;28,01;30,44;28,83;0,00;21,42;21,46;23,77;22,56;
29.10.2009;15:11:09,0;28,01;30,44;28,83;0,00;21,42;21,49;23,74;22,56;
29.10.2009;15:11:09,0;28,01;30,44;28,83;0,00;21,44;21,46;23,74;22,53;
29.10.2009;15:11:09,0;28,01;30,44;28,83;0,00;21,42;21,49;23,74;22,53;
29.10.2009;15:11:09,0;28,01;30,44;28,83;0,00;21,42;21,46;23,74;22,53;
29.10.2009;15:11:09,0;28,01;30,44;28,83;0,00;21,42;21,46;23,74;22,53;
29.10.2009;15:11:09,0;28,01;30,44;28,83;0,00;21,42;21,46;23,74;22,53;
29.10.2009;15:11:09,0;28,01;30,44;28,83;0,00;21,42;21,49;23,77;22,53;
29.10.2009;15:11:09,0;28,01;30,44;28,83;0,00;21,42;21,46;23,77;22,53;
29.10.2009;15:11:09,0;28,01;30,44;28,83;0,00;21,42;21,46;23,77;22,53;
29.10.2009;15:11:09,0;28,01;30,44;28,83;0,00;21,42;21,49;23,77;22,53;
29.10.2009;15:11:09,0;28,01;30,44;28,83;0,00;21,42;21,49;23,77;22,53;
29.10.2009;15:11:09,0;28,01;30,44;28,83;0,00;21,42;21,46;23,77;22,53;
29.10.2009;15:11:10,0;28,01;30,44;28,83;0,00;21,42;21,49;23,77;22,53;
29.10.2009;15:11:10,0;28,01;30,44;28,83;0,00;21,42;21,49;23,77;22,53;
29.10.2009;15:11:10,0;28,01;30,44;28,83;0,00;21,42;21,49;23,77;22,53;
29.10.2009;15:11:10,0;27,98;30,41;28,80;0,00;21,42;21,49;23,80;22,53;
29.10.2009;15:11:10,0;28,01;30,44;28,83;0,00;21,42;21,46;23,80;22,53;
29.10.2009;15:11:10,0;28,01;30,44;28,83;0,00;21,42;21,46;23,80;22,53;
29.10.2009;15:11:10,0;28,01;30,44;28,83;0,00;21,42;21,49;23,80;22,53;
29.10.2009;15:11:10,0;28,01;30,44;28,83;0,00;21,42;21,46;23,80;22,53;
29.10.2009;15:11:11,0;28,01;30,44;28,83;0,00;21,42;21,49;23,80;22,53;
29.10.2009;15:11:11,0;28,01;30,44;28,83;0,00;21,42;21,46;23,80;22,53;
29.10.2009;15:11:11,0;28,01;30,44;28,83;0,00;21,42;21,49;23,80;22,53;
29.10.2009;15:11:11,0;28,01;30,44;28,83;0,00;21,42;21,49;23,80;22,53;
29.10.2009;15:11:11,0;28,01;30,44;28,83;0,00;21,42;21,49;23,80;22,53;
29.10.2009;15:11:11,0;28,01;30,44;28,83;0,00;21,44;21,49;23,83;22,53;
29.10.2009;15:11:11,0;28,01;30,44;28,83;0,00;21,42;21,46;23,83;22,53;
29.10.2009;15:11:11,0;28,01;30,44;28,83;0,00;21,42;21,49;23,83;22,53;
29.10.2009;15:11:11,0;28,01;30,44;28,83;0,00;21,42;21,46;23,83;22,53;
29.10.2009;15:11:11,0;28,01;30,44;28,83;0,00;21,42;21,49;23,83;22,53;
29.10.2009;15:11:11,0;28,01;30,44;28,83;0,00;21,42;21,49;23,83;22,53;
29.10.2009;15:11:11,0;28,01;30,44;28,83;0,00;21,44;21,46;23,83;22,53;
29.10.2009;15:11:12,0;28,01;30,41;28,83;0,00;21,44;21,46;23,83;22,53;
29.10.2009;15:11:12,0;28,01;30,44;28,83;0,00;21,42;21,46;23,83;22,53;
29.10.2009;15:11:12,0;28,01;30,44;28,83;0,00;21,42;21,46;23,83;22,53;
29.10.2009;15:11:12,0;28,01;30,44;28,83;0,00;21,42;21,49;23,83;22,53;
29.10.2009;15:11:12,0;28,01;30,44;28,83;0,00;21,42;21,46;23,86;22,53;
29.10.2009;15:11:12,0;28,01;30,44;28,83;0,00;21,42;21,46;23,86;22,53;
29.10.2009;15:11:12,0;28,01;30,44;28,83;0,00;21,42;21,49;23,86;22,53;
29.10.2009;15:11:12,0;28,01;30,44;28,83;0,00;21,42;21,49;23,86;22,53;
29.10.2009;15:11:13,0;28,01;30,44;28,83;0,00;21,42;21,46;23,83;22,53;
29.10.2009;15:11:13,0;28,01;30,44;28,83;0,00;21,42;21,46;23,86;22,53;
29.10.2009;15:11:13,0;28,01;30,44;28,83;0,00;21,42;21,49;23,86;22,50;
29.10.2009;15:11:13,0;28,01;30,44;28,83;0,00;21,42;21,49;23,86;22,53;
29.10.2009;15:11:13,0;28,01;30,44;28,83;0,00;21,42;21,49;23,86;22,53;
29.10.2009;15:11:13,0;28,01;30,44;28,83;0,00;21,42;21,46;23,86;22,53;
29.10.2009;15:11:13,0;28,01;30,44;28,83;0,00;21,42;21,49;23,86;22,53;
29.10.2009;15:11:13,0;28,01;30,44;28,83;0,00;21,42;21,46;23,86;22,53;
29.10.2009;15:11:13,0;28,01;30,44;28,83;0,00;21,42;21,46;23,86;22,53;
29.10.2009;15:11:13,0;28,01;30,44;28,83;0,00;21,42;21,49;23,86;22,50;
29.10.2009;15:11:13,0;28,01;30,44;28,83;0,00;21,42;21,49;23,86;22,53;
29.10.2009;15:11:13,0;28,01;30,44;28,83;0,00;21,42;21,49;23,86;22,53;
29.10.2009;15:11:14,0;28,01;30,44;28,83;0,00;21,44;21,49;23,86;22,53;
29.10.2009;15:11:14,0;28,01;30,44;28,83;0,00;21,42;21,49;23,89;22,50;
29.10.2009;15:11:14,0;28,01;30,44;28,83;0,00;21,42;21,49;23,89;22,50;
29.10.2009;15:11:14,0;28,01;30,44;28,83;0,00;21,42;21,49;23,89;22,50;
29.10.2009;15:11:14,0;28,01;30,44;28,83;0,00;21,42;21,46;23,89;22,50;
29.10.2009;15:11:14,0;28,01;30,44;28,83;0,00;21,42;21,46;23,89;22,50;
29.10.2009;15:11:14,0;28,01;30,44;28,83;0,00;21,42;21,49;23,89;22,50;
29.10.2009;15:11:14,0;28,01;30,44;28,83;0,00;21,42;21,49;23,89;22,50;
29.10.2009;15:11:15,0;28,01;30,41;28,80;0,00;21,44;21,46;23,89;22,50;
29.10.2009;15:11:15,0;28,01;30,44;28,83;0,00;21,42;21,49;23,89;22,50;
29.10.2009;15:11:15,0;28,01;30,44;28,83;0,00;21,42;21,46;23,89;22,50;
29.10.2009;15:11:15,0;28,01;30,44;28,83;0,00;21,42;21,49;23,89;22,50;
29.10.2009;15:11:15,0;28,01;30,44;28,83;0,00;21,42;21,46;23,89;22,50;
29.10.2009;15:11:15,0;27,95;30,37;28,76;0,00;21,44;21,46;23,89;22,50;
29.10.2009;15:11:15,0;28,01;30,44;28,83;0,00;21,44;21,49;23,89;22,50;
29.10.2009;15:11:15,0;28,01;30,44;28,83;0,00;21,42;21,46;23,89;22,50;
29.10.2009;15:11:15,0;28,01;30,44;28,83;0,00;21,42;21,49;23,92;22,50;
29.10.2009;15:11:15,0;28,01;30,44;28,83;0,00;21,42;21,49;23,89;22,50;
29.10.2009;15:11:15,0;27,98;30,41;28,80;0,00;21,42;21,49;23,89;22,50;
29.10.2009;15:11:15,0;28,01;30,44;28,83;0,00;21,42;21,46;23,89;22,50;
29.10.2009;15:11:16,0;28,01;30,44;28,83;0,00;21,42;21,49;23,92;22,50;
29.10.2009;15:11:16,0;28,01;30,44;28,83;0,00;21,42;21,49;23,89;22,50;
29.10.2009;15:11:16,0;28,01;30,44;28,83;0,00;21,42;21,49;23,89;22,50;
29.10.2009;15:11:16,0;28,01;30,44;28,83;0,00;21,42;21,46;23,92;22,50;
29.10.2009;15:11:16,0;28,01;30,44;28,83;0,00;21,42;21,49;23,92;22,50;
29.10.2009;15:11:16,0;28,01;30,44;28,83;0,00;21,42;21,46;23,89;22,50;
29.10.2009;15:11:16,0;28,01;30,44;28,83;0,00;21,44;21,49;23,92;22,50;
29.10.2009;15:11:16,0;28,01;30,44;28,83;0,00;21,42;21,49;23,92;22,50;
29.10.2009;15:11:17,0;27,98;30,41;28,80;0,00;21,42;21,49;23,92;22,50;
29.10.2009;15:11:17,0;28,01;30,44;28,83;0,00;21,42;21,49;23,92;22,50;
29.10.2009;15:11:17,0;28,01;30,44;28,83;0,00;21,42;21,49;23,92;22,50;
29.10.2009;15:11:17,0;28,01;30,44;28,83;0,00;21,42;21,49;23,92;22,50;
29.10.2009;15:11:17,0;28,01;30,44;28,83;0,00;21,42;21,49;23,92;22,48;
29.10.2009;15:11:17,0;28,01;30,44;28,83;0,00;21,42;21,49;23,92;22,48;
29.10.2009;15:11:17,0;28,01;30,44;28,83;0,00;21,42;21,46;23,92;22,50;
29.10.2009;15:11:17,0;28,01;30,44;28,83;0,00;21,42;21,49;23,92;22,48;
29.10.2009;15:11:17,0;28,01;30,44;28,83;0,00;21,44;21,46;23,92;22,48;
29.10.2009;15:11:17,0;28,01;30,44;28,83;0,00;21,42;21,49;23,92;22,48;
29.10.2009;15:11:17,0;27,98;30,41;28,80;0,00;21,42;21,49;23,92;22,48;
29.10.2009;15:11:17,0;28,01;30,44;28,83;0,00;21,44;21,49;23,92;22,50;
29.10.2009;15:11:18,0;28,01;30,44;28,83;0,00;21,42;21,49;23,92;22,48;
29.10.2009;15:11:18,0;28,01;30,44;28,83;0,00;21,42;21,49;23,92;22,48;
29.10.2009;15:11:18,0;28,01;30,44;28,83;0,00;21,42;21,46;23,92;22,48;
29.10.2009;15:11:18,0;28,01;30,44;28,83;0,00;21,44;21,46;23,95;22,48;
29.10.2009;15:11:18,0;28,01;30,44;28,83;0,00;21,42;21,49;23,95;22,50;
29.10.2009;15:11:18,0;28,01;30,44;28,83;0,00;21,42;21,49;23,95;22,48;
29.10.2009;15:11:18,0;28,01;30,44;28,83;0,00;21,44;21,49;23,92;22,48;
29.10.2009;15:11:18,0;28,01;30,44;28,83;0,00;21,42;21,49;23,92;22,48;
29.10.2009;15:11:19,0;28,01;30,44;28,83;0,00;21,42;21,46;23,92;22,48;
29.10.2009;15:11:19,0;28,01;30,44;28,83;0,00;21,44;21,49;23,89;22,48;
29.10.2009;15:11:19,0;28,01;30,44;28,83;0,00;21,42;21,49;23,92;22,50;
29.10.2009;15:11:19,0;28,01;30,44;28,83;0,00;21,42;21,49;23,92;22,48;
29.10.2009;15:11:19,0;28,01;30,44;28,83;0,00;21,44;21,46;23,89;22,50;
29.10.2009;15:11:19,0;28,01;30,44;28,83;0,00;21,42;21,49;23,89;22,50;
29.10.2009;15:11:19,0;28,01;30,44;28,83;0,00;21,42;21,49;23,89;22,48;
29.10.2009;15:11:19,0;28,01;30,44;28,83;0,00;21,42;21,49;23,89;22,48;
29.10.2009;15:11:19,0;28,01;30,44;28,83;0,00;21,42;21,49;23,89;22,48;
29.10.2009;15:11:19,0;28,01;30,44;28,83;0,00;21,42;21,49;23,89;22,48;
29.10.2009;15:11:19,0;28,01;30,44;28,83;0,00;21,42;21,46;23,89;22,48;
29.10.2009;15:11:19,0;28,01;30,44;28,83;0,00;21,42;21,49;23,89;22,48;
29.10.2009;15:11:20,0;28,01;30,44;28,83;0,00;21,42;21,46;23,89;22,48;
29.10.2009;15:11:20,0;28,01;30,44;28,83;0,00;21,44;21,49;23,89;22,48;
29.10.2009;15:11:20,0;28,01;30,44;28,83;0,00;21,42;21,49;23,89;22,48;
29.10.2009;15:11:20,0;27,98;30,41;28,80;0,00;21,42;21,49;23,89;22,48;
29.10.2009;15:11:20,0;28,01;30,44;28,83;0,00;21,42;21,49;23,89;22,48;
29.10.2009;15:11:20,0;28,01;30,44;28,83;0,00;21,42;21,49;23,89;22,48;
29.10.2009;15:11:20,0;28,01;30,44;28,83;0,00;21,42;21,49;23,92;22,48;
29.10.2009;15:11:20,0;28,01;30,44;28,83;0,00;21,42;21,49;23,89;22,48;
29.10.2009;15:11:21,0;28,01;30,44;28,83;0,00;21,44;21,49;23,89;22,48;
29.10.2009;15:11:21,0;28,01;30,44;28,83;0,00;21,42;21,46;23,89;22,48;
29.10.2009;15:11:21,0;28,01;30,44;28,83;0,00;21,44;21,46;23,89;22,48;
29.10.2009;15:11:21,0;28,01;30,44;28,83;0,00;21,44;21,49;23,89;22,48;
29.10.2009;15:11:21,0;28,01;30,44;28,83;0,00;21,42;21,49;23,86;22,48;
29.10.2009;15:11:21,0;28,01;30,44;28,83;0,00;21,42;21,46;23,86;22,48;
29.10.2009;15:11:21,0;28,01;30,44;28,83;0,00;21,42;21,46;23,89;22,45;
29.10.2009;15:11:21,0;28,01;30,44;28,83;0,00;21,44;21,49;23,86;22,48;
29.10.2009;15:11:21,0;28,01;30,44;28,83;0,00;21,44;21,49;23,86;22,48;
29.10.2009;15:11:21,0;28,01;30,44;28,83;0,00;21,42;21,49;23,86;22,48;
29.10.2009;15:11:21,0;28,01;30,44;28,83;0,00;21,42;21,49;23,86;22,48;
29.10.2009;15:11:21,0;28,01;30,44;28,83;0,00;21,42;21,49;23,86;22,48;
29.10.2009;15:11:22,0;28,01;30,44;28,83;0,00;21,44;21,49;23,86;22,48;
29.10.2009;15:11:22,0;28,01;30,44;28,83;0,00;21,42;21,49;23,83;22,48;
29.10.2009;15:11:22,0;28,01;30,44;28,83;0,00;21,42;21,46;23,86;22,48;
29.10.2009;15:11:22,0;28,01;30,44;28,83;0,00;21,42;21,46;23,86;22,48;
29.10.2009;15:11:22,0;28,01;30,44;28,83;0,00;21,42;21,46;23,86;22,45;
29.10.2009;15:11:22,0;28,01;30,44;28,83;0,00;21,42;21,49;23,86;22,45;
29.10.2009;15:11:22,0;28,01;30,44;28,83;0,00;21,42;21,49;23,86;22,45;
29.10.2009;15:11:22,0;28,01;30,44;28,83;0,00;21,42;21,49;23,86;22,45;
29.10.2009;15:11:23,0;28,01;30,44;28,83;0,00;21,42;21,49;23,86;22,45;
29.10.2009;15:11:23,0;28,01;30,44;28,83;0,00;21,44;21,46;23,86;22,45;
29.10.2009;15:11:23,0;28,01;30,44;28,83;0,00;21,44;21,46;23,86;22,45;
29.10.2009;15:11:23,0;28,01;30,44;28,83;0,00;21,42;21,49;23,86;22,45;
29.10.2009;15:11:23,0;28,01;30,44;28,83;0,00;21,42;21,49;23,86;22,45;
29.10.2009;15:11:23,0;28,01;30,44;28,83;0,00;21,42;21,49;23,86;22,45;
29.10.2009;15:11:23,0;28,01;30,44;28,83;0,00;21,42;21,49;23,86;22,45;
29.10.2009;15:11:23,0;28,01;30,44;28,83;0,00;21,42;21,49;23,86;22,45;
29.10.2009;15:11:23,0;28,01;30,44;28,83;0,00;21,44;21,46;23,86;22,45;
29.10.2009;15:11:23,0;28,01;30,44;28,83;0,00;21,44;21,46;23,86;22,45;
29.10.2009;15:11:23,0;28,01;30,44;28,83;0,00;21,42;21,46;23,89;22,45;
29.10.2009;15:11:23,0;28,01;30,44;28,83;0,00;21,42;21,49;23,89;22,45;
29.10.2009;15:11:24,0;28,01;30,44;28,83;0,00;21,42;21,49;23,86;22,45;
29.10.2009;15:11:24,0;28,01;30,44;28,83;0,00;21,44;21,49;23,89;22,45;
29.10.2009;15:11:24,0;28,01;30,44;28,83;0,00;21,42;21,49;23,89;22,45;
29.10.2009;15:11:24,0;28,01;30,44;28,83;0,00;21,42;21,46;23,89;22,45;
29.10.2009;15:11:24,0;28,01;30,44;28,83;0,00;21,44;21,49;23,89;22,45;
29.10.2009;15:11:24,0;28,01;30,44;28,83;0,00;21,44;21,46;23,89;22,45;
29.10.2009;15:11:24,0;28,01;30,44;28,83;0,00;21,44;21,49;23,89;22,45;
29.10.2009;15:11:24,0;28,01;30,44;28,83;0,00;21,42;21,49;23,89;22,45;
29.10.2009;15:11:25,0;28,01;30,44;28,83;0,00;21,42;21,46;23,89;22,45;
29.10.2009;15:11:25,0;28,01;30,44;28,83;0,00;21,42;21,49;23,89;22,45;
29.10.2009;15:11:25,0;28,01;30,44;28,83;0,00;21,42;21,49;23,89;22,45;
29.10.2009;15:11:25,0;28,01;30,44;28,83;0,00;21,42;21,46;23,89;22,45;
29.10.2009;15:11:25,0;28,01;30,44;28,83;0,00;21,44;21,49;23,89;22,45;
29.10.2009;15:11:25,0;27,98;30,41;28,80;0,00;21,44;21,49;23,89;22,45;
29.10.2009;15:11:25,0;28,01;30,44;28,83;0,00;21,42;21,49;23,89;22,42;
29.10.2009;15:11:25,0;28,01;30,44;28,83;0,00;21,42;21,49;23,89;22,45;
29.10.2009;15:11:25,0;28,01;30,44;28,83;0,00;21,42;21,49;23,89;22,45;
29.10.2009;15:11:25,0;28,01;30,44;28,83;0,00;21,42;21,49;23,89;22,45;
29.10.2009;15:11:25,0;28,01;30,44;28,83;0,00;21,44;21,46;23,89;22,45;
29.10.2009;15:11:25,0;28,01;30,44;28,80;0,00;21,42;21,46;23,89;22,45;
29.10.2009;15:11:26,0;28,01;30,44;28,83;0,00;21,42;21,49;23,89;22,42;
29.10.2009;15:11:26,0;28,01;30,44;28,83;0,00;21,44;21,49;23,89;22,45;
29.10.2009;15:11:26,0;28,01;30,44;28,83;0,00;21,44;21,49;23,89;22,42;
29.10.2009;15:11:26,0;28,01;30,44;28,83;0,00;21,42;21,49;23,89;22,42;
29.10.2009;15:11:26,0;28,01;30,44;28,83;0,00;21,42;21,49;23,86;22,42;
29.10.2009;15:11:26,0;28,01;30,44;28,83;0,00;21,44;21,46;23,89;22,45;
29.10.2009;15:11:26,0;28,01;30,44;28,83;0,00;21,42;21,49;23,89;22,45;
29.10.2009;15:11:26,0;28,01;30,44;28,83;0,00;21,42;21,49;23,86;22,45;
29.10.2009;15:11:27,0;28,01;30,44;28,83;0,00;21,42;21,46;23,86;22,45;
29.10.2009;15:11:27,0;28,01;30,41;28,83;0,00;21,42;21,49;23,86;22,45;
29.10.2009;15:11:27,0;28,01;30,44;28,83;0,00;21,44;21,49;23,86;22,45;
29.10.2009;15:11:27,0;28,01;30,44;28,83;0,00;21,44;21,46;23,86;22,45;
29.10.2009;15:11:27,0;28,01;30,44;28,83;0,00;21,42;21,49;23,86;22,45;
29.10.2009;15:11:27,0;28,01;30,44;28,83;0,00;21,44;21,49;23,86;22,45;
29.10.2009;15:11:27,0;28,01;30,44;28,83;0,00;21,42;21,46;23,86;22,45;
29.10.2009;15:11:27,0;28,01;30,44;28,83;0,00;21,42;21,49;23,83;22,45;
29.10.2009;15:11:27,0;28,01;30,44;28,83;0,00;21,42;21,49;23,83;22,42;
29.10.2009;15:11:27,0;28,01;30,44;28,83;0,00;21,42;21,46;23,86;22,42;
29.10.2009;15:11:27,0;28,01;30,44;28,83;0,00;21,42;21,49;23,86;22,45;
29.10.2009;15:11:27,0;28,01;30,44;28,83;0,00;21,42;21,49;23,86;22,42;
29.10.2009;15:11:28,0;28,01;30,44;28,83;0,00;21,42;21,46;23,86;22,42;
29.10.2009;15:11:28,0;28,01;30,44;28,83;0,00;21,42;21,49;23,86;22,42;
29.10.2009;15:11:28,0;28,01;30,44;28,83;0,00;21,42;21,49;23,86;22,42;
29.10.2009;15:11:28,0;28,01;30,44;28,83;0,00;21,42;21,46;23,86;22,42;
29.10.2009;15:11:28,0;28,01;30,44;28,83;0,00;21,42;21,49;23,86;22,42;
29.10.2009;15:11:28,0;28,01;30,44;28,83;0,00;21,42;21,49;23,86;22,42;
29.10.2009;15:11:28,0;28,01;30,44;28,83;0,00;21,44;21,49;23,86;22,42;
29.10.2009;15:11:28,0;28,01;30,44;28,83;0,00;21,42;21,49;23,86;22,42;
29.10.2009;15:11:29,0;28,01;30,44;28,83;0,00;21,44;21,49;23,86;22,42;
29.10.2009;15:11:29,0;28,01;30,44;28,83;0,00;21,42;21,49;23,86;22,42;
29.10.2009;15:11:29,0;28,01;30,44;28,83;0,00;21,42;21,49;23,86;22,42;
29.10.2009;15:11:29,0;28,01;30,44;28,83;0,00;21,42;21,49;23,86;22,42;
29.10.2009;15:11:29,0;28,01;30,44;28,83;0,00;21,42;21,49;23,89;22,42;
29.10.2009;15:11:29,0;28,01;30,44;28,83;0,00;21,44;21,46;23,89;22,42;
29.10.2009;15:11:29,0;28,01;30,44;28,83;0,00;21,44;21,49;23,86;22,42;
29.10.2009;15:11:29,0;28,01;30,44;28,83;0,00;21,42;21,49;23,86;22,42;
29.10.2009;15:11:29,0;28,01;30,44;28,83;0,00;21,44;21,49;23,89;22,42;
29.10.2009;15:11:29,0;27,95;30,37;28,76;0,00;21,44;21,49;23,89;22,42;
29.10.2009;15:11:29,0;28,01;30,44;28,83;0,00;21,44;21,46;23,89;22,42;
29.10.2009;15:11:29,0;28,01;30,44;28,83;0,00;21,42;21,49;23,89;22,42;
29.10.2009;15:11:30,0;28,01;30,44;28,83;0,00;21,42;21,49;23,89;22,42;
29.10.2009;15:11:30,0;28,01;30,44;28,83;0,00;21,42;21,49;23,89;22,42;
29.10.2009;15:11:30,0;28,01;30,44;28,83;0,00;21,42;21,49;23,89;22,42;
29.10.2009;15:11:30,0;28,01;30,41;28,80;0,00;21,42;21,49;23,89;22,42;
29.10.2009;15:11:30,0;28,01;30,44;28,83;0,00;21,44;21,49;23,89;22,42;
29.10.2009;15:11:30,0;28,01;30,44;28,83;0,00;21,42;21,49;23,89;22,42;
29.10.2009;15:11:30,0;28,01;30,44;28,83;0,00;21,44;21,49;23,89;22,42;
29.10.2009;15:11:30,0;28,01;30,44;28,83;0,00;21,42;21,49;23,89;22,42;
29.10.2009;15:11:31,0;28,01;30,44;28,83;0,00;21,42;21,49;23,89;22,42;
29.10.2009;15:11:31,0;28,01;30,44;28,83;0,00;21,42;21,49;23,89;22,42;
29.10.2009;15:11:31,0;28,01;30,44;28,83;0,00;21,42;21,49;23,89;22,42;
29.10.2009;15:11:31,0;28,01;30,44;28,83;0,00;21,44;21,49;23,89;22,42;
29.10.2009;15:11:31,0;28,01;30,44;28,83;0,00;21,42;21,46;23,89;22,42;
29.10.2009;15:11:31,0;28,01;30,44;28,83;0,00;21,44;21,49;23,89;22,42;
29.10.2009;15:11:31,0;28,01;30,44;28,83;0,00;21,42;21,49;23,89;22,42;
29.10.2009;15:11:31,0;28,01;30,44;28,83;0,00;21,42;21,49;23,89;22,42;
29.10.2009;15:11:31,0;28,01;30,44;28,83;0,00;21,44;21,49;23,89;22,42;
29.10.2009;15:11:31,0;28,01;30,44;28,83;0,00;21,42;21,49;23,89;22,42;
29.10.2009;15:11:31,0;28,01;30,44;28,83;0,00;21,42;21,49;23,89;22,42;
29.10.2009;15:11:31,0;28,01;30,44;28,83;0,00;21,44;21,49;23,92;22,42;
29.10.2009;15:11:32,0;28,01;30,44;28,83;0,00;21,44;21,49;23,89;22,42;
29.10.2009;15:11:32,0;28,01;30,44;28,83;0,00;21,42;21,49;23,92;22,42;
29.10.2009;15:11:32,0;28,01;30,44;28,83;0,00;21,42;21,49;23,92;22,42;
29.10.2009;15:11:32,0;28,01;30,44;28,83;0,00;21,42;21,49;23,89;22,42;
29.10.2009;15:11:32,0;28,01;30,44;28,83;0,00;21,42;21,49;23,92;22,42;
29.10.2009;15:11:32,0;28,01;30,44;28,83;0,00;21,42;21,49;23,89;22,42;
29.10.2009;15:11:32,0;28,01;30,44;28,83;0,00;21,44;21,46;23,89;22,42;
29.10.2009;15:11:32,0;28,01;30,44;28,83;0,00;21,42;21,49;23,92;22,42;
29.10.2009;15:11:33,0;28,01;30,44;28,83;0,00;21,42;21,49;23,89;22,42;
29.10.2009;15:11:33,0;28,01;30,44;28,83;0,00;21,44;21,49;23,92;22,42;
29.10.2009;15:11:33,0;28,01;30,44;28,83;0,00;21,44;21,49;23,92;22,42;
29.10.2009;15:11:33,0;28,01;30,44;28,83;0,00;21,42;21,49;23,92;22,42;
29.10.2009;15:11:33,0;28,01;30,44;28,83;0,00;21,42;21,49;23,92;22,42;
29.10.2009;15:11:33,0;28,01;30,44;28,83;0,00;21,42;21,49;23,92;22,42;
29.10.2009;15:11:33,0;28,01;30,44;28,83;0,00;21,44;21,49;23,92;22,42;
29.10.2009;15:11:33,0;28,01;30,44;28,83;0,00;21,42;21,49;23,92;22,42;
29.10.2009;15:11:33,0;28,01;30,44;28,83;0,00;21,42;21,49;23,92;22,42;
29.10.2009;15:11:33,0;28,01;30,44;28,83;0,00;21,42;21,49;23,92;22,42;
29.10.2009;15:11:33,0;28,01;30,44;28,83;0,00;21,42;21,49;23,92;22,42;
29.10.2009;15:11:33,0;28,01;30,41;28,80;0,00;21,42;21,49;23,92;22,42;
29.10.2009;15:11:34,0;28,01;30,44;28,83;0,00;21,42;21,46;23,92;22,42;
29.10.2009;15:11:34,0;28,01;30,44;28,83;0,00;21,42;21,49;23,92;22,42;
29.10.2009;15:11:34,0;28,01;30,44;28,83;0,00;21,42;21,49;23,92;22,42;
29.10.2009;15:11:34,0;28,01;30,44;28,83;0,00;21,42;21,49;23,92;22,42;
29.10.2009;15:11:34,0;28,01;30,44;28,83;0,00;21,44;21,49;23,92;22,42;
29.10.2009;15:11:34,0;28,01;30,44;28,83;0,00;21,42;21,49;23,92;22,42;
29.10.2009;15:11:34,0;28,01;30,44;28,83;0,00;21,42;21,49;23,95;22,42;
29.10.2009;15:11:34,0;28,01;30,44;28,83;0,00;21,44;21,49;23,92;22,40;
29.10.2009;15:11:35,0;28,01;30,44;28,83;0,00;21,44;21,49;23,92;22,42;
29.10.2009;15:11:35,0;28,01;30,44;28,83;0,00;21,42;21,49;23,92;22,42;
29.10.2009;15:11:35,0;28,01;30,44;28,83;0,00;21,42;21,49;23,92;22,40;
29.10.2009;15:11:35,0;28,01;30,44;28,83;0,00;21,44;21,49;23,92;22,42;
29.10.2009;15:11:35,0;28,01;30,44;28,83;0,00;21,42;21,49;23,95;22,42;
29.10.2009;15:11:35,0;27,98;30,41;28,80;0,00;21,44;21,46;23,92;22,42;
29.10.2009;15:11:35,0;28,01;30,44;28,83;0,00;21,42;21,49;23,95;22,40;
29.10.2009;15:11:35,0;28,01;30,44;28,83;0,00;21,42;21,49;23,95;22,42;
29.10.2009;15:11:35,0;28,01;30,44;28,83;0,00;21,44;21,49;23,92;22,42;
29.10.2009;15:11:35,0;28,01;30,44;28,83;0,00;21,42;21,49;23,95;22,40;
29.10.2009;15:11:35,0;28,01;30,44;28,83;0,00;21,44;21,46;23,95;22,40;
29.10.2009;15:11:35,0;28,01;30,44;28,83;0,00;21,42;21,49;23,92;22,40;
29.10.2009;15:11:36,0;28,01;30,44;28,83;0,00;21,44;21,49;23,92;22,40;
29.10.2009;15:11:36,0;28,01;30,44;28,83;0,00;21,44;21,49;23,92;22,40;
29.10.2009;15:11:36,0;28,01;30,44;28,83;0,00;21,42;21,49;23,95;22,40;
29.10.2009;15:11:36,0;28,01;30,44;28,83;0,00;21,44;21,49;23,95;22,40;
29.10.2009;15:11:36,0;28,01;30,44;28,83;0,00;21,42;21,49;23,95;22,40;
29.10.2009;15:11:36,0;28,01;30,44;28,83;0,00;21,44;21,49;23,95;22,40;
29.10.2009;15:11:36,0;28,01;30,44;28,83;0,00;21,44;21,49;23,95;22,40;
29.10.2009;15:11:36,0;28,01;30,44;28,83;0,00;21,44;21,49;23,95;22,40;
29.10.2009;15:11:37,0;28,01;30,44;28,83;0,00;21,42;21,49;23,95;22,40;
29.10.2009;15:11:37,0;28,01;30,44;28,83;0,00;21,42;21,49;23,95;22,40;
29.10.2009;15:11:37,0;28,01;30,44;28,83;0,00;21,44;21,49;23,95;22,40;
29.10.2009;15:11:37,0;28,01;30,44;28,83;0,00;21,42;21,46;23,95;22,40;
29.10.2009;15:11:37,0;28,01;30,44;28,83;0,00;21,42;21,49;23,95;22,40;
29.10.2009;15:11:37,0;28,01;30,44;28,83;0,00;21,42;21,49;23,95;22,40;
29.10.2009;15:11:37,0;28,01;30,44;28,83;0,00;21,42;21,49;23,95;22,40;
29.10.2009;15:11:37,0;28,01;30,44;28,83;0,00;21,42;21,49;23,95;22,40;
29.10.2009;15:11:37,0;28,01;30,44;28,83;0,00;21,42;21,49;23,95;22,40;
29.10.2009;15:11:37,0;28,01;30,44;28,83;0,00;21,44;21,49;23,95;22,40;
29.10.2009;15:11:37,0;28,01;30,44;28,83;0,00;21,44;21,49;23,95;22,40;
29.10.2009;15:11:37,0;28,01;30,44;28,83;0,00;21,42;21,46;23,95;22,40;
29.10.2009;15:11:38,0;28,01;30,44;28,83;0,00;21,42;21,49;23,95;22,40;
29.10.2009;15:11:38,0;28,01;30,44;28,83;0,00;21,42;21,49;23,95;22,40;
29.10.2009;15:11:38,0;28,01;30,44;28,83;0,00;21,42;21,49;23,95;22,40;
29.10.2009;15:11:38,0;28,01;30,44;28,83;0,00;21,44;21,49;23,95;22,40;
29.10.2009;15:11:38,0;28,01;30,44;28,83;0,00;21,44;21,49;23,95;22,37;
29.10.2009;15:11:38,0;28,01;30,44;28,83;0,00;21,44;21,49;23,95;22,40;
29.10.2009;15:11:38,0;28,01;30,44;28,83;0,00;21,42;21,49;23,95;22,37;
29.10.2009;15:11:38,0;28,01;30,44;28,83;0,00;21,42;21,49;23,95;22,40;
29.10.2009;15:11:39,0;28,01;30,44;28,83;0,00;21,44;21,49;23,95;22,37;
29.10.2009;15:11:39,0;28,01;30,44;28,83;0,00;21,42;21,46;23,95;22,40;
29.10.2009;15:11:39,0;28,01;30,44;28,83;0,00;21,42;21,49;23,95;22,40;
29.10.2009;15:11:39,0;28,01;30,44;28,83;0,00;21,42;21,49;23,95;22,37;
29.10.2009;15:11:39,0;28,01;30,44;28,83;0,00;21,42;21,49;23,95;22,37;
29.10.2009;15:11:39,0;28,01;30,44;28,83;0,00;21,42;21,49;23,95;22,37;
29.10.2009;15:11:39,0;28,01;30,44;28,83;0,00;21,42;21,49;23,95;22,37;
29.10.2009;15:11:39,0;28,01;30,44;28,83;0,00;21,44;21,49;23,95;22,37;
29.10.2009;15:11:39,0;28,01;30,44;28,83;0,00;21,42;21,49;23,95;22,37;
29.10.2009;15:11:39,0;28,01;30,44;28,83;0,00;21,44;21,49;23,95;22,37;
29.10.2009;15:11:39,0;28,01;30,44;28,83;0,00;21,44;21,46;23,95;22,37;
29.10.2009;15:11:39,0;28,01;30,44;28,83;0,00;21,42;21,49;23,98;22,37;
29.10.2009;15:11:40,0;28,01;30,44;28,83;0,00;21,42;21,49;23,95;22,37;
29.10.2009;15:11:40,0;28,01;30,44;28,83;0,00;21,42;21,49;23,95;22,37;
29.10.2009;15:11:40,0;28,01;30,44;28,83;0,00;21,44;21,49;23,95;22,37;
29.10.2009;15:11:40,0;27,98;30,41;28,80;0,00;21,42;21,49;23,95;22,37;
29.10.2009;15:11:40,0;28,01;30,44;28,83;0,00;21,44;21,46;23,98;22,37;
29.10.2009;15:11:40,0;27,98;30,41;28,83;0,00;21,42;21,49;23,98;22,37;
29.10.2009;15:11:40,0;28,01;30,44;28,83;0,00;21,44;21,49;23,95;22,37;
29.10.2009;15:11:40,0;28,01;30,44;28,83;0,00;21,44;21,46;23,95;22,37;
29.10.2009;15:11:41,0;28,01;30,44;28,83;0,00;21,42;21,49;23,95;22,37;
29.10.2009;15:11:41,0;28,01;30,44;28,83;0,00;21,44;21,46;23,98;22,37;
29.10.2009;15:11:41,0;28,01;30,44;28,83;0,00;21,44;21,49;23,95;22,37;
29.10.2009;15:11:41,0;28,01;30,44;28,83;0,00;21,44;21,49;23,98;22,37;
29.10.2009;15:11:41,0;28,01;30,44;28,83;0,00;21,44;21,49;23,98;22,37;
29.10.2009;15:11:41,0;28,01;30,44;28,83;0,00;21,44;21,49;23,98;22,37;
29.10.2009;15:11:41,0;28,01;30,44;28,83;0,00;21,42;21,49;23,95;22,37;
29.10.2009;15:11:41,0;28,01;30,44;28,83;0,00;21,42;21,46;23,98;22,37;
29.10.2009;15:11:41,0;28,01;30,44;28,83;0,00;21,42;21,49;23,95;22,37;
29.10.2009;15:11:41,0;28,01;30,44;28,83;0,00;21,42;21,49;23,98;22,37;
29.10.2009;15:11:41,0;28,01;30,44;28,83;0,00;21,44;21,49;23,98;22,37;
29.10.2009;15:11:41,0;28,01;30,44;28,83;0,00;21,44;21,49;23,98;22,37;
29.10.2009;15:11:42,0;28,01;30,44;28,83;0,00;21,44;21,46;23,98;22,37;
29.10.2009;15:11:42,0;28,01;30,44;28,83;0,00;21,42;21,49;23,98;22,37;
29.10.2009;15:11:42,0;28,01;30,44;28,83;0,00;21,44;21,49;23,98;22,37;
29.10.2009;15:11:42,0;28,01;30,44;28,83;0,00;21,42;21,49;23,98;22,34;
29.10.2009;15:11:42,0;28,01;30,44;28,83;0,00;21,44;21,49;23,98;22,37;
29.10.2009;15:11:42,0;28,01;30,44;28,83;0,00;21,44;21,49;23,98;22,37;
29.10.2009;15:11:42,0;28,01;30,44;28,83;0,00;21,42;21,49;23,98;22,37;
29.10.2009;15:11:42,0;28,01;30,44;28,83;0,00;21,42;21,49;23,98;22,37;
29.10.2009;15:11:43,0;28,01;30,44;28,83;0,00;21,44;21,46;23,98;22,37;
29.10.2009;15:11:43,0;28,01;30,44;28,83;0,00;21,42;21,49;23,98;22,37;
29.10.2009;15:11:43,0;28,01;30,44;28,83;0,00;21,44;21,49;23,98;22,34;
29.10.2009;15:11:43,0;28,01;30,44;28,83;0,00;21,42;21,49;23,98;22,34;
29.10.2009;15:11:43,0;28,01;30,44;28,83;0,00;21,42;21,49;23,98;22,37;
29.10.2009;15:11:43,0;28,01;30,44;28,83;0,00;21,42;21,46;23,98;22,37;
29.10.2009;15:11:43,0;28,01;30,44;28,83;0,00;21,42;21,49;23,98;22,37;
29.10.2009;15:11:43,0;28,01;30,44;28,83;0,00;21,42;21,49;23,98;22,37;
29.10.2009;15:11:43,0;28,01;30,44;28,83;0,00;21,42;21,49;23,98;22,37;
29.10.2009;15:11:43,0;28,01;30,44;28,83;0,00;21,42;21,49;23,98;22,34;
29.10.2009;15:11:43,0;28,01;30,44;28,83;0,00;21,44;21,49;23,98;22,37;
29.10.2009;15:11:43,0;28,01;30,44;28,83;0,00;21,44;21,49;23,98;22,34;
29.10.2009;15:11:44,0;28,01;30,44;28,83;0,00;21,42;21,49;23,98;22,34;
29.10.2009;15:11:44,0;28,01;30,44;28,83;0,00;21,44;21,49;23,98;22,37;
29.10.2009;15:11:44,0;28,01;30,44;28,83;0,00;21,42;21,49;23,98;22,34;
29.10.2009;15:11:44,0;28,01;30,44;28,83;0,00;21,44;21,49;23,98;22,34;
29.10.2009;15:11:44,0;28,01;30,44;28,83;0,00;21,42;21,49;23,98;22,34;
29.10.2009;15:11:44,0;28,01;30,44;28,83;0,00;21,42;21,49;23,98;22,34;
29.10.2009;15:11:44,0;28,01;30,44;28,83;0,00;21,44;21,49;23,98;22,34;
29.10.2009;15:11:44,0;28,01;30,44;28,83;0,00;21,44;21,49;23,98;22,34;
29.10.2009;15:11:45,0;28,01;30,44;28,83;0,00;21,42;21,49;23,98;22,34;
29.10.2009;15:11:45,0;28,01;30,44;28,83;0,00;21,42;21,49;23,98;22,37;
29.10.2009;15:11:45,0;28,01;30,44;28,83;0,00;21,44;21,49;23,98;22,34;
29.10.2009;15:11:45,0;28,01;30,44;28,83;0,00;21,42;21,49;23,98;22,34;
29.10.2009;15:11:45,0;28,01;30,44;28,83;0,00;21,44;21,49;23,98;22,34;
29.10.2009;15:11:45,0;27,98;30,41;28,80;0,00;21,44;21,49;23,98;22,34;
29.10.2009;15:11:45,0;28,01;30,44;28,83;0,00;21,44;21,49;23,98;22,34;
29.10.2009;15:11:45,0;27,98;30,41;28,80;0,00;21,44;21,49;23,98;22,34;
29.10.2009;15:11:45,0;28,01;30,44;28,83;0,00;21,42;21,49;23,98;22,34;
29.10.2009;15:11:45,0;28,01;30,44;28,83;0,00;21,44;21,49;23,98;22,34;
29.10.2009;15:11:45,0;28,01;30,44;28,83;0,00;21,42;21,49;23,98;22,34;
29.10.2009;15:11:45,0;28,01;30,44;28,83;0,00;21,42;21,49;23,98;22,34;
29.10.2009;15:11:46,0;28,01;30,44;28,83;0,00;21,42;21,49;23,98;22,34;
29.10.2009;15:11:46,0;28,01;30,44;28,83;0,00;21,44;21,49;23,98;22,34;
29.10.2009;15:11:46,0;28,01;30,44;28,83;0,00;21,44;21,49;23,98;22,34;
29.10.2009;15:11:46,0;28,01;30,44;28,83;0,00;21,42;21,49;23,98;22,34;
29.10.2009;15:11:46,0;28,01;30,44;28,83;0,00;21,42;21,49;24,00;22,34;
29.10.2009;15:11:46,0;28,01;30,44;28,83;0,00;21,44;21,49;23,98;22,34;
29.10.2009;15:11:46,0;28,01;30,44;28,83;0,00;21,42;21,49;23,98;22,34;
29.10.2009;15:11:46,0;28,01;30,44;28,83;0,00;21,44;21,49;23,98;22,34;
29.10.2009;15:11:47,0;28,01;30,44;28,83;0,00;21,44;21,49;23,98;22,34;
29.10.2009;15:11:47,0;28,01;30,44;28,83;0,00;21,44;21,49;23,98;22,34;
29.10.2009;15:11:47,0;28,01;30,44;28,83;0,00;21,42;21,49;24,00;22,34;
29.10.2009;15:11:47,0;28,01;30,44;28,83;0,00;21,44;21,49;23,98;22,34;
29.10.2009;15:11:47,0;28,01;30,44;28,83;0,00;21,44;21,49;23,98;22,34;
29.10.2009;15:11:47,0;28,01;30,44;28,83;0,00;21,44;21,49;23,98;22,34;
29.10.2009;15:11:47,0;28,01;30,44;28,83;0,00;21,42;21,49;23,98;22,34;
29.10.2009;15:11:47,0;28,01;30,44;28,83;0,00;21,42;21,49;23,98;22,34;
29.10.2009;15:11:47,0;28,01;30,44;28,83;0,00;21,42;21,49;23,98;22,34;
29.10.2009;15:11:47,0;28,01;30,44;28,83;0,00;21,44;21,49;23,98;22,34;
29.10.2009;15:11:47,0;28,01;30,44;28,83;0,00;21,44;21,49;23,98;22,32;
29.10.2009;15:11:47,0;28,01;30,44;28,83;0,00;21,44;21,49;23,98;22,34;
29.10.2009;15:11:48,0;28,01;30,44;28,83;0,00;21,44;21,49;23,98;22,34;
29.10.2009;15:11:48,0;28,01;30,44;28,83;0,00;21,42;21,49;23,98;22,32;
29.10.2009;15:11:48,0;28,01;30,44;28,83;0,00;21,44;21,49;24,00;22,34;
29.10.2009;15:11:48,0;28,01;30,44;28,83;0,00;21,44;21,49;23,98;22,32;
29.10.2009;15:11:48,0;28,01;30,44;28,83;0,00;21,42;21,49;23,98;22,34;
29.10.2009;15:11:48,0;28,01;30,44;28,83;0,00;21,42;21,49;23,98;22,34;
29.10.2009;15:11:48,0;28,01;30,44;28,83;0,00;21,42;21,49;23,98;22,34;
29.10.2009;15:11:48,0;28,01;30,44;28,83;0,00;21,44;21,49;23,98;22,34;
29.10.2009;15:11:49,0;28,01;30,44;28,83;0,00;21,44;21,49;24,00;22,34;
29.10.2009;15:11:49,0;28,01;30,44;28,83;0,00;21,44;21,49;24,00;22,32;
29.10.2009;15:11:49,0;28,01;30,44;28,83;0,00;21,44;21,49;23,98;22,34;
29.10.2009;15:11:49,0;28,01;30,44;28,83;0,00;21,44;21,49;23,98;22,32;
29.10.2009;15:11:49,0;28,01;30,44;28,83;0,00;21,44;21,49;24,00;22,34;
29.10.2009;15:11:49,0;28,01;30,44;28,83;0,00;21,44;21,49;23,98;22,32;
29.10.2009;15:11:49,0;28,01;30,44;28,83;0,00;21,44;21,49;24,00;22,32;
29.10.2009;15:11:49,0;28,01;30,44;28,83;0,00;21,42;21,49;24,00;22,32;
29.10.2009;15:11:49,0;28,01;30,44;28,83;0,00;21,44;21,49;23,98;22,32;
29.10.2009;15:11:49,0;28,01;30,44;28,83;0,00;21,44;21,49;24,00;22,32;
29.10.2009;15:11:49,0;28,01;30,44;28,83;0,00;21,42;21,49;24,00;22,32;
29.10.2009;15:11:49,0;28,01;30,44;28,83;0,00;21,44;21,49;23,98;22,32;
29.10.2009;15:11:50,0;28,01;30,44;28,83;0,00;21,42;21,49;24,00;22,32;
29.10.2009;15:11:50,0;28,01;30,44;28,83;0,00;21,42;21,49;24,00;22,32;
29.10.2009;15:11:50,0;28,01;30,44;28,83;0,00;21,44;21,49;23,98;22,32;
29.10.2009;15:11:50,0;27,98;30,41;28,80;0,00;21,44;21,49;24,00;22,32;
29.10.2009;15:11:50,0;28,01;30,44;28,83;0,00;21,42;21,49;23,98;22,32;
29.10.2009;15:11:50,0;28,01;30,44;28,83;0,00;21,42;21,49;24,00;22,32;
29.10.2009;15:11:50,0;28,01;30,44;28,83;0,00;21,42;21,46;23,98;22,32;
29.10.2009;15:11:50,0;28,01;30,44;28,83;0,00;21,44;21,49;24,00;22,32;
29.10.2009;15:11:51,0;28,01;30,44;28,83;0,00;21,42;21,49;24,00;22,32;
29.10.2009;15:11:51,0;28,01;30,44;28,83;0,00;21,42;21,49;24,00;22,32;
29.10.2009;15:11:51,0;28,01;30,44;28,83;0,00;21,44;21,49;24,00;22,32;
29.10.2009;15:11:51,0;28,01;30,44;28,83;0,00;21,44;21,49;24,00;22,32;
29.10.2009;15:11:51,0;28,01;30,44;28,83;0,00;21,44;21,49;24,00;22,32;
29.10.2009;15:11:51,0;28,01;30,44;28,83;0,00;21,44;21,49;23,98;22,32;
29.10.2009;15:11:51,0;28,01;30,44;28,83;0,00;21,44;21,49;24,00;22,32;
29.10.2009;15:11:51,0;28,01;30,44;28,83;0,00;21,44;21,49;24,00;22,32;
29.10.2009;15:11:51,0;28,01;30,44;28,83;0,00;21,42;21,49;24,00;22,32;
29.10.2009;15:11:51,0;28,01;30,44;28,83;0,00;21,44;21,49;24,00;22,32;
29.10.2009;15:11:51,0;28,01;30,44;28,83;0,00;21,44;21,49;24,00;22,32;
29.10.2009;15:11:51,0;28,01;30,44;28,83;0,00;21,44;21,49;24,00;22,32;
29.10.2009;15:11:52,0;28,01;30,44;28,83;0,00;21,44;21,49;24,00;22,32;
29.10.2009;15:11:52,0;28,01;30,44;28,83;0,00;21,44;21,49;24,00;22,32;
29.10.2009;15:11:52,0;28,01;30,44;28,83;0,00;21,42;21,49;24,00;22,32;
29.10.2009;15:11:52,0;28,01;30,44;28,83;0,00;21,44;21,49;24,00;22,32;
29.10.2009;15:11:52,0;28,01;30,44;28,83;0,00;21,44;21,49;24,00;22,32;
29.10.2009;15:11:52,0;28,01;30,44;28,83;0,00;21,42;21,49;23,98;22,32;
29.10.2009;15:11:52,0;28,01;30,44;28,83;0,00;21,44;21,49;24,00;22,32;
29.10.2009;15:11:52,0;28,01;30,44;28,83;0,00;21,44;21,49;24,00;22,32;
29.10.2009;15:11:53,0;28,01;30,44;28,83;0,00;21,44;21,49;24,00;22,32;
29.10.2009;15:11:53,0;28,01;30,44;28,83;0,00;21,42;21,49;24,00;22,32;
29.10.2009;15:11:53,0;28,01;30,44;28,83;0,00;21,44;21,49;24,00;22,32;
29.10.2009;15:11:53,0;28,01;30,44;28,83;0,00;21,44;21,49;24,00;22,32;
29.10.2009;15:11:53,0;28,01;30,44;28,83;0,00;21,42;21,49;24,00;22,32;
29.10.2009;15:11:53,0;28,01;30,44;28,83;0,00;21,44;21,49;24,00;22,32;
29.10.2009;15:11:53,0;28,01;30,44;28,83;0,00;21,44;21,49;24,00;22,32;
29.10.2009;15:11:53,0;28,01;30,44;28,83;0,00;21,44;21,49;24,00;22,32;
29.10.2009;15:11:53,0;28,01;30,44;28,83;0,00;21,44;21,49;24,00;22,32;
29.10.2009;15:11:53,0;28,01;30,44;28,83;0,00;21,44;21,49;24,00;22,29;
29.10.2009;15:11:53,0;28,01;30,44;28,83;0,00;21,44;21,49;24,00;22,32;
29.10.2009;15:11:53,0;28,01;30,44;28,83;0,00;21,42;21,49;24,00;22,32;
29.10.2009;15:11:54,0;28,01;30,44;28,83;0,00;21,44;21,49;24,00;22,32;
29.10.2009;15:11:54,0;28,01;30,44;28,83;0,00;21,44;21,49;24,00;22,32;
29.10.2009;15:11:54,0;28,01;30,44;28,83;0,00;21,44;21,49;24,00;22,29;
29.10.2009;15:11:54,0;28,01;30,44;28,83;0,00;21,44;21,49;24,00;22,32;
29.10.2009;15:11:54,0;28,01;30,44;28,83;0,00;21,42;21,49;24,00;22,32;
29.10.2009;15:11:54,0;28,01;30,44;28,83;0,00;21,44;21,49;24,00;22,32;
29.10.2009;15:11:54,0;28,01;30,44;28,83;0,00;21,44;21,49;24,00;22,32;
29.10.2009;15:11:54,0;28,01;30,44;28,83;0,00;21,44;21,49;24,00;22,32;
29.10.2009;15:11:55,0;28,01;30,44;28,83;0,00;21,44;21,49;24,00;22,32;
29.10.2009;15:11:55,0;28,01;30,44;28,83;0,00;21,44;21,49;24,00;22,29;
29.10.2009;15:11:55,0;28,01;30,44;28,83;0,00;21,44;21,49;24,00;22,32;
29.10.2009;15:11:55,0;28,01;30,44;28,83;0,00;21,44;21,49;23,98;22,32;
29.10.2009;15:11:55,0;28,01;30,44;28,83;0,00;21,44;21,49;24,00;22,29;
29.10.2009;15:11:55,0;27,98;30,41;28,80;0,00;21,44;21,49;24,00;22,29;
29.10.2009;15:11:55,0;28,01;30,44;28,83;0,00;21,44;21,49;24,00;22,29;
29.10.2009;15:11:55,0;28,01;30,44;28,83;0,00;21,42;21,49;24,00;22,29;
29.10.2009;15:11:55,0;28,01;30,44;28,83;0,00;21,44;21,49;24,00;22,29;
29.10.2009;15:11:55,0;28,01;30,44;28,83;0,00;21,42;21,49;24,00;22,29;
29.10.2009;15:11:55,0;28,01;30,44;28,83;0,00;21,44;21,49;24,00;22,29;
29.10.2009;15:11:55,0;28,01;30,44;28,83;0,00;21,44;21,49;24,00;22,29;
29.10.2009;15:11:56,0;28,01;30,44;28,83;0,00;21,44;21,49;24,00;22,29;
29.10.2009;15:11:56,0;28,01;30,44;28,83;0,00;21,44;21,49;24,00;22,29;
29.10.2009;15:11:56,0;28,01;30,44;28,83;0,00;21,44;21,49;24,00;22,29;
29.10.2009;15:11:56,0;28,01;30,44;28,83;0,00;21,42;21,49;24,00;22,29;
29.10.2009;15:11:56,0;28,01;30,44;28,83;0,00;21,42;21,49;24,00;22,29;
29.10.2009;15:11:56,0;28,01;30,44;28,83;0,00;21,44;21,49;24,00;22,29;
29.10.2009;15:11:56,0;28,01;30,44;28,83;0,00;21,44;21,49;24,00;22,29;
29.10.2009;15:11:56,0;28,01;30,44;28,83;0,00;21,44;21,49;24,00;22,29;
29.10.2009;15:11:57,0;28,01;30,44;28,83;0,00;21,44;21,49;24,00;22,29;
29.10.2009;15:11:57,0;28,01;30,44;28,83;0,00;21,44;21,49;24,00;22,29;
29.10.2009;15:11:57,0;28,01;30,44;28,83;0,00;21,42;21,49;24,00;22,29;
29.10.2009;15:11:57,0;28,01;30,44;28,83;0,00;21,44;21,49;24,00;22,29;
29.10.2009;15:11:57,0;28,01;30,44;28,83;0,00;21,44;21,49;24,00;22,29;
29.10.2009;15:11:57,0;28,01;30,44;28,83;0,00;21,44;21,49;24,00;22,29;
29.10.2009;15:11:57,0;28,01;30,44;28,83;0,00;21,42;21,49;24,00;22,29;
29.10.2009;15:11:57,0;28,01;30,44;28,83;0,00;21,42;21,49;24,00;22,29;
29.10.2009;15:11:57,0;28,01;30,44;28,83;0,00;21,44;21,49;24,00;22,29;
29.10.2009;15:11:57,0;28,01;30,44;28,83;0,00;21,42;21,49;24,00;22,29;
29.10.2009;15:11:57,0;28,01;30,44;28,83;0,00;21,44;21,49;24,00;22,29;
29.10.2009;15:11:57,0;28,01;30,44;28,83;0,00;21,44;21,49;24,00;22,29;
29.10.2009;15:11:58,0;28,01;30,44;28,83;0,00;21,44;21,49;24,00;22,29;
29.10.2009;15:11:58,0;28,01;30,44;28,83;0,00;21,44;21,49;24,00;22,29;
29.10.2009;15:11:58,0;28,01;30,44;28,83;0,00;21,42;21,49;24,00;22,29;
29.10.2009;15:11:58,0;28,01;30,44;28,83;0,00;21,44;21,49;24,00;22,29;
29.10.2009;15:11:58,0;28,01;30,44;28,83;0,00;21,44;21,49;24,00;22,29;
29.10.2009;15:11:58,0;28,01;30,44;28,83;0,00;21,42;21,49;24,00;22,29;
29.10.2009;15:11:58,0;28,01;30,44;28,83;0,00;21,44;21,49;24,00;22,29;
29.10.2009;15:11:58,0;28,01;30,44;28,83;0,00;21,44;21,49;24,00;22,29;
29.10.2009;15:11:59,0;28,01;30,44;28,83;0,00;21,44;21,49;24,00;22,29;
29.10.2009;15:11:59,0;28,01;30,44;28,83;0,00;21,44;21,49;24,00;22,29;
29.10.2009;15:11:59,0;28,01;30,44;28,83;0,00;21,44;21,49;24,00;22,29;
29.10.2009;15:11:59,0;28,01;30,44;28,83;0,00;21,44;21,49;24,00;22,29;
29.10.2009;15:11:59,0;28,01;30,44;28,83;0,00;21,42;21,49;24,00;22,29;
29.10.2009;15:11:59,0;28,01;30,44;28,83;0,00;21,42;21,49;24,00;22,29;
29.10.2009;15:11:59,0;28,01;30,44;28,83;0,00;21,44;21,49;24,00;22,29;
29.10.2009;15:11:59,0;28,01;30,44;28,83;0,00;21,42;21,49;24,00;22,29;
29.10.2009;15:11:59,0;28,01;30,44;28,83;0,00;21,44;21,49;24,00;22,29;
29.10.2009;15:11:59,0;28,01;30,44;28,83;0,00;21,44;21,49;24,00;22,29;
29.10.2009;15:11:59,0;28,01;30,44;28,83;0,00;21,44;21,49;24,00;22,29;
29.10.2009;15:11:59,0;28,01;30,44;28,83;0,00;21,44;21,49;24,00;22,29;
29.10.2009;15:12:00,0;28,01;30,44;28,83;0,00;21,44;21,49;24,00;22,29;
29.10.2009;15:12:00,0;28,01;30,44;28,83;0,00;21,44;21,49;24,00;22,29;
29.10.2009;15:12:00,0;28,01;30,44;28,83;0,00;21,44;21,49;24,00;22,29;
29.10.2009;15:12:00,0;27,98;30,41;28,80;0,00;21,44;21,49;24,00;22,29;
29.10.2009;15:12:00,0;28,01;30,44;28,83;0,00;21,44;21,49;24,00;22,29;
29.10.2009;15:12:00,0;28,01;30,44;28,83;0,00;21,44;21,49;24,00;22,29;
29.10.2009;15:12:00,0;28,01;30,44;28,83;0,00;21,42;21,49;24,00;22,29;
29.10.2009;15:12:00,0;28,01;30,44;28,83;0,00;21,44;21,49;24,00;22,26;
29.10.2009;15:12:01,0;28,01;30,44;28,83;0,00;21,44;21,49;24,00;22,26;
29.10.2009;15:12:01,0;28,01;30,44;28,83;0,00;21,44;21,49;24,00;22,29;
29.10.2009;15:12:01,0;28,01;30,44;28,83;0,00;21,44;21,49;24,00;22,29;
29.10.2009;15:12:01,0;28,01;30,44;28,83;0,00;21,44;21,49;24,00;22,26;
29.10.2009;15:12:01,0;28,01;30,44;28,83;0,00;21,44;21,49;24,00;22,29;
29.10.2009;15:12:01,0;28,01;30,44;28,83;0,00;21,44;21,49;24,00;22,29;
29.10.2009;15:12:01,0;28,01;30,44;28,83;0,00;21,44;21,49;24,00;22,29;
29.10.2009;15:12:01,0;28,01;30,44;28,83;0,00;21,42;21,49;24,00;22,29;
29.10.2009;15:12:01,0;28,01;30,44;28,83;0,00;21,42;21,49;24,00;22,29;
29.10.2009;15:12:01,0;28,01;30,44;28,83;0,00;21,44;21,49;24,00;22,26;
29.10.2009;15:12:01,0;28,01;30,44;28,83;0,00;21,44;21,49;24,00;22,26;
29.10.2009;15:12:01,0;28,01;30,44;28,83;0,00;21,44;21,49;24,00;22,26;
29.10.2009;15:12:02,0;28,01;30,44;28,83;0,00;21,44;21,49;24,00;22,26;
29.10.2009;15:12:02,0;28,01;30,44;28,83;0,00;21,44;21,49;24,00;22,26;
29.10.2009;15:12:02,0;28,01;30,44;28,83;0,00;21,42;21,49;24,00;22,29;
29.10.2009;15:12:02,0;28,01;30,44;28,83;0,00;21,44;21,49;24,00;22,26;
29.10.2009;15:12:02,0;28,01;30,44;28,83;0,00;21,44;21,49;24,00;22,26;
29.10.2009;15:12:02,0;28,01;30,44;28,83;0,00;21,42;21,49;24,00;22,26;
29.10.2009;15:12:02,0;28,01;30,44;28,83;0,00;21,44;21,49;24,00;22,26;
29.10.2009;15:12:02,0;28,01;30,44;28,83;0,00;21,42;21,49;24,00;22,26;
29.10.2009;15:12:03,0;28,01;30,44;28,83;0,00;21,44;21,49;24,00;22,26;
29.10.2009;15:12:03,0;28,01;30,44;28,83;0,00;21,42;21,49;24,00;22,26;
29.10.2009;15:12:03,0;28,01;30,44;28,83;0,00;21,44;21,49;24,00;22,26;
29.10.2009;15:12:03,0;28,01;30,44;28,83;0,00;21,44;21,49;24,00;22,26;
29.10.2009;15:12:03,0;28,01;30,44;28,83;0,00;21,44;21,49;24,00;22,26;
29.10.2009;15:12:03,0;28,01;30,44;28,83;0,00;21,44;21,49;24,00;22,26;
29.10.2009;15:12:03,0;28,01;30,44;28,83;0,00;21,44;21,49;24,00;22,29;
29.10.2009;15:12:03,0;28,01;30,44;28,83;0,00;21,44;21,49;24,00;22,26;
29.10.2009;15:12:03,0;28,01;30,44;28,83;0,00;21,44;21,49;24,00;22,26;
29.10.2009;15:12:03,0;28,01;30,44;28,83;0,00;21,44;21,49;24,00;22,26;
29.10.2009;15:12:03,0;28,01;30,44;28,83;0,00;21,44;21,49;24,00;22,26;
29.10.2009;15:12:03,0;28,01;30,44;28,83;0,00;21,42;21,49;24,00;22,26;
29.10.2009;15:12:04,0;28,01;30,44;28,83;0,00;21,44;21,49;24,00;22,26;
29.10.2009;15:12:04,0;28,01;30,44;28,83;0,00;21,44;21,49;24,00;22,26;
29.10.2009;15:12:04,0;28,01;30,44;28,83;0,00;21,44;21,49;24,00;22,26;
29.10.2009;15:12:04,0;28,01;30,44;28,83;0,00;21,42;21,49;24,00;22,26;
29.10.2009;15:12:04,0;28,01;30,44;28,83;0,00;21,42;21,49;24,00;22,26;
29.10.2009;15:12:04,0;28,01;30,44;28,83;0,00;21,44;21,49;24,00;22,26;
29.10.2009;15:12:04,0;28,01;30,44;28,83;0,00;21,44;21,49;24,00;22,26;
29.10.2009;15:12:04,0;28,01;30,44;28,83;0,00;21,44;21,49;24,00;22,26;
29.10.2009;15:12:05,0;28,01;30,44;28,83;0,00;21,44;21,49;24,00;22,26;
29.10.2009;15:12:05,0;28,01;30,44;28,83;0,00;21,44;21,49;24,00;22,26;
29.10.2009;15:12:05,0;28,01;30,44;28,83;0,00;21,42;21,49;24,00;22,26;
29.10.2009;15:12:05,0;28,01;30,44;28,83;0,00;21,44;21,49;24,00;22,26;
29.10.2009;15:12:05,0;28,01;30,44;28,83;0,00;21,42;21,49;24,00;22,26;
29.10.2009;15:12:05,0;28,01;30,44;28,83;0,00;21,44;21,49;24,00;22,26;
29.10.2009;15:12:05,0;27,91;30,33;28,73;0,00;21,44;21,49;24,00;22,26;
29.10.2009;15:12:05,0;28,01;30,44;28,83;0,00;21,44;21,49;24,00;22,26;
29.10.2009;15:12:05,0;28,01;30,44;28,83;0,00;21,42;21,49;24,00;22,26;
29.10.2009;15:12:05,0;28,01;30,44;28,83;0,00;21,44;21,49;24,00;22,26;
29.10.2009;15:12:05,0;27,79;30,19;28,60;0,00;21,44;21,49;24,00;22,26;
29.10.2009;15:12:05,0;28,01;30,44;28,83;0,00;21,44;21,49;24,00;22,26;
29.10.2009;15:12:06,0;28,01;30,44;28,83;0,00;21,44;21,49;24,00;22,26;
29.10.2009;15:12:06,0;28,01;30,44;28,83;0,00;21,44;21,49;24,00;22,26;
29.10.2009;15:12:06,0;28,01;30,44;28,83;0,00;21,44;21,49;24,00;22,26;
29.10.2009;15:12:06,0;28,01;30,44;28,83;0,00;21,44;21,49;24,00;22,26;
29.10.2009;15:12:06,0;28,01;30,44;28,83;0,00;21,44;21,49;24,00;22,26;
29.10.2009;15:12:06,0;28,01;30,44;28,83;0,00;21,42;21,49;24,00;22,26;
29.10.2009;15:12:06,0;28,01;30,44;28,83;0,00;21,42;21,49;24,00;22,26;
29.10.2009;15:12:06,0;28,01;30,44;28,83;0,00;21,44;21,49;24,00;22,26;
29.10.2009;15:12:07,0;27,73;30,12;28,53;0,00;21,44;21,49;24,00;22,26;
29.10.2009;15:12:07,0;28,01;30,44;28,83;0,00;21,44;21,49;24,00;22,26;
29.10.2009;15:12:07,0;28,01;30,44;28,83;0,00;21,44;21,49;24,00;22,26;
29.10.2009;15:12:07,0;28,01;30,44;28,83;0,00;21,44;21,49;24,00;22,26;
29.10.2009;15:12:07,0;28,01;30,44;28,83;0,00;21,44;21,49;24,00;22,26;
29.10.2009;15:12:07,0;28,01;30,44;28,83;0,00;21,44;21,49;24,00;22,26;
29.10.2009;15:12:07,0;28,01;30,44;28,83;0,00;21,44;21,49;24,00;22,26;
29.10.2009;15:12:07,0;28,01;30,44;28,83;0,00;21,42;21,49;24,00;22,26;
29.10.2009;15:12:07,0;28,01;30,44;28,83;0,00;21,44;21,49;24,00;22,26;
29.10.2009;15:12:07,0;28,01;30,44;28,83;0,00;21,42;21,49;24,00;22,26;
29.10.2009;15:12:07,0;27,95;30,37;28,76;0,00;21,44;21,49;24,00;22,26;
29.10.2009;15:12:07,0;28,01;30,44;28,83;0,00;21,44;21,49;24,00;22,26;
29.10.2009;15:12:08,0;28,01;30,44;28,83;0,00;21,44;21,49;24,00;22,26;
29.10.2009;15:12:08,0;28,01;30,44;28,83;0,00;21,42;21,49;24,00;22,24;
29.10.2009;15:12:08,0;28,01;30,44;28,83;0,00;21,44;21,49;24,00;22,26;
29.10.2009;15:12:08,0;28,01;30,44;28,83;0,00;21,44;21,49;24,00;22,26;
29.10.2009;15:12:08,0;28,01;30,44;28,83;0,00;21,44;21,49;24,00;22,24;
29.10.2009;15:12:08,0;28,01;30,44;28,83;0,00;21,44;21,49;24,00;22,26;
29.10.2009;15:12:08,0;28,01;30,44;28,83;0,00;21,44;21,49;24,00;22,26;
29.10.2009;15:12:08,0;28,01;30,44;28,83;0,00;21,44;21,49;24,00;22,26;
29.10.2009;15:12:09,0;27,79;30,19;28,60;0,00;21,44;21,49;24,00;22,26;
29.10.2009;15:12:09,0;28,01;30,44;28,83;0,00;21,44;21,49;24,00;22,26;
29.10.2009;15:12:09,0;28,01;30,44;28,83;0,00;21,44;21,49;24,00;22,26;
29.10.2009;15:12:09,0;28,01;30,44;28,83;0,00;21,44;21,49;24,00;22,26;
29.10.2009;15:12:09,0;28,01;30,44;28,83;0,00;21,44;21,49;24,00;22,24;
29.10.2009;15:12:09,0;28,01;30,44;28,83;0,00;21,44;21,49;24,00;22,26;
29.10.2009;15:12:09,0;28,01;30,44;28,83;0,00;21,44;21,49;24,00;22,26;
29.10.2009;15:12:09,0;28,01;30,44;28,83;0,00;21,44;21,49;24,00;22,26;
29.10.2009;15:12:09,0;28,01;30,44;28,83;0,00;21,42;21,49;24,00;22,26;
29.10.2009;15:12:09,0;28,01;30,44;28,83;0,00;21,44;21,49;24,00;22,24;
29.10.2009;15:12:09,0;27,91;30,37;28,73;0,00;21,44;21,49;24,00;22,26;
29.10.2009;15:12:09,0;28,01;30,44;28,83;0,00;21,44;21,49;24,00;22,26;
29.10.2009;15:12:10,0;28,01;30,44;28,83;0,00;21,44;21,49;24,00;22,24;
29.10.2009;15:12:10,0;28,01;30,44;28,83;0,00;21,42;21,49;24,00;22,24;
29.10.2009;15:12:10,0;28,01;30,44;28,83;0,00;21,44;21,49;24,00;22,26;
29.10.2009;15:12:10,0;27,98;30,41;28,80;0,00;21,44;21,49;24,00;22,26;
29.10.2009;15:12:10,0;27,82;30,22;28,63;0,00;21,44;21,49;24,00;22,24;
29.10.2009;15:12:10,0;28,01;30,44;28,83;0,00;21,44;21,49;24,00;22,26;
29.10.2009;15:12:10,0;28,01;30,44;28,83;0,00;21,44;21,49;24,00;22,24;
29.10.2009;15:12:10,0;28,01;30,44;28,83;0,00;21,44;21,49;24,00;22,24;
29.10.2009;15:12:11,0;28,01;30,44;28,83;0,00;21,44;21,49;24,00;22,26;
29.10.2009;15:12:11,0;28,01;30,44;28,83;0,00;21,44;21,49;24,00;22,24;
29.10.2009;15:12:11,0;28,01;30,44;28,83;0,00;21,44;21,49;24,00;22,24;
29.10.2009;15:12:11,0;28,01;30,44;28,83;0,00;21,44;21,49;24,00;22,24;
29.10.2009;15:12:11,0;28,01;30,44;28,83;0,00;21,44;21,49;24,00;22,24;
29.10.2009;15:12:11,0;28,01;30,44;28,83;0,00;21,44;21,49;24,00;22,24;
29.10.2009;15:12:11,0;28,01;30,44;28,83;0,00;21,44;21,49;24,00;22,24;
29.10.2009;15:12:11,0;28,01;30,44;28,83;0,00;21,44;21,49;24,00;22,24;
29.10.2009;15:12:11,0;28,01;30,44;28,83;0,00;21,44;21,49;24,00;22,24;
29.10.2009;15:12:11,0;28,01;30,44;28,83;0,00;21,44;21,49;24,00;22,24;
29.10.2009;15:12:11,0;28,01;30,44;28,83;0,00;21,44;21,49;24,00;22,24;
29.10.2009;15:12:11,0;28,01;30,44;28,83;0,00;21,42;21,49;24,00;22,24;
29.10.2009;15:12:12,0;28,01;30,44;28,83;0,00;21,44;21,49;24,00;22,24;
29.10.2009;15:12:12,0;28,01;30,44;28,83;0,00;21,44;21,49;24,00;22,24;
29.10.2009;15:12:12,0;28,01;30,44;28,83;0,00;21,42;21,49;24,00;22,24;
29.10.2009;15:12:12,0;28,01;30,44;28,83;0,00;21,44;21,49;24,00;22,24;
29.10.2009;15:12:12,0;28,01;30,44;28,83;0,00;21,42;21,49;24,00;22,24;
29.10.2009;15:12:12,0;28,01;30,44;28,83;0,00;21,44;21,49;24,00;22,24;
29.10.2009;15:12:12,0;28,01;30,44;28,83;0,00;21,44;21,49;24,00;22,24;
29.10.2009;15:12:12,0;28,01;30,44;28,83;0,00;21,44;21,49;24,00;22,24;
29.10.2009;15:12:13,0;28,01;30,44;28,83;0,00;21,44;21,49;24,00;22,24;
29.10.2009;15:12:13,0;28,01;30,44;28,83;0,00;21,44;21,49;24,00;22,24;
29.10.2009;15:12:13,0;28,01;30,44;28,83;0,00;21,44;21,49;24,00;22,24;
29.10.2009;15:12:13,0;28,01;30,44;28,83;0,00;21,44;21,49;24,00;22,24;
29.10.2009;15:12:13,0;28,01;30,44;28,83;0,00;21,44;21,49;24,00;22,24;
29.10.2009;15:12:13,0;28,01;30,44;28,83;0,00;21,44;21,49;24,00;22,24;
29.10.2009;15:12:13,0;28,01;30,44;28,83;0,00;21,42;21,49;24,00;22,24;
29.10.2009;15:12:13,0;28,01;30,44;28,83;0,00;21,44;21,49;24,00;22,24;
29.10.2009;15:12:13,0;28,01;30,44;28,83;0,00;21,44;21,49;24,00;22,24;
29.10.2009;15:12:13,0;28,01;30,44;28,83;0,00;21,44;21,49;24,00;22,24;
29.10.2009;15:12:13,0;28,01;30,44;28,83;0,00;21,44;21,49;24,00;22,24;
29.10.2009;15:12:13,0;28,01;30,44;28,83;0,00;21,44;21,49;24,00;22,24;
29.10.2009;15:12:14,0;28,01;30,44;28,83;0,00;21,44;21,49;24,00;22,24;
29.10.2009;15:12:14,0;28,01;30,44;28,83;0,00;21,44;21,49;24,00;22,24;
29.10.2009;15:12:14,0;28,01;30,44;28,83;0,00;21,44;21,49;24,00;22,24;
29.10.2009;15:12:14,0;28,01;30,44;28,83;0,00;21,44;21,49;24,00;22,24;
29.10.2009;15:12:14,0;28,01;30,44;28,83;0,00;21,44;21,49;24,00;22,24;
29.10.2009;15:12:14,0;28,01;30,44;28,83;0,00;21,44;21,49;24,00;22,24;
29.10.2009;15:12:14,0;28,01;30,44;28,83;0,00;21,44;21,49;24,00;22,24;
29.10.2009;15:12:14,0;28,01;30,44;28,83;0,00;21,44;21,49;24,00;22,24;
29.10.2009;15:12:15,0;28,01;30,44;28,83;0,00;21,44;21,49;24,00;22,24;
29.10.2009;15:12:15,0;28,01;30,44;28,83;0,00;21,44;21,49;24,00;22,24;
29.10.2009;15:12:15,0;28,01;30,44;28,83;0,00;21,44;21,49;24,00;22,24;
29.10.2009;15:12:15,0;28,01;30,44;28,83;0,00;21,44;21,49;24,00;22,24;
29.10.2009;15:12:15,0;28,01;30,44;28,83;0,00;21,44;21,49;24,00;22,24;
29.10.2009;15:12:15,0;28,01;30,44;28,83;0,00;21,44;21,49;24,00;22,24;
29.10.2009;15:12:15,0;28,01;30,44;28,83;0,00;21,44;21,49;24,00;22,24;
29.10.2009;15:12:15,0;28,01;30,44;28,83;0,00;21,44;21,49;24,00;22,24;
29.10.2009;15:12:15,0;28,01;30,44;28,83;0,00;21,44;21,49;24,00;22,24;
29.10.2009;15:12:15,0;28,01;30,44;28,83;0,00;21,42;21,49;24,00;22,24;
29.10.2009;15:12:15,0;28,01;30,44;28,83;0,00;21,44;21,49;24,00;22,24;
29.10.2009;15:12:15,0;28,01;30,44;28,83;0,00;21,44;21,46;24,00;22,24;
29.10.2009;15:12:16,0;28,01;30,44;28,83;0,00;21,44;21,49;24,00;22,24;
29.10.2009;15:12:16,0;28,01;30,44;28,83;0,00;21,44;21,49;24,00;22,24;
29.10.2009;15:12:16,0;28,01;30,44;28,83;0,00;21,44;21,49;24,00;22,24;
29.10.2009;15:12:16,0;28,01;30,44;28,83;0,00;21,44;21,49;24,00;22,24;
29.10.2009;15:12:16,0;28,01;30,44;28,83;0,00;21,44;21,49;24,00;22,24;
29.10.2009;15:12:16,0;28,01;30,44;28,83;0,00;21,44;21,49;24,00;22,24;
29.10.2009;15:12:16,0;28,01;30,44;28,83;0,00;21,44;21,49;24,00;22,24;
29.10.2009;15:12:16,0;28,01;30,44;28,83;0,00;21,44;21,49;24,00;22,24;
29.10.2009;15:12:17,0;28,01;30,44;28,83;0,00;21,44;21,49;24,00;22,24;
29.10.2009;15:12:17,0;28,01;30,44;28,83;0,00;21,44;21,49;24,00;22,24;
29.10.2009;15:12:17,0;28,01;30,44;28,83;0,00;21,44;21,49;24,00;22,24;
29.10.2009;15:12:17,0;28,01;30,44;28,83;0,00;21,44;21,49;24,00;22,24;
29.10.2009;15:12:17,0;28,01;30,44;28,83;0,00;21,44;21,49;24,00;22,24;
29.10.2009;15:12:17,0;28,01;30,44;28,83;0,00;21,44;21,49;24,00;22,24;
29.10.2009;15:12:17,0;28,01;30,44;28,83;0,00;21,44;21,49;24,00;22,24;
29.10.2009;15:12:17,0;28,01;30,44;28,83;0,00;21,44;21,49;24,00;22,24;
29.10.2009;15:12:17,0;28,01;30,44;28,83;0,00;21,44;21,49;24,00;22,24;
29.10.2009;15:12:17,0;28,01;30,44;28,83;0,00;21,44;21,49;24,00;22,24;
29.10.2009;15:12:17,0;28,01;30,44;28,83;0,00;21,44;21,49;24,00;22,24;
29.10.2009;15:12:17,0;28,01;30,44;28,83;0,00;21,44;21,49;24,00;22,24;
29.10.2009;15:12:18,0;28,01;30,44;28,83;0,00;21,44;21,49;24,00;22,24;
29.10.2009;15:12:18,0;28,01;30,44;28,83;0,00;21,42;21,49;24,00;22,24;
29.10.2009;15:12:18,0;28,01;30,44;28,83;0,00;21,44;21,49;24,00;22,24;
29.10.2009;15:12:18,0;28,01;30,44;28,83;0,00;21,44;21,49;24,00;22,21;
29.10.2009;15:12:18,0;28,01;30,44;28,83;0,00;21,44;21,49;24,00;22,21;
29.10.2009;15:12:18,0;28,01;30,44;28,83;0,00;21,44;21,49;24,00;22,24;
29.10.2009;15:12:18,0;28,01;30,44;28,83;0,00;21,44;21,49;24,00;22,24;
29.10.2009;15:12:18,0;28,01;30,44;28,83;0,00;21,44;21,49;24,00;22,24;
29.10.2009;15:12:19,0;28,01;30,44;28,83;0,00;21,44;21,49;24,00;22,24;
29.10.2009;15:12:19,0;28,01;30,44;28,83;0,00;21,44;21,49;24,00;22,24;
29.10.2009;15:12:19,0;28,01;30,44;28,83;0,00;21,44;21,49;24,00;22,21;
29.10.2009;15:12:19,0;28,01;30,44;28,83;0,00;21,44;21,49;24,00;22,21;
29.10.2009;15:12:19,0;28,01;30,44;28,83;0,00;21,44;21,49;24,00;22,24;
29.10.2009;15:12:19,0;28,01;30,44;28,83;0,00;21,44;21,49;24,00;22,21;
29.10.2009;15:12:19,0;28,01;30,44;28,83;0,00;21,44;21,49;24,00;22,24;
29.10.2009;15:12:19,0;28,01;30,44;28,83;0,00;21,44;21,49;24,00;22,24;
29.10.2009;15:12:19,0;28,01;30,44;28,83;0,00;21,44;21,49;24,00;22,24;
29.10.2009;15:12:19,0;28,01;30,44;28,83;0,00;21,44;21,49;24,00;22,21;
29.10.2009;15:12:19,0;28,01;30,44;28,83;0,00;21,44;21,49;24,00;22,21;
29.10.2009;15:12:19,0;28,01;30,44;28,83;0,00;21,44;21,49;24,00;22,21;
29.10.2009;15:12:20,0;28,01;30,44;28,83;0,00;21,44;21,49;24,00;22,24;
29.10.2009;15:12:20,0;28,01;30,44;28,83;0,00;21,44;21,49;24,00;22,21;
29.10.2009;15:12:20,0;28,01;30,44;28,83;0,00;21,44;21,49;24,00;22,21;
29.10.2009;15:12:20,0;27,91;30,33;28,70;0,00;21,44;21,49;24,00;22,24;
29.10.2009;15:12:20,0;28,01;30,44;28,83;0,00;21,44;21,49;24,00;22,24;
29.10.2009;15:12:20,0;28,01;30,44;28,83;0,00;21,44;21,49;24,00;22,21;
29.10.2009;15:12:20,0;28,01;30,44;28,83;0,00;21,44;21,49;24,00;22,24;
29.10.2009;15:12:20,0;28,01;30,44;28,83;0,00;21,44;21,49;24,00;22,21;
29.10.2009;15:12:21,0;28,01;30,44;28,83;0,00;21,42;21,49;24,00;22,21;
29.10.2009;15:12:21,0;28,01;30,44;28,83;0,00;21,44;21,49;24,00;22,21;
29.10.2009;15:12:21,0;28,01;30,44;28,83;0,00;21,44;21,49;24,00;22,21;
29.10.2009;15:12:21,0;28,01;30,44;28,83;0,00;21,44;21,49;24,00;22,21;
29.10.2009;15:12:21,0;28,01;30,44;28,83;0,00;21,44;21,49;24,00;22,21;
29.10.2009;15:12:21,0;28,01;30,44;28,83;0,00;21,44;21,49;24,00;22,24;
29.10.2009;15:12:21,0;28,01;30,44;28,83;0,00;21,44;21,49;24,00;22,21;
29.10.2009;15:12:21,0;28,01;30,44;28,83;0,00;21,44;21,49;24,00;22,21;
29.10.2009;15:12:21,0;28,01;30,44;28,83;0,00;21,44;21,49;24,00;22,24;
29.10.2009;15:12:21,0;28,01;30,44;28,83;0,00;21,44;21,49;24,00;22,21;
29.10.2009;15:12:21,0;28,01;30,44;28,83;0,00;21,44;21,49;24,00;22,21;
29.10.2009;15:12:21,0;28,01;30,44;28,83;0,00;21,44;21,49;24,00;22,21;
29.10.2009;15:12:22,0;28,01;30,44;28,83;0,00;21,44;21,49;24,00;22,21;
29.10.2009;15:12:22,0;28,01;30,44;28,83;0,00;21,44;21,49;24,00;22,21;
29.10.2009;15:12:22,0;28,01;30,44;28,83;0,00;21,44;21,49;24,00;22,21;
29.10.2009;15:12:22,0;28,01;30,44;28,83;0,00;21,44;21,49;24,00;22,21;
29.10.2009;15:12:22,0;28,01;30,44;28,83;0,00;21,44;21,49;24,00;22,21;
29.10.2009;15:12:22,0;28,01;30,44;28,83;0,00;21,42;21,49;24,00;22,21;
29.10.2009;15:12:22,0;28,01;30,44;28,83;0,00;21,44;21,49;24,00;22,21;
29.10.2009;15:12:22,0;28,01;30,44;28,83;0,00;21,44;21,49;24,00;22,21;
29.10.2009;15:12:23,0;28,01;30,44;28,83;0,00;21,44;21,49;24,00;22,21;
29.10.2009;15:12:23,0;28,01;30,44;28,83;0,00;21,44;21,49;24,00;22,21;
29.10.2009;15:12:23,0;28,01;30,44;28,83;0,00;21,42;21,49;24,00;22,21;
29.10.2009;15:12:23,0;28,01;30,44;28,83;0,00;21,44;21,49;24,00;22,21;
29.10.2009;15:12:23,0;28,01;30,44;28,83;0,00;21,44;21,49;24,00;22,21;
29.10.2009;15:12:23,0;28,01;30,44;28,83;0,00;21,44;21,49;24,00;22,21;
29.10.2009;15:12:23,0;28,01;30,44;28,83;0,00;21,44;21,49;24,00;22,21;
29.10.2009;15:12:23,0;28,01;30,44;28,83;0,00;21,44;21,49;24,00;22,21;
29.10.2009;15:12:23,0;28,01;30,44;28,83;0,00;21,44;21,49;24,00;22,21;
29.10.2009;15:12:23,0;28,01;30,44;28,83;0,00;21,44;21,49;24,00;22,21;
29.10.2009;15:12:23,0;28,01;30,44;28,83;0,00;21,44;21,49;24,00;22,21;
29.10.2009;15:12:23,0;28,01;30,44;28,83;0,00;21,44;21,49;24,00;22,21;
29.10.2009;15:12:24,0;28,01;30,44;28,83;0,00;21,44;21,49;24,00;22,21;
29.10.2009;15:12:24,0;28,01;30,44;28,83;0,00;21,44;21,49;24,00;22,21;
29.10.2009;15:12:24,0;28,01;30,44;28,83;0,00;21,44;21,49;24,00;22,21;
29.10.2009;15:12:24,0;28,01;30,44;28,83;0,00;21,44;21,49;24,00;22,21;
29.10.2009;15:12:24,0;28,01;30,44;28,83;0,00;21,44;21,49;24,00;22,21;
29.10.2009;15:12:24,0;28,01;30,44;28,83;0,00;21,44;21,49;24,00;22,21;
29.10.2009;15:12:24,0;28,01;30,44;28,83;0,00;21,44;21,49;24,00;22,21;
29.10.2009;15:12:24,0;28,01;30,44;28,83;0,00;21,44;21,49;24,00;22,21;
29.10.2009;15:12:25,0;28,01;30,44;28,83;0,00;21,44;21,49;24,00;22,21;
29.10.2009;15:12:25,0;28,01;30,44;28,83;0,00;21,44;21,49;24,00;22,21;
29.10.2009;15:12:25,0;28,01;30,44;28,83;0,00;21,44;21,49;24,00;22,21;
29.10.2009;15:12:25,0;28,01;30,44;28,83;0,00;21,44;21,49;24,00;22,21;
29.10.2009;15:12:25,0;28,01;30,44;28,83;0,00;21,44;21,49;24,00;22,21;
29.10.2009;15:12:25,0;28,01;30,44;28,83;0,00;21,44;21,49;24,00;22,21;
29.10.2009;15:12:25,0;28,01;30,44;28,83;0,00;21,44;21,49;24,00;22,21;
29.10.2009;15:12:25,0;28,01;30,44;28,83;0,00;21,44;21,49;24,00;22,21;
29.10.2009;15:12:25,0;28,01;30,44;28,83;0,00;21,44;21,49;24,00;22,21;
29.10.2009;15:12:25,0;28,01;30,44;28,83;0,00;21,44;21,49;24,00;22,21;
29.10.2009;15:12:25,0;28,01;30,44;28,83;0,00;21,44;21,49;24,00;22,21;
29.10.2009;15:12:25,0;28,01;30,44;28,83;0,00;21,44;21,49;24,00;22,21;
29.10.2009;15:12:26,0;28,01;30,44;28,83;0,00;21,44;21,49;24,00;22,21;
29.10.2009;15:12:26,0;28,01;30,44;28,83;0,00;21,44;21,49;24,00;22,21;
29.10.2009;15:12:26,0;28,01;30,44;28,83;0,00;21,44;21,49;24,00;22,21;
29.10.2009;15:12:26,0;28,01;30,44;28,83;0,00;21,44;21,49;24,00;22,21;
29.10.2009;15:12:26,0;28,01;30,44;28,83;0,00;21,44;21,49;24,00;22,21;
29.10.2009;15:12:26,0;28,01;30,44;28,83;0,00;21,44;21,49;24,00;22,21;
29.10.2009;15:12:26,0;28,01;30,44;28,83;0,00;21,44;21,49;24,00;22,21;
29.10.2009;15:12:26,0;28,01;30,44;28,83;0,00;21,44;21,49;24,00;22,21;
29.10.2009;15:12:27,0;28,01;30,44;28,83;0,00;21,44;21,49;24,00;22,21;
29.10.2009;15:12:27,0;28,01;30,44;28,83;0,00;21,44;21,49;24,00;22,21;
29.10.2009;15:12:27,0;28,01;30,44;28,83;0,00;21,44;21,49;24,00;22,21;
29.10.2009;15:12:27,0;28,01;30,44;28,83;0,00;21,44;21,49;24,00;22,21;
29.10.2009;15:12:27,0;28,01;30,44;28,83;0,00;21,44;21,49;24,00;22,21;
29.10.2009;15:12:27,0;28,01;30,44;28,83;0,00;21,44;21,49;24,00;22,21;
29.10.2009;15:12:27,0;28,01;30,44;28,83;0,00;21,44;21,49;24,00;22,21;
29.10.2009;15:12:27,0;28,01;30,44;28,83;0,00;21,44;21,49;24,00;22,21;
29.10.2009;15:12:27,0;28,01;30,44;28,83;0,00;21,44;21,49;24,00;22,21;
29.10.2009;15:12:27,0;28,01;30,44;28,83;0,00;21,44;21,49;24,00;22,21;
29.10.2009;15:12:27,0;28,01;30,44;28,83;0,00;21,44;21,49;24,00;22,21;
29.10.2009;15:12:27,0;28,01;30,44;28,83;0,00;21,44;21,49;24,00;22,21;
29.10.2009;15:12:28,0;28,01;30,44;28,83;0,00;21,44;21,49;24,00;22,21;
29.10.2009;15:12:28,0;28,01;30,44;28,83;0,00;21,44;21,49;24,00;22,21;
29.10.2009;15:12:28,0;28,01;30,44;28,83;0,00;21,44;21,49;24,00;22,21;
29.10.2009;15:12:28,0;28,01;30,44;28,83;0,00;21,44;21,49;24,00;22,21;
29.10.2009;15:12:28,0;28,01;30,44;28,83;0,00;21,44;21,49;24,00;22,21;
29.10.2009;15:12:28,0;28,01;30,44;28,83;0,00;21,44;21,49;24,00;22,21;
29.10.2009;15:12:28,0;28,01;30,44;28,83;0,00;21,44;21,49;24,00;22,21;
29.10.2009;15:12:28,0;28,01;30,44;28,83;0,00;21,44;21,49;24,00;22,21;
29.10.2009;15:12:29,0;28,01;30,44;28,83;0,00;21,44;21,49;24,00;22,21;
29.10.2009;15:12:29,0;28,01;30,44;28,83;0,00;21,44;21,49;24,00;22,21;
29.10.2009;15:12:29,0;28,01;30,44;28,83;0,00;21,42;21,49;24,00;22,18;
29.10.2009;15:12:29,0;28,01;30,44;28,83;0,00;21,44;21,49;24,00;22,21;
29.10.2009;15:12:29,0;28,01;30,44;28,83;0,00;21,44;21,49;24,00;22,21;
29.10.2009;15:12:29,0;28,01;30,44;28,83;0,00;21,44;21,49;24,00;22,18;
29.10.2009;15:12:29,0;28,01;30,44;28,83;0,00;21,44;21,49;24,00;22,21;
29.10.2009;15:12:29,0;28,01;30,44;28,83;0,00;21,44;21,49;24,00;22,18;
29.10.2009;15:12:29,0;28,01;30,44;28,83;0,00;21,44;21,49;24,00;22,21;
29.10.2009;15:12:29,0;27,98;30,41;28,80;0,00;21,44;21,49;24,00;22,21;
29.10.2009;15:12:29,0;28,01;30,44;28,83;0,00;21,44;21,49;24,00;22,21;
29.10.2009;15:12:29,0;28,01;30,44;28,83;0,00;21,44;21,49;24,00;22,21;
29.10.2009;15:12:30,0;28,01;30,44;28,83;0,00;21,42;21,49;24,00;22,21;
29.10.2009;15:12:30,0;28,01;30,44;28,83;0,00;21,44;21,49;24,00;22,21;
29.10.2009;15:12:30,0;28,01;30,44;28,83;0,00;21,44;21,49;24,00;22,21;
29.10.2009;15:12:30,0;28,01;30,44;28,83;0,00;21,44;21,49;24,00;22,21;
29.10.2009;15:12:30,0;28,01;30,44;28,83;0,00;21,44;21,49;24,00;22,21;
29.10.2009;15:12:30,0;28,01;30,44;28,83;0,00;21,44;21,49;24,00;22,21;
29.10.2009;15:12:30,0;28,01;30,44;28,83;0,00;21,44;21,49;24,00;22,18;
29.10.2009;15:12:30,0;28,01;30,44;28,83;0,00;21,44;21,49;24,00;22,18;
29.10.2009;15:12:31,0;28,01;30,44;28,83;0,00;21,44;21,49;23,98;22,21;
29.10.2009;15:12:31,0;28,01;30,44;28,83;0,00;21,44;21,49;24,00;22,21;
29.10.2009;15:12:31,0;28,01;30,44;28,83;0,00;21,44;21,49;24,00;22,18;
29.10.2009;15:12:31,0;28,01;30,44;28,83;0,00;21,44;21,49;24,00;22,21;
29.10.2009;15:12:31,0;28,01;30,44;28,83;0,00;21,44;21,49;24,00;22,21;
29.10.2009;15:12:31,0;28,01;30,44;28,83;0,00;21,44;21,49;24,00;22,18;
29.10.2009;15:12:31,0;28,01;30,44;28,83;0,00;21,44;21,49;24,00;22,18;
29.10.2009;15:12:31,0;28,01;30,44;28,83;0,00;21,44;21,49;24,00;22,18;
29.10.2009;15:12:31,0;28,01;30,44;28,83;0,00;21,44;21,49;24,00;22,18;
29.10.2009;15:12:31,0;28,01;30,44;28,83;0,00;21,44;21,49;24,00;22,18;
29.10.2009;15:12:31,0;28,01;30,44;28,83;0,00;21,44;21,49;24,00;22,21;
29.10.2009;15:12:31,0;28,01;30,44;28,83;0,00;21,44;21,49;24,00;22,18;
29.10.2009;15:12:32,0;28,01;30,44;28,83;0,00;21,44;21,49;24,00;22,21;
29.10.2009;15:12:32,0;28,01;30,44;28,83;0,00;21,44;21,49;23,98;22,18;
29.10.2009;15:12:32,0;28,01;30,44;28,83;0,00;21,44;21,49;24,00;22,18;
29.10.2009;15:12:32,0;28,01;30,44;28,83;0,00;21,44;21,49;24,00;22,18;
29.10.2009;15:12:32,0;28,01;30,44;28,83;0,00;21,44;21,49;24,00;22,18;
29.10.2009;15:12:32,0;28,01;30,44;28,83;0,00;21,44;21,49;24,00;22,18;
29.10.2009;15:12:32,0;28,01;30,44;28,83;0,00;21,42;21,49;24,00;22,18;
29.10.2009;15:12:32,0;28,01;30,44;28,83;0,00;21,44;21,49;24,00;22,18;
29.10.2009;15:12:33,0;28,01;30,44;28,83;0,00;21,44;21,49;24,00;22,18;
29.10.2009;15:12:33,0;28,01;30,44;28,83;0,00;21,44;21,49;24,00;22,18;
29.10.2009;15:12:33,0;28,01;30,44;28,83;0,00;21,44;21,49;24,00;22,18;
29.10.2009;15:12:33,0;28,01;30,44;28,83;0,00;21,44;21,49;24,00;22,18;
29.10.2009;15:12:33,0;28,01;30,44;28,83;0,00;21,44;21,49;24,00;22,18;
29.10.2009;15:12:33,0;28,01;30,44;28,83;0,00;21,44;21,49;24,00;22,18;
29.10.2009;15:12:33,0;28,01;30,44;28,83;0,00;21,44;21,49;24,00;22,18;
29.10.2009;15:12:33,0;28,01;30,44;28,83;0,00;21,44;21,49;24,00;22,18;
29.10.2009;15:12:33,0;28,01;30,44;28,83;0,00;21,44;21,49;24,00;22,18;
29.10.2009;15:12:33,0;28,01;30,44;28,83;0,00;21,44;21,49;24,00;22,18;
29.10.2009;15:12:33,0;28,01;30,44;28,83;0,00;21,44;21,49;24,00;22,18;
29.10.2009;15:12:33,0;28,01;30,44;28,83;0,00;21,44;21,49;24,00;22,18;
29.10.2009;15:12:34,0;28,01;30,44;28,83;0,00;21,44;21,49;24,00;22,18;
29.10.2009;15:12:34,0;28,01;30,44;28,83;0,00;21,44;21,49;24,00;22,18;
29.10.2009;15:12:34,0;28,01;30,44;28,83;0,00;21,44;21,49;24,00;22,18;
29.10.2009;15:12:34,0;28,01;30,44;28,83;0,00;21,44;21,49;24,00;22,18;
29.10.2009;15:12:34,0;28,01;30,44;28,83;0,00;21,44;21,49;24,00;22,18;
29.10.2009;15:12:34,0;28,01;30,44;28,83;0,00;21,44;21,49;24,00;22,18;
29.10.2009;15:12:34,0;28,01;30,44;28,83;0,00;21,44;21,49;24,00;22,18;
29.10.2009;15:12:34,0;28,01;30,44;28,83;0,00;21,44;21,49;24,00;22,18;
29.10.2009;15:12:35,0;28,01;30,44;28,83;0,00;21,44;21,49;24,00;22,18;
29.10.2009;15:12:35,0;28,01;30,44;28,83;0,00;21,44;21,49;24,00;22,18;
29.10.2009;15:12:35,0;28,01;30,44;28,83;0,00;21,44;21,49;24,00;22,18;
29.10.2009;15:12:35,0;28,01;30,44;28,83;0,00;21,44;21,49;24,00;22,18;
29.10.2009;15:12:35,0;28,01;30,44;28,83;0,00;21,44;21,49;24,00;22,18;
29.10.2009;15:12:35,0;28,01;30,44;28,83;0,00;21,44;21,49;24,00;22,18;
29.10.2009;15:12:35,0;28,01;30,44;28,83;0,00;21,44;21,49;24,00;22,18;
29.10.2009;15:12:35,0;28,01;30,44;28,83;0,00;21,44;21,49;24,00;22,18;
29.10.2009;15:12:35,0;28,01;30,44;28,83;0,00;21,44;21,49;24,00;22,18;
29.10.2009;15:12:35,0;28,01;30,44;28,83;0,00;21,44;21,49;24,00;22,18;
29.10.2009;15:12:35,0;28,01;30,44;28,83;0,00;21,44;21,49;24,00;22,18;
29.10.2009;15:12:35,0;28,01;30,44;28,83;0,00;21,44;21,49;24,00;22,18;
29.10.2009;15:12:36,0;28,01;30,44;28,83;0,00;21,44;21,49;24,00;22,18;
29.10.2009;15:12:36,0;28,01;30,44;28,83;0,00;21,44;21,49;24,00;22,18;
29.10.2009;15:12:36,0;28,01;30,44;28,83;0,00;21,44;21,49;23,98;22,18;
29.10.2009;15:12:36,0;28,01;30,44;28,83;0,00;21,44;21,49;24,00;22,18;
29.10.2009;15:12:36,0;28,01;30,44;28,83;0,00;21,44;21,49;24,00;22,18;
29.10.2009;15:12:36,0;28,01;30,44;28,83;0,00;21,44;21,49;24,00;22,18;
29.10.2009;15:12:36,0;28,01;30,44;28,83;0,00;21,44;21,49;24,00;22,18;
29.10.2009;15:12:36,0;28,01;30,44;28,83;0,00;21,44;21,49;24,00;22,18;
29.10.2009;15:12:37,0;28,01;30,44;28,83;0,00;21,44;21,49;24,00;22,18;
29.10.2009;15:12:37,0;28,01;30,44;28,83;0,00;21,44;21,49;24,00;22,18;
29.10.2009;15:12:37,0;28,01;30,44;28,83;0,00;21,44;21,49;24,00;22,18;
29.10.2009;15:12:37,0;28,01;30,44;28,83;0,00;21,44;21,49;24,00;22,18;
29.10.2009;15:12:37,0;28,01;30,44;28,83;0,00;21,44;21,49;24,00;22,18;
29.10.2009;15:12:37,0;28,01;30,44;28,83;0,00;21,44;21,49;24,00;22,18;
29.10.2009;15:12:37,0;28,01;30,44;28,83;0,00;21,44;21,49;24,00;22,18;
29.10.2009;15:12:37,0;28,01;30,44;28,83;0,00;21,44;21,49;24,00;22,18;
29.10.2009;15:12:37,0;28,01;30,44;28,83;0,00;21,44;21,49;24,00;22,18;
29.10.2009;15:12:37,0;28,01;30,44;28,83;0,00;21,44;21,49;23,98;22,18;
29.10.2009;15:12:37,0;28,01;30,44;28,83;0,00;21,42;21,49;24,00;22,18;
29.10.2009;15:12:37,0;28,01;30,44;28,83;0,00;21,44;21,49;23,98;22,18;
29.10.2009;15:12:38,0;28,01;30,44;28,83;0,00;21,44;21,49;23,98;22,18;
29.10.2009;15:12:38,0;28,01;30,44;28,83;0,00;21,42;21,49;24,00;22,18;
29.10.2009;15:12:38,0;28,01;30,44;28,83;0,00;21,44;21,49;24,00;22,18;
29.10.2009;15:12:38,0;28,01;30,44;28,83;0,00;21,44;21,49;24,00;22,18;
29.10.2009;15:12:38,0;28,01;30,44;28,83;0,00;21,44;21,49;24,00;22,18;
29.10.2009;15:12:38,0;28,01;30,44;28,83;0,00;21,44;21,49;24,00;22,18;
29.10.2009;15:12:38,0;28,01;30,44;28,83;0,00;21,44;21,49;24,00;22,18;
29.10.2009;15:12:38,0;28,01;30,44;28,83;0,00;21,44;21,49;24,00;22,18;
29.10.2009;15:12:39,0;28,01;30,44;28,83;0,00;21,44;21,49;24,00;22,18;
29.10.2009;15:12:39,0;28,01;30,44;28,83;0,00;21,44;21,49;24,00;22,18;
29.10.2009;15:12:39,0;28,01;30,44;28,83;0,00;21,44;21,49;24,00;22,18;
29.10.2009;15:12:39,0;28,01;30,44;28,83;0,00;21,44;21,49;23,98;22,18;
29.10.2009;15:12:39,0;28,01;30,44;28,83;0,00;21,44;21,49;24,00;22,16;
29.10.2009;15:12:39,0;28,01;30,44;28,83;0,00;21,44;21,49;23,98;22,18;
29.10.2009;15:12:39,0;28,01;30,44;28,83;0,00;21,44;21,49;24,00;22,18;
29.10.2009;15:12:39,0;28,01;30,44;28,83;0,00;21,44;21,49;23,98;22,18;
29.10.2009;15:12:39,0;28,01;30,44;28,83;0,00;21,44;21,49;24,00;22,18;
29.10.2009;15:12:39,0;28,01;30,44;28,83;0,00;21,44;21,49;23,98;22,18;
29.10.2009;15:12:39,0;28,01;30,44;28,83;0,00;21,44;21,49;24,00;22,18;
29.10.2009;15:12:39,0;28,01;30,44;28,83;0,00;21,44;21,49;24,00;22,18;
29.10.2009;15:12:40,0;28,01;30,44;28,83;0,00;21,44;21,49;24,00;22,18;
29.10.2009;15:12:40,0;28,01;30,44;28,83;0,00;21,44;21,49;24,00;22,18;
29.10.2009;15:12:40,0;28,01;30,44;28,83;0,00;21,44;21,49;24,00;22,18;
29.10.2009;15:12:40,0;28,01;30,44;28,83;0,00;21,44;21,49;24,00;22,18;
29.10.2009;15:12:40,0;28,01;30,44;28,83;0,00;21,44;21,49;24,00;22,18;
29.10.2009;15:12:40,0;28,01;30,44;28,83;0,00;21,44;21,49;24,00;22,16;
29.10.2009;15:12:40,0;28,01;30,44;28,83;0,00;21,44;21,49;23,98;22,18;
29.10.2009;15:12:40,0;28,01;30,44;28,83;0,00;21,44;21,49;24,00;22,18;
29.10.2009;15:12:41,0;28,01;30,44;28,83;0,00;21,44;21,49;24,00;22,18;
29.10.2009;15:12:41,0;28,01;30,44;28,83;0,00;21,44;21,49;24,00;22,16;
29.10.2009;15:12:41,0;28,01;30,44;28,83;0,00;21,44;21,49;23,98;22,18;
29.10.2009;15:12:41,0;28,01;30,44;28,83;0,00;21,44;21,49;24,00;22,18;
29.10.2009;15:12:41,0;28,01;30,44;28,83;0,00;21,44;21,49;23,98;22,16;
29.10.2009;15:12:41,0;28,01;30,44;28,83;0,00;21,44;21,49;24,00;22,18;
29.10.2009;15:12:41,0;28,01;30,44;28,83;0,00;21,42;21,49;24,00;22,18;
29.10.2009;15:12:41,0;28,01;30,44;28,83;0,00;21,44;21,49;23,98;22,18;
29.10.2009;15:12:41,0;28,01;30,44;28,83;0,00;21,44;21,49;24,00;22,18;
29.10.2009;15:12:41,0;28,01;30,44;28,83;0,00;21,44;21,49;24,00;22,18;
29.10.2009;15:12:41,0;28,01;30,44;28,83;0,00;21,44;21,49;23,98;22,16;
29.10.2009;15:12:41,0;28,01;30,44;28,83;0,00;21,44;21,49;24,00;22,18;
29.10.2009;15:12:42,0;28,01;30,44;28,83;0,00;21,44;21,49;24,00;22,18;
29.10.2009;15:12:42,0;28,01;30,44;28,83;0,00;21,44;21,49;23,98;22,18;
29.10.2009;15:12:42,0;28,01;30,44;28,83;0,00;21,44;21,49;23,98;22,18;
29.10.2009;15:12:42,0;28,01;30,44;28,83;0,00;21,44;21,49;23,98;22,18;
29.10.2009;15:12:42,0;28,01;30,44;28,83;0,00;21,44;21,49;23,98;22,18;
29.10.2009;15:12:42,0;28,01;30,44;28,83;0,00;21,44;21,49;24,00;22,18;
29.10.2009;15:12:42,0;28,01;30,44;28,83;0,00;21,44;21,49;23,98;22,16;
29.10.2009;15:12:42,0;28,01;30,44;28,83;0,00;21,44;21,49;23,98;22,18;
29.10.2009;15:12:43,0;28,01;30,44;28,83;0,00;21,44;21,49;23,98;22,18;
29.10.2009;15:12:43,0;28,01;30,44;28,83;0,00;21,44;21,49;23,98;22,18;
29.10.2009;15:12:43,0;28,01;30,44;28,83;0,00;21,44;21,49;23,98;22,16;
29.10.2009;15:12:43,0;28,01;30,44;28,83;0,00;21,44;21,49;23,98;22,16;
29.10.2009;15:12:43,0;28,01;30,44;28,83;0,00;21,44;21,49;23,98;22,18;
29.10.2009;15:12:43,0;28,01;30,44;28,83;0,00;21,44;21,49;23,98;22,18;
29.10.2009;15:12:43,0;28,01;30,44;28,83;0,00;21,44;21,49;24,00;22,16;
29.10.2009;15:12:43,0;28,01;30,44;28,83;0,00;21,44;21,49;23,98;22,16;
29.10.2009;15:12:43,0;28,01;30,44;28,83;0,00;21,44;21,49;23,98;22,18;
29.10.2009;15:12:43,0;28,01;30,44;28,83;0,00;21,44;21,49;24,00;22,16;
29.10.2009;15:12:43,0;28,01;30,44;28,83;0,00;21,44;21,49;24,00;22,16;
29.10.2009;15:12:43,0;28,01;30,44;28,83;0,00;21,44;21,49;24,00;22,16;
29.10.2009;15:12:44,0;28,01;30,44;28,83;0,00;21,44;21,49;24,00;22,16;
29.10.2009;15:12:44,0;28,01;30,44;28,83;0,00;21,44;21,49;24,00;22,16;
29.10.2009;15:12:44,0;28,01;30,44;28,83;0,00;21,44;21,49;24,00;22,16;
29.10.2009;15:12:44,0;28,01;30,44;28,83;0,00;21,44;21,49;24,00;22,16;
29.10.2009;15:12:44,0;28,01;30,44;28,83;0,00;21,44;21,49;23,98;22,16;
29.10.2009;15:12:44,0;28,01;30,44;28,83;0,00;21,44;21,49;23,98;22,18;
29.10.2009;15:12:44,0;28,01;30,44;28,83;0,00;21,44;21,49;23,98;22,16;
29.10.2009;15:12:44,0;28,01;30,44;28,83;0,00;21,44;21,49;24,00;22,16;
29.10.2009;15:12:45,0;28,01;30,44;28,83;0,00;21,44;21,49;23,98;22,16;
29.10.2009;15:12:45,0;28,01;30,44;28,83;0,00;21,44;21,49;23,98;22,16;
29.10.2009;15:12:45,0;28,01;30,44;28,83;0,00;21,44;21,49;24,00;22,16;
29.10.2009;15:12:45,0;28,01;30,44;28,83;0,00;21,44;21,49;23,98;22,16;
29.10.2009;15:12:45,0;28,01;30,44;28,83;0,00;21,44;21,49;23,98;22,16;
29.10.2009;15:12:45,0;28,01;30,44;28,83;0,00;21,44;21,49;23,98;22,16;
29.10.2009;15:12:45,0;28,01;30,44;28,83;0,00;21,44;21,49;24,00;22,16;
29.10.2009;15:12:45,0;28,01;30,44;28,83;0,00;21,44;21,49;23,98;22,16;
29.10.2009;15:12:45,0;28,01;30,44;28,83;0,00;21,44;21,49;23,98;22,16;
29.10.2009;15:12:45,0;28,01;30,44;28,83;0,00;21,42;21,49;23,98;22,16;
29.10.2009;15:12:45,0;28,01;30,44;28,83;0,00;21,44;21,49;24,00;22,16;
29.10.2009;15:12:45,0;28,01;30,44;28,83;0,00;21,44;21,49;23,98;22,16;
29.10.2009;15:12:46,0;28,01;30,44;28,83;0,00;21,44;21,49;23,98;22,16;
29.10.2009;15:12:46,0;28,01;30,44;28,83;0,00;21,44;21,49;23,98;22,16;
29.10.2009;15:12:46,0;28,01;30,44;28,83;0,00;21,44;21,49;23,98;22,16;
29.10.2009;15:12:46,0;28,01;30,44;28,83;0,00;21,44;21,49;24,00;22,16;
29.10.2009;15:12:46,0;28,01;30,44;28,83;0,00;21,44;21,49;24,00;22,16;
29.10.2009;15:12:46,0;28,01;30,44;28,83;0,00;21,44;21,49;23,98;22,16;
29.10.2009;15:12:46,0;28,01;30,44;28,83;0,00;21,44;21,49;23,98;22,16;
29.10.2009;15:12:46,0;28,01;30,44;28,83;0,00;21,44;21,49;23,98;22,16;
29.10.2009;15:12:47,0;28,01;30,44;28,83;0,00;21,44;21,49;23,98;22,16;
29.10.2009;15:12:47,0;28,01;30,44;28,83;0,00;21,44;21,49;23,98;22,16;
29.10.2009;15:12:47,0;28,01;30,44;28,83;0,00;21,44;21,49;24,00;22,16;
29.10.2009;15:12:47,0;28,01;30,44;28,83;0,00;21,44;21,49;23,98;22,16;
29.10.2009;15:12:47,0;28,01;30,44;28,83;0,00;21,44;21,49;23,98;22,16;
29.10.2009;15:12:47,0;28,01;30,44;28,83;0,00;21,44;21,49;23,98;22,16;
29.10.2009;15:12:47,0;28,01;30,44;28,83;0,00;21,44;21,49;23,98;22,16;
29.10.2009;15:12:47,0;28,01;30,44;28,83;0,00;21,44;21,49;23,98;22,16;
29.10.2009;15:12:47,0;28,01;30,44;28,83;0,00;21,44;21,49;23,98;22,18;
29.10.2009;15:12:47,0;28,01;30,44;28,83;0,00;21,44;21,49;23,98;22,16;
29.10.2009;15:12:47,0;28,01;30,44;28,83;0,00;21,44;21,49;23,98;22,16;
29.10.2009;15:12:47,0;28,01;30,44;28,83;0,00;21,44;21,49;24,00;22,16;
29.10.2009;15:12:48,0;28,01;30,44;28,83;0,00;21,44;21,49;23,98;22,16;
29.10.2009;15:12:48,0;28,01;30,44;28,83;0,00;21,44;21,49;23,98;22,16;
29.10.2009;15:12:48,0;28,01;30,44;28,83;0,00;21,44;21,49;23,98;22,16;
29.10.2009;15:12:48,0;28,01;30,44;28,83;0,00;21,44;21,49;24,00;22,16;
29.10.2009;15:12:48,0;28,01;30,44;28,83;0,00;21,44;21,49;24,00;22,16;
29.10.2009;15:12:48,0;28,01;30,44;28,83;0,00;21,44;21,49;23,98;22,16;
29.10.2009;15:12:48,0;28,01;30,44;28,83;0,00;21,44;21,49;23,98;22,16;
29.10.2009;15:12:48,0;28,01;30,44;28,83;0,00;21,44;21,49;23,98;22,16;
29.10.2009;15:12:49,0;28,01;30,44;28,83;0,00;21,44;21,49;23,98;22,16;
29.10.2009;15:12:49,0;28,01;30,44;28,83;0,00;21,44;21,49;23,98;22,16;
29.10.2009;15:12:49,0;28,01;30,44;28,83;0,00;21,44;21,49;23,98;22,16;
29.10.2009;15:12:49,0;28,01;30,44;28,83;0,00;21,44;21,49;23,98;22,16;
29.10.2009;15:12:49,0;28,01;30,44;28,83;0,00;21,44;21,49;23,98;22,16;
29.10.2009;15:12:49,0;28,01;30,44;28,83;0,00;21,44;21,49;23,98;22,16;
29.10.2009;15:12:49,0;28,01;30,44;28,83;0,00;21,44;21,49;23,98;22,16;
29.10.2009;15:12:49,0;28,01;30,44;28,83;0,00;21,44;21,49;23,98;22,16;
29.10.2009;15:12:49,0;28,01;30,44;28,83;0,00;21,44;21,49;23,98;22,16;
29.10.2009;15:12:49,0;28,01;30,44;28,83;0,00;21,44;21,49;23,98;22,16;
29.10.2009;15:12:49,0;28,01;30,44;28,83;0,00;21,44;21,49;23,98;22,16;
29.10.2009;15:12:49,0;28,01;30,44;28,83;0,00;21,44;21,49;23,98;22,16;
29.10.2009;15:12:50,0;28,01;30,44;28,83;0,00;21,44;21,49;23,98;22,16;
29.10.2009;15:12:50,0;28,01;30,44;28,83;0,00;21,44;21,49;23,98;22,16;
29.10.2009;15:12:50,0;28,01;30,44;28,83;0,00;21,44;21,49;23,98;22,16;
29.10.2009;15:12:50,0;28,01;30,44;28,83;0,00;21,44;21,49;23,98;22,16;
29.10.2009;15:12:50,0;28,01;30,44;28,83;0,00;21,44;21,49;23,98;22,16;
29.10.2009;15:12:50,0;28,01;30,44;28,83;0,00;21,44;21,49;23,98;22,16;
29.10.2009;15:12:50,0;28,01;30,44;28,83;0,00;21,44;21,49;23,98;22,16;
29.10.2009;15:12:50,0;28,01;30,44;28,83;0,00;21,44;21,49;24,00;22,16;
29.10.2009;15:12:51,0;28,01;30,44;28,83;0,00;21,44;21,49;23,98;22,16;
29.10.2009;15:12:51,0;28,01;30,44;28,83;0,00;21,44;21,49;23,98;22,16;
29.10.2009;15:12:51,0;28,01;30,44;28,83;0,00;21,44;21,49;23,98;22,16;
29.10.2009;15:12:51,0;28,01;30,44;28,83;0,00;21,44;21,49;23,98;22,16;
29.10.2009;15:12:51,0;28,01;30,44;28,83;0,00;21,44;21,49;23,98;22,16;
29.10.2009;15:12:51,0;28,01;30,44;28,83;0,00;21,44;21,49;23,98;22,16;
29.10.2009;15:12:51,0;28,01;30,44;28,83;0,00;21,44;21,49;23,98;22,16;
29.10.2009;15:12:51,0;28,01;30,44;28,83;0,00;21,44;21,49;23,98;22,16;
29.10.2009;15:12:51,0;28,01;30,44;28,83;0,00;21,44;21,49;23,98;22,16;
29.10.2009;15:12:51,0;28,01;30,44;28,83;0,00;21,44;21,49;23,98;22,16;
29.10.2009;15:12:51,0;28,01;30,44;28,83;0,00;21,44;21,49;23,98;22,16;
29.10.2009;15:12:51,0;28,01;30,44;28,83;0,00;21,44;21,49;23,98;22,16;
29.10.2009;15:12:52,0;28,01;30,44;28,83;0,00;21,44;21,49;23,98;22,16;
29.10.2009;15:12:52,0;28,01;30,44;28,83;0,00;21,44;21,49;23,98;22,16;
29.10.2009;15:12:52,0;28,01;30,44;28,83;0,00;21,44;21,49;23,98;22,16;
29.10.2009;15:12:52,0;28,01;30,44;28,83;0,00;21,44;21,49;23,98;22,16;
29.10.2009;15:12:52,0;28,01;30,44;28,83;0,00;21,44;21,49;23,98;22,13;
29.10.2009;15:12:52,0;28,01;30,44;28,83;0,00;21,44;21,49;23,98;22,16;
29.10.2009;15:12:52,0;28,01;30,44;28,83;0,00;21,44;21,49;23,98;22,16;
29.10.2009;15:12:52,0;28,01;30,44;28,83;0,00;21,44;21,49;23,98;22,16;
29.10.2009;15:12:53,0;28,01;30,44;28,83;0,00;21,44;21,49;23,98;22,16;
29.10.2009;15:12:53,0;28,01;30,44;28,83;0,00;21,44;21,49;23,98;22,16;
29.10.2009;15:12:53,0;28,01;30,44;28,83;0,00;21,44;21,49;23,98;22,16;
29.10.2009;15:12:53,0;28,01;30,44;28,83;0,00;21,44;21,49;23,98;22,16;
29.10.2009;15:12:53,0;28,01;30,44;28,83;0,00;21,44;21,49;23,98;22,16;
29.10.2009;15:12:53,0;28,01;30,44;28,83;0,00;21,44;21,49;23,98;22,13;
29.10.2009;15:12:53,0;28,01;30,44;28,83;0,00;21,44;21,49;23,98;22,16;
29.10.2009;15:12:53,0;28,01;30,44;28,83;0,00;21,44;21,49;23,98;22,16;
29.10.2009;15:12:53,0;28,01;30,44;28,83;0,00;21,44;21,49;23,98;22,13;
29.10.2009;15:12:53,0;28,01;30,44;28,83;0,00;21,44;21,49;23,98;22,16;
29.10.2009;15:12:53,0;28,01;30,44;28,83;0,00;21,44;21,49;23,98;22,13;
29.10.2009;15:12:53,0;28,01;30,44;28,83;0,00;21,44;21,49;23,98;22,16;
29.10.2009;15:12:54,0;28,01;30,44;28,83;0,00;21,44;21,49;23,98;22,16;
29.10.2009;15:12:54,0;28,01;30,44;28,83;0,00;21,44;21,49;23,98;22,13;
29.10.2009;15:12:54,0;28,01;30,44;28,83;0,00;21,44;21,49;23,98;22,16;
29.10.2009;15:12:54,0;28,01;30,44;28,83;0,00;21,44;21,49;23,98;22,13;
29.10.2009;15:12:54,0;28,01;30,44;28,83;0,00;21,44;21,49;23,98;22,16;
29.10.2009;15:12:54,0;28,01;30,44;28,83;0,00;21,44;21,49;23,98;22,13;
29.10.2009;15:12:54,0;28,01;30,44;28,83;0,00;21,44;21,49;23,98;22,13;
29.10.2009;15:12:54,0;28,01;30,44;28,83;0,00;21,44;21,49;23,98;22,16;
29.10.2009;15:12:55,0;28,01;30,44;28,83;0,00;21,44;21,49;23,98;22,13;
29.10.2009;15:12:55,0;28,01;30,44;28,83;0,00;21,44;21,49;23,98;22,16;
29.10.2009;15:12:55,0;28,01;30,44;28,83;0,00;21,44;21,49;23,98;22,16;
29.10.2009;15:12:55,0;28,01;30,44;28,83;0,00;21,44;21,49;23,98;22,16;
29.10.2009;15:12:55,0;28,01;30,44;28,83;0,00;21,44;21,49;23,98;22,13;
29.10.2009;15:12:55,0;28,01;30,44;28,83;0,00;21,44;21,49;23,98;22,16;
29.10.2009;15:12:55,0;28,01;30,44;28,83;0,00;21,44;21,49;23,98;22,13;
29.10.2009;15:12:55,0;28,01;30,44;28,83;0,00;21,44;21,49;23,98;22,13;
29.10.2009;15:12:55,0;28,01;30,44;28,83;0,00;21,44;21,49;23,98;22,16;
29.10.2009;15:12:55,0;28,01;30,44;28,83;0,00;21,44;21,49;23,98;22,13;
29.10.2009;15:12:55,0;28,01;30,44;28,83;0,00;21,44;21,49;23,98;22,16;
29.10.2009;15:12:55,0;28,01;30,44;28,83;0,00;21,44;21,49;23,98;22,13;
29.10.2009;15:12:56,0;28,01;30,44;28,83;0,00;21,42;21,49;23,98;22,13;
29.10.2009;15:12:56,0;28,01;30,44;28,83;0,00;21,44;21,49;23,98;22,16;
29.10.2009;15:12:56,0;28,01;30,44;28,83;0,00;21,44;21,49;23,98;22,16;
29.10.2009;15:12:56,0;28,01;30,44;28,83;0,00;21,44;21,49;23,98;22,13;
29.10.2009;15:12:56,0;28,01;30,44;28,83;0,00;21,44;21,49;23,98;22,16;
29.10.2009;15:12:56,0;28,01;30,44;28,83;0,00;21,44;21,49;23,98;22,13;
29.10.2009;15:12:56,0;28,01;30,44;28,83;0,00;21,44;21,49;23,98;22,16;
29.10.2009;15:12:56,0;28,01;30,44;28,83;0,00;21,44;21,49;23,98;22,16;
29.10.2009;15:12:57,0;28,01;30,44;28,83;0,00;21,44;21,49;23,98;22,16;
29.10.2009;15:12:57,0;28,01;30,44;28,83;0,00;21,44;21,49;23,98;22,13;
29.10.2009;15:12:57,0;28,01;30,44;28,83;0,00;21,44;21,49;23,98;22,13;
29.10.2009;15:12:57,0;28,01;30,44;28,83;0,00;21,44;21,49;23,98;22,13;
29.10.2009;15:12:57,0;28,01;30,44;28,83;0,00;21,44;21,49;23,98;22,13;
29.10.2009;15:12:57,0;28,01;30,44;28,83;0,00;21,44;21,49;23,98;22,13;
29.10.2009;15:12:57,0;28,01;30,44;28,83;0,00;21,44;21,49;23,98;22,13;
29.10.2009;15:12:57,0;28,01;30,44;28,83;0,00;21,44;21,49;23,98;22,13;
29.10.2009;15:12:57,0;28,01;30,44;28,83;0,00;21,44;21,49;23,98;22,13;
29.10.2009;15:12:57,0;28,01;30,44;28,83;0,00;21,44;21,49;23,98;22,13;
29.10.2009;15:12:57,0;28,01;30,44;28,83;0,00;21,44;21,49;23,98;22,13;
29.10.2009;15:12:57,0;28,01;30,44;28,83;0,00;21,44;21,49;23,98;22,13;
29.10.2009;15:12:58,0;28,01;30,44;28,83;0,00;21,44;21,49;23,98;22,13;
29.10.2009;15:12:58,0;28,01;30,44;28,83;0,00;21,44;21,49;23,98;22,13;
29.10.2009;15:12:58,0;28,01;30,44;28,83;0,00;21,44;21,49;23,98;22,13;
29.10.2009;15:12:58,0;28,01;30,44;28,83;0,00;21,44;21,49;23,98;22,13;
29.10.2009;15:12:58,0;28,01;30,44;28,83;0,00;21,44;21,49;23,98;22,13;
29.10.2009;15:12:58,0;28,01;30,44;28,83;0,00;21,44;21,49;23,98;22,13;
29.10.2009;15:12:58,0;28,01;30,44;28,83;0,00;21,44;21,49;23,98;22,13;
29.10.2009;15:12:58,0;28,01;30,44;28,83;0,00;21,44;21,49;23,98;22,13;
29.10.2009;15:12:59,0;28,01;30,44;28,83;0,00;21,44;21,49;23,98;22,13;
29.10.2009;15:12:59,0;28,01;30,44;28,83;0,00;21,44;21,49;23,98;22,13;
29.10.2009;15:12:59,0;28,01;30,44;28,83;0,00;21,44;21,49;23,98;22,13;
29.10.2009;15:12:59,0;28,01;30,44;28,83;0,00;21,44;21,49;23,98;22,13;
29.10.2009;15:12:59,0;28,01;30,44;28,83;0,00;21,44;21,49;23,98;22,13;
29.10.2009;15:12:59,0;28,01;30,44;28,83;0,00;21,44;21,49;23,98;22,13;
29.10.2009;15:12:59,0;28,01;30,44;28,83;0,00;21,44;21,49;23,98;22,13;
29.10.2009;15:12:59,0;28,01;30,44;28,83;0,00;21,44;21,49;23,98;22,13;
29.10.2009;15:12:59,0;28,01;30,44;28,83;0,00;21,44;21,49;23,98;22,13;
29.10.2009;15:12:59,0;28,01;30,44;28,83;0,00;21,44;21,49;23,98;22,13;
29.10.2009;15:12:59,0;28,01;30,44;28,83;0,00;21,44;21,49;23,98;22,13;
29.10.2009;15:12:59,0;28,01;30,44;28,83;0,00;21,44;21,49;23,98;22,13;
29.10.2009;15:13:00,0;28,01;30,44;28,83;0,00;21,44;21,49;23,98;22,13;
29.10.2009;15:13:00,0;28,01;30,44;28,83;0,00;21,44;21,49;23,98;22,13;
29.10.2009;15:13:00,0;28,01;30,44;28,83;0,00;21,44;21,49;23,98;22,13;
29.10.2009;15:13:00,0;28,01;30,44;28,83;0,00;21,44;21,49;23,98;22,13;
29.10.2009;15:13:00,0;28,01;30,44;28,83;0,00;21,44;21,49;23,98;22,13;
29.10.2009;15:13:00,0;28,01;30,44;28,83;0,00;21,44;21,49;23,98;22,13;
29.10.2009;15:13:00,0;28,01;30,44;28,83;0,00;21,44;21,49;23,98;22,13;
29.10.2009;15:13:00,0;28,01;30,44;28,83;0,00;21,44;21,49;23,98;22,13;
29.10.2009;15:13:01,0;28,01;30,44;28,83;0,00;21,44;21,49;23,98;22,13;
29.10.2009;15:13:01,0;28,01;30,44;28,83;0,00;21,44;21,49;23,98;22,13;
29.10.2009;15:13:01,0;28,01;30,44;28,83;0,00;21,44;21,49;23,98;22,13;
29.10.2009;15:13:01,0;28,01;30,44;28,83;0,00;21,44;21,49;23,98;22,13;
29.10.2009;15:13:01,0;28,01;30,44;28,83;0,00;21,44;21,49;23,98;22,13;
29.10.2009;15:13:01,0;28,01;30,44;28,83;0,00;21,44;21,49;23,98;22,13;
29.10.2009;15:13:01,0;28,01;30,44;28,83;0,00;21,44;21,49;23,98;22,13;
29.10.2009;15:13:01,0;28,01;30,44;28,83;0,00;21,44;21,49;23,98;22,13;
29.10.2009;15:13:01,0;28,01;30,44;28,83;0,00;21,44;21,49;23,98;22,13;
29.10.2009;15:13:01,0;28,01;30,44;28,83;0,00;21,44;21,49;23,98;22,13;
29.10.2009;15:13:01,0;28,01;30,44;28,83;0,00;21,44;21,51;23,98;22,13;
29.10.2009;15:13:01,0;28,01;30,44;28,83;0,00;21,44;21,49;23,98;22,13;
29.10.2009;15:13:02,0;28,01;30,44;28,83;0,00;21,44;21,49;23,98;22,13;
29.10.2009;15:13:02,0;28,01;30,44;28,83;0,00;21,44;21,49;23,98;22,13;
29.10.2009;15:13:02,0;28,01;30,44;28,83;0,00;21,44;21,49;23,98;22,13;
29.10.2009;15:13:02,0;28,01;30,44;28,83;0,00;21,44;21,49;23,98;22,13;
29.10.2009;15:13:02,0;28,01;30,44;28,83;0,00;21,44;21,49;23,98;22,13;
29.10.2009;15:13:02,0;28,01;30,44;28,83;0,00;21,44;21,49;23,98;22,13;
29.10.2009;15:13:02,0;28,01;30,44;28,83;0,00;21,44;21,49;23,98;22,13;
29.10.2009;15:13:02,0;28,01;30,44;28,83;0,00;21,44;21,49;23,98;22,13;
29.10.2009;15:13:03,0;28,01;30,44;28,83;0,00;21,44;21,49;23,98;22,13;
29.10.2009;15:13:03,0;28,01;30,44;28,83;0,00;21,44;21,49;23,98;22,13;
29.10.2009;15:13:03,0;28,01;30,44;28,83;0,00;21,44;21,49;23,98;22,13;
29.10.2009;15:13:03,0;28,01;30,44;28,83;0,00;21,44;21,49;23,98;22,13;
29.10.2009;15:13:03,0;28,01;30,44;28,83;0,00;21,44;21,49;23,98;22,13;
29.10.2009;15:13:03,0;28,01;30,44;28,83;0,00;21,44;21,49;23,98;22,13;
29.10.2009;15:13:03,0;28,01;30,44;28,83;0,00;21,44;21,49;23,98;22,13;
29.10.2009;15:13:03,0;28,01;30,44;28,83;0,00;21,44;21,49;23,98;22,13;
29.10.2009;15:13:03,0;28,01;30,44;28,83;0,00;21,44;21,49;23,98;22,13;
29.10.2009;15:13:03,0;28,01;30,44;28,83;0,00;21,44;21,49;23,98;22,13;
29.10.2009;15:13:03,0;28,01;30,44;28,83;0,00;21,44;21,49;23,98;22,13;
29.10.2009;15:13:03,0;28,01;30,44;28,83;0,00;21,44;21,49;23,98;22,13;
29.10.2009;15:13:04,0;28,01;30,44;28,83;0,00;21,44;21,49;23,98;22,13;
29.10.2009;15:13:04,0;28,01;30,44;28,83;0,00;21,44;21,49;23,98;22,13;
29.10.2009;15:13:04,0;28,01;30,44;28,83;0,00;21,44;21,49;23,98;22,13;
29.10.2009;15:13:04,0;28,01;30,44;28,83;0,00;21,44;21,49;23,98;22,13;
29.10.2009;15:13:04,0;28,01;30,44;28,83;0,00;21,44;21,49;23,98;22,13;
29.10.2009;15:13:04,0;28,01;30,44;28,83;0,00;21,44;21,49;23,98;22,13;
29.10.2009;15:13:04,0;28,01;30,44;28,83;0,00;21,44;21,49;23,98;22,13;
29.10.2009;15:13:04,0;28,01;30,44;28,83;0,00;21,44;21,49;23,98;22,13;
29.10.2009;15:13:05,0;28,01;30,44;28,83;0,00;21,44;21,49;23,98;22,13;
29.10.2009;15:13:05,0;28,01;30,44;28,83;0,00;21,44;21,49;23,98;22,13;
29.10.2009;15:13:05,0;28,01;30,44;28,83;0,00;21,44;21,49;23,98;22,13;
29.10.2009;15:13:05,0;28,01;30,44;28,83;0,00;21,44;21,49;23,98;22,13;
29.10.2009;15:13:05,0;28,01;30,44;28,83;0,00;21,44;21,49;23,98;22,13;
29.10.2009;15:13:05,0;28,01;30,44;28,83;0,00;21,44;21,49;23,98;22,13;
29.10.2009;15:13:05,0;28,01;30,44;28,83;0,00;21,44;21,49;23,98;22,13;
29.10.2009;15:13:05,0;28,01;30,44;28,83;0,00;21,44;21,49;23,98;22,13;
29.10.2009;15:13:05,0;28,01;30,44;28,83;0,00;21,44;21,49;23,98;22,13;
29.10.2009;15:13:05,0;28,01;30,44;28,83;0,00;21,44;21,49;23,98;22,13;
29.10.2009;15:13:05,0;28,01;30,44;28,83;0,00;21,44;21,49;23,98;22,13;
29.10.2009;15:13:05,0;28,01;30,44;28,83;0,00;21,44;21,49;23,98;22,13;
29.10.2009;15:13:06,0;28,01;30,44;28,83;0,00;21,44;21,49;23,98;22,13;
29.10.2009;15:13:06,0;28,01;30,44;28,83;0,00;21,44;21,49;23,98;22,13;
29.10.2009;15:13:06,0;28,01;30,44;28,83;0,00;21,44;21,49;23,98;22,13;
29.10.2009;15:13:06,0;28,01;30,44;28,83;0,00;21,44;21,49;23,98;22,13;
29.10.2009;15:13:06,0;28,01;30,44;28,83;0,00;21,44;21,49;23,98;22,13;
29.10.2009;15:13:06,0;28,01;30,44;28,83;0,00;21,44;21,51;23,98;22,13;
29.10.2009;15:13:06,0;28,01;30,44;28,83;0,00;21,44;21,49;23,98;22,13;
29.10.2009;15:13:06,0;28,01;30,44;28,83;0,00;21,44;21,49;23,98;22,10;
29.10.2009;15:13:07,0;28,01;30,44;28,83;0,00;21,44;21,49;23,98;22,13;
29.10.2009;15:13:07,0;28,01;30,44;28,83;0,00;21,44;21,49;23,98;22,13;
29.10.2009;15:13:07,0;28,01;30,44;28,83;0,00;21,44;21,49;23,98;22,13;
29.10.2009;15:13:07,0;28,01;30,44;28,83;0,00;21,44;21,49;23,98;22,13;
29.10.2009;15:13:07,0;28,01;30,44;28,83;0,00;21,44;21,49;23,98;22,13;
29.10.2009;15:13:07,0;28,01;30,44;28,83;0,00;21,44;21,49;23,98;22,10;
29.10.2009;15:13:07,0;28,01;30,44;28,83;0,00;21,44;21,49;23,98;22,13;
29.10.2009;15:13:07,0;28,01;30,44;28,83;0,00;21,44;21,49;23,98;22,13;
29.10.2009;15:13:07,0;28,01;30,44;28,83;0,00;21,44;21,49;23,98;22,13;
29.10.2009;15:13:07,0;28,01;30,44;28,83;0,00;21,44;21,49;23,98;22,13;
29.10.2009;15:13:07,0;28,01;30,44;28,83;0,00;21,44;21,49;23,98;22,13;
29.10.2009;15:13:07,0;28,01;30,44;28,83;0,00;21,44;21,49;23,98;22,10;
29.10.2009;15:13:08,0;28,01;30,44;28,83;0,00;21,44;21,49;23,98;22,13;
29.10.2009;15:13:08,0;28,01;30,44;28,83;0,00;21,44;21,49;23,98;22,10;
29.10.2009;15:13:08,0;28,01;30,44;28,83;0,00;21,44;21,49;23,98;22,10;
29.10.2009;15:13:08,0;28,01;30,44;28,83;0,00;21,44;21,49;23,98;22,10;
29.10.2009;15:13:08,0;28,01;30,44;28,83;0,00;21,44;21,49;23,98;22,13;
29.10.2009;15:13:08,0;28,01;30,44;28,83;0,00;21,44;21,49;23,98;22,10;
29.10.2009;15:13:08,0;28,01;30,44;28,83;0,00;21,44;21,49;23,98;22,13;
29.10.2009;15:13:08,0;28,01;30,44;28,83;0,00;21,44;21,49;23,98;22,10;
29.10.2009;15:13:09,0;27,82;30,22;28,63;0,00;21,44;21,49;23,98;22,10;
29.10.2009;15:13:09,0;28,01;30,44;28,83;0,00;21,44;21,49;23,98;22,10;
29.10.2009;15:13:09,0;28,01;30,44;28,83;0,00;21,44;21,49;23,98;22,10;
29.10.2009;15:13:09,0;28,01;30,44;28,83;0,00;21,44;21,49;23,98;22,13;
29.10.2009;15:13:09,0;28,01;30,44;28,83;0,00;21,44;21,49;23,98;22,13;
29.10.2009;15:13:09,0;28,01;30,44;28,83;0,00;21,44;21,49;23,98;22,10;
29.10.2009;15:13:09,0;28,01;30,44;28,83;0,00;21,44;21,51;23,98;22,10;
29.10.2009;15:13:09,0;28,01;30,44;28,83;0,00;21,44;21,51;23,98;22,10;
29.10.2009;15:13:09,0;28,01;30,44;28,83;0,00;21,44;21,49;23,98;22,10;
29.10.2009;15:13:09,0;28,01;30,44;28,83;0,00;21,44;21,49;23,98;22,10;
29.10.2009;15:13:09,0;27,70;30,08;28,50;0,00;21,44;21,49;23,98;22,10;
29.10.2009;15:13:09,0;28,01;30,44;28,83;0,00;21,44;21,49;23,98;22,10;
29.10.2009;15:13:10,0;28,01;30,44;28,83;0,00;21,44;21,49;23,98;22,10;
29.10.2009;15:13:10,0;28,01;30,44;28,83;0,00;21,44;21,49;23,98;22,10;
29.10.2009;15:13:10,0;28,01;30,44;28,83;0,00;21,44;21,49;23,98;22,13;
29.10.2009;15:13:10,0;28,01;30,44;28,83;0,00;21,44;21,49;23,98;22,10;
29.10.2009;15:13:10,0;27,64;30,01;28,43;0,00;21,44;21,49;23,98;22,10;
29.10.2009;15:13:10,0;28,01;30,44;28,83;0,00;21,44;21,49;23,98;22,10;
29.10.2009;15:13:10,0;28,01;30,44;28,83;0,00;21,44;21,49;23,98;22,10;
29.10.2009;15:13:10,0;28,01;30,44;28,83;0,00;21,44;21,49;23,95;22,13;
29.10.2009;15:13:11,0;28,01;30,44;28,83;0,00;21,44;21,49;23,98;22,10;
29.10.2009;15:13:11,0;28,01;30,44;28,83;0,00;21,44;21,49;23,98;22,10;
29.10.2009;15:13:11,0;28,01;30,44;28,83;0,00;21,44;21,51;23,98;22,10;
29.10.2009;15:13:11,0;28,01;30,44;28,83;0,00;21,44;21,49;23,98;22,10;
29.10.2009;15:13:11,0;28,01;30,44;28,83;0,00;21,44;21,49;23,98;22,10;
29.10.2009;15:13:11,0;28,01;30,44;28,83;0,00;21,44;21,49;23,98;22,10;
29.10.2009;15:13:11,0;28,01;30,44;28,83;0,00;21,44;21,51;23,98;22,10;
29.10.2009;15:13:11,0;28,01;30,44;28,83;0,00;21,44;21,49;23,98;22,10;
29.10.2009;15:13:11,0;28,01;30,44;28,83;0,00;21,44;21,49;23,98;22,10;
29.10.2009;15:13:11,0;28,01;30,44;28,83;0,00;21,44;21,49;23,98;22,10;
29.10.2009;15:13:11,0;27,82;30,22;28,63;0,00;21,44;21,49;23,98;22,10;
29.10.2009;15:13:11,0;28,01;30,44;28,83;0,00;21,44;21,49;23,98;22,10;
29.10.2009;15:13:12,0;28,01;30,44;28,83;0,00;21,44;21,49;23,95;22,10;
29.10.2009;15:13:12,0;28,01;30,44;28,83;0,00;21,44;21,49;23,98;22,10;
29.10.2009;15:13:12,0;28,01;30,44;28,83;0,00;21,44;21,49;23,98;22,10;
29.10.2009;15:13:12,0;28,01;30,44;28,83;0,00;21,44;21,49;23,98;22,10;
29.10.2009;15:13:12,0;28,01;30,44;28,83;0,00;21,44;21,49;23,98;22,10;
29.10.2009;15:13:12,0;28,01;30,44;28,83;0,00;21,44;21,49;23,98;22,10;
29.10.2009;15:13:12,0;28,01;30,44;28,83;0,00;21,44;21,49;23,95;22,10;
29.10.2009;15:13:12,0;28,01;30,44;28,83;0,00;21,44;21,49;23,98;22,10;
29.10.2009;15:13:13,0;27,82;30,22;28,63;0,00;21,44;21,49;23,98;22,10;
29.10.2009;15:13:13,0;28,01;30,44;28,83;0,00;21,44;21,51;23,95;22,10;
29.10.2009;15:13:13,0;28,01;30,44;28,83;0,00;21,44;21,49;23,98;22,10;
29.10.2009;15:13:13,0;28,01;30,44;28,83;0,00;21,44;21,49;23,98;22,10;
29.10.2009;15:13:13,0;28,01;30,44;28,83;0,00;21,44;21,49;23,98;22,10;
29.10.2009;15:13:13,0;28,01;30,44;28,83;0,00;21,44;21,49;23,98;22,10;
29.10.2009;15:13:13,0;28,01;30,44;28,83;0,00;21,44;21,49;23,98;22,10;
29.10.2009;15:13:13,0;28,01;30,44;28,83;0,00;21,44;21,49;23,98;22,10;
29.10.2009;15:13:13,0;28,01;30,44;28,83;0,00;21,44;21,49;23,98;22,10;
29.10.2009;15:13:13,0;28,01;30,44;28,83;0,00;21,44;21,49;23,95;22,10;
29.10.2009;15:13:13,0;28,01;30,44;28,83;0,00;21,44;21,51;23,98;22,10;
29.10.2009;15:13:13,0;28,01;30,44;28,83;0,00;21,44;21,49;23,98;22,10;
29.10.2009;15:13:14,0;28,01;30,44;28,83;0,00;21,44;21,49;23,98;22,10;
29.10.2009;15:13:14,0;28,01;30,44;28,83;0,00;21,44;21,51;23,98;22,10;
29.10.2009;15:13:14,0;28,01;30,44;28,83;0,00;21,44;21,49;23,98;22,10;
29.10.2009;15:13:14,0;28,01;30,44;28,83;0,00;21,44;21,49;23,98;22,10;
29.10.2009;15:13:14,0;28,01;30,44;28,83;0,00;21,44;21,49;23,98;22,10;
29.10.2009;15:13:14,0;28,01;30,44;28,83;0,00;21,44;21,49;23,95;22,10;
29.10.2009;15:13:14,0;28,01;30,44;28,83;0,00;21,44;21,49;23,95;22,10;
29.10.2009;15:13:14,0;28,01;30,44;28,83;0,00;21,44;21,49;23,98;22,10;
29.10.2009;15:13:15,0;28,01;30,44;28,83;0,00;21,44;21,49;23,98;22,10;
29.10.2009;15:13:15,0;28,01;30,44;28,83;0,00;21,44;21,49;23,98;22,10;
29.10.2009;15:13:15,0;28,01;30,44;28,83;0,00;21,44;21,49;23,98;22,10;
29.10.2009;15:13:15,0;28,01;30,44;28,83;0,00;21,44;21,49;23,98;22,10;
29.10.2009;15:13:15,0;28,01;30,44;28,83;0,00;21,44;21,49;23,95;22,10;
29.10.2009;15:13:15,0;28,01;30,44;28,83;0,00;21,44;21,49;23,98;22,10;
29.10.2009;15:13:15,0;28,01;30,44;28,83;0,00;21,44;21,49;23,98;22,10;
29.10.2009;15:13:15,0;28,01;30,44;28,83;0,00;21,44;21,51;23,98;22,10;
29.10.2009;15:13:15,0;28,01;30,44;28,83;0,00;21,44;21,49;23,98;22,10;
29.10.2009;15:13:15,0;28,01;30,44;28,83;0,00;21,44;21,49;23,98;22,10;
29.10.2009;15:13:15,0;28,01;30,44;28,83;0,00;21,44;21,49;23,98;22,10;
29.10.2009;15:13:15,0;28,01;30,44;28,83;0,00;21,44;21,51;23,98;22,10;
29.10.2009;15:13:16,0;28,01;30,44;28,83;0,00;21,44;21,49;23,98;22,10;
29.10.2009;15:13:16,0;28,01;30,44;28,83;0,00;21,44;21,49;23,98;22,10;
29.10.2009;15:13:16,0;28,01;30,44;28,83;0,00;21,44;21,49;23,95;22,10;
29.10.2009;15:13:16,0;28,01;30,44;28,83;0,00;21,44;21,49;23,98;22,10;
29.10.2009;15:13:16,0;28,01;30,44;28,83;0,00;21,44;21,49;23,95;22,10;
29.10.2009;15:13:16,0;28,01;30,44;28,83;0,00;21,44;21,49;23,98;22,10;
29.10.2009;15:13:16,0;28,01;30,44;28,83;0,00;21,44;21,49;23,95;22,10;
29.10.2009;15:13:16,0;28,01;30,44;28,83;0,00;21,44;21,49;23,98;22,10;
29.10.2009;15:13:17,0;28,01;30,44;28,83;0,00;21,44;21,49;23,95;22,10;
29.10.2009;15:13:17,0;28,01;30,44;28,83;0,00;21,44;21,49;23,98;22,08;
29.10.2009;15:13:17,0;28,01;30,44;28,83;0,00;21,44;21,51;23,95;22,10;
29.10.2009;15:13:17,0;28,01;30,44;28,83;0,00;21,44;21,49;23,98;22,10;
29.10.2009;15:13:17,0;28,01;30,44;28,83;0,00;21,44;21,51;23,95;22,10;
29.10.2009;15:13:17,0;28,01;30,44;28,83;0,00;21,44;21,51;23,98;22,10;
29.10.2009;15:13:17,0;28,01;30,44;28,83;0,00;21,44;21,49;23,98;22,10;
29.10.2009;15:13:17,0;28,01;30,44;28,83;0,00;21,44;21,49;23,98;22,10;
29.10.2009;15:13:17,0;28,01;30,44;28,83;0,00;21,44;21,49;23,95;22,10;
29.10.2009;15:13:17,0;28,01;30,44;28,83;0,00;21,44;21,49;23,98;22,10;
29.10.2009;15:13:17,0;28,01;30,44;28,83;0,00;21,44;21,49;23,95;22,10;
29.10.2009;15:13:17,0;28,01;30,44;28,83;0,00;21,44;21,51;23,95;22,10;
29.10.2009;15:13:18,0;28,01;30,44;28,83;0,00;21,44;21,49;23,98;22,10;
29.10.2009;15:13:18,0;28,01;30,44;28,83;0,00;21,44;21,49;23,98;22,10;
29.10.2009;15:13:18,0;28,01;30,44;28,83;0,00;21,44;21,49;23,95;22,10;
29.10.2009;15:13:18,0;28,01;30,44;28,83;0,00;21,44;21,49;23,95;22,10;
29.10.2009;15:13:18,0;28,01;30,44;28,83;0,00;21,44;21,49;23,95;22,10;
29.10.2009;15:13:18,0;28,01;30,44;28,83;0,00;21,44;21,49;23,98;22,10;
29.10.2009;15:13:18,0;28,01;30,44;28,83;0,00;21,44;21,49;23,98;22,10;
29.10.2009;15:13:18,0;28,01;30,44;28,83;0,00;21,44;21,51;23,95;22,10;
29.10.2009;15:13:19,0;28,01;30,44;28,83;0,00;21,44;21,49;23,95;22,10;
29.10.2009;15:13:19,0;28,01;30,44;28,83;0,00;21,44;21,49;23,98;22,10;
29.10.2009;15:13:19,0;28,01;30,44;28,83;0,00;21,44;21,49;23,98;22,10;
29.10.2009;15:13:19,0;28,01;30,44;28,83;0,00;21,44;21,49;23,98;22,10;
29.10.2009;15:13:19,0;28,01;30,44;28,83;0,00;21,44;21,49;23,95;22,10;
29.10.2009;15:13:19,0;28,01;30,44;28,83;0,00;21,44;21,51;23,95;22,10;
29.10.2009;15:13:19,0;28,01;30,44;28,83;0,00;21,44;21,49;23,95;22,08;
29.10.2009;15:13:19,0;28,01;30,44;28,83;0,00;21,44;21,49;23,95;22,08;
29.10.2009;15:13:19,0;28,01;30,44;28,83;0,00;21,44;21,49;23,95;22,10;
29.10.2009;15:13:19,0;28,01;30,44;28,83;0,00;21,44;21,51;23,95;22,10;
29.10.2009;15:13:19,0;28,01;30,44;28,83;0,00;21,44;21,49;23,95;22,10;
29.10.2009;15:13:19,0;28,01;30,44;28,83;0,00;21,44;21,49;23,98;22,08;
29.10.2009;15:13:20,0;28,01;30,44;28,83;0,00;21,44;21,51;23,98;22,08;
29.10.2009;15:13:20,0;28,01;30,44;28,83;0,00;21,44;21,49;23,95;22,10;
29.10.2009;15:13:20,0;28,01;30,44;28,83;0,00;21,44;21,49;23,95;22,10;
29.10.2009;15:13:20,0;28,01;30,44;28,83;0,00;21,44;21,49;23,98;22,10;
29.10.2009;15:13:20,0;28,01;30,44;28,83;0,00;21,44;21,49;23,95;22,10;
29.10.2009;15:13:20,0;28,01;30,44;28,83;0,00;21,44;21,49;23,95;22,08;
29.10.2009;15:13:20,0;28,01;30,44;28,83;0,00;21,44;21,51;23,95;22,10;
29.10.2009;15:13:20,0;28,01;30,44;28,83;0,00;21,44;21,49;23,98;22,08;
29.10.2009;15:13:21,0;28,01;30,44;28,83;0,00;21,44;21,49;23,95;22,08;
29.10.2009;15:13:21,0;28,01;30,44;28,83;0,00;21,44;21,49;23,98;22,08;
29.10.2009;15:13:21,0;28,01;30,44;28,83;0,00;21,44;21,51;23,95;22,10;
29.10.2009;15:13:21,0;28,01;30,44;28,83;0,00;21,44;21,49;23,95;22,10;
29.10.2009;15:13:21,0;28,01;30,44;28,83;0,00;21,44;21,51;23,98;22,08;
29.10.2009;15:13:21,0;28,01;30,44;28,83;0,00;21,44;21,49;23,95;22,10;
29.10.2009;15:13:21,0;28,01;30,44;28,83;0,00;21,44;21,49;23,98;22,08;
29.10.2009;15:13:21,0;28,01;30,44;28,83;0,00;21,44;21,49;23,98;22,10;
29.10.2009;15:13:21,0;28,01;30,44;28,83;0,00;21,44;21,51;23,95;22,08;
29.10.2009;15:13:21,0;28,01;30,44;28,83;0,00;21,44;21,49;23,95;22,08;
29.10.2009;15:13:21,0;28,01;30,44;28,83;0,00;21,44;21,49;23,95;22,10;
29.10.2009;15:13:21,0;28,01;30,44;28,83;0,00;21,44;21,49;23,95;22,08;
29.10.2009;15:13:22,0;28,01;30,44;28,83;0,00;21,44;21,49;23,95;22,08;
29.10.2009;15:13:22,0;28,01;30,44;28,83;0,00;21,44;21,49;23,95;22,08;
29.10.2009;15:13:22,0;28,01;30,44;28,83;0,00;21,44;21,49;23,95;22,10;
29.10.2009;15:13:22,0;28,01;30,44;28,83;0,00;21,44;21,49;23,95;22,08;
29.10.2009;15:13:22,0;28,01;30,44;28,83;0,00;21,44;21,49;23,95;22,08;
29.10.2009;15:13:22,0;28,01;30,44;28,83;0,00;21,44;21,49;23,98;22,08;
29.10.2009;15:13:22,0;28,01;30,44;28,83;0,00;21,44;21,51;23,95;22,08;
29.10.2009;15:13:22,0;28,01;30,44;28,83;0,00;21,44;21,49;23,95;22,10;
29.10.2009;15:13:23,0;28,01;30,44;28,83;0,00;21,44;21,49;23,95;22,08;
29.10.2009;15:13:23,0;28,01;30,44;28,83;0,00;21,44;21,51;23,95;22,08;
29.10.2009;15:13:23,0;28,01;30,44;28,83;0,00;21,44;21,49;23,95;22,10;
29.10.2009;15:13:23,0;28,01;30,44;28,83;0,00;21,44;21,49;23,95;22,08;
29.10.2009;15:13:23,0;28,01;30,44;28,83;0,00;21,44;21,51;23,95;22,08;
29.10.2009;15:13:23,0;28,01;30,44;28,83;0,00;21,44;21,49;23,95;22,08;
29.10.2009;15:13:23,0;28,01;30,44;28,83;0,00;21,44;21,49;23,95;22,08;
29.10.2009;15:13:23,0;28,01;30,44;28,83;0,00;21,44;21,51;23,98;22,08;
29.10.2009;15:13:23,0;28,01;30,44;28,83;0,00;21,44;21,49;23,95;22,08;
29.10.2009;15:13:23,0;28,01;30,44;28,83;0,00;21,44;21,49;23,95;22,08;
29.10.2009;15:13:23,0;28,01;30,44;28,83;0,00;21,44;21,51;23,95;22,08;
29.10.2009;15:13:23,0;28,01;30,44;28,83;0,00;21,44;21,49;23,95;22,08;
29.10.2009;15:13:24,0;28,01;30,44;28,83;0,00;21,44;21,49;23,95;22,08;
29.10.2009;15:13:24,0;28,01;30,44;28,83;0,00;21,44;21,49;23,95;22,08;
29.10.2009;15:13:24,0;28,01;30,44;28,83;0,00;21,44;21,49;23,95;22,08;
29.10.2009;15:13:24,0;28,01;30,44;28,83;0,00;21,44;21,49;23,95;22,08;
29.10.2009;15:13:24,0;28,01;30,44;28,83;0,00;21,44;21,51;23,95;22,08;
29.10.2009;15:13:24,0;28,01;30,44;28,83;0,00;21,44;21,49;23,95;22,10;
29.10.2009;15:13:24,0;28,01;30,44;28,83;0,00;21,44;21,51;23,95;22,08;
29.10.2009;15:13:24,0;28,01;30,44;28,83;0,00;21,44;21,51;23,95;22,08;
29.10.2009;15:13:25,0;28,01;30,44;28,83;0,00;21,44;21,49;23,95;22,08;
29.10.2009;15:13:25,0;28,01;30,44;28,83;0,00;21,44;21,51;23,95;22,08;
29.10.2009;15:13:25,0;28,01;30,44;28,83;0,00;21,44;21,51;23,95;22,08;
29.10.2009;15:13:25,0;28,01;30,44;28,83;0,00;21,44;21,49;23,95;22,08;
29.10.2009;15:13:25,0;28,01;30,44;28,83;0,00;21,44;21,49;23,95;22,08;
29.10.2009;15:13:25,0;28,01;30,44;28,83;0,00;21,44;21,49;23,95;22,08;
29.10.2009;15:13:25,0;28,01;30,44;28,83;0,00;21,44;21,49;23,95;22,08;
29.10.2009;15:13:25,0;28,01;30,44;28,83;0,00;21,44;21,49;23,95;22,08;
29.10.2009;15:13:25,0;28,01;30,44;28,83;0,00;21,44;21,49;23,95;22,08;
29.10.2009;15:13:25,0;28,01;30,44;28,83;0,00;21,44;21,49;23,95;22,08;
29.10.2009;15:13:25,0;28,01;30,44;28,83;0,00;21,44;21,49;23,95;22,08;
29.10.2009;15:13:25,0;28,01;30,44;28,83;0,00;21,44;21,49;23,95;22,08;
29.10.2009;15:13:26,0;28,01;30,44;28,83;0,00;21,44;21,49;23,95;22,08;
29.10.2009;15:13:26,0;28,01;30,44;28,83;0,00;21,44;21,49;23,95;22,08;
29.10.2009;15:13:26,0;28,01;30,44;28,83;0,00;21,44;21,49;23,95;22,08;
29.10.2009;15:13:26,0;28,01;30,44;28,83;0,00;21,44;21,51;23,98;22,08;
29.10.2009;15:13:26,0;28,01;30,44;28,83;0,00;21,44;21,51;23,95;22,08;
29.10.2009;15:13:26,0;28,01;30,44;28,83;0,00;21,44;21,49;23,95;22,08;
29.10.2009;15:13:26,0;28,01;30,44;28,83;0,00;21,44;21,51;23,98;22,08;
29.10.2009;15:13:26,0;28,01;30,44;28,83;0,00;21,44;21,51;23,95;22,08;
29.10.2009;15:13:27,0;28,01;30,44;28,83;0,00;21,44;21,49;23,95;22,08;
29.10.2009;15:13:27,0;28,01;30,44;28,83;0,00;21,44;21,51;23,95;22,08;
29.10.2009;15:13:27,0;28,01;30,44;28,83;0,00;21,44;21,49;23,95;22,08;
29.10.2009;15:13:27,0;28,01;30,44;28,83;0,00;21,44;21,49;23,95;22,08;
29.10.2009;15:13:27,0;28,01;30,44;28,83;0,00;21,44;21,49;23,95;22,08;
29.10.2009;15:13:27,0;28,01;30,44;28,83;0,00;21,44;21,49;23,95;22,08;
29.10.2009;15:13:27,0;28,01;30,44;28,83;0,00;21,44;21,49;23,95;22,08;
29.10.2009;15:13:27,0;28,01;30,44;28,83;0,00;21,44;21,51;23,95;22,08;
29.10.2009;15:13:27,0;28,01;30,44;28,83;0,00;21,44;21,49;23,95;22,08;
29.10.2009;15:13:27,0;28,01;30,44;28,83;0,00;21,44;21,49;23,95;22,08;
29.10.2009;15:13:27,0;28,01;30,44;28,83;0,00;21,44;21,49;23,95;22,08;
29.10.2009;15:13:27,0;28,01;30,44;28,83;0,00;21,44;21,49;23,95;22,08;
29.10.2009;15:13:28,0;28,01;30,44;28,83;0,00;21,44;21,49;23,95;22,08;
29.10.2009;15:13:28,0;28,01;30,44;28,83;0,00;21,44;21,49;23,95;22,08;
29.10.2009;15:13:28,0;28,01;30,44;28,83;0,00;21,44;21,49;23,95;22,08;
29.10.2009;15:13:28,0;28,01;30,44;28,83;0,00;21,44;21,49;23,95;22,08;
29.10.2009;15:13:28,0;28,01;30,44;28,83;0,00;21,44;21,49;23,95;22,08;
29.10.2009;15:13:28,0;28,01;30,44;28,83;0,00;21,44;21,49;23,95;22,08;
29.10.2009;15:13:28,0;28,01;30,44;28,83;0,00;21,44;21,51;23,95;22,08;
29.10.2009;15:13:28,0;28,01;30,44;28,83;0,00;21,44;21,51;23,95;22,08;
29.10.2009;15:13:29,0;28,01;30,44;28,83;0,00;21,44;21,49;23,95;22,08;
29.10.2009;15:13:29,0;28,01;30,44;28,83;0,00;21,44;21,49;23,95;22,08;
29.10.2009;15:13:29,0;28,01;30,44;28,83;0,00;21,44;21,51;23,95;22,08;
29.10.2009;15:13:29,0;28,01;30,44;28,83;0,00;21,44;21,51;23,95;22,08;
29.10.2009;15:13:29,0;28,01;30,44;28,83;0,00;21,44;21,49;23,95;22,08;
29.10.2009;15:13:29,0;28,01;30,44;28,83;0,00;21,44;21,49;23,95;22,08;
29.10.2009;15:13:29,0;28,01;30,44;28,83;0,00;21,44;21,49;23,95;22,08;
29.10.2009;15:13:29,0;28,01;30,44;28,83;0,00;21,44;21,49;23,95;22,08;
29.10.2009;15:13:29,0;28,01;30,44;28,83;0,00;21,44;21,51;23,95;22,08;
29.10.2009;15:13:29,0;28,01;30,44;28,83;0,00;21,44;21,51;23,95;22,08;
29.10.2009;15:13:29,0;28,01;30,44;28,83;0,00;21,44;21,49;23,95;22,08;
29.10.2009;15:13:29,0;28,01;30,44;28,83;0,00;21,44;21,49;23,95;22,08;
29.10.2009;15:13:30,0;28,01;30,44;28,83;0,00;21,44;21,49;23,95;22,08;
29.10.2009;15:13:30,0;28,01;30,44;28,83;0,00;21,44;21,49;23,95;22,08;
29.10.2009;15:13:30,0;28,01;30,44;28,83;0,00;21,44;21,49;23,95;22,08;
29.10.2009;15:13:30,0;28,01;30,44;28,83;0,00;21,44;21,49;23,95;22,08;
29.10.2009;15:13:30,0;28,01;30,44;28,83;0,00;21,44;21,51;23,95;22,08;
29.10.2009;15:13:30,0;28,01;30,44;28,83;0,00;21,44;21,51;23,95;22,08;
29.10.2009;15:13:30,0;28,01;30,44;28,83;0,00;21,44;21,49;23,95;22,08;
29.10.2009;15:13:30,0;28,01;30,44;28,83;0,00;21,44;21,49;23,95;22,08;
29.10.2009;15:13:31,0;28,01;30,44;28,83;0,00;21,44;21,49;23,95;22,08;
29.10.2009;15:13:31,0;28,01;30,44;28,83;0,00;21,44;21,49;23,95;22,08;
29.10.2009;15:13:31,0;28,01;30,44;28,83;0,00;21,44;21,49;23,95;22,08;
29.10.2009;15:13:31,0;28,01;30,44;28,83;0,00;21,44;21,49;23,95;22,08;
29.10.2009;15:13:31,0;28,01;30,44;28,83;0,00;21,44;21,51;23,95;22,08;
29.10.2009;15:13:31,0;28,01;30,44;28,83;0,00;21,44;21,51;23,95;22,08;
29.10.2009;15:13:31,0;28,01;30,44;28,83;0,00;21,44;21,51;23,95;22,08;
29.10.2009;15:13:31,0;28,01;30,44;28,83;0,00;21,44;21,49;23,95;22,08;
29.10.2009;15:13:31,0;28,01;30,44;28,83;0,00;21,44;21,49;23,95;22,08;
29.10.2009;15:13:31,0;28,01;30,44;28,83;0,00;21,44;21,51;23,95;22,08;
29.10.2009;15:13:31,0;28,01;30,44;28,83;0,00;21,44;21,49;23,95;22,08;
29.10.2009;15:13:31,0;28,01;30,44;28,83;0,00;21,44;21,49;23,95;22,08;
29.10.2009;15:13:32,0;28,01;30,44;28,83;0,00;21,44;21,49;23,95;22,08;
29.10.2009;15:13:32,0;28,01;30,44;28,83;0,00;21,44;21,49;23,95;22,08;
29.10.2009;15:13:32,0;28,01;30,44;28,83;0,00;21,44;21,51;23,95;22,08;
29.10.2009;15:13:32,0;28,01;30,44;28,83;0,00;21,44;21,49;23,95;22,08;
29.10.2009;15:13:32,0;28,01;30,44;28,83;0,00;21,44;21,49;23,95;22,08;
29.10.2009;15:13:32,0;28,01;30,44;28,83;0,00;21,44;21,49;23,95;22,08;
29.10.2009;15:13:32,0;28,01;30,44;28,83;0,00;21,44;21,51;23,95;22,08;
29.10.2009;15:13:32,0;28,01;30,44;28,83;0,00;21,44;21,49;23,95;22,08;
29.10.2009;15:13:33,0;28,01;30,44;28,83;0,00;21,44;21,49;23,95;22,08;
29.10.2009;15:13:33,0;28,01;30,44;28,83;0,00;21,44;21,49;23,95;22,08;
29.10.2009;15:13:33,0;28,01;30,44;28,83;0,00;21,44;21,51;23,95;22,08;
29.10.2009;15:13:33,0;28,01;30,44;28,83;0,00;21,44;21,49;23,95;22,08;
29.10.2009;15:13:33,0;28,01;30,44;28,83;0,00;21,44;21,49;23,95;22,08;
29.10.2009;15:13:33,0;28,01;30,44;28,83;0,00;21,44;21,49;23,95;22,08;
29.10.2009;15:13:33,0;28,01;30,44;28,83;0,00;21,44;21,51;23,95;22,08;
29.10.2009;15:13:33,0;28,01;30,44;28,83;0,00;21,44;21,51;23,95;22,05;
29.10.2009;15:13:33,0;28,01;30,44;28,83;0,00;21,44;21,49;23,95;22,08;
29.10.2009;15:13:33,0;28,01;30,44;28,83;0,00;21,44;21,49;23,95;22,08;
29.10.2009;15:13:33,0;28,01;30,44;28,83;0,00;21,44;21,49;23,95;22,08;
29.10.2009;15:13:33,0;28,01;30,44;28,83;0,00;21,44;21,49;23,95;22,08;
29.10.2009;15:13:34,0;28,01;30,44;28,83;0,00;21,44;21,49;23,95;22,08;
29.10.2009;15:13:34,0;28,01;30,44;28,83;0,00;21,44;21,49;23,95;22,08;
29.10.2009;15:13:34,0;28,01;30,44;28,83;0,00;21,44;21,49;23,95;22,08;
29.10.2009;15:13:34,0;28,01;30,44;28,83;0,00;21,44;21,49;23,95;22,08;
29.10.2009;15:13:34,0;28,01;30,44;28,83;0,00;21,44;21,49;23,95;22,08;
29.10.2009;15:13:34,0;28,01;30,44;28,83;0,00;21,44;21,51;23,95;22,08;
29.10.2009;15:13:34,0;28,01;30,44;28,83;0,00;21,44;21,49;23,95;22,08;
29.10.2009;15:13:34,0;28,01;30,44;28,83;0,00;21,44;21,49;23,95;22,08;
29.10.2009;15:13:35,0;28,01;30,44;28,83;0,00;21,44;21,51;23,95;22,08;
29.10.2009;15:13:35,0;28,01;30,44;28,83;0,00;21,44;21,51;23,95;22,08;
29.10.2009;15:13:35,0;28,01;30,44;28,83;0,00;21,44;21,49;23,95;22,08;
29.10.2009;15:13:35,0;28,01;30,44;28,83;0,00;21,44;21,49;23,95;22,08;
29.10.2009;15:13:35,0;28,01;30,44;28,83;0,00;21,44;21,49;23,95;22,08;
29.10.2009;15:13:35,0;28,01;30,44;28,83;0,00;21,44;21,51;23,95;22,05;
29.10.2009;15:13:35,0;28,01;30,44;28,83;0,00;21,44;21,51;23,95;22,05;
29.10.2009;15:13:35,0;28,01;30,44;28,83;0,00;21,44;21,49;23,95;22,05;
29.10.2009;15:13:35,0;28,01;30,44;28,83;0,00;21,44;21,51;23,95;22,05;
29.10.2009;15:13:35,0;28,01;30,44;28,83;0,00;21,44;21,51;23,95;22,08;
29.10.2009;15:13:35,0;28,01;30,44;28,83;0,00;21,44;21,49;23,95;22,08;
29.10.2009;15:13:35,0;28,01;30,44;28,83;0,00;21,44;21,49;23,95;22,08;
29.10.2009;15:13:36,0;28,01;30,44;28,83;0,00;21,44;21,51;23,95;22,05;
29.10.2009;15:13:36,0;28,01;30,44;28,83;0,00;21,44;21,49;23,95;22,05;
29.10.2009;15:13:36,0;28,01;30,44;28,83;0,00;21,44;21,49;23,95;22,05;
29.10.2009;15:13:36,0;28,01;30,44;28,83;0,00;21,44;21,49;23,95;22,08;
29.10.2009;15:13:36,0;28,01;30,44;28,83;0,00;21,44;21,51;23,95;22,08;
29.10.2009;15:13:36,0;28,01;30,44;28,83;0,00;21,44;21,49;23,95;22,08;
29.10.2009;15:13:36,0;28,01;30,44;28,83;0,00;21,44;21,49;23,95;22,08;
29.10.2009;15:13:36,0;28,01;30,44;28,83;0,00;21,44;21,51;23,95;22,08;
29.10.2009;15:13:37,0;28,01;30,44;28,83;0,00;21,44;21,49;23,95;22,05;
29.10.2009;15:13:37,0;28,01;30,44;28,83;0,00;21,44;21,49;23,95;22,08;
29.10.2009;15:13:37,0;28,01;30,44;28,83;0,00;21,44;21,49;23,95;22,05;
29.10.2009;15:13:37,0;28,01;30,44;28,83;0,00;21,44;21,51;23,95;22,05;
29.10.2009;15:13:37,0;28,01;30,44;28,83;0,00;21,44;21,49;23,95;22,05;
29.10.2009;15:13:37,0;28,01;30,44;28,83;0,00;21,44;21,49;23,95;22,05;
29.10.2009;15:13:37,0;28,01;30,44;28,83;0,00;21,44;21,49;23,95;22,08;
29.10.2009;15:13:37,0;28,01;30,44;28,83;0,00;21,44;21,49;23,95;22,05;
29.10.2009;15:13:37,0;28,01;30,44;28,83;0,00;21,44;21,49;23,95;22,05;
29.10.2009;15:13:37,0;28,01;30,44;28,83;0,00;21,44;21,49;23,95;22,08;
29.10.2009;15:13:37,0;28,01;30,44;28,83;0,00;21,44;21,51;23,95;22,05;
29.10.2009;15:13:37,0;28,01;30,44;28,83;0,00;21,44;21,49;23,95;22,05;
29.10.2009;15:13:38,0;28,01;30,44;28,83;0,00;21,44;21,49;23,95;22,05;
29.10.2009;15:13:38,0;28,01;30,44;28,83;0,00;21,44;21,49;23,95;22,05;
29.10.2009;15:13:38,0;28,01;30,44;28,83;0,00;21,44;21,51;23,95;22,08;
29.10.2009;15:13:38,0;28,01;30,44;28,83;0,00;21,44;21,51;23,95;22,05;
29.10.2009;15:13:38,0;28,01;30,44;28,83;0,00;21,44;21,51;23,95;22,05;
29.10.2009;15:13:38,0;28,01;30,44;28,83;0,00;21,44;21,51;23,95;22,08;
29.10.2009;15:13:38,0;28,01;30,44;28,83;0,00;21,44;21,49;23,95;22,08;
29.10.2009;15:13:38,0;28,01;30,44;28,83;0,00;21,44;21,49;23,95;22,08;
29.10.2009;15:13:39,0;28,01;30,44;28,83;0,00;21,44;21,51;23,95;22,05;
29.10.2009;15:13:39,0;28,01;30,44;28,83;0,00;21,44;21,51;23,95;22,05;
29.10.2009;15:13:39,0;28,01;30,44;28,83;0,00;21,44;21,51;23,95;22,05;
29.10.2009;15:13:39,0;28,01;30,44;28,83;0,00;21,44;21,49;23,95;22,05;
29.10.2009;15:13:39,0;28,01;30,44;28,83;0,00;21,44;21,51;23,95;22,05;
29.10.2009;15:13:39,0;28,01;30,44;28,83;0,00;21,44;21,51;23,95;22,05;
29.10.2009;15:13:39,0;28,01;30,44;28,83;0,00;21,44;21,51;23,95;22,05;
29.10.2009;15:13:39,0;28,01;30,44;28,83;0,00;21,44;21,49;23,95;22,05;
29.10.2009;15:13:39,0;28,01;30,44;28,83;0,00;21,44;21,49;23,95;22,08;
29.10.2009;15:13:39,0;28,01;30,44;28,83;0,00;21,44;21,49;23,95;22,05;
29.10.2009;15:13:39,0;28,01;30,44;28,83;0,00;21,44;21,49;23,95;22,08;
29.10.2009;15:13:39,0;28,01;30,44;28,83;0,00;21,44;21,51;23,95;22,08;
29.10.2009;15:13:40,0;28,01;30,44;28,83;0,00;21,44;21,51;23,95;22,08;
29.10.2009;15:13:40,0;28,01;30,44;28,83;0,00;21,44;21,51;23,95;22,05;
29.10.2009;15:13:40,0;28,01;30,44;28,83;0,00;21,44;21,49;23,95;22,05;
29.10.2009;15:13:40,0;28,01;30,44;28,83;0,00;21,44;21,49;23,95;22,05;
29.10.2009;15:13:40,0;28,01;30,44;28,83;0,00;21,44;21,49;23,95;22,05;
29.10.2009;15:13:40,0;28,01;30,44;28,83;0,00;21,44;21,49;23,95;22,08;
29.10.2009;15:13:40,0;28,01;30,44;28,83;0,00;21,44;21,49;23,95;22,05;
29.10.2009;15:13:40,0;28,01;30,44;28,83;0,00;21,44;21,49;23,95;22,05;
29.10.2009;15:13:41,0;28,01;30,44;28,83;0,00;21,44;21,51;23,95;22,05;
29.10.2009;15:13:41,0;28,01;30,44;28,83;0,00;21,44;21,49;23,95;22,05;
29.10.2009;15:13:41,0;28,01;30,44;28,83;0,00;21,44;21,49;23,95;22,05;
29.10.2009;15:13:41,0;28,01;30,44;28,83;0,00;21,44;21,49;23,95;22,05;
29.10.2009;15:13:41,0;28,01;30,44;28,83;0,00;21,44;21,49;23,95;22,05;
29.10.2009;15:13:41,0;28,01;30,44;28,83;0,00;21,44;21,49;23,95;22,05;
29.10.2009;15:13:41,0;28,01;30,44;28,83;0,00;21,44;21,49;23,95;22,05;
29.10.2009;15:13:41,0;28,01;30,44;28,83;0,00;21,44;21,51;23,95;22,08;
29.10.2009;15:13:41,0;28,01;30,44;28,83;0,00;21,44;21,49;23,95;22,05;
29.10.2009;15:13:41,0;28,01;30,44;28,83;0,00;21,44;21,51;23,95;22,05;
29.10.2009;15:13:41,0;28,01;30,44;28,83;0,00;21,44;21,51;23,95;22,05;
29.10.2009;15:13:41,0;28,01;30,44;28,83;0,00;21,44;21,51;23,95;22,05;
29.10.2009;15:13:42,0;28,01;30,44;28,83;0,00;21,44;21,51;23,95;22,05;
29.10.2009;15:13:42,0;28,01;30,44;28,83;0,00;21,44;21,49;23,95;22,05;
29.10.2009;15:13:42,0;28,01;30,44;28,83;0,00;21,44;21,49;23,92;22,05;
29.10.2009;15:13:42,0;28,01;30,44;28,83;0,00;21,47;21,51;23,95;22,05;
29.10.2009;15:13:42,0;28,01;30,44;28,83;0,00;21,44;21,51;23,95;22,05;
29.10.2009;15:13:42,0;28,01;30,44;28,83;0,00;21,44;21,49;23,95;22,05;
29.10.2009;15:13:42,0;28,01;30,44;28,83;0,00;21,44;21,49;23,95;22,05;
29.10.2009;15:13:42,0;28,01;30,44;28,83;0,00;21,44;21,49;23,95;22,05;
29.10.2009;15:13:43,0;28,01;30,44;28,83;0,00;21,44;21,49;23,95;22,05;
29.10.2009;15:13:43,0;28,01;30,44;28,83;0,00;21,44;21,49;23,95;22,05;
29.10.2009;15:13:43,0;28,01;30,44;28,83;0,00;21,44;21,49;23,95;22,05;
29.10.2009;15:13:43,0;28,01;30,44;28,83;0,00;21,44;21,51;23,92;22,05;
29.10.2009;15:13:43,0;28,01;30,44;28,83;0,00;21,44;21,51;23,95;22,05;
29.10.2009;15:13:43,0;28,01;30,44;28,83;0,00;21,44;21,51;23,95;22,05;
29.10.2009;15:13:43,0;28,01;30,44;28,83;0,00;21,44;21,49;23,95;22,05;
29.10.2009;15:13:43,0;28,01;30,44;28,83;0,00;21,44;21,51;23,95;22,05;
29.10.2009;15:13:43,0;28,01;30,44;28,83;0,00;21,44;21,49;23,95;22,05;
29.10.2009;15:13:43,0;28,01;30,44;28,83;0,00;21,44;21,49;23,95;22,05;
29.10.2009;15:13:43,0;28,01;30,44;28,83;0,00;21,44;21,51;23,95;22,05;
29.10.2009;15:13:43,0;28,01;30,44;28,83;0,00;21,44;21,49;23,95;22,05;
29.10.2009;15:13:44,0;28,01;30,44;28,83;0,00;21,44;21,51;23,95;22,05;
29.10.2009;15:13:44,0;28,01;30,44;28,83;0,00;21,44;21,51;23,95;22,05;
29.10.2009;15:13:44,0;28,01;30,44;28,83;0,00;21,44;21,51;23,95;22,05;
29.10.2009;15:13:44,0;28,01;30,44;28,83;0,00;21,44;21,51;23,95;22,05;
29.10.2009;15:13:44,0;28,01;30,44;28,83;0,00;21,44;21,51;23,95;22,05;
29.10.2009;15:13:44,0;28,01;30,44;28,83;0,00;21,44;21,51;23,92;22,05;
29.10.2009;15:13:44,0;28,01;30,44;28,83;0,00;21,44;21,51;23,95;22,05;
29.10.2009;15:13:44,0;28,01;30,44;28,83;0,00;21,44;21,51;23,95;22,05;
29.10.2009;15:13:45,0;28,01;30,44;28,83;0,00;21,44;21,49;23,92;22,05;
29.10.2009;15:13:45,0;28,01;30,44;28,83;0,00;21,44;21,49;23,95;22,05;
29.10.2009;15:13:45,0;28,01;30,44;28,83;0,00;21,44;21,51;23,95;22,05;
29.10.2009;15:13:45,0;28,01;30,44;28,83;0,00;21,44;21,49;23,95;22,05;
29.10.2009;15:13:45,0;28,01;30,44;28,83;0,00;21,44;21,49;23,92;22,05;
29.10.2009;15:13:45,0;27,98;30,41;28,80;0,00;21,44;21,51;23,95;22,05;
29.10.2009;15:13:45,0;28,01;30,44;28,83;0,00;21,44;21,49;23,95;22,05;
29.10.2009;15:13:45,0;28,01;30,44;28,83;0,00;21,44;21,51;23,92;22,05;
29.10.2009;15:13:45,0;28,01;30,44;28,83;0,00;21,44;21,49;23,92;22,05;
29.10.2009;15:13:45,0;28,01;30,44;28,83;0,00;21,44;21,51;23,95;22,05;
29.10.2009;15:13:45,0;28,01;30,44;28,83;0,00;21,44;21,51;23,95;22,05;
29.10.2009;15:13:45,0;28,01;30,44;28,83;0,00;21,44;21,51;23,95;22,05;
29.10.2009;15:13:46,0;28,01;30,44;28,83;0,00;21,44;21,51;23,95;22,05;
29.10.2009;15:13:46,0;28,01;30,44;28,83;0,00;21,44;21,49;23,95;22,05;
29.10.2009;15:13:46,0;28,01;30,44;28,83;0,00;21,44;21,51;23,95;22,05;
29.10.2009;15:13:46,0;28,01;30,44;28,83;0,00;21,44;21,51;23,95;22,05;
29.10.2009;15:13:46,0;28,01;30,44;28,83;0,00;21,44;21,49;23,95;22,05;
29.10.2009;15:13:46,0;28,01;30,44;28,83;0,00;21,44;21,51;23,95;22,05;
29.10.2009;15:13:46,0;28,01;30,44;28,83;0,00;21,44;21,49;23,95;22,05;
29.10.2009;15:13:46,0;28,01;30,44;28,83;0,00;21,44;21,49;23,95;22,05;
29.10.2009;15:13:47,0;28,01;30,44;28,83;0,00;21,44;21,51;23,95;22,05;
29.10.2009;15:13:47,0;28,01;30,44;28,83;0,00;21,44;21,51;23,92;22,05;
29.10.2009;15:13:47,0;28,01;30,44;28,83;0,00;21,44;21,51;23,92;22,05;
29.10.2009;15:13:47,0;28,01;30,44;28,83;0,00;21,44;21,51;23,95;22,05;
29.10.2009;15:13:47,0;28,01;30,44;28,83;0,00;21,44;21,51;23,92;22,05;
29.10.2009;15:13:47,0;28,01;30,44;28,83;0,00;21,44;21,51;23,95;22,05;
29.10.2009;15:13:47,0;28,01;30,44;28,83;0,00;21,44;21,49;23,95;22,05;
29.10.2009;15:13:47,0;28,01;30,44;28,83;0,00;21,44;21,51;23,92;22,05;
29.10.2009;15:13:47,0;28,01;30,44;28,83;0,00;21,44;21,51;23,95;22,05;
29.10.2009;15:13:47,0;28,01;30,44;28,83;0,00;21,44;21,51;23,92;22,05;
29.10.2009;15:13:47,0;28,01;30,44;28,83;0,00;21,44;21,49;23,95;22,05;
29.10.2009;15:13:47,0;28,01;30,44;28,83;0,00;21,44;21,51;23,95;22,05;
29.10.2009;15:13:48,0;28,01;30,44;28,83;0,00;21,44;21,49;23,95;22,05;
29.10.2009;15:13:48,0;28,01;30,44;28,83;0,00;21,44;21,49;23,95;22,05;
29.10.2009;15:13:48,0;28,01;30,44;28,83;0,00;21,44;21,51;23,95;22,05;
29.10.2009;15:13:48,0;28,01;30,44;28,83;0,00;21,44;21,51;23,92;22,05;
29.10.2009;15:13:48,0;28,01;30,44;28,83;0,00;21,44;21,49;23,95;22,05;
29.10.2009;15:13:48,0;28,01;30,44;28,83;0,00;21,44;21,51;23,95;22,05;
29.10.2009;15:13:48,0;28,01;30,44;28,83;0,00;21,44;21,51;23,92;22,05;
29.10.2009;15:13:48,0;28,01;30,44;28,83;0,00;21,44;21,51;23,92;22,05;
29.10.2009;15:13:49,0;28,01;30,44;28,83;0,00;21,44;21,51;23,95;22,05;
29.10.2009;15:13:49,0;28,01;30,44;28,83;0,00;21,44;21,49;23,95;22,05;
29.10.2009;15:13:49,0;28,01;30,44;28,83;0,00;21,44;21,51;23,92;22,05;
29.10.2009;15:13:49,0;28,01;30,44;28,83;0,00;21,44;21,49;23,92;22,05;
29.10.2009;15:13:49,0;28,01;30,44;28,83;0,00;21,44;21,51;23,92;22,05;
29.10.2009;15:13:49,0;28,01;30,44;28,83;0,00;21,44;21,51;23,95;22,05;
29.10.2009;15:13:49,0;28,01;30,44;28,83;0,00;21,44;21,49;23,95;22,05;
29.10.2009;15:13:49,0;28,01;30,44;28,83;0,00;21,44;21,51;23,92;22,05;
29.10.2009;15:13:49,0;28,01;30,44;28,83;0,00;21,44;21,51;23,95;22,05;
29.10.2009;15:13:49,0;28,01;30,44;28,83;0,00;21,44;21,51;23,92;22,05;
29.10.2009;15:13:49,0;28,01;30,44;28,83;0,00;21,44;21,51;23,95;22,05;
29.10.2009;15:13:49,0;28,01;30,44;28,83;0,00;21,44;21,49;23,95;22,05;
29.10.2009;15:13:50,0;28,01;30,44;28,83;0,00;21,44;21,49;23,92;22,05;
29.10.2009;15:13:50,0;28,01;30,44;28,83;0,00;21,44;21,51;23,92;22,05;
29.10.2009;15:13:50,0;28,01;30,44;28,83;0,00;21,44;21,51;23,95;22,05;
29.10.2009;15:13:50,0;28,01;30,44;28,83;0,00;21,44;21,51;23,92;22,05;
29.10.2009;15:13:50,0;28,01;30,44;28,83;0,00;21,44;21,51;23,92;22,05;
29.10.2009;15:13:50,0;28,01;30,44;28,83;0,00;21,44;21,51;23,92;22,05;
29.10.2009;15:13:50,0;28,01;30,44;28,83;0,00;21,44;21,51;23,92;22,05;
29.10.2009;15:13:50,0;28,01;30,44;28,83;0,00;21,44;21,51;23,92;22,05;
29.10.2009;15:13:51,0;28,01;30,44;28,83;0,00;21,44;21,51;23,95;22,05;
29.10.2009;15:13:51,0;28,01;30,44;28,83;0,00;21,44;21,51;23,95;22,05;
29.10.2009;15:13:51,0;28,01;30,44;28,83;0,00;21,44;21,51;23,92;22,05;
29.10.2009;15:13:51,0;28,01;30,44;28,83;0,00;21,44;21,51;23,95;22,05;
29.10.2009;15:13:51,0;28,01;30,44;28,83;0,00;21,44;21,51;23,92;22,05;
29.10.2009;15:13:51,0;28,01;30,44;28,83;0,00;21,44;21,51;23,92;22,05;
29.10.2009;15:13:51,0;28,01;30,44;28,83;0,00;21,44;21,51;23,92;22,05;
29.10.2009;15:13:51,0;28,01;30,44;28,83;0,00;21,44;21,51;23,92;22,05;
29.10.2009;15:13:51,0;28,01;30,44;28,83;0,00;21,44;21,49;23,92;22,02;
29.10.2009;15:13:51,0;28,01;30,44;28,83;0,00;21,44;21,51;23,92;22,05;
29.10.2009;15:13:51,0;28,01;30,44;28,83;0,00;21,44;21,51;23,92;22,05;
29.10.2009;15:13:51,0;28,01;30,44;28,83;0,00;21,44;21,51;23,92;22,05;
29.10.2009;15:13:52,0;28,01;30,44;28,83;0,00;21,44;21,51;23,92;22,05;
29.10.2009;15:13:52,0;28,01;30,44;28,83;0,00;21,44;21,49;23,92;22,05;
29.10.2009;15:13:52,0;28,01;30,44;28,83;0,00;21,44;21,51;23,92;22,05;
29.10.2009;15:13:52,0;28,01;30,44;28,83;0,00;21,44;21,51;23,92;22,05;
29.10.2009;15:13:52,0;28,01;30,44;28,83;0,00;21,44;21,51;23,92;22,05;
29.10.2009;15:13:52,0;28,01;30,44;28,83;0,00;21,44;21,51;23,92;22,05;
29.10.2009;15:13:52,0;28,01;30,44;28,83;0,00;21,44;21,51;23,92;22,05;
29.10.2009;15:13:52,0;28,01;30,44;28,83;0,00;21,44;21,51;23,92;22,02;
29.10.2009;15:13:53,0;28,01;30,44;28,83;0,00;21,44;21,51;23,95;22,02;
29.10.2009;15:13:53,0;28,01;30,44;28,83;0,00;21,44;21,49;23,92;22,05;
29.10.2009;15:13:53,0;28,01;30,44;28,83;0,00;21,44;21,49;23,92;22,05;
29.10.2009;15:13:53,0;28,01;30,44;28,83;0,00;21,44;21,51;23,95;22,05;
29.10.2009;15:13:53,0;28,01;30,44;28,83;0,00;21,44;21,51;23,92;22,05;
29.10.2009;15:13:53,0;28,01;30,44;28,83;0,00;21,44;21,51;23,92;22,05;
29.10.2009;15:13:53,0;28,01;30,44;28,83;0,00;21,44;21,51;23,92;22,05;
29.10.2009;15:13:53,0;28,01;30,44;28,83;0,00;21,44;21,51;23,92;22,02;
29.10.2009;15:13:53,0;28,01;30,44;28,83;0,00;21,44;21,51;23,92;22,05;
29.10.2009;15:13:53,0;28,01;30,44;28,83;0,00;21,44;21,51;23,92;22,05;
29.10.2009;15:13:53,0;28,01;30,44;28,83;0,00;21,44;21,51;23,92;22,05;
29.10.2009;15:13:53,0;28,01;30,44;28,83;0,00;21,44;21,49;23,92;22,02;
29.10.2009;15:13:54,0;28,01;30,44;28,83;0,00;21,44;21,51;23,95;22,02;
29.10.2009;15:13:54,0;28,01;30,44;28,83;0,00;21,44;21,51;23,92;22,05;
29.10.2009;15:13:54,0;28,01;30,44;28,83;0,00;21,44;21,49;23,92;22,05;
29.10.2009;15:13:54,0;28,01;30,44;28,83;0,00;21,44;21,49;23,92;22,02;
29.10.2009;15:13:54,0;28,01;30,44;28,83;0,00;21,44;21,51;23,92;22,05;
29.10.2009;15:13:54,0;28,01;30,44;28,83;0,00;21,44;21,51;23,92;22,05;
29.10.2009;15:13:54,0;28,01;30,44;28,83;0,00;21,44;21,51;23,92;22,02;
29.10.2009;15:13:54,0;28,01;30,44;28,83;0,00;21,44;21,51;23,95;22,02;
29.10.2009;15:13:55,0;28,01;30,44;28,83;0,00;21,44;21,51;23,92;22,02;
29.10.2009;15:13:55,0;28,01;30,44;28,83;0,00;21,44;21,51;23,92;22,05;
29.10.2009;15:13:55,0;28,01;30,44;28,83;0,00;21,44;21,49;23,92;22,05;
29.10.2009;15:13:55,0;28,01;30,44;28,83;0,00;21,44;21,51;23,92;22,02;
29.10.2009;15:13:55,0;28,01;30,44;28,83;0,00;21,44;21,51;23,92;22,02;
29.10.2009;15:13:55,0;27,98;30,41;28,80;0,00;21,44;21,51;23,92;22,02;
29.10.2009;15:13:55,0;28,01;30,44;28,83;0,00;21,44;21,51;23,92;22,02;
29.10.2009;15:13:55,0;28,01;30,44;28,83;0,00;21,44;21,51;23,95;22,02;
29.10.2009;15:13:55,0;28,01;30,44;28,83;0,00;21,44;21,51;23,92;22,02;
29.10.2009;15:13:55,0;28,01;30,44;28,83;0,00;21,44;21,51;23,92;22,05;
29.10.2009;15:13:55,0;28,01;30,44;28,83;0,00;21,44;21,51;23,92;22,02;
29.10.2009;15:13:55,0;28,01;30,44;28,83;0,00;21,47;21,51;23,92;22,02;
29.10.2009;15:13:56,0;28,01;30,44;28,83;0,00;21,44;21,51;23,92;22,05;
29.10.2009;15:13:56,0;28,01;30,44;28,83;0,00;21,44;21,51;23,92;22,05;
29.10.2009;15:13:56,0;28,01;30,44;28,83;0,00;21,44;21,51;23,92;22,02;
29.10.2009;15:13:56,0;28,01;30,44;28,83;0,00;21,44;21,51;23,92;22,05;
29.10.2009;15:13:56,0;28,01;30,44;28,83;0,00;21,44;21,51;23,92;22,05;
29.10.2009;15:13:56,0;28,01;30,44;28,83;0,00;21,44;21,51;23,92;22,02;
29.10.2009;15:13:56,0;28,01;30,44;28,83;0,00;21,44;21,51;23,92;22,05;
29.10.2009;15:13:56,0;28,01;30,44;28,83;0,00;21,47;21,51;23,92;22,02;
29.10.2009;15:13:57,0;28,01;30,44;28,83;0,00;21,44;21,51;23,92;22,05;
29.10.2009;15:13:57,0;28,01;30,44;28,83;0,00;21,44;21,51;23,92;22,02;
29.10.2009;15:13:57,0;28,01;30,44;28,83;0,00;21,44;21,51;23,92;22,02;
29.10.2009;15:13:57,0;28,01;30,44;28,83;0,00;21,44;21,51;23,92;22,02;
29.10.2009;15:13:57,0;28,01;30,44;28,83;0,00;21,44;21,51;23,92;22,02;
29.10.2009;15:13:57,0;28,01;30,44;28,83;0,00;21,44;21,51;23,92;22,02;
29.10.2009;15:13:57,0;28,01;30,44;28,83;0,00;21,44;21,51;23,92;22,05;
29.10.2009;15:13:57,0;28,01;30,44;28,83;0,00;21,44;21,51;23,92;22,02;
29.10.2009;15:13:57,0;28,01;30,44;28,83;0,00;21,44;21,51;23,92;22,02;
29.10.2009;15:13:57,0;28,01;30,44;28,83;0,00;21,44;21,51;23,92;22,02;
29.10.2009;15:13:57,0;28,01;30,44;28,83;0,00;21,44;21,51;23,92;22,02;
29.10.2009;15:13:57,0;28,01;30,44;28,83;0,00;21,44;21,51;23,92;22,02;
29.10.2009;15:13:58,0;28,01;30,44;28,83;0,00;21,44;21,51;23,92;22,02;
29.10.2009;15:13:58,0;28,01;30,44;28,83;0,00;21,44;21,51;23,92;22,02;
29.10.2009;15:13:58,0;28,01;30,44;28,83;0,00;21,44;21,51;23,92;22,02;
29.10.2009;15:13:58,0;28,01;30,44;28,83;0,00;21,44;21,51;23,92;22,02;
29.10.2009;15:13:58,0;28,01;30,44;28,83;0,00;21,44;21,51;23,92;22,02;
29.10.2009;15:13:58,0;28,01;30,44;28,83;0,00;21,44;21,51;23,92;22,02;
29.10.2009;15:13:58,0;28,01;30,44;28,83;0,00;21,44;21,51;23,92;22,02;
29.10.2009;15:13:58,0;28,01;30,44;28,83;0,00;21,44;21,51;23,92;22,02;
29.10.2009;15:13:59,0;28,01;30,44;28,83;0,00;21,44;21,49;23,92;22,02;
29.10.2009;15:13:59,0;28,01;30,44;28,83;0,00;21,44;21,51;23,92;22,02;
29.10.2009;15:13:59,0;28,01;30,44;28,83;0,00;21,44;21,51;23,92;22,02;
29.10.2009;15:13:59,0;28,01;30,44;28,83;0,00;21,44;21,51;23,92;22,02;
29.10.2009;15:13:59,0;28,01;30,44;28,83;0,00;21,44;21,51;23,92;22,05;
29.10.2009;15:13:59,0;28,01;30,44;28,83;0,00;21,44;21,51;23,92;22,02;
29.10.2009;15:13:59,0;28,01;30,44;28,83;0,00;21,44;21,51;23,92;22,02;
29.10.2009;15:13:59,0;28,01;30,44;28,83;0,00;21,44;21,51;23,92;22,02;
29.10.2009;15:13:59,0;28,01;30,44;28,83;0,00;21,44;21,51;23,92;22,02;
29.10.2009;15:13:59,0;28,01;30,44;28,83;0,00;21,44;21,51;23,92;22,02;
29.10.2009;15:13:59,0;28,01;30,44;28,83;0,00;21,44;21,51;23,92;22,02;
29.10.2009;15:13:59,0;28,01;30,44;28,83;0,00;21,44;21,51;23,92;22,02;
29.10.2009;15:14:00,0;28,01;30,44;28,83;0,00;21,44;21,51;23,92;22,02;
29.10.2009;15:14:00,0;28,01;30,44;28,83;0,00;21,44;21,49;23,92;22,02;
29.10.2009;15:14:00,0;28,01;30,44;28,83;0,00;21,44;21,49;23,92;22,02;
29.10.2009;15:14:00,0;28,01;30,44;28,83;0,00;21,44;21,51;23,92;22,02;
29.10.2009;15:14:00,0;28,01;30,44;28,83;0,00;21,44;21,51;23,92;22,02;
29.10.2009;15:14:00,0;28,01;30,44;28,83;0,00;21,44;21,51;23,92;22,02;
29.10.2009;15:14:00,0;28,01;30,44;28,83;0,00;21,44;21,51;23,92;22,02;
29.10.2009;15:14:00,0;28,01;30,44;28,83;0,00;21,44;21,51;23,92;22,02;
29.10.2009;15:14:01,0;28,01;30,44;28,83;0,00;21,44;21,51;23,92;22,02;
29.10.2009;15:14:01,0;28,01;30,44;28,83;0,00;21,44;21,51;23,92;22,02;
29.10.2009;15:14:01,0;28,01;30,44;28,83;0,00;21,44;21,51;23,92;22,02;
29.10.2009;15:14:01,0;28,01;30,44;28,83;0,00;21,44;21,51;23,92;22,02;
29.10.2009;15:14:01,0;28,01;30,44;28,83;0,00;21,44;21,51;23,92;22,02;
29.10.2009;15:14:01,0;28,01;30,44;28,83;0,00;21,44;21,51;23,92;22,02;
29.10.2009;15:14:01,0;28,01;30,44;28,83;0,00;21,44;21,51;23,92;22,02;
29.10.2009;15:14:01,0;28,01;30,44;28,83;0,00;21,44;21,51;23,92;22,02;
29.10.2009;15:14:01,0;28,01;30,44;28,83;0,00;21,44;21,51;23,92;22,02;
29.10.2009;15:14:01,0;28,01;30,44;28,83;0,00;21,44;21,49;23,92;22,02;
29.10.2009;15:14:01,0;28,01;30,44;28,83;0,00;21,44;21,51;23,92;22,02;
29.10.2009;15:14:01,0;28,01;30,44;28,83;0,00;21,44;21,51;23,92;22,02;
29.10.2009;15:14:02,0;28,01;30,44;28,83;0,00;21,44;21,51;23,92;22,02;
29.10.2009;15:14:02,0;28,01;30,44;28,83;0,00;21,44;21,51;23,92;22,02;
29.10.2009;15:14:02,0;28,01;30,44;28,83;0,00;21,44;21,51;23,92;22,02;
29.10.2009;15:14:02,0;28,01;30,44;28,83;0,00;21,44;21,51;23,92;22,02;
29.10.2009;15:14:02,0;28,01;30,44;28,83;0,00;21,44;21,51;23,92;22,02;
29.10.2009;15:14:02,0;28,01;30,44;28,83;0,00;21,44;21,49;23,92;22,02;
29.10.2009;15:14:02,0;28,01;30,44;28,83;0,00;21,44;21,51;23,92;22,02;
29.10.2009;15:14:02,0;28,01;30,44;28,83;0,00;21,44;21,51;23,92;22,02;
29.10.2009;15:14:03,0;28,01;30,44;28,83;0,00;21,44;21,51;23,92;22,02;
29.10.2009;15:14:03,0;28,01;30,44;28,83;0,00;21,44;21,51;23,92;22,02;
29.10.2009;15:14:03,0;28,01;30,44;28,83;0,00;21,44;21,51;23,92;22,02;
29.10.2009;15:14:03,0;28,01;30,44;28,83;0,00;21,44;21,49;23,92;22,02;
29.10.2009;15:14:03,0;28,01;30,44;28,83;0,00;21,47;21,51;23,92;22,02;
29.10.2009;15:14:03,0;28,01;30,44;28,83;0,00;21,47;21,51;23,92;22,02;
29.10.2009;15:14:03,0;28,01;30,44;28,83;0,00;21,44;21,51;23,92;22,02;
29.10.2009;15:14:03,0;28,01;30,44;28,83;0,00;21,44;21,51;23,92;22,02;
29.10.2009;15:14:03,0;28,01;30,44;28,83;0,00;21,47;21,51;23,92;22,02;
29.10.2009;15:14:03,0;28,01;30,44;28,83;0,00;21,44;21,51;23,92;22,02;
29.10.2009;15:14:03,0;28,01;30,44;28,83;0,00;21,47;21,49;23,92;22,02;
29.10.2009;15:14:03,0;28,01;30,44;28,83;0,00;21,44;21,51;23,92;22,02;
29.10.2009;15:14:04,0;28,01;30,44;28,83;0,00;21,44;21,51;23,92;22,02;
29.10.2009;15:14:04,0;28,01;30,44;28,83;0,00;21,44;21,51;23,92;22,02;
29.10.2009;15:14:04,0;28,01;30,44;28,83;0,00;21,44;21,49;23,92;22,02;
29.10.2009;15:14:04,0;28,01;30,44;28,83;0,00;21,44;21,51;23,92;22,02;
29.10.2009;15:14:04,0;28,01;30,44;28,83;0,00;21,44;21,51;23,92;22,02;
29.10.2009;15:14:04,0;28,01;30,44;28,83;0,00;21,44;21,49;23,92;22,02;
29.10.2009;15:14:04,0;28,01;30,44;28,83;0,00;21,44;21,51;23,92;22,02;
29.10.2009;15:14:04,0;28,01;30,44;28,83;0,00;21,44;21,51;23,92;22,02;
29.10.2009;15:14:05,0;28,01;30,44;28,83;0,00;21,44;21,51;23,89;22,02;
29.10.2009;15:14:05,0;28,01;30,44;28,83;0,00;21,44;21,51;23,89;22,02;
29.10.2009;15:14:05,0;28,01;30,44;28,83;0,00;21,47;21,51;23,89;22,02;
29.10.2009;15:14:05,0;28,01;30,44;28,83;0,00;21,44;21,51;23,86;22,02;
29.10.2009;15:14:05,0;28,01;30,44;28,83;0,00;21,44;21,51;23,86;22,02;
29.10.2009;15:14:05,0;28,01;30,44;28,83;0,00;21,44;21,51;23,86;22,02;
29.10.2009;15:14:05,0;28,01;30,44;28,83;0,00;21,44;21,51;23,86;22,02;
29.10.2009;15:14:05,0;28,01;30,44;28,83;0,00;21,44;21,51;23,83;22,02;
29.10.2009;15:14:05,0;28,01;30,44;28,83;0,00;21,44;21,51;23,83;22,02;
29.10.2009;15:14:05,0;28,01;30,44;28,83;0,00;21,44;21,49;23,83;22,02;
29.10.2009;15:14:05,0;28,01;30,44;28,83;0,00;21,44;21,51;23,83;22,02;
29.10.2009;15:14:05,0;28,01;30,44;28,83;0,00;21,44;21,51;23,83;22,02;
29.10.2009;15:14:06,0;28,01;30,44;28,83;0,00;21,47;21,51;23,80;22,02;
29.10.2009;15:14:06,0;28,01;30,44;28,83;0,00;21,44;21,51;23,80;22,02;
29.10.2009;15:14:06,0;28,01;30,44;28,83;0,00;21,44;21,51;23,80;22,02;
29.10.2009;15:14:06,0;28,01;30,44;28,83;0,00;21,44;21,51;23,80;22,02;
29.10.2009;15:14:06,0;28,01;30,44;28,83;0,00;21,47;21,49;23,77;22,02;
29.10.2009;15:14:06,0;28,01;30,44;28,83;0,00;21,44;21,51;23,77;22,02;
29.10.2009;15:14:06,0;28,01;30,44;28,83;0,00;21,44;21,51;23,77;22,02;
29.10.2009;15:14:06,0;28,01;30,44;28,83;0,00;21,44;21,51;23,77;22,02;
29.10.2009;15:14:07,0;28,01;30,44;28,83;0,00;21,44;21,51;23,74;22,02;
29.10.2009;15:14:07,0;28,01;30,44;28,83;0,00;21,44;21,51;23,74;22,02;
29.10.2009;15:14:07,0;28,01;30,44;28,83;0,00;21,44;21,51;23,74;22,02;
29.10.2009;15:14:07,0;28,01;30,44;28,83;0,00;21,44;21,51;23,74;22,02;
29.10.2009;15:14:07,0;28,01;30,44;28,83;0,00;21,44;21,51;23,74;22,02;
29.10.2009;15:14:07,0;28,01;30,44;28,83;0,00;21,44;21,51;23,72;22,02;
29.10.2009;15:14:07,0;28,01;30,44;28,83;0,00;21,44;21,51;23,72;22,02;
29.10.2009;15:14:07,0;28,01;30,44;28,83;0,00;21,44;21,51;23,72;22,02;
29.10.2009;15:14:07,0;28,01;30,44;28,83;0,00;21,44;21,51;23,72;22,02;
29.10.2009;15:14:07,0;28,01;30,44;28,83;0,00;21,44;21,51;23,72;22,02;
29.10.2009;15:14:07,0;28,01;30,44;28,83;0,00;21,47;21,51;23,69;22,02;
29.10.2009;15:14:07,0;28,01;30,44;28,83;0,00;21,44;21,51;23,69;22,02;
29.10.2009;15:14:08,0;28,01;30,44;28,83;0,00;21,44;21,51;23,69;22,02;
29.10.2009;15:14:08,0;28,01;30,44;28,83;0,00;21,44;21,51;23,69;22,02;
29.10.2009;15:14:08,0;28,01;30,44;28,83;0,00;21,44;21,49;23,66;22,02;
29.10.2009;15:14:08,0;28,01;30,44;28,83;0,00;21,44;21,51;23,66;22,02;
29.10.2009;15:14:08,0;28,01;30,44;28,83;0,00;21,44;21,51;23,66;22,02;
29.10.2009;15:14:08,0;28,01;30,44;28,83;0,00;21,47;21,51;23,66;22,02;
29.10.2009;15:14:08,0;28,01;30,44;28,83;0,00;21,44;21,51;23,66;22,02;
29.10.2009;15:14:08,0;28,01;30,44;28,83;0,00;21,44;21,51;23,66;22,00;
29.10.2009;15:14:09,0;28,01;30,44;28,83;0,00;21,44;21,51;23,66;22,02;
29.10.2009;15:14:09,0;28,01;30,44;28,83;0,00;21,44;21,51;23,66;22,02;
29.10.2009;15:14:09,0;28,01;30,44;28,83;0,00;21,44;21,51;23,63;22,02;
29.10.2009;15:14:09,0;28,01;30,44;28,83;0,00;21,44;21,51;23,63;22,02;
29.10.2009;15:14:09,0;28,01;30,44;28,83;0,00;21,44;21,51;23,63;22,02;
29.10.2009;15:14:09,0;28,01;30,44;28,83;0,00;21,44;21,51;23,63;22,02;
29.10.2009;15:14:09,0;28,01;30,44;28,83;0,00;21,44;21,51;23,63;22,02;
29.10.2009;15:14:09,0;28,01;30,44;28,83;0,00;21,44;21,49;23,60;22,02;
29.10.2009;15:14:09,0;28,01;30,44;28,83;0,00;21,44;21,51;23,60;22,02;
29.10.2009;15:14:09,0;28,01;30,44;28,83;0,00;21,44;21,51;23,60;22,02;
29.10.2009;15:14:09,0;28,01;30,44;28,83;0,00;21,44;21,51;23,60;22,02;
29.10.2009;15:14:09,0;28,01;30,44;28,83;0,00;21,44;21,51;23,60;22,02;
29.10.2009;15:14:10,0;28,01;30,44;28,83;0,00;21,44;21,51;23,57;22,02;
29.10.2009;15:14:10,0;28,01;30,44;28,83;0,00;21,44;21,51;23,57;22,02;
29.10.2009;15:14:10,0;28,01;30,44;28,83;0,00;21,44;21,51;23,57;22,02;
29.10.2009;15:14:10,0;28,01;30,44;28,83;0,00;21,44;21,51;23,57;22,02;
29.10.2009;15:14:10,0;28,01;30,44;28,83;0,00;21,44;21,49;23,57;22,02;
29.10.2009;15:14:10,0;28,01;30,44;28,83;0,00;21,44;21,51;23,57;22,02;
29.10.2009;15:14:10,0;28,01;30,44;28,83;0,00;21,44;21,51;23,57;22,02;
29.10.2009;15:14:10,0;28,01;30,44;28,83;0,00;21,44;21,51;23,57;22,02;
29.10.2009;15:14:11,0;28,01;30,44;28,83;0,00;21,47;21,51;23,54;22,02;
29.10.2009;15:14:11,0;28,01;30,44;28,83;0,00;21,44;21,51;23,54;22,02;
29.10.2009;15:14:11,0;28,01;30,44;28,83;0,00;21,44;21,51;23,54;22,02;
29.10.2009;15:14:11,0;28,01;30,44;28,83;0,00;21,47;21,51;23,54;22,02;
29.10.2009;15:14:11,0;28,01;30,44;28,83;0,00;21,44;21,51;23,54;22,00;
29.10.2009;15:14:11,0;28,01;30,44;28,83;0,00;21,44;21,51;23,54;22,02;
29.10.2009;15:14:11,0;28,01;30,44;28,83;0,00;21,44;21,51;23,52;22,02;
29.10.2009;15:14:11,0;28,01;30,44;28,83;0,00;21,44;21,51;23,52;22,02;
29.10.2009;15:14:11,0;28,01;30,44;28,83;0,00;21,47;21,51;23,52;22,02;
29.10.2009;15:14:11,0;28,01;30,44;28,83;0,00;21,44;21,51;23,52;22,02;
29.10.2009;15:14:11,0;27,88;30,30;28,70;0,00;21,44;21,49;23,52;22,02;
29.10.2009;15:14:11,0;28,01;30,44;28,83;0,00;21,44;21,51;23,52;22,00;
29.10.2009;15:14:12,0;28,01;30,44;28,83;0,00;21,44;21,51;23,52;22,00;
29.10.2009;15:14:12,0;28,01;30,44;28,83;0,00;21,44;21,51;23,49;22,02;
29.10.2009;15:14:12,0;28,01;30,44;28,83;0,00;21,44;21,51;23,49;22,02;
29.10.2009;15:14:12,0;28,01;30,44;28,83;0,00;21,44;21,51;23,49;22,02;
29.10.2009;15:14:12,0;28,01;30,44;28,83;0,00;21,44;21,51;23,49;22,02;
29.10.2009;15:14:12,0;28,01;30,44;28,83;0,00;21,44;21,49;23,49;22,02;
29.10.2009;15:14:12,0;28,01;30,44;28,83;0,00;21,44;21,51;23,49;22,02;
29.10.2009;15:14:12,0;28,01;30,44;28,83;0,00;21,47;21,51;23,49;22,02;
29.10.2009;15:14:13,0;27,67;30,04;28,47;0,00;21,44;21,51;23,49;22,02;
29.10.2009;15:14:13,0;28,01;30,44;28,83;0,00;21,47;21,51;23,46;22,02;
29.10.2009;15:14:13,0;28,01;30,44;28,83;0,00;21,44;21,51;23,46;22,02;
29.10.2009;15:14:13,0;28,01;30,44;28,83;0,00;21,44;21,51;23,46;22,02;
29.10.2009;15:14:13,0;28,01;30,44;28,83;0,00;21,44;21,51;23,46;22,02;
29.10.2009;15:14:13,0;28,01;30,44;28,83;0,00;21,44;21,51;23,46;22,02;
29.10.2009;15:14:13,0;28,01;30,44;28,83;0,00;21,44;21,51;23,46;22,02;
29.10.2009;15:14:13,0;28,01;30,44;28,83;0,00;21,44;21,49;23,46;22,02;
29.10.2009;15:14:13,0;28,01;30,44;28,83;0,00;21,44;21,51;23,46;22,00;
29.10.2009;15:14:13,0;28,01;30,44;28,83;0,00;21,44;21,51;23,43;22,02;
29.10.2009;15:14:13,0;28,01;30,44;28,83;0,00;21,44;21,51;23,43;22,02;
29.10.2009;15:14:13,0;28,01;30,44;28,83;0,00;21,44;21,51;23,43;22,02;
29.10.2009;15:14:14,0;28,01;30,44;28,83;0,00;21,44;21,49;23,43;22,02;
29.10.2009;15:14:14,0;28,01;30,44;28,83;0,00;21,44;21,51;23,43;22,00;
29.10.2009;15:14:14,0;28,01;30,44;28,83;0,00;21,44;21,51;23,43;22,02;
29.10.2009;15:14:14,0;28,01;30,44;28,83;0,00;21,44;21,51;23,40;22,02;
29.10.2009;15:14:14,0;28,01;30,44;28,83;0,00;21,44;21,51;23,40;22,00;
29.10.2009;15:14:14,0;28,01;30,44;28,83;0,00;21,44;21,51;23,40;22,02;
29.10.2009;15:14:14,0;28,01;30,44;28,83;0,00;21,44;21,51;23,40;22,02;
29.10.2009;15:14:14,0;28,01;30,44;28,83;0,00;21,47;21,51;23,40;22,02;
29.10.2009;15:14:15,0;27,82;30,22;28,63;0,00;21,44;21,51;23,40;22,00;
29.10.2009;15:14:15,0;28,01;30,44;28,83;0,00;21,44;21,51;23,40;22,00;
29.10.2009;15:14:15,0;28,01;30,44;28,83;0,00;21,44;21,51;23,40;22,02;
29.10.2009;15:14:15,0;28,01;30,44;28,83;0,00;21,44;21,51;23,37;22,02;
29.10.2009;15:14:15,0;28,01;30,44;28,83;0,00;21,44;21,51;23,40;22,00;
29.10.2009;15:14:15,0;28,01;30,44;28,83;0,00;21,44;21,49;23,37;22,02;
29.10.2009;15:14:15,0;27,79;30,15;28,60;0,00;21,47;21,51;23,37;22,00;
29.10.2009;15:14:15,0;28,01;30,44;28,83;0,00;21,44;21,51;23,37;22,00;
29.10.2009;15:14:15,0;28,01;30,44;28,83;0,00;21,44;21,51;23,37;22,00;
29.10.2009;15:14:15,0;28,01;30,44;28,83;0,00;21,44;21,51;23,37;22,02;
29.10.2009;15:14:15,0;27,82;30,19;28,63;0,00;21,44;21,51;23,37;22,02;
29.10.2009;15:14:15,0;28,01;30,44;28,83;0,00;21,44;21,51;23,37;22,00;
29.10.2009;15:14:16,0;28,01;30,44;28,83;0,00;21,44;21,51;23,37;22,02;
29.10.2009;15:14:16,0;28,01;30,44;28,83;0,00;21,47;21,51;23,37;22,00;
29.10.2009;15:14:16,0;28,01;30,44;28,83;0,00;21,44;21,51;23,34;22,00;
29.10.2009;15:14:16,0;28,01;30,44;28,83;0,00;21,44;21,51;23,37;22,00;
29.10.2009;15:14:16,0;28,01;30,44;28,83;0,00;21,44;21,51;23,34;22,00;
29.10.2009;15:14:16,0;28,01;30,44;28,83;0,00;21,44;21,51;23,34;22,02;
29.10.2009;15:14:16,0;28,01;30,44;28,83;0,00;21,44;21,51;23,34;22,00;
29.10.2009;15:14:16,0;28,01;30,44;28,83;0,00;21,44;21,51;23,34;22,00;
29.10.2009;15:14:17,0;28,01;30,44;28,83;0,00;21,44;21,51;23,34;22,00;
29.10.2009;15:14:17,0;28,01;30,44;28,83;0,00;21,44;21,51;23,34;22,00;
29.10.2009;15:14:17,0;28,01;30,44;28,83;0,00;21,44;21,51;23,32;22,02;
29.10.2009;15:14:17,0;28,01;30,44;28,83;0,00;21,44;21,51;23,32;22,00;
29.10.2009;15:14:17,0;28,01;30,44;28,83;0,00;21,44;21,51;23,34;22,00;
29.10.2009;15:14:17,0;28,01;30,44;28,83;0,00;21,44;21,51;23,32;22,00;
29.10.2009;15:14:17,0;28,01;30,44;28,83;0,00;21,44;21,51;23,32;22,00;
29.10.2009;15:14:17,0;28,01;30,44;28,83;0,00;21,44;21,51;23,32;22,00;
29.10.2009;15:14:17,0;28,01;30,44;28,83;0,00;21,44;21,51;23,32;22,00;
29.10.2009;15:14:17,0;28,01;30,44;28,83;0,00;21,44;21,51;23,32;22,00;
29.10.2009;15:14:17,0;28,01;30,44;28,83;0,00;21,44;21,51;23,32;22,00;
29.10.2009;15:14:17,0;28,01;30,44;28,83;0,00;21,47;21,51;23,32;22,02;
29.10.2009;15:14:18,0;28,01;30,44;28,83;0,00;21,44;21,51;23,32;22,00;
29.10.2009;15:14:18,0;28,01;30,44;28,83;0,00;21,44;21,51;23,32;22,00;
29.10.2009;15:14:18,0;28,01;30,44;28,83;0,00;21,44;21,51;23,32;22,00;
29.10.2009;15:14:18,0;28,01;30,44;28,83;0,00;21,44;21,51;23,29;22,02;
29.10.2009;15:14:18,0;28,01;30,44;28,83;0,00;21,44;21,51;23,29;22,00;
29.10.2009;15:14:18,0;28,01;30,44;28,83;0,00;21,44;21,51;23,29;22,00;
29.10.2009;15:14:18,0;28,01;30,44;28,83;0,00;21,44;21,51;23,29;22,00;
29.10.2009;15:14:18,0;28,01;30,44;28,83;0,00;21,44;21,51;23,29;22,00;
29.10.2009;15:14:19,0;28,01;30,44;28,83;0,00;21,47;21,51;23,29;22,00;
29.10.2009;15:14:19,0;28,01;30,44;28,83;0,00;21,44;21,51;23,29;22,00;
29.10.2009;15:14:19,0;28,01;30,44;28,83;0,00;21,44;21,51;23,29;22,00;
29.10.2009;15:14:19,0;28,01;30,44;28,83;0,00;21,44;21,51;23,29;22,00;
29.10.2009;15:14:19,0;28,01;30,44;28,83;0,00;21,44;21,51;23,26;22,00;
29.10.2009;15:14:19,0;28,01;30,44;28,83;0,00;21,44;21,51;23,26;22,00;
29.10.2009;15:14:19,0;28,01;30,44;28,83;0,00;21,44;21,51;23,26;22,00;
29.10.2009;15:14:19,0;28,01;30,44;28,83;0,00;21,44;21,51;23,26;22,00;
29.10.2009;15:14:19,0;28,01;30,44;28,83;0,00;21,44;21,51;23,26;22,00;
29.10.2009;15:14:19,0;28,01;30,44;28,83;0,00;21,44;21,51;23,26;22,00;
29.10.2009;15:14:19,0;28,01;30,44;28,83;0,00;21,44;21,51;23,26;22,00;
29.10.2009;15:14:19,0;28,01;30,44;28,83;0,00;21,44;21,51;23,26;22,00;
29.10.2009;15:14:20,0;28,01;30,44;28,83;0,00;21,47;21,51;23,26;22,00;
29.10.2009;15:14:20,0;28,01;30,44;28,83;0,00;21,47;21,51;23,26;22,00;
29.10.2009;15:14:20,0;28,01;30,44;28,83;0,00;21,44;21,51;23,26;22,00;
29.10.2009;15:14:20,0;28,01;30,44;28,83;0,00;21,44;21,51;23,26;22,00;
29.10.2009;15:14:20,0;28,01;30,44;28,83;0,00;21,44;21,51;23,26;22,00;
29.10.2009;15:14:20,0;28,01;30,44;28,83;0,00;21,44;21,51;23,26;22,00;
29.10.2009;15:14:20,0;28,01;30,44;28,83;0,00;21,44;21,51;23,23;22,00;
29.10.2009;15:14:20,0;28,01;30,44;28,83;0,00;21,44;21,51;23,23;22,00;
29.10.2009;15:14:21,0;28,01;30,44;28,83;0,00;21,47;21,51;23,23;22,00;
29.10.2009;15:14:21,0;28,01;30,44;28,83;0,00;21,44;21,51;23,23;22,00;
29.10.2009;15:14:21,0;28,01;30,44;28,83;0,00;21,44;21,51;23,23;22,00;
29.10.2009;15:14:21,0;28,01;30,44;28,83;0,00;21,44;21,49;23,23;22,00;
29.10.2009;15:14:21,0;28,01;30,44;28,83;0,00;21,44;21,51;23,23;22,00;
29.10.2009;15:14:21,0;28,01;30,44;28,83;0,00;21,44;21,51;23,23;22,00;
29.10.2009;15:14:21,0;28,01;30,44;28,83;0,00;21,44;21,51;23,23;22,00;
29.10.2009;15:14:21,0;28,01;30,44;28,83;0,00;21,44;21,51;23,23;22,00;
29.10.2009;15:14:21,0;28,01;30,44;28,83;0,00;21,44;21,51;23,23;22,00;
29.10.2009;15:14:21,0;28,01;30,44;28,83;0,00;21,44;21,51;23,23;22,00;
29.10.2009;15:14:21,0;28,01;30,44;28,83;0,00;21,44;21,51;23,20;22,00;
29.10.2009;15:14:21,0;28,01;30,44;28,83;0,00;21,44;21,51;23,20;22,00;
29.10.2009;15:14:22,0;28,01;30,44;28,83;0,00;21,44;21,51;23,20;22,00;
29.10.2009;15:14:22,0;28,01;30,44;28,83;0,00;21,44;21,51;23,20;22,00;
29.10.2009;15:14:22,0;28,01;30,44;28,83;0,00;21,44;21,51;23,20;22,00;
29.10.2009;15:14:22,0;28,01;30,44;28,83;0,00;21,47;21,51;23,20;22,00;
29.10.2009;15:14:22,0;28,01;30,44;28,83;0,00;21,47;21,51;23,20;22,00;
29.10.2009;15:14:22,0;28,01;30,44;28,83;0,00;21,44;21,51;23,20;22,00;
29.10.2009;15:14:22,0;28,01;30,44;28,83;0,00;21,44;21,51;23,20;22,00;
29.10.2009;15:14:22,0;28,01;30,44;28,83;0,00;21,44;21,51;23,20;22,00;
29.10.2009;15:14:23,0;28,01;30,44;28,83;0,00;21,44;21,51;23,20;22,00;
29.10.2009;15:14:23,0;28,01;30,44;28,83;0,00;21,44;21,51;23,18;22,00;
29.10.2009;15:14:23,0;28,01;30,44;28,83;0,00;21,44;21,51;23,18;22,00;
29.10.2009;15:14:23,0;28,01;30,44;28,83;0,00;21,47;21,51;23,18;22,00;
29.10.2009;15:14:23,0;28,01;30,44;28,83;0,00;21,44;21,51;23,18;22,00;
29.10.2009;15:14:23,0;28,01;30,44;28,83;0,00;21,44;21,51;23,18;22,00;
29.10.2009;15:14:23,0;28,01;30,44;28,83;0,00;21,44;21,51;23,18;22,00;
29.10.2009;15:14:23,0;28,01;30,44;28,83;0,00;21,47;21,51;23,18;22,00;
29.10.2009;15:14:23,0;28,01;30,44;28,83;0,00;21,47;21,51;23,18;22,00;
29.10.2009;15:14:23,0;28,01;30,44;28,83;0,00;21,44;21,51;23,18;22,00;
29.10.2009;15:14:23,0;28,01;30,44;28,83;0,00;21,44;21,51;23,18;22,00;
29.10.2009;15:14:23,0;28,01;30,44;28,83;0,00;21,44;21,51;23,18;22,00;
29.10.2009;15:14:24,0;28,01;30,44;28,83;0,00;21,44;21,49;23,18;22,00;
29.10.2009;15:14:24,0;28,01;30,44;28,83;0,00;21,44;21,51;23,18;22,00;
29.10.2009;15:14:24,0;28,01;30,44;28,83;0,00;21,44;21,51;23,18;22,00;
29.10.2009;15:14:24,0;28,01;30,44;28,83;0,00;21,44;21,51;23,18;22,00;
29.10.2009;15:14:24,0;28,01;30,44;28,83;0,00;21,44;21,51;23,15;22,00;
29.10.2009;15:14:24,0;28,01;30,44;28,83;0,00;21,44;21,51;23,15;22,00;
29.10.2009;15:14:24,0;28,01;30,44;28,83;0,00;21,44;21,51;23,15;22,00;
29.10.2009;15:14:24,0;28,01;30,44;28,83;0,00;21,44;21,51;23,15;22,00;
29.10.2009;15:14:25,0;28,01;30,44;28,83;0,00;21,44;21,51;23,15;22,00;
29.10.2009;15:14:25,0;28,01;30,44;28,83;0,00;21,44;21,51;23,15;22,00;
29.10.2009;15:14:25,0;28,01;30,44;28,83;0,00;21,44;21,51;23,15;22,00;
29.10.2009;15:14:25,0;28,01;30,44;28,83;0,00;21,44;21,51;23,15;22,00;
29.10.2009;15:14:25,0;28,01;30,44;28,83;0,00;21,44;21,51;23,15;22,00;
29.10.2009;15:14:25,0;28,01;30,44;28,83;0,00;21,44;21,51;23,15;22,00;
29.10.2009;15:14:25,0;28,01;30,44;28,83;0,00;21,44;21,51;23,15;22,00;
29.10.2009;15:14:25,0;28,01;30,44;28,83;0,00;21,47;21,51;23,15;22,00;
29.10.2009;15:14:25,0;28,01;30,44;28,83;0,00;21,44;21,51;23,15;22,00;
29.10.2009;15:14:25,0;28,01;30,44;28,83;0,00;21,47;21,51;23,15;22,00;
29.10.2009;15:14:25,0;28,01;30,44;28,83;0,00;21,44;21,51;23,12;22,00;
29.10.2009;15:14:25,0;28,01;30,44;28,83;0,00;21,44;21,51;23,15;22,00;
29.10.2009;15:14:26,0;28,01;30,44;28,83;0,00;21,44;21,51;23,12;22,00;
29.10.2009;15:14:26,0;28,01;30,44;28,83;0,00;21,44;21,51;23,12;22,00;
29.10.2009;15:14:26,0;28,01;30,44;28,83;0,00;21,44;21,51;23,12;22,00;
29.10.2009;15:14:26,0;28,01;30,44;28,83;0,00;21,47;21,51;23,12;22,00;
29.10.2009;15:14:26,0;28,01;30,44;28,83;0,00;21,44;21,51;23,12;22,00;
29.10.2009;15:14:26,0;28,01;30,44;28,83;0,00;21,44;21,51;23,12;22,00;
29.10.2009;15:14:26,0;28,01;30,44;28,83;0,00;21,44;21,51;23,12;22,00;
29.10.2009;15:14:26,0;28,01;30,44;28,83;0,00;21,44;21,51;23,12;22,00;
29.10.2009;15:14:27,0;28,01;30,44;28,83;0,00;21,44;21,51;23,12;22,00;
29.10.2009;15:14:27,0;28,01;30,44;28,83;0,00;21,44;21,51;23,12;22,00;
29.10.2009;15:14:27,0;28,01;30,44;28,83;0,00;21,44;21,51;23,12;22,00;
29.10.2009;15:14:27,0;28,01;30,44;28,83;0,00;21,47;21,51;23,09;22,00;
29.10.2009;15:14:27,0;28,01;30,44;28,83;0,00;21,47;21,51;23,12;22,00;
29.10.2009;15:14:27,0;28,01;30,44;28,83;0,00;21,44;21,51;23,12;22,00;
29.10.2009;15:14:27,0;28,01;30,44;28,83;0,00;21,44;21,51;23,09;22,00;
29.10.2009;15:14:27,0;28,01;30,44;28,83;0,00;21,44;21,51;23,09;22,00;
29.10.2009;15:14:27,0;28,01;30,44;28,83;0,00;21,44;21,51;23,09;22,00;
29.10.2009;15:14:27,0;28,01;30,44;28,83;0,00;21,47;21,51;23,09;22,00;
29.10.2009;15:14:27,0;28,01;30,44;28,83;0,00;21,44;21,51;23,09;22,00;
29.10.2009;15:14:27,0;28,01;30,44;28,83;0,00;21,44;21,51;23,09;22,00;
29.10.2009;15:14:28,0;28,01;30,44;28,83;0,00;21,44;21,51;23,09;22,00;
29.10.2009;15:14:28,0;28,01;30,44;28,83;0,00;21,44;21,51;23,09;22,00;
29.10.2009;15:14:28,0;28,01;30,44;28,83;0,00;21,44;21,51;23,09;22,00;
29.10.2009;15:14:28,0;28,01;30,44;28,83;0,00;21,44;21,51;23,09;22,00;
29.10.2009;15:14:28,0;28,01;30,44;28,83;0,00;21,44;21,51;23,09;22,00;
29.10.2009;15:14:28,0;28,01;30,44;28,83;0,00;21,44;21,51;23,09;22,00;
29.10.2009;15:14:28,0;28,01;30,44;28,83;0,00;21,44;21,51;23,09;22,00;
29.10.2009;15:14:28,0;28,01;30,44;28,83;0,00;21,44;21,51;23,09;22,00;
29.10.2009;15:14:29,0;28,01;30,44;28,83;0,00;21,44;21,51;23,09;22,00;
29.10.2009;15:14:29,0;28,01;30,44;28,83;0,00;21,44;21,51;23,06;22,00;
29.10.2009;15:14:29,0;28,01;30,44;28,83;0,00;21,44;21,51;23,09;22,00;
29.10.2009;15:14:29,0;28,01;30,44;28,83;0,00;21,47;21,51;23,09;22,00;
29.10.2009;15:14:29,0;28,01;30,44;28,83;0,00;21,44;21,51;23,09;22,00;
29.10.2009;15:14:29,0;28,01;30,44;28,83;0,00;21,44;21,51;23,09;22,00;
29.10.2009;15:14:29,0;28,01;30,44;28,83;0,00;21,44;21,51;23,09;22,00;
29.10.2009;15:14:29,0;28,01;30,44;28,83;0,00;21,44;21,51;23,09;22,00;
29.10.2009;15:14:29,0;28,01;30,44;28,83;0,00;21,44;21,51;23,09;22,00;
29.10.2009;15:14:29,0;28,01;30,44;28,83;0,00;21,44;21,51;23,09;22,00;
29.10.2009;15:14:29,0;28,01;30,44;28,83;0,00;21,44;21,51;23,06;22,00;
29.10.2009;15:14:29,0;28,01;30,44;28,83;0,00;21,47;21,51;23,06;22,00;
29.10.2009;15:14:30,0;28,01;30,44;28,83;0,00;21,44;21,51;23,06;22,00;
29.10.2009;15:14:30,0;27,98;30,41;28,76;0,00;21,44;21,51;23,06;22,00;
29.10.2009;15:14:30,0;27,98;30,41;28,80;0,00;21,44;21,51;23,06;22,00;
29.10.2009;15:14:30,0;27,98;30,41;28,80;0,00;21,47;21,51;23,06;22,00;
29.10.2009;15:14:30,0;28,01;30,44;28,83;0,00;21,47;21,51;23,06;22,00;
29.10.2009;15:14:30,0;28,01;30,44;28,83;0,00;21,44;21,51;23,06;22,00;
29.10.2009;15:14:30,0;28,01;30,44;28,83;0,00;21,44;21,51;23,06;22,00;
29.10.2009;15:14:30,0;28,01;30,44;28,83;0,00;21,47;21,51;23,06;22,00;
29.10.2009;15:14:31,0;28,01;30,44;28,83;0,00;21,44;21,51;23,06;22,00;
29.10.2009;15:14:31,0;28,01;30,44;28,83;0,00;21,44;21,51;23,06;22,00;
29.10.2009;15:14:31,0;28,01;30,44;28,83;0,00;21,44;21,51;23,04;22,00;
29.10.2009;15:14:31,0;28,01;30,44;28,83;0,00;21,44;21,51;23,06;22,00;
29.10.2009;15:14:31,0;28,01;30,44;28,83;0,00;21,44;21,51;23,04;22,00;
29.10.2009;15:14:31,0;28,01;30,44;28,83;0,00;21,47;21,51;23,06;22,00;
29.10.2009;15:14:31,0;28,01;30,44;28,83;0,00;21,44;21,51;23,06;22,00;
29.10.2009;15:14:31,0;28,01;30,44;28,83;0,00;21,47;21,51;23,04;22,00;
29.10.2009;15:14:31,0;28,01;30,44;28,83;0,00;21,44;21,51;23,04;22,00;
29.10.2009;15:14:31,0;28,01;30,44;28,83;0,00;21,44;21,51;23,04;22,00;
29.10.2009;15:14:31,0;28,01;30,41;28,80;0,00;21,44;21,51;23,04;22,00;
29.10.2009;15:14:31,0;28,01;30,44;28,83;0,00;21,44;21,51;23,04;22,00;
29.10.2009;15:14:32,0;28,01;30,44;28,83;0,00;21,47;21,51;23,04;22,00;
29.10.2009;15:14:32,0;28,01;30,44;28,83;0,00;21,44;21,51;23,04;22,00;
29.10.2009;15:14:32,0;28,01;30,44;28,83;0,00;21,44;21,51;23,04;22,00;
29.10.2009;15:14:32,0;28,01;30,44;28,83;0,00;21,44;21,51;23,04;22,00;
29.10.2009;15:14:32,0;28,01;30,44;28,83;0,00;21,47;21,51;23,04;22,00;
29.10.2009;15:14:32,0;28,01;30,44;28,83;0,00;21,44;21,51;23,04;22,00;
29.10.2009;15:14:32,0;28,01;30,44;28,83;0,00;21,44;21,51;23,04;22,00;
29.10.2009;15:14:32,0;28,01;30,44;28,83;0,00;21,44;21,51;23,01;22,00;
29.10.2009;15:14:33,0;28,01;30,44;28,83;0,00;21,44;21,51;23,04;21,97;
29.10.2009;15:14:33,0;28,01;30,44;28,83;0,00;21,44;21,51;23,01;21,97;
29.10.2009;15:14:33,0;28,01;30,44;28,83;0,00;21,44;21,51;23,01;22,00;
29.10.2009;15:14:33,0;28,01;30,44;28,83;0,00;21,44;21,51;23,04;22,00;
29.10.2009;15:14:33,0;28,01;30,44;28,83;0,00;21,47;21,51;23,01;22,00;
29.10.2009;15:14:33,0;28,01;30,44;28,83;0,00;21,44;21,51;23,01;21,97;
29.10.2009;15:14:33,0;28,01;30,44;28,83;0,00;21,44;21,51;23,01;22,00;
29.10.2009;15:14:33,0;28,01;30,44;28,83;0,00;21,44;21,51;22,98;22,02;
29.10.2009;15:14:33,0;28,01;30,44;28,83;0,00;21,44;21,51;22,95;22,00;
29.10.2009;15:14:33,0;28,01;30,44;28,83;0,00;21,44;21,51;22,92;21,95;
29.10.2009;15:14:33,0;28,01;30,44;28,83;0,00;21,47;21,51;22,90;21,92;
29.10.2009;15:14:33,0;28,01;30,44;28,83;0,00;21,44;21,51;22,90;21,89;
29.10.2009;15:14:34,0;28,01;30,44;28,83;0,00;21,44;21,51;22,87;21,89;
29.10.2009;15:14:34,0;28,01;30,44;28,83;0,00;21,44;21,51;22,87;21,87;
29.10.2009;15:14:34,0;28,01;30,44;28,83;0,00;21,44;21,51;22,87;21,87;
29.10.2009;15:14:34,0;28,01;30,44;28,83;0,00;21,44;21,51;22,87;21,84;
29.10.2009;15:14:34,0;28,01;30,44;28,83;0,00;21,47;21,51;22,84;21,84;
29.10.2009;15:14:34,0;28,01;30,44;28,83;0,00;21,44;21,51;22,87;21,84;
29.10.2009;15:14:34,0;28,01;30,44;28,83;0,00;21,44;21,51;22,87;21,82;
29.10.2009;15:14:34,0;28,01;30,44;28,83;0,00;21,44;21,51;22,84;21,82;
29.10.2009;15:14:35,0;28,01;30,44;28,83;0,00;21,44;21,51;22,84;21,82;
29.10.2009;15:14:35,0;27,98;30,41;28,80;0,00;21,44;21,51;22,84;21,82;
29.10.2009;15:14:35,0;28,01;30,44;28,83;0,00;21,47;21,51;22,84;21,82;
29.10.2009;15:14:35,0;28,01;30,44;28,83;0,00;21,44;21,51;22,84;21,82;
29.10.2009;15:14:35,0;28,01;30,44;28,83;0,00;21,44;21,51;22,84;21,82;
29.10.2009;15:14:35,0;27,98;30,37;28,80;0,00;21,44;21,51;22,81;21,79;
29.10.2009;15:14:35,0;28,01;30,44;28,83;0,00;21,47;21,51;22,84;21,79;
29.10.2009;15:14:35,0;28,01;30,41;28,83;0,00;21,44;21,51;22,81;21,79;
