# Supplementary material for: Measurement of Thermal Effects of Doppler Ultrasound: An In Vitro Study
Source: PLoS One. 2015 Aug 24;10(8):e0135717. doi: 10.1371/journal.pone.0135717 (PMC4547707; doi:10.1371/journal.pone.0135717)
Supplement: S1 File — (ZIP) [file pone.0135717.s001.zip › rawData_4PlosOne/surface/tempdata_test5.ASC]

DASYLab - V 9.00.00
Schaltbildname : temp_messung_gyn
Aufgenommen am : 29.10.2009, 15:17:13
Blocklaenge    : 4
Delta          : 0.1 sec.
Kanalzahl      : 8

Thermodaten
Datum;Uhrzeit;Schreiben 0 [V];Schreiben 1 [V];Schreiben 2 [V];Schreiben 3 [V];Schreiben 4 [V];Schreiben 5 [V];Schreiben 6 [V];Schreiben 7 [V];
29.10.2009;15:17:13,0;28,01;30,44;28,83;0,00;21,47;21,54;23,15;23,24;
29.10.2009;15:17:13,0;28,01;30,44;28,83;0,00;21,47;21,54;23,15;23,24;
29.10.2009;15:17:13,0;28,01;30,44;28,83;0,00;21,49;21,54;23,15;23,24;
29.10.2009;15:17:13,0;28,01;30,44;28,83;0,00;21,47;21,54;23,15;23,24;
29.10.2009;15:17:13,0;28,01;30,44;28,83;0,00;21,47;21,54;23,15;23,24;
29.10.2009;15:17:13,0;28,01;30,44;28,83;0,00;21,47;21,54;23,15;23,24;
29.10.2009;15:17:13,0;28,01;30,44;28,83;0,00;21,49;21,54;23,15;23,27;
29.10.2009;15:17:13,0;28,01;30,44;28,83;0,00;21,47;21,54;23,15;23,24;
29.10.2009;15:17:14,0;28,01;30,44;28,83;0,00;21,47;21,54;23,15;23,24;
29.10.2009;15:17:14,0;28,01;30,44;28,83;0,00;21,47;21,54;23,15;23,24;
29.10.2009;15:17:14,0;27,95;30,37;28,76;0,00;21,47;21,54;23,15;23,24;
29.10.2009;15:17:14,0;28,01;30,44;28,83;0,00;21,47;21,54;23,15;23,24;
29.10.2009;15:17:14,0;28,01;30,44;28,83;0,00;21,47;21,54;23,15;23,24;
29.10.2009;15:17:14,0;28,01;30,44;28,83;0,00;21,47;21,54;23,15;23,24;
29.10.2009;15:17:14,0;28,01;30,44;28,83;0,00;21,47;21,54;23,15;23,27;
29.10.2009;15:17:14,0;28,01;30,44;28,83;0,00;21,47;21,54;23,15;23,24;
29.10.2009;15:17:14,0;28,01;30,44;28,83;0,00;21,47;21,54;23,15;23,27;
29.10.2009;15:17:14,0;28,01;30,44;28,83;0,00;21,47;21,54;23,15;23,27;
29.10.2009;15:17:14,0;28,01;30,44;28,83;0,00;21,47;21,54;23,15;23,27;
29.10.2009;15:17:14,0;28,01;30,44;28,83;0,00;21,47;21,54;23,15;23,24;
29.10.2009;15:17:15,0;27,95;30,37;28,76;0,00;21,47;21,54;23,15;23,27;
29.10.2009;15:17:15,0;28,01;30,44;28,83;0,00;21,47;21,54;23,15;23,27;
29.10.2009;15:17:15,0;27,76;30,15;28,57;0,00;21,47;21,54;23,15;23,27;
29.10.2009;15:17:15,0;28,01;30,44;28,83;0,00;21,47;21,54;23,15;23,27;
29.10.2009;15:17:15,0;28,01;30,44;28,83;0,00;21,47;21,54;23,15;23,27;
29.10.2009;15:17:15,0;28,01;30,44;28,83;0,00;21,47;21,54;23,15;23,27;
29.10.2009;15:17:15,0;28,01;30,44;28,83;0,00;21,47;21,54;23,15;23,24;
29.10.2009;15:17:15,0;28,01;30,44;28,83;0,00;21,47;21,54;23,15;23,27;
29.10.2009;15:17:16,0;28,01;30,44;28,83;0,00;21,47;21,54;23,15;23,27;
29.10.2009;15:17:16,0;28,01;30,44;28,83;0,00;21,47;21,54;23,15;23,27;
29.10.2009;15:17:16,0;28,01;30,44;28,83;0,00;21,47;21,54;23,15;23,27;
29.10.2009;15:17:16,0;28,01;30,44;28,83;0,00;21,49;21,54;23,15;23,24;
29.10.2009;15:17:16,0;27,36;29,68;28,14;0,00;21,47;21,54;23,18;23,27;
29.10.2009;15:17:16,0;28,01;30,44;28,83;0,00;21,47;21,54;23,15;23,27;
29.10.2009;15:17:16,0;28,01;30,44;28,83;0,00;21,47;21,54;23,15;23,27;
29.10.2009;15:17:16,0;28,01;30,44;28,83;0,00;21,47;21,54;23,15;23,24;
29.10.2009;15:17:16,0;28,01;30,44;28,83;0,00;21,47;21,54;23,15;23,27;
29.10.2009;15:17:16,0;28,01;30,44;28,83;0,00;21,47;21,54;23,15;23,27;
29.10.2009;15:17:16,0;28,01;30,44;28,83;0,00;21,47;21,54;23,18;23,27;
29.10.2009;15:17:16,0;28,01;30,44;28,83;0,00;21,47;21,54;23,18;23,27;
29.10.2009;15:17:17,0;27,98;30,41;28,80;0,00;21,49;21,54;23,18;23,24;
29.10.2009;15:17:17,0;28,01;30,44;28,83;0,00;21,47;21,54;23,18;23,24;
29.10.2009;15:17:17,0;27,70;30,08;28,53;0,00;21,49;21,54;23,18;23,27;
29.10.2009;15:17:17,0;28,01;30,44;28,83;0,00;21,47;21,54;23,15;23,27;
29.10.2009;15:17:17,0;28,01;30,44;28,83;0,00;21,47;21,54;23,15;23,27;
29.10.2009;15:17:17,0;28,01;30,44;28,83;0,00;21,47;21,54;23,15;23,27;
29.10.2009;15:17:17,0;28,01;30,44;28,83;0,00;21,47;21,54;23,15;23,27;
29.10.2009;15:17:17,0;28,01;30,44;28,83;0,00;21,47;21,54;23,18;23,27;
29.10.2009;15:17:18,0;28,01;30,44;28,83;0,00;21,47;21,54;23,18;23,27;
29.10.2009;15:17:18,0;28,01;30,44;28,83;0,00;21,47;21,54;23,18;23,27;
29.10.2009;15:17:18,0;27,91;30,30;28,70;0,00;21,47;21,54;23,18;23,27;
29.10.2009;15:17:18,0;28,01;30,44;28,83;0,00;21,47;21,54;23,18;23,27;
29.10.2009;15:17:18,0;27,73;30,12;28,53;0,00;21,49;21,54;23,18;23,27;
29.10.2009;15:17:18,0;28,01;30,44;28,83;0,00;21,47;21,54;23,18;23,27;
29.10.2009;15:17:18,0;28,01;30,44;28,83;0,00;21,47;21,54;23,18;23,27;
29.10.2009;15:17:18,0;28,01;30,44;28,83;0,00;21,47;21,54;23,18;23,27;
29.10.2009;15:17:18,0;28,01;30,44;28,83;0,00;21,47;21,54;23,18;23,27;
29.10.2009;15:17:18,0;28,01;30,44;28,83;0,00;21,49;21,54;23,18;23,27;
29.10.2009;15:17:18,0;28,01;30,44;28,83;0,00;21,47;21,54;23,18;23,27;
29.10.2009;15:17:18,0;28,01;30,44;28,83;0,00;21,47;21,54;23,18;23,27;
29.10.2009;15:17:19,0;28,01;30,44;28,83;0,00;21,47;21,54;23,18;23,27;
29.10.2009;15:17:19,0;28,01;30,44;28,83;0,00;21,49;21,54;23,18;23,27;
29.10.2009;15:17:19,0;27,70;30,12;28,53;0,00;21,47;21,54;23,18;23,27;
29.10.2009;15:17:19,0;28,01;30,44;28,83;0,00;21,47;21,54;23,18;23,27;
29.10.2009;15:17:19,0;28,01;30,44;28,83;0,00;21,47;21,54;23,18;23,27;
29.10.2009;15:17:19,0;28,01;30,44;28,83;0,00;21,47;21,54;23,18;23,27;
29.10.2009;15:17:19,0;28,01;30,44;28,83;0,00;21,47;21,54;23,18;23,30;
29.10.2009;15:17:19,0;28,01;30,44;28,83;0,00;21,47;21,54;23,18;23,27;
29.10.2009;15:17:20,0;28,01;30,44;28,83;0,00;21,47;21,54;23,18;23,27;
29.10.2009;15:17:20,0;28,01;30,44;28,83;0,00;21,47;21,54;23,18;23,27;
29.10.2009;15:17:20,0;28,01;30,41;28,83;0,00;21,47;21,54;23,18;23,27;
29.10.2009;15:17:20,0;28,01;30,44;28,83;0,00;21,47;21,54;23,18;23,27;
29.10.2009;15:17:20,0;27,79;30,19;28,60;0,00;21,47;21,54;23,18;23,27;
29.10.2009;15:17:20,0;28,01;30,44;28,83;0,00;21,47;21,54;23,18;23,27;
29.10.2009;15:17:20,0;28,01;30,44;28,83;0,00;21,47;21,54;23,18;23,27;
29.10.2009;15:17:20,0;28,01;30,44;28,83;0,00;21,47;21,54;23,18;23,27;
29.10.2009;15:17:20,0;28,01;30,44;28,83;0,00;21,47;21,54;23,18;23,30;
29.10.2009;15:17:20,0;28,01;30,44;28,83;0,00;21,47;21,54;23,18;23,30;
29.10.2009;15:17:20,0;28,01;30,44;28,83;0,00;21,47;21,54;23,18;23,27;
29.10.2009;15:17:20,0;28,01;30,44;28,83;0,00;21,47;21,54;23,18;23,30;
29.10.2009;15:17:21,0;28,01;30,44;28,83;0,00;21,47;21,54;23,18;23,27;
29.10.2009;15:17:21,0;28,01;30,44;28,83;0,00;21,47;21,54;23,18;23,27;
29.10.2009;15:17:21,0;27,95;30,37;28,76;0,00;21,47;21,54;23,18;23,30;
29.10.2009;15:17:21,0;28,01;30,44;28,83;0,00;21,47;21,54;23,18;23,27;
29.10.2009;15:17:21,0;28,01;30,44;28,83;0,00;21,47;21,54;23,18;23,30;
29.10.2009;15:17:21,0;28,01;30,44;28,83;0,00;21,47;21,54;23,18;23,27;
29.10.2009;15:17:21,0;28,01;30,44;28,83;0,00;21,47;21,54;23,18;23,30;
29.10.2009;15:17:21,0;28,01;30,44;28,83;0,00;21,47;21,54;23,18;23,27;
29.10.2009;15:17:22,0;28,01;30,44;28,83;0,00;21,47;21,54;23,20;23,30;
29.10.2009;15:17:22,0;28,01;30,44;28,83;0,00;21,47;21,54;23,20;23,30;
29.10.2009;15:17:22,0;28,01;30,41;28,83;0,00;21,47;21,54;23,18;23,30;
29.10.2009;15:17:22,0;28,01;30,44;28,83;0,00;21,47;21,54;23,18;23,30;
29.10.2009;15:17:22,0;28,01;30,44;28,83;0,00;21,47;21,54;23,18;23,30;
29.10.2009;15:17:22,0;28,01;30,44;28,83;0,00;21,47;21,54;23,20;23,30;
29.10.2009;15:17:22,0;28,01;30,41;28,83;0,00;21,49;21,54;23,18;23,30;
29.10.2009;15:17:22,0;28,01;30,44;28,83;0,00;21,47;21,54;23,18;23,30;
29.10.2009;15:17:22,0;28,01;30,44;28,83;0,00;21,47;21,54;23,18;23,30;
29.10.2009;15:17:22,0;28,01;30,44;28,83;0,00;21,47;21,54;23,20;23,30;
29.10.2009;15:17:22,0;28,01;30,44;28,83;0,00;21,47;21,54;23,18;23,27;
29.10.2009;15:17:22,0;28,01;30,44;28,83;0,00;21,47;21,54;23,20;23,30;
29.10.2009;15:17:23,0;28,01;30,44;28,83;0,00;21,47;21,54;23,20;23,30;
29.10.2009;15:17:23,0;28,01;30,44;28,83;0,00;21,47;21,54;23,20;23,30;
29.10.2009;15:17:23,0;27,98;30,41;28,80;0,00;21,47;21,54;23,20;23,30;
29.10.2009;15:17:23,0;28,01;30,44;28,83;0,00;21,47;21,54;23,20;23,30;
29.10.2009;15:17:23,0;28,01;30,44;28,83;0,00;21,47;21,54;23,20;23,30;
29.10.2009;15:17:23,0;28,01;30,44;28,83;0,00;21,47;21,54;23,20;23,30;
29.10.2009;15:17:23,0;28,01;30,44;28,83;0,00;21,47;21,54;23,20;23,30;
29.10.2009;15:17:23,0;28,01;30,44;28,83;0,00;21,47;21,54;23,20;23,30;
29.10.2009;15:17:24,0;28,01;30,44;28,83;0,00;21,47;21,54;23,20;23,30;
29.10.2009;15:17:24,0;28,01;30,44;28,83;0,00;21,47;21,54;23,20;23,30;
29.10.2009;15:17:24,0;27,98;30,41;28,80;0,00;21,49;21,54;23,20;23,30;
29.10.2009;15:17:24,0;28,01;30,44;28,83;0,00;21,47;21,54;23,20;23,30;
29.10.2009;15:17:24,0;27,98;30,41;28,80;0,00;21,47;21,54;23,20;23,30;
29.10.2009;15:17:24,0;28,01;30,44;28,83;0,00;21,47;21,54;23,20;23,30;
29.10.2009;15:17:24,0;28,01;30,44;28,83;0,00;21,47;21,54;23,20;23,30;
29.10.2009;15:17:24,0;28,01;30,44;28,83;0,00;21,47;21,54;23,20;23,30;
29.10.2009;15:17:24,0;28,01;30,44;28,83;0,00;21,47;21,54;23,20;23,30;
29.10.2009;15:17:24,0;28,01;30,44;28,83;0,00;21,47;21,54;23,20;23,30;
29.10.2009;15:17:24,0;28,01;30,44;28,83;0,00;21,47;21,54;23,20;23,30;
29.10.2009;15:17:24,0;28,01;30,44;28,83;0,00;21,47;21,54;23,20;23,30;
29.10.2009;15:17:25,0;27,98;30,44;28,83;0,00;21,49;21,54;23,20;23,30;
29.10.2009;15:17:25,0;28,01;30,44;28,83;0,00;21,47;21,54;23,20;23,30;
29.10.2009;15:17:25,0;28,01;30,44;28,83;0,00;21,47;21,54;23,20;23,30;
29.10.2009;15:17:25,0;28,01;30,44;28,83;0,00;21,47;21,54;23,20;23,30;
29.10.2009;15:17:25,0;28,01;30,44;28,83;0,00;21,47;21,54;23,20;23,30;
29.10.2009;15:17:25,0;28,01;30,44;28,83;0,00;21,47;21,54;23,20;23,30;
29.10.2009;15:17:25,0;28,01;30,44;28,83;0,00;21,47;21,54;23,20;23,30;
29.10.2009;15:17:25,0;28,01;30,44;28,83;0,00;21,47;21,54;23,20;23,30;
29.10.2009;15:17:26,0;28,01;30,44;28,83;0,00;21,47;21,54;23,20;23,30;
29.10.2009;15:17:26,0;28,01;30,44;28,83;0,00;21,47;21,54;23,20;23,30;
29.10.2009;15:17:26,0;28,01;30,44;28,83;0,00;21,47;21,54;23,20;23,30;
29.10.2009;15:17:26,0;28,01;30,44;28,83;0,00;21,47;21,54;23,20;23,30;
29.10.2009;15:17:26,0;28,01;30,44;28,83;0,00;21,47;21,54;23,20;23,30;
29.10.2009;15:17:26,0;28,01;30,44;28,83;0,00;21,47;21,54;23,20;23,30;
29.10.2009;15:17:26,0;28,01;30,44;28,83;0,00;21,49;21,54;23,20;23,30;
29.10.2009;15:17:26,0;28,01;30,44;28,83;0,00;21,47;21,54;23,23;23,30;
29.10.2009;15:17:26,0;28,01;30,44;28,83;0,00;21,47;21,54;23,20;23,30;
29.10.2009;15:17:26,0;28,01;30,44;28,83;0,00;21,47;21,54;23,20;23,30;
29.10.2009;15:17:26,0;28,01;30,44;28,83;0,00;21,47;21,54;23,20;23,30;
29.10.2009;15:17:26,0;28,01;30,44;28,83;0,00;21,47;21,54;23,23;23,30;
29.10.2009;15:17:27,0;28,01;30,44;28,83;0,00;21,47;21,54;23,20;23,30;
29.10.2009;15:17:27,0;28,01;30,44;28,83;0,00;21,49;21,54;23,20;23,30;
29.10.2009;15:17:27,0;28,01;30,44;28,83;0,00;21,47;21,54;23,20;23,30;
29.10.2009;15:17:27,0;28,01;30,44;28,83;0,00;21,47;21,54;23,20;23,30;
29.10.2009;15:17:27,0;28,01;30,44;28,83;0,00;21,47;21,54;23,20;23,30;
29.10.2009;15:17:27,0;28,01;30,44;28,83;0,00;21,49;21,54;23,23;23,30;
29.10.2009;15:17:27,0;28,01;30,44;28,83;0,00;21,47;21,54;23,23;23,30;
29.10.2009;15:17:27,0;28,01;30,44;28,83;0,00;21,47;21,54;23,23;23,30;
29.10.2009;15:17:28,0;28,01;30,44;28,83;0,00;21,47;21,54;23,23;23,30;
29.10.2009;15:17:28,0;28,01;30,44;28,83;0,00;21,47;21,54;23,20;23,30;
29.10.2009;15:17:28,0;28,01;30,44;28,83;0,00;21,47;21,54;23,23;23,30;
29.10.2009;15:17:28,0;28,01;30,44;28,83;0,00;21,47;21,54;23,23;23,30;
29.10.2009;15:17:28,0;28,01;30,44;28,83;0,00;21,49;21,54;23,20;23,30;
29.10.2009;15:17:28,0;28,01;30,44;28,83;0,00;21,47;21,54;23,20;23,30;
29.10.2009;15:17:28,0;28,01;30,44;28,83;0,00;21,47;21,54;23,20;23,30;
29.10.2009;15:17:28,0;28,01;30,44;28,83;0,00;21,47;21,54;23,23;23,30;
29.10.2009;15:17:28,0;28,01;30,44;28,83;0,00;21,47;21,54;23,23;23,30;
29.10.2009;15:17:28,0;28,01;30,44;28,83;0,00;21,47;21,54;23,23;23,30;
29.10.2009;15:17:28,0;28,01;30,44;28,83;0,00;21,47;21,54;23,23;23,30;
29.10.2009;15:17:28,0;28,01;30,44;28,83;0,00;21,49;21,54;23,23;23,30;
29.10.2009;15:17:29,0;28,01;30,44;28,83;0,00;21,47;21,54;23,23;23,30;
29.10.2009;15:17:29,0;28,01;30,44;28,83;0,00;21,47;21,54;23,23;23,30;
29.10.2009;15:17:29,0;28,01;30,44;28,83;0,00;21,47;21,54;23,23;23,30;
29.10.2009;15:17:29,0;28,01;30,44;28,83;0,00;21,47;21,54;23,23;23,30;
29.10.2009;15:17:29,0;28,01;30,44;28,83;0,00;21,47;21,54;23,23;23,30;
29.10.2009;15:17:29,0;28,01;30,44;28,83;0,00;21,47;21,54;23,23;23,30;
29.10.2009;15:17:29,0;28,01;30,44;28,83;0,00;21,47;21,54;23,23;23,30;
29.10.2009;15:17:29,0;28,01;30,44;28,83;0,00;21,47;21,54;23,23;23,30;
29.10.2009;15:17:30,0;28,01;30,44;28,83;0,00;21,47;21,54;23,23;23,30;
29.10.2009;15:17:30,0;28,01;30,44;28,83;0,00;21,47;21,54;23,23;23,30;
29.10.2009;15:17:30,0;28,01;30,44;28,83;0,00;21,47;21,54;23,23;23,30;
29.10.2009;15:17:30,0;28,01;30,44;28,83;0,00;21,47;21,54;23,23;23,30;
29.10.2009;15:17:30,0;27,98;30,41;28,80;0,00;21,49;21,54;23,23;23,30;
29.10.2009;15:17:30,0;28,01;30,44;28,83;0,00;21,47;21,54;23,23;23,30;
29.10.2009;15:17:30,0;28,01;30,44;28,83;0,00;21,47;21,54;23,23;23,30;
29.10.2009;15:17:30,0;28,01;30,44;28,83;0,00;21,47;21,54;23,23;23,30;
29.10.2009;15:17:30,0;27,73;30,12;28,53;0,00;21,49;21,54;23,23;23,30;
29.10.2009;15:17:30,0;28,01;30,41;28,80;0,00;21,47;21,54;23,23;23,30;
29.10.2009;15:17:30,0;28,01;30,44;28,83;0,00;21,47;21,54;23,23;23,30;
29.10.2009;15:17:30,0;28,01;30,44;28,83;0,00;21,47;21,54;23,23;23,30;
29.10.2009;15:17:31,0;27,98;30,41;28,80;0,00;21,49;21,54;23,23;23,30;
29.10.2009;15:17:31,0;28,01;30,44;28,83;0,00;21,47;21,54;23,23;23,30;
29.10.2009;15:17:31,0;28,01;30,44;28,83;0,00;21,47;21,54;23,23;23,33;
29.10.2009;15:17:31,0;28,01;30,44;28,83;0,00;21,49;21,54;23,23;23,30;
29.10.2009;15:17:31,0;28,01;30,44;28,83;0,00;21,47;21,54;23,23;23,33;
29.10.2009;15:17:31,0;28,01;30,44;28,83;0,00;21,49;21,54;23,23;23,30;
29.10.2009;15:17:31,0;28,01;30,44;28,83;0,00;21,47;21,54;23,23;23,30;
29.10.2009;15:17:31,0;28,01;30,44;28,83;0,00;21,47;21,54;23,23;23,30;
29.10.2009;15:17:32,0;28,01;30,44;28,83;0,00;21,47;21,54;23,23;23,30;
29.10.2009;15:17:32,0;28,01;30,44;28,83;0,00;21,47;21,54;23,23;23,30;
29.10.2009;15:17:32,0;27,98;30,41;28,80;0,00;21,47;21,54;23,23;23,30;
29.10.2009;15:17:32,0;28,01;30,44;28,83;0,00;21,47;21,54;23,23;23,30;
29.10.2009;15:17:32,0;28,01;30,44;28,83;0,00;21,47;21,54;23,23;23,30;
29.10.2009;15:17:32,0;28,01;30,44;28,83;0,00;21,47;21,54;23,23;23,30;
29.10.2009;15:17:32,0;28,01;30,44;28,83;0,00;21,47;21,54;23,23;23,33;
29.10.2009;15:17:32,0;28,01;30,44;28,83;0,00;21,49;21,54;23,23;23,30;
29.10.2009;15:17:32,0;28,01;30,44;28,83;0,00;21,47;21,54;23,23;23,30;
29.10.2009;15:17:32,0;28,01;30,44;28,83;0,00;21,49;21,54;23,23;23,33;
29.10.2009;15:17:32,0;28,01;30,44;28,83;0,00;21,47;21,54;23,23;23,30;
29.10.2009;15:17:32,0;28,01;30,44;28,83;0,00;21,47;21,54;23,23;23,30;
29.10.2009;15:17:33,0;28,01;30,44;28,83;0,00;21,47;21,54;23,23;23,30;
29.10.2009;15:17:33,0;28,01;30,44;28,83;0,00;21,47;21,54;23,23;23,30;
29.10.2009;15:17:33,0;28,01;30,44;28,83;0,00;21,47;21,54;23,23;23,30;
29.10.2009;15:17:33,0;28,01;30,44;28,83;0,00;21,47;21,54;23,23;23,33;
29.10.2009;15:17:33,0;28,01;30,44;28,83;0,00;21,49;21,54;23,23;23,30;
29.10.2009;15:17:33,0;28,01;30,44;28,83;0,00;21,47;21,54;23,23;23,30;
29.10.2009;15:17:33,0;28,01;30,44;28,83;0,00;21,47;21,54;23,23;23,30;
29.10.2009;15:17:33,0;28,01;30,44;28,83;0,00;21,49;21,54;23,23;23,33;
29.10.2009;15:17:34,0;28,01;30,44;28,83;0,00;21,47;21,54;23,23;23,30;
29.10.2009;15:17:34,0;28,01;30,44;28,83;0,00;21,49;21,54;23,23;23,30;
29.10.2009;15:17:34,0;27,95;30,37;28,76;0,00;21,47;21,54;23,23;23,33;
29.10.2009;15:17:34,0;28,01;30,44;28,83;0,00;21,49;21,54;23,23;23,30;
29.10.2009;15:17:34,0;28,01;30,44;28,83;0,00;21,49;21,54;23,23;23,30;
29.10.2009;15:17:34,0;28,01;30,44;28,83;0,00;21,47;21,54;23,23;23,30;
29.10.2009;15:17:34,0;28,01;30,44;28,83;0,00;21,49;21,54;23,23;23,30;
29.10.2009;15:17:34,0;28,01;30,44;28,83;0,00;21,47;21,54;23,23;23,30;
29.10.2009;15:17:34,0;28,01;30,44;28,83;0,00;21,49;21,54;23,23;23,30;
29.10.2009;15:17:34,0;28,01;30,44;28,83;0,00;21,47;21,54;23,23;23,30;
29.10.2009;15:17:34,0;28,01;30,44;28,83;0,00;21,47;21,54;23,23;23,33;
29.10.2009;15:17:34,0;28,01;30,44;28,83;0,00;21,49;21,54;23,23;23,30;
29.10.2009;15:17:35,0;27,95;30,37;28,76;0,00;21,47;21,54;23,23;23,30;
29.10.2009;15:17:35,0;28,01;30,44;28,83;0,00;21,47;21,54;23,23;23,30;
29.10.2009;15:17:35,0;27,98;30,41;28,80;0,00;21,47;21,54;23,23;23,33;
29.10.2009;15:17:35,0;28,01;30,44;28,83;0,00;21,47;21,54;23,26;23,30;
29.10.2009;15:17:35,0;28,01;30,44;28,83;0,00;21,47;21,54;23,23;23,30;
29.10.2009;15:17:35,0;28,01;30,44;28,83;0,00;21,49;21,54;23,23;23,33;
29.10.2009;15:17:35,0;28,01;30,44;28,83;0,00;21,49;21,54;23,23;23,30;
29.10.2009;15:17:35,0;28,01;30,44;28,83;0,00;21,47;21,54;23,23;23,30;
29.10.2009;15:17:36,0;28,01;30,44;28,83;0,00;21,47;21,54;23,23;23,33;
29.10.2009;15:17:36,0;28,01;30,44;28,83;0,00;21,47;21,54;23,23;23,33;
29.10.2009;15:17:36,0;28,01;30,44;28,83;0,00;21,49;21,54;23,23;23,30;
29.10.2009;15:17:36,0;28,01;30,44;28,83;0,00;21,47;21,54;23,23;23,30;
29.10.2009;15:17:36,0;28,01;30,44;28,83;0,00;21,49;21,54;23,23;23,33;
29.10.2009;15:17:36,0;28,01;30,44;28,83;0,00;21,47;21,54;23,23;23,30;
29.10.2009;15:17:36,0;28,01;30,44;28,83;0,00;21,49;21,54;23,23;23,30;
29.10.2009;15:17:36,0;28,01;30,44;28,83;0,00;21,47;21,54;23,23;23,33;
29.10.2009;15:17:36,0;28,01;30,44;28,83;0,00;21,47;21,54;23,23;23,33;
29.10.2009;15:17:36,0;28,01;30,44;28,83;0,00;21,49;21,54;23,23;23,33;
29.10.2009;15:17:36,0;28,01;30,44;28,83;0,00;21,47;21,54;23,23;23,30;
29.10.2009;15:17:36,0;28,01;30,44;28,83;0,00;21,47;21,54;23,23;23,33;
29.10.2009;15:17:37,0;27,98;30,41;28,80;0,00;21,47;21,54;23,23;23,33;
29.10.2009;15:17:37,0;28,01;30,44;28,83;0,00;21,49;21,54;23,23;23,30;
29.10.2009;15:17:37,0;28,01;30,44;28,83;0,00;21,47;21,54;23,23;23,30;
29.10.2009;15:17:37,0;28,01;30,44;28,83;0,00;21,49;21,54;23,23;23,33;
29.10.2009;15:17:37,0;28,01;30,44;28,83;0,00;21,49;21,54;23,23;23,33;
29.10.2009;15:17:37,0;28,01;30,44;28,83;0,00;21,47;21,54;23,23;23,33;
29.10.2009;15:17:37,0;28,01;30,44;28,83;0,00;21,47;21,54;23,23;23,33;
29.10.2009;15:17:37,0;28,01;30,44;28,83;0,00;21,47;21,54;23,23;23,30;
29.10.2009;15:17:38,0;28,01;30,44;28,83;0,00;21,47;21,54;23,23;23,33;
29.10.2009;15:17:38,0;28,01;30,44;28,83;0,00;21,49;21,54;23,23;23,33;
29.10.2009;15:17:38,0;28,01;30,44;28,83;0,00;21,47;21,54;23,23;23,30;
29.10.2009;15:17:38,0;28,01;30,44;28,83;0,00;21,47;21,54;23,23;23,33;
29.10.2009;15:17:38,0;28,01;30,44;28,83;0,00;21,49;21,54;23,23;23,30;
29.10.2009;15:17:38,0;28,01;30,44;28,83;0,00;21,47;21,54;23,23;23,33;
29.10.2009;15:17:38,0;28,01;30,44;28,83;0,00;21,47;21,54;23,23;23,33;
29.10.2009;15:17:38,0;28,01;30,44;28,83;0,00;21,47;21,54;23,23;23,30;
29.10.2009;15:17:38,0;28,01;30,44;28,83;0,00;21,49;21,54;23,23;23,30;
29.10.2009;15:17:38,0;28,01;30,44;28,83;0,00;21,47;21,54;23,23;23,33;
29.10.2009;15:17:38,0;28,01;30,44;28,83;0,00;21,49;21,54;23,23;23,33;
29.10.2009;15:17:38,0;28,01;30,44;28,83;0,00;21,49;21,54;23,23;23,33;
29.10.2009;15:17:39,0;28,01;30,44;28,83;0,00;21,49;21,54;23,23;23,33;
29.10.2009;15:17:39,0;28,01;30,44;28,83;0,00;21,47;21,54;23,23;23,30;
29.10.2009;15:17:39,0;28,01;30,44;28,83;0,00;21,47;21,54;23,23;23,30;
29.10.2009;15:17:39,0;28,01;30,44;28,83;0,00;21,47;21,54;23,23;23,33;
29.10.2009;15:17:39,0;28,01;30,44;28,83;0,00;21,47;21,54;23,23;23,30;
29.10.2009;15:17:39,0;28,01;30,44;28,83;0,00;21,47;21,54;23,23;23,33;
29.10.2009;15:17:39,0;28,01;30,44;28,83;0,00;21,49;21,54;23,23;23,33;
29.10.2009;15:17:39,0;28,01;30,44;28,83;0,00;21,47;21,54;23,23;23,33;
29.10.2009;15:17:40,0;28,01;30,44;28,83;0,00;21,47;21,54;23,23;23,30;
29.10.2009;15:17:40,0;28,01;30,44;28,83;0,00;21,47;21,54;23,23;23,33;
29.10.2009;15:17:40,0;28,01;30,44;28,83;0,00;21,47;21,54;23,23;23,33;
29.10.2009;15:17:40,0;28,01;30,44;28,83;0,00;21,49;21,54;23,23;23,30;
29.10.2009;15:17:40,0;28,01;30,44;28,83;0,00;21,47;21,54;23,23;23,30;
29.10.2009;15:17:40,0;28,01;30,44;28,83;0,00;21,49;21,54;23,23;23,33;
29.10.2009;15:17:40,0;28,01;30,44;28,83;0,00;21,47;21,54;23,23;23,30;
29.10.2009;15:17:40,0;28,01;30,44;28,83;0,00;21,49;21,54;23,23;23,30;
29.10.2009;15:17:40,0;28,01;30,44;28,83;0,00;21,49;21,54;23,23;23,33;
29.10.2009;15:17:40,0;28,01;30,44;28,83;0,00;21,49;21,54;23,23;23,30;
29.10.2009;15:17:40,0;28,01;30,44;28,83;0,00;21,49;21,54;23,23;23,33;
29.10.2009;15:17:40,0;28,01;30,44;28,83;0,00;21,47;21,54;23,23;23,33;
29.10.2009;15:17:41,0;27,98;30,41;28,80;0,00;21,49;21,54;23,23;23,33;
29.10.2009;15:17:41,0;28,01;30,44;28,83;0,00;21,47;21,54;23,23;23,33;
29.10.2009;15:17:41,0;28,01;30,44;28,83;0,00;21,47;21,54;23,23;23,30;
29.10.2009;15:17:41,0;28,01;30,44;28,83;0,00;21,47;21,54;23,23;23,33;
29.10.2009;15:17:41,0;28,01;30,44;28,83;0,00;21,49;21,54;23,23;23,33;
29.10.2009;15:17:41,0;28,01;30,44;28,83;0,00;21,47;21,54;23,23;23,33;
29.10.2009;15:17:41,0;28,01;30,44;28,83;0,00;21,47;21,54;23,23;23,30;
29.10.2009;15:17:41,0;28,01;30,44;28,83;0,00;21,47;21,54;23,23;23,30;
29.10.2009;15:17:42,0;28,01;30,44;28,83;0,00;21,49;21,54;23,23;23,33;
29.10.2009;15:17:42,0;28,01;30,44;28,83;0,00;21,47;21,54;23,26;23,30;
29.10.2009;15:17:42,0;27,98;30,41;28,80;0,00;21,47;21,54;23,23;23,33;
29.10.2009;15:17:42,0;28,01;30,44;28,83;0,00;21,47;21,54;23,23;23,30;
29.10.2009;15:17:42,0;28,01;30,44;28,83;0,00;21,49;21,54;23,23;23,33;
29.10.2009;15:17:42,0;28,01;30,44;28,83;0,00;21,47;21,54;23,23;23,33;
29.10.2009;15:17:42,0;28,01;30,44;28,83;0,00;21,47;21,54;23,23;23,33;
29.10.2009;15:17:42,0;28,01;30,44;28,83;0,00;21,49;21,54;23,23;23,33;
29.10.2009;15:17:42,0;28,01;30,44;28,83;0,00;21,47;21,54;23,23;23,33;
29.10.2009;15:17:42,0;28,01;30,44;28,83;0,00;21,47;21,54;23,23;23,33;
29.10.2009;15:17:42,0;28,01;30,44;28,83;0,00;21,49;21,54;23,23;23,33;
29.10.2009;15:17:42,0;28,01;30,44;28,83;0,00;21,47;21,54;23,26;23,33;
29.10.2009;15:17:43,0;28,01;30,41;28,80;0,00;21,49;21,54;23,26;23,33;
29.10.2009;15:17:43,0;28,01;30,44;28,83;0,00;21,49;21,54;23,23;23,33;
29.10.2009;15:17:43,0;28,01;30,44;28,83;0,00;21,47;21,54;23,23;23,30;
29.10.2009;15:17:43,0;28,01;30,44;28,83;0,00;21,47;21,54;23,23;23,30;
29.10.2009;15:17:43,0;28,01;30,44;28,83;0,00;21,47;21,54;23,26;23,33;
29.10.2009;15:17:43,0;28,01;30,44;28,83;0,00;21,47;21,54;23,26;23,30;
29.10.2009;15:17:43,0;28,01;30,44;28,83;0,00;21,49;21,54;23,23;23,30;
29.10.2009;15:17:43,0;28,01;30,44;28,83;0,00;21,49;21,54;23,23;23,30;
29.10.2009;15:17:44,0;28,01;30,44;28,83;0,00;21,47;21,54;23,23;23,33;
29.10.2009;15:17:44,0;28,01;30,44;28,83;0,00;21,47;21,54;23,26;23,30;
29.10.2009;15:17:44,0;27,98;30,41;28,80;0,00;21,49;21,54;23,26;23,33;
29.10.2009;15:17:44,0;28,01;30,44;28,83;0,00;21,47;21,54;23,26;23,33;
29.10.2009;15:17:44,0;28,01;30,44;28,83;0,00;21,47;21,54;23,23;23,33;
29.10.2009;15:17:44,0;28,01;30,44;28,83;0,00;21,47;21,54;23,23;23,33;
29.10.2009;15:17:44,0;28,01;30,44;28,83;0,00;21,47;21,54;23,23;23,33;
29.10.2009;15:17:44,0;28,01;30,44;28,83;0,00;21,49;21,54;23,23;23,30;
29.10.2009;15:17:44,0;28,01;30,44;28,83;0,00;21,49;21,54;23,26;23,30;
29.10.2009;15:17:44,0;28,01;30,44;28,83;0,00;21,47;21,54;23,23;23,33;
29.10.2009;15:17:44,0;28,01;30,44;28,83;0,00;21,47;21,54;23,23;23,33;
29.10.2009;15:17:44,0;28,01;30,44;28,83;0,00;21,47;21,54;23,23;23,33;
29.10.2009;15:17:45,0;27,98;30,41;28,80;0,00;21,47;21,54;23,26;23,33;
29.10.2009;15:17:45,0;28,01;30,44;28,83;0,00;21,47;21,54;23,23;23,33;
29.10.2009;15:17:45,0;28,01;30,44;28,83;0,00;21,49;21,54;23,23;23,33;
29.10.2009;15:17:45,0;28,01;30,44;28,83;0,00;21,47;21,54;23,26;23,30;
29.10.2009;15:17:45,0;28,01;30,44;28,83;0,00;21,47;21,54;23,26;23,30;
29.10.2009;15:17:45,0;28,01;30,44;28,83;0,00;21,47;21,54;23,26;23,30;
29.10.2009;15:17:45,0;28,01;30,44;28,83;0,00;21,47;21,54;23,26;23,33;
29.10.2009;15:17:45,0;28,01;30,44;28,83;0,00;21,47;21,54;23,26;23,30;
29.10.2009;15:17:46,0;28,01;30,44;28,83;0,00;21,47;21,54;23,26;23,33;
29.10.2009;15:17:46,0;28,01;30,44;28,83;0,00;21,49;21,54;23,26;23,33;
29.10.2009;15:17:46,0;27,98;30,41;28,80;0,00;21,49;21,54;23,26;23,33;
29.10.2009;15:17:46,0;28,01;30,44;28,83;0,00;21,47;21,54;23,23;23,33;
29.10.2009;15:17:46,0;28,01;30,44;28,83;0,00;21,47;21,54;23,26;23,33;
29.10.2009;15:17:46,0;28,01;30,44;28,83;0,00;21,47;21,54;23,26;23,33;
29.10.2009;15:17:46,0;28,01;30,44;28,83;0,00;21,47;21,54;23,26;23,33;
29.10.2009;15:17:46,0;28,01;30,44;28,83;0,00;21,47;21,54;23,26;23,33;
29.10.2009;15:17:46,0;28,01;30,44;28,83;0,00;21,47;21,54;23,26;23,33;
29.10.2009;15:17:46,0;28,01;30,44;28,83;0,00;21,47;21,54;23,26;23,33;
29.10.2009;15:17:46,0;28,01;30,44;28,83;0,00;21,47;21,54;23,26;23,33;
29.10.2009;15:17:46,0;28,01;30,44;28,83;0,00;21,47;21,54;23,26;23,33;
29.10.2009;15:17:47,0;27,98;30,41;28,80;0,00;21,47;21,54;23,26;23,33;
29.10.2009;15:17:47,0;28,01;30,44;28,83;0,00;21,49;21,54;23,26;23,33;
29.10.2009;15:17:47,0;28,01;30,44;28,83;0,00;21,47;21,54;23,26;23,33;
29.10.2009;15:17:47,0;28,01;30,44;28,83;0,00;21,47;21,54;23,26;23,33;
29.10.2009;15:17:47,0;28,01;30,44;28,83;0,00;21,47;21,54;23,26;23,33;
29.10.2009;15:17:47,0;28,01;30,44;28,83;0,00;21,49;21,54;23,26;23,33;
29.10.2009;15:17:47,0;28,01;30,44;28,83;0,00;21,47;21,54;23,26;23,33;
29.10.2009;15:17:47,0;28,01;30,44;28,83;0,00;21,47;21,54;23,26;23,33;
29.10.2009;15:17:48,0;28,01;30,44;28,83;0,00;21,47;21,54;23,26;23,33;
29.10.2009;15:17:48,0;28,01;30,44;28,83;0,00;21,49;21,54;23,26;23,30;
29.10.2009;15:17:48,0;28,01;30,44;28,83;0,00;21,47;21,54;23,26;23,33;
29.10.2009;15:17:48,0;28,01;30,44;28,83;0,00;21,47;21,54;23,26;23,33;
29.10.2009;15:17:48,0;28,01;30,44;28,83;0,00;21,47;21,54;23,26;23,33;
29.10.2009;15:17:48,0;28,01;30,44;28,83;0,00;21,47;21,54;23,26;23,33;
29.10.2009;15:17:48,0;28,01;30,44;28,83;0,00;21,49;21,54;23,26;23,33;
29.10.2009;15:17:48,0;28,01;30,44;28,83;0,00;21,47;21,54;23,26;23,33;
29.10.2009;15:17:48,0;28,01;30,44;28,83;0,00;21,47;21,54;23,26;23,33;
29.10.2009;15:17:48,0;28,01;30,44;28,83;0,00;21,47;21,54;23,26;23,33;
29.10.2009;15:17:48,0;28,01;30,44;28,83;0,00;21,47;21,54;23,26;23,33;
29.10.2009;15:17:48,0;28,01;30,44;28,83;0,00;21,49;21,54;23,26;23,33;
29.10.2009;15:17:49,0;28,01;30,41;28,83;0,00;21,49;21,54;23,26;23,33;
29.10.2009;15:17:49,0;28,01;30,44;28,83;0,00;21,47;21,54;23,26;23,33;
29.10.2009;15:17:49,0;28,01;30,44;28,83;0,00;21,47;21,54;23,26;23,33;
29.10.2009;15:17:49,0;28,01;30,44;28,83;0,00;21,47;21,54;23,26;23,33;
29.10.2009;15:17:49,0;28,01;30,44;28,83;0,00;21,47;21,54;23,26;23,33;
29.10.2009;15:17:49,0;28,01;30,44;28,83;0,00;21,49;21,54;23,26;23,33;
29.10.2009;15:17:49,0;28,01;30,44;28,83;0,00;21,47;21,54;23,26;23,33;
29.10.2009;15:17:49,0;28,01;30,44;28,83;0,00;21,47;21,54;23,26;23,33;
29.10.2009;15:17:50,0;28,01;30,44;28,83;0,00;21,49;21,54;23,26;23,33;
29.10.2009;15:17:50,0;28,01;30,44;28,83;0,00;21,47;21,54;23,26;23,33;
29.10.2009;15:17:50,0;27,98;30,41;28,83;0,00;21,49;21,54;23,26;23,33;
29.10.2009;15:17:50,0;28,01;30,44;28,83;0,00;21,47;21,54;23,26;23,33;
29.10.2009;15:17:50,0;27,98;30,41;28,80;0,00;21,47;21,54;23,26;23,33;
29.10.2009;15:17:50,0;28,01;30,44;28,83;0,00;21,47;21,54;23,26;23,33;
29.10.2009;15:17:50,0;28,01;30,44;28,83;0,00;21,47;21,54;23,26;23,33;
29.10.2009;15:17:50,0;28,01;30,44;28,83;0,00;21,49;21,54;23,26;23,33;
29.10.2009;15:17:50,0;28,01;30,44;28,83;0,00;21,49;21,54;23,26;23,33;
29.10.2009;15:17:50,0;28,01;30,44;28,83;0,00;21,49;21,54;23,26;23,33;
29.10.2009;15:17:50,0;28,01;30,44;28,83;0,00;21,49;21,54;23,26;23,33;
29.10.2009;15:17:50,0;28,01;30,44;28,83;0,00;21,49;21,54;23,26;23,33;
29.10.2009;15:17:51,0;27,98;30,41;28,80;0,00;21,47;21,54;23,29;23,33;
29.10.2009;15:17:51,0;28,01;30,44;28,83;0,00;21,49;21,54;23,29;23,33;
29.10.2009;15:17:51,0;27,98;30,41;28,80;0,00;21,49;21,54;23,26;23,33;
29.10.2009;15:17:51,0;28,01;30,44;28,83;0,00;21,49;21,54;23,26;23,33;
29.10.2009;15:17:51,0;28,01;30,44;28,83;0,00;21,49;21,54;23,26;23,33;
29.10.2009;15:17:51,0;28,01;30,44;28,83;0,00;21,49;21,54;23,26;23,33;
29.10.2009;15:17:51,0;28,01;30,44;28,83;0,00;21,47;21,54;23,26;23,33;
29.10.2009;15:17:51,0;28,01;30,44;28,83;0,00;21,47;21,54;23,26;23,33;
29.10.2009;15:17:52,0;28,01;30,44;28,83;0,00;21,49;21,54;23,26;23,33;
29.10.2009;15:17:52,0;28,01;30,44;28,83;0,00;21,49;21,54;23,29;23,33;
29.10.2009;15:17:52,0;27,98;30,44;28,83;0,00;21,49;21,54;23,26;23,33;
29.10.2009;15:17:52,0;28,01;30,44;28,83;0,00;21,49;21,54;23,26;23,33;
29.10.2009;15:17:52,0;28,01;30,41;28,83;0,00;21,49;21,54;23,26;23,33;
29.10.2009;15:17:52,0;28,01;30,44;28,83;0,00;21,47;21,54;23,29;23,33;
29.10.2009;15:17:52,0;28,01;30,44;28,83;0,00;21,49;21,54;23,26;23,33;
29.10.2009;15:17:52,0;28,01;30,44;28,83;0,00;21,49;21,54;23,26;23,33;
29.10.2009;15:17:52,0;28,01;30,44;28,83;0,00;21,47;21,54;23,29;23,33;
29.10.2009;15:17:52,0;28,01;30,44;28,83;0,00;21,47;21,54;23,26;23,33;
29.10.2009;15:17:52,0;28,01;30,44;28,83;0,00;21,47;21,54;23,26;23,33;
29.10.2009;15:17:52,0;28,01;30,44;28,83;0,00;21,47;21,54;23,26;23,33;
29.10.2009;15:17:53,0;27,98;30,41;28,80;0,00;21,49;21,54;23,26;23,33;
29.10.2009;15:17:53,0;28,01;30,44;28,83;0,00;21,47;21,54;23,29;23,33;
29.10.2009;15:17:53,0;28,01;30,44;28,83;0,00;21,49;21,54;23,26;23,33;
29.10.2009;15:17:53,0;28,01;30,44;28,83;0,00;21,47;21,54;23,26;23,33;
29.10.2009;15:17:53,0;28,01;30,44;28,83;0,00;21,47;21,54;23,26;23,33;
29.10.2009;15:17:53,0;28,01;30,44;28,83;0,00;21,49;21,54;23,26;23,33;
29.10.2009;15:17:53,0;28,01;30,44;28,83;0,00;21,49;21,54;23,29;23,33;
29.10.2009;15:17:53,0;28,01;30,44;28,83;0,00;21,47;21,54;23,29;23,33;
29.10.2009;15:17:54,0;28,01;30,44;28,83;0,00;21,49;21,54;23,29;23,33;
29.10.2009;15:17:54,0;28,01;30,44;28,83;0,00;21,47;21,54;23,29;23,33;
29.10.2009;15:17:54,0;27,98;30,41;28,80;0,00;21,49;21,54;23,29;23,33;
29.10.2009;15:17:54,0;28,01;30,44;28,83;0,00;21,47;21,54;23,26;23,33;
29.10.2009;15:17:54,0;28,01;30,44;28,83;0,00;21,49;21,54;23,29;23,33;
29.10.2009;15:17:54,0;28,01;30,44;28,83;0,00;21,49;21,54;23,29;23,33;
29.10.2009;15:17:54,0;28,01;30,44;28,83;0,00;21,49;21,54;23,26;23,33;
29.10.2009;15:17:54,0;28,01;30,44;28,83;0,00;21,47;21,54;23,29;23,33;
29.10.2009;15:17:54,0;28,01;30,44;28,83;0,00;21,49;21,54;23,29;23,33;
29.10.2009;15:17:54,0;28,01;30,44;28,83;0,00;21,49;21,54;23,29;23,33;
29.10.2009;15:17:54,0;28,01;30,44;28,83;0,00;21,49;21,54;23,26;23,33;
29.10.2009;15:17:54,0;28,01;30,44;28,83;0,00;21,49;21,54;23,29;23,33;
29.10.2009;15:17:55,0;27,98;30,41;28,80;0,00;21,49;21,54;23,29;23,33;
29.10.2009;15:17:55,0;28,01;30,44;28,83;0,00;21,47;21,54;23,29;23,33;
29.10.2009;15:17:55,0;28,01;30,44;28,83;0,00;21,49;21,54;23,29;23,33;
29.10.2009;15:17:55,0;28,01;30,44;28,83;0,00;21,49;21,54;23,29;23,33;
29.10.2009;15:17:55,0;28,01;30,44;28,83;0,00;21,47;21,54;23,29;23,36;
29.10.2009;15:17:55,0;28,01;30,44;28,83;0,00;21,49;21,54;23,29;23,36;
29.10.2009;15:17:55,0;28,01;30,44;28,83;0,00;21,49;21,54;23,29;23,33;
29.10.2009;15:17:55,0;28,01;30,44;28,83;0,00;21,49;21,54;23,29;23,33;
29.10.2009;15:17:56,0;28,01;30,44;28,83;0,00;21,47;21,54;23,29;23,36;
29.10.2009;15:17:56,0;28,01;30,44;28,83;0,00;21,47;21,54;23,29;23,33;
29.10.2009;15:17:56,0;27,98;30,41;28,80;0,00;21,49;21,54;23,29;23,36;
29.10.2009;15:17:56,0;28,01;30,44;28,83;0,00;21,49;21,54;23,29;23,33;
29.10.2009;15:17:56,0;28,01;30,44;28,83;0,00;21,47;21,54;23,29;23,33;
29.10.2009;15:17:56,0;28,01;30,44;28,83;0,00;21,49;21,54;23,29;23,33;
29.10.2009;15:17:56,0;28,01;30,44;28,83;0,00;21,47;21,54;23,29;23,33;
29.10.2009;15:17:56,0;28,01;30,44;28,83;0,00;21,47;21,54;23,29;23,33;
29.10.2009;15:17:56,0;28,01;30,44;28,83;0,00;21,47;21,54;23,29;23,33;
29.10.2009;15:17:56,0;28,01;30,44;28,83;0,00;21,49;21,54;23,29;23,36;
29.10.2009;15:17:56,0;28,01;30,44;28,83;0,00;21,49;21,54;23,29;23,36;
29.10.2009;15:17:56,0;28,01;30,44;28,83;0,00;21,49;21,54;23,29;23,36;
29.10.2009;15:17:57,0;27,98;30,41;28,80;0,00;21,49;21,54;23,29;23,36;
29.10.2009;15:17:57,0;28,01;30,44;28,83;0,00;21,49;21,54;23,29;23,36;
29.10.2009;15:17:57,0;28,01;30,44;28,83;0,00;21,49;21,54;23,29;23,36;
29.10.2009;15:17:57,0;28,01;30,44;28,83;0,00;21,49;21,54;23,29;23,36;
29.10.2009;15:17:57,0;28,01;30,44;28,83;0,00;21,49;21,54;23,29;23,36;
29.10.2009;15:17:57,0;28,01;30,44;28,83;0,00;21,49;21,54;23,29;23,36;
29.10.2009;15:17:57,0;28,01;30,44;28,83;0,00;21,47;21,54;23,29;23,36;
29.10.2009;15:17:57,0;28,01;30,44;28,83;0,00;21,49;21,54;23,29;23,36;
29.10.2009;15:17:58,0;28,01;30,44;28,83;0,00;21,49;21,54;23,29;23,36;
29.10.2009;15:17:58,0;28,01;30,44;28,83;0,00;21,47;21,54;23,29;23,36;
29.10.2009;15:17:58,0;27,98;30,37;28,76;0,00;21,49;21,54;23,29;23,36;
29.10.2009;15:17:58,0;28,01;30,44;28,83;0,00;21,49;21,54;23,29;23,36;
29.10.2009;15:17:58,0;28,01;30,44;28,83;0,00;21,49;21,54;23,29;23,36;
29.10.2009;15:17:58,0;28,01;30,44;28,83;0,00;21,49;21,54;23,29;23,36;
29.10.2009;15:17:58,0;28,01;30,44;28,83;0,00;21,47;21,54;23,29;23,36;
29.10.2009;15:17:58,0;28,01;30,44;28,83;0,00;21,47;21,54;23,29;23,33;
29.10.2009;15:17:58,0;28,01;30,44;28,83;0,00;21,47;21,54;23,29;23,36;
29.10.2009;15:17:58,0;28,01;30,44;28,83;0,00;21,49;21,54;23,29;23,33;
29.10.2009;15:17:58,0;28,01;30,44;28,83;0,00;21,49;21,57;23,29;23,36;
29.10.2009;15:17:58,0;28,01;30,44;28,83;0,00;21,47;21,54;23,29;23,36;
29.10.2009;15:17:59,0;28,01;30,41;28,80;0,00;21,49;21,54;23,29;23,36;
29.10.2009;15:17:59,0;28,01;30,44;28,83;0,00;21,47;21,54;23,29;23,36;
29.10.2009;15:17:59,0;28,01;30,44;28,83;0,00;21,49;21,54;23,29;23,36;
29.10.2009;15:17:59,0;28,01;30,44;28,83;0,00;21,47;21,54;23,29;23,36;
29.10.2009;15:17:59,0;28,01;30,44;28,83;0,00;21,49;21,54;23,29;23,36;
29.10.2009;15:17:59,0;28,01;30,44;28,83;0,00;21,47;21,54;23,29;23,36;
29.10.2009;15:17:59,0;28,01;30,44;28,83;0,00;21,49;21,54;23,29;23,36;
29.10.2009;15:17:59,0;28,01;30,44;28,83;0,00;21,49;21,54;23,29;23,36;
29.10.2009;15:18:00,0;28,01;30,44;28,83;0,00;21,47;21,54;23,29;23,36;
29.10.2009;15:18:00,0;28,01;30,44;28,83;0,00;21,47;21,54;23,29;23,36;
29.10.2009;15:18:00,0;28,01;30,44;28,83;0,00;21,47;21,54;23,29;23,36;
29.10.2009;15:18:00,0;28,01;30,44;28,83;0,00;21,47;21,54;23,29;23,36;
29.10.2009;15:18:00,0;28,01;30,44;28,83;0,00;21,49;21,54;23,29;23,36;
29.10.2009;15:18:00,0;28,01;30,44;28,83;0,00;21,49;21,54;23,29;23,36;
29.10.2009;15:18:00,0;28,01;30,44;28,83;0,00;21,49;21,54;23,29;23,36;
29.10.2009;15:18:00,0;28,01;30,44;28,83;0,00;21,49;21,54;23,32;23,36;
29.10.2009;15:18:00,0;28,01;30,44;28,83;0,00;21,49;21,54;23,29;23,36;
29.10.2009;15:18:00,0;28,01;30,44;28,83;0,00;21,49;21,54;23,32;23,36;
29.10.2009;15:18:00,0;28,01;30,44;28,83;0,00;21,47;21,54;23,32;23,36;
29.10.2009;15:18:00,0;28,01;30,44;28,83;0,00;21,49;21,54;23,29;23,36;
29.10.2009;15:18:01,0;28,01;30,44;28,83;0,00;21,49;21,54;23,29;23,36;
29.10.2009;15:18:01,0;28,01;30,44;28,83;0,00;21,49;21,54;23,29;23,36;
29.10.2009;15:18:01,0;28,01;30,44;28,83;0,00;21,49;21,54;23,29;23,36;
29.10.2009;15:18:01,0;28,01;30,44;28,83;0,00;21,49;21,54;23,29;23,36;
29.10.2009;15:18:01,0;28,01;30,44;28,83;0,00;21,49;21,54;23,29;23,36;
29.10.2009;15:18:01,0;28,01;30,44;28,83;0,00;21,49;21,54;23,29;23,36;
29.10.2009;15:18:01,0;28,01;30,44;28,83;0,00;21,49;21,54;23,32;23,36;
29.10.2009;15:18:01,0;28,01;30,44;28,83;0,00;21,49;21,54;23,29;23,36;
29.10.2009;15:18:02,0;28,01;30,44;28,83;0,00;21,49;21,54;23,29;23,36;
29.10.2009;15:18:02,0;28,01;30,44;28,83;0,00;21,47;21,54;23,29;23,36;
29.10.2009;15:18:02,0;28,01;30,44;28,83;0,00;21,49;21,54;23,29;23,36;
29.10.2009;15:18:02,0;28,01;30,44;28,83;0,00;21,49;21,54;23,29;23,36;
29.10.2009;15:18:02,0;28,01;30,44;28,83;0,00;21,47;21,54;23,29;23,36;
29.10.2009;15:18:02,0;28,01;30,44;28,83;0,00;21,49;21,54;23,32;23,36;
29.10.2009;15:18:02,0;28,01;30,44;28,83;0,00;21,49;21,57;23,32;23,36;
29.10.2009;15:18:02,0;28,01;30,44;28,83;0,00;21,49;21,54;23,32;23,36;
29.10.2009;15:18:02,0;28,01;30,44;28,83;0,00;21,49;21,54;23,32;23,36;
29.10.2009;15:18:02,0;28,01;30,44;28,83;0,00;21,49;21,54;23,29;23,36;
29.10.2009;15:18:02,0;28,01;30,44;28,83;0,00;21,49;21,54;23,29;23,36;
29.10.2009;15:18:02,0;28,01;30,44;28,83;0,00;21,47;21,54;23,29;23,36;
29.10.2009;15:18:03,0;27,85;30,26;28,66;0,00;21,49;21,54;23,32;23,36;
29.10.2009;15:18:03,0;28,01;30,44;28,83;0,00;21,49;21,54;23,32;23,36;
29.10.2009;15:18:03,0;28,01;30,44;28,83;0,00;21,49;21,54;23,32;23,36;
29.10.2009;15:18:03,0;28,01;30,44;28,83;0,00;21,49;21,54;23,29;23,36;
29.10.2009;15:18:03,0;28,01;30,44;28,83;0,00;21,47;21,54;23,32;23,36;
29.10.2009;15:18:03,0;28,01;30,44;28,83;0,00;21,47;21,54;23,32;23,36;
29.10.2009;15:18:03,0;28,01;30,44;28,83;0,00;21,49;21,54;23,32;23,36;
29.10.2009;15:18:03,0;28,01;30,44;28,83;0,00;21,49;21,54;23,32;23,36;
29.10.2009;15:18:04,0;28,01;30,44;28,83;0,00;21,49;21,54;23,32;23,36;
29.10.2009;15:18:04,0;28,01;30,44;28,83;0,00;21,49;21,54;23,32;23,36;
29.10.2009;15:18:04,0;27,98;30,44;28,80;0,00;21,47;21,54;23,32;23,36;
29.10.2009;15:18:04,0;28,01;30,44;28,83;0,00;21,49;21,54;23,32;23,36;
29.10.2009;15:18:04,0;28,01;30,44;28,83;0,00;21,47;21,54;23,32;23,36;
29.10.2009;15:18:04,0;28,01;30,44;28,83;0,00;21,49;21,54;23,32;23,36;
29.10.2009;15:18:04,0;28,01;30,44;28,83;0,00;21,49;21,54;23,32;23,36;
29.10.2009;15:18:04,0;28,01;30,44;28,83;0,00;21,49;21,54;23,32;23,36;
29.10.2009;15:18:04,0;28,01;30,44;28,83;0,00;21,49;21,54;23,32;23,36;
29.10.2009;15:18:04,0;28,01;30,44;28,83;0,00;21,49;21,54;23,32;23,36;
29.10.2009;15:18:04,0;28,01;30,44;28,83;0,00;21,47;21,57;23,32;23,36;
29.10.2009;15:18:04,0;28,01;30,44;28,83;0,00;21,49;21,54;23,32;23,36;
29.10.2009;15:18:05,0;27,98;30,37;28,76;0,00;21,49;21,54;23,32;23,36;
29.10.2009;15:18:05,0;28,01;30,44;28,83;0,00;21,49;21,54;23,32;23,36;
29.10.2009;15:18:05,0;28,01;30,44;28,83;0,00;21,49;21,54;23,32;23,36;
29.10.2009;15:18:05,0;28,01;30,44;28,83;0,00;21,47;21,54;23,32;23,36;
29.10.2009;15:18:05,0;28,01;30,44;28,83;0,00;21,49;21,54;23,32;23,36;
29.10.2009;15:18:05,0;28,01;30,44;28,83;0,00;21,47;21,54;23,32;23,36;
29.10.2009;15:18:05,0;28,01;30,44;28,83;0,00;21,49;21,54;23,32;23,36;
29.10.2009;15:18:05,0;28,01;30,44;28,83;0,00;21,49;21,54;23,32;23,36;
29.10.2009;15:18:06,0;28,01;30,44;28,83;0,00;21,49;21,54;23,32;23,36;
29.10.2009;15:18:06,0;28,01;30,44;28,83;0,00;21,49;21,54;23,32;23,36;
29.10.2009;15:18:06,0;27,98;30,41;28,80;0,00;21,49;21,54;23,32;23,36;
29.10.2009;15:18:06,0;28,01;30,44;28,83;0,00;21,47;21,54;23,32;23,36;
29.10.2009;15:18:06,0;28,01;30,44;28,83;0,00;21,49;21,54;23,32;23,36;
29.10.2009;15:18:06,0;28,01;30,44;28,83;0,00;21,49;21,54;23,32;23,36;
29.10.2009;15:18:06,0;28,01;30,44;28,83;0,00;21,49;21,54;23,32;23,36;
29.10.2009;15:18:06,0;28,01;30,44;28,83;0,00;21,49;21,54;23,32;23,36;
29.10.2009;15:18:06,0;28,01;30,44;28,83;0,00;21,47;21,54;23,32;23,36;
29.10.2009;15:18:06,0;28,01;30,44;28,83;0,00;21,47;21,54;23,32;23,36;
29.10.2009;15:18:06,0;28,01;30,44;28,83;0,00;21,49;21,54;23,32;23,36;
29.10.2009;15:18:06,0;28,01;30,44;28,83;0,00;21,47;21,54;23,32;23,36;
29.10.2009;15:18:07,0;27,98;30,41;28,80;0,00;21,49;21,54;23,32;23,36;
29.10.2009;15:18:07,0;28,01;30,44;28,83;0,00;21,47;21,54;23,32;23,38;
29.10.2009;15:18:07,0;28,01;30,44;28,83;0,00;21,49;21,54;23,32;23,36;
29.10.2009;15:18:07,0;28,01;30,44;28,83;0,00;21,47;21,54;23,32;23,36;
29.10.2009;15:18:07,0;28,01;30,44;28,83;0,00;21,49;21,54;23,32;23,36;
29.10.2009;15:18:07,0;28,01;30,44;28,83;0,00;21,49;21,54;23,32;23,36;
29.10.2009;15:18:07,0;28,01;30,44;28,83;0,00;21,49;21,54;23,32;23,36;
29.10.2009;15:18:07,0;28,01;30,44;28,83;0,00;21,49;21,54;23,32;23,38;
29.10.2009;15:18:08,0;28,01;30,44;28,83;0,00;21,49;21,54;23,32;23,38;
29.10.2009;15:18:08,0;28,01;30,44;28,83;0,00;21,47;21,54;23,32;23,38;
29.10.2009;15:18:08,0;27,88;30,30;28,70;0,00;21,49;21,54;23,32;23,38;
29.10.2009;15:18:08,0;28,01;30,44;28,83;0,00;21,47;21,54;23,32;23,36;
29.10.2009;15:18:08,0;28,01;30,44;28,83;0,00;21,49;21,54;23,32;23,38;
29.10.2009;15:18:08,0;28,01;30,44;28,83;0,00;21,49;21,54;23,32;23,36;
29.10.2009;15:18:08,0;28,01;30,44;28,83;0,00;21,49;21,54;23,32;23,38;
29.10.2009;15:18:08,0;28,01;30,44;28,83;0,00;21,49;21,54;23,32;23,38;
29.10.2009;15:18:08,0;28,01;30,44;28,83;0,00;21,49;21,57;23,32;23,36;
29.10.2009;15:18:08,0;28,01;30,44;28,83;0,00;21,49;21,54;23,32;23,38;
29.10.2009;15:18:08,0;28,01;30,44;28,83;0,00;21,49;21,54;23,32;23,36;
29.10.2009;15:18:08,0;28,01;30,44;28,83;0,00;21,49;21,54;23,32;23,38;
29.10.2009;15:18:09,0;27,98;30,44;28,83;0,00;21,49;21,54;23,32;23,38;
29.10.2009;15:18:09,0;28,01;30,44;28,83;0,00;21,49;21,54;23,32;23,36;
29.10.2009;15:18:09,0;28,01;30,44;28,83;0,00;21,49;21,54;23,32;23,38;
29.10.2009;15:18:09,0;28,01;30,44;28,83;0,00;21,49;21,54;23,32;23,38;
29.10.2009;15:18:09,0;28,01;30,44;28,83;0,00;21,49;21,54;23,32;23,38;
29.10.2009;15:18:09,0;28,01;30,44;28,83;0,00;21,49;21,54;23,32;23,38;
29.10.2009;15:18:09,0;28,01;30,44;28,83;0,00;21,49;21,54;23,32;23,36;
29.10.2009;15:18:09,0;28,01;30,44;28,83;0,00;21,49;21,54;23,32;23,38;
29.10.2009;15:18:10,0;28,01;30,44;28,83;0,00;21,49;21,54;23,32;23,38;
29.10.2009;15:18:10,0;28,01;30,44;28,83;0,00;21,47;21,54;23,32;23,38;
29.10.2009;15:18:10,0;28,01;30,44;28,83;0,00;21,49;21,54;23,32;23,36;
29.10.2009;15:18:10,0;28,01;30,44;28,83;0,00;21,49;21,54;23,32;23,36;
29.10.2009;15:18:10,0;28,01;30,44;28,83;0,00;21,49;21,54;23,32;23,38;
29.10.2009;15:18:10,0;28,01;30,44;28,83;0,00;21,49;21,54;23,32;23,38;
29.10.2009;15:18:10,0;28,01;30,44;28,83;0,00;21,49;21,54;23,32;23,38;
29.10.2009;15:18:10,0;28,01;30,44;28,83;0,00;21,49;21,54;23,32;23,38;
29.10.2009;15:18:10,0;28,01;30,44;28,83;0,00;21,49;21,54;23,32;23,38;
29.10.2009;15:18:10,0;28,01;30,44;28,83;0,00;21,49;21,57;23,32;23,38;
29.10.2009;15:18:10,0;28,01;30,44;28,83;0,00;21,49;21,54;23,32;23,38;
29.10.2009;15:18:10,0;28,01;30,44;28,83;0,00;21,49;21,54;23,32;23,38;
29.10.2009;15:18:11,0;28,01;30,41;28,80;0,00;21,49;21,54;23,32;23,38;
29.10.2009;15:18:11,0;28,01;30,44;28,83;0,00;21,49;21,54;23,34;23,38;
29.10.2009;15:18:11,0;28,01;30,44;28,83;0,00;21,49;21,54;23,32;23,38;
29.10.2009;15:18:11,0;28,01;30,44;28,83;0,00;21,47;21,54;23,32;23,38;
29.10.2009;15:18:11,0;28,01;30,44;28,83;0,00;21,49;21,54;23,34;23,38;
29.10.2009;15:18:11,0;28,01;30,44;28,83;0,00;21,49;21,54;23,34;23,38;
29.10.2009;15:18:11,0;28,01;30,44;28,83;0,00;21,49;21,54;23,32;23,38;
29.10.2009;15:18:11,0;28,01;30,44;28,83;0,00;21,49;21,54;23,32;23,38;
29.10.2009;15:18:12,0;28,01;30,44;28,83;0,00;21,49;21,54;23,32;23,38;
29.10.2009;15:18:12,0;28,01;30,44;28,83;0,00;21,49;21,54;23,32;23,38;
29.10.2009;15:18:12,0;27,98;30,41;28,80;0,00;21,49;21,57;23,34;23,38;
29.10.2009;15:18:12,0;28,01;30,44;28,83;0,00;21,49;21,54;23,34;23,38;
29.10.2009;15:18:12,0;28,01;30,44;28,83;0,00;21,49;21,54;23,32;23,38;
29.10.2009;15:18:12,0;28,01;30,44;28,83;0,00;21,49;21,54;23,34;23,38;
29.10.2009;15:18:12,0;28,01;30,44;28,83;0,00;21,47;21,54;23,34;23,38;
29.10.2009;15:18:12,0;28,01;30,44;28,83;0,00;21,49;21,54;23,32;23,38;
29.10.2009;15:18:12,0;28,01;30,44;28,83;0,00;21,49;21,57;23,34;23,38;
29.10.2009;15:18:12,0;28,01;30,44;28,83;0,00;21,49;21,54;23,34;23,38;
29.10.2009;15:18:12,0;28,01;30,44;28,83;0,00;21,49;21,54;23,34;23,38;
29.10.2009;15:18:12,0;28,01;30,44;28,83;0,00;21,49;21,54;23,32;23,38;
29.10.2009;15:18:13,0;27,82;30,22;28,63;0,00;21,49;21,54;23,34;23,38;
29.10.2009;15:18:13,0;28,01;30,44;28,83;0,00;21,49;21,54;23,34;23,38;
29.10.2009;15:18:13,0;28,01;30,44;28,83;0,00;21,49;21,54;23,34;23,38;
29.10.2009;15:18:13,0;28,01;30,44;28,83;0,00;21,49;21,57;23,34;23,38;
29.10.2009;15:18:13,0;28,01;30,44;28,83;0,00;21,49;21,54;23,34;23,38;
29.10.2009;15:18:13,0;28,01;30,44;28,83;0,00;21,49;21,57;23,34;23,38;
29.10.2009;15:18:13,0;28,01;30,44;28,83;0,00;21,49;21,57;23,34;23,38;
29.10.2009;15:18:13,0;28,01;30,44;28,83;0,00;21,49;21,54;23,34;23,38;
29.10.2009;15:18:14,0;28,01;30,44;28,83;0,00;21,49;21,54;23,34;23,38;
29.10.2009;15:18:14,0;28,01;30,44;28,83;0,00;21,49;21,54;23,34;23,38;
29.10.2009;15:18:14,0;27,98;30,41;28,80;0,00;21,49;21,57;23,34;23,38;
29.10.2009;15:18:14,0;28,01;30,44;28,83;0,00;21,47;21,54;23,34;23,38;
29.10.2009;15:18:14,0;28,01;30,44;28,83;0,00;21,49;21,54;23,34;23,38;
29.10.2009;15:18:14,0;28,01;30,44;28,83;0,00;21,49;21,54;23,34;23,38;
29.10.2009;15:18:14,0;28,01;30,44;28,83;0,00;21,49;21,57;23,34;23,38;
29.10.2009;15:18:14,0;28,01;30,44;28,83;0,00;21,49;21,54;23,34;23,38;
29.10.2009;15:18:14,0;28,01;30,44;28,83;0,00;21,49;21,54;23,34;23,38;
29.10.2009;15:18:14,0;28,01;30,44;28,83;0,00;21,49;21,54;23,34;23,38;
29.10.2009;15:18:14,0;28,01;30,44;28,83;0,00;21,49;21,54;23,34;23,38;
29.10.2009;15:18:14,0;28,01;30,44;28,83;0,00;21,49;21,54;23,34;23,38;
29.10.2009;15:18:15,0;27,98;30,41;28,80;0,00;21,49;21,54;23,34;23,38;
29.10.2009;15:18:15,0;28,01;30,44;28,83;0,00;21,49;21,57;23,34;23,38;
29.10.2009;15:18:15,0;28,01;30,44;28,83;0,00;21,49;21,54;23,34;23,38;
29.10.2009;15:18:15,0;28,01;30,44;28,83;0,00;21,47;21,54;23,34;23,38;
29.10.2009;15:18:15,0;28,01;30,44;28,83;0,00;21,49;21,54;23,34;23,38;
29.10.2009;15:18:15,0;28,01;30,44;28,83;0,00;21,47;21,57;23,34;23,38;
29.10.2009;15:18:15,0;28,01;30,44;28,83;0,00;21,47;21,54;23,34;23,38;
29.10.2009;15:18:15,0;28,01;30,44;28,83;0,00;21,49;21,54;23,34;23,38;
29.10.2009;15:18:16,0;28,01;30,44;28,83;0,00;21,47;21,54;23,34;23,38;
29.10.2009;15:18:16,0;28,01;30,44;28,83;0,00;21,49;21,57;23,34;23,38;
29.10.2009;15:18:16,0;27,98;30,41;28,83;0,00;21,49;21,54;23,34;23,38;
29.10.2009;15:18:16,0;28,01;30,44;28,83;0,00;21,49;21,54;23,34;23,38;
29.10.2009;15:18:16,0;28,01;30,44;28,83;0,00;21,49;21,54;23,34;23,38;
29.10.2009;15:18:16,0;28,01;30,44;28,83;0,00;21,49;21,54;23,34;23,38;
29.10.2009;15:18:16,0;28,01;30,44;28,83;0,00;21,49;21,54;23,34;23,38;
29.10.2009;15:18:16,0;28,01;30,44;28,83;0,00;21,49;21,54;23,34;23,38;
29.10.2009;15:18:16,0;28,01;30,44;28,83;0,00;21,49;21,54;23,34;23,38;
29.10.2009;15:18:16,0;28,01;30,44;28,83;0,00;21,49;21,54;23,34;23,38;
29.10.2009;15:18:16,0;28,01;30,44;28,83;0,00;21,49;21,54;23,34;23,38;
29.10.2009;15:18:16,0;28,01;30,44;28,83;0,00;21,49;21,54;23,34;23,38;
29.10.2009;15:18:17,0;27,98;30,41;28,80;0,00;21,49;21,54;23,34;23,38;
29.10.2009;15:18:17,0;28,01;30,44;28,83;0,00;21,49;21,57;23,34;23,38;
29.10.2009;15:18:17,0;27,95;30,33;28,73;0,00;21,49;21,54;23,34;23,38;
29.10.2009;15:18:17,0;28,01;30,44;28,83;0,00;21,49;21,54;23,34;23,38;
29.10.2009;15:18:17,0;28,01;30,44;28,83;0,00;21,49;21,54;23,34;23,38;
29.10.2009;15:18:17,0;28,01;30,44;28,83;0,00;21,49;21,54;23,34;23,38;
29.10.2009;15:18:17,0;28,01;30,44;28,83;0,00;21,49;21,54;23,34;23,38;
29.10.2009;15:18:17,0;28,01;30,44;28,83;0,00;21,49;21,54;23,34;23,38;
29.10.2009;15:18:18,0;28,01;30,44;28,83;0,00;21,49;21,54;23,34;23,38;
29.10.2009;15:18:18,0;28,01;30,44;28,83;0,00;21,49;21,54;23,34;23,38;
29.10.2009;15:18:18,0;27,88;30,26;28,70;0,00;21,49;21,54;23,34;23,38;
29.10.2009;15:18:18,0;28,01;30,44;28,83;0,00;21,49;21,54;23,34;23,38;
29.10.2009;15:18:18,0;27,85;30,22;28,63;0,00;21,49;21,54;23,34;23,38;
29.10.2009;15:18:18,0;28,01;30,44;28,83;0,00;21,49;21,57;23,34;23,38;
29.10.2009;15:18:18,0;28,01;30,44;28,83;0,00;21,49;21,57;23,34;23,38;
29.10.2009;15:18:18,0;28,01;30,44;28,83;0,00;21,49;21,54;23,34;23,38;
29.10.2009;15:18:18,0;28,01;30,44;28,83;0,00;21,47;21,54;23,34;23,38;
29.10.2009;15:18:18,0;28,01;30,44;28,83;0,00;21,49;21,54;23,34;23,38;
29.10.2009;15:18:18,0;28,01;30,44;28,83;0,00;21,49;21,54;23,34;23,38;
29.10.2009;15:18:18,0;28,01;30,44;28,83;0,00;21,49;21,54;23,34;23,38;
29.10.2009;15:18:19,0;27,98;30,41;28,80;0,00;21,49;21,54;23,34;23,38;
29.10.2009;15:18:19,0;28,01;30,44;28,83;0,00;21,49;21,54;23,34;23,38;
29.10.2009;15:18:19,0;27,48;29,83;28,27;0,00;21,49;21,54;23,34;23,38;
29.10.2009;15:18:19,0;28,01;30,44;28,83;0,00;21,49;21,54;23,34;23,41;
29.10.2009;15:18:19,0;28,01;30,44;28,83;0,00;21,49;21,54;23,34;23,38;
29.10.2009;15:18:19,0;28,01;30,44;28,83;0,00;21,49;21,54;23,34;23,38;
29.10.2009;15:18:19,0;28,01;30,44;28,83;0,00;21,49;21,54;23,34;23,41;
29.10.2009;15:18:19,0;28,01;30,44;28,83;0,00;21,49;21,54;23,37;23,38;
29.10.2009;15:18:20,0;28,01;30,44;28,83;0,00;21,49;21,54;23,34;23,38;
29.10.2009;15:18:20,0;28,01;30,44;28,83;0,00;21,49;21,54;23,34;23,38;
29.10.2009;15:18:20,0;28,01;30,44;28,83;0,00;21,49;21,54;23,34;23,38;
29.10.2009;15:18:20,0;28,01;30,44;28,83;0,00;21,49;21,54;23,34;23,38;
29.10.2009;15:18:20,0;27,98;30,41;28,80;0,00;21,49;21,54;23,34;23,41;
29.10.2009;15:18:20,0;28,01;30,44;28,83;0,00;21,49;21,54;23,34;23,38;
29.10.2009;15:18:20,0;28,01;30,44;28,83;0,00;21,49;21,54;23,34;23,38;
29.10.2009;15:18:20,0;28,01;30,44;28,83;0,00;21,49;21,54;23,34;23,38;
29.10.2009;15:18:20,0;28,01;30,44;28,83;0,00;21,49;21,57;23,34;23,38;
29.10.2009;15:18:20,0;28,01;30,44;28,83;0,00;21,49;21,54;23,34;23,41;
29.10.2009;15:18:20,0;28,01;30,44;28,83;0,00;21,49;21,54;23,34;23,38;
29.10.2009;15:18:20,0;28,01;30,44;28,83;0,00;21,49;21,54;23,34;23,38;
29.10.2009;15:18:21,0;27,95;30,37;28,76;0,00;21,49;21,54;23,34;23,41;
29.10.2009;15:18:21,0;28,01;30,44;28,83;0,00;21,49;21,54;23,34;23,38;
29.10.2009;15:18:21,0;27,73;30,12;28,57;0,00;21,49;21,57;23,34;23,41;
29.10.2009;15:18:21,0;28,01;30,44;28,83;0,00;21,49;21,54;23,37;23,38;
29.10.2009;15:18:21,0;28,01;30,44;28,83;0,00;21,47;21,54;23,34;23,41;
29.10.2009;15:18:21,0;28,01;30,44;28,83;0,00;21,49;21,54;23,34;23,38;
29.10.2009;15:18:21,0;28,01;30,44;28,83;0,00;21,49;21,57;23,34;23,41;
29.10.2009;15:18:21,0;28,01;30,44;28,83;0,00;21,47;21,54;23,34;23,41;
29.10.2009;15:18:22,0;28,01;30,44;28,83;0,00;21,47;21,57;23,37;23,41;
29.10.2009;15:18:22,0;28,01;30,44;28,83;0,00;21,47;21,54;23,34;23,38;
29.10.2009;15:18:22,0;28,01;30,41;28,83;0,00;21,49;21,57;23,37;23,41;
29.10.2009;15:18:22,0;28,01;30,44;28,83;0,00;21,49;21,54;23,37;23,38;
29.10.2009;15:18:22,0;27,76;30,15;28,57;0,00;21,49;21,57;23,34;23,41;
29.10.2009;15:18:22,0;28,01;30,44;28,83;0,00;21,49;21,54;23,34;23,41;
29.10.2009;15:18:22,0;28,01;30,44;28,83;0,00;21,49;21,57;23,37;23,41;
29.10.2009;15:18:22,0;28,01;30,44;28,83;0,00;21,49;21,54;23,37;23,41;
29.10.2009;15:18:22,0;28,01;30,44;28,83;0,00;21,49;21,57;23,37;23,41;
29.10.2009;15:18:22,0;28,01;30,44;28,83;0,00;21,49;21,54;23,37;23,38;
29.10.2009;15:18:22,0;28,01;30,44;28,83;0,00;21,47;21,54;23,37;23,41;
29.10.2009;15:18:22,0;28,01;30,44;28,83;0,00;21,49;21,54;23,34;23,41;
29.10.2009;15:18:23,0;27,70;30,08;28,50;0,00;21,49;21,54;23,37;23,41;
29.10.2009;15:18:23,0;28,01;30,44;28,83;0,00;21,49;21,57;23,34;23,41;
29.10.2009;15:18:23,0;28,01;30,44;28,83;0,00;21,49;21,54;23,37;23,41;
29.10.2009;15:18:23,0;28,01;30,44;28,83;0,00;21,49;21,54;23,37;23,41;
29.10.2009;15:18:23,0;28,01;30,44;28,83;0,00;21,49;21,54;23,37;23,41;
29.10.2009;15:18:23,0;28,01;30,44;28,83;0,00;21,49;21,54;23,37;23,41;
29.10.2009;15:18:23,0;28,01;30,44;28,83;0,00;21,47;21,54;23,37;23,41;
29.10.2009;15:18:23,0;28,01;30,44;28,83;0,00;21,49;21,54;23,37;23,41;
29.10.2009;15:18:24,0;28,01;30,44;28,83;0,00;21,49;21,54;23,34;23,41;
29.10.2009;15:18:24,0;28,01;30,44;28,83;0,00;21,49;21,57;23,37;23,41;
29.10.2009;15:18:24,0;27,98;30,41;28,83;0,00;21,49;21,54;23,37;23,38;
29.10.2009;15:18:24,0;28,01;30,44;28,83;0,00;21,49;21,54;23,37;23,41;
29.10.2009;15:18:24,0;28,01;30,44;28,83;0,00;21,49;21,57;23,37;23,41;
29.10.2009;15:18:24,0;28,01;30,44;28,83;0,00;21,49;21,57;23,37;23,41;
29.10.2009;15:18:24,0;28,01;30,44;28,83;0,00;21,49;21,54;23,34;23,41;
29.10.2009;15:18:24,0;28,01;30,44;28,83;0,00;21,49;21,57;23,37;23,41;
29.10.2009;15:18:24,0;28,01;30,44;28,83;0,00;21,49;21,54;23,37;23,41;
29.10.2009;15:18:24,0;28,01;30,44;28,83;0,00;21,47;21,54;23,37;23,41;
29.10.2009;15:18:24,0;28,01;30,44;28,83;0,00;21,49;21,54;23,37;23,41;
29.10.2009;15:18:24,0;28,01;30,44;28,83;0,00;21,49;21,54;23,34;23,41;
29.10.2009;15:18:25,0;28,01;30,41;28,83;0,00;21,49;21,54;23,37;23,41;
29.10.2009;15:18:25,0;28,01;30,44;28,83;0,00;21,49;21,57;23,37;23,41;
29.10.2009;15:18:25,0;27,98;30,41;28,80;0,00;21,49;21,54;23,37;23,41;
29.10.2009;15:18:25,0;28,01;30,44;28,83;0,00;21,49;21,57;23,37;23,41;
29.10.2009;15:18:25,0;28,01;30,44;28,83;0,00;21,49;21,54;23,37;23,41;
29.10.2009;15:18:25,0;28,01;30,44;28,83;0,00;21,49;21,57;23,37;23,41;
29.10.2009;15:18:25,0;28,01;30,44;28,83;0,00;21,49;21,57;23,37;23,41;
29.10.2009;15:18:25,0;28,01;30,44;28,83;0,00;21,49;21,54;23,37;23,41;
29.10.2009;15:18:26,0;28,01;30,44;28,83;0,00;21,49;21,54;23,37;23,41;
29.10.2009;15:18:26,0;28,01;30,44;28,83;0,00;21,49;21,54;23,37;23,41;
29.10.2009;15:18:26,0;27,98;30,41;28,80;0,00;21,47;21,54;23,34;23,41;
29.10.2009;15:18:26,0;28,01;30,44;28,83;0,00;21,49;21,54;23,37;23,41;
29.10.2009;15:18:26,0;28,01;30,41;28,83;0,00;21,49;21,54;23,37;23,41;
29.10.2009;15:18:26,0;28,01;30,44;28,83;0,00;21,49;21,54;23,37;23,41;
29.10.2009;15:18:26,0;28,01;30,44;28,83;0,00;21,49;21,54;23,37;23,41;
29.10.2009;15:18:26,0;28,01;30,44;28,83;0,00;21,49;21,57;23,37;23,41;
29.10.2009;15:18:26,0;28,01;30,44;28,83;0,00;21,49;21,54;23,37;23,41;
29.10.2009;15:18:26,0;28,01;30,44;28,83;0,00;21,49;21,54;23,37;23,41;
29.10.2009;15:18:26,0;28,01;30,44;28,83;0,00;21,49;21,54;23,37;23,41;
29.10.2009;15:18:26,0;28,01;30,44;28,83;0,00;21,49;21,54;23,37;23,41;
29.10.2009;15:18:27,0;27,98;30,41;28,80;0,00;21,47;21,54;23,37;23,41;
29.10.2009;15:18:27,0;28,01;30,44;28,83;0,00;21,49;21,54;23,37;23,41;
29.10.2009;15:18:27,0;27,98;30,41;28,80;0,00;21,47;21,54;23,37;23,41;
29.10.2009;15:18:27,0;28,01;30,44;28,83;0,00;21,49;21,54;23,37;23,41;
29.10.2009;15:18:27,0;28,01;30,44;28,83;0,00;21,49;21,54;23,37;23,41;
29.10.2009;15:18:27,0;28,01;30,44;28,83;0,00;21,49;21,57;23,37;23,41;
29.10.2009;15:18:27,0;28,01;30,44;28,83;0,00;21,49;21,57;23,37;23,41;
29.10.2009;15:18:27,0;28,01;30,44;28,83;0,00;21,49;21,54;23,37;23,41;
29.10.2009;15:18:28,0;28,01;30,44;28,83;0,00;21,49;21,54;23,37;23,41;
29.10.2009;15:18:28,0;28,01;30,44;28,83;0,00;21,49;21,57;23,37;23,41;
29.10.2009;15:18:28,0;28,01;30,44;28,83;0,00;21,49;21,57;23,37;23,41;
29.10.2009;15:18:28,0;28,01;30,44;28,83;0,00;21,49;21,54;23,37;23,41;
29.10.2009;15:18:28,0;28,01;30,41;28,83;0,00;21,49;21,54;23,37;23,41;
29.10.2009;15:18:28,0;28,01;30,44;28,83;0,00;21,49;21,57;23,37;23,41;
29.10.2009;15:18:28,0;28,01;30,44;28,83;0,00;21,49;21,54;23,37;23,41;
29.10.2009;15:18:28,0;28,01;30,44;28,83;0,00;21,49;21,57;23,37;23,41;
29.10.2009;15:18:28,0;28,01;30,44;28,83;0,00;21,49;21,54;23,37;23,41;
29.10.2009;15:18:28,0;28,01;30,44;28,83;0,00;21,49;21,57;23,37;23,41;
29.10.2009;15:18:28,0;28,01;30,44;28,83;0,00;21,49;21,54;23,37;23,41;
29.10.2009;15:18:28,0;28,01;30,44;28,83;0,00;21,49;21,54;23,37;23,41;
29.10.2009;15:18:29,0;27,98;30,41;28,80;0,00;21,49;21,54;23,37;23,41;
29.10.2009;15:18:29,0;28,01;30,44;28,83;0,00;21,49;21,54;23,37;23,41;
29.10.2009;15:18:29,0;28,01;30,41;28,83;0,00;21,49;21,57;23,37;23,41;
29.10.2009;15:18:29,0;28,01;30,44;28,83;0,00;21,49;21,54;23,37;23,41;
29.10.2009;15:18:29,0;28,01;30,44;28,83;0,00;21,49;21,54;23,37;23,41;
29.10.2009;15:18:29,0;28,01;30,44;28,83;0,00;21,49;21,54;23,37;23,41;
29.10.2009;15:18:29,0;28,01;30,44;28,83;0,00;21,49;21,54;23,37;23,41;
29.10.2009;15:18:29,0;28,01;30,44;28,83;0,00;21,49;21,54;23,37;23,41;
29.10.2009;15:18:30,0;28,01;30,44;28,83;0,00;21,49;21,57;23,37;23,41;
29.10.2009;15:18:30,0;28,01;30,44;28,83;0,00;21,49;21,57;23,37;23,41;
29.10.2009;15:18:30,0;27,98;30,41;28,80;0,00;21,49;21,57;23,37;23,41;
29.10.2009;15:18:30,0;28,01;30,44;28,83;0,00;21,49;21,54;23,37;23,41;
29.10.2009;15:18:30,0;28,01;30,44;28,83;0,00;21,49;21,54;23,37;23,41;
29.10.2009;15:18:30,0;28,01;30,44;28,83;0,00;21,49;21,57;23,37;23,41;
29.10.2009;15:18:30,0;28,01;30,44;28,83;0,00;21,49;21,54;23,37;23,41;
29.10.2009;15:18:30,0;28,01;30,44;28,83;0,00;21,49;21,57;23,37;23,41;
29.10.2009;15:18:30,0;28,01;30,44;28,83;0,00;21,49;21,57;23,37;23,41;
29.10.2009;15:18:30,0;28,01;30,44;28,83;0,00;21,49;21,57;23,37;23,41;
29.10.2009;15:18:30,0;28,01;30,44;28,83;0,00;21,49;21,54;23,37;23,41;
29.10.2009;15:18:30,0;28,01;30,44;28,83;0,00;21,49;21,54;23,37;23,41;
29.10.2009;15:18:31,0;27,98;30,37;28,80;0,00;21,49;21,54;23,37;23,41;
29.10.2009;15:18:31,0;28,01;30,44;28,83;0,00;21,49;21,54;23,37;23,41;
29.10.2009;15:18:31,0;27,98;30,44;28,83;0,00;21,49;21,57;23,37;23,41;
29.10.2009;15:18:31,0;28,01;30,44;28,83;0,00;21,49;21,54;23,37;23,41;
29.10.2009;15:18:31,0;28,01;30,44;28,83;0,00;21,47;21,54;23,40;23,41;
29.10.2009;15:18:31,0;28,01;30,44;28,83;0,00;21,49;21,57;23,37;23,41;
29.10.2009;15:18:31,0;28,01;30,44;28,83;0,00;21,49;21,54;23,37;23,41;
29.10.2009;15:18:31,0;28,01;30,44;28,83;0,00;21,49;21,54;23,40;23,41;
29.10.2009;15:18:32,0;28,01;30,44;28,83;0,00;21,49;21,57;23,37;23,41;
29.10.2009;15:18:32,0;28,01;30,44;28,83;0,00;21,49;21,54;23,37;23,41;
29.10.2009;15:18:32,0;27,98;30,41;28,80;0,00;21,49;21,57;23,37;23,41;
29.10.2009;15:18:32,0;28,01;30,44;28,83;0,00;21,49;21,54;23,37;23,41;
29.10.2009;15:18:32,0;28,01;30,44;28,83;0,00;21,49;21,54;23,37;23,41;
29.10.2009;15:18:32,0;28,01;30,44;28,83;0,00;21,49;21,54;23,37;23,41;
29.10.2009;15:18:32,0;28,01;30,44;28,83;0,00;21,49;21,54;23,37;23,41;
29.10.2009;15:18:32,0;28,01;30,44;28,83;0,00;21,49;21,57;23,40;23,41;
29.10.2009;15:18:32,0;28,01;30,44;28,83;0,00;21,49;21,57;23,40;23,41;
29.10.2009;15:18:32,0;28,01;30,44;28,83;0,00;21,49;21,57;23,37;23,41;
29.10.2009;15:18:32,0;28,01;30,44;28,83;0,00;21,49;21,54;23,37;23,41;
29.10.2009;15:18:32,0;28,01;30,44;28,83;0,00;21,49;21,54;23,40;23,41;
29.10.2009;15:18:33,0;28,01;30,41;28,83;0,00;21,49;21,57;23,40;23,41;
29.10.2009;15:18:33,0;28,01;30,44;28,83;0,00;21,49;21,54;23,40;23,41;
29.10.2009;15:18:33,0;28,01;30,44;28,83;0,00;21,49;21,57;23,40;23,41;
29.10.2009;15:18:33,0;28,01;30,44;28,83;0,00;21,49;21,54;23,40;23,41;
29.10.2009;15:18:33,0;28,01;30,44;28,83;0,00;21,49;21,57;23,40;23,41;
29.10.2009;15:18:33,0;28,01;30,44;28,83;0,00;21,49;21,57;23,40;23,41;
29.10.2009;15:18:33,0;28,01;30,44;28,83;0,00;21,49;21,54;23,40;23,41;
29.10.2009;15:18:33,0;28,01;30,44;28,83;0,00;21,49;21,54;23,40;23,41;
29.10.2009;15:18:34,0;28,01;30,44;28,83;0,00;21,49;21,54;23,40;23,41;
29.10.2009;15:18:34,0;28,01;30,44;28,83;0,00;21,49;21,57;23,40;23,41;
29.10.2009;15:18:34,0;28,01;30,44;28,83;0,00;21,49;21,54;23,40;23,41;
29.10.2009;15:18:34,0;28,01;30,44;28,83;0,00;21,49;21,54;23,40;23,41;
29.10.2009;15:18:34,0;28,01;30,44;28,83;0,00;21,49;21,57;23,40;23,41;
29.10.2009;15:18:34,0;28,01;30,44;28,83;0,00;21,49;21,57;23,40;23,41;
29.10.2009;15:18:34,0;28,01;30,44;28,83;0,00;21,49;21,57;23,40;23,41;
29.10.2009;15:18:34,0;28,01;30,44;28,83;0,00;21,49;21,57;23,40;23,41;
29.10.2009;15:18:34,0;28,01;30,44;28,83;0,00;21,49;21,54;23,40;23,44;
29.10.2009;15:18:34,0;28,01;30,44;28,83;0,00;21,49;21,57;23,40;23,44;
29.10.2009;15:18:34,0;28,01;30,44;28,83;0,00;21,49;21,57;23,40;23,41;
29.10.2009;15:18:34,0;28,01;30,44;28,83;0,00;21,49;21,57;23,40;23,41;
29.10.2009;15:18:35,0;28,01;30,44;28,83;0,00;21,49;21,54;23,40;23,41;
29.10.2009;15:18:35,0;28,01;30,44;28,83;0,00;21,49;21,54;23,40;23,41;
29.10.2009;15:18:35,0;28,01;30,44;28,83;0,00;21,49;21,57;23,40;23,41;
29.10.2009;15:18:35,0;28,01;30,44;28,83;0,00;21,49;21,57;23,40;23,44;
29.10.2009;15:18:35,0;28,01;30,44;28,83;0,00;21,49;21,54;23,40;23,44;
29.10.2009;15:18:35,0;28,01;30,44;28,83;0,00;21,49;21,54;23,40;23,44;
29.10.2009;15:18:35,0;28,01;30,44;28,83;0,00;21,49;21,57;23,40;23,44;
29.10.2009;15:18:35,0;28,01;30,44;28,83;0,00;21,49;21,54;23,40;23,44;
29.10.2009;15:18:36,0;28,01;30,44;28,83;0,00;21,49;21,57;23,40;23,44;
29.10.2009;15:18:36,0;28,01;30,44;28,83;0,00;21,49;21,54;23,40;23,41;
29.10.2009;15:18:36,0;28,01;30,41;28,80;0,00;21,49;21,57;23,40;23,41;
29.10.2009;15:18:36,0;28,01;30,44;28,83;0,00;21,49;21,57;23,40;23,41;
29.10.2009;15:18:36,0;28,01;30,44;28,83;0,00;21,49;21,54;23,40;23,44;
29.10.2009;15:18:36,0;28,01;30,44;28,83;0,00;21,49;21,57;23,40;23,41;
29.10.2009;15:18:36,0;28,01;30,44;28,83;0,00;21,49;21,54;23,40;23,44;
29.10.2009;15:18:36,0;28,01;30,44;28,83;0,00;21,49;21,54;23,40;23,44;
29.10.2009;15:18:36,0;28,01;30,44;28,83;0,00;21,49;21,57;23,40;23,41;
29.10.2009;15:18:36,0;28,01;30,44;28,83;0,00;21,49;21,54;23,40;23,44;
29.10.2009;15:18:36,0;28,01;30,44;28,83;0,00;21,49;21,57;23,40;23,41;
29.10.2009;15:18:36,0;28,01;30,44;28,83;0,00;21,49;21,54;23,40;23,41;
29.10.2009;15:18:37,0;27,98;30,41;28,83;0,00;21,49;21,57;23,40;23,41;
29.10.2009;15:18:37,0;28,01;30,44;28,83;0,00;21,49;21,54;23,40;23,41;
29.10.2009;15:18:37,0;28,01;30,44;28,83;0,00;21,49;21,54;23,40;23,44;
29.10.2009;15:18:37,0;28,01;30,44;28,83;0,00;21,49;21,57;23,40;23,41;
29.10.2009;15:18:37,0;28,01;30,44;28,83;0,00;21,49;21,57;23,40;23,44;
29.10.2009;15:18:37,0;28,01;30,44;28,83;0,00;21,49;21,54;23,40;23,44;
29.10.2009;15:18:37,0;28,01;30,44;28,83;0,00;21,49;21,57;23,40;23,44;
29.10.2009;15:18:37,0;28,01;30,44;28,83;0,00;21,49;21,54;23,40;23,44;
29.10.2009;15:18:38,0;28,01;30,44;28,83;0,00;21,47;21,57;23,43;23,44;
29.10.2009;15:18:38,0;28,01;30,44;28,83;0,00;21,49;21,54;23,40;23,44;
29.10.2009;15:18:38,0;28,01;30,44;28,83;0,00;21,49;21,57;23,40;23,44;
29.10.2009;15:18:38,0;28,01;30,44;28,83;0,00;21,49;21,57;23,40;23,44;
29.10.2009;15:18:38,0;28,01;30,44;28,83;0,00;21,49;21,54;23,40;23,44;
29.10.2009;15:18:38,0;28,01;30,44;28,83;0,00;21,47;21,57;23,40;23,44;
29.10.2009;15:18:38,0;28,01;30,44;28,83;0,00;21,49;21,57;23,40;23,44;
29.10.2009;15:18:38,0;28,01;30,44;28,83;0,00;21,49;21,54;23,40;23,44;
29.10.2009;15:18:38,0;28,01;30,44;28,83;0,00;21,49;21,54;23,40;23,44;
29.10.2009;15:18:38,0;28,01;30,44;28,83;0,00;21,49;21,54;23,40;23,44;
29.10.2009;15:18:38,0;28,01;30,44;28,83;0,00;21,49;21,54;23,40;23,44;
29.10.2009;15:18:38,0;28,01;30,44;28,83;0,00;21,49;21,54;23,40;23,44;
29.10.2009;15:18:39,0;28,01;30,44;28,83;0,00;21,49;21,57;23,40;23,44;
29.10.2009;15:18:39,0;28,01;30,44;28,83;0,00;21,49;21,54;23,40;23,44;
29.10.2009;15:18:39,0;28,01;30,44;28,83;0,00;21,49;21,54;23,40;23,44;
29.10.2009;15:18:39,0;28,01;30,44;28,83;0,00;21,49;21,57;23,43;23,44;
29.10.2009;15:18:39,0;28,01;30,44;28,83;0,00;21,49;21,54;23,43;23,41;
29.10.2009;15:18:39,0;28,01;30,44;28,83;0,00;21,49;21,57;23,43;23,41;
29.10.2009;15:18:39,0;28,01;30,44;28,83;0,00;21,49;21,54;23,40;23,44;
29.10.2009;15:18:39,0;28,01;30,44;28,83;0,00;21,49;21,57;23,40;23,44;
29.10.2009;15:18:40,0;28,01;30,44;28,83;0,00;21,49;21,57;23,40;23,44;
29.10.2009;15:18:40,0;28,01;30,44;28,83;0,00;21,49;21,54;23,40;23,44;
29.10.2009;15:18:40,0;27,98;30,44;28,83;0,00;21,49;21,57;23,40;23,44;
29.10.2009;15:18:40,0;28,01;30,44;28,83;0,00;21,49;21,57;23,43;23,44;
29.10.2009;15:18:40,0;28,01;30,44;28,83;0,00;21,49;21,54;23,43;23,41;
29.10.2009;15:18:40,0;28,01;30,44;28,83;0,00;21,49;21,57;23,40;23,44;
29.10.2009;15:18:40,0;28,01;30,44;28,83;0,00;21,49;21,57;23,40;23,44;
29.10.2009;15:18:40,0;28,01;30,44;28,83;0,00;21,49;21,57;23,40;23,44;
29.10.2009;15:18:40,0;28,01;30,44;28,83;0,00;21,49;21,54;23,40;23,41;
29.10.2009;15:18:40,0;28,01;30,44;28,83;0,00;21,49;21,57;23,43;23,44;
29.10.2009;15:18:40,0;28,01;30,44;28,83;0,00;21,49;21,54;23,40;23,44;
29.10.2009;15:18:40,0;28,01;30,44;28,83;0,00;21,49;21,54;23,43;23,44;
29.10.2009;15:18:41,0;27,98;30,44;28,83;0,00;21,49;21,57;23,40;23,44;
29.10.2009;15:18:41,0;28,01;30,44;28,83;0,00;21,49;21,54;23,40;23,44;
29.10.2009;15:18:41,0;28,01;30,44;28,83;0,00;21,49;21,57;23,43;23,41;
29.10.2009;15:18:41,0;28,01;30,44;28,83;0,00;21,49;21,57;23,40;23,44;
29.10.2009;15:18:41,0;28,01;30,44;28,83;0,00;21,49;21,54;23,43;23,44;
29.10.2009;15:18:41,0;28,01;30,44;28,83;0,00;21,49;21,57;23,40;23,44;
29.10.2009;15:18:41,0;28,01;30,44;28,83;0,00;21,49;21,54;23,43;23,44;
29.10.2009;15:18:41,0;28,01;30,44;28,83;0,00;21,49;21,57;23,43;23,44;
29.10.2009;15:18:42,0;28,01;30,44;28,83;0,00;21,49;21,57;23,40;23,44;
29.10.2009;15:18:42,0;28,01;30,44;28,83;0,00;21,49;21,57;23,43;23,44;
29.10.2009;15:18:42,0;27,98;30,41;28,80;0,00;21,49;21,57;23,43;23,44;
29.10.2009;15:18:42,0;28,01;30,44;28,83;0,00;21,49;21,57;23,43;23,44;
29.10.2009;15:18:42,0;28,01;30,44;28,83;0,00;21,49;21,57;23,40;23,44;
29.10.2009;15:18:42,0;28,01;30,44;28,83;0,00;21,49;21,54;23,40;23,44;
29.10.2009;15:18:42,0;28,01;30,44;28,83;0,00;21,49;21,57;23,43;23,44;
29.10.2009;15:18:42,0;28,01;30,44;28,83;0,00;21,49;21,57;23,43;23,44;
29.10.2009;15:18:42,0;28,01;30,44;28,83;0,00;21,49;21,57;23,40;23,44;
29.10.2009;15:18:42,0;28,01;30,44;28,83;0,00;21,49;21,57;23,43;23,44;
29.10.2009;15:18:42,0;28,01;30,44;28,83;0,00;21,49;21,57;23,40;23,44;
29.10.2009;15:18:42,0;28,01;30,44;28,83;0,00;21,49;21,54;23,43;23,44;
29.10.2009;15:18:43,0;28,01;30,44;28,83;0,00;21,49;21,57;23,43;23,44;
29.10.2009;15:18:43,0;28,01;30,44;28,83;0,00;21,49;21,57;23,40;23,44;
29.10.2009;15:18:43,0;28,01;30,44;28,83;0,00;21,49;21,57;23,43;23,44;
29.10.2009;15:18:43,0;28,01;30,44;28,83;0,00;21,49;21,57;23,43;23,44;
29.10.2009;15:18:43,0;28,01;30,44;28,83;0,00;21,49;21,54;23,43;23,44;
29.10.2009;15:18:43,0;28,01;30,44;28,83;0,00;21,49;21,57;23,40;23,44;
29.10.2009;15:18:43,0;28,01;30,44;28,83;0,00;21,49;21,54;23,43;23,41;
29.10.2009;15:18:43,0;28,01;30,44;28,83;0,00;21,49;21,57;23,43;23,44;
29.10.2009;15:18:44,0;28,01;30,44;28,83;0,00;21,49;21,54;23,43;23,44;
29.10.2009;15:18:44,0;28,01;30,44;28,83;0,00;21,49;21,54;23,43;23,44;
29.10.2009;15:18:44,0;27,98;30,41;28,80;0,00;21,49;21,57;23,43;23,44;
29.10.2009;15:18:44,0;28,01;30,44;28,83;0,00;21,49;21,57;23,43;23,44;
29.10.2009;15:18:44,0;28,01;30,44;28,83;0,00;21,49;21,57;23,43;23,44;
29.10.2009;15:18:44,0;28,01;30,44;28,83;0,00;21,49;21,57;23,43;23,44;
29.10.2009;15:18:44,0;28,01;30,44;28,83;0,00;21,49;21,57;23,43;23,44;
29.10.2009;15:18:44,0;28,01;30,44;28,83;0,00;21,49;21,57;23,43;23,44;
29.10.2009;15:18:44,0;28,01;30,44;28,83;0,00;21,49;21,57;23,43;23,44;
29.10.2009;15:18:44,0;28,01;30,44;28,83;0,00;21,49;21,54;23,43;23,44;
29.10.2009;15:18:44,0;28,01;30,44;28,83;0,00;21,49;21,57;23,43;23,44;
29.10.2009;15:18:44,0;28,01;30,44;28,83;0,00;21,49;21,54;23,43;23,44;
29.10.2009;15:18:45,0;27,98;30,41;28,80;0,00;21,49;21,57;23,43;23,44;
29.10.2009;15:18:45,0;28,01;30,44;28,83;0,00;21,49;21,54;23,43;23,44;
29.10.2009;15:18:45,0;28,01;30,44;28,83;0,00;21,49;21,57;23,43;23,44;
29.10.2009;15:18:45,0;28,01;30,44;28,83;0,00;21,49;21,57;23,40;23,44;
29.10.2009;15:18:45,0;28,01;30,44;28,83;0,00;21,49;21,57;23,43;23,44;
29.10.2009;15:18:45,0;28,01;30,44;28,83;0,00;21,49;21,57;23,43;23,44;
29.10.2009;15:18:45,0;28,01;30,44;28,83;0,00;21,49;21,57;23,43;23,44;
29.10.2009;15:18:45,0;28,01;30,44;28,83;0,00;21,49;21,57;23,43;23,44;
29.10.2009;15:18:46,0;28,01;30,44;28,83;0,00;21,49;21,57;23,43;23,44;
29.10.2009;15:18:46,0;28,01;30,44;28,83;0,00;21,49;21,57;23,43;23,44;
29.10.2009;15:18:46,0;27,98;30,41;28,83;0,00;21,49;21,57;23,43;23,44;
29.10.2009;15:18:46,0;28,01;30,44;28,83;0,00;21,49;21,54;23,43;23,44;
29.10.2009;15:18:46,0;28,01;30,44;28,83;0,00;21,49;21,57;23,43;23,44;
29.10.2009;15:18:46,0;28,01;30,44;28,83;0,00;21,49;21,57;23,43;23,44;
29.10.2009;15:18:46,0;28,01;30,44;28,83;0,00;21,49;21,57;23,43;23,44;
29.10.2009;15:18:46,0;28,01;30,44;28,83;0,00;21,49;21,57;23,43;23,44;
29.10.2009;15:18:46,0;28,01;30,44;28,83;0,00;21,49;21,54;23,43;23,44;
29.10.2009;15:18:46,0;28,01;30,44;28,83;0,00;21,49;21,57;23,43;23,44;
29.10.2009;15:18:46,0;28,01;30,44;28,83;0,00;21,49;21,54;23,43;23,44;
29.10.2009;15:18:46,0;28,01;30,44;28,83;0,00;21,49;21,57;23,43;23,44;
29.10.2009;15:18:47,0;27,98;30,41;28,80;0,00;21,49;21,57;23,40;23,44;
29.10.2009;15:18:47,0;28,01;30,44;28,83;0,00;21,49;21,54;23,43;23,44;
29.10.2009;15:18:47,0;28,01;30,44;28,83;0,00;21,49;21,54;23,43;23,44;
29.10.2009;15:18:47,0;28,01;30,44;28,83;0,00;21,49;21,57;23,43;23,44;
29.10.2009;15:18:47,0;28,01;30,44;28,83;0,00;21,49;21,54;23,43;23,44;
29.10.2009;15:18:47,0;28,01;30,44;28,83;0,00;21,49;21,54;23,43;23,44;
29.10.2009;15:18:47,0;28,01;30,44;28,83;0,00;21,49;21,57;23,43;23,44;
29.10.2009;15:18:47,0;28,01;30,44;28,83;0,00;21,49;21,57;23,43;23,44;
29.10.2009;15:18:48,0;28,01;30,44;28,83;0,00;21,49;21,57;23,43;23,44;
29.10.2009;15:18:48,0;28,01;30,44;28,83;0,00;21,49;21,54;23,43;23,44;
29.10.2009;15:18:48,0;28,01;30,44;28,83;0,00;21,49;21,54;23,43;23,44;
29.10.2009;15:18:48,0;28,01;30,44;28,83;0,00;21,49;21,57;23,43;23,44;
29.10.2009;15:18:48,0;28,01;30,44;28,83;0,00;21,49;21,54;23,43;23,44;
29.10.2009;15:18:48,0;28,01;30,44;28,83;0,00;21,49;21,57;23,43;23,44;
29.10.2009;15:18:48,0;28,01;30,44;28,83;0,00;21,49;21,57;23,43;23,44;
29.10.2009;15:18:48,0;28,01;30,44;28,83;0,00;21,49;21,57;23,43;23,44;
29.10.2009;15:18:48,0;28,01;30,44;28,83;0,00;21,49;21,57;23,43;23,44;
29.10.2009;15:18:48,0;28,01;30,44;28,83;0,00;21,49;21,57;23,43;23,44;
29.10.2009;15:18:48,0;28,01;30,44;28,83;0,00;21,49;21,57;23,43;23,44;
29.10.2009;15:18:48,0;28,01;30,44;28,83;0,00;21,49;21,54;23,43;23,44;
29.10.2009;15:18:49,0;28,01;30,44;28,83;0,00;21,49;21,57;23,43;23,44;
29.10.2009;15:18:49,0;28,01;30,44;28,83;0,00;21,49;21,57;23,43;23,44;
29.10.2009;15:18:49,0;28,01;30,44;28,83;0,00;21,49;21,57;23,43;23,44;
29.10.2009;15:18:49,0;28,01;30,44;28,83;0,00;21,49;21,57;23,43;23,44;
29.10.2009;15:18:49,0;28,01;30,44;28,83;0,00;21,49;21,57;23,43;23,44;
29.10.2009;15:18:49,0;28,01;30,44;28,83;0,00;21,49;21,57;23,43;23,44;
29.10.2009;15:18:49,0;28,01;30,44;28,83;0,00;21,49;21,57;23,43;23,44;
29.10.2009;15:18:49,0;28,01;30,44;28,83;0,00;21,49;21,57;23,43;23,44;
29.10.2009;15:18:50,0;28,01;30,44;28,83;0,00;21,49;21,54;23,43;23,44;
29.10.2009;15:18:50,0;28,01;30,44;28,83;0,00;21,49;21,57;23,43;23,44;
29.10.2009;15:18:50,0;28,01;30,44;28,83;0,00;21,49;21,57;23,43;23,44;
29.10.2009;15:18:50,0;28,01;30,44;28,83;0,00;21,49;21,57;23,43;23,44;
29.10.2009;15:18:50,0;28,01;30,44;28,83;0,00;21,49;21,54;23,43;23,44;
29.10.2009;15:18:50,0;28,01;30,44;28,83;0,00;21,49;21,57;23,43;23,44;
29.10.2009;15:18:50,0;28,01;30,44;28,83;0,00;21,49;21,54;23,43;23,44;
29.10.2009;15:18:50,0;28,01;30,44;28,83;0,00;21,49;21,57;23,43;23,44;
29.10.2009;15:18:50,0;28,01;30,44;28,83;0,00;21,49;21,57;23,43;23,44;
29.10.2009;15:18:50,0;28,01;30,44;28,83;0,00;21,49;21,57;23,43;23,44;
29.10.2009;15:18:50,0;28,01;30,44;28,83;0,00;21,49;21,57;23,43;23,44;
29.10.2009;15:18:50,0;28,01;30,44;28,83;0,00;21,49;21,57;23,43;23,44;
29.10.2009;15:18:51,0;28,01;30,44;28,83;0,00;21,49;21,57;23,43;23,44;
29.10.2009;15:18:51,0;28,01;30,44;28,83;0,00;21,49;21,54;23,43;23,44;
29.10.2009;15:18:51,0;28,01;30,44;28,83;0,00;21,49;21,57;23,43;23,44;
29.10.2009;15:18:51,0;28,01;30,44;28,83;0,00;21,49;21,54;23,43;23,41;
29.10.2009;15:18:51,0;28,01;30,44;28,83;0,00;21,49;21,57;23,43;23,44;
29.10.2009;15:18:51,0;28,01;30,44;28,83;0,00;21,49;21,57;23,43;23,44;
29.10.2009;15:18:51,0;28,01;30,44;28,83;0,00;21,49;21,57;23,46;23,44;
29.10.2009;15:18:51,0;28,01;30,44;28,83;0,00;21,49;21,57;23,46;23,47;
29.10.2009;15:18:52,0;28,01;30,44;28,83;0,00;21,49;21,57;23,49;23,47;
29.10.2009;15:18:52,0;28,01;30,44;28,83;0,00;21,49;21,57;23,49;23,47;
29.10.2009;15:18:52,0;28,01;30,44;28,83;0,00;21,49;21,57;23,52;23,47;
29.10.2009;15:18:52,0;28,01;30,44;28,83;0,00;21,49;21,57;23,52;23,47;
29.10.2009;15:18:52,0;28,01;30,44;28,83;0,00;21,49;21,54;23,52;23,47;
29.10.2009;15:18:52,0;28,01;30,44;28,83;0,00;21,49;21,54;23,52;23,47;
29.10.2009;15:18:52,0;28,01;30,44;28,83;0,00;21,49;21,57;23,52;23,50;
29.10.2009;15:18:52,0;28,01;30,44;28,83;0,00;21,49;21,57;23,54;23,50;
29.10.2009;15:18:52,0;28,01;30,44;28,83;0,00;21,49;21,57;23,54;23,50;
29.10.2009;15:18:52,0;28,01;30,44;28,83;0,00;21,49;21,54;23,54;23,50;
29.10.2009;15:18:52,0;28,01;30,44;28,83;0,00;21,49;21,57;23,57;23,52;
29.10.2009;15:18:52,0;28,01;30,44;28,83;0,00;21,49;21,57;23,57;23,50;
29.10.2009;15:18:53,0;28,01;30,44;28,83;0,00;21,49;21,57;23,57;23,52;
29.10.2009;15:18:53,0;28,01;30,44;28,83;0,00;21,49;21,57;23,57;23,52;
29.10.2009;15:18:53,0;28,01;30,44;28,83;0,00;21,49;21,57;23,60;23,52;
29.10.2009;15:18:53,0;28,01;30,44;28,83;0,00;21,49;21,57;23,60;23,52;
29.10.2009;15:18:53,0;28,01;30,44;28,83;0,00;21,49;21,57;23,60;23,52;
29.10.2009;15:18:53,0;28,01;30,44;28,83;0,00;21,49;21,57;23,60;23,55;
29.10.2009;15:18:53,0;28,01;30,44;28,83;0,00;21,49;21,57;23,63;23,55;
29.10.2009;15:18:53,0;28,01;30,44;28,83;0,00;21,49;21,57;23,63;23,55;
29.10.2009;15:18:54,0;28,01;30,44;28,83;0,00;21,49;21,57;23,63;23,55;
29.10.2009;15:18:54,0;28,01;30,44;28,83;0,00;21,49;21,57;23,66;23,55;
29.10.2009;15:18:54,0;28,01;30,44;28,83;0,00;21,49;21,54;23,66;23,55;
29.10.2009;15:18:54,0;28,01;30,44;28,83;0,00;21,49;21,57;23,66;23,55;
29.10.2009;15:18:54,0;28,01;30,44;28,83;0,00;21,49;21,57;23,66;23,58;
29.10.2009;15:18:54,0;28,01;30,44;28,83;0,00;21,49;21,57;23,66;23,58;
29.10.2009;15:18:54,0;28,01;30,44;28,83;0,00;21,49;21,57;23,69;23,58;
29.10.2009;15:18:54,0;28,01;30,44;28,83;0,00;21,49;21,54;23,69;23,58;
29.10.2009;15:18:54,0;28,01;30,44;28,83;0,00;21,49;21,57;23,69;23,58;
29.10.2009;15:18:54,0;28,01;30,44;28,83;0,00;21,49;21,57;23,72;23,58;
29.10.2009;15:18:54,0;28,01;30,44;28,83;0,00;21,49;21,57;23,72;23,61;
29.10.2009;15:18:54,0;28,01;30,44;28,83;0,00;21,49;21,57;23,72;23,61;
29.10.2009;15:18:55,0;28,01;30,44;28,83;0,00;21,49;21,57;23,72;23,61;
29.10.2009;15:18:55,0;28,01;30,44;28,83;0,00;21,49;21,54;23,72;23,61;
29.10.2009;15:18:55,0;28,01;30,44;28,83;0,00;21,49;21,57;23,74;23,61;
29.10.2009;15:18:55,0;28,01;30,44;28,83;0,00;21,49;21,57;23,74;23,61;
29.10.2009;15:18:55,0;28,01;30,44;28,83;0,00;21,49;21,57;23,74;23,64;
29.10.2009;15:18:55,0;28,01;30,44;28,83;0,00;21,49;21,57;23,77;23,64;
29.10.2009;15:18:55,0;28,01;30,44;28,83;0,00;21,49;21,57;23,77;23,64;
29.10.2009;15:18:55,0;28,01;30,44;28,83;0,00;21,49;21,54;23,77;23,64;
29.10.2009;15:18:56,0;28,01;30,44;28,83;0,00;21,49;21,57;23,77;23,64;
29.10.2009;15:18:56,0;28,01;30,44;28,83;0,00;21,49;21,57;23,77;23,64;
29.10.2009;15:18:56,0;28,01;30,44;28,83;0,00;21,49;21,57;23,80;23,64;
29.10.2009;15:18:56,0;28,01;30,44;28,83;0,00;21,49;21,57;23,80;23,67;
29.10.2009;15:18:56,0;28,01;30,44;28,83;0,00;21,49;21,57;23,80;23,67;
29.10.2009;15:18:56,0;28,01;30,44;28,83;0,00;21,49;21,57;23,80;23,67;
29.10.2009;15:18:56,0;28,01;30,44;28,83;0,00;21,49;21,57;23,83;23,67;
29.10.2009;15:18:56,0;28,01;30,44;28,83;0,00;21,49;21,57;23,83;23,69;
29.10.2009;15:18:56,0;28,01;30,44;28,83;0,00;21,49;21,57;23,83;23,67;
29.10.2009;15:18:56,0;28,01;30,44;28,83;0,00;21,49;21,57;23,83;23,69;
29.10.2009;15:18:56,0;28,01;30,44;28,83;0,00;21,49;21,57;23,86;23,69;
29.10.2009;15:18:56,0;28,01;30,44;28,83;0,00;21,49;21,57;23,86;23,69;
29.10.2009;15:18:57,0;28,01;30,44;28,83;0,00;21,49;21,57;23,86;23,69;
29.10.2009;15:18:57,0;28,01;30,44;28,83;0,00;21,49;21,57;23,86;23,69;
29.10.2009;15:18:57,0;28,01;30,44;28,83;0,00;21,49;21,57;23,86;23,69;
29.10.2009;15:18:57,0;28,01;30,44;28,83;0,00;21,49;21,57;23,89;23,72;
29.10.2009;15:18:57,0;28,01;30,44;28,83;0,00;21,49;21,57;23,89;23,72;
29.10.2009;15:18:57,0;28,01;30,44;28,83;0,00;21,49;21,57;23,89;23,72;
29.10.2009;15:18:57,0;28,01;30,44;28,83;0,00;21,49;21,54;23,92;23,72;
29.10.2009;15:18:57,0;28,01;30,44;28,83;0,00;21,49;21,57;23,92;23,72;
29.10.2009;15:18:58,0;28,01;30,44;28,83;0,00;21,49;21,57;23,92;23,75;
29.10.2009;15:18:58,0;28,01;30,44;28,83;0,00;21,49;21,57;23,92;23,75;
29.10.2009;15:18:58,0;28,01;30,44;28,83;0,00;21,49;21,57;23,92;23,75;
29.10.2009;15:18:58,0;28,01;30,44;28,83;0,00;21,49;21,57;23,92;23,75;
29.10.2009;15:18:58,0;28,01;30,44;28,83;0,00;21,49;21,57;23,95;23,75;
29.10.2009;15:18:58,0;28,01;30,44;28,83;0,00;21,49;21,57;23,95;23,75;
29.10.2009;15:18:58,0;28,01;30,44;28,83;0,00;21,49;21,57;23,95;23,75;
29.10.2009;15:18:58,0;28,01;30,44;28,83;0,00;21,49;21,57;23,95;23,78;
29.10.2009;15:18:58,0;28,01;30,44;28,83;0,00;21,49;21,57;23,98;23,78;
29.10.2009;15:18:58,0;28,01;30,44;28,83;0,00;21,49;21,57;23,98;23,78;
29.10.2009;15:18:58,0;28,01;30,44;28,83;0,00;21,49;21,57;23,98;23,78;
29.10.2009;15:18:58,0;28,01;30,44;28,83;0,00;21,49;21,57;23,98;23,78;
29.10.2009;15:18:59,0;28,01;30,44;28,83;0,00;21,49;21,57;24,00;23,81;
29.10.2009;15:18:59,0;28,01;30,44;28,83;0,00;21,49;21,57;24,00;23,81;
29.10.2009;15:18:59,0;28,01;30,44;28,83;0,00;21,49;21,57;24,00;23,81;
29.10.2009;15:18:59,0;28,01;30,44;28,83;0,00;21,49;21,57;24,00;23,81;
29.10.2009;15:18:59,0;28,01;30,44;28,83;0,00;21,49;21,57;24,00;23,81;
29.10.2009;15:18:59,0;28,01;30,44;28,83;0,00;21,49;21,57;24,00;23,81;
29.10.2009;15:18:59,0;28,01;30,44;28,83;0,00;21,49;21,57;24,00;23,84;
29.10.2009;15:18:59,0;28,01;30,44;28,83;0,00;21,49;21,57;24,00;23,84;
29.10.2009;15:19:00,0;28,01;30,44;28,83;0,00;21,49;21,57;24,03;23,84;
29.10.2009;15:19:00,0;28,01;30,44;28,83;0,00;21,49;21,57;24,03;23,84;
29.10.2009;15:19:00,0;28,01;30,44;28,83;0,00;21,49;21,57;24,03;23,84;
29.10.2009;15:19:00,0;28,01;30,44;28,83;0,00;21,49;21,57;24,03;23,84;
29.10.2009;15:19:00,0;28,01;30,44;28,83;0,00;21,49;21,57;24,03;23,87;
29.10.2009;15:19:00,0;28,01;30,44;28,83;0,00;21,49;21,57;24,06;23,84;
29.10.2009;15:19:00,0;28,01;30,44;28,83;0,00;21,49;21,57;24,06;23,87;
29.10.2009;15:19:00,0;28,01;30,44;28,83;0,00;21,49;21,57;24,06;23,87;
29.10.2009;15:19:00,0;28,01;30,44;28,83;0,00;21,49;21,57;24,06;23,87;
29.10.2009;15:19:00,0;28,01;30,44;28,83;0,00;21,49;21,57;24,09;23,87;
29.10.2009;15:19:00,0;28,01;30,44;28,83;0,00;21,49;21,57;24,09;23,87;
29.10.2009;15:19:00,0;28,01;30,44;28,83;0,00;21,49;21,57;24,09;23,87;
29.10.2009;15:19:01,0;28,01;30,44;28,83;0,00;21,49;21,57;24,09;23,90;
29.10.2009;15:19:01,0;28,01;30,44;28,83;0,00;21,49;21,57;24,09;23,90;
29.10.2009;15:19:01,0;28,01;30,44;28,83;0,00;21,49;21,57;24,09;23,90;
29.10.2009;15:19:01,0;28,01;30,44;28,83;0,00;21,49;21,57;24,12;23,90;
29.10.2009;15:19:01,0;28,01;30,44;28,83;0,00;21,49;21,57;24,12;23,90;
29.10.2009;15:19:01,0;28,01;30,44;28,83;0,00;21,49;21,57;24,12;23,92;
29.10.2009;15:19:01,0;28,01;30,44;28,83;0,00;21,49;21,57;24,12;23,92;
29.10.2009;15:19:01,0;28,01;30,44;28,83;0,00;21,49;21,57;24,15;23,92;
29.10.2009;15:19:02,0;28,01;30,44;28,83;0,00;21,49;21,57;24,15;23,92;
29.10.2009;15:19:02,0;28,01;30,44;28,83;0,00;21,49;21,57;24,15;23,92;
29.10.2009;15:19:02,0;27,98;30,41;28,80;0,00;21,49;21,57;24,15;23,92;
29.10.2009;15:19:02,0;28,01;30,44;28,83;0,00;21,49;21,57;24,15;23,95;
29.10.2009;15:19:02,0;28,01;30,44;28,83;0,00;21,49;21,57;24,15;23,92;
29.10.2009;15:19:02,0;28,01;30,44;28,83;0,00;21,49;21,57;24,15;23,95;
29.10.2009;15:19:02,0;28,01;30,44;28,83;0,00;21,49;21,57;24,18;23,95;
29.10.2009;15:19:02,0;28,01;30,44;28,83;0,00;21,49;21,57;24,18;23,95;
29.10.2009;15:19:02,0;28,01;30,44;28,83;0,00;21,49;21,57;24,18;23,95;
29.10.2009;15:19:02,0;28,01;30,44;28,83;0,00;21,49;21,54;24,18;23,95;
29.10.2009;15:19:02,0;28,01;30,44;28,83;0,00;21,49;21,57;24,18;23,95;
29.10.2009;15:19:02,0;28,01;30,44;28,83;0,00;21,49;21,57;24,21;23,95;
29.10.2009;15:19:03,0;27,85;30,26;28,66;0,00;21,49;21,57;24,21;23,98;
29.10.2009;15:19:03,0;28,01;30,44;28,83;0,00;21,49;21,57;24,21;23,98;
29.10.2009;15:19:03,0;28,01;30,44;28,83;0,00;21,49;21,57;24,21;23,98;
29.10.2009;15:19:03,0;28,01;30,44;28,83;0,00;21,49;21,54;24,21;23,98;
29.10.2009;15:19:03,0;28,01;30,44;28,83;0,00;21,49;21,57;24,21;23,98;
29.10.2009;15:19:03,0;28,01;30,44;28,83;0,00;21,49;21,57;24,21;23,98;
29.10.2009;15:19:03,0;28,01;30,44;28,83;0,00;21,49;21,57;24,24;24,01;
29.10.2009;15:19:03,0;28,01;30,44;28,83;0,00;21,49;21,57;24,24;24,01;
29.10.2009;15:19:04,0;28,01;30,44;28,83;0,00;21,49;21,57;24,24;23,98;
29.10.2009;15:19:04,0;28,01;30,44;28,83;0,00;21,49;21,57;24,24;24,01;
29.10.2009;15:19:04,0;28,01;30,44;28,83;0,00;21,49;21,57;24,24;24,01;
29.10.2009;15:19:04,0;28,01;30,44;28,83;0,00;21,49;21,57;24,24;24,01;
29.10.2009;15:19:04,0;28,01;30,44;28,83;0,00;21,49;21,57;24,27;24,01;
29.10.2009;15:19:04,0;28,01;30,44;28,83;0,00;21,49;21,57;24,27;24,01;
29.10.2009;15:19:04,0;28,01;30,44;28,83;0,00;21,49;21,57;24,27;24,04;
29.10.2009;15:19:04,0;28,01;30,44;28,83;0,00;21,49;21,57;24,27;24,04;
29.10.2009;15:19:04,0;28,01;30,44;28,83;0,00;21,49;21,54;24,30;24,04;
29.10.2009;15:19:04,0;28,01;30,44;28,83;0,00;21,49;21,57;24,30;24,04;
29.10.2009;15:19:04,0;28,01;30,44;28,83;0,00;21,49;21,57;24,30;24,04;
29.10.2009;15:19:04,0;28,01;30,44;28,83;0,00;21,49;21,57;24,30;24,04;
29.10.2009;15:19:05,0;28,01;30,44;28,83;0,00;21,49;21,57;24,30;24,04;
29.10.2009;15:19:05,0;28,01;30,44;28,83;0,00;21,49;21,57;24,30;24,07;
29.10.2009;15:19:05,0;28,01;30,44;28,83;0,00;21,49;21,57;24,30;24,04;
29.10.2009;15:19:05,0;28,01;30,44;28,83;0,00;21,49;21,57;24,30;24,07;
29.10.2009;15:19:05,0;28,01;30,44;28,83;0,00;21,49;21,54;24,33;24,07;
29.10.2009;15:19:05,0;28,01;30,44;28,83;0,00;21,49;21,54;24,33;24,07;
29.10.2009;15:19:05,0;28,01;30,44;28,83;0,00;21,49;21,57;24,33;24,07;
29.10.2009;15:19:05,0;28,01;30,44;28,83;0,00;21,49;21,57;24,33;24,07;
29.10.2009;15:19:06,0;28,01;30,44;28,83;0,00;21,49;21,57;24,33;24,10;
29.10.2009;15:19:06,0;28,01;30,44;28,83;0,00;21,49;21,57;24,33;24,10;
29.10.2009;15:19:06,0;28,01;30,44;28,83;0,00;21,49;21,57;24,36;24,07;
29.10.2009;15:19:06,0;28,01;30,44;28,83;0,00;21,49;21,57;24,36;24,10;
29.10.2009;15:19:06,0;28,01;30,44;28,83;0,00;21,49;21,57;24,36;24,10;
29.10.2009;15:19:06,0;28,01;30,44;28,83;0,00;21,49;21,57;24,36;24,10;
29.10.2009;15:19:06,0;28,01;30,44;28,83;0,00;21,49;21,57;24,36;24,10;
29.10.2009;15:19:06,0;28,01;30,44;28,83;0,00;21,49;21,57;24,39;24,10;
29.10.2009;15:19:06,0;28,01;30,44;28,83;0,00;21,49;21,57;24,36;24,10;
29.10.2009;15:19:06,0;28,01;30,44;28,83;0,00;21,49;21,57;24,39;24,13;
29.10.2009;15:19:06,0;28,01;30,44;28,83;0,00;21,49;21,57;24,39;24,10;
29.10.2009;15:19:06,0;28,01;30,44;28,83;0,00;21,49;21,57;24,39;24,13;
29.10.2009;15:19:07,0;28,01;30,44;28,83;0,00;21,49;21,57;24,39;24,13;
29.10.2009;15:19:07,0;28,01;30,44;28,83;0,00;21,49;21,57;24,39;24,13;
29.10.2009;15:19:07,0;28,01;30,44;28,83;0,00;21,49;21,57;24,39;24,13;
29.10.2009;15:19:07,0;28,01;30,44;28,83;0,00;21,49;21,57;24,42;24,13;
29.10.2009;15:19:07,0;28,01;30,44;28,83;0,00;21,49;21,57;24,42;24,13;
29.10.2009;15:19:07,0;28,01;30,44;28,83;0,00;21,49;21,57;24,42;24,16;
29.10.2009;15:19:07,0;28,01;30,44;28,83;0,00;21,49;21,57;24,42;24,16;
29.10.2009;15:19:07,0;28,01;30,44;28,83;0,00;21,49;21,57;24,42;24,16;
29.10.2009;15:19:08,0;28,01;30,44;28,83;0,00;21,49;21,57;24,42;24,16;
29.10.2009;15:19:08,0;28,01;30,44;28,83;0,00;21,49;21,57;24,42;24,16;
29.10.2009;15:19:08,0;27,91;30,33;28,73;0,00;21,49;21,57;24,45;24,16;
29.10.2009;15:19:08,0;28,01;30,44;28,83;0,00;21,49;21,57;24,45;24,16;
29.10.2009;15:19:08,0;28,01;30,44;28,83;0,00;21,49;21,57;24,45;24,16;
29.10.2009;15:19:08,0;28,01;30,44;28,83;0,00;21,49;21,57;24,45;24,16;
29.10.2009;15:19:08,0;28,01;30,44;28,83;0,00;21,49;21,57;24,45;24,18;
29.10.2009;15:19:08,0;28,01;30,44;28,83;0,00;21,49;21,57;24,45;24,18;
29.10.2009;15:19:08,0;28,01;30,44;28,83;0,00;21,49;21,57;24,45;24,18;
29.10.2009;15:19:08,0;28,01;30,44;28,83;0,00;21,49;21,57;24,45;24,18;
29.10.2009;15:19:08,0;28,01;30,44;28,83;0,00;21,49;21,57;24,45;24,18;
29.10.2009;15:19:08,0;28,01;30,44;28,83;0,00;21,49;21,57;24,45;24,18;
29.10.2009;15:19:09,0;28,01;30,44;28,83;0,00;21,49;21,57;24,48;24,18;
29.10.2009;15:19:09,0;28,01;30,44;28,83;0,00;21,49;21,57;24,48;24,18;
29.10.2009;15:19:09,0;28,01;30,44;28,83;0,00;21,49;21,57;24,48;24,18;
29.10.2009;15:19:09,0;28,01;30,44;28,83;0,00;21,49;21,57;24,48;24,18;
29.10.2009;15:19:09,0;28,01;30,44;28,83;0,00;21,49;21,57;24,48;24,21;
29.10.2009;15:19:09,0;28,01;30,44;28,83;0,00;21,49;21,57;24,48;24,18;
29.10.2009;15:19:09,0;28,01;30,44;28,83;0,00;21,49;21,57;24,48;24,21;
29.10.2009;15:19:09,0;28,01;30,44;28,83;0,00;21,49;21,57;24,51;24,21;
29.10.2009;15:19:10,0;28,01;30,44;28,83;0,00;21,49;21,57;24,51;24,21;
29.10.2009;15:19:10,0;28,01;30,44;28,83;0,00;21,49;21,57;24,51;24,21;
29.10.2009;15:19:10,0;28,01;30,44;28,83;0,00;21,49;21,57;24,51;24,21;
29.10.2009;15:19:10,0;28,01;30,44;28,83;0,00;21,49;21,57;24,51;24,21;
29.10.2009;15:19:10,0;28,01;30,44;28,83;0,00;21,49;21,57;24,51;24,21;
29.10.2009;15:19:10,0;28,01;30,44;28,83;0,00;21,49;21,57;24,51;24,21;
29.10.2009;15:19:10,0;28,01;30,44;28,83;0,00;21,49;21,57;24,51;24,21;
29.10.2009;15:19:10,0;28,01;30,44;28,83;0,00;21,49;21,57;24,54;24,21;
29.10.2009;15:19:10,0;28,01;30,44;28,83;0,00;21,49;21,57;24,54;24,21;
29.10.2009;15:19:10,0;28,01;30,44;28,83;0,00;21,49;21,57;24,54;24,21;
29.10.2009;15:19:10,0;28,01;30,44;28,83;0,00;21,49;21,57;24,54;24,21;
29.10.2009;15:19:10,0;28,01;30,44;28,83;0,00;21,49;21,57;24,54;24,21;
29.10.2009;15:19:11,0;28,01;30,44;28,83;0,00;21,49;21,57;24,54;24,24;
29.10.2009;15:19:11,0;28,01;30,44;28,83;0,00;21,49;21,57;24,54;24,24;
29.10.2009;15:19:11,0;28,01;30,44;28,83;0,00;21,49;21,57;24,56;24,24;
29.10.2009;15:19:11,0;28,01;30,44;28,83;0,00;21,49;21,57;24,56;24,24;
29.10.2009;15:19:11,0;28,01;30,44;28,83;0,00;21,49;21,57;24,56;24,24;
29.10.2009;15:19:11,0;28,01;30,44;28,83;0,00;21,49;21,57;24,54;24,24;
29.10.2009;15:19:11,0;28,01;30,44;28,83;0,00;21,49;21,57;24,56;24,24;
29.10.2009;15:19:11,0;28,01;30,44;28,83;0,00;21,49;21,57;24,56;24,24;
29.10.2009;15:19:12,0;28,01;30,44;28,83;0,00;21,49;21,57;24,56;24,24;
29.10.2009;15:19:12,0;28,01;30,44;28,83;0,00;21,49;21,57;24,56;24,24;
29.10.2009;15:19:12,0;28,01;30,44;28,83;0,00;21,49;21,57;24,56;24,27;
29.10.2009;15:19:12,0;28,01;30,44;28,83;0,00;21,49;21,57;24,59;24,24;
29.10.2009;15:19:12,0;28,01;30,44;28,83;0,00;21,49;21,57;24,59;24,27;
29.10.2009;15:19:12,0;28,01;30,44;28,83;0,00;21,49;21,57;24,56;24,27;
29.10.2009;15:19:12,0;28,01;30,44;28,83;0,00;21,49;21,57;24,59;24,27;
29.10.2009;15:19:12,0;28,01;30,44;28,83;0,00;21,49;21,57;24,59;24,27;
29.10.2009;15:19:12,0;28,01;30,44;28,83;0,00;21,49;21,57;24,59;24,27;
29.10.2009;15:19:12,0;28,01;30,44;28,83;0,00;21,49;21,57;24,59;24,27;
29.10.2009;15:19:12,0;28,01;30,44;28,83;0,00;21,49;21,57;24,59;24,27;
29.10.2009;15:19:12,0;28,01;30,44;28,83;0,00;21,49;21,54;24,59;24,27;
29.10.2009;15:19:13,0;27,91;30,30;28,70;0,00;21,49;21,57;24,59;24,27;
29.10.2009;15:19:13,0;28,01;30,44;28,83;0,00;21,49;21,57;24,59;24,30;
29.10.2009;15:19:13,0;28,01;30,44;28,83;0,00;21,49;21,57;24,62;24,30;
29.10.2009;15:19:13,0;28,01;30,44;28,83;0,00;21,49;21,57;24,62;24,30;
29.10.2009;15:19:13,0;28,01;30,44;28,83;0,00;21,49;21,57;24,62;24,30;
29.10.2009;15:19:13,0;28,01;30,44;28,83;0,00;21,49;21,57;24,62;24,30;
29.10.2009;15:19:13,0;28,01;30,44;28,83;0,00;21,49;21,57;24,62;24,30;
29.10.2009;15:19:13,0;28,01;30,44;28,83;0,00;21,49;21,57;24,62;24,30;
29.10.2009;15:19:14,0;28,01;30,44;28,83;0,00;21,49;21,57;24,62;24,30;
29.10.2009;15:19:14,0;28,01;30,44;28,83;0,00;21,49;21,57;24,62;24,30;
29.10.2009;15:19:14,0;28,01;30,44;28,83;0,00;21,49;21,57;24,62;24,30;
29.10.2009;15:19:14,0;28,01;30,44;28,83;0,00;21,49;21,57;24,62;24,30;
29.10.2009;15:19:14,0;28,01;30,44;28,83;0,00;21,49;21,57;24,65;24,30;
29.10.2009;15:19:14,0;28,01;30,44;28,83;0,00;21,49;21,57;24,65;24,33;
29.10.2009;15:19:14,0;28,01;30,44;28,83;0,00;21,49;21,57;24,65;24,33;
29.10.2009;15:19:14,0;28,01;30,44;28,83;0,00;21,49;21,57;24,65;24,33;
29.10.2009;15:19:14,0;28,01;30,44;28,83;0,00;21,49;21,57;24,65;24,33;
29.10.2009;15:19:14,0;28,01;30,44;28,83;0,00;21,49;21,57;24,65;24,33;
29.10.2009;15:19:14,0;28,01;30,44;28,83;0,00;21,49;21,57;24,65;24,33;
29.10.2009;15:19:14,0;28,01;30,44;28,83;0,00;21,49;21,57;24,65;24,33;
29.10.2009;15:19:15,0;28,01;30,44;28,83;0,00;21,49;21,57;24,65;24,33;
29.10.2009;15:19:15,0;28,01;30,44;28,83;0,00;21,49;21,57;24,65;24,33;
29.10.2009;15:19:15,0;28,01;30,44;28,83;0,00;21,49;21,57;24,65;24,33;
29.10.2009;15:19:15,0;28,01;30,44;28,83;0,00;21,49;21,57;24,68;24,33;
29.10.2009;15:19:15,0;28,01;30,44;28,83;0,00;21,49;21,57;24,68;24,33;
29.10.2009;15:19:15,0;28,01;30,44;28,83;0,00;21,49;21,57;24,68;24,33;
29.10.2009;15:19:15,0;28,01;30,44;28,83;0,00;21,49;21,57;24,68;24,36;
29.10.2009;15:19:15,0;28,01;30,44;28,83;0,00;21,49;21,57;24,68;24,33;
29.10.2009;15:19:16,0;28,01;30,44;28,83;0,00;21,49;21,57;24,68;24,36;
29.10.2009;15:19:16,0;28,01;30,44;28,83;0,00;21,49;21,57;24,68;24,36;
29.10.2009;15:19:16,0;28,01;30,44;28,83;0,00;21,49;21,57;24,68;24,36;
29.10.2009;15:19:16,0;28,01;30,44;28,83;0,00;21,49;21,57;24,68;24,36;
29.10.2009;15:19:16,0;28,01;30,44;28,83;0,00;21,49;21,57;24,68;24,36;
29.10.2009;15:19:16,0;28,01;30,44;28,83;0,00;21,49;21,57;24,71;24,36;
29.10.2009;15:19:16,0;28,01;30,44;28,83;0,00;21,49;21,57;24,68;24,36;
29.10.2009;15:19:16,0;28,01;30,44;28,83;0,00;21,49;21,57;24,71;24,36;
29.10.2009;15:19:16,0;28,01;30,44;28,83;0,00;21,49;21,57;24,71;24,39;
29.10.2009;15:19:16,0;28,01;30,44;28,83;0,00;21,49;21,57;24,71;24,36;
29.10.2009;15:19:16,0;28,01;30,44;28,83;0,00;21,49;21,57;24,71;24,36;
29.10.2009;15:19:16,0;28,01;30,44;28,83;0,00;21,49;21,57;24,71;24,36;
29.10.2009;15:19:17,0;28,01;30,44;28,83;0,00;21,49;21,57;24,71;24,39;
29.10.2009;15:19:17,0;28,01;30,44;28,83;0,00;21,49;21,57;24,71;24,39;
29.10.2009;15:19:17,0;28,01;30,44;28,83;0,00;21,49;21,57;24,71;24,39;
29.10.2009;15:19:17,0;28,01;30,44;28,83;0,00;21,49;21,57;24,71;24,39;
29.10.2009;15:19:17,0;28,01;30,44;28,83;0,00;21,49;21,57;24,74;24,39;
29.10.2009;15:19:17,0;28,01;30,44;28,83;0,00;21,49;21,57;24,71;24,39;
29.10.2009;15:19:17,0;28,01;30,44;28,83;0,00;21,49;21,57;24,74;24,39;
29.10.2009;15:19:17,0;28,01;30,44;28,83;0,00;21,49;21,57;24,74;24,39;
29.10.2009;15:19:18,0;28,01;30,44;28,83;0,00;21,49;21,57;24,74;24,42;
29.10.2009;15:19:18,0;28,01;30,44;28,83;0,00;21,49;21,57;24,74;24,39;
29.10.2009;15:19:18,0;27,91;30,33;28,73;0,00;21,49;21,57;24,74;24,42;
29.10.2009;15:19:18,0;28,01;30,44;28,83;0,00;21,49;21,57;24,74;24,42;
29.10.2009;15:19:18,0;28,01;30,44;28,83;0,00;21,49;21,57;24,74;24,42;
29.10.2009;15:19:18,0;28,01;30,44;28,83;0,00;21,49;21,57;24,74;24,42;
29.10.2009;15:19:18,0;28,01;30,44;28,83;0,00;21,49;21,57;24,74;24,42;
29.10.2009;15:19:18,0;28,01;30,44;28,83;0,00;21,49;21,57;24,74;24,42;
29.10.2009;15:19:18,0;28,01;30,44;28,83;0,00;21,49;21,57;24,74;24,42;
29.10.2009;15:19:18,0;28,01;30,44;28,83;0,00;21,49;21,57;24,77;24,42;
29.10.2009;15:19:18,0;28,01;30,44;28,83;0,00;21,49;21,57;24,77;24,42;
29.10.2009;15:19:18,0;28,01;30,44;28,83;0,00;21,49;21,57;24,74;24,42;
29.10.2009;15:19:19,0;28,01;30,44;28,83;0,00;21,49;21,57;24,77;24,42;
29.10.2009;15:19:19,0;28,01;30,44;28,83;0,00;21,49;21,57;24,77;24,42;
29.10.2009;15:19:19,0;28,01;30,44;28,83;0,00;21,49;21,57;24,77;24,42;
29.10.2009;15:19:19,0;28,01;30,44;28,83;0,00;21,49;21,57;24,77;24,42;
29.10.2009;15:19:19,0;28,01;30,44;28,83;0,00;21,49;21,57;24,77;24,42;
29.10.2009;15:19:19,0;28,01;30,44;28,83;0,00;21,49;21,57;24,77;24,42;
29.10.2009;15:19:19,0;28,01;30,44;28,83;0,00;21,49;21,57;24,77;24,45;
29.10.2009;15:19:19,0;28,01;30,44;28,83;0,00;21,49;21,57;24,77;24,42;
29.10.2009;15:19:20,0;28,01;30,44;28,83;0,00;21,49;21,57;24,77;24,45;
29.10.2009;15:19:20,0;28,01;30,44;28,83;0,00;21,49;21,57;24,80;24,45;
29.10.2009;15:19:20,0;28,01;30,44;28,83;0,00;21,49;21,57;24,77;24,45;
29.10.2009;15:19:20,0;28,01;30,44;28,83;0,00;21,49;21,57;24,80;24,45;
29.10.2009;15:19:20,0;28,01;30,44;28,83;0,00;21,49;21,57;24,80;24,45;
29.10.2009;15:19:20,0;28,01;30,44;28,83;0,00;21,49;21,57;24,80;24,45;
29.10.2009;15:19:20,0;28,01;30,44;28,83;0,00;21,49;21,57;24,80;24,45;
29.10.2009;15:19:20,0;28,01;30,44;28,83;0,00;21,49;21,57;24,80;24,45;
29.10.2009;15:19:20,0;28,01;30,44;28,83;0,00;21,49;21,57;24,80;24,45;
29.10.2009;15:19:20,0;28,01;30,44;28,83;0,00;21,49;21,57;24,80;24,48;
29.10.2009;15:19:20,0;28,01;30,44;28,83;0,00;21,49;21,57;24,80;24,45;
29.10.2009;15:19:20,0;28,01;30,44;28,83;0,00;21,49;21,57;24,80;24,45;
29.10.2009;15:19:21,0;28,01;30,44;28,83;0,00;21,49;21,57;24,80;24,48;
29.10.2009;15:19:21,0;28,01;30,44;28,83;0,00;21,49;21,57;24,80;24,48;
29.10.2009;15:19:21,0;27,95;30,37;28,76;0,00;21,49;21,57;24,83;24,45;
29.10.2009;15:19:21,0;28,01;30,44;28,83;0,00;21,49;21,57;24,83;24,48;
29.10.2009;15:19:21,0;28,01;30,44;28,83;0,00;21,49;21,57;24,83;24,48;
29.10.2009;15:19:21,0;28,01;30,44;28,83;0,00;21,49;21,57;24,80;24,48;
29.10.2009;15:19:21,0;28,01;30,44;28,83;0,00;21,49;21,57;24,83;24,48;
29.10.2009;15:19:21,0;28,01;30,44;28,83;0,00;21,49;21,57;24,83;24,48;
29.10.2009;15:19:22,0;28,01;30,44;28,83;0,00;21,49;21,57;24,83;24,48;
29.10.2009;15:19:22,0;28,01;30,44;28,83;0,00;21,49;21,57;24,83;24,48;
29.10.2009;15:19:22,0;28,01;30,44;28,83;0,00;21,49;21,57;24,83;24,48;
29.10.2009;15:19:22,0;28,01;30,44;28,83;0,00;21,49;21,57;24,83;24,48;
29.10.2009;15:19:22,0;27,67;30,04;28,47;0,00;21,49;21,57;24,83;24,48;
29.10.2009;15:19:22,0;28,01;30,44;28,83;0,00;21,49;21,57;24,83;24,48;
29.10.2009;15:19:22,0;28,01;30,44;28,83;0,00;21,49;21,57;24,87;24,48;
29.10.2009;15:19:22,0;28,01;30,44;28,83;0,00;21,49;21,57;24,83;24,51;
29.10.2009;15:19:22,0;28,01;30,44;28,83;0,00;21,49;21,57;24,87;24,48;
29.10.2009;15:19:22,0;28,01;30,44;28,83;0,00;21,49;21,57;24,83;24,48;
29.10.2009;15:19:22,0;28,01;30,44;28,83;0,00;21,49;21,57;24,83;24,48;
29.10.2009;15:19:22,0;28,01;30,44;28,83;0,00;21,49;21,57;24,87;24,51;
29.10.2009;15:19:23,0;27,54;29,90;28,37;0,00;21,49;21,57;24,87;24,51;
29.10.2009;15:19:23,0;28,01;30,44;28,83;0,00;21,49;21,57;24,87;24,51;
29.10.2009;15:19:23,0;28,01;30,41;28,83;0,00;21,49;21,57;24,87;24,51;
29.10.2009;15:19:23,0;28,01;30,44;28,83;0,00;21,49;21,57;24,87;24,51;
29.10.2009;15:19:23,0;28,01;30,44;28,83;0,00;21,49;21,57;24,87;24,51;
29.10.2009;15:19:23,0;28,01;30,44;28,83;0,00;21,49;21,57;24,87;24,51;
29.10.2009;15:19:23,0;28,01;30,44;28,83;0,00;21,49;21,57;24,87;24,51;
29.10.2009;15:19:23,0;28,01;30,44;28,83;0,00;21,49;21,57;24,87;24,51;
29.10.2009;15:19:24,0;28,01;30,44;28,83;0,00;21,49;21,57;24,87;24,51;
29.10.2009;15:19:24,0;28,01;30,44;28,83;0,00;21,49;21,57;24,87;24,51;
29.10.2009;15:19:24,0;28,01;30,44;28,83;0,00;21,49;21,57;24,87;24,51;
29.10.2009;15:19:24,0;28,01;30,44;28,83;0,00;21,49;21,57;24,87;24,51;
29.10.2009;15:19:24,0;27,85;30,26;28,66;0,00;21,49;21,57;24,87;24,54;
29.10.2009;15:19:24,0;28,01;30,44;28,83;0,00;21,49;21,57;24,87;24,51;
29.10.2009;15:19:24,0;28,01;30,44;28,83;0,00;21,49;21,57;24,90;24,54;
29.10.2009;15:19:24,0;28,01;30,44;28,83;0,00;21,49;21,57;24,87;24,51;
29.10.2009;15:19:24,0;28,01;30,44;28,83;0,00;21,49;21,57;24,90;24,51;
29.10.2009;15:19:24,0;28,01;30,44;28,83;0,00;21,49;21,57;24,90;24,54;
29.10.2009;15:19:24,0;28,01;30,44;28,83;0,00;21,49;21,57;24,90;24,54;
29.10.2009;15:19:24,0;28,01;30,44;28,83;0,00;21,49;21,57;24,90;24,54;
29.10.2009;15:19:25,0;28,01;30,44;28,83;0,00;21,49;21,57;24,90;24,54;
29.10.2009;15:19:25,0;28,01;30,44;28,83;0,00;21,49;21,57;24,90;24,54;
29.10.2009;15:19:25,0;27,79;30,22;28,60;0,00;21,49;21,57;24,90;24,54;
29.10.2009;15:19:25,0;28,01;30,44;28,83;0,00;21,49;21,57;24,90;24,54;
29.10.2009;15:19:25,0;28,01;30,44;28,83;0,00;21,49;21,57;24,90;24,54;
29.10.2009;15:19:25,0;28,01;30,44;28,83;0,00;21,49;21,57;24,90;24,54;
29.10.2009;15:19:25,0;28,01;30,44;28,83;0,00;21,49;21,57;24,90;24,54;
29.10.2009;15:19:25,0;28,01;30,44;28,83;0,00;21,49;21,57;24,90;24,54;
29.10.2009;15:19:26,0;28,01;30,44;28,83;0,00;21,49;21,57;24,93;24,54;
29.10.2009;15:19:26,0;28,01;30,44;28,83;0,00;21,49;21,57;24,93;24,54;
29.10.2009;15:19:26,0;28,01;30,44;28,83;0,00;21,49;21,57;24,90;24,54;
29.10.2009;15:19:26,0;28,01;30,44;28,83;0,00;21,49;21,57;24,90;24,54;
29.10.2009;15:19:26,0;28,01;30,44;28,83;0,00;21,49;21,57;24,93;24,54;
29.10.2009;15:19:26,0;28,01;30,44;28,83;0,00;21,49;21,57;24,93;24,57;
29.10.2009;15:19:26,0;28,01;30,44;28,83;0,00;21,49;21,57;24,93;24,57;
29.10.2009;15:19:26,0;28,01;30,44;28,83;0,00;21,49;21,57;24,93;24,57;
29.10.2009;15:19:26,0;28,01;30,44;28,83;0,00;21,49;21,57;24,93;24,57;
29.10.2009;15:19:26,0;28,01;30,44;28,83;0,00;21,49;21,57;24,93;24,57;
29.10.2009;15:19:26,0;28,01;30,44;28,83;0,00;21,49;21,57;24,93;24,57;
29.10.2009;15:19:26,0;28,01;30,44;28,83;0,00;21,49;21,57;24,93;24,57;
29.10.2009;15:19:27,0;28,01;30,44;28,83;0,00;21,49;21,57;24,93;24,57;
29.10.2009;15:19:27,0;28,01;30,44;28,83;0,00;21,49;21,57;24,93;24,57;
29.10.2009;15:19:27,0;28,01;30,44;28,83;0,00;21,49;21,57;24,93;24,57;
29.10.2009;15:19:27,0;28,01;30,44;28,83;0,00;21,49;21,57;24,93;24,57;
29.10.2009;15:19:27,0;28,01;30,44;28,83;0,00;21,49;21,57;24,93;24,57;
29.10.2009;15:19:27,0;28,01;30,44;28,83;0,00;21,49;21,57;24,93;24,57;
29.10.2009;15:19:27,0;28,01;30,44;28,83;0,00;21,49;21,57;24,93;24,57;
29.10.2009;15:19:27,0;28,01;30,44;28,83;0,00;21,49;21,57;24,93;24,57;
29.10.2009;15:19:28,0;28,01;30,44;28,83;0,00;21,49;21,57;24,93;24,57;
29.10.2009;15:19:28,0;28,01;30,44;28,83;0,00;21,49;21,57;24,93;24,57;
29.10.2009;15:19:28,0;27,98;30,41;28,80;0,00;21,49;21,57;24,93;24,57;
29.10.2009;15:19:28,0;28,01;30,44;28,83;0,00;21,49;21,57;24,96;24,57;
29.10.2009;15:19:28,0;28,01;30,44;28,83;0,00;21,49;21,57;24,96;24,57;
29.10.2009;15:19:28,0;28,01;30,44;28,83;0,00;21,49;21,57;24,96;24,57;
29.10.2009;15:19:28,0;28,01;30,44;28,83;0,00;21,49;21,57;24,96;24,57;
29.10.2009;15:19:28,0;28,01;30,44;28,83;0,00;21,49;21,57;24,96;24,57;
29.10.2009;15:19:28,0;28,01;30,44;28,83;0,00;21,49;21,57;24,96;24,57;
29.10.2009;15:19:28,0;28,01;30,44;28,83;0,00;21,49;21,57;24,96;24,60;
29.10.2009;15:19:28,0;28,01;30,44;28,83;0,00;21,49;21,57;24,96;24,60;
29.10.2009;15:19:28,0;28,01;30,44;28,83;0,00;21,49;21,57;24,96;24,60;
29.10.2009;15:19:29,0;28,01;30,44;28,83;0,00;21,49;21,57;24,96;24,60;
29.10.2009;15:19:29,0;28,01;30,44;28,83;0,00;21,49;21,57;24,96;24,60;
29.10.2009;15:19:29,0;28,01;30,44;28,83;0,00;21,49;21,57;24,96;24,60;
29.10.2009;15:19:29,0;28,01;30,44;28,83;0,00;21,49;21,57;24,96;24,60;
29.10.2009;15:19:29,0;28,01;30,44;28,83;0,00;21,49;21,57;24,96;24,60;
29.10.2009;15:19:29,0;28,01;30,44;28,83;0,00;21,49;21,57;24,96;24,60;
29.10.2009;15:19:29,0;28,01;30,44;28,83;0,00;21,49;21,57;24,96;24,60;
29.10.2009;15:19:29,0;28,01;30,44;28,83;0,00;21,49;21,57;24,96;24,60;
29.10.2009;15:19:30,0;28,01;30,44;28,83;0,00;21,49;21,57;24,96;24,60;
29.10.2009;15:19:30,0;28,01;30,44;28,83;0,00;21,49;21,57;24,99;24,60;
29.10.2009;15:19:30,0;28,01;30,44;28,83;0,00;21,49;21,57;24,99;24,60;
29.10.2009;15:19:30,0;28,01;30,44;28,83;0,00;21,49;21,57;24,99;24,60;
29.10.2009;15:19:30,0;28,01;30,44;28,83;0,00;21,49;21,57;24,99;24,60;
29.10.2009;15:19:30,0;28,01;30,44;28,83;0,00;21,49;21,57;24,99;24,60;
29.10.2009;15:19:30,0;28,01;30,44;28,83;0,00;21,49;21,57;24,99;24,60;
29.10.2009;15:19:30,0;28,01;30,44;28,83;0,00;21,49;21,57;24,99;24,60;
29.10.2009;15:19:30,0;28,01;30,44;28,83;0,00;21,49;21,57;24,99;24,60;
29.10.2009;15:19:30,0;28,01;30,44;28,83;0,00;21,49;21,57;24,99;24,62;
29.10.2009;15:19:30,0;28,01;30,44;28,83;0,00;21,49;21,57;24,99;24,62;
29.10.2009;15:19:30,0;28,01;30,44;28,83;0,00;21,49;21,57;24,99;24,62;
29.10.2009;15:19:31,0;28,01;30,44;28,83;0,00;21,49;21,57;24,99;24,60;
29.10.2009;15:19:31,0;28,01;30,44;28,83;0,00;21,52;21,57;24,99;24,62;
29.10.2009;15:19:31,0;28,01;30,44;28,83;0,00;21,49;21,57;24,99;24,62;
29.10.2009;15:19:31,0;28,01;30,44;28,83;0,00;21,49;21,57;24,99;24,62;
29.10.2009;15:19:31,0;28,01;30,44;28,83;0,00;21,49;21,57;24,99;24,62;
29.10.2009;15:19:31,0;28,01;30,44;28,83;0,00;21,49;21,57;24,99;24,62;
29.10.2009;15:19:31,0;28,01;30,44;28,83;0,00;21,49;21,57;24,99;24,62;
29.10.2009;15:19:31,0;28,01;30,44;28,83;0,00;21,49;21,57;24,99;24,62;
29.10.2009;15:19:32,0;28,01;30,44;28,83;0,00;21,49;21,57;24,99;24,62;
29.10.2009;15:19:32,0;28,01;30,44;28,83;0,00;21,49;21,57;25,02;24,62;
29.10.2009;15:19:32,0;28,01;30,44;28,83;0,00;21,49;21,57;25,02;24,62;
29.10.2009;15:19:32,0;28,01;30,44;28,83;0,00;21,49;21,57;24,99;24,62;
29.10.2009;15:19:32,0;28,01;30,44;28,83;0,00;21,49;21,57;25,02;24,62;
29.10.2009;15:19:32,0;28,01;30,44;28,83;0,00;21,49;21,57;25,02;24,62;
29.10.2009;15:19:32,0;28,01;30,44;28,83;0,00;21,49;21,57;25,02;24,62;
29.10.2009;15:19:32,0;28,01;30,44;28,83;0,00;21,49;21,57;25,02;24,62;
29.10.2009;15:19:32,0;28,01;30,44;28,83;0,00;21,49;21,57;25,02;24,62;
29.10.2009;15:19:32,0;28,01;30,44;28,83;0,00;21,49;21,57;25,02;24,62;
29.10.2009;15:19:32,0;28,01;30,44;28,83;0,00;21,49;21,57;25,02;24,62;
29.10.2009;15:19:32,0;28,01;30,44;28,83;0,00;21,49;21,57;25,02;24,65;
29.10.2009;15:19:33,0;28,01;30,44;28,83;0,00;21,49;21,57;25,02;24,62;
29.10.2009;15:19:33,0;28,01;30,44;28,83;0,00;21,49;21,57;25,02;24,65;
29.10.2009;15:19:33,0;28,01;30,44;28,83;0,00;21,49;21,57;25,02;24,65;
29.10.2009;15:19:33,0;28,01;30,44;28,83;0,00;21,49;21,57;25,02;24,62;
29.10.2009;15:19:33,0;28,01;30,44;28,83;0,00;21,49;21,57;25,02;24,62;
29.10.2009;15:19:33,0;28,01;30,44;28,83;0,00;21,49;21,57;25,02;24,62;
29.10.2009;15:19:33,0;28,01;30,44;28,83;0,00;21,49;21,57;25,02;24,65;
29.10.2009;15:19:33,0;28,01;30,44;28,83;0,00;21,49;21,57;25,05;24,65;
29.10.2009;15:19:34,0;28,01;30,44;28,83;0,00;21,49;21,57;25,02;24,65;
29.10.2009;15:19:34,0;28,01;30,44;28,83;0,00;21,49;21,57;25,02;24,65;
29.10.2009;15:19:34,0;28,01;30,44;28,83;0,00;21,49;21,57;25,02;24,65;
29.10.2009;15:19:34,0;28,01;30,44;28,83;0,00;21,49;21,57;25,05;24,65;
29.10.2009;15:19:34,0;28,01;30,44;28,83;0,00;21,49;21,57;25,05;24,65;
29.10.2009;15:19:34,0;28,01;30,44;28,83;0,00;21,49;21,57;25,02;24,65;
29.10.2009;15:19:34,0;28,01;30,44;28,83;0,00;21,49;21,57;25,05;24,65;
29.10.2009;15:19:34,0;28,01;30,44;28,83;0,00;21,49;21,57;25,05;24,65;
29.10.2009;15:19:34,0;28,01;30,44;28,83;0,00;21,49;21,57;25,05;24,65;
29.10.2009;15:19:34,0;28,01;30,44;28,83;0,00;21,49;21,57;25,05;24,65;
29.10.2009;15:19:34,0;28,01;30,44;28,83;0,00;21,52;21,57;25,05;24,65;
29.10.2009;15:19:34,0;28,01;30,44;28,83;0,00;21,49;21,57;25,05;24,65;
29.10.2009;15:19:35,0;28,01;30,44;28,83;0,00;21,49;21,57;25,05;24,65;
29.10.2009;15:19:35,0;28,01;30,44;28,83;0,00;21,49;21,57;25,05;24,65;
29.10.2009;15:19:35,0;28,01;30,44;28,83;0,00;21,49;21,57;25,05;24,65;
29.10.2009;15:19:35,0;28,01;30,44;28,83;0,00;21,49;21,57;25,05;24,65;
29.10.2009;15:19:35,0;28,01;30,44;28,83;0,00;21,49;21,57;25,05;24,65;
29.10.2009;15:19:35,0;28,01;30,44;28,83;0,00;21,49;21,57;25,05;24,65;
29.10.2009;15:19:35,0;28,01;30,44;28,83;0,00;21,49;21,57;25,05;24,68;
29.10.2009;15:19:35,0;28,01;30,44;28,83;0,00;21,49;21,57;25,05;24,65;
29.10.2009;15:19:36,0;28,01;30,44;28,83;0,00;21,49;21,57;25,05;24,65;
29.10.2009;15:19:36,0;28,01;30,44;28,83;0,00;21,49;21,57;25,05;24,65;
29.10.2009;15:19:36,0;28,01;30,44;28,83;0,00;21,49;21,57;25,05;24,65;
29.10.2009;15:19:36,0;28,01;30,44;28,83;0,00;21,52;21,57;25,05;24,68;
29.10.2009;15:19:36,0;28,01;30,44;28,83;0,00;21,49;21,57;25,05;24,68;
29.10.2009;15:19:36,0;28,01;30,44;28,83;0,00;21,49;21,57;25,05;24,68;
29.10.2009;15:19:36,0;28,01;30,44;28,83;0,00;21,49;21,57;25,08;24,65;
29.10.2009;15:19:36,0;28,01;30,44;28,83;0,00;21,49;21,57;25,05;24,68;
29.10.2009;15:19:36,0;28,01;30,44;28,83;0,00;21,49;21,57;25,08;24,68;
29.10.2009;15:19:36,0;28,01;30,44;28,83;0,00;21,49;21,57;25,08;24,68;
29.10.2009;15:19:36,0;28,01;30,44;28,83;0,00;21,49;21,57;25,08;24,68;
29.10.2009;15:19:36,0;28,01;30,44;28,83;0,00;21,49;21,57;25,08;24,68;
29.10.2009;15:19:37,0;28,01;30,44;28,83;0,00;21,49;21,57;25,08;24,68;
29.10.2009;15:19:37,0;28,01;30,44;28,83;0,00;21,49;21,57;25,08;24,68;
29.10.2009;15:19:37,0;28,01;30,44;28,83;0,00;21,49;21,57;25,08;24,68;
29.10.2009;15:19:37,0;28,01;30,44;28,83;0,00;21,49;21,57;25,08;24,68;
29.10.2009;15:19:37,0;28,01;30,44;28,83;0,00;21,52;21,57;25,08;24,68;
29.10.2009;15:19:37,0;28,01;30,44;28,83;0,00;21,49;21,57;25,08;24,68;
29.10.2009;15:19:37,0;28,01;30,44;28,83;0,00;21,49;21,57;25,08;24,68;
29.10.2009;15:19:37,0;28,01;30,44;28,83;0,00;21,49;21,57;25,08;24,68;
29.10.2009;15:19:38,0;28,01;30,44;28,83;0,00;21,49;21,57;25,08;24,68;
29.10.2009;15:19:38,0;28,01;30,44;28,83;0,00;21,49;21,57;25,08;24,68;
29.10.2009;15:19:38,0;28,01;30,44;28,83;0,00;21,49;21,57;25,08;24,71;
29.10.2009;15:19:38,0;28,01;30,44;28,83;0,00;21,49;21,57;25,08;24,68;
29.10.2009;15:19:38,0;28,01;30,44;28,83;0,00;21,49;21,57;25,08;24,71;
29.10.2009;15:19:38,0;28,01;30,44;28,83;0,00;21,49;21,57;25,08;24,71;
29.10.2009;15:19:38,0;28,01;30,44;28,83;0,00;21,49;21,57;25,08;24,71;
29.10.2009;15:19:38,0;28,01;30,44;28,83;0,00;21,49;21,57;25,08;24,68;
29.10.2009;15:19:38,0;28,01;30,44;28,83;0,00;21,49;21,57;25,08;24,71;
29.10.2009;15:19:38,0;28,01;30,44;28,83;0,00;21,49;21,57;25,08;24,71;
29.10.2009;15:19:38,0;28,01;30,44;28,83;0,00;21,49;21,57;25,08;24,68;
29.10.2009;15:19:38,0;28,01;30,44;28,83;0,00;21,49;21,57;25,08;24,71;
29.10.2009;15:19:39,0;28,01;30,44;28,83;0,00;21,49;21,57;25,11;24,71;
29.10.2009;15:19:39,0;28,01;30,44;28,83;0,00;21,49;21,57;25,11;24,71;
29.10.2009;15:19:39,0;28,01;30,44;28,83;0,00;21,49;21,57;25,08;24,71;
29.10.2009;15:19:39,0;28,01;30,44;28,83;0,00;21,49;21,57;25,11;24,71;
29.10.2009;15:19:39,0;28,01;30,44;28,83;0,00;21,49;21,57;25,08;24,71;
29.10.2009;15:19:39,0;28,01;30,44;28,83;0,00;21,49;21,57;25,11;24,71;
29.10.2009;15:19:39,0;28,01;30,44;28,83;0,00;21,49;21,57;25,11;24,71;
29.10.2009;15:19:39,0;28,01;30,44;28,83;0,00;21,49;21,57;25,11;24,71;
29.10.2009;15:19:40,0;28,01;30,44;28,83;0,00;21,49;21,57;25,11;24,71;
29.10.2009;15:19:40,0;28,01;30,44;28,83;0,00;21,49;21,57;25,11;24,71;
29.10.2009;15:19:40,0;28,01;30,44;28,83;0,00;21,49;21,57;25,11;24,71;
29.10.2009;15:19:40,0;28,01;30,44;28,83;0,00;21,49;21,57;25,11;24,71;
29.10.2009;15:19:40,0;28,01;30,44;28,83;0,00;21,49;21,57;25,11;24,71;
29.10.2009;15:19:40,0;28,01;30,44;28,83;0,00;21,49;21,57;25,11;24,71;
29.10.2009;15:19:40,0;28,01;30,44;28,83;0,00;21,49;21,57;25,11;24,71;
29.10.2009;15:19:40,0;28,01;30,44;28,83;0,00;21,49;21,57;25,11;24,71;
29.10.2009;15:19:40,0;28,01;30,44;28,83;0,00;21,49;21,57;25,11;24,71;
29.10.2009;15:19:40,0;28,01;30,44;28,83;0,00;21,49;21,57;25,11;24,71;
29.10.2009;15:19:40,0;28,01;30,44;28,83;0,00;21,49;21,57;25,11;24,71;
29.10.2009;15:19:40,0;28,01;30,44;28,83;0,00;21,49;21,57;25,11;24,71;
29.10.2009;15:19:41,0;28,01;30,44;28,83;0,00;21,49;21,57;25,11;24,71;
29.10.2009;15:19:41,0;28,01;30,44;28,83;0,00;21,49;21,57;25,11;24,71;
29.10.2009;15:19:41,0;28,01;30,44;28,83;0,00;21,49;21,57;25,11;24,74;
29.10.2009;15:19:41,0;28,01;30,44;28,83;0,00;21,49;21,57;25,11;24,71;
29.10.2009;15:19:41,0;28,01;30,44;28,83;0,00;21,49;21,57;25,11;24,71;
29.10.2009;15:19:41,0;28,01;30,44;28,83;0,00;21,49;21,57;25,14;24,71;
29.10.2009;15:19:41,0;28,01;30,44;28,83;0,00;21,49;21,57;25,14;24,71;
29.10.2009;15:19:41,0;28,01;30,44;28,83;0,00;21,49;21,57;25,14;24,74;
29.10.2009;15:19:42,0;28,01;30,44;28,83;0,00;21,49;21,57;25,11;24,71;
29.10.2009;15:19:42,0;28,01;30,44;28,83;0,00;21,52;21,57;25,14;24,71;
29.10.2009;15:19:42,0;28,01;30,44;28,83;0,00;21,49;21,57;25,14;24,71;
29.10.2009;15:19:42,0;28,01;30,44;28,83;0,00;21,49;21,57;25,14;24,74;
29.10.2009;15:19:42,0;28,01;30,44;28,83;0,00;21,49;21,57;25,14;24,74;
29.10.2009;15:19:42,0;28,01;30,44;28,83;0,00;21,49;21,57;25,14;24,71;
29.10.2009;15:19:42,0;28,01;30,44;28,83;0,00;21,49;21,57;25,14;24,74;
29.10.2009;15:19:42,0;28,01;30,44;28,83;0,00;21,49;21,57;25,14;24,74;
29.10.2009;15:19:42,0;28,01;30,44;28,83;0,00;21,49;21,57;25,14;24,74;
29.10.2009;15:19:42,0;28,01;30,44;28,83;0,00;21,49;21,57;25,14;24,74;
29.10.2009;15:19:42,0;28,01;30,44;28,83;0,00;21,49;21,57;25,14;24,74;
29.10.2009;15:19:42,0;28,01;30,44;28,83;0,00;21,49;21,57;25,14;24,74;
29.10.2009;15:19:43,0;28,01;30,44;28,83;0,00;21,49;21,57;25,14;24,74;
29.10.2009;15:19:43,0;28,01;30,44;28,83;0,00;21,49;21,57;25,14;24,74;
29.10.2009;15:19:43,0;28,01;30,44;28,83;0,00;21,49;21,57;25,14;24,74;
29.10.2009;15:19:43,0;28,01;30,44;28,83;0,00;21,52;21,57;25,14;24,74;
29.10.2009;15:19:43,0;28,01;30,44;28,83;0,00;21,49;21,57;25,14;24,74;
29.10.2009;15:19:43,0;28,01;30,44;28,83;0,00;21,49;21,57;25,14;24,74;
29.10.2009;15:19:43,0;28,01;30,44;28,83;0,00;21,49;21,57;25,14;24,74;
29.10.2009;15:19:43,0;28,01;30,44;28,83;0,00;21,49;21,57;25,14;24,74;
29.10.2009;15:19:44,0;28,01;30,44;28,83;0,00;21,49;21,57;25,14;24,74;
29.10.2009;15:19:44,0;28,01;30,44;28,83;0,00;21,49;21,57;25,14;24,74;
29.10.2009;15:19:44,0;28,01;30,44;28,83;0,00;21,49;21,57;25,14;24,74;
29.10.2009;15:19:44,0;28,01;30,44;28,83;0,00;21,49;21,57;25,14;24,74;
29.10.2009;15:19:44,0;28,01;30,44;28,83;0,00;21,49;21,57;25,14;24,74;
29.10.2009;15:19:44,0;28,01;30,44;28,83;0,00;21,49;21,57;25,14;24,74;
29.10.2009;15:19:44,0;28,01;30,44;28,83;0,00;21,49;21,57;25,17;24,74;
29.10.2009;15:19:44,0;28,01;30,44;28,83;0,00;21,49;21,57;25,14;24,74;
29.10.2009;15:19:44,0;28,01;30,44;28,83;0,00;21,49;21,57;25,14;24,77;
29.10.2009;15:19:44,0;28,01;30,44;28,83;0,00;21,49;21,57;25,17;24,74;
29.10.2009;15:19:44,0;28,01;30,44;28,83;0,00;21,49;21,57;25,17;24,74;
29.10.2009;15:19:44,0;28,01;30,44;28,83;0,00;21,49;21,57;25,14;24,77;
29.10.2009;15:19:45,0;28,01;30,44;28,83;0,00;21,49;21,57;25,17;24,74;
29.10.2009;15:19:45,0;28,01;30,44;28,83;0,00;21,49;21,57;25,17;24,74;
29.10.2009;15:19:45,0;28,01;30,44;28,83;0,00;21,52;21,57;25,17;24,77;
29.10.2009;15:19:45,0;28,01;30,44;28,83;0,00;21,49;21,57;25,17;24,74;
29.10.2009;15:19:45,0;28,01;30,44;28,83;0,00;21,49;21,57;25,17;24,77;
29.10.2009;15:19:45,0;28,01;30,44;28,83;0,00;21,52;21,57;25,17;24,77;
29.10.2009;15:19:45,0;28,01;30,44;28,83;0,00;21,49;21,57;25,17;24,77;
29.10.2009;15:19:45,0;28,01;30,44;28,83;0,00;21,49;21,57;25,17;24,77;
29.10.2009;15:19:46,0;28,01;30,44;28,83;0,00;21,49;21,57;25,17;24,77;
29.10.2009;15:19:46,0;28,01;30,44;28,83;0,00;21,49;21,57;25,17;24,77;
29.10.2009;15:19:46,0;28,01;30,44;28,83;0,00;21,49;21,57;25,17;24,77;
29.10.2009;15:19:46,0;28,01;30,44;28,83;0,00;21,49;21,57;25,17;24,74;
29.10.2009;15:19:46,0;28,01;30,44;28,83;0,00;21,49;21,57;25,17;24,77;
29.10.2009;15:19:46,0;28,01;30,44;28,83;0,00;21,49;21,57;25,17;24,77;
29.10.2009;15:19:46,0;28,01;30,44;28,83;0,00;21,49;21,57;25,17;24,77;
29.10.2009;15:19:46,0;28,01;30,44;28,83;0,00;21,52;21,57;25,17;24,77;
29.10.2009;15:19:46,0;28,01;30,44;28,83;0,00;21,49;21,57;25,17;24,77;
29.10.2009;15:19:46,0;28,01;30,44;28,83;0,00;21,49;21,57;25,17;24,77;
29.10.2009;15:19:46,0;28,01;30,44;28,83;0,00;21,49;21,57;25,17;24,77;
29.10.2009;15:19:46,0;28,01;30,44;28,83;0,00;21,49;21,57;25,17;24,77;
29.10.2009;15:19:47,0;28,01;30,44;28,83;0,00;21,49;21,57;25,17;24,77;
29.10.2009;15:19:47,0;28,01;30,44;28,83;0,00;21,49;21,57;25,17;24,77;
29.10.2009;15:19:47,0;28,01;30,44;28,83;0,00;21,49;21,57;25,17;24,77;
29.10.2009;15:19:47,0;28,01;30,44;28,83;0,00;21,49;21,57;25,17;24,77;
29.10.2009;15:19:47,0;28,01;30,44;28,83;0,00;21,49;21,57;25,17;24,77;
29.10.2009;15:19:47,0;28,01;30,44;28,83;0,00;21,49;21,57;25,17;24,77;
29.10.2009;15:19:47,0;28,01;30,44;28,83;0,00;21,49;21,57;25,17;24,77;
29.10.2009;15:19:47,0;28,01;30,44;28,83;0,00;21,49;21,57;25,17;24,77;
29.10.2009;15:19:48,0;28,01;30,44;28,83;0,00;21,49;21,57;25,17;24,77;
29.10.2009;15:19:48,0;28,01;30,44;28,83;0,00;21,49;21,57;25,20;24,77;
29.10.2009;15:19:48,0;28,01;30,44;28,83;0,00;21,49;21,57;25,20;24,77;
29.10.2009;15:19:48,0;28,01;30,44;28,83;0,00;21,49;21,57;25,20;24,77;
29.10.2009;15:19:48,0;28,01;30,44;28,83;0,00;21,52;21,57;25,20;24,77;
29.10.2009;15:19:48,0;28,01;30,44;28,83;0,00;21,49;21,57;25,20;24,77;
29.10.2009;15:19:48,0;28,01;30,44;28,83;0,00;21,49;21,57;25,20;24,77;
29.10.2009;15:19:48,0;28,01;30,44;28,83;0,00;21,49;21,57;25,20;24,80;
29.10.2009;15:19:48,0;28,01;30,44;28,83;0,00;21,49;21,57;25,20;24,77;
29.10.2009;15:19:48,0;28,01;30,44;28,83;0,00;21,49;21,57;25,20;24,77;
29.10.2009;15:19:48,0;28,01;30,44;28,83;0,00;21,49;21,57;25,20;24,77;
29.10.2009;15:19:48,0;28,01;30,44;28,83;0,00;21,49;21,57;25,20;24,77;
29.10.2009;15:19:49,0;28,01;30,44;28,83;0,00;21,49;21,57;25,20;24,77;
29.10.2009;15:19:49,0;28,01;30,44;28,83;0,00;21,49;21,57;25,20;24,80;
29.10.2009;15:19:49,0;28,01;30,44;28,83;0,00;21,49;21,57;25,20;24,77;
29.10.2009;15:19:49,0;28,01;30,44;28,83;0,00;21,49;21,57;25,20;24,77;
29.10.2009;15:19:49,0;28,01;30,44;28,83;0,00;21,49;21,57;25,20;24,77;
29.10.2009;15:19:49,0;28,01;30,44;28,83;0,00;21,49;21,57;25,20;24,77;
29.10.2009;15:19:49,0;28,01;30,44;28,83;0,00;21,49;21,57;25,20;24,80;
29.10.2009;15:19:49,0;28,01;30,44;28,83;0,00;21,49;21,57;25,20;24,77;
29.10.2009;15:19:50,0;28,01;30,44;28,83;0,00;21,49;21,57;25,20;24,80;
29.10.2009;15:19:50,0;28,01;30,44;28,83;0,00;21,49;21,57;25,20;24,80;
29.10.2009;15:19:50,0;28,01;30,44;28,83;0,00;21,49;21,57;25,20;24,80;
29.10.2009;15:19:50,0;28,01;30,44;28,83;0,00;21,49;21,57;25,20;24,80;
29.10.2009;15:19:50,0;28,01;30,44;28,83;0,00;21,49;21,57;25,20;24,80;
29.10.2009;15:19:50,0;28,01;30,44;28,83;0,00;21,49;21,57;25,20;24,77;
29.10.2009;15:19:50,0;28,01;30,44;28,83;0,00;21,49;21,57;25,20;24,80;
29.10.2009;15:19:50,0;28,01;30,44;28,83;0,00;21,52;21,57;25,20;24,80;
29.10.2009;15:19:50,0;28,01;30,44;28,83;0,00;21,49;21,57;25,20;24,80;
29.10.2009;15:19:50,0;28,01;30,44;28,83;0,00;21,49;21,57;25,20;24,80;
29.10.2009;15:19:50,0;28,01;30,44;28,83;0,00;21,49;21,57;25,20;24,80;
29.10.2009;15:19:50,0;28,01;30,44;28,83;0,00;21,49;21,57;25,20;24,80;
29.10.2009;15:19:51,0;28,01;30,44;28,83;0,00;21,49;21,57;25,20;24,80;
29.10.2009;15:19:51,0;28,01;30,44;28,83;0,00;21,52;21,57;25,20;24,80;
29.10.2009;15:19:51,0;28,01;30,44;28,83;0,00;21,49;21,57;25,20;24,80;
29.10.2009;15:19:51,0;28,01;30,44;28,83;0,00;21,49;21,57;25,23;24,80;
29.10.2009;15:19:51,0;28,01;30,44;28,83;0,00;21,49;21,57;25,20;24,80;
29.10.2009;15:19:51,0;28,01;30,44;28,83;0,00;21,49;21,57;25,20;24,80;
29.10.2009;15:19:51,0;28,01;30,44;28,83;0,00;21,49;21,57;25,23;24,80;
29.10.2009;15:19:51,0;28,01;30,44;28,83;0,00;21,49;21,57;25,23;24,80;
29.10.2009;15:19:52,0;28,01;30,44;28,83;0,00;21,49;21,57;25,23;24,80;
29.10.2009;15:19:52,0;28,01;30,44;28,83;0,00;21,49;21,57;25,23;24,80;
29.10.2009;15:19:52,0;28,01;30,44;28,83;0,00;21,49;21,57;25,23;24,80;
29.10.2009;15:19:52,0;28,01;30,44;28,83;0,00;21,49;21,57;25,23;24,80;
29.10.2009;15:19:52,0;28,01;30,44;28,83;0,00;21,49;21,57;25,23;24,80;
29.10.2009;15:19:52,0;28,01;30,44;28,83;0,00;21,49;21,57;25,23;24,80;
29.10.2009;15:19:52,0;28,01;30,44;28,83;0,00;21,49;21,57;25,23;24,80;
29.10.2009;15:19:52,0;28,01;30,44;28,83;0,00;21,49;21,57;25,23;24,80;
29.10.2009;15:19:52,0;28,01;30,44;28,83;0,00;21,49;21,57;25,23;24,80;
29.10.2009;15:19:52,0;28,01;30,44;28,83;0,00;21,49;21,57;25,23;24,80;
29.10.2009;15:19:52,0;28,01;30,44;28,83;0,00;21,49;21,57;25,23;24,80;
29.10.2009;15:19:52,0;28,01;30,44;28,83;0,00;21,52;21,57;25,23;24,83;
29.10.2009;15:19:53,0;28,01;30,44;28,83;0,00;21,49;21,57;25,23;24,80;
29.10.2009;15:19:53,0;28,01;30,44;28,83;0,00;21,49;21,57;25,23;24,83;
29.10.2009;15:19:53,0;28,01;30,44;28,83;0,00;21,49;21,57;25,23;24,80;
29.10.2009;15:19:53,0;28,01;30,44;28,83;0,00;21,49;21,57;25,23;24,83;
29.10.2009;15:19:53,0;28,01;30,44;28,83;0,00;21,49;21,57;25,23;24,80;
29.10.2009;15:19:53,0;28,01;30,44;28,83;0,00;21,49;21,57;25,23;24,80;
29.10.2009;15:19:53,0;28,01;30,44;28,83;0,00;21,49;21,57;25,23;24,80;
29.10.2009;15:19:53,0;28,01;30,44;28,83;0,00;21,49;21,57;25,23;24,83;
29.10.2009;15:19:54,0;28,01;30,44;28,83;0,00;21,49;21,57;25,23;24,83;
29.10.2009;15:19:54,0;28,01;30,44;28,83;0,00;21,49;21,57;25,23;24,83;
29.10.2009;15:19:54,0;28,01;30,44;28,83;0,00;21,49;21,57;25,23;24,83;
29.10.2009;15:19:54,0;28,01;30,44;28,83;0,00;21,49;21,57;25,23;24,83;
29.10.2009;15:19:54,0;28,01;30,44;28,83;0,00;21,49;21,57;25,23;24,83;
29.10.2009;15:19:54,0;28,01;30,44;28,83;0,00;21,49;21,57;25,23;24,83;
29.10.2009;15:19:54,0;28,01;30,44;28,83;0,00;21,49;21,57;25,23;24,83;
29.10.2009;15:19:54,0;28,01;30,44;28,83;0,00;21,49;21,57;25,23;24,83;
29.10.2009;15:19:54,0;28,01;30,44;28,83;0,00;21,49;21,57;25,23;24,83;
29.10.2009;15:19:54,0;28,01;30,44;28,83;0,00;21,52;21,57;25,23;24,83;
29.10.2009;15:19:54,0;28,01;30,44;28,83;0,00;21,49;21,57;25,23;24,83;
29.10.2009;15:19:54,0;28,01;30,44;28,83;0,00;21,49;21,57;25,26;24,83;
29.10.2009;15:19:55,0;28,01;30,44;28,83;0,00;21,49;21,57;25,26;24,83;
29.10.2009;15:19:55,0;28,01;30,44;28,83;0,00;21,49;21,57;25,23;24,83;
29.10.2009;15:19:55,0;28,01;30,44;28,83;0,00;21,49;21,57;25,23;24,80;
29.10.2009;15:19:55,0;28,01;30,44;28,83;0,00;21,49;21,57;25,23;24,80;
29.10.2009;15:19:55,0;28,01;30,44;28,83;0,00;21,49;21,57;25,20;24,80;
29.10.2009;15:19:55,0;28,01;30,44;28,83;0,00;21,49;21,57;25,20;24,80;
29.10.2009;15:19:55,0;28,01;30,44;28,83;0,00;21,49;21,57;25,17;24,80;
29.10.2009;15:19:55,0;28,01;30,44;28,83;0,00;21,52;21,57;25,17;24,80;
29.10.2009;15:19:56,0;28,01;30,44;28,83;0,00;21,52;21,57;25,20;24,80;
29.10.2009;15:19:56,0;28,01;30,44;28,83;0,00;21,52;21,57;25,17;24,80;
29.10.2009;15:19:56,0;28,01;30,44;28,83;0,00;21,52;21,57;25,20;24,80;
29.10.2009;15:19:56,0;28,01;30,44;28,83;0,00;21,49;21,57;25,20;24,80;
29.10.2009;15:19:56,0;28,01;30,44;28,83;0,00;21,49;21,57;25,20;24,80;
29.10.2009;15:19:56,0;28,01;30,44;28,83;0,00;21,49;21,57;25,20;24,80;
29.10.2009;15:19:56,0;28,01;30,44;28,83;0,00;21,52;21,57;25,20;24,80;
29.10.2009;15:19:56,0;28,01;30,44;28,83;0,00;21,49;21,57;25,20;24,80;
29.10.2009;15:19:56,0;28,01;30,44;28,83;0,00;21,49;21,57;25,20;24,80;
29.10.2009;15:19:56,0;28,01;30,44;28,83;0,00;21,49;21,57;25,20;24,80;
29.10.2009;15:19:56,0;28,01;30,44;28,83;0,00;21,49;21,57;25,20;24,80;
29.10.2009;15:19:56,0;28,01;30,44;28,83;0,00;21,49;21,57;25,20;24,80;
29.10.2009;15:19:57,0;28,01;30,44;28,83;0,00;21,49;21,57;25,20;24,80;
29.10.2009;15:19:57,0;28,01;30,44;28,83;0,00;21,49;21,57;25,20;24,83;
29.10.2009;15:19:57,0;28,01;30,44;28,83;0,00;21,49;21,57;25,20;24,80;
29.10.2009;15:19:57,0;28,01;30,44;28,83;0,00;21,49;21,57;25,20;24,80;
29.10.2009;15:19:57,0;28,01;30,44;28,83;0,00;21,49;21,57;25,20;24,80;
29.10.2009;15:19:57,0;28,01;30,44;28,83;0,00;21,49;21,57;25,20;24,80;
29.10.2009;15:19:57,0;28,01;30,44;28,83;0,00;21,49;21,57;25,20;24,80;
29.10.2009;15:19:57,0;28,01;30,44;28,83;0,00;21,52;21,57;25,20;24,80;
29.10.2009;15:19:58,0;28,01;30,44;28,83;0,00;21,49;21,57;25,23;24,80;
29.10.2009;15:19:58,0;28,01;30,44;28,83;0,00;21,49;21,57;25,20;24,80;
29.10.2009;15:19:58,0;28,01;30,44;28,83;0,00;21,49;21,57;25,23;24,83;
29.10.2009;15:19:58,0;28,01;30,44;28,83;0,00;21,49;21,57;25,23;24,83;
29.10.2009;15:19:58,0;28,01;30,44;28,83;0,00;21,52;21,57;25,23;24,83;
29.10.2009;15:19:58,0;28,01;30,44;28,83;0,00;21,49;21,57;25,23;24,80;
29.10.2009;15:19:58,0;28,01;30,44;28,83;0,00;21,52;21,57;25,23;24,80;
29.10.2009;15:19:58,0;28,01;30,44;28,83;0,00;21,49;21,57;25,23;24,80;
29.10.2009;15:19:58,0;28,01;30,44;28,83;0,00;21,52;21,57;25,23;24,80;
29.10.2009;15:19:58,0;28,01;30,44;28,83;0,00;21,49;21,57;25,23;24,83;
29.10.2009;15:19:58,0;28,01;30,44;28,83;0,00;21,52;21,57;25,23;24,83;
29.10.2009;15:19:58,0;28,01;30,44;28,83;0,00;21,49;21,57;25,23;24,80;
29.10.2009;15:19:59,0;28,01;30,44;28,83;0,00;21,49;21,57;25,23;24,83;
29.10.2009;15:19:59,0;28,01;30,44;28,83;0,00;21,49;21,57;25,23;24,83;
29.10.2009;15:19:59,0;28,01;30,44;28,83;0,00;21,52;21,57;25,23;24,83;
29.10.2009;15:19:59,0;28,01;30,44;28,83;0,00;21,49;21,57;25,23;24,83;
29.10.2009;15:19:59,0;28,01;30,44;28,83;0,00;21,49;21,57;25,23;24,80;
29.10.2009;15:19:59,0;28,01;30,44;28,83;0,00;21,49;21,57;25,23;24,83;
29.10.2009;15:19:59,0;28,01;30,44;28,83;0,00;21,49;21,57;25,23;24,83;
29.10.2009;15:19:59,0;28,01;30,44;28,83;0,00;21,49;21,57;25,23;24,83;
29.10.2009;15:20:00,0;28,01;30,44;28,83;0,00;21,52;21,57;25,23;24,83;
29.10.2009;15:20:00,0;28,01;30,44;28,83;0,00;21,49;21,57;25,23;24,83;
29.10.2009;15:20:00,0;28,01;30,44;28,83;0,00;21,49;21,57;25,23;24,83;
29.10.2009;15:20:00,0;28,01;30,44;28,83;0,00;21,49;21,57;25,23;24,83;
29.10.2009;15:20:00,0;28,01;30,44;28,83;0,00;21,49;21,57;25,23;24,83;
29.10.2009;15:20:00,0;28,01;30,44;28,83;0,00;21,49;21,59;25,23;24,83;
29.10.2009;15:20:00,0;28,01;30,44;28,83;0,00;21,49;21,57;25,23;24,83;
29.10.2009;15:20:00,0;28,01;30,44;28,83;0,00;21,52;21,57;25,23;24,83;
29.10.2009;15:20:00,0;28,01;30,44;28,83;0,00;21,49;21,57;25,23;24,83;
29.10.2009;15:20:00,0;28,01;30,44;28,83;0,00;21,52;21,57;25,23;24,83;
29.10.2009;15:20:00,0;28,01;30,44;28,83;0,00;21,49;21,57;25,23;24,83;
29.10.2009;15:20:00,0;28,01;30,44;28,83;0,00;21,49;21,57;25,23;24,83;
29.10.2009;15:20:01,0;28,01;30,44;28,83;0,00;21,52;21,57;25,23;24,83;
29.10.2009;15:20:01,0;28,01;30,44;28,83;0,00;21,52;21,57;25,23;24,83;
29.10.2009;15:20:01,0;28,01;30,44;28,83;0,00;21,49;21,57;25,26;24,83;
29.10.2009;15:20:01,0;28,01;30,44;28,83;0,00;21,49;21,57;25,23;24,83;
29.10.2009;15:20:01,0;28,01;30,44;28,83;0,00;21,49;21,57;25,23;24,83;
29.10.2009;15:20:01,0;28,01;30,44;28,83;0,00;21,49;21,57;25,26;24,83;
29.10.2009;15:20:01,0;28,01;30,44;28,83;0,00;21,49;21,57;25,23;24,83;
29.10.2009;15:20:01,0;28,01;30,44;28,83;0,00;21,49;21,57;25,26;24,83;
29.10.2009;15:20:02,0;28,01;30,44;28,83;0,00;21,49;21,57;25,26;24,83;
29.10.2009;15:20:02,0;28,01;30,44;28,83;0,00;21,49;21,57;25,26;24,83;
29.10.2009;15:20:02,0;28,01;30,44;28,83;0,00;21,49;21,57;25,26;24,83;
29.10.2009;15:20:02,0;28,01;30,44;28,83;0,00;21,52;21,57;25,26;24,83;
29.10.2009;15:20:02,0;28,01;30,44;28,83;0,00;21,49;21,57;25,23;24,83;
29.10.2009;15:20:02,0;28,01;30,44;28,83;0,00;21,52;21,57;25,26;24,83;
29.10.2009;15:20:02,0;28,01;30,44;28,83;0,00;21,49;21,57;25,26;24,83;
29.10.2009;15:20:02,0;28,01;30,44;28,83;0,00;21,49;21,57;25,26;24,83;
29.10.2009;15:20:02,0;28,01;30,44;28,83;0,00;21,52;21,57;25,26;24,83;
29.10.2009;15:20:02,0;28,01;30,44;28,83;0,00;21,49;21,59;25,26;24,83;
29.10.2009;15:20:02,0;28,01;30,44;28,83;0,00;21,49;21,57;25,26;24,83;
29.10.2009;15:20:02,0;28,01;30,44;28,83;0,00;21,52;21,57;25,26;24,83;
29.10.2009;15:20:03,0;28,01;30,44;28,83;0,00;21,49;21,57;25,26;24,83;
29.10.2009;15:20:03,0;28,01;30,44;28,83;0,00;21,49;21,57;25,26;24,83;
29.10.2009;15:20:03,0;28,01;30,44;28,83;0,00;21,52;21,57;25,26;24,83;
29.10.2009;15:20:03,0;28,01;30,44;28,83;0,00;21,49;21,57;25,26;24,83;
29.10.2009;15:20:03,0;28,01;30,44;28,83;0,00;21,52;21,57;25,26;24,86;
29.10.2009;15:20:03,0;28,01;30,44;28,83;0,00;21,49;21,57;25,26;24,83;
29.10.2009;15:20:03,0;28,01;30,44;28,83;0,00;21,49;21,57;25,26;24,83;
29.10.2009;15:20:03,0;28,01;30,44;28,83;0,00;21,49;21,57;25,26;24,83;
29.10.2009;15:20:04,0;28,01;30,44;28,83;0,00;21,49;21,57;25,26;24,83;
29.10.2009;15:20:04,0;28,01;30,44;28,83;0,00;21,52;21,57;25,26;24,83;
29.10.2009;15:20:04,0;28,01;30,44;28,83;0,00;21,49;21,57;25,26;24,83;
29.10.2009;15:20:04,0;28,01;30,44;28,83;0,00;21,49;21,57;25,26;24,86;
29.10.2009;15:20:04,0;28,01;30,44;28,83;0,00;21,49;21,57;25,26;24,83;
29.10.2009;15:20:04,0;28,01;30,44;28,83;0,00;21,49;21,57;25,26;24,86;
29.10.2009;15:20:04,0;28,01;30,44;28,83;0,00;21,52;21,59;25,26;24,86;
29.10.2009;15:20:04,0;28,01;30,44;28,83;0,00;21,49;21,57;25,26;24,83;
29.10.2009;15:20:04,0;28,01;30,44;28,83;0,00;21,49;21,57;25,26;24,83;
29.10.2009;15:20:04,0;28,01;30,44;28,83;0,00;21,49;21,57;25,26;24,83;
29.10.2009;15:20:04,0;28,01;30,44;28,83;0,00;21,49;21,57;25,26;24,86;
29.10.2009;15:20:04,0;28,01;30,44;28,83;0,00;21,52;21,57;25,29;24,83;
29.10.2009;15:20:05,0;28,01;30,44;28,83;0,00;21,52;21,57;25,26;24,86;
29.10.2009;15:20:05,0;28,01;30,44;28,83;0,00;21,49;21,57;25,26;24,86;
29.10.2009;15:20:05,0;28,01;30,44;28,83;0,00;21,49;21,57;25,26;24,86;
29.10.2009;15:20:05,0;28,01;30,44;28,83;0,00;21,49;21,57;25,26;24,83;
29.10.2009;15:20:05,0;28,01;30,44;28,83;0,00;21,49;21,57;25,26;24,86;
29.10.2009;15:20:05,0;28,01;30,44;28,83;0,00;21,52;21,57;25,26;24,86;
29.10.2009;15:20:05,0;28,01;30,44;28,83;0,00;21,49;21,57;25,26;24,86;
29.10.2009;15:20:05,0;28,01;30,44;28,83;0,00;21,52;21,57;25,29;24,86;
29.10.2009;15:20:06,0;28,01;30,44;28,83;0,00;21,52;21,57;25,26;24,86;
29.10.2009;15:20:06,0;28,01;30,44;28,83;0,00;21,52;21,57;25,29;24,86;
29.10.2009;15:20:06,0;28,01;30,44;28,83;0,00;21,49;21,57;25,26;24,86;
29.10.2009;15:20:06,0;28,01;30,44;28,83;0,00;21,52;21,57;25,26;24,86;
29.10.2009;15:20:06,0;28,01;30,44;28,83;0,00;21,52;21,57;25,29;24,86;
29.10.2009;15:20:06,0;28,01;30,44;28,83;0,00;21,52;21,57;25,29;24,86;
29.10.2009;15:20:06,0;28,01;30,44;28,83;0,00;21,49;21,57;25,29;24,86;
29.10.2009;15:20:06,0;28,01;30,44;28,83;0,00;21,49;21,57;25,29;24,86;
29.10.2009;15:20:06,0;28,01;30,44;28,83;0,00;21,52;21,57;25,29;24,86;
29.10.2009;15:20:06,0;28,01;30,44;28,83;0,00;21,52;21,57;25,29;24,86;
29.10.2009;15:20:06,0;28,01;30,44;28,83;0,00;21,52;21,57;25,29;24,86;
29.10.2009;15:20:06,0;28,01;30,44;28,83;0,00;21,52;21,57;25,29;24,86;
29.10.2009;15:20:07,0;28,01;30,44;28,83;0,00;21,49;21,57;25,29;24,86;
29.10.2009;15:20:07,0;28,01;30,44;28,83;0,00;21,49;21,57;25,29;24,86;
29.10.2009;15:20:07,0;28,01;30,44;28,83;0,00;21,52;21,57;25,29;24,86;
29.10.2009;15:20:07,0;28,01;30,44;28,83;0,00;21,52;21,57;25,29;24,86;
29.10.2009;15:20:07,0;28,01;30,44;28,83;0,00;21,52;21,57;25,29;24,86;
29.10.2009;15:20:07,0;28,01;30,44;28,83;0,00;21,49;21,57;25,29;24,86;
29.10.2009;15:20:07,0;28,01;30,44;28,83;0,00;21,49;21,57;25,29;24,86;
29.10.2009;15:20:07,0;28,01;30,44;28,83;0,00;21,49;21,57;25,29;24,86;
29.10.2009;15:20:08,0;28,01;30,44;28,83;0,00;21,49;21,57;25,29;24,86;
29.10.2009;15:20:08,0;28,01;30,44;28,83;0,00;21,49;21,57;25,29;24,86;
29.10.2009;15:20:08,0;27,88;30,30;28,70;0,00;21,52;21,57;25,29;24,86;
29.10.2009;15:20:08,0;28,01;30,44;28,83;0,00;21,49;21,57;25,29;24,86;
29.10.2009;15:20:08,0;28,01;30,44;28,83;0,00;21,49;21,57;25,29;24,86;
29.10.2009;15:20:08,0;28,01;30,44;28,83;0,00;21,49;21,57;25,29;24,86;
29.10.2009;15:20:08,0;28,01;30,44;28,83;0,00;21,49;21,57;25,29;24,89;
29.10.2009;15:20:08,0;28,01;30,44;28,83;0,00;21,49;21,57;25,29;24,86;
29.10.2009;15:20:08,0;28,01;30,44;28,83;0,00;21,49;21,57;25,29;24,89;
29.10.2009;15:20:08,0;28,01;30,44;28,83;0,00;21,49;21,57;25,29;24,86;
29.10.2009;15:20:08,0;28,01;30,44;28,83;0,00;21,52;21,57;25,29;24,86;
29.10.2009;15:20:08,0;28,01;30,44;28,83;0,00;21,49;21,57;25,29;24,86;
29.10.2009;15:20:09,0;28,01;30,44;28,83;0,00;21,49;21,57;25,29;24,86;
29.10.2009;15:20:09,0;28,01;30,44;28,83;0,00;21,52;21,57;25,32;24,86;
29.10.2009;15:20:09,0;28,01;30,44;28,83;0,00;21,52;21,57;25,29;24,86;
29.10.2009;15:20:09,0;28,01;30,44;28,83;0,00;21,49;21,57;25,29;24,86;
29.10.2009;15:20:09,0;28,01;30,44;28,83;0,00;21,52;21,57;25,29;24,86;
29.10.2009;15:20:09,0;28,01;30,44;28,83;0,00;21,49;21,57;25,32;24,89;
29.10.2009;15:20:09,0;28,01;30,44;28,83;0,00;21,52;21,57;25,29;24,89;
29.10.2009;15:20:09,0;28,01;30,44;28,83;0,00;21,52;21,57;25,29;24,86;
29.10.2009;15:20:10,0;28,01;30,44;28,83;0,00;21,49;21,57;25,29;24,89;
29.10.2009;15:20:10,0;28,01;30,44;28,83;0,00;21,49;21,57;25,32;24,86;
29.10.2009;15:20:10,0;28,01;30,44;28,83;0,00;21,49;21,57;25,32;24,89;
29.10.2009;15:20:10,0;28,01;30,44;28,83;0,00;21,52;21,57;25,32;24,89;
29.10.2009;15:20:10,0;28,01;30,44;28,83;0,00;21,49;21,57;25,29;24,86;
29.10.2009;15:20:10,0;28,01;30,44;28,83;0,00;21,52;21,57;25,32;24,86;
29.10.2009;15:20:10,0;28,01;30,44;28,83;0,00;21,49;21,57;25,32;24,89;
29.10.2009;15:20:10,0;28,01;30,44;28,83;0,00;21,52;21,57;25,29;24,86;
29.10.2009;15:20:10,0;28,01;30,44;28,83;0,00;21,52;21,57;25,32;24,89;
29.10.2009;15:20:10,0;28,01;30,44;28,83;0,00;21,49;21,57;25,32;24,89;
29.10.2009;15:20:10,0;28,01;30,44;28,83;0,00;21,49;21,57;25,32;24,89;
29.10.2009;15:20:10,0;28,01;30,44;28,83;0,00;21,52;21,57;25,32;24,89;
29.10.2009;15:20:11,0;28,01;30,44;28,83;0,00;21,52;21,57;25,32;24,89;
29.10.2009;15:20:11,0;28,01;30,44;28,83;0,00;21,52;21,57;25,32;24,86;
29.10.2009;15:20:11,0;28,01;30,44;28,83;0,00;21,49;21,57;25,32;24,89;
29.10.2009;15:20:11,0;28,01;30,44;28,83;0,00;21,52;21,57;25,32;24,89;
29.10.2009;15:20:11,0;28,01;30,44;28,83;0,00;21,49;21,57;25,32;24,89;
29.10.2009;15:20:11,0;28,01;30,44;28,83;0,00;21,52;21,57;25,32;24,89;
29.10.2009;15:20:11,0;28,01;30,44;28,83;0,00;21,49;21,57;25,32;24,89;
29.10.2009;15:20:11,0;28,01;30,44;28,83;0,00;21,52;21,57;25,32;24,89;
29.10.2009;15:20:12,0;28,01;30,44;28,83;0,00;21,52;21,57;25,32;24,89;
29.10.2009;15:20:12,0;28,01;30,44;28,83;0,00;21,52;21,57;25,32;24,89;
29.10.2009;15:20:12,0;28,01;30,44;28,83;0,00;21,49;21,57;25,32;24,89;
29.10.2009;15:20:12,0;28,01;30,44;28,83;0,00;21,52;21,57;25,32;24,89;
29.10.2009;15:20:12,0;28,01;30,44;28,83;0,00;21,52;21,59;25,32;24,89;
29.10.2009;15:20:12,0;28,01;30,44;28,83;0,00;21,49;21,57;25,32;24,89;
29.10.2009;15:20:12,0;28,01;30,44;28,83;0,00;21,49;21,57;25,32;24,89;
29.10.2009;15:20:12,0;28,01;30,44;28,83;0,00;21,52;21,57;25,32;24,89;
29.10.2009;15:20:12,0;28,01;30,44;28,83;0,00;21,49;21,57;25,32;24,89;
29.10.2009;15:20:12,0;28,01;30,44;28,83;0,00;21,49;21,57;25,32;24,89;
29.10.2009;15:20:12,0;28,01;30,44;28,83;0,00;21,52;21,57;25,32;24,89;
29.10.2009;15:20:12,0;28,01;30,44;28,83;0,00;21,49;21,59;25,32;24,89;
29.10.2009;15:20:13,0;27,85;30,26;28,66;0,00;21,49;21,57;25,32;24,89;
29.10.2009;15:20:13,0;28,01;30,44;28,83;0,00;21,52;21,57;25,32;24,89;
29.10.2009;15:20:13,0;28,01;30,44;28,83;0,00;21,52;21,57;25,32;24,89;
29.10.2009;15:20:13,0;28,01;30,44;28,83;0,00;21,52;21,57;25,32;24,89;
29.10.2009;15:20:13,0;28,01;30,44;28,83;0,00;21,52;21,57;25,32;24,89;
29.10.2009;15:20:13,0;28,01;30,44;28,83;0,00;21,49;21,59;25,32;24,89;
29.10.2009;15:20:13,0;28,01;30,44;28,83;0,00;21,49;21,57;25,32;24,89;
29.10.2009;15:20:13,0;28,01;30,44;28,83;0,00;21,49;21,57;25,32;24,89;
29.10.2009;15:20:14,0;28,01;30,44;28,83;0,00;21,49;21,57;25,32;24,89;
29.10.2009;15:20:14,0;28,01;30,44;28,83;0,00;21,52;21,57;25,32;24,89;
29.10.2009;15:20:14,0;28,01;30,44;28,83;0,00;21,49;21,57;25,32;24,89;
29.10.2009;15:20:14,0;28,01;30,44;28,83;0,00;21,52;21,57;25,32;24,89;
29.10.2009;15:20:14,0;28,01;30,44;28,83;0,00;21,49;21,57;25,32;24,89;
29.10.2009;15:20:14,0;28,01;30,44;28,83;0,00;21,52;21,57;25,32;24,89;
29.10.2009;15:20:14,0;28,01;30,44;28,83;0,00;21,52;21,59;25,32;24,89;
29.10.2009;15:20:14,0;28,01;30,44;28,83;0,00;21,52;21,57;25,35;24,89;
29.10.2009;15:20:14,0;28,01;30,44;28,83;0,00;21,52;21,57;25,35;24,89;
29.10.2009;15:20:14,0;28,01;30,44;28,83;0,00;21,52;21,57;25,32;24,89;
29.10.2009;15:20:14,0;28,01;30,44;28,83;0,00;21,49;21,59;25,32;24,89;
29.10.2009;15:20:14,0;28,01;30,44;28,83;0,00;21,49;21,57;25,32;24,89;
29.10.2009;15:20:15,0;28,01;30,44;28,83;0,00;21,52;21,57;25,35;24,89;
29.10.2009;15:20:15,0;28,01;30,44;28,83;0,00;21,52;21,57;25,35;24,92;
29.10.2009;15:20:15,0;28,01;30,44;28,83;0,00;21,49;21,59;25,35;24,89;
29.10.2009;15:20:15,0;28,01;30,44;28,83;0,00;21,52;21,59;25,32;24,89;
29.10.2009;15:20:15,0;28,01;30,44;28,83;0,00;21,49;21,57;25,35;24,89;
29.10.2009;15:20:15,0;28,01;30,44;28,83;0,00;21,49;21,57;25,35;24,89;
29.10.2009;15:20:15,0;28,01;30,44;28,83;0,00;21,49;21,57;25,32;24,92;
29.10.2009;15:20:15,0;28,01;30,44;28,83;0,00;21,49;21,57;25,35;24,89;
29.10.2009;15:20:16,0;28,01;30,44;28,83;0,00;21,49;21,57;25,35;24,89;
29.10.2009;15:20:16,0;28,01;30,44;28,83;0,00;21,52;21,57;25,35;24,89;
29.10.2009;15:20:16,0;28,01;30,44;28,83;0,00;21,52;21,57;25,35;24,89;
29.10.2009;15:20:16,0;28,01;30,44;28,83;0,00;21,52;21,57;25,35;24,89;
29.10.2009;15:20:16,0;28,01;30,44;28,83;0,00;21,49;21,59;25,35;24,92;
29.10.2009;15:20:16,0;28,01;30,44;28,83;0,00;21,52;21,57;25,35;24,89;
29.10.2009;15:20:16,0;28,01;30,44;28,83;0,00;21,52;21,59;25,35;24,92;
29.10.2009;15:20:16,0;28,01;30,44;28,83;0,00;21,52;21,59;25,35;24,92;
29.10.2009;15:20:16,0;28,01;30,44;28,83;0,00;21,49;21,57;25,35;24,92;
29.10.2009;15:20:16,0;28,01;30,44;28,83;0,00;21,49;21,59;25,35;24,89;
29.10.2009;15:20:16,0;28,01;30,44;28,83;0,00;21,49;21,57;25,35;24,92;
29.10.2009;15:20:16,0;28,01;30,44;28,83;0,00;21,49;21,59;25,35;24,89;
29.10.2009;15:20:17,0;28,01;30,44;28,83;0,00;21,52;21,57;25,35;24,92;
29.10.2009;15:20:17,0;28,01;30,44;28,83;0,00;21,52;21,57;25,35;24,89;
29.10.2009;15:20:17,0;28,01;30,44;28,83;0,00;21,49;21,57;25,35;24,92;
29.10.2009;15:20:17,0;28,01;30,44;28,83;0,00;21,49;21,59;25,35;24,89;
29.10.2009;15:20:17,0;28,01;30,44;28,83;0,00;21,52;21,57;25,35;24,92;
29.10.2009;15:20:17,0;28,01;30,44;28,83;0,00;21,52;21,57;25,35;24,92;
29.10.2009;15:20:17,0;28,01;30,44;28,83;0,00;21,49;21,57;25,35;24,92;
29.10.2009;15:20:17,0;28,01;30,44;28,83;0,00;21,49;21,57;25,35;24,92;
29.10.2009;15:20:18,0;28,01;30,44;28,83;0,00;21,49;21,57;25,35;24,92;
29.10.2009;15:20:18,0;28,01;30,44;28,83;0,00;21,52;21,59;25,35;24,92;
29.10.2009;15:20:18,0;27,91;30,33;28,73;0,00;21,49;21,57;25,35;24,92;
29.10.2009;15:20:18,0;28,01;30,44;28,83;0,00;21,49;21,57;25,35;24,92;
29.10.2009;15:20:18,0;28,01;30,44;28,83;0,00;21,52;21,57;25,35;24,92;
29.10.2009;15:20:18,0;28,01;30,44;28,83;0,00;21,52;21,57;25,35;24,92;
29.10.2009;15:20:18,0;28,01;30,44;28,83;0,00;21,52;21,59;25,35;24,92;
29.10.2009;15:20:18,0;28,01;30,44;28,83;0,00;21,49;21,57;25,35;24,92;
29.10.2009;15:20:18,0;28,01;30,44;28,83;0,00;21,52;21,57;25,38;24,92;
29.10.2009;15:20:18,0;28,01;30,44;28,83;0,00;21,52;21,59;25,35;24,92;
29.10.2009;15:20:18,0;28,01;30,44;28,83;0,00;21,49;21,57;25,35;24,92;
29.10.2009;15:20:18,0;28,01;30,44;28,83;0,00;21,52;21,57;25,35;24,92;
29.10.2009;15:20:19,0;28,01;30,44;28,83;0,00;21,52;21,57;25,35;24,92;
29.10.2009;15:20:19,0;28,01;30,44;28,83;0,00;21,52;21,57;25,35;24,92;
29.10.2009;15:20:19,0;28,01;30,44;28,83;0,00;21,49;21,57;25,35;24,92;
29.10.2009;15:20:19,0;28,01;30,44;28,83;0,00;21,52;21,57;25,35;24,92;
29.10.2009;15:20:19,0;28,01;30,44;28,83;0,00;21,52;21,57;25,38;24,92;
29.10.2009;15:20:19,0;28,01;30,44;28,83;0,00;21,49;21,57;25,35;24,92;
29.10.2009;15:20:19,0;28,01;30,44;28,83;0,00;21,52;21,57;25,35;24,92;
29.10.2009;15:20:19,0;28,01;30,44;28,83;0,00;21,49;21,59;25,35;24,92;
29.10.2009;15:20:20,0;28,01;30,44;28,83;0,00;21,52;21,57;25,35;24,92;
29.10.2009;15:20:20,0;28,01;30,44;28,83;0,00;21,49;21,57;25,38;24,92;
29.10.2009;15:20:20,0;28,01;30,44;28,83;0,00;21,49;21,59;25,38;24,92;
29.10.2009;15:20:20,0;28,01;30,44;28,83;0,00;21,49;21,57;25,38;24,92;
29.10.2009;15:20:20,0;28,01;30,44;28,83;0,00;21,52;21,57;25,35;24,92;
29.10.2009;15:20:20,0;28,01;30,44;28,83;0,00;21,49;21,59;25,35;24,92;
29.10.2009;15:20:20,0;28,01;30,44;28,83;0,00;21,49;21,57;25,35;24,92;
29.10.2009;15:20:20,0;28,01;30,44;28,83;0,00;21,52;21,57;25,35;24,92;
29.10.2009;15:20:20,0;28,01;30,44;28,83;0,00;21,49;21,57;25,38;24,92;
29.10.2009;15:20:20,0;28,01;30,44;28,83;0,00;21,52;21,57;25,38;24,92;
29.10.2009;15:20:20,0;28,01;30,44;28,83;0,00;21,52;21,59;25,35;24,92;
29.10.2009;15:20:20,0;28,01;30,44;28,83;0,00;21,52;21,59;25,38;24,92;
29.10.2009;15:20:21,0;28,01;30,44;28,83;0,00;21,52;21,57;25,38;24,92;
29.10.2009;15:20:21,0;28,01;30,44;28,83;0,00;21,49;21,57;25,38;24,92;
29.10.2009;15:20:21,0;28,01;30,44;28,83;0,00;21,52;21,57;25,38;24,92;
29.10.2009;15:20:21,0;28,01;30,44;28,83;0,00;21,52;21,57;25,38;24,92;
29.10.2009;15:20:21,0;28,01;30,44;28,83;0,00;21,52;21,59;25,38;24,92;
29.10.2009;15:20:21,0;28,01;30,44;28,83;0,00;21,49;21,57;25,38;24,92;
29.10.2009;15:20:21,0;28,01;30,44;28,83;0,00;21,49;21,57;25,38;24,95;
29.10.2009;15:20:21,0;28,01;30,44;28,83;0,00;21,52;21,59;25,38;24,92;
29.10.2009;15:20:22,0;28,01;30,44;28,83;0,00;21,52;21,57;25,38;24,92;
29.10.2009;15:20:22,0;28,01;30,44;28,83;0,00;21,52;21,59;25,38;24,92;
29.10.2009;15:20:22,0;28,01;30,44;28,83;0,00;21,52;21,57;25,38;24,92;
29.10.2009;15:20:22,0;28,01;30,44;28,83;0,00;21,52;21,57;25,38;24,92;
29.10.2009;15:20:22,0;28,01;30,44;28,83;0,00;21,49;21,57;25,38;24,92;
29.10.2009;15:20:22,0;28,01;30,44;28,83;0,00;21,52;21,57;25,38;24,92;
29.10.2009;15:20:22,0;28,01;30,44;28,83;0,00;21,52;21,57;25,38;24,95;
29.10.2009;15:20:22,0;28,01;30,44;28,83;0,00;21,52;21,57;25,38;24,92;
29.10.2009;15:20:22,0;28,01;30,44;28,83;0,00;21,52;21,59;25,38;24,95;
29.10.2009;15:20:22,0;28,01;30,44;28,83;0,00;21,52;21,59;25,38;24,92;
29.10.2009;15:20:22,0;28,01;30,44;28,83;0,00;21,52;21,57;25,38;24,95;
29.10.2009;15:20:22,0;28,01;30,44;28,83;0,00;21,52;21,57;25,38;24,92;
29.10.2009;15:20:23,0;27,85;30,26;28,66;0,00;21,52;21,59;25,38;24,95;
29.10.2009;15:20:23,0;28,01;30,44;28,83;0,00;21,52;21,57;25,38;24,95;
29.10.2009;15:20:23,0;28,01;30,44;28,83;0,00;21,52;21,59;25,38;24,92;
29.10.2009;15:20:23,0;28,01;30,44;28,83;0,00;21,52;21,57;25,38;24,95;
29.10.2009;15:20:23,0;28,01;30,44;28,83;0,00;21,49;21,57;25,38;24,95;
29.10.2009;15:20:23,0;28,01;30,44;28,83;0,00;21,49;21,57;25,38;24,95;
29.10.2009;15:20:23,0;28,01;30,44;28,83;0,00;21,49;21,57;25,38;24,95;
29.10.2009;15:20:23,0;28,01;30,44;28,83;0,00;21,52;21,57;25,38;24,95;
29.10.2009;15:20:24,0;28,01;30,44;28,83;0,00;21,52;21,59;25,38;24,95;
29.10.2009;15:20:24,0;28,01;30,44;28,83;0,00;21,52;21,59;25,38;24,92;
29.10.2009;15:20:24,0;28,01;30,44;28,83;0,00;21,49;21,59;25,38;24,95;
29.10.2009;15:20:24,0;28,01;30,44;28,83;0,00;21,52;21,59;25,38;24,95;
29.10.2009;15:20:24,0;27,76;30,15;28,57;0,00;21,49;21,59;25,38;24,95;
29.10.2009;15:20:24,0;28,01;30,44;28,83;0,00;21,52;21,59;25,38;24,95;
29.10.2009;15:20:24,0;28,01;30,44;28,83;0,00;21,52;21,57;25,38;24,95;
29.10.2009;15:20:24,0;28,01;30,44;28,83;0,00;21,52;21,57;25,38;24,92;
29.10.2009;15:20:24,0;28,01;30,44;28,83;0,00;21,52;21,57;25,38;24,95;
29.10.2009;15:20:24,0;28,01;30,44;28,83;0,00;21,52;21,57;25,38;24,95;
29.10.2009;15:20:24,0;28,01;30,44;28,83;0,00;21,49;21,57;25,38;24,95;
29.10.2009;15:20:24,0;28,01;30,44;28,83;0,00;21,52;21,57;25,38;24,95;
29.10.2009;15:20:25,0;28,01;30,44;28,83;0,00;21,52;21,57;25,38;24,95;
29.10.2009;15:20:25,0;28,01;30,44;28,83;0,00;21,52;21,57;25,38;24,95;
29.10.2009;15:20:25,0;27,70;30,08;28,50;0,00;21,52;21,57;25,38;24,95;
29.10.2009;15:20:25,0;28,01;30,44;28,83;0,00;21,52;21,57;25,38;24,95;
29.10.2009;15:20:25,0;28,01;30,44;28,83;0,00;21,49;21,57;25,38;24,95;
29.10.2009;15:20:25,0;28,01;30,44;28,83;0,00;21,52;21,57;25,38;24,95;
29.10.2009;15:20:25,0;28,01;30,44;28,83;0,00;21,49;21,57;25,38;24,95;
29.10.2009;15:20:25,0;28,01;30,44;28,83;0,00;21,52;21,59;25,38;24,95;
29.10.2009;15:20:26,0;28,01;30,44;28,83;0,00;21,52;21,57;25,38;24,95;
29.10.2009;15:20:26,0;28,01;30,44;28,83;0,00;21,49;21,59;25,38;24,95;
29.10.2009;15:20:26,0;28,01;30,44;28,83;0,00;21,49;21,57;25,38;24,95;
29.10.2009;15:20:26,0;28,01;30,44;28,83;0,00;21,52;21,57;25,38;24,95;
29.10.2009;15:20:26,0;27,91;30,33;28,73;0,00;21,52;21,57;25,38;24,95;
29.10.2009;15:20:26,0;28,01;30,44;28,83;0,00;21,49;21,59;25,38;24,95;
29.10.2009;15:20:26,0;28,01;30,44;28,83;0,00;21,52;21,59;25,41;24,95;
29.10.2009;15:20:26,0;28,01;30,44;28,83;0,00;21,52;21,57;25,41;24,95;
29.10.2009;15:20:26,0;28,01;30,44;28,83;0,00;21,52;21,57;25,41;24,95;
29.10.2009;15:20:26,0;28,01;30,44;28,83;0,00;21,49;21,57;25,38;24,95;
29.10.2009;15:20:26,0;28,01;30,44;28,83;0,00;21,52;21,57;25,38;24,95;
29.10.2009;15:20:26,0;28,01;30,44;28,83;0,00;21,52;21,59;25,38;24,95;
29.10.2009;15:20:27,0;28,01;30,44;28,83;0,00;21,52;21,57;25,38;24,95;
29.10.2009;15:20:27,0;28,01;30,44;28,83;0,00;21,49;21,57;25,41;24,95;
29.10.2009;15:20:27,0;27,88;30,30;28,70;0,00;21,52;21,59;25,41;24,95;
29.10.2009;15:20:27,0;28,01;30,44;28,83;0,00;21,49;21,57;25,41;24,95;
29.10.2009;15:20:27,0;28,01;30,44;28,83;0,00;21,52;21,59;25,41;24,95;
29.10.2009;15:20:27,0;28,01;30,44;28,83;0,00;21,52;21,57;25,41;24,95;
29.10.2009;15:20:27,0;28,01;30,44;28,83;0,00;21,52;21,57;25,38;24,95;
29.10.2009;15:20:27,0;28,01;30,44;28,83;0,00;21,52;21,57;25,41;24,95;
29.10.2009;15:20:28,0;28,01;30,44;28,83;0,00;21,52;21,59;25,41;24,95;
29.10.2009;15:20:28,0;28,01;30,44;28,83;0,00;21,49;21,59;25,38;24,95;
29.10.2009;15:20:28,0;27,79;30,19;28,60;0,00;21,49;21,57;25,41;24,95;
29.10.2009;15:20:28,0;28,01;30,44;28,83;0,00;21,52;21,59;25,38;24,95;
29.10.2009;15:20:28,0;27,76;30,15;28,60;0,00;21,52;21,57;25,41;24,95;
29.10.2009;15:20:28,0;28,01;30,44;28,83;0,00;21,52;21,57;25,41;24,95;
29.10.2009;15:20:28,0;28,01;30,44;28,83;0,00;21,49;21,59;25,41;24,95;
29.10.2009;15:20:28,0;28,01;30,44;28,83;0,00;21,52;21,59;25,41;24,95;
29.10.2009;15:20:28,0;28,01;30,44;28,83;0,00;21,52;21,57;25,41;24,95;
29.10.2009;15:20:28,0;28,01;30,44;28,83;0,00;21,52;21,57;25,41;24,95;
29.10.2009;15:20:28,0;28,01;30,44;28,83;0,00;21,52;21,57;25,41;24,95;
29.10.2009;15:20:28,0;28,01;30,44;28,83;0,00;21,52;21,57;25,41;24,95;
29.10.2009;15:20:29,0;28,01;30,44;28,83;0,00;21,52;21,59;25,41;24,95;
29.10.2009;15:20:29,0;28,01;30,44;28,83;0,00;21,52;21,59;25,41;24,95;
29.10.2009;15:20:29,0;28,01;30,44;28,83;0,00;21,52;21,59;25,41;24,95;
29.10.2009;15:20:29,0;28,01;30,44;28,83;0,00;21,49;21,57;25,41;24,95;
29.10.2009;15:20:29,0;28,01;30,44;28,83;0,00;21,52;21,59;25,41;24,95;
29.10.2009;15:20:29,0;28,01;30,44;28,83;0,00;21,52;21,59;25,41;24,95;
29.10.2009;15:20:29,0;28,01;30,44;28,83;0,00;21,52;21,59;25,41;24,95;
29.10.2009;15:20:29,0;28,01;30,44;28,83;0,00;21,52;21,57;25,41;24,95;
29.10.2009;15:20:30,0;28,01;30,44;28,83;0,00;21,52;21,59;25,41;24,95;
29.10.2009;15:20:30,0;28,01;30,44;28,83;0,00;21,52;21,57;25,41;24,95;
29.10.2009;15:20:30,0;28,01;30,44;28,83;0,00;21,49;21,57;25,41;24,95;
29.10.2009;15:20:30,0;28,01;30,44;28,83;0,00;21,52;21,57;25,41;24,95;
29.10.2009;15:20:30,0;27,91;30,33;28,73;0,00;21,52;21,57;25,41;24,95;
29.10.2009;15:20:30,0;28,01;30,44;28,83;0,00;21,49;21,57;25,41;24,95;
29.10.2009;15:20:30,0;27,91;30,33;28,73;0,00;21,52;21,59;25,41;24,95;
29.10.2009;15:20:30,0;28,01;30,44;28,83;0,00;21,52;21,59;25,41;24,95;
29.10.2009;15:20:30,0;28,01;30,44;28,83;0,00;21,52;21,59;25,41;24,95;
29.10.2009;15:20:30,0;28,01;30,44;28,83;0,00;21,52;21,59;25,41;24,95;
29.10.2009;15:20:30,0;28,01;30,44;28,83;0,00;21,52;21,59;25,41;24,95;
29.10.2009;15:20:30,0;28,01;30,44;28,83;0,00;21,52;21,59;25,41;24,95;
29.10.2009;15:20:31,0;28,01;30,44;28,83;0,00;21,52;21,59;25,41;24,95;
29.10.2009;15:20:31,0;28,01;30,44;28,83;0,00;21,52;21,59;25,41;24,95;
29.10.2009;15:20:31,0;28,01;30,44;28,83;0,00;21,49;21,59;25,41;24,98;
29.10.2009;15:20:31,0;28,01;30,44;28,83;0,00;21,52;21,59;25,41;24,95;
29.10.2009;15:20:31,0;28,01;30,44;28,83;0,00;21,52;21,59;25,41;24,95;
29.10.2009;15:20:31,0;28,01;30,44;28,83;0,00;21,49;21,57;25,41;24,95;
29.10.2009;15:20:31,0;28,01;30,44;28,83;0,00;21,52;21,59;25,41;24,95;
29.10.2009;15:20:31,0;28,01;30,44;28,83;0,00;21,52;21,57;25,41;24,95;
29.10.2009;15:20:32,0;28,01;30,44;28,83;0,00;21,49;21,59;25,41;24,95;
29.10.2009;15:20:32,0;28,01;30,44;28,83;0,00;21,52;21,57;25,41;24,95;
29.10.2009;15:20:32,0;28,01;30,44;28,83;0,00;21,52;21,57;25,41;24,95;
29.10.2009;15:20:32,0;28,01;30,44;28,83;0,00;21,52;21,57;25,41;24,95;
29.10.2009;15:20:32,0;28,01;30,44;28,83;0,00;21,49;21,57;25,41;24,95;
29.10.2009;15:20:32,0;28,01;30,44;28,83;0,00;21,52;21,59;25,41;24,98;
29.10.2009;15:20:32,0;28,01;30,44;28,83;0,00;21,52;21,59;25,41;24,98;
29.10.2009;15:20:32,0;28,01;30,44;28,83;0,00;21,49;21,59;25,41;24,95;
29.10.2009;15:20:32,0;28,01;30,44;28,83;0,00;21,52;21,57;25,41;24,98;
29.10.2009;15:20:32,0;28,01;30,44;28,83;0,00;21,52;21,59;25,41;24,95;
29.10.2009;15:20:32,0;28,01;30,44;28,83;0,00;21,52;21,59;25,41;24,98;
29.10.2009;15:20:32,0;28,01;30,44;28,83;0,00;21,52;21,59;25,41;24,98;
29.10.2009;15:20:33,0;28,01;30,44;28,83;0,00;21,52;21,59;25,41;24,98;
29.10.2009;15:20:33,0;28,01;30,44;28,83;0,00;21,49;21,57;25,41;24,95;
29.10.2009;15:20:33,0;28,01;30,44;28,83;0,00;21,49;21,59;25,41;24,95;
29.10.2009;15:20:33,0;28,01;30,44;28,83;0,00;21,52;21,57;25,45;24,98;
29.10.2009;15:20:33,0;28,01;30,44;28,83;0,00;21,52;21,59;25,41;24,95;
29.10.2009;15:20:33,0;28,01;30,44;28,83;0,00;21,52;21,57;25,41;24,98;
29.10.2009;15:20:33,0;28,01;30,44;28,83;0,00;21,52;21,59;25,41;24,98;
29.10.2009;15:20:33,0;28,01;30,44;28,83;0,00;21,52;21,59;25,41;24,95;
29.10.2009;15:20:34,0;28,01;30,44;28,83;0,00;21,52;21,57;25,41;24,95;
29.10.2009;15:20:34,0;28,01;30,44;28,83;0,00;21,49;21,57;25,41;24,98;
29.10.2009;15:20:34,0;28,01;30,44;28,83;0,00;21,52;21,59;25,45;24,98;
29.10.2009;15:20:34,0;28,01;30,44;28,83;0,00;21,49;21,57;25,41;24,98;
29.10.2009;15:20:34,0;28,01;30,44;28,83;0,00;21,52;21,57;25,45;24,98;
29.10.2009;15:20:34,0;28,01;30,44;28,83;0,00;21,52;21,59;25,41;24,95;
29.10.2009;15:20:34,0;28,01;30,44;28,83;0,00;21,52;21,59;25,41;24,98;
29.10.2009;15:20:34,0;28,01;30,44;28,83;0,00;21,52;21,57;25,45;24,98;
29.10.2009;15:20:34,0;28,01;30,44;28,83;0,00;21,52;21,57;25,45;24,98;
29.10.2009;15:20:34,0;28,01;30,44;28,83;0,00;21,52;21,57;25,41;24,98;
29.10.2009;15:20:34,0;28,01;30,44;28,83;0,00;21,52;21,59;25,45;24,95;
29.10.2009;15:20:34,0;28,01;30,44;28,83;0,00;21,49;21,59;25,41;24,98;
29.10.2009;15:20:35,0;28,01;30,44;28,83;0,00;21,52;21,57;25,45;24,98;
29.10.2009;15:20:35,0;28,01;30,44;28,83;0,00;21,52;21,59;25,41;24,98;
29.10.2009;15:20:35,0;28,01;30,44;28,83;0,00;21,52;21,57;25,45;24,98;
29.10.2009;15:20:35,0;28,01;30,44;28,83;0,00;21,49;21,59;25,45;24,98;
29.10.2009;15:20:35,0;28,01;30,44;28,83;0,00;21,52;21,57;25,41;24,98;
29.10.2009;15:20:35,0;28,01;30,44;28,83;0,00;21,52;21,59;25,45;24,98;
29.10.2009;15:20:35,0;28,01;30,44;28,83;0,00;21,49;21,57;25,45;24,98;
29.10.2009;15:20:35,0;28,01;30,44;28,83;0,00;21,52;21,59;25,45;24,98;
29.10.2009;15:20:36,0;28,01;30,44;28,83;0,00;21,52;21,57;25,45;24,98;
29.10.2009;15:20:36,0;28,01;30,44;28,83;0,00;21,52;21,59;25,45;24,98;
29.10.2009;15:20:36,0;28,01;30,44;28,83;0,00;21,52;21,59;25,45;24,98;
29.10.2009;15:20:36,0;28,01;30,44;28,83;0,00;21,52;21,59;25,45;24,98;
29.10.2009;15:20:36,0;28,01;30,44;28,83;0,00;21,52;21,59;25,45;24,98;
29.10.2009;15:20:36,0;28,01;30,44;28,83;0,00;21,52;21,59;25,45;24,98;
29.10.2009;15:20:36,0;28,01;30,44;28,83;0,00;21,52;21,59;25,45;24,98;
29.10.2009;15:20:36,0;28,01;30,44;28,83;0,00;21,49;21,59;25,45;24,98;
29.10.2009;15:20:36,0;28,01;30,44;28,83;0,00;21,52;21,57;25,45;24,98;
29.10.2009;15:20:36,0;28,01;30,44;28,83;0,00;21,52;21,59;25,45;24,98;
29.10.2009;15:20:36,0;28,01;30,44;28,83;0,00;21,52;21,57;25,45;24,98;
29.10.2009;15:20:36,0;28,01;30,44;28,83;0,00;21,49;21,59;25,45;24,98;
29.10.2009;15:20:37,0;28,01;30,44;28,83;0,00;21,52;21,59;25,45;24,98;
29.10.2009;15:20:37,0;28,01;30,44;28,83;0,00;21,49;21,59;25,45;24,98;
29.10.2009;15:20:37,0;28,01;30,44;28,83;0,00;21,49;21,57;25,45;24,98;
29.10.2009;15:20:37,0;28,01;30,44;28,83;0,00;21,52;21,59;25,45;24,98;
29.10.2009;15:20:37,0;28,01;30,44;28,83;0,00;21,52;21,59;25,45;24,98;
29.10.2009;15:20:37,0;28,01;30,44;28,83;0,00;21,52;21,59;25,45;24,98;
29.10.2009;15:20:37,0;28,01;30,44;28,83;0,00;21,52;21,57;25,45;24,98;
29.10.2009;15:20:37,0;28,01;30,44;28,83;0,00;21,52;21,57;25,45;24,98;
29.10.2009;15:20:38,0;28,01;30,44;28,83;0,00;21,52;21,59;25,45;24,98;
29.10.2009;15:20:38,0;28,01;30,44;28,83;0,00;21,52;21,59;25,45;24,98;
29.10.2009;15:20:38,0;28,01;30,44;28,83;0,00;21,52;21,57;25,45;24,98;
29.10.2009;15:20:38,0;28,01;30,44;28,83;0,00;21,52;21,57;25,45;24,98;
29.10.2009;15:20:38,0;28,01;30,44;28,83;0,00;21,52;21,59;25,45;24,98;
29.10.2009;15:20:38,0;28,01;30,44;28,83;0,00;21,52;21,59;25,45;24,98;
29.10.2009;15:20:38,0;28,01;30,44;28,83;0,00;21,52;21,59;25,45;24,98;
29.10.2009;15:20:38,0;28,01;30,44;28,83;0,00;21,52;21,59;25,45;24,98;
29.10.2009;15:20:38,0;28,01;30,44;28,83;0,00;21,52;21,57;25,45;24,98;
29.10.2009;15:20:38,0;28,01;30,44;28,83;0,00;21,52;21,59;25,45;24,98;
29.10.2009;15:20:38,0;28,01;30,44;28,83;0,00;21,52;21,57;25,45;24,98;
29.10.2009;15:20:38,0;28,01;30,44;28,83;0,00;21,52;21,59;25,45;24,98;
29.10.2009;15:20:39,0;28,01;30,44;28,83;0,00;21,52;21,57;25,45;24,98;
29.10.2009;15:20:39,0;28,01;30,44;28,83;0,00;21,52;21,59;25,45;24,98;
29.10.2009;15:20:39,0;28,01;30,44;28,83;0,00;21,49;21,57;25,45;24,98;
29.10.2009;15:20:39,0;28,01;30,44;28,83;0,00;21,52;21,59;25,45;24,98;
29.10.2009;15:20:39,0;28,01;30,44;28,83;0,00;21,52;21,57;25,45;24,98;
29.10.2009;15:20:39,0;28,01;30,44;28,83;0,00;21,52;21,59;25,45;24,98;
29.10.2009;15:20:39,0;28,01;30,44;28,83;0,00;21,52;21,59;25,45;24,98;
29.10.2009;15:20:39,0;28,01;30,44;28,83;0,00;21,52;21,57;25,45;24,98;
29.10.2009;15:20:40,0;28,01;30,44;28,83;0,00;21,49;21,59;25,45;24,98;
29.10.2009;15:20:40,0;28,01;30,44;28,83;0,00;21,52;21,59;25,45;24,98;
29.10.2009;15:20:40,0;28,01;30,44;28,83;0,00;21,52;21,57;25,45;24,98;
29.10.2009;15:20:40,0;28,01;30,44;28,83;0,00;21,52;21,57;25,45;24,98;
29.10.2009;15:20:40,0;28,01;30,44;28,83;0,00;21,52;21,59;25,45;24,98;
29.10.2009;15:20:40,0;28,01;30,44;28,83;0,00;21,52;21,57;25,45;24,98;
29.10.2009;15:20:40,0;28,01;30,44;28,83;0,00;21,52;21,57;25,45;24,98;
29.10.2009;15:20:40,0;28,01;30,44;28,83;0,00;21,52;21,59;25,45;24,98;
29.10.2009;15:20:40,0;28,01;30,44;28,83;0,00;21,52;21,59;25,45;24,98;
29.10.2009;15:20:40,0;28,01;30,44;28,83;0,00;21,52;21,59;25,45;24,98;
29.10.2009;15:20:40,0;28,01;30,44;28,83;0,00;21,52;21,59;25,45;24,98;
29.10.2009;15:20:40,0;28,01;30,44;28,83;0,00;21,52;21,59;25,45;24,98;
29.10.2009;15:20:41,0;28,01;30,44;28,83;0,00;21,52;21,59;25,45;24,98;
29.10.2009;15:20:41,0;28,01;30,44;28,83;0,00;21,52;21,59;25,45;24,98;
29.10.2009;15:20:41,0;28,01;30,44;28,83;0,00;21,52;21,59;25,45;24,98;
29.10.2009;15:20:41,0;28,01;30,44;28,83;0,00;21,52;21,59;25,45;24,98;
29.10.2009;15:20:41,0;28,01;30,44;28,83;0,00;21,52;21,57;25,45;24,98;
29.10.2009;15:20:41,0;28,01;30,44;28,83;0,00;21,52;21,59;25,45;24,98;
29.10.2009;15:20:41,0;28,01;30,44;28,83;0,00;21,52;21,59;25,45;24,98;
29.10.2009;15:20:41,0;28,01;30,44;28,83;0,00;21,52;21,57;25,45;24,98;
29.10.2009;15:20:42,0;28,01;30,44;28,83;0,00;21,49;21,57;25,48;24,98;
29.10.2009;15:20:42,0;28,01;30,44;28,83;0,00;21,52;21,59;25,45;24,98;
29.10.2009;15:20:42,0;28,01;30,44;28,83;0,00;21,52;21,59;25,45;24,98;
29.10.2009;15:20:42,0;28,01;30,44;28,83;0,00;21,52;21,59;25,45;24,98;
29.10.2009;15:20:42,0;28,01;30,44;28,83;0,00;21,52;21,57;25,48;24,98;
29.10.2009;15:20:42,0;28,01;30,44;28,83;0,00;21,52;21,59;25,45;24,98;
29.10.2009;15:20:42,0;28,01;30,44;28,83;0,00;21,52;21,59;25,48;24,98;
29.10.2009;15:20:42,0;28,01;30,44;28,83;0,00;21,52;21,59;25,45;24,98;
29.10.2009;15:20:42,0;28,01;30,44;28,83;0,00;21,52;21,59;25,48;24,98;
29.10.2009;15:20:42,0;28,01;30,44;28,83;0,00;21,52;21,59;25,45;24,98;
29.10.2009;15:20:42,0;28,01;30,44;28,83;0,00;21,52;21,59;25,45;25,01;
29.10.2009;15:20:42,0;28,01;30,44;28,83;0,00;21,52;21,59;25,45;24,98;
29.10.2009;15:20:43,0;28,01;30,44;28,83;0,00;21,52;21,59;25,45;25,01;
29.10.2009;15:20:43,0;28,01;30,44;28,83;0,00;21,52;21,59;25,45;24,98;
29.10.2009;15:20:43,0;28,01;30,44;28,83;0,00;21,52;21,59;25,45;24,98;
29.10.2009;15:20:43,0;28,01;30,44;28,83;0,00;21,49;21,59;25,48;24,98;
29.10.2009;15:20:43,0;28,01;30,44;28,83;0,00;21,52;21,59;25,45;24,98;
29.10.2009;15:20:43,0;28,01;30,44;28,83;0,00;21,52;21,59;25,48;25,01;
29.10.2009;15:20:43,0;28,01;30,44;28,83;0,00;21,52;21,59;25,45;24,98;
29.10.2009;15:20:43,0;28,01;30,44;28,83;0,00;21,52;21,57;25,45;24,98;
29.10.2009;15:20:44,0;28,01;30,44;28,83;0,00;21,52;21,59;25,45;25,01;
29.10.2009;15:20:44,0;28,01;30,44;28,83;0,00;21,52;21,59;25,45;24,98;
29.10.2009;15:20:44,0;28,01;30,44;28,83;0,00;21,52;21,59;25,48;25,01;
29.10.2009;15:20:44,0;28,01;30,44;28,83;0,00;21,52;21,59;25,48;25,01;
29.10.2009;15:20:44,0;28,01;30,44;28,83;0,00;21,52;21,59;25,45;24,98;
29.10.2009;15:20:44,0;28,01;30,44;28,83;0,00;21,52;21,59;25,48;25,01;
29.10.2009;15:20:44,0;28,01;30,44;28,83;0,00;21,52;21,57;25,45;24,98;
29.10.2009;15:20:44,0;28,01;30,44;28,83;0,00;21,52;21,59;25,45;24,98;
29.10.2009;15:20:44,0;28,01;30,44;28,83;0,00;21,52;21,59;25,48;24,98;
29.10.2009;15:20:44,0;28,01;30,44;28,83;0,00;21,52;21,57;25,48;25,01;
29.10.2009;15:20:44,0;28,01;30,44;28,83;0,00;21,52;21,59;25,48;24,98;
29.10.2009;15:20:44,0;28,01;30,44;28,83;0,00;21,52;21,59;25,48;25,01;
29.10.2009;15:20:45,0;28,01;30,44;28,83;0,00;21,52;21,59;25,48;25,01;
29.10.2009;15:20:45,0;28,01;30,44;28,83;0,00;21,52;21,59;25,48;25,01;
29.10.2009;15:20:45,0;28,01;30,44;28,83;0,00;21,52;21,59;25,48;25,01;
29.10.2009;15:20:45,0;28,01;30,44;28,83;0,00;21,52;21,57;25,48;25,01;
29.10.2009;15:20:45,0;28,01;30,44;28,83;0,00;21,52;21,59;25,48;25,01;
29.10.2009;15:20:45,0;28,01;30,44;28,83;0,00;21,52;21,59;25,48;25,01;
29.10.2009;15:20:45,0;28,01;30,44;28,83;0,00;21,52;21,59;25,48;25,01;
29.10.2009;15:20:45,0;28,01;30,44;28,83;0,00;21,52;21,59;25,48;25,01;
29.10.2009;15:20:46,0;28,01;30,44;28,83;0,00;21,52;21,59;25,48;25,01;
29.10.2009;15:20:46,0;28,01;30,44;28,83;0,00;21,52;21,57;25,48;25,01;
29.10.2009;15:20:46,0;28,01;30,44;28,83;0,00;21,52;21,59;25,48;25,01;
29.10.2009;15:20:46,0;28,01;30,44;28,83;0,00;21,49;21,59;25,48;25,01;
29.10.2009;15:20:46,0;28,01;30,44;28,83;0,00;21,52;21,59;25,48;25,01;
29.10.2009;15:20:46,0;28,01;30,44;28,83;0,00;21,52;21,59;25,48;25,01;
29.10.2009;15:20:46,0;28,01;30,44;28,83;0,00;21,52;21,59;25,48;25,01;
29.10.2009;15:20:46,0;28,01;30,44;28,83;0,00;21,52;21,59;25,48;25,01;
29.10.2009;15:20:46,0;28,01;30,44;28,83;0,00;21,52;21,59;25,48;25,01;
29.10.2009;15:20:46,0;28,01;30,44;28,83;0,00;21,52;21,59;25,48;25,01;
29.10.2009;15:20:46,0;28,01;30,44;28,83;0,00;21,52;21,59;25,48;25,01;
29.10.2009;15:20:46,0;28,01;30,44;28,83;0,00;21,52;21,57;25,48;25,01;
29.10.2009;15:20:47,0;27,98;30,44;28,83;0,00;21,52;21,59;25,45;25,01;
29.10.2009;15:20:47,0;28,01;30,44;28,83;0,00;21,52;21,59;25,48;25,01;
29.10.2009;15:20:47,0;28,01;30,44;28,83;0,00;21,52;21,59;25,48;25,01;
29.10.2009;15:20:47,0;28,01;30,44;28,83;0,00;21,52;21,59;25,48;25,01;
29.10.2009;15:20:47,0;28,01;30,44;28,83;0,00;21,49;21,59;25,48;25,01;
29.10.2009;15:20:47,0;28,01;30,44;28,83;0,00;21,52;21,59;25,48;25,01;
29.10.2009;15:20:47,0;28,01;30,44;28,83;0,00;21,52;21,59;25,48;25,01;
29.10.2009;15:20:47,0;28,01;30,44;28,83;0,00;21,52;21,59;25,48;25,01;
29.10.2009;15:20:48,0;28,01;30,44;28,83;0,00;21,52;21,59;25,48;25,01;
29.10.2009;15:20:48,0;28,01;30,44;28,83;0,00;21,52;21,59;25,48;25,01;
29.10.2009;15:20:48,0;28,01;30,44;28,83;0,00;21,52;21,59;25,48;25,01;
29.10.2009;15:20:48,0;28,01;30,44;28,83;0,00;21,52;21,59;25,48;25,01;
29.10.2009;15:20:48,0;28,01;30,44;28,83;0,00;21,52;21,59;25,48;25,01;
29.10.2009;15:20:48,0;28,01;30,44;28,83;0,00;21,52;21,59;25,48;25,01;
29.10.2009;15:20:48,0;28,01;30,44;28,83;0,00;21,52;21,59;25,48;25,01;
29.10.2009;15:20:48,0;28,01;30,44;28,83;0,00;21,52;21,59;25,48;25,01;
29.10.2009;15:20:48,0;28,01;30,44;28,83;0,00;21,52;21,59;25,48;25,01;
29.10.2009;15:20:48,0;28,01;30,44;28,83;0,00;21,52;21,59;25,48;25,01;
29.10.2009;15:20:48,0;28,01;30,44;28,83;0,00;21,52;21,59;25,48;25,01;
29.10.2009;15:20:48,0;28,01;30,44;28,83;0,00;21,52;21,57;25,48;25,01;
29.10.2009;15:20:49,0;28,01;30,44;28,83;0,00;21,52;21,59;25,48;25,01;
29.10.2009;15:20:49,0;28,01;30,44;28,83;0,00;21,52;21,59;25,48;25,01;
29.10.2009;15:20:49,0;28,01;30,44;28,83;0,00;21,52;21,59;25,48;25,01;
29.10.2009;15:20:49,0;28,01;30,44;28,83;0,00;21,52;21,59;25,48;25,01;
29.10.2009;15:20:49,0;28,01;30,44;28,83;0,00;21,52;21,59;25,48;25,01;
29.10.2009;15:20:49,0;28,01;30,44;28,83;0,00;21,52;21,59;25,48;25,01;
29.10.2009;15:20:49,0;28,01;30,44;28,83;0,00;21,52;21,59;25,48;25,01;
29.10.2009;15:20:49,0;28,01;30,44;28,83;0,00;21,52;21,59;25,48;25,01;
29.10.2009;15:20:50,0;28,01;30,44;28,83;0,00;21,52;21,59;25,48;25,01;
29.10.2009;15:20:50,0;28,01;30,44;28,83;0,00;21,49;21,59;25,48;24,98;
29.10.2009;15:20:50,0;28,01;30,44;28,83;0,00;21,52;21,59;25,48;25,01;
29.10.2009;15:20:50,0;28,01;30,44;28,83;0,00;21,52;21,59;25,48;25,01;
29.10.2009;15:20:50,0;28,01;30,44;28,83;0,00;21,52;21,59;25,48;25,01;
29.10.2009;15:20:50,0;28,01;30,44;28,83;0,00;21,52;21,59;25,48;25,01;
29.10.2009;15:20:50,0;28,01;30,44;28,83;0,00;21,52;21,59;25,48;25,01;
29.10.2009;15:20:50,0;28,01;30,44;28,83;0,00;21,52;21,59;25,48;25,01;
29.10.2009;15:20:50,0;28,01;30,44;28,83;0,00;21,52;21,59;25,48;25,01;
29.10.2009;15:20:50,0;28,01;30,44;28,83;0,00;21,52;21,59;25,48;25,01;
29.10.2009;15:20:50,0;28,01;30,44;28,83;0,00;21,52;21,59;25,48;25,01;
29.10.2009;15:20:50,0;28,01;30,44;28,83;0,00;21,52;21,59;25,48;25,01;
29.10.2009;15:20:51,0;28,01;30,44;28,83;0,00;21,52;21,59;25,48;25,01;
29.10.2009;15:20:51,0;28,01;30,44;28,83;0,00;21,52;21,59;25,48;25,01;
29.10.2009;15:20:51,0;28,01;30,44;28,83;0,00;21,52;21,59;25,48;25,01;
29.10.2009;15:20:51,0;28,01;30,44;28,83;0,00;21,52;21,59;25,48;25,01;
29.10.2009;15:20:51,0;28,01;30,44;28,83;0,00;21,52;21,59;25,48;25,01;
29.10.2009;15:20:51,0;28,01;30,44;28,83;0,00;21,52;21,59;25,48;25,01;
29.10.2009;15:20:51,0;28,01;30,44;28,83;0,00;21,52;21,59;25,48;25,01;
29.10.2009;15:20:51,0;28,01;30,44;28,83;0,00;21,52;21,57;25,48;25,01;
29.10.2009;15:20:52,0;28,01;30,44;28,83;0,00;21,52;21,57;25,48;25,01;
29.10.2009;15:20:52,0;28,01;30,44;28,83;0,00;21,52;21,59;25,48;25,01;
29.10.2009;15:20:52,0;28,01;30,44;28,83;0,00;21,52;21,59;25,48;25,01;
29.10.2009;15:20:52,0;28,01;30,44;28,83;0,00;21,52;21,59;25,48;25,01;
29.10.2009;15:20:52,0;28,01;30,44;28,83;0,00;21,52;21,59;25,48;25,01;
29.10.2009;15:20:52,0;28,01;30,44;28,83;0,00;21,49;21,59;25,51;25,01;
29.10.2009;15:20:52,0;28,01;30,44;28,83;0,00;21,52;21,57;25,48;25,01;
29.10.2009;15:20:52,0;28,01;30,44;28,83;0,00;21,52;21,59;25,48;25,01;
29.10.2009;15:20:52,0;28,01;30,44;28,83;0,00;21,52;21,59;25,48;25,01;
29.10.2009;15:20:52,0;28,01;30,44;28,83;0,00;21,52;21,59;25,51;25,01;
29.10.2009;15:20:52,0;28,01;30,44;28,83;0,00;21,52;21,59;25,48;25,01;
29.10.2009;15:20:52,0;28,01;30,44;28,83;0,00;21,52;21,59;25,48;25,01;
29.10.2009;15:20:53,0;28,01;30,44;28,83;0,00;21,52;21,59;25,48;25,01;
29.10.2009;15:20:53,0;28,01;30,44;28,83;0,00;21,52;21,59;25,48;25,01;
29.10.2009;15:20:53,0;28,01;30,44;28,83;0,00;21,52;21,59;25,48;25,01;
29.10.2009;15:20:53,0;28,01;30,44;28,83;0,00;21,52;21,59;25,48;25,01;
29.10.2009;15:20:53,0;28,01;30,44;28,83;0,00;21,49;21,59;25,48;25,01;
29.10.2009;15:20:53,0;28,01;30,44;28,83;0,00;21,52;21,59;25,48;25,01;
29.10.2009;15:20:53,0;28,01;30,44;28,83;0,00;21,52;21,59;25,48;25,01;
29.10.2009;15:20:53,0;28,01;30,44;28,83;0,00;21,52;21,59;25,48;25,01;
29.10.2009;15:20:54,0;28,01;30,44;28,83;0,00;21,52;21,59;25,48;25,01;
29.10.2009;15:20:54,0;28,01;30,44;28,83;0,00;21,52;21,59;25,48;25,01;
29.10.2009;15:20:54,0;28,01;30,44;28,83;0,00;21,52;21,59;25,51;25,01;
29.10.2009;15:20:54,0;28,01;30,44;28,83;0,00;21,52;21,59;25,48;25,01;
29.10.2009;15:20:54,0;28,01;30,44;28,83;0,00;21,52;21,57;25,51;25,01;
29.10.2009;15:20:54,0;28,01;30,44;28,83;0,00;21,52;21,59;25,51;25,01;
29.10.2009;15:20:54,0;28,01;30,44;28,83;0,00;21,52;21,59;25,48;25,01;
29.10.2009;15:20:54,0;28,01;30,44;28,83;0,00;21,52;21,59;25,48;25,01;
29.10.2009;15:20:54,0;28,01;30,44;28,83;0,00;21,52;21,59;25,48;25,01;
29.10.2009;15:20:54,0;28,01;30,44;28,83;0,00;21,52;21,59;25,48;25,01;
29.10.2009;15:20:54,0;28,01;30,44;28,83;0,00;21,52;21,59;25,51;25,01;
29.10.2009;15:20:54,0;28,01;30,44;28,83;0,00;21,52;21,59;25,51;25,01;
29.10.2009;15:20:55,0;28,01;30,44;28,83;0,00;21,52;21,59;25,51;25,01;
29.10.2009;15:20:55,0;28,01;30,44;28,83;0,00;21,52;21,59;25,51;25,01;
29.10.2009;15:20:55,0;28,01;30,44;28,83;0,00;21,52;21,59;25,48;25,04;
29.10.2009;15:20:55,0;28,01;30,44;28,83;0,00;21,52;21,59;25,51;25,01;
29.10.2009;15:20:55,0;28,01;30,44;28,83;0,00;21,52;21,59;25,51;25,01;
29.10.2009;15:20:55,0;28,01;30,44;28,83;0,00;21,52;21,59;25,51;25,01;
29.10.2009;15:20:55,0;28,01;30,44;28,83;0,00;21,52;21,59;25,48;25,01;
29.10.2009;15:20:55,0;28,01;30,44;28,83;0,00;21,52;21,59;25,51;25,01;
29.10.2009;15:20:56,0;28,01;30,44;28,83;0,00;21,52;21,59;25,48;25,01;
29.10.2009;15:20:56,0;28,01;30,44;28,83;0,00;21,52;21,59;25,51;25,04;
29.10.2009;15:20:56,0;28,01;30,44;28,83;0,00;21,52;21,59;25,51;25,01;
29.10.2009;15:20:56,0;28,01;30,44;28,83;0,00;21,52;21,59;25,51;25,01;
29.10.2009;15:20:56,0;28,01;30,44;28,83;0,00;21,52;21,59;25,51;25,01;
29.10.2009;15:20:56,0;28,01;30,44;28,83;0,00;21,52;21,59;25,48;25,01;
29.10.2009;15:20:56,0;28,01;30,44;28,83;0,00;21,52;21,59;25,48;25,01;
29.10.2009;15:20:56,0;28,01;30,44;28,83;0,00;21,52;21,59;25,51;25,01;
29.10.2009;15:20:56,0;28,01;30,44;28,83;0,00;21,52;21,59;25,51;25,01;
29.10.2009;15:20:56,0;28,01;30,44;28,83;0,00;21,52;21,59;25,51;25,01;
29.10.2009;15:20:56,0;28,01;30,44;28,83;0,00;21,52;21,59;25,51;25,01;
29.10.2009;15:20:56,0;28,01;30,44;28,83;0,00;21,52;21,59;25,51;25,04;
29.10.2009;15:20:57,0;28,01;30,44;28,83;0,00;21,52;21,57;25,51;25,01;
29.10.2009;15:20:57,0;28,01;30,44;28,83;0,00;21,52;21,59;25,51;25,01;
29.10.2009;15:20:57,0;28,01;30,44;28,83;0,00;21,52;21,59;25,48;25,04;
29.10.2009;15:20:57,0;28,01;30,44;28,83;0,00;21,52;21,59;25,51;25,04;
29.10.2009;15:20:57,0;28,01;30,44;28,83;0,00;21,52;21,59;25,51;25,04;
29.10.2009;15:20:57,0;28,01;30,44;28,83;0,00;21,52;21,59;25,51;25,01;
29.10.2009;15:20:57,0;28,01;30,44;28,83;0,00;21,52;21,59;25,51;25,01;
29.10.2009;15:20:57,0;28,01;30,44;28,83;0,00;21,52;21,59;25,51;25,01;
29.10.2009;15:20:58,0;28,01;30,44;28,83;0,00;21,52;21,59;25,51;25,01;
29.10.2009;15:20:58,0;28,01;30,44;28,83;0,00;21,52;21,59;25,51;25,01;
29.10.2009;15:20:58,0;28,01;30,44;28,83;0,00;21,52;21,59;25,51;25,04;
29.10.2009;15:20:58,0;28,01;30,44;28,83;0,00;21,52;21,59;25,51;25,04;
29.10.2009;15:20:58,0;28,01;30,44;28,83;0,00;21,52;21,59;25,51;25,01;
29.10.2009;15:20:58,0;28,01;30,44;28,83;0,00;21,52;21,59;25,51;25,04;
29.10.2009;15:20:58,0;28,01;30,44;28,83;0,00;21,52;21,59;25,51;25,01;
29.10.2009;15:20:58,0;28,01;30,44;28,83;0,00;21,52;21,59;25,51;25,01;
29.10.2009;15:20:58,0;28,01;30,44;28,83;0,00;21,52;21,57;25,51;25,01;
29.10.2009;15:20:58,0;28,01;30,44;28,83;0,00;21,52;21,59;25,51;25,04;
29.10.2009;15:20:58,0;28,01;30,44;28,83;0,00;21,52;21,59;25,51;25,04;
29.10.2009;15:20:58,0;28,01;30,44;28,83;0,00;21,52;21,59;25,51;25,04;
29.10.2009;15:20:59,0;28,01;30,44;28,83;0,00;21,52;21,59;25,51;25,01;
29.10.2009;15:20:59,0;28,01;30,44;28,83;0,00;21,52;21,59;25,51;25,01;
29.10.2009;15:20:59,0;28,01;30,44;28,83;0,00;21,52;21,59;25,51;25,01;
29.10.2009;15:20:59,0;28,01;30,44;28,83;0,00;21,52;21,59;25,51;25,04;
29.10.2009;15:20:59,0;28,01;30,44;28,83;0,00;21,52;21,59;25,51;25,01;
29.10.2009;15:20:59,0;28,01;30,44;28,83;0,00;21,52;21,59;25,51;25,04;
29.10.2009;15:20:59,0;28,01;30,44;28,83;0,00;21,52;21,59;25,51;25,04;
29.10.2009;15:20:59,0;28,01;30,44;28,83;0,00;21,52;21,59;25,51;25,04;
29.10.2009;15:21:00,0;28,01;30,44;28,83;0,00;21,52;21,59;25,51;25,01;
29.10.2009;15:21:00,0;28,01;30,44;28,83;0,00;21,52;21,59;25,51;25,04;
29.10.2009;15:21:00,0;28,01;30,44;28,83;0,00;21,52;21,59;25,51;25,01;
29.10.2009;15:21:00,0;28,01;30,44;28,83;0,00;21,52;21,59;25,51;25,04;
29.10.2009;15:21:00,0;28,01;30,44;28,83;0,00;21,52;21,59;25,51;25,04;
29.10.2009;15:21:00,0;28,01;30,44;28,83;0,00;21,52;21,59;25,51;25,04;
29.10.2009;15:21:00,0;28,01;30,44;28,83;0,00;21,52;21,59;25,51;25,04;
29.10.2009;15:21:00,0;28,01;30,44;28,83;0,00;21,52;21,59;25,51;25,04;
29.10.2009;15:21:00,0;28,01;30,44;28,83;0,00;21,52;21,59;25,51;25,04;
29.10.2009;15:21:00,0;28,01;30,44;28,83;0,00;21,52;21,59;25,51;25,04;
29.10.2009;15:21:00,0;28,01;30,44;28,83;0,00;21,52;21,59;25,51;25,04;
29.10.2009;15:21:00,0;28,01;30,44;28,83;0,00;21,52;21,59;25,51;25,04;
29.10.2009;15:21:01,0;28,01;30,44;28,83;0,00;21,52;21,59;25,51;25,04;
29.10.2009;15:21:01,0;28,01;30,44;28,83;0,00;21,52;21,59;25,51;25,04;
29.10.2009;15:21:01,0;28,01;30,44;28,83;0,00;21,52;21,59;25,51;25,04;
29.10.2009;15:21:01,0;28,01;30,44;28,83;0,00;21,52;21,59;25,51;25,04;
29.10.2009;15:21:01,0;28,01;30,44;28,83;0,00;21,52;21,59;25,51;25,04;
29.10.2009;15:21:01,0;28,01;30,44;28,83;0,00;21,52;21,59;25,51;25,04;
29.10.2009;15:21:01,0;28,01;30,44;28,83;0,00;21,52;21,59;25,51;25,04;
29.10.2009;15:21:01,0;28,01;30,44;28,83;0,00;21,52;21,59;25,51;25,04;
29.10.2009;15:21:02,0;28,01;30,44;28,83;0,00;21,52;21,59;25,51;25,04;
29.10.2009;15:21:02,0;28,01;30,44;28,83;0,00;21,52;21,59;25,51;25,04;
29.10.2009;15:21:02,0;28,01;30,44;28,83;0,00;21,52;21,59;25,51;25,04;
29.10.2009;15:21:02,0;28,01;30,44;28,83;0,00;21,52;21,59;25,51;25,04;
29.10.2009;15:21:02,0;28,01;30,44;28,83;0,00;21,52;21,59;25,51;25,01;
29.10.2009;15:21:02,0;28,01;30,44;28,83;0,00;21,52;21,59;25,51;25,04;
29.10.2009;15:21:02,0;28,01;30,44;28,83;0,00;21,52;21,59;25,51;25,04;
29.10.2009;15:21:02,0;28,01;30,44;28,83;0,00;21,52;21,59;25,51;25,01;
29.10.2009;15:21:02,0;28,01;30,44;28,83;0,00;21,52;21,59;25,51;25,04;
29.10.2009;15:21:02,0;28,01;30,44;28,83;0,00;21,52;21,59;25,51;25,04;
29.10.2009;15:21:02,0;28,01;30,44;28,83;0,00;21,52;21,59;25,51;25,04;
29.10.2009;15:21:02,0;28,01;30,44;28,83;0,00;21,52;21,59;25,51;25,04;
29.10.2009;15:21:03,0;28,01;30,44;28,83;0,00;21,52;21,59;25,51;25,04;
29.10.2009;15:21:03,0;28,01;30,44;28,83;0,00;21,52;21,59;25,51;25,04;
29.10.2009;15:21:03,0;28,01;30,44;28,83;0,00;21,52;21,59;25,54;25,04;
29.10.2009;15:21:03,0;28,01;30,44;28,83;0,00;21,52;21,59;25,51;25,04;
29.10.2009;15:21:03,0;28,01;30,44;28,83;0,00;21,52;21,59;25,51;25,04;
29.10.2009;15:21:03,0;28,01;30,44;28,83;0,00;21,52;21,59;25,51;25,04;
29.10.2009;15:21:03,0;28,01;30,44;28,83;0,00;21,52;21,59;25,51;25,04;
29.10.2009;15:21:03,0;28,01;30,44;28,83;0,00;21,52;21,59;25,51;25,04;
29.10.2009;15:21:04,0;28,01;30,44;28,83;0,00;21,52;21,59;25,51;25,04;
29.10.2009;15:21:04,0;28,01;30,44;28,83;0,00;21,52;21,59;25,51;25,04;
29.10.2009;15:21:04,0;28,01;30,44;28,83;0,00;21,52;21,59;25,51;25,04;
29.10.2009;15:21:04,0;28,01;30,44;28,83;0,00;21,52;21,59;25,51;25,04;
29.10.2009;15:21:04,0;28,01;30,44;28,83;0,00;21,52;21,59;25,51;25,04;
29.10.2009;15:21:04,0;28,01;30,44;28,83;0,00;21,52;21,59;25,51;25,04;
29.10.2009;15:21:04,0;28,01;30,44;28,83;0,00;21,52;21,59;25,51;25,04;
29.10.2009;15:21:04,0;28,01;30,44;28,83;0,00;21,52;21,59;25,54;25,04;
29.10.2009;15:21:04,0;28,01;30,44;28,83;0,00;21,52;21,59;25,51;25,04;
29.10.2009;15:21:04,0;28,01;30,44;28,83;0,00;21,52;21,59;25,51;25,04;
29.10.2009;15:21:04,0;28,01;30,44;28,83;0,00;21,52;21,59;25,51;25,04;
29.10.2009;15:21:04,0;28,01;30,44;28,83;0,00;21,52;21,59;25,54;25,04;
29.10.2009;15:21:05,0;28,01;30,44;28,83;0,00;21,52;21,59;25,51;25,04;
29.10.2009;15:21:05,0;28,01;30,44;28,83;0,00;21,52;21,59;25,51;25,04;
29.10.2009;15:21:05,0;28,01;30,44;28,83;0,00;21,52;21,59;25,51;25,04;
29.10.2009;15:21:05,0;28,01;30,44;28,83;0,00;21,52;21,59;25,51;25,04;
29.10.2009;15:21:05,0;28,01;30,44;28,83;0,00;21,52;21,59;25,51;25,04;
29.10.2009;15:21:05,0;28,01;30,44;28,83;0,00;21,52;21,59;25,54;25,04;
29.10.2009;15:21:05,0;28,01;30,44;28,83;0,00;21,52;21,59;25,51;25,04;
29.10.2009;15:21:05,0;28,01;30,44;28,83;0,00;21,52;21,59;25,51;25,04;
29.10.2009;15:21:06,0;28,01;30,44;28,83;0,00;21,52;21,59;25,51;25,04;
29.10.2009;15:21:06,0;28,01;30,44;28,83;0,00;21,52;21,59;25,51;25,04;
29.10.2009;15:21:06,0;28,01;30,44;28,83;0,00;21,52;21,59;25,51;25,04;
29.10.2009;15:21:06,0;28,01;30,44;28,83;0,00;21,52;21,59;25,51;25,04;
29.10.2009;15:21:06,0;28,01;30,44;28,83;0,00;21,52;21,59;25,51;25,04;
29.10.2009;15:21:06,0;28,01;30,44;28,83;0,00;21,52;21,59;25,51;25,04;
29.10.2009;15:21:06,0;28,01;30,44;28,83;0,00;21,52;21,59;25,51;25,04;
29.10.2009;15:21:06,0;28,01;30,44;28,83;0,00;21,52;21,59;25,54;25,04;
29.10.2009;15:21:06,0;28,01;30,44;28,83;0,00;21,52;21,59;25,51;25,04;
29.10.2009;15:21:06,0;28,01;30,44;28,83;0,00;21,52;21,57;25,51;25,04;
29.10.2009;15:21:06,0;28,01;30,44;28,83;0,00;21,52;21,59;25,51;25,04;
29.10.2009;15:21:06,0;28,01;30,44;28,83;0,00;21,52;21,59;25,51;25,04;
29.10.2009;15:21:07,0;28,01;30,44;28,83;0,00;21,52;21,59;25,51;25,04;
29.10.2009;15:21:07,0;28,01;30,44;28,83;0,00;21,52;21,59;25,54;25,04;
29.10.2009;15:21:07,0;28,01;30,44;28,83;0,00;21,52;21,59;25,51;25,04;
29.10.2009;15:21:07,0;28,01;30,44;28,83;0,00;21,52;21,59;25,51;25,04;
29.10.2009;15:21:07,0;28,01;30,44;28,83;0,00;21,52;21,59;25,51;25,04;
29.10.2009;15:21:07,0;28,01;30,44;28,83;0,00;21,52;21,59;25,54;25,04;
29.10.2009;15:21:07,0;28,01;30,44;28,83;0,00;21,52;21,59;25,51;25,04;
29.10.2009;15:21:07,0;28,01;30,44;28,83;0,00;21,52;21,59;25,51;25,04;
29.10.2009;15:21:08,0;28,01;30,44;28,83;0,00;21,52;21,59;25,51;25,04;
29.10.2009;15:21:08,0;28,01;30,44;28,83;0,00;21,52;21,59;25,54;25,04;
29.10.2009;15:21:08,0;27,82;30,22;28,63;0,00;21,52;21,59;25,51;25,04;
29.10.2009;15:21:08,0;28,01;30,44;28,83;0,00;21,52;21,59;25,54;25,04;
29.10.2009;15:21:08,0;28,01;30,44;28,83;0,00;21,52;21,59;25,54;25,04;
29.10.2009;15:21:08,0;28,01;30,44;28,83;0,00;21,52;21,59;25,51;25,04;
29.10.2009;15:21:08,0;28,01;30,44;28,83;0,00;21,52;21,59;25,54;25,04;
29.10.2009;15:21:08,0;28,01;30,44;28,83;0,00;21,52;21,59;25,54;25,04;
29.10.2009;15:21:08,0;28,01;30,44;28,83;0,00;21,52;21,59;25,54;25,04;
29.10.2009;15:21:08,0;28,01;30,44;28,83;0,00;21,52;21,59;25,54;25,04;
29.10.2009;15:21:08,0;28,01;30,44;28,83;0,00;21,52;21,59;25,54;25,04;
29.10.2009;15:21:08,0;28,01;30,44;28,83;0,00;21,52;21,59;25,54;25,04;
29.10.2009;15:21:09,0;28,01;30,44;28,83;0,00;21,52;21,59;25,54;25,04;
29.10.2009;15:21:09,0;28,01;30,44;28,83;0,00;21,52;21,59;25,54;25,04;
29.10.2009;15:21:09,0;28,01;30,44;28,83;0,00;21,52;21,59;25,54;25,04;
29.10.2009;15:21:09,0;28,01;30,44;28,83;0,00;21,52;21,59;25,54;25,04;
29.10.2009;15:21:09,0;28,01;30,44;28,83;0,00;21,52;21,59;25,54;25,04;
29.10.2009;15:21:09,0;28,01;30,44;28,83;0,00;21,52;21,59;25,54;25,04;
29.10.2009;15:21:09,0;28,01;30,44;28,83;0,00;21,52;21,59;25,54;25,04;
29.10.2009;15:21:09,0;28,01;30,44;28,83;0,00;21,52;21,59;25,54;25,04;
29.10.2009;15:21:10,0;28,01;30,44;28,83;0,00;21,52;21,59;25,54;25,04;
29.10.2009;15:21:10,0;28,01;30,44;28,83;0,00;21,52;21,59;25,54;25,04;
29.10.2009;15:21:10,0;28,01;30,44;28,83;0,00;21,52;21,59;25,54;25,04;
29.10.2009;15:21:10,0;28,01;30,44;28,83;0,00;21,52;21,59;25,54;25,04;
29.10.2009;15:21:10,0;28,01;30,44;28,83;0,00;21,52;21,59;25,54;25,04;
29.10.2009;15:21:10,0;28,01;30,44;28,83;0,00;21,52;21,57;25,54;25,04;
29.10.2009;15:21:10,0;28,01;30,44;28,83;0,00;21,52;21,59;25,51;25,04;
29.10.2009;15:21:10,0;28,01;30,44;28,83;0,00;21,52;21,59;25,54;25,04;
29.10.2009;15:21:10,0;28,01;30,44;28,83;0,00;21,52;21,59;25,54;25,04;
29.10.2009;15:21:10,0;28,01;30,44;28,83;0,00;21,52;21,59;25,54;25,04;
29.10.2009;15:21:10,0;28,01;30,44;28,83;0,00;21,52;21,59;25,54;25,04;
29.10.2009;15:21:10,0;28,01;30,44;28,83;0,00;21,52;21,59;25,54;25,04;
29.10.2009;15:21:11,0;28,01;30,44;28,83;0,00;21,52;21,59;25,54;25,04;
29.10.2009;15:21:11,0;28,01;30,44;28,83;0,00;21,52;21,59;25,54;25,04;
29.10.2009;15:21:11,0;28,01;30,44;28,83;0,00;21,52;21,59;25,54;25,04;
29.10.2009;15:21:11,0;28,01;30,44;28,83;0,00;21,52;21,59;25,54;25,04;
29.10.2009;15:21:11,0;28,01;30,44;28,83;0,00;21,52;21,59;25,54;25,04;
29.10.2009;15:21:11,0;28,01;30,44;28,83;0,00;21,52;21,57;25,54;25,04;
29.10.2009;15:21:11,0;28,01;30,44;28,83;0,00;21,52;21,59;25,54;25,04;
29.10.2009;15:21:11,0;28,01;30,44;28,83;0,00;21,52;21,59;25,54;25,04;
29.10.2009;15:21:12,0;28,01;30,44;28,83;0,00;21,52;21,59;25,54;25,04;
29.10.2009;15:21:12,0;28,01;30,44;28,83;0,00;21,52;21,59;25,54;25,04;
29.10.2009;15:21:12,0;28,01;30,44;28,83;0,00;21,52;21,59;25,54;25,04;
29.10.2009;15:21:12,0;28,01;30,44;28,83;0,00;21,52;21,59;25,54;25,04;
29.10.2009;15:21:12,0;28,01;30,44;28,83;0,00;21,52;21,59;25,54;25,04;
29.10.2009;15:21:12,0;28,01;30,44;28,83;0,00;21,52;21,59;25,54;25,04;
29.10.2009;15:21:12,0;28,01;30,44;28,83;0,00;21,52;21,59;25,54;25,04;
29.10.2009;15:21:12,0;28,01;30,44;28,83;0,00;21,52;21,59;25,54;25,04;
29.10.2009;15:21:12,0;28,01;30,44;28,83;0,00;21,52;21,59;25,54;25,04;
29.10.2009;15:21:12,0;28,01;30,44;28,83;0,00;21,52;21,59;25,54;25,04;
29.10.2009;15:21:12,0;28,01;30,44;28,83;0,00;21,52;21,59;25,54;25,04;
29.10.2009;15:21:12,0;28,01;30,44;28,83;0,00;21,52;21,59;25,54;25,04;
29.10.2009;15:21:13,0;27,85;30,26;28,66;0,00;21,52;21,59;25,54;25,04;
29.10.2009;15:21:13,0;28,01;30,44;28,83;0,00;21,52;21,59;25,54;25,04;
29.10.2009;15:21:13,0;28,01;30,44;28,83;0,00;21,52;21,59;25,54;25,07;
29.10.2009;15:21:13,0;28,01;30,44;28,83;0,00;21,52;21,59;25,54;25,04;
29.10.2009;15:21:13,0;28,01;30,44;28,83;0,00;21,52;21,59;25,54;25,04;
29.10.2009;15:21:13,0;28,01;30,44;28,83;0,00;21,52;21,59;25,54;25,04;
29.10.2009;15:21:13,0;28,01;30,44;28,83;0,00;21,52;21,59;25,54;25,04;
29.10.2009;15:21:13,0;28,01;30,44;28,83;0,00;21,52;21,59;25,54;25,04;
29.10.2009;15:21:14,0;28,01;30,44;28,83;0,00;21,52;21,59;25,54;25,07;
29.10.2009;15:21:14,0;28,01;30,44;28,83;0,00;21,52;21,59;25,54;25,04;
29.10.2009;15:21:14,0;27,98;30,37;28,80;0,00;21,52;21,59;25,54;25,04;
29.10.2009;15:21:14,0;28,01;30,44;28,83;0,00;21,52;21,59;25,54;25,04;
29.10.2009;15:21:14,0;28,01;30,44;28,83;0,00;21,52;21,59;25,54;25,04;
29.10.2009;15:21:14,0;28,01;30,44;28,83;0,00;21,52;21,59;25,54;25,04;
29.10.2009;15:21:14,0;28,01;30,44;28,83;0,00;21,52;21,59;25,54;25,04;
29.10.2009;15:21:14,0;28,01;30,44;28,83;0,00;21,52;21,59;25,54;25,04;
29.10.2009;15:21:14,0;28,01;30,44;28,83;0,00;21,52;21,59;25,54;25,04;
29.10.2009;15:21:14,0;28,01;30,44;28,83;0,00;21,52;21,59;25,54;25,04;
29.10.2009;15:21:14,0;28,01;30,44;28,83;0,00;21,52;21,59;25,54;25,04;
29.10.2009;15:21:14,0;28,01;30,44;28,83;0,00;21,52;21,59;25,54;25,04;
29.10.2009;15:21:15,0;28,01;30,44;28,80;0,00;21,52;21,59;25,54;25,04;
29.10.2009;15:21:15,0;28,01;30,44;28,83;0,00;21,52;21,59;25,54;25,04;
29.10.2009;15:21:15,0;28,01;30,44;28,83;0,00;21,52;21,59;25,54;25,04;
29.10.2009;15:21:15,0;28,01;30,44;28,83;0,00;21,52;21,59;25,54;25,04;
29.10.2009;15:21:15,0;28,01;30,44;28,83;0,00;21,52;21,59;25,54;25,04;
29.10.2009;15:21:15,0;28,01;30,44;28,83;0,00;21,52;21,59;25,54;25,04;
29.10.2009;15:21:15,0;28,01;30,44;28,83;0,00;21,52;21,59;25,54;25,04;
29.10.2009;15:21:15,0;28,01;30,44;28,83;0,00;21,52;21,59;25,54;25,04;
29.10.2009;15:21:16,0;28,01;30,44;28,83;0,00;21,52;21,59;25,54;25,04;
29.10.2009;15:21:16,0;28,01;30,44;28,83;0,00;21,52;21,59;25,54;25,04;
29.10.2009;15:21:16,0;27,98;30,41;28,76;0,00;21,52;21,59;25,54;25,04;
29.10.2009;15:21:16,0;28,01;30,44;28,83;0,00;21,52;21,59;25,54;25,07;
29.10.2009;15:21:16,0;28,01;30,44;28,83;0,00;21,52;21,59;25,54;25,04;
29.10.2009;15:21:16,0;28,01;30,44;28,83;0,00;21,52;21,59;25,54;25,04;
29.10.2009;15:21:16,0;28,01;30,44;28,83;0,00;21,52;21,59;25,54;25,04;
29.10.2009;15:21:16,0;28,01;30,44;28,83;0,00;21,52;21,59;25,54;25,07;
29.10.2009;15:21:16,0;28,01;30,44;28,83;0,00;21,52;21,59;25,54;25,04;
29.10.2009;15:21:16,0;28,01;30,44;28,83;0,00;21,52;21,59;25,54;25,07;
29.10.2009;15:21:16,0;28,01;30,44;28,83;0,00;21,52;21,59;25,54;25,04;
29.10.2009;15:21:16,0;28,01;30,44;28,83;0,00;21,52;21,59;25,54;25,04;
29.10.2009;15:21:17,0;27,98;30,44;28,80;0,00;21,52;21,59;25,54;25,04;
29.10.2009;15:21:17,0;28,01;30,44;28,83;0,00;21,52;21,59;25,54;25,04;
29.10.2009;15:21:17,0;28,01;30,44;28,83;0,00;21,52;21,59;25,54;25,04;
29.10.2009;15:21:17,0;28,01;30,44;28,83;0,00;21,52;21,59;25,54;25,07;
29.10.2009;15:21:17,0;28,01;30,44;28,83;0,00;21,52;21,59;25,54;25,04;
29.10.2009;15:21:17,0;28,01;30,44;28,83;0,00;21,52;21,59;25,54;25,04;
29.10.2009;15:21:17,0;28,01;30,44;28,83;0,00;21,52;21,59;25,54;25,04;
29.10.2009;15:21:17,0;28,01;30,44;28,83;0,00;21,52;21,59;25,54;25,04;
29.10.2009;15:21:18,0;28,01;30,44;28,83;0,00;21,52;21,59;25,54;25,04;
29.10.2009;15:21:18,0;28,01;30,44;28,83;0,00;21,52;21,59;25,54;25,04;
29.10.2009;15:21:18,0;27,73;30,12;28,53;0,00;21,52;21,59;25,54;25,07;
29.10.2009;15:21:18,0;28,01;30,44;28,83;0,00;21,52;21,59;25,54;25,07;
29.10.2009;15:21:18,0;28,01;30,44;28,83;0,00;21,52;21,59;25,54;25,04;
29.10.2009;15:21:18,0;28,01;30,44;28,83;0,00;21,52;21,59;25,54;25,04;
29.10.2009;15:21:18,0;28,01;30,44;28,83;0,00;21,52;21,59;25,57;25,04;
29.10.2009;15:21:18,0;28,01;30,44;28,83;0,00;21,52;21,59;25,54;25,04;
29.10.2009;15:21:18,0;28,01;30,44;28,83;0,00;21,52;21,59;25,54;25,04;
29.10.2009;15:21:18,0;28,01;30,44;28,83;0,00;21,52;21,59;25,54;25,04;
29.10.2009;15:21:18,0;28,01;30,44;28,83;0,00;21,52;21,59;25,54;25,07;
29.10.2009;15:21:18,0;28,01;30,44;28,83;0,00;21,52;21,59;25,54;25,04;
29.10.2009;15:21:19,0;28,01;30,44;28,83;0,00;21,52;21,59;25,54;25,04;
29.10.2009;15:21:19,0;28,01;30,44;28,83;0,00;21,52;21,59;25,54;25,04;
29.10.2009;15:21:19,0;28,01;30,44;28,83;0,00;21,52;21,59;25,54;25,04;
29.10.2009;15:21:19,0;28,01;30,44;28,83;0,00;21,52;21,59;25,54;25,04;
29.10.2009;15:21:19,0;28,01;30,44;28,83;0,00;21,52;21,59;25,54;25,04;
29.10.2009;15:21:19,0;28,01;30,44;28,83;0,00;21,52;21,59;25,54;25,07;
29.10.2009;15:21:19,0;28,01;30,44;28,83;0,00;21,52;21,59;25,57;25,04;
29.10.2009;15:21:19,0;28,01;30,44;28,83;0,00;21,52;21,59;25,54;25,07;
29.10.2009;15:21:20,0;28,01;30,44;28,83;0,00;21,52;21,59;25,54;25,04;
29.10.2009;15:21:20,0;28,01;30,44;28,83;0,00;21,52;21,59;25,54;25,07;
29.10.2009;15:21:20,0;27,98;30,41;28,80;0,00;21,52;21,59;25,54;25,07;
29.10.2009;15:21:20,0;28,01;30,44;28,83;0,00;21,52;21,59;25,54;25,07;
29.10.2009;15:21:20,0;28,01;30,44;28,83;0,00;21,52;21,59;25,54;25,04;
29.10.2009;15:21:20,0;28,01;30,44;28,83;0,00;21,52;21,59;25,54;25,04;
29.10.2009;15:21:20,0;28,01;30,44;28,83;0,00;21,52;21,59;25,54;25,07;
29.10.2009;15:21:20,0;28,01;30,44;28,83;0,00;21,52;21,59;25,54;25,04;
29.10.2009;15:21:20,0;28,01;30,44;28,83;0,00;21,52;21,59;25,54;25,04;
29.10.2009;15:21:20,0;28,01;30,44;28,83;0,00;21,52;21,59;25,54;25,07;
29.10.2009;15:21:20,0;28,01;30,44;28,83;0,00;21,52;21,59;25,54;25,04;
29.10.2009;15:21:20,0;28,01;30,44;28,83;0,00;21,52;21,59;25,54;25,04;
29.10.2009;15:21:21,0;27,98;30,41;28,80;0,00;21,52;21,59;25,57;25,07;
29.10.2009;15:21:21,0;28,01;30,44;28,83;0,00;21,52;21,59;25,54;25,07;
29.10.2009;15:21:21,0;28,01;30,44;28,83;0,00;21,52;21,59;25,54;25,04;
29.10.2009;15:21:21,0;28,01;30,44;28,83;0,00;21,52;21,59;25,54;25,04;
29.10.2009;15:21:21,0;28,01;30,44;28,83;0,00;21,52;21,59;25,57;25,07;
29.10.2009;15:21:21,0;28,01;30,44;28,83;0,00;21,52;21,59;25,54;25,07;
29.10.2009;15:21:21,0;28,01;30,44;28,83;0,00;21,52;21,59;25,54;25,04;
29.10.2009;15:21:21,0;28,01;30,44;28,83;0,00;21,52;21,59;25,57;25,07;
29.10.2009;15:21:22,0;28,01;30,44;28,83;0,00;21,52;21,59;25,57;25,04;
29.10.2009;15:21:22,0;28,01;30,44;28,83;0,00;21,52;21,59;25,54;25,07;
29.10.2009;15:21:22,0;28,01;30,41;28,80;0,00;21,52;21,59;25,54;25,07;
29.10.2009;15:21:22,0;28,01;30,44;28,83;0,00;21,52;21,59;25,54;25,04;
29.10.2009;15:21:22,0;28,01;30,44;28,83;0,00;21,52;21,59;25,54;25,07;
29.10.2009;15:21:22,0;28,01;30,44;28,83;0,00;21,52;21,59;25,54;25,07;
29.10.2009;15:21:22,0;28,01;30,44;28,83;0,00;21,52;21,59;25,54;25,04;
29.10.2009;15:21:22,0;28,01;30,44;28,83;0,00;21,52;21,59;25,54;25,07;
29.10.2009;15:21:22,0;28,01;30,44;28,83;0,00;21,52;21,59;25,54;25,07;
29.10.2009;15:21:22,0;28,01;30,44;28,83;0,00;21,52;21,59;25,54;25,07;
29.10.2009;15:21:22,0;28,01;30,44;28,83;0,00;21,52;21,59;25,54;25,07;
29.10.2009;15:21:22,0;28,01;30,44;28,83;0,00;21,52;21,59;25,54;25,07;
29.10.2009;15:21:23,0;27,76;30,15;28,57;0,00;21,52;21,59;25,54;25,04;
29.10.2009;15:21:23,0;28,01;30,44;28,83;0,00;21,52;21,59;25,54;25,07;
29.10.2009;15:21:23,0;28,01;30,44;28,83;0,00;21,52;21,59;25,54;25,07;
29.10.2009;15:21:23,0;28,01;30,44;28,83;0,00;21,52;21,59;25,57;25,07;
29.10.2009;15:21:23,0;28,01;30,44;28,83;0,00;21,52;21,59;25,54;25,07;
29.10.2009;15:21:23,0;28,01;30,44;28,83;0,00;21,52;21,59;25,54;25,07;
29.10.2009;15:21:23,0;28,01;30,44;28,83;0,00;21,52;21,59;25,54;25,07;
29.10.2009;15:21:23,0;28,01;30,44;28,83;0,00;21,52;21,59;25,57;25,04;
29.10.2009;15:21:24,0;28,01;30,44;28,83;0,00;21,52;21,59;25,54;25,07;
29.10.2009;15:21:24,0;28,01;30,44;28,83;0,00;21,52;21,59;25,57;25,07;
29.10.2009;15:21:24,0;27,95;30,37;28,76;0,00;21,52;21,59;25,57;25,04;
29.10.2009;15:21:24,0;28,01;30,44;28,83;0,00;21,52;21,59;25,54;25,07;
29.10.2009;15:21:24,0;28,01;30,44;28,83;0,00;21,52;21,59;25,57;25,04;
29.10.2009;15:21:24,0;28,01;30,44;28,83;0,00;21,52;21,59;25,57;25,07;
29.10.2009;15:21:24,0;28,01;30,44;28,83;0,00;21,52;21,59;25,54;25,07;
29.10.2009;15:21:24,0;28,01;30,44;28,83;0,00;21,52;21,59;25,57;25,07;
29.10.2009;15:21:24,0;28,01;30,44;28,83;0,00;21,52;21,59;25,57;25,07;
29.10.2009;15:21:24,0;28,01;30,44;28,83;0,00;21,52;21,59;25,54;25,07;
29.10.2009;15:21:24,0;28,01;30,44;28,83;0,00;21,52;21,59;25,57;25,07;
29.10.2009;15:21:24,0;28,01;30,44;28,83;0,00;21,52;21,59;25,54;25,04;
29.10.2009;15:21:25,0;28,01;30,41;28,80;0,00;21,52;21,59;25,57;25,07;
29.10.2009;15:21:25,0;28,01;30,44;28,83;0,00;21,52;21,59;25,57;25,07;
29.10.2009;15:21:25,0;28,01;30,44;28,83;0,00;21,52;21,59;25,57;25,07;
29.10.2009;15:21:25,0;28,01;30,44;28,83;0,00;21,52;21,59;25,54;25,07;
29.10.2009;15:21:25,0;28,01;30,44;28,83;0,00;21,52;21,59;25,57;25,04;
29.10.2009;15:21:25,0;28,01;30,44;28,83;0,00;21,52;21,59;25,57;25,07;
29.10.2009;15:21:25,0;28,01;30,44;28,83;0,00;21,52;21,59;25,57;25,07;
29.10.2009;15:21:25,0;28,01;30,44;28,83;0,00;21,52;21,59;25,57;25,04;
29.10.2009;15:21:26,0;28,01;30,44;28,83;0,00;21,52;21,59;25,54;25,07;
29.10.2009;15:21:26,0;28,01;30,44;28,83;0,00;21,52;21,59;25,57;25,07;
29.10.2009;15:21:26,0;27,98;30,41;28,80;0,00;21,52;21,59;25,54;25,07;
29.10.2009;15:21:26,0;28,01;30,44;28,83;0,00;21,52;21,59;25,57;25,07;
29.10.2009;15:21:26,0;28,01;30,44;28,83;0,00;21,52;21,59;25,57;25,07;
29.10.2009;15:21:26,0;28,01;30,44;28,83;0,00;21,52;21,59;25,57;25,07;
29.10.2009;15:21:26,0;28,01;30,44;28,83;0,00;21,52;21,59;25,57;25,07;
29.10.2009;15:21:26,0;28,01;30,44;28,83;0,00;21,52;21,59;25,57;25,04;
29.10.2009;15:21:26,0;28,01;30,44;28,83;0,00;21,52;21,59;25,57;25,07;
29.10.2009;15:21:26,0;28,01;30,44;28,83;0,00;21,52;21,59;25,57;25,07;
29.10.2009;15:21:26,0;28,01;30,44;28,83;0,00;21,52;21,59;25,57;25,07;
29.10.2009;15:21:26,0;28,01;30,44;28,83;0,00;21,52;21,59;25,54;25,07;
29.10.2009;15:21:27,0;27,98;30,41;28,80;0,00;21,52;21,59;25,57;25,07;
29.10.2009;15:21:27,0;28,01;30,44;28,83;0,00;21,52;21,59;25,57;25,07;
29.10.2009;15:21:27,0;27,67;30,04;28,47;0,00;21,52;21,59;25,57;25,07;
29.10.2009;15:21:27,0;28,01;30,44;28,83;0,00;21,52;21,59;25,57;25,07;
29.10.2009;15:21:27,0;28,01;30,44;28,83;0,00;21,52;21,59;25,57;25,07;
29.10.2009;15:21:27,0;28,01;30,44;28,83;0,00;21,52;21,59;25,57;25,07;
29.10.2009;15:21:27,0;28,01;30,44;28,83;0,00;21,52;21,59;25,57;25,07;
29.10.2009;15:21:27,0;28,01;30,44;28,83;0,00;21,52;21,59;25,57;25,07;
29.10.2009;15:21:28,0;28,01;30,44;28,83;0,00;21,52;21,59;25,57;25,04;
29.10.2009;15:21:28,0;28,01;30,44;28,83;0,00;21,52;21,59;25,57;25,04;
29.10.2009;15:21:28,0;27,73;30,12;28,53;0,00;21,52;21,59;25,57;25,07;
29.10.2009;15:21:28,0;28,01;30,44;28,83;0,00;21,52;21,59;25,57;25,07;
29.10.2009;15:21:28,0;27,60;29,97;28,40;0,00;21,52;21,59;25,57;25,07;
29.10.2009;15:21:28,0;28,01;30,44;28,83;0,00;21,52;21,59;25,57;25,07;
29.10.2009;15:21:28,0;28,01;30,44;28,83;0,00;21,52;21,59;25,57;25,07;
29.10.2009;15:21:28,0;28,01;30,44;28,83;0,00;21,52;21,59;25,57;25,07;
29.10.2009;15:21:28,0;28,01;30,44;28,83;0,00;21,52;21,59;25,57;25,07;
29.10.2009;15:21:28,0;28,01;30,44;28,83;0,00;21,52;21,59;25,57;25,07;
29.10.2009;15:21:28,0;28,01;30,44;28,83;0,00;21,52;21,59;25,57;25,07;
29.10.2009;15:21:28,0;28,01;30,44;28,83;0,00;21,52;21,59;25,57;25,07;
29.10.2009;15:21:29,0;27,95;30,37;28,76;0,00;21,52;21,59;25,57;25,07;
29.10.2009;15:21:29,0;28,01;30,44;28,83;0,00;21,52;21,59;25,57;25,07;
29.10.2009;15:21:29,0;27,70;30,08;28,50;0,00;21,52;21,59;25,57;25,07;
29.10.2009;15:21:29,0;28,01;30,44;28,83;0,00;21,52;21,59;25,57;25,07;
29.10.2009;15:21:29,0;28,01;30,44;28,83;0,00;21,52;21,59;25,57;25,07;
29.10.2009;15:21:29,0;28,01;30,44;28,83;0,00;21,52;21,59;25,57;25,07;
29.10.2009;15:21:29,0;28,01;30,44;28,83;0,00;21,52;21,59;25,57;25,07;
29.10.2009;15:21:29,0;28,01;30,44;28,83;0,00;21,52;21,59;25,57;25,07;
29.10.2009;15:21:30,0;28,01;30,44;28,83;0,00;21,52;21,59;25,57;25,07;
29.10.2009;15:21:30,0;28,01;30,44;28,83;0,00;21,52;21,59;25,57;25,07;
29.10.2009;15:21:30,0;27,98;30,41;28,80;0,00;21,52;21,59;25,57;25,07;
29.10.2009;15:21:30,0;28,01;30,44;28,83;0,00;21,52;21,59;25,57;25,07;
29.10.2009;15:21:30,0;27,85;30,22;28,66;0,00;21,52;21,59;25,57;25,07;
29.10.2009;15:21:30,0;28,01;30,44;28,83;0,00;21,52;21,59;25,57;25,07;
29.10.2009;15:21:30,0;28,01;30,44;28,83;0,00;21,52;21,59;25,57;25,07;
29.10.2009;15:21:30,0;28,01;30,44;28,83;0,00;21,52;21,59;25,57;25,07;
29.10.2009;15:21:30,0;28,01;30,44;28,83;0,00;21,52;21,59;25,57;25,07;
29.10.2009;15:21:30,0;28,01;30,44;28,83;0,00;21,52;21,59;25,57;25,07;
29.10.2009;15:21:30,0;28,01;30,44;28,83;0,00;21,52;21,59;25,57;25,07;
29.10.2009;15:21:30,0;28,01;30,44;28,83;0,00;21,52;21,59;25,57;25,07;
29.10.2009;15:21:31,0;27,98;30,41;28,80;0,00;21,52;21,59;25,57;25,07;
29.10.2009;15:21:31,0;28,01;30,44;28,83;0,00;21,52;21,59;25,57;25,07;
29.10.2009;15:21:31,0;27,70;30,08;28,50;0,00;21,52;21,59;25,57;25,07;
29.10.2009;15:21:31,0;28,01;30,44;28,83;0,00;21,52;21,59;25,57;25,07;
29.10.2009;15:21:31,0;28,01;30,44;28,83;0,00;21,52;21,59;25,57;25,07;
29.10.2009;15:21:31,0;28,01;30,44;28,83;0,00;21,52;21,59;25,57;25,07;
29.10.2009;15:21:31,0;28,01;30,44;28,83;0,00;21,52;21,59;25,57;25,07;
29.10.2009;15:21:31,0;28,01;30,44;28,83;0,00;21,52;21,59;25,57;25,07;
29.10.2009;15:21:32,0;28,01;30,44;28,83;0,00;21,52;21,59;25,57;25,07;
29.10.2009;15:21:32,0;28,01;30,44;28,83;0,00;21,52;21,59;25,57;25,07;
29.10.2009;15:21:32,0;28,01;30,41;28,83;0,00;21,52;21,59;25,57;25,07;
29.10.2009;15:21:32,0;28,01;30,44;28,83;0,00;21,52;21,59;25,57;25,07;
29.10.2009;15:21:32,0;27,91;30,33;28,73;0,00;21,52;21,59;25,57;25,07;
29.10.2009;15:21:32,0;28,01;30,44;28,83;0,00;21,52;21,59;25,57;25,07;
29.10.2009;15:21:32,0;28,01;30,44;28,83;0,00;21,52;21,59;25,57;25,07;
29.10.2009;15:21:32,0;28,01;30,44;28,83;0,00;21,52;21,59;25,57;25,07;
29.10.2009;15:21:32,0;28,01;30,44;28,83;0,00;21,52;21,59;25,57;25,07;
29.10.2009;15:21:32,0;28,01;30,44;28,83;0,00;21,52;21,59;25,57;25,07;
29.10.2009;15:21:32,0;28,01;30,44;28,83;0,00;21,52;21,59;25,57;25,07;
29.10.2009;15:21:32,0;28,01;30,44;28,83;0,00;21,52;21,59;25,57;25,07;
29.10.2009;15:21:33,0;27,73;30,12;28,53;0,00;21,52;21,59;25,57;25,07;
29.10.2009;15:21:33,0;28,01;30,44;28,83;0,00;21,52;21,59;25,57;25,07;
29.10.2009;15:21:33,0;28,01;30,41;28,83;0,00;21,52;21,59;25,57;25,07;
29.10.2009;15:21:33,0;28,01;30,44;28,83;0,00;21,52;21,59;25,57;25,07;
29.10.2009;15:21:33,0;28,01;30,44;28,83;0,00;21,52;21,59;25,57;25,07;
29.10.2009;15:21:33,0;28,01;30,44;28,83;0,00;21,52;21,59;25,57;25,07;
29.10.2009;15:21:33,0;28,01;30,44;28,83;0,00;21,52;21,59;25,57;25,07;
29.10.2009;15:21:33,0;28,01;30,44;28,83;0,00;21,52;21,59;25,57;25,07;
29.10.2009;15:21:34,0;28,01;30,44;28,83;0,00;21,52;21,59;25,57;25,07;
29.10.2009;15:21:34,0;28,01;30,44;28,83;0,00;21,52;21,59;25,57;25,07;
29.10.2009;15:21:34,0;27,98;30,41;28,80;0,00;21,52;21,59;25,57;25,07;
29.10.2009;15:21:34,0;28,01;30,44;28,83;0,00;21,52;21,59;25,57;25,07;
29.10.2009;15:21:34,0;28,01;30,44;28,83;0,00;21,52;21,59;25,57;25,07;
29.10.2009;15:21:34,0;28,01;30,44;28,83;0,00;21,52;21,59;25,57;25,07;
29.10.2009;15:21:34,0;28,01;30,44;28,83;0,00;21,52;21,59;25,57;25,07;
29.10.2009;15:21:34,0;28,01;30,44;28,83;0,00;21,52;21,59;25,57;25,07;
29.10.2009;15:21:34,0;28,01;30,44;28,83;0,00;21,52;21,59;25,57;25,07;
29.10.2009;15:21:34,0;28,01;30,44;28,83;0,00;21,52;21,59;25,57;25,07;
29.10.2009;15:21:34,0;28,01;30,44;28,83;0,00;21,52;21,59;25,57;25,07;
29.10.2009;15:21:34,0;28,01;30,44;28,83;0,00;21,52;21,59;25,57;25,07;
29.10.2009;15:21:35,0;27,98;30,41;28,80;0,00;21,52;21,59;25,57;25,07;
29.10.2009;15:21:35,0;28,01;30,44;28,83;0,00;21,52;21,59;25,57;25,07;
29.10.2009;15:21:35,0;28,01;30,44;28,83;0,00;21,52;21,59;25,57;25,07;
29.10.2009;15:21:35,0;28,01;30,44;28,83;0,00;21,52;21,59;25,57;25,07;
29.10.2009;15:21:35,0;28,01;30,44;28,83;0,00;21,52;21,59;25,57;25,07;
29.10.2009;15:21:35,0;28,01;30,44;28,83;0,00;21,52;21,59;25,57;25,07;
29.10.2009;15:21:35,0;28,01;30,44;28,83;0,00;21,52;21,59;25,57;25,07;
29.10.2009;15:21:35,0;28,01;30,44;28,83;0,00;21,52;21,59;25,57;25,07;
29.10.2009;15:21:36,0;28,01;30,44;28,83;0,00;21,52;21,59;25,57;25,07;
29.10.2009;15:21:36,0;28,01;30,44;28,83;0,00;21,52;21,59;25,57;25,07;
29.10.2009;15:21:36,0;27,98;30,41;28,80;0,00;21,52;21,59;25,57;25,07;
29.10.2009;15:21:36,0;28,01;30,44;28,83;0,00;21,52;21,59;25,57;25,07;
29.10.2009;15:21:36,0;27,98;30,41;28,80;0,00;21,52;21,59;25,57;25,07;
29.10.2009;15:21:36,0;28,01;30,44;28,83;0,00;21,52;21,59;25,57;25,07;
29.10.2009;15:21:36,0;28,01;30,44;28,83;0,00;21,52;21,59;25,57;25,07;
29.10.2009;15:21:36,0;28,01;30,44;28,83;0,00;21,52;21,59;25,57;25,07;
29.10.2009;15:21:36,0;28,01;30,44;28,83;0,00;21,52;21,59;25,57;25,07;
29.10.2009;15:21:36,0;28,01;30,44;28,83;0,00;21,52;21,59;25,57;25,07;
29.10.2009;15:21:36,0;28,01;30,44;28,83;0,00;21,52;21,59;25,57;25,07;
29.10.2009;15:21:36,0;28,01;30,44;28,83;0,00;21,52;21,59;25,57;25,07;
29.10.2009;15:21:37,0;27,98;30,41;28,80;0,00;21,52;21,59;25,57;25,07;
29.10.2009;15:21:37,0;28,01;30,44;28,83;0,00;21,52;21,59;25,57;25,07;
29.10.2009;15:21:37,0;28,01;30,44;28,83;0,00;21,52;21,59;25,57;25,07;
29.10.2009;15:21:37,0;28,01;30,44;28,83;0,00;21,52;21,59;25,60;25,07;
29.10.2009;15:21:37,0;28,01;30,44;28,83;0,00;21,52;21,59;25,57;25,07;
29.10.2009;15:21:37,0;28,01;30,44;28,83;0,00;21,52;21,59;25,57;25,07;
29.10.2009;15:21:37,0;28,01;30,44;28,83;0,00;21,52;21,59;25,57;25,07;
29.10.2009;15:21:37,0;28,01;30,44;28,83;0,00;21,52;21,59;25,57;25,07;
29.10.2009;15:21:38,0;28,01;30,44;28,83;0,00;21,52;21,59;25,57;25,07;
29.10.2009;15:21:38,0;28,01;30,44;28,83;0,00;21,52;21,59;25,57;25,07;
29.10.2009;15:21:38,0;28,01;30,44;28,83;0,00;21,52;21,59;25,57;25,07;
29.10.2009;15:21:38,0;28,01;30,44;28,83;0,00;21,52;21,59;25,57;25,07;
29.10.2009;15:21:38,0;28,01;30,44;28,83;0,00;21,52;21,59;25,57;25,07;
29.10.2009;15:21:38,0;28,01;30,44;28,83;0,00;21,52;21,59;25,57;25,07;
29.10.2009;15:21:38,0;28,01;30,44;28,83;0,00;21,52;21,59;25,57;25,07;
29.10.2009;15:21:38,0;28,01;30,44;28,83;0,00;21,52;21,59;25,57;25,07;
29.10.2009;15:21:38,0;28,01;30,44;28,83;0,00;21,52;21,59;25,57;25,07;
29.10.2009;15:21:38,0;28,01;30,44;28,83;0,00;21,52;21,59;25,57;25,07;
29.10.2009;15:21:38,0;28,01;30,44;28,83;0,00;21,52;21,59;25,57;25,07;
29.10.2009;15:21:38,0;28,01;30,44;28,83;0,00;21,52;21,59;25,57;25,07;
29.10.2009;15:21:39,0;27,98;30,41;28,80;0,00;21,52;21,59;25,57;25,07;
29.10.2009;15:21:39,0;28,01;30,44;28,83;0,00;21,52;21,59;25,57;25,07;
29.10.2009;15:21:39,0;27,98;30,44;28,83;0,00;21,52;21,59;25,57;25,07;
29.10.2009;15:21:39,0;28,01;30,44;28,83;0,00;21,52;21,59;25,57;25,07;
29.10.2009;15:21:39,0;28,01;30,44;28,83;0,00;21,52;21,59;25,57;25,07;
29.10.2009;15:21:39,0;28,01;30,44;28,83;0,00;21,52;21,59;25,57;25,07;
29.10.2009;15:21:39,0;28,01;30,44;28,83;0,00;21,52;21,59;25,57;25,07;
29.10.2009;15:21:39,0;28,01;30,44;28,83;0,00;21,52;21,59;25,57;25,07;
29.10.2009;15:21:40,0;28,01;30,44;28,83;0,00;21,52;21,59;25,57;25,07;
29.10.2009;15:21:40,0;28,01;30,44;28,83;0,00;21,52;21,59;25,57;25,07;
29.10.2009;15:21:40,0;27,98;30,41;28,80;0,00;21,52;21,59;25,57;25,07;
29.10.2009;15:21:40,0;28,01;30,44;28,83;0,00;21,52;21,59;25,57;25,07;
29.10.2009;15:21:40,0;28,01;30,44;28,83;0,00;21,52;21,59;25,57;25,07;
29.10.2009;15:21:40,0;28,01;30,44;28,83;0,00;21,52;21,59;25,57;25,07;
29.10.2009;15:21:40,0;28,01;30,44;28,83;0,00;21,52;21,59;25,57;25,07;
29.10.2009;15:21:40,0;28,01;30,44;28,83;0,00;21,52;21,59;25,57;25,07;
29.10.2009;15:21:40,0;28,01;30,44;28,83;0,00;21,52;21,59;25,57;25,07;
29.10.2009;15:21:40,0;28,01;30,44;28,83;0,00;21,52;21,59;25,57;25,07;
29.10.2009;15:21:40,0;28,01;30,44;28,83;0,00;21,52;21,59;25,57;25,07;
29.10.2009;15:21:40,0;28,01;30,44;28,83;0,00;21,52;21,59;25,57;25,07;
29.10.2009;15:21:41,0;27,98;30,41;28,83;0,00;21,52;21,59;25,57;25,07;
29.10.2009;15:21:41,0;28,01;30,44;28,83;0,00;21,52;21,59;25,57;25,07;
29.10.2009;15:21:41,0;28,01;30,44;28,83;0,00;21,52;21,59;25,60;25,07;
29.10.2009;15:21:41,0;28,01;30,44;28,83;0,00;21,52;21,59;25,57;25,07;
29.10.2009;15:21:41,0;28,01;30,44;28,83;0,00;21,52;21,59;25,57;25,07;
29.10.2009;15:21:41,0;28,01;30,44;28,83;0,00;21,52;21,59;25,57;25,07;
29.10.2009;15:21:41,0;28,01;30,44;28,83;0,00;21,52;21,59;25,57;25,07;
29.10.2009;15:21:41,0;28,01;30,44;28,83;0,00;21,52;21,59;25,57;25,07;
29.10.2009;15:21:42,0;28,01;30,44;28,83;0,00;21,52;21,59;25,57;25,07;
29.10.2009;15:21:42,0;28,01;30,44;28,83;0,00;21,52;21,59;25,57;25,07;
29.10.2009;15:21:42,0;27,95;30,37;28,76;0,00;21,52;21,59;25,57;25,07;
29.10.2009;15:21:42,0;28,01;30,44;28,83;0,00;21,52;21,59;25,57;25,07;
29.10.2009;15:21:42,0;28,01;30,44;28,83;0,00;21,52;21,59;25,57;25,07;
29.10.2009;15:21:42,0;28,01;30,44;28,83;0,00;21,52;21,59;25,57;25,07;
29.10.2009;15:21:42,0;28,01;30,44;28,83;0,00;21,52;21,59;25,57;25,07;
29.10.2009;15:21:42,0;28,01;30,44;28,83;0,00;21,52;21,59;25,57;25,07;
29.10.2009;15:21:42,0;28,01;30,44;28,83;0,00;21,52;21,59;25,57;25,07;
29.10.2009;15:21:42,0;28,01;30,44;28,83;0,00;21,52;21,59;25,57;25,07;
29.10.2009;15:21:42,0;28,01;30,44;28,83;0,00;21,52;21,59;25,57;25,07;
29.10.2009;15:21:42,0;28,01;30,44;28,83;0,00;21,52;21,59;25,57;25,07;
29.10.2009;15:21:43,0;28,01;30,44;28,83;0,00;21,52;21,59;25,57;25,07;
29.10.2009;15:21:43,0;28,01;30,44;28,83;0,00;21,52;21,59;25,57;25,07;
29.10.2009;15:21:43,0;27,98;30,41;28,80;0,00;21,52;21,59;25,57;25,07;
29.10.2009;15:21:43,0;28,01;30,44;28,83;0,00;21,52;21,59;25,57;25,07;
29.10.2009;15:21:43,0;28,01;30,44;28,83;0,00;21,52;21,59;25,57;25,07;
29.10.2009;15:21:43,0;28,01;30,44;28,83;0,00;21,52;21,59;25,57;25,07;
29.10.2009;15:21:43,0;28,01;30,44;28,83;0,00;21,52;21,59;25,57;25,07;
29.10.2009;15:21:43,0;28,01;30,44;28,83;0,00;21,52;21,59;25,57;25,07;
29.10.2009;15:21:44,0;28,01;30,44;28,83;0,00;21,52;21,59;25,57;25,07;
29.10.2009;15:21:44,0;28,01;30,44;28,83;0,00;21,52;21,59;25,57;25,07;
29.10.2009;15:21:44,0;27,98;30,41;28,83;0,00;21,52;21,59;25,57;25,07;
29.10.2009;15:21:44,0;28,01;30,44;28,83;0,00;21,52;21,59;25,57;25,07;
29.10.2009;15:21:44,0;28,01;30,44;28,83;0,00;21,52;21,59;25,57;25,07;
29.10.2009;15:21:44,0;28,01;30,44;28,83;0,00;21,52;21,59;25,57;25,07;
29.10.2009;15:21:44,0;28,01;30,44;28,83;0,00;21,52;21,59;25,60;25,07;
29.10.2009;15:21:44,0;28,01;30,44;28,83;0,00;21,52;21,59;25,57;25,07;
29.10.2009;15:21:44,0;28,01;30,44;28,83;0,00;21,52;21,59;25,57;25,07;
29.10.2009;15:21:44,0;28,01;30,44;28,83;0,00;21,52;21,59;25,57;25,07;
29.10.2009;15:21:44,0;28,01;30,44;28,83;0,00;21,52;21,59;25,57;25,07;
29.10.2009;15:21:44,0;28,01;30,44;28,83;0,00;21,52;21,59;25,60;25,07;
29.10.2009;15:21:45,0;27,98;30,41;28,80;0,00;21,52;21,59;25,60;25,07;
29.10.2009;15:21:45,0;28,01;30,44;28,83;0,00;21,52;21,59;25,60;25,07;
29.10.2009;15:21:45,0;28,01;30,44;28,83;0,00;21,52;21,59;25,57;25,07;
29.10.2009;15:21:45,0;28,01;30,44;28,83;0,00;21,52;21,59;25,60;25,07;
29.10.2009;15:21:45,0;28,01;30,44;28,83;0,00;21,52;21,59;25,60;25,07;
29.10.2009;15:21:45,0;28,01;30,44;28,83;0,00;21,52;21,59;25,57;25,07;
29.10.2009;15:21:45,0;28,01;30,44;28,83;0,00;21,52;21,59;25,57;25,07;
29.10.2009;15:21:45,0;28,01;30,44;28,83;0,00;21,52;21,59;25,57;25,07;
29.10.2009;15:21:46,0;28,01;30,44;28,83;0,00;21,52;21,59;25,60;25,07;
29.10.2009;15:21:46,0;28,01;30,44;28,83;0,00;21,52;21,59;25,57;25,07;
29.10.2009;15:21:46,0;27,98;30,37;28,80;0,00;21,52;21,59;25,60;25,07;
29.10.2009;15:21:46,0;28,01;30,44;28,83;0,00;21,52;21,59;25,60;25,07;
29.10.2009;15:21:46,0;28,01;30,44;28,83;0,00;21,52;21,59;25,57;25,10;
29.10.2009;15:21:46,0;28,01;30,44;28,83;0,00;21,52;21,59;25,60;25,07;
29.10.2009;15:21:46,0;28,01;30,44;28,83;0,00;21,52;21,59;25,57;25,07;
29.10.2009;15:21:46,0;28,01;30,44;28,83;0,00;21,52;21,59;25,60;25,07;
29.10.2009;15:21:46,0;28,01;30,44;28,83;0,00;21,52;21,59;25,60;25,07;
29.10.2009;15:21:46,0;28,01;30,44;28,83;0,00;21,52;21,59;25,57;25,07;
29.10.2009;15:21:46,0;28,01;30,44;28,83;0,00;21,52;21,59;25,57;25,07;
29.10.2009;15:21:46,0;28,01;30,44;28,83;0,00;21,52;21,59;25,57;25,07;
29.10.2009;15:21:47,0;27,95;30,37;28,76;0,00;21,52;21,59;25,60;25,07;
29.10.2009;15:21:47,0;28,01;30,44;28,83;0,00;21,52;21,59;25,60;25,07;
29.10.2009;15:21:47,0;28,01;30,44;28,83;0,00;21,52;21,59;25,60;25,07;
29.10.2009;15:21:47,0;28,01;30,44;28,83;0,00;21,52;21,59;25,60;25,07;
29.10.2009;15:21:47,0;28,01;30,44;28,83;0,00;21,52;21,59;25,57;25,07;
29.10.2009;15:21:47,0;28,01;30,44;28,83;0,00;21,52;21,59;25,60;25,07;
29.10.2009;15:21:47,0;28,01;30,44;28,83;0,00;21,52;21,59;25,60;25,10;
29.10.2009;15:21:47,0;28,01;30,44;28,83;0,00;21,52;21,59;25,57;25,07;
29.10.2009;15:21:48,0;28,01;30,44;28,83;0,00;21,52;21,59;25,57;25,07;
29.10.2009;15:21:48,0;28,01;30,44;28,83;0,00;21,52;21,59;25,57;25,07;
29.10.2009;15:21:48,0;28,01;30,44;28,83;0,00;21,52;21,59;25,60;25,07;
29.10.2009;15:21:48,0;28,01;30,44;28,83;0,00;21,52;21,59;25,57;25,07;
29.10.2009;15:21:48,0;28,01;30,41;28,80;0,00;21,52;21,59;25,60;25,07;
29.10.2009;15:21:48,0;28,01;30,44;28,83;0,00;21,52;21,59;25,57;25,07;
29.10.2009;15:21:48,0;27,98;30,44;28,83;0,00;21,52;21,59;25,60;25,07;
29.10.2009;15:21:48,0;28,01;30,44;28,83;0,00;21,52;21,59;25,60;25,07;
29.10.2009;15:21:48,0;28,01;30,44;28,83;0,00;21,52;21,59;25,57;25,07;
29.10.2009;15:21:48,0;28,01;30,44;28,83;0,00;21,52;21,59;25,60;25,07;
29.10.2009;15:21:48,0;28,01;30,44;28,83;0,00;21,52;21,59;25,60;25,07;
29.10.2009;15:21:48,0;28,01;30,44;28,83;0,00;21,52;21,59;25,57;25,07;
29.10.2009;15:21:49,0;28,01;30,44;28,83;0,00;21,52;21,59;25,60;25,07;
29.10.2009;15:21:49,0;28,01;30,44;28,83;0,00;21,52;21,59;25,60;25,07;
29.10.2009;15:21:49,0;28,01;30,44;28,83;0,00;21,52;21,59;25,60;25,07;
29.10.2009;15:21:49,0;28,01;30,44;28,83;0,00;21,52;21,59;25,60;25,07;
29.10.2009;15:21:49,0;28,01;30,44;28,83;0,00;21,52;21,59;25,60;25,07;
29.10.2009;15:21:49,0;28,01;30,44;28,83;0,00;21,52;21,59;25,60;25,07;
29.10.2009;15:21:49,0;28,01;30,44;28,83;0,00;21,52;21,59;25,60;25,07;
29.10.2009;15:21:49,0;28,01;30,44;28,83;0,00;21,52;21,59;25,60;25,07;
29.10.2009;15:21:50,0;28,01;30,44;28,83;0,00;21,52;21,59;25,60;25,07;
29.10.2009;15:21:50,0;28,01;30,44;28,83;0,00;21,52;21,59;25,60;25,07;
29.10.2009;15:21:50,0;28,01;30,41;28,80;0,00;21,52;21,59;25,57;25,10;
29.10.2009;15:21:50,0;28,01;30,44;28,83;0,00;21,52;21,59;25,60;25,07;
29.10.2009;15:21:50,0;28,01;30,44;28,83;0,00;21,52;21,59;25,60;25,07;
29.10.2009;15:21:50,0;28,01;30,44;28,83;0,00;21,52;21,59;25,60;25,07;
29.10.2009;15:21:50,0;28,01;30,44;28,83;0,00;21,52;21,59;25,60;25,07;
29.10.2009;15:21:50,0;28,01;30,44;28,83;0,00;21,52;21,59;25,60;25,07;
29.10.2009;15:21:50,0;28,01;30,44;28,83;0,00;21,52;21,59;25,60;25,07;
29.10.2009;15:21:50,0;28,01;30,44;28,83;0,00;21,52;21,59;25,60;25,10;
29.10.2009;15:21:50,0;28,01;30,44;28,83;0,00;21,52;21,59;25,60;25,07;
29.10.2009;15:21:50,0;28,01;30,44;28,83;0,00;21,52;21,59;25,60;25,07;
29.10.2009;15:21:51,0;28,01;30,41;28,80;0,00;21,52;21,59;25,60;25,10;
29.10.2009;15:21:51,0;28,01;30,44;28,83;0,00;21,52;21,59;25,60;25,07;
29.10.2009;15:21:51,0;28,01;30,44;28,83;0,00;21,52;21,59;25,60;25,07;
29.10.2009;15:21:51,0;28,01;30,44;28,83;0,00;21,52;21,59;25,60;25,10;
29.10.2009;15:21:51,0;28,01;30,44;28,83;0,00;21,52;21,59;25,60;25,07;
29.10.2009;15:21:51,0;28,01;30,44;28,83;0,00;21,52;21,59;25,60;25,07;
29.10.2009;15:21:51,0;28,01;30,44;28,83;0,00;21,52;21,59;25,60;25,07;
29.10.2009;15:21:51,0;28,01;30,44;28,83;0,00;21,52;21,59;25,60;25,07;
29.10.2009;15:21:52,0;28,01;30,44;28,83;0,00;21,52;21,59;25,60;25,07;
29.10.2009;15:21:52,0;28,01;30,44;28,83;0,00;21,52;21,59;25,60;25,07;
29.10.2009;15:21:52,0;27,95;30,37;28,76;0,00;21,52;21,59;25,60;25,10;
29.10.2009;15:21:52,0;28,01;30,44;28,83;0,00;21,52;21,59;25,60;25,07;
29.10.2009;15:21:52,0;28,01;30,44;28,83;0,00;21,52;21,59;25,60;25,07;
29.10.2009;15:21:52,0;28,01;30,44;28,83;0,00;21,52;21,59;25,60;25,10;
29.10.2009;15:21:52,0;28,01;30,44;28,83;0,00;21,52;21,59;25,60;25,07;
29.10.2009;15:21:52,0;28,01;30,44;28,83;0,00;21,52;21,59;25,60;25,07;
29.10.2009;15:21:52,0;28,01;30,44;28,83;0,00;21,52;21,59;25,60;25,07;
29.10.2009;15:21:52,0;28,01;30,44;28,83;0,00;21,52;21,59;25,60;25,10;
29.10.2009;15:21:52,0;28,01;30,44;28,83;0,00;21,52;21,59;25,60;25,07;
29.10.2009;15:21:52,0;28,01;30,44;28,83;0,00;21,52;21,59;25,60;25,07;
29.10.2009;15:21:53,0;28,01;30,41;28,83;0,00;21,52;21,59;25,60;25,07;
29.10.2009;15:21:53,0;28,01;30,44;28,83;0,00;21,52;21,59;25,60;25,07;
29.10.2009;15:21:53,0;28,01;30,44;28,83;0,00;21,52;21,59;25,60;25,07;
29.10.2009;15:21:53,0;28,01;30,44;28,83;0,00;21,52;21,59;25,60;25,07;
29.10.2009;15:21:53,0;28,01;30,44;28,83;0,00;21,52;21,59;25,60;25,07;
29.10.2009;15:21:53,0;28,01;30,44;28,83;0,00;21,52;21,59;25,60;25,07;
29.10.2009;15:21:53,0;28,01;30,44;28,83;0,00;21,52;21,59;25,60;25,07;
29.10.2009;15:21:53,0;28,01;30,44;28,83;0,00;21,52;21,59;25,60;25,07;
29.10.2009;15:21:54,0;28,01;30,44;28,83;0,00;21,52;21,59;25,60;25,07;
29.10.2009;15:21:54,0;28,01;30,44;28,83;0,00;21,52;21,59;25,60;25,07;
29.10.2009;15:21:54,0;27,98;30,37;28,76;0,00;21,52;21,59;25,60;25,07;
29.10.2009;15:21:54,0;28,01;30,44;28,83;0,00;21,52;21,59;25,60;25,07;
29.10.2009;15:21:54,0;28,01;30,44;28,83;0,00;21,52;21,59;25,60;25,07;
29.10.2009;15:21:54,0;28,01;30,44;28,83;0,00;21,52;21,59;25,60;25,07;
29.10.2009;15:21:54,0;28,01;30,44;28,83;0,00;21,52;21,59;25,60;25,07;
29.10.2009;15:21:54,0;28,01;30,44;28,83;0,00;21,52;21,59;25,60;25,07;
29.10.2009;15:21:54,0;28,01;30,44;28,83;0,00;21,52;21,59;25,60;25,10;
29.10.2009;15:21:54,0;28,01;30,44;28,83;0,00;21,52;21,59;25,60;25,07;
29.10.2009;15:21:54,0;28,01;30,44;28,83;0,00;21,52;21,59;25,60;25,07;
29.10.2009;15:21:54,0;28,01;30,44;28,83;0,00;21,52;21,59;25,60;25,07;
29.10.2009;15:21:55,0;27,98;30,41;28,80;0,00;21,52;21,59;25,60;25,07;
29.10.2009;15:21:55,0;28,01;30,44;28,83;0,00;21,52;21,59;25,60;25,07;
29.10.2009;15:21:55,0;27,98;30,41;28,80;0,00;21,52;21,59;25,60;25,07;
29.10.2009;15:21:55,0;28,01;30,44;28,83;0,00;21,52;21,59;25,60;25,07;
29.10.2009;15:21:55,0;28,01;30,44;28,83;0,00;21,52;21,59;25,60;25,07;
29.10.2009;15:21:55,0;28,01;30,44;28,83;0,00;21,52;21,59;25,60;25,07;
29.10.2009;15:21:55,0;28,01;30,44;28,83;0,00;21,52;21,59;25,60;25,07;
29.10.2009;15:21:55,0;28,01;30,44;28,83;0,00;21,52;21,59;25,60;25,07;
29.10.2009;15:21:56,0;28,01;30,44;28,83;0,00;21,52;21,59;25,60;25,07;
29.10.2009;15:21:56,0;28,01;30,44;28,83;0,00;21,52;21,59;25,60;25,10;
29.10.2009;15:21:56,0;27,95;30,37;28,73;0,00;21,52;21,59;25,60;25,07;
29.10.2009;15:21:56,0;28,01;30,44;28,83;0,00;21,52;21,59;25,60;25,07;
29.10.2009;15:21:56,0;27,98;30,41;28,80;0,00;21,52;21,59;25,60;25,07;
29.10.2009;15:21:56,0;28,01;30,44;28,83;0,00;21,52;21,59;25,60;25,10;
29.10.2009;15:21:56,0;28,01;30,44;28,83;0,00;21,52;21,59;25,60;25,07;
29.10.2009;15:21:56,0;28,01;30,44;28,83;0,00;21,52;21,59;25,60;25,07;
29.10.2009;15:21:56,0;28,01;30,44;28,83;0,00;21,52;21,59;25,60;25,07;
29.10.2009;15:21:56,0;28,01;30,44;28,83;0,00;21,52;21,59;25,60;25,07;
29.10.2009;15:21:56,0;28,01;30,44;28,83;0,00;21,52;21,59;25,60;25,07;
29.10.2009;15:21:56,0;28,01;30,44;28,83;0,00;21,52;21,59;25,60;25,10;
29.10.2009;15:21:57,0;27,98;30,41;28,80;0,00;21,52;21,59;25,60;25,07;
29.10.2009;15:21:57,0;28,01;30,44;28,83;0,00;21,52;21,59;25,60;25,10;
29.10.2009;15:21:57,0;28,01;30,44;28,83;0,00;21,52;21,59;25,60;25,10;
29.10.2009;15:21:57,0;28,01;30,44;28,83;0,00;21,52;21,59;25,60;25,10;
29.10.2009;15:21:57,0;28,01;30,44;28,83;0,00;21,52;21,59;25,60;25,10;
29.10.2009;15:21:57,0;28,01;30,44;28,83;0,00;21,52;21,59;25,60;25,07;
29.10.2009;15:21:57,0;28,01;30,44;28,83;0,00;21,52;21,59;25,60;25,10;
29.10.2009;15:21:57,0;28,01;30,44;28,83;0,00;21,52;21,59;25,60;25,07;
29.10.2009;15:21:58,0;28,01;30,44;28,83;0,00;21,52;21,59;25,60;25,07;
29.10.2009;15:21:58,0;28,01;30,44;28,83;0,00;21,52;21,59;25,60;25,10;
29.10.2009;15:21:58,0;28,01;30,44;28,83;0,00;21,52;21,59;25,60;25,10;
29.10.2009;15:21:58,0;28,01;30,44;28,83;0,00;21,52;21,59;25,60;25,10;
29.10.2009;15:21:58,0;27,98;30,41;28,80;0,00;21,52;21,59;25,60;25,10;
29.10.2009;15:21:58,0;28,01;30,44;28,83;0,00;21,52;21,59;25,60;25,07;
29.10.2009;15:21:58,0;28,01;30,44;28,83;0,00;21,52;21,59;25,60;25,07;
29.10.2009;15:21:58,0;28,01;30,44;28,83;0,00;21,52;21,59;25,60;25,10;
29.10.2009;15:21:58,0;28,01;30,44;28,83;0,00;21,52;21,59;25,60;25,07;
29.10.2009;15:21:58,0;28,01;30,44;28,83;0,00;21,52;21,59;25,60;25,10;
29.10.2009;15:21:58,0;28,01;30,44;28,83;0,00;21,52;21,59;25,60;25,10;
29.10.2009;15:21:58,0;28,01;30,44;28,83;0,00;21,52;21,59;25,60;25,07;
29.10.2009;15:21:59,0;28,01;30,44;28,83;0,00;21,52;21,59;25,60;25,10;
29.10.2009;15:21:59,0;28,01;30,44;28,83;0,00;21,52;21,59;25,60;25,10;
29.10.2009;15:21:59,0;28,01;30,44;28,83;0,00;21,52;21,59;25,60;25,10;
29.10.2009;15:21:59,0;28,01;30,44;28,83;0,00;21,52;21,59;25,60;25,10;
29.10.2009;15:21:59,0;28,01;30,44;28,83;0,00;21,52;21,59;25,60;25,07;
29.10.2009;15:21:59,0;28,01;30,44;28,83;0,00;21,52;21,59;25,60;25,10;
29.10.2009;15:21:59,0;28,01;30,44;28,83;0,00;21,54;21,59;25,60;25,07;
29.10.2009;15:21:59,0;28,01;30,44;28,83;0,00;21,52;21,59;25,60;25,10;
29.10.2009;15:22:00,0;28,01;30,44;28,83;0,00;21,52;21,59;25,60;25,10;
29.10.2009;15:22:00,0;28,01;30,44;28,83;0,00;21,52;21,59;25,60;25,10;
29.10.2009;15:22:00,0;27,98;30,41;28,80;0,00;21,52;21,59;25,60;25,10;
29.10.2009;15:22:00,0;28,01;30,44;28,83;0,00;21,52;21,59;25,60;25,07;
29.10.2009;15:22:00,0;28,01;30,44;28,83;0,00;21,52;21,59;25,60;25,10;
29.10.2009;15:22:00,0;28,01;30,44;28,83;0,00;21,52;21,59;25,60;25,07;
29.10.2009;15:22:00,0;28,01;30,44;28,83;0,00;21,52;21,59;25,60;25,10;
29.10.2009;15:22:00,0;28,01;30,44;28,83;0,00;21,52;21,59;25,60;25,07;
29.10.2009;15:22:00,0;28,01;30,44;28,83;0,00;21,52;21,59;25,60;25,07;
29.10.2009;15:22:00,0;28,01;30,44;28,83;0,00;21,52;21,59;25,60;25,07;
29.10.2009;15:22:00,0;28,01;30,44;28,83;0,00;21,52;21,59;25,60;25,10;
29.10.2009;15:22:00,0;28,01;30,44;28,83;0,00;21,52;21,59;25,60;25,10;
29.10.2009;15:22:01,0;27,98;30,41;28,80;0,00;21,52;21,59;25,60;25,10;
29.10.2009;15:22:01,0;28,01;30,44;28,83;0,00;21,52;21,59;25,60;25,07;
29.10.2009;15:22:01,0;28,01;30,41;28,80;0,00;21,52;21,59;25,60;25,07;
29.10.2009;15:22:01,0;28,01;30,44;28,83;0,00;21,52;21,59;25,60;25,10;
29.10.2009;15:22:01,0;28,01;30,44;28,83;0,00;21,52;21,59;25,60;25,07;
29.10.2009;15:22:01,0;28,01;30,44;28,83;0,00;21,52;21,59;25,60;25,07;
29.10.2009;15:22:01,0;28,01;30,44;28,83;0,00;21,52;21,59;25,60;25,10;
29.10.2009;15:22:01,0;28,01;30,44;28,83;0,00;21,52;21,59;25,60;25,07;
29.10.2009;15:22:02,0;28,01;30,44;28,83;0,00;21,52;21,59;25,60;25,07;
29.10.2009;15:22:02,0;28,01;30,44;28,83;0,00;21,52;21,59;25,60;25,07;
29.10.2009;15:22:02,0;27,95;30,37;28,76;0,00;21,52;21,59;25,60;25,10;
29.10.2009;15:22:02,0;28,01;30,44;28,83;0,00;21,52;21,59;25,60;25,10;
29.10.2009;15:22:02,0;27,98;30,44;28,83;0,00;21,52;21,59;25,60;25,10;
29.10.2009;15:22:02,0;28,01;30,44;28,83;0,00;21,52;21,59;25,60;25,10;
29.10.2009;15:22:02,0;28,01;30,44;28,83;0,00;21,52;21,59;25,60;25,10;
29.10.2009;15:22:02,0;28,01;30,44;28,83;0,00;21,52;21,59;25,60;25,10;
29.10.2009;15:22:02,0;28,01;30,44;28,83;0,00;21,52;21,59;25,60;25,10;
29.10.2009;15:22:02,0;28,01;30,44;28,83;0,00;21,52;21,59;25,60;25,07;
29.10.2009;15:22:02,0;28,01;30,44;28,83;0,00;21,52;21,59;25,60;25,07;
29.10.2009;15:22:02,0;28,01;30,44;28,83;0,00;21,52;21,59;25,60;25,10;
29.10.2009;15:22:03,0;28,01;30,41;28,83;0,00;21,52;21,59;25,60;25,07;
29.10.2009;15:22:03,0;28,01;30,44;28,83;0,00;21,52;21,59;25,60;25,10;
29.10.2009;15:22:03,0;28,01;30,44;28,83;0,00;21,52;21,59;25,60;25,10;
29.10.2009;15:22:03,0;28,01;30,44;28,83;0,00;21,52;21,59;25,60;25,10;
29.10.2009;15:22:03,0;28,01;30,44;28,83;0,00;21,52;21,59;25,60;25,10;
29.10.2009;15:22:03,0;28,01;30,44;28,83;0,00;21,52;21,59;25,60;25,10;
29.10.2009;15:22:03,0;28,01;30,44;28,83;0,00;21,52;21,59;25,60;25,10;
29.10.2009;15:22:03,0;28,01;30,44;28,83;0,00;21,52;21,59;25,60;25,07;
29.10.2009;15:22:04,0;28,01;30,44;28,83;0,00;21,52;21,59;25,60;25,07;
29.10.2009;15:22:04,0;28,01;30,44;28,83;0,00;21,52;21,59;25,60;25,10;
29.10.2009;15:22:04,0;27,95;30,37;28,76;0,00;21,52;21,59;25,60;25,07;
29.10.2009;15:22:04,0;28,01;30,44;28,83;0,00;21,52;21,59;25,60;25,10;
29.10.2009;15:22:04,0;28,01;30,44;28,83;0,00;21,52;21,59;25,60;25,10;
29.10.2009;15:22:04,0;28,01;30,44;28,83;0,00;21,52;21,59;25,60;25,10;
29.10.2009;15:22:04,0;28,01;30,44;28,83;0,00;21,52;21,62;25,60;25,10;
29.10.2009;15:22:04,0;28,01;30,44;28,83;0,00;21,52;21,59;25,60;25,10;
29.10.2009;15:22:04,0;28,01;30,44;28,83;0,00;21,52;21,59;25,60;25,07;
29.10.2009;15:22:04,0;28,01;30,44;28,83;0,00;21,52;21,59;25,60;25,10;
29.10.2009;15:22:04,0;28,01;30,44;28,83;0,00;21,52;21,59;25,60;25,10;
29.10.2009;15:22:04,0;28,01;30,44;28,83;0,00;21,52;21,59;25,60;25,10;
29.10.2009;15:22:05,0;27,95;30,37;28,76;0,00;21,52;21,59;25,60;25,10;
29.10.2009;15:22:05,0;28,01;30,44;28,83;0,00;21,52;21,59;25,60;25,07;
29.10.2009;15:22:05,0;28,01;30,44;28,83;0,00;21,52;21,59;25,63;25,07;
29.10.2009;15:22:05,0;28,01;30,44;28,83;0,00;21,52;21,59;25,60;25,10;
29.10.2009;15:22:05,0;28,01;30,44;28,83;0,00;21,52;21,59;25,60;25,10;
29.10.2009;15:22:05,0;28,01;30,44;28,83;0,00;21,52;21,59;25,60;25,10;
29.10.2009;15:22:05,0;28,01;30,44;28,83;0,00;21,52;21,59;25,60;25,07;
29.10.2009;15:22:05,0;28,01;30,44;28,83;0,00;21,52;21,59;25,60;25,10;
29.10.2009;15:22:06,0;28,01;30,44;28,83;0,00;21,52;21,59;25,60;25,10;
29.10.2009;15:22:06,0;28,01;30,44;28,83;0,00;21,52;21,59;25,60;25,10;
29.10.2009;15:22:06,0;27,95;30,37;28,76;0,00;21,52;21,59;25,60;25,07;
29.10.2009;15:22:06,0;28,01;30,44;28,83;0,00;21,52;21,59;25,60;25,10;
29.10.2009;15:22:06,0;28,01;30,44;28,83;0,00;21,52;21,59;25,60;25,10;
29.10.2009;15:22:06,0;28,01;30,44;28,83;0,00;21,52;21,59;25,60;25,10;
29.10.2009;15:22:06,0;28,01;30,44;28,83;0,00;21,52;21,62;25,60;25,10;
29.10.2009;15:22:06,0;28,01;30,44;28,83;0,00;21,52;21,59;25,63;25,10;
29.10.2009;15:22:06,0;28,01;30,44;28,83;0,00;21,52;21,59;25,60;25,10;
29.10.2009;15:22:06,0;28,01;30,44;28,83;0,00;21,52;21,59;25,60;25,10;
29.10.2009;15:22:06,0;28,01;30,44;28,83;0,00;21,52;21,59;25,60;25,07;
29.10.2009;15:22:06,0;28,01;30,44;28,83;0,00;21,52;21,62;25,60;25,10;
29.10.2009;15:22:07,0;27,95;30,37;28,80;0,00;21,54;21,59;25,60;25,10;
29.10.2009;15:22:07,0;28,01;30,44;28,83;0,00;21,52;21,59;25,60;25,10;
29.10.2009;15:22:07,0;28,01;30,44;28,83;0,00;21,52;21,59;25,60;25,10;
29.10.2009;15:22:07,0;28,01;30,44;28,83;0,00;21,54;21,59;25,60;25,10;
29.10.2009;15:22:07,0;28,01;30,44;28,83;0,00;21,52;21,59;25,60;25,07;
29.10.2009;15:22:07,0;28,01;30,44;28,83;0,00;21,52;21,59;25,60;25,10;
29.10.2009;15:22:07,0;28,01;30,44;28,83;0,00;21,52;21,59;25,60;25,10;
29.10.2009;15:22:07,0;28,01;30,44;28,83;0,00;21,52;21,59;25,60;25,07;
29.10.2009;15:22:08,0;28,01;30,44;28,83;0,00;21,52;21,59;25,60;25,10;
29.10.2009;15:22:08,0;28,01;30,44;28,83;0,00;21,52;21,59;25,60;25,10;
29.10.2009;15:22:08,0;27,73;30,12;28,53;0,00;21,52;21,59;25,60;25,10;
29.10.2009;15:22:08,0;28,01;30,44;28,83;0,00;21,52;21,59;25,60;25,10;
29.10.2009;15:22:08,0;28,01;30,44;28,83;0,00;21,52;21,59;25,60;25,10;
29.10.2009;15:22:08,0;28,01;30,44;28,83;0,00;21,52;21,59;25,60;25,10;
29.10.2009;15:22:08,0;28,01;30,44;28,83;0,00;21,52;21,62;25,60;25,10;
29.10.2009;15:22:08,0;28,01;30,44;28,83;0,00;21,52;21,59;25,60;25,10;
29.10.2009;15:22:08,0;28,01;30,44;28,83;0,00;21,52;21,59;25,60;25,10;
29.10.2009;15:22:08,0;28,01;30,44;28,83;0,00;21,52;21,59;25,60;25,10;
29.10.2009;15:22:08,0;28,01;30,44;28,83;0,00;21,52;21,59;25,60;25,10;
29.10.2009;15:22:08,0;28,01;30,44;28,83;0,00;21,52;21,62;25,60;25,10;
29.10.2009;15:22:09,0;27,98;30,41;28,80;0,00;21,52;21,62;25,60;25,10;
29.10.2009;15:22:09,0;28,01;30,44;28,83;0,00;21,52;21,59;25,60;25,10;
29.10.2009;15:22:09,0;28,01;30,44;28,83;0,00;21,52;21,59;25,60;25,10;
29.10.2009;15:22:09,0;28,01;30,44;28,83;0,00;21,52;21,59;25,60;25,10;
29.10.2009;15:22:09,0;28,01;30,44;28,83;0,00;21,52;21,59;25,60;25,10;
29.10.2009;15:22:09,0;28,01;30,44;28,83;0,00;21,52;21,59;25,60;25,10;
29.10.2009;15:22:09,0;28,01;30,44;28,83;0,00;21,52;21,59;25,60;25,10;
29.10.2009;15:22:09,0;28,01;30,44;28,83;0,00;21,52;21,59;25,60;25,10;
29.10.2009;15:22:10,0;28,01;30,44;28,83;0,00;21,52;21,59;25,60;25,10;
29.10.2009;15:22:10,0;28,01;30,44;28,83;0,00;21,52;21,59;25,60;25,10;
29.10.2009;15:22:10,0;27,98;30,41;28,80;0,00;21,52;21,59;25,63;25,10;
29.10.2009;15:22:10,0;28,01;30,44;28,83;0,00;21,52;21,59;25,63;25,10;
29.10.2009;15:22:10,0;28,01;30,44;28,83;0,00;21,52;21,59;25,60;25,10;
29.10.2009;15:22:10,0;28,01;30,44;28,83;0,00;21,52;21,59;25,60;25,10;
29.10.2009;15:22:10,0;28,01;30,44;28,83;0,00;21,52;21,59;25,60;25,10;
29.10.2009;15:22:10,0;28,01;30,44;28,83;0,00;21,52;21,59;25,60;25,10;
29.10.2009;15:22:10,0;28,01;30,44;28,83;0,00;21,52;21,59;25,60;25,10;
29.10.2009;15:22:10,0;28,01;30,44;28,83;0,00;21,52;21,59;25,60;25,10;
29.10.2009;15:22:10,0;28,01;30,44;28,83;0,00;21,52;21,59;25,60;25,10;
29.10.2009;15:22:10,0;28,01;30,44;28,83;0,00;21,52;21,59;25,63;25,07;
29.10.2009;15:22:11,0;27,98;30,41;28,80;0,00;21,52;21,59;25,60;25,10;
29.10.2009;15:22:11,0;28,01;30,44;28,83;0,00;21,52;21,59;25,60;25,10;
29.10.2009;15:22:11,0;28,01;30,44;28,83;0,00;21,54;21,62;25,60;25,10;
29.10.2009;15:22:11,0;28,01;30,44;28,83;0,00;21,52;21,59;25,63;25,10;
29.10.2009;15:22:11,0;28,01;30,44;28,83;0,00;21,52;21,59;25,60;25,10;
29.10.2009;15:22:11,0;28,01;30,44;28,83;0,00;21,52;21,59;25,60;25,10;
29.10.2009;15:22:11,0;28,01;30,44;28,83;0,00;21,54;21,59;25,60;25,10;
29.10.2009;15:22:11,0;28,01;30,44;28,83;0,00;21,52;21,62;25,60;25,10;
29.10.2009;15:22:12,0;28,01;30,44;28,83;0,00;21,52;21,59;25,60;25,10;
29.10.2009;15:22:12,0;28,01;30,44;28,83;0,00;21,52;21,59;25,60;25,10;
29.10.2009;15:22:12,0;27,98;30,41;28,80;0,00;21,52;21,59;25,60;25,10;
29.10.2009;15:22:12,0;28,01;30,44;28,83;0,00;21,52;21,59;25,60;25,10;
29.10.2009;15:22:12,0;28,01;30,44;28,83;0,00;21,54;21,59;25,63;25,10;
29.10.2009;15:22:12,0;28,01;30,44;28,83;0,00;21,52;21,59;25,60;25,10;
29.10.2009;15:22:12,0;28,01;30,44;28,83;0,00;21,52;21,59;25,63;25,10;
29.10.2009;15:22:12,0;28,01;30,44;28,83;0,00;21,52;21,62;25,60;25,07;
29.10.2009;15:22:12,0;28,01;30,44;28,83;0,00;21,52;21,59;25,60;25,10;
29.10.2009;15:22:12,0;28,01;30,44;28,83;0,00;21,54;21,59;25,60;25,10;
29.10.2009;15:22:12,0;27,98;30,37;28,80;0,00;21,52;21,62;25,60;25,10;
29.10.2009;15:22:12,0;28,01;30,44;28,83;0,00;21,52;21,62;25,63;25,10;
29.10.2009;15:22:13,0;27,76;30,15;28,57;0,00;21,52;21,62;25,60;25,10;
29.10.2009;15:22:13,0;28,01;30,44;28,83;0,00;21,52;21,59;25,60;25,10;
29.10.2009;15:22:13,0;28,01;30,44;28,83;0,00;21,52;21,59;25,63;25,07;
29.10.2009;15:22:13,0;28,01;30,44;28,83;0,00;21,54;21,59;25,60;25,10;
29.10.2009;15:22:13,0;28,01;30,44;28,83;0,00;21,52;21,59;25,60;25,10;
29.10.2009;15:22:13,0;28,01;30,44;28,83;0,00;21,52;21,59;25,60;25,10;
29.10.2009;15:22:13,0;28,01;30,44;28,83;0,00;21,52;21,59;25,63;25,07;
29.10.2009;15:22:13,0;28,01;30,44;28,83;0,00;21,52;21,59;25,60;25,10;
29.10.2009;15:22:14,0;28,01;30,44;28,83;0,00;21,52;21,59;25,63;25,10;
29.10.2009;15:22:14,0;28,01;30,44;28,83;0,00;21,52;21,59;25,60;25,10;
29.10.2009;15:22:14,0;27,95;30,37;28,76;0,00;21,52;21,59;25,63;25,10;
29.10.2009;15:22:14,0;28,01;30,44;28,83;0,00;21,52;21,59;25,63;25,10;
29.10.2009;15:22:14,0;28,01;30,44;28,83;0,00;21,54;21,59;25,60;25,07;
29.10.2009;15:22:14,0;28,01;30,44;28,83;0,00;21,52;21,59;25,63;25,10;
29.10.2009;15:22:14,0;28,01;30,44;28,83;0,00;21,52;21,59;25,60;25,10;
29.10.2009;15:22:14,0;28,01;30,44;28,83;0,00;21,52;21,59;25,63;25,10;
29.10.2009;15:22:14,0;28,01;30,44;28,83;0,00;21,52;21,59;25,60;25,10;
29.10.2009;15:22:14,0;28,01;30,44;28,83;0,00;21,52;21,59;25,63;25,10;
29.10.2009;15:22:14,0;28,01;30,44;28,83;0,00;21,52;21,59;25,60;25,10;
29.10.2009;15:22:14,0;28,01;30,44;28,83;0,00;21,52;21,59;25,63;25,10;
29.10.2009;15:22:15,0;27,98;30,41;28,80;0,00;21,54;21,59;25,60;25,10;
29.10.2009;15:22:15,0;28,01;30,44;28,83;0,00;21,52;21,62;25,60;25,10;
29.10.2009;15:22:15,0;28,01;30,44;28,83;0,00;21,52;21,59;25,60;25,10;
29.10.2009;15:22:15,0;28,01;30,44;28,83;0,00;21,52;21,59;25,63;25,10;
29.10.2009;15:22:15,0;28,01;30,44;28,83;0,00;21,52;21,59;25,63;25,10;
29.10.2009;15:22:15,0;28,01;30,44;28,83;0,00;21,52;21,59;25,60;25,10;
29.10.2009;15:22:15,0;28,01;30,44;28,83;0,00;21,52;21,59;25,63;25,10;
29.10.2009;15:22:15,0;28,01;30,44;28,83;0,00;21,52;21,62;25,60;25,10;
29.10.2009;15:22:16,0;28,01;30,44;28,83;0,00;21,52;21,62;25,60;25,10;
29.10.2009;15:22:16,0;28,01;30,44;28,83;0,00;21,52;21,59;25,63;25,10;
29.10.2009;15:22:16,0;27,98;30,41;28,80;0,00;21,52;21,62;25,63;25,10;
29.10.2009;15:22:16,0;28,01;30,44;28,83;0,00;21,54;21,59;25,63;25,10;
29.10.2009;15:22:16,0;28,01;30,44;28,83;0,00;21,52;21,59;25,63;25,10;
29.10.2009;15:22:16,0;28,01;30,44;28,83;0,00;21,52;21,59;25,63;25,10;
29.10.2009;15:22:16,0;28,01;30,44;28,83;0,00;21,52;21,59;25,63;25,10;
29.10.2009;15:22:16,0;28,01;30,44;28,83;0,00;21,52;21,59;25,63;25,10;
29.10.2009;15:22:16,0;28,01;30,44;28,83;0,00;21,52;21,59;25,60;25,10;
29.10.2009;15:22:16,0;28,01;30,44;28,83;0,00;21,52;21,59;25,60;25,10;
29.10.2009;15:22:16,0;28,01;30,44;28,83;0,00;21,52;21,59;25,63;25,10;
29.10.2009;15:22:16,0;28,01;30,44;28,83;0,00;21,52;21,59;25,63;25,10;
29.10.2009;15:22:17,0;27,98;30,41;28,80;0,00;21,52;21,59;25,63;25,10;
29.10.2009;15:22:17,0;28,01;30,44;28,83;0,00;21,52;21,59;25,60;25,10;
29.10.2009;15:22:17,0;28,01;30,44;28,83;0,00;21,52;21,59;25,63;25,10;
29.10.2009;15:22:17,0;28,01;30,44;28,83;0,00;21,52;21,59;25,63;25,10;
29.10.2009;15:22:17,0;28,01;30,44;28,83;0,00;21,54;21,59;25,63;25,10;
29.10.2009;15:22:17,0;28,01;30,44;28,83;0,00;21,52;21,59;25,63;25,10;
29.10.2009;15:22:17,0;28,01;30,44;28,83;0,00;21,52;21,59;25,60;25,10;
29.10.2009;15:22:17,0;28,01;30,44;28,83;0,00;21,54;21,59;25,63;25,10;
29.10.2009;15:22:18,0;28,01;30,44;28,83;0,00;21,52;21,62;25,63;25,10;
29.10.2009;15:22:18,0;28,01;30,44;28,83;0,00;21,52;21,59;25,63;25,10;
29.10.2009;15:22:18,0;27,70;30,08;28,50;0,00;21,52;21,62;25,60;25,10;
29.10.2009;15:22:18,0;28,01;30,44;28,83;0,00;21,52;21,59;25,63;25,07;
29.10.2009;15:22:18,0;28,01;30,44;28,83;0,00;21,54;21,59;25,63;25,10;
29.10.2009;15:22:18,0;28,01;30,44;28,83;0,00;21,52;21,62;25,63;25,07;
29.10.2009;15:22:18,0;28,01;30,44;28,83;0,00;21,52;21,59;25,63;25,10;
29.10.2009;15:22:18,0;28,01;30,44;28,83;0,00;21,52;21,59;25,63;25,10;
29.10.2009;15:22:18,0;28,01;30,44;28,83;0,00;21,52;21,59;25,63;25,10;
29.10.2009;15:22:18,0;28,01;30,44;28,83;0,00;21,52;21,59;25,63;25,10;
29.10.2009;15:22:18,0;28,01;30,44;28,83;0,00;21,52;21,59;25,63;25,10;
29.10.2009;15:22:18,0;28,01;30,44;28,83;0,00;21,54;21,59;25,63;25,10;
29.10.2009;15:22:19,0;27,95;30,37;28,76;0,00;21,52;21,59;25,63;25,10;
29.10.2009;15:22:19,0;28,01;30,44;28,83;0,00;21,52;21,62;25,63;25,10;
29.10.2009;15:22:19,0;28,01;30,44;28,83;0,00;21,52;21,59;25,63;25,10;
29.10.2009;15:22:19,0;28,01;30,44;28,83;0,00;21,52;21,59;25,60;25,10;
29.10.2009;15:22:19,0;28,01;30,44;28,83;0,00;21,52;21,59;25,63;25,10;
29.10.2009;15:22:19,0;28,01;30,44;28,83;0,00;21,52;21,59;25,63;25,07;
29.10.2009;15:22:19,0;28,01;30,44;28,83;0,00;21,52;21,59;25,63;25,10;
29.10.2009;15:22:19,0;28,01;30,44;28,83;0,00;21,52;21,59;25,63;25,10;
29.10.2009;15:22:20,0;28,01;30,44;28,83;0,00;21,52;21,62;25,63;25,10;
29.10.2009;15:22:20,0;28,01;30,44;28,83;0,00;21,52;21,62;25,63;25,10;
29.10.2009;15:22:20,0;27,95;30,37;28,76;0,00;21,52;21,59;25,63;25,10;
29.10.2009;15:22:20,0;28,01;30,44;28,83;0,00;21,52;21,62;25,63;25,10;
29.10.2009;15:22:20,0;28,01;30,44;28,83;0,00;21,52;21,59;25,63;25,10;
29.10.2009;15:22:20,0;28,01;30,44;28,83;0,00;21,54;21,59;25,63;25,10;
29.10.2009;15:22:20,0;28,01;30,44;28,83;0,00;21,52;21,62;25,63;25,10;
29.10.2009;15:22:20,0;28,01;30,44;28,83;0,00;21,52;21,59;25,63;25,10;
29.10.2009;15:22:20,0;28,01;30,44;28,83;0,00;21,52;21,59;25,63;25,10;
29.10.2009;15:22:20,0;28,01;30,44;28,83;0,00;21,52;21,59;25,63;25,10;
29.10.2009;15:22:20,0;28,01;30,44;28,83;0,00;21,52;21,59;25,63;25,10;
29.10.2009;15:22:20,0;28,01;30,44;28,83;0,00;21,52;21,62;25,63;25,10;
29.10.2009;15:22:21,0;27,98;30,41;28,80;0,00;21,52;21,62;25,63;25,10;
29.10.2009;15:22:21,0;28,01;30,44;28,83;0,00;21,52;21,59;25,63;25,10;
29.10.2009;15:22:21,0;28,01;30,44;28,83;0,00;21,52;21,59;25,60;25,10;
29.10.2009;15:22:21,0;28,01;30,44;28,83;0,00;21,52;21,59;25,63;25,10;
29.10.2009;15:22:21,0;28,01;30,44;28,83;0,00;21,54;21,59;25,63;25,10;
29.10.2009;15:22:21,0;28,01;30,44;28,83;0,00;21,52;21,59;25,63;25,10;
29.10.2009;15:22:21,0;28,01;30,44;28,83;0,00;21,52;21,59;25,63;25,10;
29.10.2009;15:22:21,0;28,01;30,44;28,83;0,00;21,52;21,59;25,63;25,10;
29.10.2009;15:22:22,0;28,01;30,44;28,83;0,00;21,52;21,59;25,60;25,10;
29.10.2009;15:22:22,0;28,01;30,44;28,83;0,00;21,52;21,59;25,63;25,10;
29.10.2009;15:22:22,0;27,95;30,37;28,76;0,00;21,52;21,62;25,63;25,10;
29.10.2009;15:22:22,0;28,01;30,44;28,83;0,00;21,52;21,59;25,63;25,10;
29.10.2009;15:22:22,0;28,01;30,44;28,83;0,00;21,52;21,59;25,63;25,10;
29.10.2009;15:22:22,0;28,01;30,44;28,83;0,00;21,52;21,59;25,60;25,10;
29.10.2009;15:22:22,0;28,01;30,44;28,83;0,00;21,52;21,59;25,63;25,10;
29.10.2009;15:22:22,0;28,01;30,44;28,83;0,00;21,52;21,59;25,63;25,10;
29.10.2009;15:22:22,0;28,01;30,44;28,83;0,00;21,52;21,59;25,63;25,10;
29.10.2009;15:22:22,0;28,01;30,44;28,83;0,00;21,54;21,59;25,63;25,10;
29.10.2009;15:22:22,0;28,01;30,44;28,83;0,00;21,54;21,59;25,63;25,10;
29.10.2009;15:22:22,0;28,01;30,44;28,83;0,00;21,52;21,62;25,63;25,10;
29.10.2009;15:22:23,0;27,76;30,15;28,57;0,00;21,52;21,62;25,63;25,10;
29.10.2009;15:22:23,0;28,01;30,44;28,83;0,00;21,52;21,59;25,63;25,10;
29.10.2009;15:22:23,0;28,01;30,44;28,83;0,00;21,54;21,59;25,63;25,10;
29.10.2009;15:22:23,0;28,01;30,44;28,83;0,00;21,52;21,62;25,60;25,10;
29.10.2009;15:22:23,0;28,01;30,44;28,83;0,00;21,52;21,59;25,63;25,10;
29.10.2009;15:22:23,0;28,01;30,44;28,83;0,00;21,52;21,59;25,60;25,10;
29.10.2009;15:22:23,0;28,01;30,44;28,83;0,00;21,52;21,59;25,63;25,10;
29.10.2009;15:22:23,0;28,01;30,44;28,83;0,00;21,52;21,59;25,63;25,10;
29.10.2009;15:22:24,0;28,01;30,44;28,83;0,00;21,52;21,59;25,63;25,10;
29.10.2009;15:22:24,0;28,01;30,44;28,83;0,00;21,52;21,59;25,63;25,10;
29.10.2009;15:22:24,0;27,98;30,37;28,76;0,00;21,54;21,62;25,63;25,10;
29.10.2009;15:22:24,0;28,01;30,44;28,83;0,00;21,52;21,59;25,63;25,10;
29.10.2009;15:22:24,0;28,01;30,44;28,83;0,00;21,54;21,59;25,63;25,10;
29.10.2009;15:22:24,0;28,01;30,44;28,83;0,00;21,52;21,62;25,63;25,10;
29.10.2009;15:22:24,0;28,01;30,44;28,83;0,00;21,52;21,62;25,63;25,10;
29.10.2009;15:22:24,0;28,01;30,44;28,83;0,00;21,52;21,59;25,63;25,10;
29.10.2009;15:22:24,0;28,01;30,44;28,83;0,00;21,52;21,62;25,63;25,10;
29.10.2009;15:22:24,0;28,01;30,44;28,83;0,00;21,52;21,62;25,63;25,10;
29.10.2009;15:22:24,0;28,01;30,44;28,83;0,00;21,52;21,59;25,63;25,10;
29.10.2009;15:22:24,0;28,01;30,44;28,83;0,00;21,52;21,59;25,63;25,10;
29.10.2009;15:22:25,0;28,01;30,44;28,83;0,00;21,54;21,59;25,63;25,10;
29.10.2009;15:22:25,0;28,01;30,44;28,83;0,00;21,54;21,62;25,63;25,10;
29.10.2009;15:22:25,0;28,01;30,44;28,83;0,00;21,54;21,59;25,63;25,10;
29.10.2009;15:22:25,0;28,01;30,44;28,83;0,00;21,52;21,59;25,63;25,10;
29.10.2009;15:22:25,0;28,01;30,44;28,83;0,00;21,52;21,59;25,63;25,10;
29.10.2009;15:22:25,0;28,01;30,44;28,83;0,00;21,52;21,59;25,63;25,10;
29.10.2009;15:22:25,0;28,01;30,44;28,83;0,00;21,52;21,59;25,63;25,10;
29.10.2009;15:22:25,0;28,01;30,44;28,83;0,00;21,52;21,59;25,63;25,10;
29.10.2009;15:22:26,0;28,01;30,44;28,83;0,00;21,52;21,59;25,63;25,10;
29.10.2009;15:22:26,0;28,01;30,44;28,83;0,00;21,52;21,59;25,63;25,10;
29.10.2009;15:22:26,0;27,98;30,41;28,76;0,00;21,52;21,59;25,63;25,10;
29.10.2009;15:22:26,0;28,01;30,44;28,83;0,00;21,52;21,62;25,63;25,10;
29.10.2009;15:22:26,0;28,01;30,44;28,83;0,00;21,52;21,59;25,63;25,10;
29.10.2009;15:22:26,0;28,01;30,44;28,83;0,00;21,52;21,62;25,63;25,10;
29.10.2009;15:22:26,0;28,01;30,44;28,83;0,00;21,52;21,59;25,63;25,10;
29.10.2009;15:22:26,0;28,01;30,44;28,83;0,00;21,52;21,62;25,63;25,10;
29.10.2009;15:22:26,0;28,01;30,44;28,83;0,00;21,52;21,62;25,63;25,10;
29.10.2009;15:22:26,0;28,01;30,44;28,83;0,00;21,54;21,62;25,63;25,10;
29.10.2009;15:22:26,0;28,01;30,44;28,83;0,00;21,54;21,59;25,63;25,10;
29.10.2009;15:22:26,0;28,01;30,44;28,83;0,00;21,52;21,62;25,63;25,10;
29.10.2009;15:22:27,0;27,98;30,41;28,80;0,00;21,54;21,59;25,63;25,10;
29.10.2009;15:22:27,0;28,01;30,44;28,83;0,00;21,54;21,59;25,63;25,10;
29.10.2009;15:22:27,0;28,01;30,44;28,83;0,00;21,52;21,59;25,63;25,10;
29.10.2009;15:22:27,0;28,01;30,44;28,83;0,00;21,54;21,59;25,63;25,10;
29.10.2009;15:22:27,0;28,01;30,44;28,83;0,00;21,52;21,59;25,63;25,10;
29.10.2009;15:22:27,0;28,01;30,44;28,83;0,00;21,54;21,59;25,63;25,10;
29.10.2009;15:22:27,0;28,01;30,44;28,83;0,00;21,52;21,59;25,63;25,10;
29.10.2009;15:22:27,0;28,01;30,44;28,83;0,00;21,52;21,59;25,63;25,10;
29.10.2009;15:22:28,0;28,01;30,44;28,83;0,00;21,52;21,59;25,63;25,10;
29.10.2009;15:22:28,0;28,01;30,44;28,83;0,00;21,52;21,59;25,63;25,10;
29.10.2009;15:22:28,0;27,64;30,01;28,43;0,00;21,54;21,59;25,63;25,10;
29.10.2009;15:22:28,0;28,01;30,44;28,83;0,00;21,52;21,62;25,63;25,10;
29.10.2009;15:22:28,0;28,01;30,44;28,83;0,00;21,52;21,59;25,63;25,10;
29.10.2009;15:22:28,0;28,01;30,44;28,83;0,00;21,52;21,59;25,63;25,10;
29.10.2009;15:22:28,0;28,01;30,44;28,83;0,00;21,52;21,62;25,63;25,10;
29.10.2009;15:22:28,0;28,01;30,44;28,83;0,00;21,52;21,59;25,63;25,10;
29.10.2009;15:22:28,0;28,01;30,44;28,83;0,00;21,52;21,62;25,63;25,10;
29.10.2009;15:22:28,0;28,01;30,44;28,83;0,00;21,52;21,59;25,63;25,10;
29.10.2009;15:22:28,0;28,01;30,44;28,83;0,00;21,52;21,62;25,63;25,10;
29.10.2009;15:22:28,0;28,01;30,44;28,83;0,00;21,52;21,59;25,63;25,10;
29.10.2009;15:22:29,0;27,98;30,41;28,80;0,00;21,52;21,59;25,63;25,10;
29.10.2009;15:22:29,0;28,01;30,44;28,83;0,00;21,52;21,59;25,63;25,10;
29.10.2009;15:22:29,0;28,01;30,44;28,83;0,00;21,52;21,62;25,63;25,10;
29.10.2009;15:22:29,0;28,01;30,44;28,83;0,00;21,52;21,62;25,63;25,10;
29.10.2009;15:22:29,0;28,01;30,44;28,83;0,00;21,52;21,59;25,63;25,10;
29.10.2009;15:22:29,0;28,01;30,44;28,83;0,00;21,52;21,59;25,63;25,10;
29.10.2009;15:22:29,0;28,01;30,44;28,83;0,00;21,52;21,62;25,63;25,10;
29.10.2009;15:22:29,0;28,01;30,44;28,83;0,00;21,52;21,59;25,63;25,10;
29.10.2009;15:22:30,0;28,01;30,44;28,83;0,00;21,54;21,59;25,63;25,10;
29.10.2009;15:22:30,0;28,01;30,44;28,83;0,00;21,52;21,59;25,63;25,10;
29.10.2009;15:22:30,0;27,98;30,41;28,80;0,00;21,52;21,62;25,63;25,10;
29.10.2009;15:22:30,0;28,01;30,44;28,83;0,00;21,52;21,62;25,63;25,10;
29.10.2009;15:22:30,0;27,79;30,19;28,60;0,00;21,52;21,59;25,63;25,10;
29.10.2009;15:22:30,0;28,01;30,44;28,83;0,00;21,52;21,59;25,63;25,10;
29.10.2009;15:22:30,0;28,01;30,44;28,83;0,00;21,52;21,59;25,63;25,10;
29.10.2009;15:22:30,0;28,01;30,44;28,83;0,00;21,52;21,59;25,63;25,10;
29.10.2009;15:22:30,0;28,01;30,44;28,83;0,00;21,52;21,62;25,63;25,10;
29.10.2009;15:22:30,0;28,01;30,44;28,83;0,00;21,54;21,59;25,63;25,10;
29.10.2009;15:22:30,0;28,01;30,44;28,83;0,00;21,54;21,59;25,63;25,10;
29.10.2009;15:22:30,0;28,01;30,44;28,83;0,00;21,52;21,59;25,63;25,10;
29.10.2009;15:22:31,0;27,98;30,41;28,80;0,00;21,54;21,59;25,63;25,10;
29.10.2009;15:22:31,0;28,01;30,44;28,83;0,00;21,52;21,62;25,63;25,10;
29.10.2009;15:22:31,0;27,70;30,08;28,50;0,00;21,52;21,62;25,63;25,10;
29.10.2009;15:22:31,0;28,01;30,44;28,83;0,00;21,52;21,62;25,63;25,10;
29.10.2009;15:22:31,0;28,01;30,44;28,83;0,00;21,52;21,59;25,63;25,10;
29.10.2009;15:22:31,0;28,01;30,44;28,83;0,00;21,52;21,59;25,63;25,10;
29.10.2009;15:22:31,0;28,01;30,44;28,83;0,00;21,52;21,62;25,63;25,10;
29.10.2009;15:22:31,0;28,01;30,44;28,83;0,00;21,52;21,62;25,63;25,10;
29.10.2009;15:22:32,0;28,01;30,44;28,83;0,00;21,52;21,59;25,63;25,10;
29.10.2009;15:22:32,0;28,01;30,44;28,83;0,00;21,52;21,59;25,63;25,10;
29.10.2009;15:22:32,0;27,98;30,41;28,80;0,00;21,52;21,59;25,63;25,10;
29.10.2009;15:22:32,0;28,01;30,44;28,83;0,00;21,52;21,62;25,63;25,10;
29.10.2009;15:22:32,0;27,57;29,93;28,40;0,00;21,54;21,59;25,63;25,10;
29.10.2009;15:22:32,0;28,01;30,44;28,83;0,00;21,52;21,62;25,63;25,10;
29.10.2009;15:22:32,0;28,01;30,44;28,83;0,00;21,54;21,59;25,63;25,10;
29.10.2009;15:22:32,0;28,01;30,44;28,83;0,00;21,52;21,62;25,63;25,10;
29.10.2009;15:22:32,0;28,01;30,44;28,83;0,00;21,52;21,59;25,63;25,10;
29.10.2009;15:22:32,0;28,01;30,44;28,83;0,00;21,52;21,59;25,63;25,10;
29.10.2009;15:22:32,0;28,01;30,44;28,83;0,00;21,52;21,59;25,63;25,10;
29.10.2009;15:22:32,0;28,01;30,44;28,83;0,00;21,52;21,62;25,63;25,10;
29.10.2009;15:22:33,0;27,57;29,93;28,37;0,00;21,52;21,62;25,63;25,10;
29.10.2009;15:22:33,0;28,01;30,44;28,83;0,00;21,54;21,59;25,63;25,10;
29.10.2009;15:22:33,0;27,88;30,26;28,66;0,00;21,54;21,59;25,63;25,10;
29.10.2009;15:22:33,0;28,01;30,44;28,83;0,00;21,52;21,59;25,63;25,10;
29.10.2009;15:22:33,0;28,01;30,44;28,83;0,00;21,52;21,62;25,63;25,10;
29.10.2009;15:22:33,0;28,01;30,44;28,83;0,00;21,54;21,59;25,63;25,10;
29.10.2009;15:22:33,0;28,01;30,44;28,83;0,00;21,52;21,59;25,60;25,10;
29.10.2009;15:22:33,0;28,01;30,44;28,83;0,00;21,54;21,59;25,63;25,10;
29.10.2009;15:22:34,0;28,01;30,44;28,83;0,00;21,52;21,62;25,63;25,10;
29.10.2009;15:22:34,0;28,01;30,44;28,83;0,00;21,52;21,59;25,63;25,10;
29.10.2009;15:22:34,0;27,95;30,33;28,73;0,00;21,52;21,62;25,63;25,10;
29.10.2009;15:22:34,0;28,01;30,44;28,83;0,00;21,54;21,59;25,63;25,10;
29.10.2009;15:22:34,0;27,67;30,08;28,50;0,00;21,52;21,59;25,63;25,10;
29.10.2009;15:22:34,0;28,01;30,44;28,83;0,00;21,54;21,59;25,63;25,10;
29.10.2009;15:22:34,0;28,01;30,44;28,83;0,00;21,52;21,59;25,63;25,10;
29.10.2009;15:22:34,0;28,01;30,44;28,83;0,00;21,52;21,62;25,63;25,10;
29.10.2009;15:22:34,0;28,01;30,44;28,83;0,00;21,52;21,62;25,63;25,10;
29.10.2009;15:22:34,0;28,01;30,44;28,83;0,00;21,54;21,59;25,63;25,10;
29.10.2009;15:22:34,0;28,01;30,44;28,83;0,00;21,52;21,62;25,63;25,10;
29.10.2009;15:22:34,0;28,01;30,44;28,83;0,00;21,54;21,59;25,63;25,10;
29.10.2009;15:22:35,0;27,98;30,37;28,80;0,00;21,52;21,62;25,63;25,10;
29.10.2009;15:22:35,0;28,01;30,44;28,83;0,00;21,54;21,59;25,63;25,10;
29.10.2009;15:22:35,0;27,88;30,30;28,70;0,00;21,52;21,62;25,63;25,10;
29.10.2009;15:22:35,0;28,01;30,44;28,83;0,00;21,52;21,59;25,63;25,10;
29.10.2009;15:22:35,0;28,01;30,44;28,83;0,00;21,54;21,62;25,63;25,10;
29.10.2009;15:22:35,0;28,01;30,44;28,83;0,00;21,54;21,59;25,63;25,10;
29.10.2009;15:22:35,0;28,01;30,44;28,83;0,00;21,54;21,62;25,63;25,10;
29.10.2009;15:22:35,0;28,01;30,44;28,83;0,00;21,52;21,62;25,63;25,10;
29.10.2009;15:22:36,0;28,01;30,44;28,83;0,00;21,52;21,62;25,63;25,10;
29.10.2009;15:22:36,0;28,01;30,44;28,83;0,00;21,52;21,62;25,63;25,10;
29.10.2009;15:22:36,0;27,91;30,33;28,73;0,00;21,52;21,59;25,63;25,10;
29.10.2009;15:22:36,0;28,01;30,44;28,83;0,00;21,52;21,62;25,63;25,10;
29.10.2009;15:22:36,0;28,01;30,44;28,83;0,00;21,52;21,59;25,63;25,10;
29.10.2009;15:22:36,0;28,01;30,44;28,83;0,00;21,52;21,59;25,63;25,10;
29.10.2009;15:22:36,0;28,01;30,44;28,83;0,00;21,54;21,62;25,63;25,10;
29.10.2009;15:22:36,0;28,01;30,44;28,83;0,00;21,52;21,62;25,63;25,10;
29.10.2009;15:22:36,0;28,01;30,44;28,83;0,00;21,52;21,62;25,63;25,10;
29.10.2009;15:22:36,0;28,01;30,44;28,83;0,00;21,52;21,59;25,63;25,10;
29.10.2009;15:22:36,0;28,01;30,44;28,83;0,00;21,54;21,62;25,63;25,10;
29.10.2009;15:22:36,0;28,01;30,44;28,83;0,00;21,52;21,59;25,63;25,10;
29.10.2009;15:22:37,0;27,98;30,41;28,80;0,00;21,52;21,62;25,63;25,10;
29.10.2009;15:22:37,0;28,01;30,44;28,83;0,00;21,54;21,59;25,63;25,10;
29.10.2009;15:22:37,0;28,01;30,44;28,83;0,00;21,52;21,59;25,63;25,10;
29.10.2009;15:22:37,0;28,01;30,44;28,83;0,00;21,52;21,62;25,63;25,10;
29.10.2009;15:22:37,0;28,01;30,44;28,83;0,00;21,54;21,59;25,63;25,10;
29.10.2009;15:22:37,0;28,01;30,44;28,83;0,00;21,52;21,62;25,63;25,10;
29.10.2009;15:22:37,0;28,01;30,44;28,83;0,00;21,52;21,62;25,63;25,10;
29.10.2009;15:22:37,0;28,01;30,44;28,83;0,00;21,52;21,62;25,63;25,10;
29.10.2009;15:22:38,0;28,01;30,44;28,83;0,00;21,52;21,59;25,63;25,10;
29.10.2009;15:22:38,0;28,01;30,44;28,83;0,00;21,52;21,62;25,63;25,10;
29.10.2009;15:22:38,0;28,01;30,44;28,83;0,00;21,52;21,62;25,63;25,10;
29.10.2009;15:22:38,0;28,01;30,44;28,83;0,00;21,52;21,59;25,63;25,10;
29.10.2009;15:22:38,0;28,01;30,44;28,83;0,00;21,52;21,62;25,63;25,10;
29.10.2009;15:22:38,0;28,01;30,44;28,83;0,00;21,54;21,59;25,63;25,10;
29.10.2009;15:22:38,0;28,01;30,44;28,83;0,00;21,54;21,59;25,63;25,10;
29.10.2009;15:22:38,0;28,01;30,44;28,83;0,00;21,52;21,59;25,63;25,10;
29.10.2009;15:22:38,0;28,01;30,44;28,83;0,00;21,52;21,62;25,63;25,10;
29.10.2009;15:22:38,0;28,01;30,44;28,83;0,00;21,52;21,59;25,63;25,10;
29.10.2009;15:22:38,0;28,01;30,44;28,83;0,00;21,52;21,62;25,63;25,10;
29.10.2009;15:22:38,0;28,01;30,44;28,83;0,00;21,54;21,62;25,63;25,10;
29.10.2009;15:22:39,0;27,95;30,37;28,76;0,00;21,54;21,62;25,63;25,10;
29.10.2009;15:22:39,0;28,01;30,44;28,83;0,00;21,52;21,62;25,63;25,10;
29.10.2009;15:22:39,0;28,01;30,41;28,83;0,00;21,54;21,62;25,63;25,10;
29.10.2009;15:22:39,0;28,01;30,44;28,83;0,00;21,52;21,62;25,63;25,10;
29.10.2009;15:22:39,0;28,01;30,44;28,83;0,00;21,52;21,62;25,63;25,10;
29.10.2009;15:22:39,0;28,01;30,44;28,83;0,00;21,54;21,62;25,63;25,10;
29.10.2009;15:22:39,0;28,01;30,44;28,83;0,00;21,52;21,62;25,63;25,10;
29.10.2009;15:22:39,0;28,01;30,44;28,83;0,00;21,54;21,62;25,63;25,10;
29.10.2009;15:22:40,0;28,01;30,44;28,83;0,00;21,52;21,59;25,63;25,10;
29.10.2009;15:22:40,0;28,01;30,44;28,83;0,00;21,54;21,59;25,63;25,10;
29.10.2009;15:22:40,0;27,91;30,33;28,73;0,00;21,52;21,62;25,63;25,10;
29.10.2009;15:22:40,0;28,01;30,44;28,83;0,00;21,54;21,62;25,63;25,10;
29.10.2009;15:22:40,0;28,01;30,44;28,83;0,00;21,52;21,62;25,63;25,10;
29.10.2009;15:22:40,0;28,01;30,44;28,83;0,00;21,54;21,59;25,63;25,10;
29.10.2009;15:22:40,0;28,01;30,44;28,83;0,00;21,54;21,62;25,63;25,10;
29.10.2009;15:22:40,0;28,01;30,44;28,83;0,00;21,52;21,59;25,63;25,10;
29.10.2009;15:22:40,0;28,01;30,44;28,83;0,00;21,52;21,62;25,63;25,10;
29.10.2009;15:22:40,0;28,01;30,44;28,83;0,00;21,54;21,59;25,63;25,10;
29.10.2009;15:22:40,0;28,01;30,44;28,83;0,00;21,54;21,62;25,63;25,10;
29.10.2009;15:22:40,0;28,01;30,44;28,83;0,00;21,54;21,59;25,63;25,10;
29.10.2009;15:22:41,0;27,98;30,41;28,80;0,00;21,52;21,62;25,63;25,10;
29.10.2009;15:22:41,0;28,01;30,44;28,83;0,00;21,52;21,62;25,63;25,10;
29.10.2009;15:22:41,0;28,01;30,44;28,83;0,00;21,54;21,62;25,63;25,10;
29.10.2009;15:22:41,0;28,01;30,44;28,83;0,00;21,54;21,59;25,63;25,10;
29.10.2009;15:22:41,0;28,01;30,44;28,83;0,00;21,52;21,62;25,63;25,10;
29.10.2009;15:22:41,0;28,01;30,44;28,83;0,00;21,54;21,59;25,63;25,10;
29.10.2009;15:22:41,0;28,01;30,44;28,83;0,00;21,52;21,62;25,63;25,10;
29.10.2009;15:22:41,0;28,01;30,44;28,83;0,00;21,54;21,59;25,63;25,10;
29.10.2009;15:22:42,0;28,01;30,44;28,83;0,00;21,52;21,62;25,63;25,10;
29.10.2009;15:22:42,0;28,01;30,44;28,83;0,00;21,52;21,62;25,63;25,10;
29.10.2009;15:22:42,0;27,95;30,37;28,76;0,00;21,52;21,62;25,63;25,10;
29.10.2009;15:22:42,0;28,01;30,44;28,83;0,00;21,52;21,62;25,63;25,10;
29.10.2009;15:22:42,0;28,01;30,44;28,83;0,00;21,52;21,59;25,63;25,10;
29.10.2009;15:22:42,0;28,01;30,44;28,83;0,00;21,54;21,62;25,63;25,10;
29.10.2009;15:22:42,0;28,01;30,44;28,83;0,00;21,52;21,59;25,63;25,10;
29.10.2009;15:22:42,0;28,01;30,44;28,83;0,00;21,52;21,59;25,63;25,10;
29.10.2009;15:22:42,0;28,01;30,44;28,83;0,00;21,52;21,59;25,63;25,10;
29.10.2009;15:22:42,0;28,01;30,44;28,83;0,00;21,54;21,59;25,63;25,10;
29.10.2009;15:22:42,0;28,01;30,44;28,83;0,00;21,52;21,62;25,63;25,10;
29.10.2009;15:22:42,0;28,01;30,44;28,83;0,00;21,54;21,62;25,63;25,10;
29.10.2009;15:22:43,0;28,01;30,44;28,83;0,00;21,52;21,62;25,63;25,10;
29.10.2009;15:22:43,0;28,01;30,44;28,83;0,00;21,54;21,59;25,63;25,10;
29.10.2009;15:22:43,0;28,01;30,44;28,83;0,00;21,52;21,62;25,63;25,10;
29.10.2009;15:22:43,0;28,01;30,44;28,83;0,00;21,54;21,62;25,63;25,10;
29.10.2009;15:22:43,0;28,01;30,44;28,83;0,00;21,54;21,62;25,63;25,10;
29.10.2009;15:22:43,0;28,01;30,44;28,83;0,00;21,52;21,62;25,63;25,10;
29.10.2009;15:22:43,0;28,01;30,44;28,83;0,00;21,52;21,62;25,63;25,10;
29.10.2009;15:22:43,0;28,01;30,44;28,83;0,00;21,52;21,62;25,63;25,10;
29.10.2009;15:22:44,0;28,01;30,44;28,83;0,00;21,54;21,62;25,63;25,10;
29.10.2009;15:22:44,0;28,01;30,44;28,83;0,00;21,54;21,62;25,63;25,10;
29.10.2009;15:22:44,0;27,95;30,37;28,76;0,00;21,54;21,59;25,63;25,10;
29.10.2009;15:22:44,0;28,01;30,44;28,83;0,00;21,54;21,59;25,63;25,10;
29.10.2009;15:22:44,0;28,01;30,44;28,83;0,00;21,54;21,62;25,63;25,10;
29.10.2009;15:22:44,0;28,01;30,44;28,83;0,00;21,52;21,62;25,63;25,10;
29.10.2009;15:22:44,0;28,01;30,44;28,83;0,00;21,54;21,62;25,63;25,10;
29.10.2009;15:22:44,0;28,01;30,44;28,83;0,00;21,54;21,59;25,63;25,10;
29.10.2009;15:22:44,0;28,01;30,44;28,83;0,00;21,52;21,62;25,63;25,10;
29.10.2009;15:22:44,0;28,01;30,44;28,83;0,00;21,52;21,62;25,63;25,10;
29.10.2009;15:22:44,0;28,01;30,44;28,83;0,00;21,54;21,62;25,63;25,10;
29.10.2009;15:22:44,0;28,01;30,44;28,83;0,00;21,52;21,62;25,63;25,10;
29.10.2009;15:22:45,0;27,98;30,41;28,76;0,00;21,54;21,59;25,63;25,10;
29.10.2009;15:22:45,0;28,01;30,44;28,83;0,00;21,52;21,62;25,63;25,10;
29.10.2009;15:22:45,0;27,98;30,41;28,83;0,00;21,54;21,62;25,63;25,10;
29.10.2009;15:22:45,0;28,01;30,44;28,83;0,00;21,54;21,62;25,66;25,10;
29.10.2009;15:22:45,0;28,01;30,44;28,83;0,00;21,54;21,62;25,63;25,10;
29.10.2009;15:22:45,0;28,01;30,44;28,83;0,00;21,52;21,62;25,63;25,10;
29.10.2009;15:22:45,0;28,01;30,44;28,83;0,00;21,54;21,62;25,63;25,10;
29.10.2009;15:22:45,0;28,01;30,44;28,83;0,00;21,52;21,59;25,66;25,10;
29.10.2009;15:22:46,0;28,01;30,44;28,83;0,00;21,52;21,62;25,63;25,10;
29.10.2009;15:22:46,0;28,01;30,44;28,83;0,00;21,52;21,59;25,63;25,10;
29.10.2009;15:22:46,0;27,88;30,26;28,66;0,00;21,52;21,62;25,63;25,10;
29.10.2009;15:22:46,0;28,01;30,44;28,83;0,00;21,54;21,59;25,63;25,10;
29.10.2009;15:22:46,0;28,01;30,44;28,83;0,00;21,52;21,62;25,63;25,10;
29.10.2009;15:22:46,0;28,01;30,44;28,83;0,00;21,52;21,62;25,63;25,10;
29.10.2009;15:22:46,0;28,01;30,44;28,83;0,00;21,54;21,59;25,63;25,10;
29.10.2009;15:22:46,0;28,01;30,44;28,83;0,00;21,52;21,62;25,63;25,10;
29.10.2009;15:22:46,0;28,01;30,44;28,83;0,00;21,54;21,62;25,66;25,10;
29.10.2009;15:22:46,0;28,01;30,44;28,83;0,00;21,54;21,59;25,63;25,10;
29.10.2009;15:22:46,0;28,01;30,44;28,83;0,00;21,52;21,62;25,63;25,10;
29.10.2009;15:22:46,0;28,01;30,44;28,83;0,00;21,52;21,62;25,63;25,10;
29.10.2009;15:22:47,0;27,98;30,41;28,80;0,00;21,54;21,62;25,63;25,10;
29.10.2009;15:22:47,0;28,01;30,44;28,83;0,00;21,54;21,62;25,63;25,10;
29.10.2009;15:22:47,0;28,01;30,44;28,83;0,00;21,54;21,62;25,63;25,10;
29.10.2009;15:22:47,0;28,01;30,44;28,83;0,00;21,52;21,62;25,63;25,10;
29.10.2009;15:22:47,0;28,01;30,44;28,83;0,00;21,52;21,62;25,63;25,10;
29.10.2009;15:22:47,0;28,01;30,44;28,83;0,00;21,54;21,62;25,63;25,10;
29.10.2009;15:22:47,0;28,01;30,44;28,83;0,00;21,54;21,62;25,63;25,10;
29.10.2009;15:22:47,0;28,01;30,44;28,83;0,00;21,54;21,62;25,63;25,10;
29.10.2009;15:22:48,0;28,01;30,44;28,83;0,00;21,52;21,62;25,63;25,10;
29.10.2009;15:22:48,0;28,01;30,44;28,83;0,00;21,54;21,62;25,63;25,10;
29.10.2009;15:22:48,0;28,01;30,44;28,83;0,00;21,52;21,62;25,66;25,10;
29.10.2009;15:22:48,0;28,01;30,44;28,83;0,00;21,52;21,62;25,66;25,10;
29.10.2009;15:22:48,0;28,01;30,44;28,83;0,00;21,54;21,59;25,63;25,10;
29.10.2009;15:22:48,0;28,01;30,44;28,83;0,00;21,52;21,62;25,66;25,10;
29.10.2009;15:22:48,0;28,01;30,44;28,83;0,00;21,54;21,62;25,63;25,10;
29.10.2009;15:22:48,0;28,01;30,44;28,83;0,00;21,52;21,62;25,63;25,10;
29.10.2009;15:22:48,0;28,01;30,44;28,83;0,00;21,54;21,62;25,63;25,10;
29.10.2009;15:22:48,0;28,01;30,44;28,83;0,00;21,54;21,62;25,66;25,10;
29.10.2009;15:22:48,0;28,01;30,44;28,83;0,00;21,52;21,62;25,63;25,10;
29.10.2009;15:22:48,0;28,01;30,44;28,83;0,00;21,54;21,62;25,63;25,10;
29.10.2009;15:22:49,0;27,98;30,37;28,76;0,00;21,52;21,62;25,63;25,10;
29.10.2009;15:22:49,0;28,01;30,44;28,83;0,00;21,54;21,59;25,66;25,10;
29.10.2009;15:22:49,0;28,01;30,44;28,83;0,00;21,52;21,62;25,63;25,10;
29.10.2009;15:22:49,0;28,01;30,44;28,83;0,00;21,54;21,62;25,63;25,10;
29.10.2009;15:22:49,0;28,01;30,44;28,83;0,00;21,54;21,62;25,63;25,10;
29.10.2009;15:22:49,0;28,01;30,44;28,83;0,00;21,54;21,62;25,63;25,10;
29.10.2009;15:22:49,0;28,01;30,44;28,83;0,00;21,54;21,62;25,63;25,10;
29.10.2009;15:22:49,0;28,01;30,44;28,83;0,00;21,54;21,59;25,66;25,10;
29.10.2009;15:22:50,0;28,01;30,44;28,83;0,00;21,52;21,59;25,66;25,10;
29.10.2009;15:22:50,0;28,01;30,44;28,83;0,00;21,54;21,62;25,63;25,10;
29.10.2009;15:22:50,0;27,95;30,37;28,73;0,00;21,52;21,62;25,63;25,10;
29.10.2009;15:22:50,0;28,01;30,44;28,83;0,00;21,52;21,62;25,63;25,10;
29.10.2009;15:22:50,0;28,01;30,44;28,83;0,00;21,54;21,62;25,63;25,10;
29.10.2009;15:22:50,0;28,01;30,44;28,83;0,00;21,52;21,62;25,63;25,10;
29.10.2009;15:22:50,0;28,01;30,44;28,83;0,00;21,52;21,62;25,63;25,10;
29.10.2009;15:22:50,0;28,01;30,44;28,83;0,00;21,52;21,62;25,66;25,10;
29.10.2009;15:22:50,0;28,01;30,44;28,83;0,00;21,54;21,62;25,63;25,10;
29.10.2009;15:22:50,0;28,01;30,44;28,83;0,00;21,54;21,62;25,63;25,10;
29.10.2009;15:22:50,0;28,01;30,44;28,83;0,00;21,54;21,62;25,63;25,10;
29.10.2009;15:22:50,0;28,01;30,44;28,83;0,00;21,54;21,62;25,66;25,10;
29.10.2009;15:22:51,0;27,98;30,41;28,80;0,00;21,52;21,59;25,63;25,10;
29.10.2009;15:22:51,0;28,01;30,44;28,83;0,00;21,52;21,62;25,66;25,10;
29.10.2009;15:22:51,0;27,98;30,41;28,80;0,00;21,54;21,62;25,63;25,10;
29.10.2009;15:22:51,0;28,01;30,44;28,83;0,00;21,52;21,62;25,63;25,10;
29.10.2009;15:22:51,0;28,01;30,44;28,83;0,00;21,52;21,62;25,63;25,10;
29.10.2009;15:22:51,0;28,01;30,44;28,83;0,00;21,52;21,62;25,63;25,10;
29.10.2009;15:22:51,0;28,01;30,44;28,83;0,00;21,52;21,62;25,66;25,10;
29.10.2009;15:22:51,0;28,01;30,44;28,83;0,00;21,54;21,59;25,63;25,10;
29.10.2009;15:22:52,0;28,01;30,44;28,83;0,00;21,52;21,62;25,63;25,10;
29.10.2009;15:22:52,0;28,01;30,44;28,83;0,00;21,52;21,62;25,63;25,10;
29.10.2009;15:22:52,0;27,91;30,33;28,70;0,00;21,54;21,62;25,63;25,10;
29.10.2009;15:22:52,0;28,01;30,44;28,83;0,00;21,54;21,62;25,63;25,10;
29.10.2009;15:22:52,0;28,01;30,44;28,83;0,00;21,52;21,62;25,63;25,10;
29.10.2009;15:22:52,0;28,01;30,44;28,83;0,00;21,54;21,62;25,66;25,10;
29.10.2009;15:22:52,0;28,01;30,44;28,83;0,00;21,52;21,62;25,66;25,10;
29.10.2009;15:22:52,0;28,01;30,44;28,83;0,00;21,52;21,62;25,63;25,10;
29.10.2009;15:22:52,0;28,01;30,44;28,83;0,00;21,52;21,62;25,66;25,10;
29.10.2009;15:22:52,0;28,01;30,44;28,83;0,00;21,52;21,62;25,66;25,10;
29.10.2009;15:22:52,0;28,01;30,44;28,83;0,00;21,52;21,62;25,63;25,10;
29.10.2009;15:22:52,0;28,01;30,44;28,83;0,00;21,52;21,62;25,66;25,10;
29.10.2009;15:22:53,0;28,01;30,41;28,80;0,00;21,54;21,62;25,63;25,10;
29.10.2009;15:22:53,0;28,01;30,44;28,83;0,00;21,52;21,62;25,63;25,10;
29.10.2009;15:22:53,0;28,01;30,44;28,83;0,00;21,54;21,62;25,63;25,10;
29.10.2009;15:22:53,0;28,01;30,44;28,83;0,00;21,54;21,62;25,63;25,10;
29.10.2009;15:22:53,0;28,01;30,44;28,83;0,00;21,54;21,62;25,63;25,10;
29.10.2009;15:22:53,0;28,01;30,44;28,83;0,00;21,52;21,62;25,66;25,10;
29.10.2009;15:22:53,0;28,01;30,44;28,83;0,00;21,52;21,62;25,66;25,10;
29.10.2009;15:22:53,0;28,01;30,44;28,83;0,00;21,52;21,62;25,63;25,10;
29.10.2009;15:22:54,0;28,01;30,44;28,83;0,00;21,54;21,62;25,63;25,10;
29.10.2009;15:22:54,0;28,01;30,44;28,83;0,00;21,54;21,62;25,66;25,10;
29.10.2009;15:22:54,0;27,91;30,30;28,73;0,00;21,54;21,62;25,63;25,10;
29.10.2009;15:22:54,0;28,01;30,44;28,83;0,00;21,54;21,62;25,66;25,10;
29.10.2009;15:22:54,0;28,01;30,44;28,83;0,00;21,54;21,62;25,63;25,10;
29.10.2009;15:22:54,0;28,01;30,44;28,83;0,00;21,54;21,59;25,66;25,10;
29.10.2009;15:22:54,0;28,01;30,44;28,83;0,00;21,54;21,62;25,66;25,10;
29.10.2009;15:22:54,0;28,01;30,44;28,83;0,00;21,54;21,62;25,63;25,10;
29.10.2009;15:22:54,0;28,01;30,44;28,83;0,00;21,54;21,62;25,63;25,10;
29.10.2009;15:22:54,0;28,01;30,44;28,83;0,00;21,52;21,62;25,63;25,10;
29.10.2009;15:22:54,0;28,01;30,44;28,83;0,00;21,54;21,62;25,63;25,10;
29.10.2009;15:22:54,0;28,01;30,44;28,83;0,00;21,54;21,62;25,63;25,10;
29.10.2009;15:22:55,0;28,01;30,44;28,83;0,00;21,52;21,62;25,66;25,10;
29.10.2009;15:22:55,0;28,01;30,44;28,83;0,00;21,52;21,62;25,66;25,10;
29.10.2009;15:22:55,0;28,01;30,44;28,83;0,00;21,52;21,62;25,66;25,10;
29.10.2009;15:22:55,0;28,01;30,44;28,83;0,00;21,54;21,59;25,63;25,10;
29.10.2009;15:22:55,0;28,01;30,44;28,83;0,00;21,54;21,59;25,66;25,10;
29.10.2009;15:22:55,0;28,01;30,44;28,83;0,00;21,54;21,62;25,63;25,10;
29.10.2009;15:22:55,0;28,01;30,44;28,83;0,00;21,54;21,62;25,63;25,10;
29.10.2009;15:22:55,0;28,01;30,44;28,83;0,00;21,52;21,62;25,66;25,10;
29.10.2009;15:22:56,0;28,01;30,44;28,83;0,00;21,54;21,62;25,63;25,10;
29.10.2009;15:22:56,0;28,01;30,44;28,83;0,00;21,54;21,59;25,66;25,10;
29.10.2009;15:22:56,0;27,91;30,33;28,73;0,00;21,54;21,62;25,63;25,10;
29.10.2009;15:22:56,0;28,01;30,44;28,83;0,00;21,54;21,62;25,63;25,10;
29.10.2009;15:22:56,0;27,98;30,41;28,80;0,00;21,54;21,62;25,63;25,10;
29.10.2009;15:22:56,0;28,01;30,44;28,83;0,00;21,54;21,62;25,66;25,10;
29.10.2009;15:22:56,0;28,01;30,44;28,83;0,00;21,54;21,62;25,63;25,10;
29.10.2009;15:22:56,0;28,01;30,44;28,83;0,00;21,54;21,62;25,66;25,10;
29.10.2009;15:22:56,0;28,01;30,44;28,83;0,00;21,52;21,62;25,66;25,10;
29.10.2009;15:22:56,0;28,01;30,44;28,83;0,00;21,54;21,62;25,66;25,10;
29.10.2009;15:22:56,0;28,01;30,44;28,83;0,00;21,54;21,62;25,66;25,10;
29.10.2009;15:22:56,0;28,01;30,44;28,83;0,00;21,54;21,62;25,63;25,10;
29.10.2009;15:22:57,0;27,98;30,41;28,80;0,00;21,52;21,62;25,63;25,10;
29.10.2009;15:22:57,0;28,01;30,44;28,83;0,00;21,52;21,62;25,66;25,10;
29.10.2009;15:22:57,0;28,01;30,41;28,80;0,00;21,54;21,62;25,63;25,10;
29.10.2009;15:22:57,0;28,01;30,44;28,83;0,00;21,54;21,59;25,63;25,10;
29.10.2009;15:22:57,0;28,01;30,44;28,83;0,00;21,54;21,59;25,66;25,10;
29.10.2009;15:22:57,0;28,01;30,44;28,83;0,00;21,52;21,62;25,63;25,10;
29.10.2009;15:22:57,0;28,01;30,44;28,83;0,00;21,54;21,59;25,63;25,10;
29.10.2009;15:22:57,0;28,01;30,44;28,83;0,00;21,54;21,62;25,66;25,10;
29.10.2009;15:22:58,0;28,01;30,44;28,83;0,00;21,54;21,62;25,63;25,10;
29.10.2009;15:22:58,0;28,01;30,44;28,83;0,00;21,54;21,59;25,63;25,10;
29.10.2009;15:22:58,0;27,98;30,41;28,80;0,00;21,52;21,62;25,66;25,10;
29.10.2009;15:22:58,0;28,01;30,44;28,83;0,00;21,54;21,62;25,66;25,10;
29.10.2009;15:22:58,0;28,01;30,44;28,83;0,00;21,54;21,62;25,66;25,10;
29.10.2009;15:22:58,0;28,01;30,44;28,83;0,00;21,52;21,62;25,63;25,10;
29.10.2009;15:22:58,0;28,01;30,44;28,83;0,00;21,54;21,62;25,63;25,10;
29.10.2009;15:22:58,0;28,01;30,44;28,83;0,00;21,54;21,62;25,66;25,10;
29.10.2009;15:22:58,0;28,01;30,44;28,83;0,00;21,54;21,62;25,66;25,10;
29.10.2009;15:22:58,0;28,01;30,44;28,83;0,00;21,54;21,62;25,66;25,10;
29.10.2009;15:22:58,0;28,01;30,44;28,83;0,00;21,54;21,62;25,63;25,10;
29.10.2009;15:22:58,0;28,01;30,44;28,83;0,00;21,52;21,62;25,63;25,10;
29.10.2009;15:22:59,0;27,95;30,33;28,76;0,00;21,54;21,62;25,63;25,10;
29.10.2009;15:22:59,0;28,01;30,44;28,83;0,00;21,54;21,62;25,63;25,10;
29.10.2009;15:22:59,0;28,01;30,44;28,83;0,00;21,52;21,62;25,66;25,10;
29.10.2009;15:22:59,0;28,01;30,44;28,83;0,00;21,54;21,62;25,66;25,10;
29.10.2009;15:22:59,0;28,01;30,44;28,83;0,00;21,54;21,62;25,66;25,10;
29.10.2009;15:22:59,0;28,01;30,44;28,83;0,00;21,54;21,62;25,63;25,10;
29.10.2009;15:22:59,0;28,01;30,44;28,83;0,00;21,54;21,59;25,66;25,10;
29.10.2009;15:22:59,0;28,01;30,44;28,83;0,00;21,54;21,62;25,66;25,10;
29.10.2009;15:23:00,0;28,01;30,44;28,83;0,00;21,54;21,62;25,66;25,10;
29.10.2009;15:23:00,0;28,01;30,44;28,83;0,00;21,54;21,62;25,66;25,10;
29.10.2009;15:23:00,0;27,88;30,30;28,70;0,00;21,54;21,62;25,66;25,10;
29.10.2009;15:23:00,0;28,01;30,44;28,83;0,00;21,54;21,62;25,66;25,10;
29.10.2009;15:23:00,0;28,01;30,44;28,83;0,00;21,54;21,59;25,66;25,10;
29.10.2009;15:23:00,0;28,01;30,44;28,83;0,00;21,52;21,62;25,66;25,10;
29.10.2009;15:23:00,0;28,01;30,44;28,83;0,00;21,52;21,62;25,66;25,10;
29.10.2009;15:23:00,0;28,01;30,44;28,83;0,00;21,54;21,62;25,63;25,10;
29.10.2009;15:23:00,0;28,01;30,44;28,83;0,00;21,54;21,62;25,66;25,10;
29.10.2009;15:23:00,0;28,01;30,44;28,83;0,00;21,54;21,62;25,63;25,10;
29.10.2009;15:23:00,0;28,01;30,44;28,83;0,00;21,54;21,59;25,66;25,10;
29.10.2009;15:23:00,0;28,01;30,44;28,83;0,00;21,52;21,62;25,66;25,10;
29.10.2009;15:23:01,0;27,98;30,41;28,80;0,00;21,52;21,62;25,66;25,10;
29.10.2009;15:23:01,0;28,01;30,44;28,83;0,00;21,54;21,62;25,66;25,10;
29.10.2009;15:23:01,0;28,01;30,44;28,83;0,00;21,54;21,62;25,66;25,10;
29.10.2009;15:23:01,0;28,01;30,44;28,83;0,00;21,54;21,62;25,66;25,10;
29.10.2009;15:23:01,0;28,01;30,44;28,83;0,00;21,54;21,62;25,66;25,10;
29.10.2009;15:23:01,0;28,01;30,44;28,83;0,00;21,54;21,62;25,63;25,10;
29.10.2009;15:23:01,0;28,01;30,44;28,83;0,00;21,54;21,62;25,66;25,10;
29.10.2009;15:23:01,0;28,01;30,44;28,83;0,00;21,54;21,62;25,66;25,10;
29.10.2009;15:23:02,0;28,01;30,44;28,83;0,00;21,54;21,62;25,63;25,10;
29.10.2009;15:23:02,0;28,01;30,44;28,83;0,00;21,54;21,62;25,66;25,10;
29.10.2009;15:23:02,0;27,95;30,37;28,73;0,00;21,54;21,62;25,66;25,10;
29.10.2009;15:23:02,0;28,01;30,44;28,83;0,00;21,54;21,62;25,66;25,10;
29.10.2009;15:23:02,0;28,01;30,44;28,83;0,00;21,54;21,62;25,66;25,10;
29.10.2009;15:23:02,0;28,01;30,44;28,83;0,00;21,54;21,62;25,66;25,10;
29.10.2009;15:23:02,0;28,01;30,44;28,83;0,00;21,54;21,62;25,66;25,10;
29.10.2009;15:23:02,0;28,01;30,44;28,83;0,00;21,52;21,62;25,66;25,10;
29.10.2009;15:23:02,0;28,01;30,44;28,83;0,00;21,54;21,62;25,66;25,10;
29.10.2009;15:23:02,0;28,01;30,44;28,83;0,00;21,52;21,62;25,66;25,10;
29.10.2009;15:23:02,0;28,01;30,44;28,83;0,00;21,54;21,62;25,66;25,10;
29.10.2009;15:23:02,0;28,01;30,44;28,83;0,00;21,54;21,62;25,66;25,10;
29.10.2009;15:23:03,0;28,01;30,44;28,83;0,00;21,54;21,62;25,66;25,10;
29.10.2009;15:23:03,0;28,01;30,44;28,83;0,00;21,54;21,62;25,66;25,10;
29.10.2009;15:23:03,0;27,98;30,41;28,80;0,00;21,52;21,62;25,66;25,10;
29.10.2009;15:23:03,0;28,01;30,44;28,83;0,00;21,52;21,62;25,63;25,10;
29.10.2009;15:23:03,0;28,01;30,44;28,83;0,00;21,54;21,62;25,66;25,10;
29.10.2009;15:23:03,0;28,01;30,44;28,83;0,00;21,54;21,62;25,66;25,10;
29.10.2009;15:23:03,0;28,01;30,44;28,83;0,00;21,54;21,62;25,66;25,10;
29.10.2009;15:23:03,0;28,01;30,44;28,83;0,00;21,54;21,62;25,66;25,10;
29.10.2009;15:23:04,0;28,01;30,44;28,83;0,00;21,54;21,59;25,66;25,10;
29.10.2009;15:23:04,0;28,01;30,44;28,83;0,00;21,54;21,62;25,66;25,10;
29.10.2009;15:23:04,0;27,91;30,33;28,73;0,00;21,54;21,62;25,66;25,10;
29.10.2009;15:23:04,0;28,01;30,44;28,83;0,00;21,54;21,62;25,66;25,10;
29.10.2009;15:23:04,0;28,01;30,44;28,83;0,00;21,54;21,62;25,66;25,10;
29.10.2009;15:23:04,0;28,01;30,44;28,83;0,00;21,52;21,62;25,66;25,10;
29.10.2009;15:23:04,0;28,01;30,44;28,83;0,00;21,54;21,62;25,66;25,10;
29.10.2009;15:23:04,0;28,01;30,44;28,83;0,00;21,54;21,62;25,66;25,10;
29.10.2009;15:23:04,0;28,01;30,44;28,83;0,00;21,54;21,62;25,66;25,10;
29.10.2009;15:23:04,0;28,01;30,44;28,83;0,00;21,54;21,62;25,66;25,10;
29.10.2009;15:23:04,0;28,01;30,44;28,83;0,00;21,54;21,62;25,66;25,10;
29.10.2009;15:23:04,0;28,01;30,44;28,83;0,00;21,54;21,62;25,66;25,10;
29.10.2009;15:23:05,0;27,98;30,41;28,80;0,00;21,54;21,62;25,66;25,10;
29.10.2009;15:23:05,0;28,01;30,44;28,83;0,00;21,54;21,62;25,66;25,10;
29.10.2009;15:23:05,0;28,01;30,44;28,83;0,00;21,54;21,62;25,66;25,10;
29.10.2009;15:23:05,0;28,01;30,44;28,83;0,00;21,54;21,62;25,66;25,10;
29.10.2009;15:23:05,0;28,01;30,44;28,83;0,00;21,54;21,62;25,63;25,10;
29.10.2009;15:23:05,0;28,01;30,44;28,83;0,00;21,54;21,62;25,66;25,10;
29.10.2009;15:23:05,0;28,01;30,44;28,83;0,00;21,52;21,62;25,66;25,10;
29.10.2009;15:23:05,0;28,01;30,44;28,83;0,00;21,54;21,62;25,66;25,10;
29.10.2009;15:23:06,0;28,01;30,44;28,83;0,00;21,54;21,62;25,66;25,10;
29.10.2009;15:23:06,0;28,01;30,44;28,83;0,00;21,54;21,62;25,66;25,10;
29.10.2009;15:23:06,0;27,91;30,33;28,73;0,00;21,54;21,62;25,66;25,10;
29.10.2009;15:23:06,0;28,01;30,44;28,83;0,00;21,52;21,62;25,66;25,10;
29.10.2009;15:23:06,0;28,01;30,44;28,83;0,00;21,54;21,62;25,66;25,10;
29.10.2009;15:23:06,0;28,01;30,44;28,83;0,00;21,54;21,62;25,66;25,10;
29.10.2009;15:23:06,0;28,01;30,44;28,83;0,00;21,54;21,62;25,66;25,10;
29.10.2009;15:23:06,0;28,01;30,44;28,83;0,00;21,54;21,62;25,66;25,10;
29.10.2009;15:23:06,0;28,01;30,44;28,83;0,00;21,54;21,62;25,63;25,10;
29.10.2009;15:23:06,0;28,01;30,44;28,83;0,00;21,54;21,62;25,66;25,10;
29.10.2009;15:23:06,0;28,01;30,44;28,83;0,00;21,54;21,62;25,66;25,10;
29.10.2009;15:23:06,0;28,01;30,44;28,83;0,00;21,54;21,62;25,66;25,10;
29.10.2009;15:23:07,0;27,98;30,41;28,80;0,00;21,54;21,62;25,66;25,10;
29.10.2009;15:23:07,0;28,01;30,44;28,83;0,00;21,54;21,62;25,66;25,10;
29.10.2009;15:23:07,0;28,01;30,44;28,83;0,00;21,52;21,62;25,66;25,10;
29.10.2009;15:23:07,0;28,01;30,44;28,83;0,00;21,52;21,62;25,66;25,10;
29.10.2009;15:23:07,0;28,01;30,44;28,83;0,00;21,54;21,62;25,66;25,10;
29.10.2009;15:23:07,0;28,01;30,44;28,83;0,00;21,54;21,62;25,66;25,10;
29.10.2009;15:23:07,0;28,01;30,44;28,83;0,00;21,54;21,62;25,66;25,10;
29.10.2009;15:23:07,0;28,01;30,44;28,83;0,00;21,54;21,62;25,66;25,10;
29.10.2009;15:23:08,0;28,01;30,44;28,83;0,00;21,52;21,62;25,66;25,10;
29.10.2009;15:23:08,0;28,01;30,44;28,83;0,00;21,54;21,62;25,66;25,10;
29.10.2009;15:23:08,0;27,70;30,12;28,50;0,00;21,52;21,62;25,66;25,10;
29.10.2009;15:23:08,0;28,01;30,44;28,83;0,00;21,54;21,62;25,66;25,10;
29.10.2009;15:23:08,0;27,98;30,41;28,83;0,00;21,54;21,62;25,66;25,10;
29.10.2009;15:23:08,0;28,01;30,44;28,83;0,00;21,52;21,62;25,66;25,10;
29.10.2009;15:23:08,0;28,01;30,44;28,83;0,00;21,54;21,62;25,66;25,10;
29.10.2009;15:23:08,0;28,01;30,44;28,83;0,00;21,54;21,62;25,66;25,10;
29.10.2009;15:23:08,0;28,01;30,44;28,83;0,00;21,54;21,62;25,66;25,10;
29.10.2009;15:23:08,0;28,01;30,44;28,83;0,00;21,54;21,62;25,66;25,10;
29.10.2009;15:23:08,0;28,01;30,44;28,83;0,00;21,54;21,62;25,66;25,10;
29.10.2009;15:23:08,0;28,01;30,44;28,83;0,00;21,54;21,62;25,66;25,10;
29.10.2009;15:23:09,0;27,88;30,30;28,70;0,00;21,54;21,62;25,66;25,10;
29.10.2009;15:23:09,0;28,01;30,44;28,83;0,00;21,54;21,62;25,66;25,10;
29.10.2009;15:23:09,0;28,01;30,44;28,83;0,00;21,54;21,62;25,66;25,10;
29.10.2009;15:23:09,0;28,01;30,44;28,83;0,00;21,54;21,62;25,66;25,10;
29.10.2009;15:23:09,0;28,01;30,44;28,83;0,00;21,54;21,62;25,66;25,10;
29.10.2009;15:23:09,0;28,01;30,44;28,83;0,00;21,54;21,62;25,66;25,10;
29.10.2009;15:23:09,0;28,01;30,44;28,83;0,00;21,54;21,62;25,66;25,10;
29.10.2009;15:23:09,0;28,01;30,44;28,83;0,00;21,54;21,62;25,66;25,10;
29.10.2009;15:23:10,0;28,01;30,44;28,83;0,00;21,54;21,62;25,66;25,10;
29.10.2009;15:23:10,0;28,01;30,44;28,83;0,00;21,54;21,62;25,66;25,10;
29.10.2009;15:23:10,0;27,98;30,37;28,80;0,00;21,54;21,62;25,66;25,10;
29.10.2009;15:23:10,0;28,01;30,44;28,83;0,00;21,52;21,62;25,66;25,10;
29.10.2009;15:23:10,0;28,01;30,44;28,83;0,00;21,54;21,62;25,66;25,10;
29.10.2009;15:23:10,0;28,01;30,44;28,83;0,00;21,54;21,62;25,66;25,10;
29.10.2009;15:23:10,0;28,01;30,44;28,83;0,00;21,54;21,62;25,66;25,10;
29.10.2009;15:23:10,0;28,01;30,44;28,83;0,00;21,54;21,62;25,66;25,10;
29.10.2009;15:23:10,0;28,01;30,44;28,83;0,00;21,54;21,62;25,66;25,10;
29.10.2009;15:23:10,0;28,01;30,44;28,83;0,00;21,54;21,62;25,66;25,10;
29.10.2009;15:23:10,0;28,01;30,44;28,83;0,00;21,54;21,62;25,66;25,10;
29.10.2009;15:23:10,0;28,01;30,44;28,83;0,00;21,54;21,62;25,66;25,10;
29.10.2009;15:23:11,0;27,91;30,33;28,73;0,00;21,54;21,62;25,66;25,10;
29.10.2009;15:23:11,0;28,01;30,44;28,83;0,00;21,54;21,62;25,66;25,10;
29.10.2009;15:23:11,0;28,01;30,44;28,83;0,00;21,54;21,62;25,66;25,10;
29.10.2009;15:23:11,0;28,01;30,44;28,83;0,00;21,54;21,62;25,66;25,10;
29.10.2009;15:23:11,0;28,01;30,44;28,83;0,00;21,54;21,62;25,66;25,10;
29.10.2009;15:23:11,0;28,01;30,44;28,83;0,00;21,54;21,62;25,66;25,10;
29.10.2009;15:23:11,0;28,01;30,44;28,83;0,00;21,52;21,62;25,66;25,10;
29.10.2009;15:23:11,0;28,01;30,44;28,83;0,00;21,54;21,62;25,63;25,10;
29.10.2009;15:23:12,0;27,98;30,41;28,80;0,00;21,54;21,62;25,66;25,10;
29.10.2009;15:23:12,0;28,01;30,44;28,83;0,00;21,54;21,62;25,66;25,10;
29.10.2009;15:23:12,0;28,01;30,44;28,83;0,00;21,54;21,62;25,66;25,10;
29.10.2009;15:23:12,0;28,01;30,44;28,83;0,00;21,54;21,62;25,66;25,10;
29.10.2009;15:23:12,0;28,01;30,44;28,83;0,00;21,54;21,62;25,66;25,10;
29.10.2009;15:23:12,0;28,01;30,44;28,83;0,00;21,52;21,62;25,66;25,10;
29.10.2009;15:23:12,0;28,01;30,44;28,83;0,00;21,54;21,62;25,66;25,10;
29.10.2009;15:23:12,0;28,01;30,44;28,83;0,00;21,54;21,62;25,66;25,10;
29.10.2009;15:23:12,0;28,01;30,44;28,83;0,00;21,54;21,62;25,66;25,10;
29.10.2009;15:23:12,0;28,01;30,44;28,83;0,00;21,54;21,62;25,66;25,10;
29.10.2009;15:23:12,0;28,01;30,44;28,83;0,00;21,54;21,62;25,66;25,10;
29.10.2009;15:23:12,0;28,01;30,44;28,83;0,00;21,54;21,62;25,66;25,10;
29.10.2009;15:23:13,0;27,64;30,01;28,43;0,00;21,54;21,62;25,66;25,10;
29.10.2009;15:23:13,0;28,01;30,44;28,83;0,00;21,54;21,62;25,66;25,10;
29.10.2009;15:23:13,0;27,98;30,41;28,83;0,00;21,54;21,62;25,66;25,10;
29.10.2009;15:23:13,0;28,01;30,44;28,83;0,00;21,54;21,62;25,66;25,10;
29.10.2009;15:23:13,0;28,01;30,44;28,83;0,00;21,52;21,62;25,66;25,10;
29.10.2009;15:23:13,0;28,01;30,44;28,83;0,00;21,54;21,62;25,66;25,10;
29.10.2009;15:23:13,0;28,01;30,44;28,83;0,00;21,54;21,62;25,66;25,10;
29.10.2009;15:23:13,0;28,01;30,44;28,83;0,00;21,54;21,62;25,66;25,10;
29.10.2009;15:23:14,0;28,01;30,44;28,83;0,00;21,54;21,62;25,66;25,10;
29.10.2009;15:23:14,0;28,01;30,44;28,83;0,00;21,54;21,62;25,66;25,10;
29.10.2009;15:23:14,0;27,95;30,37;28,76;0,00;21,54;21,62;25,66;25,10;
29.10.2009;15:23:14,0;28,01;30,44;28,83;0,00;21,54;21,62;25,66;25,10;
29.10.2009;15:23:14,0;28,01;30,44;28,83;0,00;21,54;21,62;25,66;25,10;
29.10.2009;15:23:14,0;28,01;30,44;28,83;0,00;21,54;21,62;25,66;25,10;
29.10.2009;15:23:14,0;28,01;30,44;28,83;0,00;21,52;21,62;25,66;25,10;
29.10.2009;15:23:14,0;28,01;30,44;28,83;0,00;21,54;21,62;25,66;25,10;
29.10.2009;15:23:14,0;28,01;30,44;28,83;0,00;21,54;21,62;25,66;25,10;
29.10.2009;15:23:14,0;28,01;30,44;28,83;0,00;21,54;21,62;25,66;25,10;
29.10.2009;15:23:14,0;28,01;30,44;28,83;0,00;21,54;21,62;25,66;25,10;
29.10.2009;15:23:14,0;28,01;30,44;28,83;0,00;21,54;21,62;25,66;25,10;
29.10.2009;15:23:15,0;27,91;30,30;28,73;0,00;21,54;21,62;25,66;25,10;
29.10.2009;15:23:15,0;28,01;30,44;28,83;0,00;21,54;21,62;25,66;25,10;
29.10.2009;15:23:15,0;28,01;30,44;28,83;0,00;21,54;21,62;25,66;25,10;
29.10.2009;15:23:15,0;28,01;30,44;28,83;0,00;21,54;21,62;25,66;25,10;
29.10.2009;15:23:15,0;28,01;30,44;28,83;0,00;21,54;21,62;25,66;25,10;
29.10.2009;15:23:15,0;28,01;30,44;28,83;0,00;21,54;21,62;25,66;25,10;
29.10.2009;15:23:15,0;28,01;30,44;28,83;0,00;21,54;21,62;25,66;25,10;
29.10.2009;15:23:15,0;28,01;30,44;28,83;0,00;21,54;21,62;25,66;25,10;
29.10.2009;15:23:16,0;28,01;30,44;28,83;0,00;21,54;21,62;25,66;25,10;
29.10.2009;15:23:16,0;28,01;30,44;28,83;0,00;21,54;21,62;25,66;25,10;
29.10.2009;15:23:16,0;27,98;30,41;28,80;0,00;21,54;21,62;25,66;25,10;
29.10.2009;15:23:16,0;28,01;30,44;28,83;0,00;21,54;21,62;25,66;25,10;
29.10.2009;15:23:16,0;28,01;30,44;28,83;0,00;21,52;21,62;25,66;25,10;
29.10.2009;15:23:16,0;28,01;30,44;28,83;0,00;21,54;21,62;25,66;25,10;
29.10.2009;15:23:16,0;28,01;30,44;28,83;0,00;21,54;21,62;25,66;25,10;
29.10.2009;15:23:16,0;28,01;30,44;28,83;0,00;21,54;21,62;25,66;25,10;
29.10.2009;15:23:16,0;28,01;30,44;28,83;0,00;21,54;21,62;25,66;25,10;
29.10.2009;15:23:16,0;28,01;30,44;28,83;0,00;21,54;21,62;25,66;25,10;
29.10.2009;15:23:16,0;28,01;30,44;28,83;0,00;21,54;21,62;25,66;25,10;
29.10.2009;15:23:16,0;28,01;30,44;28,83;0,00;21,54;21,62;25,66;25,10;
29.10.2009;15:23:17,0;27,95;30,37;28,76;0,00;21,54;21,62;25,66;25,10;
29.10.2009;15:23:17,0;28,01;30,44;28,83;0,00;21,54;21,62;25,66;25,10;
29.10.2009;15:23:17,0;28,01;30,44;28,83;0,00;21,52;21,62;25,66;25,10;
29.10.2009;15:23:17,0;28,01;30,44;28,83;0,00;21,54;21,62;25,66;25,10;
29.10.2009;15:23:17,0;28,01;30,44;28,83;0,00;21,54;21,62;25,66;25,10;
29.10.2009;15:23:17,0;28,01;30,44;28,83;0,00;21,54;21,62;25,66;25,10;
29.10.2009;15:23:17,0;28,01;30,44;28,83;0,00;21,54;21,62;25,66;25,10;
29.10.2009;15:23:17,0;28,01;30,44;28,83;0,00;21,54;21,62;25,66;25,10;
29.10.2009;15:23:18,0;28,01;30,44;28,83;0,00;21,54;21,62;25,66;25,10;
29.10.2009;15:23:18,0;28,01;30,44;28,83;0,00;21,54;21,62;25,66;25,10;
29.10.2009;15:23:18,0;27,67;30,04;28,47;0,00;21,54;21,62;25,66;25,10;
29.10.2009;15:23:18,0;28,01;30,44;28,83;0,00;21,54;21,62;25,66;25,10;
29.10.2009;15:23:18,0;28,01;30,44;28,83;0,00;21,54;21,62;25,66;25,10;
29.10.2009;15:23:18,0;28,01;30,44;28,83;0,00;21,54;21,62;25,66;25,10;
29.10.2009;15:23:18,0;28,01;30,44;28,83;0,00;21,54;21,62;25,66;25,10;
29.10.2009;15:23:18,0;28,01;30,44;28,83;0,00;21,54;21,62;25,66;25,10;
29.10.2009;15:23:18,0;28,01;30,44;28,83;0,00;21,54;21,62;25,66;25,10;
29.10.2009;15:23:18,0;28,01;30,44;28,83;0,00;21,54;21,62;25,66;25,10;
29.10.2009;15:23:18,0;28,01;30,44;28,83;0,00;21,54;21,62;25,66;25,10;
29.10.2009;15:23:18,0;28,01;30,44;28,83;0,00;21,54;21,62;25,66;25,10;
29.10.2009;15:23:19,0;27,91;30,33;28,73;0,00;21,54;21,62;25,66;25,10;
29.10.2009;15:23:19,0;28,01;30,44;28,83;0,00;21,54;21,62;25,66;25,10;
29.10.2009;15:23:19,0;28,01;30,44;28,83;0,00;21,54;21,62;25,66;25,10;
29.10.2009;15:23:19,0;28,01;30,44;28,83;0,00;21,54;21,62;25,66;25,10;
29.10.2009;15:23:19,0;28,01;30,44;28,83;0,00;21,54;21,62;25,66;25,10;
29.10.2009;15:23:19,0;28,01;30,44;28,83;0,00;21,54;21,62;25,66;25,10;
29.10.2009;15:23:19,0;28,01;30,44;28,83;0,00;21,54;21,62;25,66;25,10;
29.10.2009;15:23:19,0;28,01;30,44;28,83;0,00;21,54;21,62;25,66;25,10;
29.10.2009;15:23:20,0;28,01;30,44;28,83;0,00;21,54;21,62;25,66;25,10;
29.10.2009;15:23:20,0;28,01;30,44;28,83;0,00;21,54;21,62;25,66;25,10;
29.10.2009;15:23:20,0;27,95;30,37;28,76;0,00;21,54;21,62;25,66;25,10;
29.10.2009;15:23:20,0;28,01;30,44;28,83;0,00;21,54;21,62;25,66;25,10;
29.10.2009;15:23:20,0;28,01;30,44;28,83;0,00;21,54;21,62;25,66;25,10;
29.10.2009;15:23:20,0;28,01;30,44;28,83;0,00;21,54;21,62;25,66;25,10;
29.10.2009;15:23:20,0;28,01;30,44;28,83;0,00;21,54;21,62;25,66;25,10;
29.10.2009;15:23:20,0;28,01;30,44;28,83;0,00;21,52;21,62;25,66;25,10;
29.10.2009;15:23:20,0;28,01;30,44;28,83;0,00;21,54;21,62;25,66;25,10;
29.10.2009;15:23:20,0;28,01;30,44;28,83;0,00;21,54;21,62;25,66;25,10;
29.10.2009;15:23:20,0;28,01;30,44;28,83;0,00;21,54;21,62;25,66;25,10;
29.10.2009;15:23:20,0;28,01;30,44;28,83;0,00;21,54;21,62;25,66;25,10;
29.10.2009;15:23:21,0;27,88;30,30;28,70;0,00;21,54;21,62;25,66;25,10;
29.10.2009;15:23:21,0;28,01;30,44;28,83;0,00;21,54;21,62;25,66;25,10;
29.10.2009;15:23:21,0;28,01;30,44;28,83;0,00;21,54;21,62;25,66;25,10;
29.10.2009;15:23:21,0;28,01;30,44;28,83;0,00;21,54;21,62;25,66;25,10;
29.10.2009;15:23:21,0;28,01;30,44;28,83;0,00;21,52;21,62;25,66;25,10;
29.10.2009;15:23:21,0;28,01;30,44;28,83;0,00;21,54;21,62;25,66;25,10;
29.10.2009;15:23:21,0;28,01;30,44;28,83;0,00;21,54;21,62;25,66;25,10;
29.10.2009;15:23:21,0;28,01;30,44;28,83;0,00;21,54;21,62;25,66;25,10;
29.10.2009;15:23:22,0;28,01;30,44;28,83;0,00;21,54;21,62;25,66;25,10;
29.10.2009;15:23:22,0;28,01;30,44;28,83;0,00;21,54;21,62;25,66;25,10;
29.10.2009;15:23:22,0;27,98;30,41;28,80;0,00;21,54;21,62;25,66;25,10;
29.10.2009;15:23:22,0;28,01;30,44;28,83;0,00;21,54;21,62;25,66;25,10;
29.10.2009;15:23:22,0;28,01;30,44;28,83;0,00;21,54;21,62;25,66;25,10;
29.10.2009;15:23:22,0;28,01;30,44;28,83;0,00;21,54;21,62;25,66;25,10;
29.10.2009;15:23:22,0;28,01;30,44;28,83;0,00;21,54;21,62;25,66;25,10;
29.10.2009;15:23:22,0;28,01;30,44;28,83;0,00;21,54;21,62;25,66;25,10;
29.10.2009;15:23:22,0;28,01;30,44;28,83;0,00;21,54;21,62;25,66;25,10;
29.10.2009;15:23:22,0;28,01;30,44;28,83;0,00;21,54;21,62;25,66;25,10;
29.10.2009;15:23:22,0;28,01;30,44;28,83;0,00;21,54;21,62;25,66;25,10;
29.10.2009;15:23:22,0;28,01;30,44;28,83;0,00;21,54;21,62;25,66;25,10;
29.10.2009;15:23:23,0;27,67;30,01;28,47;0,00;21,54;21,62;25,66;25,10;
29.10.2009;15:23:23,0;28,01;30,44;28,83;0,00;21,54;21,62;25,66;25,10;
29.10.2009;15:23:23,0;28,01;30,44;28,83;0,00;21,54;21,62;25,66;25,10;
29.10.2009;15:23:23,0;28,01;30,44;28,83;0,00;21,54;21,62;25,66;25,10;
29.10.2009;15:23:23,0;28,01;30,44;28,83;0,00;21,54;21,62;25,66;25,10;
29.10.2009;15:23:23,0;28,01;30,44;28,83;0,00;21,54;21,62;25,66;25,10;
29.10.2009;15:23:23,0;28,01;30,44;28,83;0,00;21,54;21,62;25,66;25,10;
29.10.2009;15:23:23,0;28,01;30,44;28,83;0,00;21,54;21,62;25,66;25,10;
29.10.2009;15:23:24,0;28,01;30,44;28,83;0,00;21,54;21,62;25,66;25,10;
29.10.2009;15:23:24,0;28,01;30,44;28,83;0,00;21,54;21,62;25,66;25,10;
29.10.2009;15:23:24,0;27,98;30,41;28,80;0,00;21,54;21,62;25,66;25,10;
29.10.2009;15:23:24,0;28,01;30,44;28,83;0,00;21,54;21,62;25,66;25,10;
29.10.2009;15:23:24,0;28,01;30,44;28,83;0,00;21,54;21,62;25,66;25,10;
29.10.2009;15:23:24,0;28,01;30,44;28,83;0,00;21,54;21,62;25,66;25,10;
29.10.2009;15:23:24,0;28,01;30,44;28,83;0,00;21,54;21,62;25,66;25,10;
29.10.2009;15:23:24,0;28,01;30,44;28,83;0,00;21,54;21,62;25,66;25,10;
29.10.2009;15:23:24,0;28,01;30,44;28,83;0,00;21,54;21,62;25,66;25,10;
29.10.2009;15:23:24,0;28,01;30,44;28,83;0,00;21,54;21,62;25,66;25,10;
29.10.2009;15:23:24,0;28,01;30,44;28,83;0,00;21,54;21,62;25,66;25,10;
29.10.2009;15:23:24,0;28,01;30,44;28,83;0,00;21,54;21,62;25,66;25,10;
29.10.2009;15:23:25,0;27,88;30,30;28,70;0,00;21,54;21,62;25,66;25,10;
29.10.2009;15:23:25,0;28,01;30,44;28,83;0,00;21,54;21,62;25,66;25,10;
29.10.2009;15:23:25,0;28,01;30,44;28,83;0,00;21,54;21,62;25,66;25,10;
29.10.2009;15:23:25,0;28,01;30,44;28,83;0,00;21,54;21,62;25,66;25,10;
29.10.2009;15:23:25,0;28,01;30,44;28,83;0,00;21,54;21,62;25,66;25,10;
29.10.2009;15:23:25,0;28,01;30,44;28,83;0,00;21,54;21,62;25,66;25,10;
29.10.2009;15:23:25,0;28,01;30,44;28,83;0,00;21,54;21,62;25,66;25,10;
29.10.2009;15:23:25,0;28,01;30,44;28,83;0,00;21,54;21,62;25,66;25,10;
29.10.2009;15:23:26,0;28,01;30,44;28,83;0,00;21,54;21,62;25,66;25,10;
29.10.2009;15:23:26,0;28,01;30,44;28,83;0,00;21,54;21,62;25,66;25,10;
29.10.2009;15:23:26,0;27,98;30,41;28,80;0,00;21,54;21,62;25,66;25,10;
29.10.2009;15:23:26,0;28,01;30,44;28,83;0,00;21,54;21,62;25,66;25,10;
29.10.2009;15:23:26,0;28,01;30,44;28,83;0,00;21,52;21,62;25,66;25,10;
29.10.2009;15:23:26,0;28,01;30,44;28,83;0,00;21,54;21,62;25,66;25,10;
29.10.2009;15:23:26,0;28,01;30,44;28,83;0,00;21,54;21,62;25,66;25,10;
29.10.2009;15:23:26,0;28,01;30,44;28,83;0,00;21,54;21,62;25,66;25,10;
29.10.2009;15:23:26,0;28,01;30,44;28,83;0,00;21,54;21,62;25,66;25,10;
29.10.2009;15:23:26,0;28,01;30,44;28,83;0,00;21,54;21,62;25,66;25,10;
29.10.2009;15:23:26,0;28,01;30,44;28,83;0,00;21,54;21,62;25,66;25,10;
29.10.2009;15:23:26,0;28,01;30,44;28,83;0,00;21,54;21,62;25,66;25,10;
29.10.2009;15:23:27,0;27,91;30,33;28,73;0,00;21,54;21,62;25,66;25,10;
29.10.2009;15:23:27,0;28,01;30,44;28,83;0,00;21,54;21,62;25,66;25,10;
29.10.2009;15:23:27,0;28,01;30,44;28,83;0,00;21,54;21,62;25,66;25,10;
29.10.2009;15:23:27,0;28,01;30,44;28,83;0,00;21,54;21,62;25,66;25,13;
29.10.2009;15:23:27,0;28,01;30,44;28,83;0,00;21,54;21,62;25,66;25,10;
29.10.2009;15:23:27,0;28,01;30,44;28,83;0,00;21,54;21,62;25,66;25,10;
29.10.2009;15:23:27,0;28,01;30,44;28,83;0,00;21,54;21,62;25,66;25,10;
29.10.2009;15:23:27,0;28,01;30,44;28,83;0,00;21,54;21,62;25,66;25,10;
29.10.2009;15:23:28,0;28,01;30,44;28,83;0,00;21,54;21,62;25,66;25,10;
29.10.2009;15:23:28,0;28,01;30,44;28,83;0,00;21,54;21,62;25,66;25,10;
29.10.2009;15:23:28,0;27,73;30,12;28,53;0,00;21,54;21,62;25,66;25,10;
29.10.2009;15:23:28,0;28,01;30,44;28,83;0,00;21,54;21,62;25,66;25,10;
29.10.2009;15:23:28,0;28,01;30,44;28,83;0,00;21,54;21,62;25,66;25,10;
29.10.2009;15:23:28,0;28,01;30,44;28,83;0,00;21,54;21,62;25,66;25,10;
29.10.2009;15:23:28,0;28,01;30,44;28,83;0,00;21,54;21,62;25,66;25,10;
29.10.2009;15:23:28,0;28,01;30,44;28,83;0,00;21,54;21,62;25,66;25,10;
29.10.2009;15:23:28,0;28,01;30,44;28,83;0,00;21,54;21,62;25,66;25,10;
29.10.2009;15:23:28,0;28,01;30,44;28,83;0,00;21,54;21,62;25,66;25,10;
29.10.2009;15:23:28,0;28,01;30,44;28,83;0,00;21,54;21,62;25,66;25,10;
29.10.2009;15:23:28,0;28,01;30,44;28,83;0,00;21,54;21,62;25,66;25,10;
29.10.2009;15:23:29,0;27,88;30,30;28,70;0,00;21,54;21,62;25,66;25,10;
29.10.2009;15:23:29,0;28,01;30,44;28,83;0,00;21,54;21,62;25,66;25,10;
29.10.2009;15:23:29,0;28,01;30,44;28,83;0,00;21,54;21,62;25,66;25,10;
29.10.2009;15:23:29,0;28,01;30,44;28,83;0,00;21,54;21,62;25,66;25,10;
29.10.2009;15:23:29,0;28,01;30,44;28,83;0,00;21,54;21,62;25,66;25,10;
29.10.2009;15:23:29,0;28,01;30,44;28,83;0,00;21,54;21,62;25,66;25,10;
29.10.2009;15:23:29,0;28,01;30,44;28,83;0,00;21,54;21,62;25,66;25,10;
29.10.2009;15:23:29,0;28,01;30,44;28,83;0,00;21,54;21,62;25,66;25,10;
29.10.2009;15:23:30,0;28,01;30,44;28,83;0,00;21,54;21,62;25,66;25,10;
29.10.2009;15:23:30,0;28,01;30,44;28,83;0,00;21,54;21,62;25,66;25,10;
29.10.2009;15:23:30,0;27,95;30,37;28,76;0,00;21,54;21,62;25,66;25,10;
29.10.2009;15:23:30,0;28,01;30,44;28,83;0,00;21,54;21,62;25,66;25,10;
29.10.2009;15:23:30,0;28,01;30,44;28,83;0,00;21,54;21,62;25,66;25,10;
29.10.2009;15:23:30,0;28,01;30,44;28,83;0,00;21,52;21,62;25,66;25,10;
29.10.2009;15:23:30,0;28,01;30,44;28,83;0,00;21,54;21,62;25,66;25,10;
29.10.2009;15:23:30,0;28,01;30,44;28,83;0,00;21,54;21,62;25,66;25,10;
29.10.2009;15:23:30,0;28,01;30,44;28,83;0,00;21,54;21,62;25,66;25,10;
29.10.2009;15:23:30,0;28,01;30,44;28,83;0,00;21,54;21,62;25,66;25,10;
29.10.2009;15:23:30,0;28,01;30,44;28,83;0,00;21,54;21,62;25,66;25,10;
29.10.2009;15:23:30,0;28,01;30,44;28,83;0,00;21,54;21,62;25,66;25,10;
29.10.2009;15:23:31,0;27,85;30,30;28,66;0,00;21,54;21,62;25,66;25,10;
29.10.2009;15:23:31,0;28,01;30,44;28,83;0,00;21,54;21,62;25,66;25,10;
29.10.2009;15:23:31,0;28,01;30,44;28,83;0,00;21,54;21,62;25,66;25,10;
29.10.2009;15:23:31,0;28,01;30,44;28,83;0,00;21,54;21,62;25,66;25,10;
29.10.2009;15:23:31,0;28,01;30,44;28,83;0,00;21,54;21,62;25,66;25,10;
29.10.2009;15:23:31,0;28,01;30,44;28,83;0,00;21,54;21,62;25,66;25,10;
29.10.2009;15:23:31,0;28,01;30,44;28,83;0,00;21,54;21,62;25,66;25,10;
29.10.2009;15:23:31,0;28,01;30,44;28,83;0,00;21,54;21,62;25,66;25,10;
29.10.2009;15:23:32,0;28,01;30,44;28,83;0,00;21,54;21,62;25,66;25,10;
29.10.2009;15:23:32,0;28,01;30,44;28,83;0,00;21,54;21,62;25,66;25,10;
29.10.2009;15:23:32,0;28,01;30,44;28,83;0,00;21,54;21,62;25,66;25,10;
29.10.2009;15:23:32,0;28,01;30,44;28,83;0,00;21,54;21,62;25,66;25,10;
29.10.2009;15:23:32,0;28,01;30,44;28,83;0,00;21,54;21,62;25,66;25,10;
29.10.2009;15:23:32,0;28,01;30,44;28,83;0,00;21,54;21,62;25,66;25,10;
29.10.2009;15:23:32,0;28,01;30,44;28,83;0,00;21,54;21,62;25,66;25,10;
29.10.2009;15:23:32,0;28,01;30,44;28,83;0,00;21,54;21,62;25,66;25,10;
29.10.2009;15:23:32,0;28,01;30,44;28,83;0,00;21,54;21,62;25,66;25,10;
29.10.2009;15:23:32,0;28,01;30,44;28,83;0,00;21,54;21,62;25,66;25,10;
29.10.2009;15:23:32,0;28,01;30,44;28,83;0,00;21,54;21,62;25,66;25,10;
29.10.2009;15:23:32,0;28,01;30,44;28,83;0,00;21,54;21,62;25,66;25,10;
29.10.2009;15:23:33,0;27,67;30,01;28,47;0,00;21,54;21,62;25,66;25,10;
29.10.2009;15:23:33,0;27,98;30,41;28,83;0,00;21,54;21,62;25,66;25,10;
29.10.2009;15:23:33,0;27,88;30,26;28,66;0,00;21,54;21,62;25,66;25,10;
29.10.2009;15:23:33,0;28,01;30,44;28,83;0,00;21,54;21,62;25,66;25,10;
29.10.2009;15:23:33,0;28,01;30,44;28,83;0,00;21,54;21,62;25,66;25,10;
29.10.2009;15:23:33,0;28,01;30,44;28,83;0,00;21,54;21,62;25,66;25,10;
29.10.2009;15:23:33,0;28,01;30,44;28,83;0,00;21,54;21,62;25,66;25,10;
29.10.2009;15:23:33,0;28,01;30,44;28,83;0,00;21,54;21,62;25,66;25,10;
29.10.2009;15:23:34,0;28,01;30,44;28,83;0,00;21,54;21,62;25,66;25,10;
29.10.2009;15:23:34,0;28,01;30,44;28,83;0,00;21,54;21,62;25,66;25,10;
29.10.2009;15:23:34,0;27,98;30,41;28,80;0,00;21,54;21,62;25,66;25,10;
29.10.2009;15:23:34,0;28,01;30,44;28,83;0,00;21,54;21,62;25,66;25,10;
29.10.2009;15:23:34,0;27,79;30,19;28,60;0,00;21,54;21,62;25,66;25,10;
29.10.2009;15:23:34,0;28,01;30,44;28,83;0,00;21,54;21,62;25,66;25,10;
29.10.2009;15:23:34,0;28,01;30,44;28,83;0,00;21,54;21,62;25,66;25,10;
29.10.2009;15:23:34,0;28,01;30,44;28,83;0,00;21,54;21,62;25,66;25,10;
29.10.2009;15:23:34,0;28,01;30,44;28,83;0,00;21,54;21,62;25,66;25,10;
29.10.2009;15:23:34,0;28,01;30,44;28,83;0,00;21,54;21,62;25,66;25,10;
29.10.2009;15:23:34,0;28,01;30,44;28,83;0,00;21,54;21,62;25,66;25,10;
29.10.2009;15:23:34,0;28,01;30,44;28,83;0,00;21,54;21,62;25,66;25,10;
29.10.2009;15:23:35,0;27,91;30,30;28,73;0,00;21,54;21,62;25,66;25,10;
29.10.2009;15:23:35,0;28,01;30,44;28,83;0,00;21,54;21,62;25,66;25,10;
29.10.2009;15:23:35,0;27,45;29,79;28,24;0,00;21,54;21,62;25,66;25,10;
29.10.2009;15:23:35,0;28,01;30,44;28,83;0,00;21,54;21,62;25,66;25,10;
29.10.2009;15:23:35,0;28,01;30,44;28,83;0,00;21,54;21,62;25,66;25,10;
29.10.2009;15:23:35,0;28,01;30,44;28,83;0,00;21,54;21,62;25,66;25,10;
29.10.2009;15:23:35,0;28,01;30,44;28,83;0,00;21,54;21,62;25,66;25,10;
29.10.2009;15:23:35,0;28,01;30,44;28,83;0,00;21,54;21,62;25,66;25,10;
29.10.2009;15:23:36,0;28,01;30,44;28,83;0,00;21,54;21,62;25,69;25,10;
29.10.2009;15:23:36,0;28,01;30,44;28,83;0,00;21,54;21,62;25,66;25,10;
29.10.2009;15:23:36,0;27,95;30,37;28,76;0,00;21,54;21,62;25,66;25,10;
29.10.2009;15:23:36,0;28,01;30,44;28,83;0,00;21,54;21,62;25,66;25,10;
29.10.2009;15:23:36,0;27,95;30,37;28,76;0,00;21,54;21,62;25,66;25,10;
29.10.2009;15:23:36,0;28,01;30,44;28,83;0,00;21,54;21,62;25,66;25,10;
29.10.2009;15:23:36,0;28,01;30,44;28,83;0,00;21,54;21,62;25,66;25,10;
29.10.2009;15:23:36,0;28,01;30,44;28,83;0,00;21,54;21,62;25,66;25,10;
29.10.2009;15:23:36,0;28,01;30,44;28,83;0,00;21,54;21,62;25,66;25,10;
29.10.2009;15:23:36,0;28,01;30,44;28,83;0,00;21,54;21,62;25,66;25,10;
29.10.2009;15:23:36,0;28,01;30,44;28,83;0,00;21,54;21,62;25,66;25,10;
29.10.2009;15:23:36,0;28,01;30,44;28,83;0,00;21,54;21,62;25,66;25,10;
29.10.2009;15:23:37,0;27,88;30,30;28,66;0,00;21,54;21,62;25,66;25,10;
29.10.2009;15:23:37,0;28,01;30,44;28,83;0,00;21,54;21,62;25,66;25,10;
29.10.2009;15:23:37,0;27,73;30,12;28,53;0,00;21,54;21,62;25,66;25,10;
29.10.2009;15:23:37,0;28,01;30,44;28,83;0,00;21,54;21,62;25,66;25,10;
29.10.2009;15:23:37,0;28,01;30,44;28,83;0,00;21,54;21,62;25,66;25,10;
29.10.2009;15:23:37,0;28,01;30,44;28,83;0,00;21,54;21,62;25,66;25,10;
29.10.2009;15:23:37,0;28,01;30,44;28,83;0,00;21,54;21,62;25,66;25,10;
29.10.2009;15:23:37,0;28,01;30,44;28,83;0,00;21,54;21,62;25,66;25,10;
29.10.2009;15:23:38,0;28,01;30,44;28,83;0,00;21,54;21,62;25,66;25,10;
29.10.2009;15:23:38,0;28,01;30,44;28,83;0,00;21,54;21,62;25,66;25,10;
29.10.2009;15:23:38,0;27,57;29,93;28,37;0,00;21,54;21,62;25,66;25,10;
29.10.2009;15:23:38,0;28,01;30,44;28,83;0,00;21,54;21,62;25,66;25,10;
29.10.2009;15:23:38,0;27,79;30,19;28,63;0,00;21,54;21,62;25,66;25,10;
29.10.2009;15:23:38,0;28,01;30,44;28,83;0,00;21,54;21,62;25,66;25,10;
29.10.2009;15:23:38,0;28,01;30,44;28,83;0,00;21,54;21,62;25,66;25,10;
29.10.2009;15:23:38,0;28,01;30,44;28,83;0,00;21,54;21,62;25,66;25,10;
29.10.2009;15:23:38,0;28,01;30,44;28,83;0,00;21,54;21,62;25,66;25,10;
29.10.2009;15:23:38,0;28,01;30,44;28,83;0,00;21,54;21,62;25,66;25,10;
29.10.2009;15:23:38,0;28,01;30,44;28,83;0,00;21,52;21,62;25,66;25,10;
29.10.2009;15:23:38,0;28,01;30,44;28,83;0,00;21,54;21,62;25,66;25,10;
29.10.2009;15:23:39,0;27,91;30,33;28,73;0,00;21,54;21,62;25,66;25,10;
29.10.2009;15:23:39,0;28,01;30,44;28,83;0,00;21,54;21,62;25,66;25,10;
29.10.2009;15:23:39,0;28,01;30,44;28,83;0,00;21,54;21,62;25,66;25,10;
29.10.2009;15:23:39,0;28,01;30,44;28,83;0,00;21,54;21,62;25,66;25,10;
29.10.2009;15:23:39,0;28,01;30,44;28,83;0,00;21,54;21,62;25,66;25,10;
29.10.2009;15:23:39,0;28,01;30,44;28,83;0,00;21,54;21,62;25,66;25,10;
29.10.2009;15:23:39,0;28,01;30,44;28,83;0,00;21,54;21,62;25,66;25,10;
29.10.2009;15:23:39,0;28,01;30,44;28,83;0,00;21,54;21,62;25,66;25,10;
29.10.2009;15:23:40,0;28,01;30,44;28,83;0,00;21,54;21,62;25,66;25,10;
29.10.2009;15:23:40,0;28,01;30,44;28,83;0,00;21,54;21,62;25,66;25,10;
29.10.2009;15:23:40,0;27,98;30,41;28,76;0,00;21,54;21,62;25,66;25,10;
29.10.2009;15:23:40,0;28,01;30,44;28,83;0,00;21,54;21,62;25,66;25,10;
29.10.2009;15:23:40,0;28,01;30,44;28,83;0,00;21,54;21,62;25,66;25,10;
29.10.2009;15:23:40,0;28,01;30,44;28,83;0,00;21,54;21,62;25,66;25,10;
29.10.2009;15:23:40,0;28,01;30,44;28,83;0,00;21,54;21,62;25,66;25,10;
29.10.2009;15:23:40,0;28,01;30,44;28,83;0,00;21,54;21,62;25,66;25,10;
29.10.2009;15:23:40,0;28,01;30,44;28,83;0,00;21,54;21,62;25,66;25,10;
29.10.2009;15:23:40,0;28,01;30,44;28,83;0,00;21,54;21,62;25,66;25,10;
29.10.2009;15:23:40,0;28,01;30,44;28,83;0,00;21,54;21,62;25,66;25,10;
29.10.2009;15:23:40,0;28,01;30,44;28,83;0,00;21,54;21,62;25,66;25,10;
29.10.2009;15:23:41,0;27,98;30,41;28,80;0,00;21,54;21,62;25,66;25,10;
29.10.2009;15:23:41,0;28,01;30,44;28,83;0,00;21,54;21,62;25,66;25,10;
29.10.2009;15:23:41,0;28,01;30,44;28,83;0,00;21,54;21,62;25,66;25,10;
29.10.2009;15:23:41,0;28,01;30,44;28,83;0,00;21,54;21,62;25,66;25,10;
29.10.2009;15:23:41,0;28,01;30,44;28,83;0,00;21,54;21,62;25,66;25,10;
29.10.2009;15:23:41,0;28,01;30,44;28,83;0,00;21,54;21,62;25,66;25,10;
29.10.2009;15:23:41,0;28,01;30,44;28,83;0,00;21,54;21,62;25,66;25,10;
29.10.2009;15:23:41,0;28,01;30,44;28,83;0,00;21,54;21,62;25,66;25,10;
29.10.2009;15:23:42,0;28,01;30,44;28,83;0,00;21,54;21,62;25,66;25,10;
29.10.2009;15:23:42,0;28,01;30,44;28,83;0,00;21,54;21,62;25,66;25,10;
29.10.2009;15:23:42,0;27,98;30,41;28,80;0,00;21,54;21,62;25,66;25,10;
29.10.2009;15:23:42,0;28,01;30,44;28,83;0,00;21,54;21,62;25,66;25,10;
29.10.2009;15:23:42,0;28,01;30,44;28,83;0,00;21,54;21,62;25,66;25,10;
29.10.2009;15:23:42,0;28,01;30,44;28,83;0,00;21,54;21,62;25,66;25,10;
29.10.2009;15:23:42,0;28,01;30,44;28,83;0,00;21,54;21,62;25,66;25,10;
29.10.2009;15:23:42,0;28,01;30,44;28,83;0,00;21,54;21,62;25,66;25,10;
29.10.2009;15:23:42,0;28,01;30,44;28,83;0,00;21,54;21,62;25,66;25,10;
29.10.2009;15:23:42,0;28,01;30,44;28,83;0,00;21,54;21,62;25,66;25,10;
29.10.2009;15:23:42,0;28,01;30,44;28,83;0,00;21,54;21,62;25,66;25,10;
29.10.2009;15:23:42,0;28,01;30,44;28,83;0,00;21,54;21,62;25,66;25,10;
29.10.2009;15:23:43,0;28,01;30,44;28,83;0,00;21,54;21,62;25,66;25,10;
29.10.2009;15:23:43,0;28,01;30,44;28,83;0,00;21,54;21,62;25,66;25,10;
29.10.2009;15:23:43,0;27,98;30,41;28,80;0,00;21,54;21,62;25,66;25,10;
29.10.2009;15:23:43,0;28,01;30,44;28,83;0,00;21,54;21,62;25,66;25,10;
29.10.2009;15:23:43,0;28,01;30,44;28,83;0,00;21,54;21,62;25,66;25,10;
29.10.2009;15:23:43,0;28,01;30,44;28,83;0,00;21,54;21,62;25,69;25,10;
29.10.2009;15:23:43,0;28,01;30,44;28,83;0,00;21,54;21,62;25,66;25,10;
29.10.2009;15:23:43,0;28,01;30,44;28,83;0,00;21,54;21,62;25,66;25,10;
29.10.2009;15:23:44,0;28,01;30,44;28,83;0,00;21,54;21,62;25,66;25,10;
29.10.2009;15:23:44,0;28,01;30,44;28,83;0,00;21,54;21,62;25,66;25,10;
29.10.2009;15:23:44,0;27,98;30,41;28,76;0,00;21,54;21,62;25,69;25,10;
29.10.2009;15:23:44,0;28,01;30,44;28,83;0,00;21,54;21,62;25,66;25,10;
29.10.2009;15:23:44,0;28,01;30,44;28,83;0,00;21,54;21,62;25,66;25,10;
29.10.2009;15:23:44,0;28,01;30,44;28,83;0,00;21,54;21,62;25,66;25,10;
29.10.2009;15:23:44,0;28,01;30,44;28,83;0,00;21,54;21,62;25,69;25,10;
29.10.2009;15:23:44,0;28,01;30,44;28,83;0,00;21,54;21,62;25,66;25,10;
29.10.2009;15:23:44,0;28,01;30,44;28,83;0,00;21,54;21,62;25,66;25,10;
29.10.2009;15:23:44,0;28,01;30,44;28,83;0,00;21,54;21,62;25,66;25,10;
29.10.2009;15:23:44,0;28,01;30,44;28,83;0,00;21,54;21,62;25,66;25,10;
29.10.2009;15:23:44,0;28,01;30,44;28,83;0,00;21,54;21,62;25,66;25,10;
29.10.2009;15:23:45,0;27,85;30,26;28,66;0,00;21,54;21,62;25,66;25,10;
29.10.2009;15:23:45,0;28,01;30,44;28,83;0,00;21,54;21,62;25,66;25,10;
29.10.2009;15:23:45,0;28,01;30,44;28,83;0,00;21,54;21,62;25,66;25,10;
29.10.2009;15:23:45,0;28,01;30,44;28,83;0,00;21,54;21,62;25,66;25,10;
29.10.2009;15:23:45,0;28,01;30,44;28,83;0,00;21,54;21,62;25,66;25,10;
29.10.2009;15:23:45,0;28,01;30,44;28,83;0,00;21,54;21,62;25,66;25,10;
29.10.2009;15:23:45,0;28,01;30,44;28,83;0,00;21,54;21,62;25,66;25,10;
29.10.2009;15:23:45,0;28,01;30,44;28,83;0,00;21,54;21,62;25,66;25,10;
29.10.2009;15:23:46,0;28,01;30,44;28,83;0,00;21,54;21,62;25,66;25,10;
29.10.2009;15:23:46,0;28,01;30,44;28,83;0,00;21,54;21,62;25,66;25,10;
29.10.2009;15:23:46,0;27,95;30,37;28,76;0,00;21,54;21,62;25,66;25,10;
29.10.2009;15:23:46,0;28,01;30,44;28,83;0,00;21,54;21,62;25,66;25,13;
29.10.2009;15:23:46,0;28,01;30,44;28,83;0,00;21,54;21,62;25,66;25,10;
29.10.2009;15:23:46,0;28,01;30,44;28,83;0,00;21,54;21,62;25,66;25,10;
29.10.2009;15:23:46,0;28,01;30,44;28,83;0,00;21,54;21,62;25,66;25,10;
29.10.2009;15:23:46,0;28,01;30,44;28,83;0,00;21,54;21,62;25,66;25,10;
29.10.2009;15:23:46,0;28,01;30,44;28,83;0,00;21,54;21,62;25,66;25,10;
29.10.2009;15:23:46,0;28,01;30,44;28,83;0,00;21,54;21,62;25,66;25,10;
29.10.2009;15:23:46,0;28,01;30,44;28,83;0,00;21,54;21,62;25,66;25,10;
29.10.2009;15:23:46,0;28,01;30,44;28,83;0,00;21,54;21,62;25,66;25,10;
29.10.2009;15:23:47,0;27,88;30,30;28,70;0,00;21,54;21,62;25,66;25,10;
29.10.2009;15:23:47,0;28,01;30,44;28,83;0,00;21,54;21,62;25,66;25,10;
29.10.2009;15:23:47,0;28,01;30,44;28,83;0,00;21,54;21,62;25,66;25,10;
29.10.2009;15:23:47,0;28,01;30,44;28,83;0,00;21,54;21,62;25,66;25,10;
29.10.2009;15:23:47,0;28,01;30,44;28,83;0,00;21,54;21,62;25,66;25,10;
29.10.2009;15:23:47,0;28,01;30,44;28,83;0,00;21,54;21,62;25,66;25,10;
29.10.2009;15:23:47,0;28,01;30,44;28,83;0,00;21,54;21,62;25,66;25,10;
29.10.2009;15:23:47,0;28,01;30,44;28,83;0,00;21,54;21,62;25,66;25,10;
29.10.2009;15:23:48,0;28,01;30,44;28,83;0,00;21,54;21,62;25,66;25,10;
29.10.2009;15:23:48,0;28,01;30,44;28,83;0,00;21,54;21,62;25,66;25,10;
29.10.2009;15:23:48,0;28,01;30,44;28,83;0,00;21,54;21,62;25,66;25,10;
29.10.2009;15:23:48,0;28,01;30,44;28,83;0,00;21,54;21,62;25,66;25,10;
29.10.2009;15:23:48,0;28,01;30,44;28,83;0,00;21,54;21,62;25,66;25,10;
29.10.2009;15:23:48,0;28,01;30,44;28,83;0,00;21,54;21,62;25,66;25,10;
29.10.2009;15:23:48,0;27,98;30,41;28,80;0,00;21,54;21,62;25,66;25,10;
29.10.2009;15:23:48,0;28,01;30,44;28,83;0,00;21,54;21,62;25,66;25,10;
29.10.2009;15:23:48,0;28,01;30,44;28,83;0,00;21,54;21,62;25,69;25,10;
29.10.2009;15:23:48,0;28,01;30,44;28,83;0,00;21,54;21,62;25,66;25,10;
29.10.2009;15:23:48,0;28,01;30,44;28,83;0,00;21,54;21,62;25,66;25,10;
29.10.2009;15:23:48,0;28,01;30,44;28,83;0,00;21,54;21,62;25,66;25,10;
29.10.2009;15:23:49,0;27,85;30,26;28,66;0,00;21,54;21,62;25,66;25,10;
29.10.2009;15:23:49,0;28,01;30,44;28,83;0,00;21,54;21,62;25,66;25,10;
29.10.2009;15:23:49,0;27,98;30,41;28,80;0,00;21,54;21,62;25,66;25,10;
29.10.2009;15:23:49,0;28,01;30,44;28,83;0,00;21,54;21,62;25,66;25,10;
29.10.2009;15:23:49,0;28,01;30,44;28,83;0,00;21,54;21,62;25,66;25,10;
29.10.2009;15:23:49,0;28,01;30,44;28,83;0,00;21,54;21,62;25,66;25,10;
29.10.2009;15:23:49,0;28,01;30,44;28,83;0,00;21,54;21,62;25,66;25,10;
29.10.2009;15:23:49,0;28,01;30,44;28,83;0,00;21,54;21,62;25,66;25,10;
29.10.2009;15:23:50,0;28,01;30,44;28,83;0,00;21,54;21,62;25,66;25,10;
29.10.2009;15:23:50,0;28,01;30,44;28,83;0,00;21,54;21,62;25,66;25,10;
29.10.2009;15:23:50,0;27,91;30,33;28,73;0,00;21,54;21,62;25,66;25,10;
29.10.2009;15:23:50,0;28,01;30,44;28,83;0,00;21,54;21,62;25,66;25,10;
29.10.2009;15:23:50,0;28,01;30,44;28,80;0,00;21,54;21,62;25,66;25,10;
29.10.2009;15:23:50,0;28,01;30,44;28,83;0,00;21,54;21,62;25,69;25,10;
29.10.2009;15:23:50,0;28,01;30,44;28,83;0,00;21,54;21,62;25,66;25,10;
29.10.2009;15:23:50,0;28,01;30,44;28,83;0,00;21,54;21,62;25,66;25,10;
29.10.2009;15:23:50,0;28,01;30,44;28,83;0,00;21,54;21,62;25,66;25,10;
29.10.2009;15:23:50,0;28,01;30,44;28,83;0,00;21,54;21,62;25,69;25,10;
29.10.2009;15:23:50,0;28,01;30,44;28,83;0,00;21,54;21,62;25,66;25,10;
29.10.2009;15:23:50,0;28,01;30,44;28,83;0,00;21,54;21,62;25,66;25,10;
29.10.2009;15:23:51,0;27,88;30,26;28,70;0,00;21,54;21,62;25,66;25,10;
29.10.2009;15:23:51,0;28,01;30,44;28,83;0,00;21,54;21,62;25,66;25,10;
29.10.2009;15:23:51,0;28,01;30,44;28,83;0,00;21,54;21,62;25,66;25,10;
29.10.2009;15:23:51,0;28,01;30,44;28,83;0,00;21,54;21,62;25,66;25,10;
29.10.2009;15:23:51,0;28,01;30,44;28,83;0,00;21,54;21,62;25,66;25,10;
29.10.2009;15:23:51,0;28,01;30,44;28,83;0,00;21,54;21,62;25,66;25,10;
29.10.2009;15:23:51,0;28,01;30,44;28,83;0,00;21,54;21,62;25,66;25,10;
29.10.2009;15:23:51,0;28,01;30,44;28,83;0,00;21,54;21,62;25,66;25,10;
29.10.2009;15:23:52,0;28,01;30,44;28,83;0,00;21,54;21,62;25,66;25,10;
29.10.2009;15:23:52,0;28,01;30,44;28,83;0,00;21,54;21,62;25,66;25,10;
29.10.2009;15:23:52,0;27,98;30,41;28,80;0,00;21,54;21,62;25,66;25,10;
29.10.2009;15:23:52,0;28,01;30,44;28,83;0,00;21,54;21,62;25,66;25,10;
29.10.2009;15:23:52,0;28,01;30,44;28,83;0,00;21,54;21,62;25,66;25,10;
29.10.2009;15:23:52,0;28,01;30,44;28,83;0,00;21,54;21,62;25,69;25,10;
29.10.2009;15:23:52,0;28,01;30,44;28,83;0,00;21,54;21,62;25,66;25,10;
29.10.2009;15:23:52,0;28,01;30,44;28,83;0,00;21,54;21,62;25,66;25,10;
29.10.2009;15:23:52,0;28,01;30,44;28,83;0,00;21,54;21,62;25,66;25,10;
29.10.2009;15:23:52,0;28,01;30,44;28,83;0,00;21,54;21,62;25,66;25,10;
29.10.2009;15:23:52,0;28,01;30,44;28,83;0,00;21,54;21,62;25,66;25,10;
29.10.2009;15:23:52,0;28,01;30,44;28,83;0,00;21,54;21,62;25,69;25,10;
29.10.2009;15:23:53,0;28,01;30,44;28,83;0,00;21,54;21,62;25,66;25,10;
29.10.2009;15:23:53,0;28,01;30,44;28,83;0,00;21,54;21,62;25,66;25,10;
29.10.2009;15:23:53,0;28,01;30,44;28,83;0,00;21,54;21,62;25,66;25,10;
29.10.2009;15:23:53,0;28,01;30,44;28,83;0,00;21,54;21,62;25,66;25,10;
29.10.2009;15:23:53,0;28,01;30,44;28,83;0,00;21,54;21,62;25,66;25,10;
29.10.2009;15:23:53,0;28,01;30,44;28,83;0,00;21,54;21,62;25,66;25,10;
29.10.2009;15:23:53,0;28,01;30,44;28,83;0,00;21,54;21,62;25,66;25,10;
29.10.2009;15:23:53,0;28,01;30,44;28,83;0,00;21,54;21,62;25,66;25,10;
29.10.2009;15:23:54,0;28,01;30,44;28,83;0,00;21,54;21,62;25,66;25,10;
29.10.2009;15:23:54,0;28,01;30,44;28,83;0,00;21,54;21,62;25,66;25,10;
29.10.2009;15:23:54,0;28,01;30,41;28,83;0,00;21,54;21,62;25,66;25,10;
29.10.2009;15:23:54,0;28,01;30,44;28,83;0,00;21,54;21,62;25,66;25,10;
29.10.2009;15:23:54,0;28,01;30,44;28,83;0,00;21,54;21,62;25,66;25,10;
29.10.2009;15:23:54,0;28,01;30,44;28,83;0,00;21,54;21,62;25,66;25,10;
29.10.2009;15:23:54,0;28,01;30,44;28,83;0,00;21,54;21,62;25,69;25,10;
29.10.2009;15:23:54,0;28,01;30,44;28,83;0,00;21,54;21,62;25,69;25,10;
29.10.2009;15:23:54,0;28,01;30,44;28,83;0,00;21,54;21,62;25,66;25,10;
29.10.2009;15:23:54,0;28,01;30,44;28,83;0,00;21,54;21,62;25,69;25,10;
29.10.2009;15:23:54,0;28,01;30,44;28,83;0,00;21,54;21,62;25,66;25,10;
29.10.2009;15:23:54,0;28,01;30,44;28,83;0,00;21,54;21,62;25,66;25,10;
29.10.2009;15:23:55,0;27,85;30,26;28,66;0,00;21,54;21,62;25,66;25,10;
29.10.2009;15:23:55,0;28,01;30,44;28,83;0,00;21,54;21,62;25,66;25,10;
29.10.2009;15:23:55,0;28,01;30,44;28,83;0,00;21,54;21,62;25,66;25,10;
29.10.2009;15:23:55,0;28,01;30,44;28,83;0,00;21,54;21,62;25,69;25,10;
29.10.2009;15:23:55,0;28,01;30,44;28,83;0,00;21,54;21,62;25,66;25,10;
29.10.2009;15:23:55,0;28,01;30,44;28,83;0,00;21,54;21,62;25,66;25,10;
29.10.2009;15:23:55,0;28,01;30,44;28,83;0,00;21,54;21,62;25,66;25,10;
29.10.2009;15:23:55,0;28,01;30,44;28,83;0,00;21,54;21,62;25,66;25,10;
29.10.2009;15:23:56,0;28,01;30,44;28,83;0,00;21,54;21,62;25,66;25,10;
29.10.2009;15:23:56,0;28,01;30,44;28,83;0,00;21,54;21,62;25,66;25,10;
29.10.2009;15:23:56,0;27,91;30,33;28,73;0,00;21,54;21,62;25,66;25,10;
29.10.2009;15:23:56,0;28,01;30,44;28,83;0,00;21,54;21,62;25,66;25,10;
29.10.2009;15:23:56,0;28,01;30,44;28,83;0,00;21,54;21,62;25,66;25,10;
29.10.2009;15:23:56,0;28,01;30,44;28,83;0,00;21,54;21,62;25,69;25,10;
29.10.2009;15:23:56,0;28,01;30,44;28,83;0,00;21,54;21,62;25,66;25,10;
29.10.2009;15:23:56,0;28,01;30,44;28,83;0,00;21,54;21,62;25,69;25,10;
29.10.2009;15:23:56,0;28,01;30,44;28,83;0,00;21,54;21,62;25,66;25,10;
29.10.2009;15:23:56,0;28,01;30,44;28,83;0,00;21,54;21,62;25,69;25,10;
29.10.2009;15:23:56,0;28,01;30,44;28,83;0,00;21,54;21,62;25,69;25,10;
29.10.2009;15:23:56,0;28,01;30,44;28,83;0,00;21,54;21,62;25,66;25,10;
29.10.2009;15:23:57,0;27,85;30,26;28,66;0,00;21,54;21,62;25,66;25,10;
29.10.2009;15:23:57,0;28,01;30,44;28,83;0,00;21,54;21,62;25,66;25,10;
29.10.2009;15:23:57,0;28,01;30,41;28,83;0,00;21,54;21,62;25,66;25,10;
29.10.2009;15:23:57,0;28,01;30,44;28,83;0,00;21,54;21,62;25,69;25,10;
29.10.2009;15:23:57,0;28,01;30,44;28,83;0,00;21,54;21,62;25,69;25,10;
29.10.2009;15:23:57,0;28,01;30,44;28,83;0,00;21,54;21,62;25,66;25,10;
29.10.2009;15:23:57,0;28,01;30,44;28,83;0,00;21,54;21,62;25,66;25,10;
29.10.2009;15:23:57,0;28,01;30,44;28,83;0,00;21,54;21,62;25,66;25,10;
29.10.2009;15:23:58,0;28,01;30,44;28,83;0,00;21,54;21,62;25,66;25,10;
29.10.2009;15:23:58,0;28,01;30,44;28,83;0,00;21,54;21,62;25,66;25,10;
29.10.2009;15:23:58,0;27,98;30,41;28,80;0,00;21,54;21,62;25,66;25,10;
29.10.2009;15:23:58,0;28,01;30,44;28,83;0,00;21,54;21,62;25,69;25,10;
29.10.2009;15:23:58,0;28,01;30,44;28,83;0,00;21,54;21,62;25,66;25,10;
29.10.2009;15:23:58,0;28,01;30,44;28,83;0,00;21,54;21,62;25,66;25,10;
29.10.2009;15:23:58,0;28,01;30,44;28,83;0,00;21,54;21,62;25,66;25,10;
29.10.2009;15:23:58,0;28,01;30,44;28,83;0,00;21,54;21,62;25,66;25,10;
29.10.2009;15:23:58,0;28,01;30,44;28,83;0,00;21,54;21,62;25,66;25,10;
29.10.2009;15:23:58,0;28,01;30,44;28,83;0,00;21,54;21,62;25,66;25,10;
29.10.2009;15:23:58,0;28,01;30,44;28,83;0,00;21,54;21,62;25,66;25,10;
29.10.2009;15:23:58,0;28,01;30,44;28,83;0,00;21,54;21,62;25,66;25,10;
29.10.2009;15:23:59,0;27,85;30,26;28,66;0,00;21,54;21,62;25,66;25,10;
29.10.2009;15:23:59,0;28,01;30,44;28,83;0,00;21,54;21,62;25,66;25,10;
29.10.2009;15:23:59,0;28,01;30,44;28,83;0,00;21,54;21,62;25,66;25,10;
29.10.2009;15:23:59,0;28,01;30,44;28,83;0,00;21,54;21,62;25,66;25,10;
29.10.2009;15:23:59,0;28,01;30,44;28,83;0,00;21,54;21,62;25,69;25,10;
29.10.2009;15:23:59,0;28,01;30,44;28,83;0,00;21,54;21,62;25,66;25,10;
29.10.2009;15:23:59,0;28,01;30,44;28,83;0,00;21,54;21,62;25,66;25,10;
29.10.2009;15:23:59,0;28,01;30,44;28,83;0,00;21,54;21,62;25,66;25,10;
29.10.2009;15:24:00,0;28,01;30,44;28,83;0,00;21,54;21,62;25,66;25,10;
29.10.2009;15:24:00,0;28,01;30,44;28,83;0,00;21,54;21,62;25,69;25,10;
29.10.2009;15:24:00,0;27,91;30,33;28,73;0,00;21,54;21,62;25,66;25,10;
29.10.2009;15:24:00,0;28,01;30,44;28,83;0,00;21,54;21,62;25,66;25,10;
29.10.2009;15:24:00,0;28,01;30,44;28,83;0,00;21,54;21,62;25,66;25,10;
29.10.2009;15:24:00,0;28,01;30,44;28,83;0,00;21,54;21,62;25,69;25,10;
29.10.2009;15:24:00,0;28,01;30,44;28,83;0,00;21,54;21,62;25,66;25,10;
29.10.2009;15:24:00,0;28,01;30,44;28,83;0,00;21,54;21,62;25,66;25,10;
29.10.2009;15:24:00,0;28,01;30,44;28,83;0,00;21,54;21,62;25,69;25,10;
29.10.2009;15:24:00,0;28,01;30,44;28,83;0,00;21,54;21,62;25,69;25,10;
29.10.2009;15:24:00,0;28,01;30,44;28,83;0,00;21,54;21,62;25,69;25,10;
29.10.2009;15:24:00,0;28,01;30,44;28,83;0,00;21,54;21,62;25,66;25,10;
29.10.2009;15:24:01,0;27,91;30,30;28,70;0,00;21,54;21,62;25,69;25,10;
29.10.2009;15:24:01,0;28,01;30,44;28,83;0,00;21,54;21,62;25,69;25,10;
29.10.2009;15:24:01,0;28,01;30,44;28,83;0,00;21,54;21,62;25,66;25,10;
29.10.2009;15:24:01,0;28,01;30,44;28,83;0,00;21,54;21,62;25,69;25,10;
29.10.2009;15:24:01,0;28,01;30,44;28,83;0,00;21,54;21,62;25,69;25,10;
29.10.2009;15:24:01,0;28,01;30,44;28,83;0,00;21,54;21,62;25,66;25,10;
29.10.2009;15:24:01,0;28,01;30,44;28,83;0,00;21,54;21,62;25,69;25,10;
29.10.2009;15:24:01,0;28,01;30,44;28,83;0,00;21,54;21,62;25,69;25,10;
29.10.2009;15:24:02,0;28,01;30,44;28,83;0,00;21,54;21,62;25,66;25,10;
29.10.2009;15:24:02,0;28,01;30,44;28,83;0,00;21,54;21,62;25,66;25,10;
29.10.2009;15:24:02,0;27,95;30,37;28,73;0,00;21,54;21,62;25,66;25,10;
29.10.2009;15:24:02,0;28,01;30,44;28,83;0,00;21,54;21,62;25,66;25,10;
29.10.2009;15:24:02,0;28,01;30,41;28,83;0,00;21,54;21,62;25,66;25,10;
29.10.2009;15:24:02,0;28,01;30,44;28,83;0,00;21,54;21,62;25,69;25,10;
29.10.2009;15:24:02,0;28,01;30,44;28,83;0,00;21,54;21,62;25,69;25,10;
29.10.2009;15:24:02,0;28,01;30,44;28,83;0,00;21,54;21,62;25,69;25,10;
29.10.2009;15:24:02,0;28,01;30,44;28,83;0,00;21,54;21,62;25,66;25,10;
29.10.2009;15:24:02,0;28,01;30,44;28,83;0,00;21,54;21,62;25,66;25,10;
29.10.2009;15:24:02,0;28,01;30,44;28,83;0,00;21,54;21,62;25,69;25,10;
29.10.2009;15:24:02,0;28,01;30,44;28,83;0,00;21,54;21,62;25,69;25,10;
29.10.2009;15:24:03,0;28,01;30,44;28,83;0,00;21,54;21,62;25,69;25,10;
29.10.2009;15:24:03,0;28,01;30,44;28,83;0,00;21,54;21,62;25,69;25,10;
29.10.2009;15:24:03,0;27,98;30,44;28,80;0,00;21,54;21,62;25,66;25,10;
29.10.2009;15:24:03,0;28,01;30,44;28,83;0,00;21,54;21,62;25,69;25,10;
29.10.2009;15:24:03,0;28,01;30,44;28,83;0,00;21,54;21,62;25,69;25,10;
29.10.2009;15:24:03,0;28,01;30,44;28,83;0,00;21,54;21,64;25,66;25,10;
29.10.2009;15:24:03,0;28,01;30,44;28,83;0,00;21,54;21,62;25,66;25,10;
29.10.2009;15:24:03,0;28,01;30,44;28,83;0,00;21,54;21,62;25,66;25,10;
29.10.2009;15:24:04,0;28,01;30,44;28,83;0,00;21,54;21,62;25,66;25,10;
29.10.2009;15:24:04,0;28,01;30,44;28,83;0,00;21,54;21,62;25,69;25,10;
29.10.2009;15:24:04,0;27,95;30,37;28,76;0,00;21,54;21,62;25,69;25,10;
29.10.2009;15:24:04,0;28,01;30,44;28,83;0,00;21,54;21,62;25,66;25,10;
29.10.2009;15:24:04,0;28,01;30,44;28,83;0,00;21,54;21,62;25,66;25,10;
29.10.2009;15:24:04,0;28,01;30,44;28,83;0,00;21,54;21,62;25,66;25,10;
29.10.2009;15:24:04,0;28,01;30,44;28,83;0,00;21,54;21,62;25,66;25,10;
29.10.2009;15:24:04,0;28,01;30,44;28,83;0,00;21,54;21,62;25,69;25,10;
29.10.2009;15:24:04,0;28,01;30,44;28,83;0,00;21,54;21,62;25,69;25,10;
29.10.2009;15:24:04,0;28,01;30,44;28,83;0,00;21,54;21,62;25,66;25,10;
29.10.2009;15:24:04,0;28,01;30,44;28,83;0,00;21,54;21,62;25,66;25,10;
29.10.2009;15:24:04,0;28,01;30,44;28,83;0,00;21,54;21,62;25,66;25,10;
29.10.2009;15:24:05,0;27,91;30,33;28,73;0,00;21,54;21,62;25,66;25,10;
29.10.2009;15:24:05,0;28,01;30,44;28,83;0,00;21,54;21,62;25,66;25,10;
29.10.2009;15:24:05,0;28,01;30,44;28,83;0,00;21,54;21,62;25,69;25,10;
29.10.2009;15:24:05,0;28,01;30,44;28,83;0,00;21,54;21,62;25,69;25,10;
29.10.2009;15:24:05,0;28,01;30,44;28,83;0,00;21,54;21,62;25,66;25,10;
29.10.2009;15:24:05,0;28,01;30,44;28,83;0,00;21,54;21,62;25,66;25,10;
29.10.2009;15:24:05,0;28,01;30,44;28,83;0,00;21,54;21,62;25,66;25,10;
29.10.2009;15:24:05,0;28,01;30,44;28,83;0,00;21,54;21,62;25,69;25,10;
29.10.2009;15:24:06,0;28,01;30,44;28,83;0,00;21,54;21,62;25,66;25,10;
29.10.2009;15:24:06,0;28,01;30,44;28,83;0,00;21,54;21,62;25,66;25,10;
29.10.2009;15:24:06,0;28,01;30,44;28,83;0,00;21,54;21,62;25,66;25,10;
29.10.2009;15:24:06,0;28,01;30,44;28,83;0,00;21,54;21,62;25,66;25,10;
29.10.2009;15:24:06,0;28,01;30,44;28,83;0,00;21,54;21,62;25,69;25,10;
29.10.2009;15:24:06,0;28,01;30,44;28,83;0,00;21,54;21,62;25,66;25,10;
29.10.2009;15:24:06,0;28,01;30,44;28,83;0,00;21,54;21,62;25,66;25,10;
29.10.2009;15:24:06,0;28,01;30,44;28,83;0,00;21,54;21,62;25,66;25,10;
29.10.2009;15:24:06,0;28,01;30,44;28,83;0,00;21,54;21,62;25,66;25,10;
29.10.2009;15:24:06,0;28,01;30,44;28,83;0,00;21,54;21,62;25,66;25,10;
29.10.2009;15:24:06,0;28,01;30,44;28,83;0,00;21,54;21,62;25,66;25,10;
29.10.2009;15:24:06,0;28,01;30,44;28,83;0,00;21,54;21,62;25,69;25,10;
29.10.2009;15:24:07,0;27,85;30,26;28,66;0,00;21,54;21,62;25,69;25,10;
29.10.2009;15:24:07,0;28,01;30,44;28,83;0,00;21,54;21,62;25,69;25,10;
29.10.2009;15:24:07,0;27,98;30,41;28,80;0,00;21,54;21,62;25,69;25,10;
29.10.2009;15:24:07,0;28,01;30,44;28,83;0,00;21,54;21,62;25,66;25,10;
29.10.2009;15:24:07,0;28,01;30,44;28,83;0,00;21,54;21,62;25,66;25,10;
29.10.2009;15:24:07,0;28,01;30,44;28,83;0,00;21,54;21,62;25,69;25,10;
29.10.2009;15:24:07,0;28,01;30,44;28,83;0,00;21,54;21,62;25,66;25,10;
29.10.2009;15:24:07,0;28,01;30,44;28,83;0,00;21,54;21,62;25,66;25,10;
29.10.2009;15:24:08,0;28,01;30,44;28,83;0,00;21,54;21,62;25,69;25,10;
29.10.2009;15:24:08,0;28,01;30,44;28,83;0,00;21,54;21,62;25,66;25,10;
29.10.2009;15:24:08,0;27,64;30,01;28,43;0,00;21,54;21,62;25,69;25,10;
29.10.2009;15:24:08,0;28,01;30,44;28,83;0,00;21,54;21,62;25,69;25,10;
29.10.2009;15:24:08,0;28,01;30,44;28,83;0,00;21,54;21,62;25,66;25,10;
29.10.2009;15:24:08,0;28,01;30,44;28,83;0,00;21,54;21,62;25,66;25,10;
29.10.2009;15:24:08,0;28,01;30,44;28,83;0,00;21,54;21,62;25,66;25,10;
29.10.2009;15:24:08,0;28,01;30,44;28,83;0,00;21,54;21,62;25,69;25,10;
29.10.2009;15:24:08,0;28,01;30,44;28,83;0,00;21,54;21,62;25,69;25,10;
29.10.2009;15:24:08,0;28,01;30,44;28,83;0,00;21,54;21,62;25,66;25,10;
29.10.2009;15:24:08,0;28,01;30,44;28,83;0,00;21,54;21,62;25,66;25,10;
29.10.2009;15:24:08,0;28,01;30,44;28,83;0,00;21,54;21,62;25,66;25,10;
29.10.2009;15:24:09,0;27,91;30,33;28,73;0,00;21,54;21,62;25,69;25,10;
29.10.2009;15:24:09,0;28,01;30,44;28,83;0,00;21,54;21,62;25,66;25,10;
29.10.2009;15:24:09,0;28,01;30,44;28,83;0,00;21,54;21,62;25,69;25,10;
29.10.2009;15:24:09,0;28,01;30,44;28,83;0,00;21,54;21,62;25,66;25,10;
29.10.2009;15:24:09,0;28,01;30,44;28,83;0,00;21,54;21,62;25,66;25,10;
29.10.2009;15:24:09,0;28,01;30,44;28,83;0,00;21,54;21,62;25,69;25,10;
29.10.2009;15:24:09,0;28,01;30,44;28,83;0,00;21,54;21,62;25,66;25,10;
29.10.2009;15:24:09,0;28,01;30,44;28,83;0,00;21,54;21,64;25,66;25,10;
29.10.2009;15:24:10,0;28,01;30,44;28,83;0,00;21,54;21,62;25,66;25,10;
29.10.2009;15:24:10,0;28,01;30,44;28,83;0,00;21,54;21,62;25,66;25,10;
29.10.2009;15:24:10,0;27,98;30,41;28,76;0,00;21,54;21,62;25,69;25,10;
29.10.2009;15:24:10,0;28,01;30,44;28,83;0,00;21,54;21,62;25,69;25,10;
29.10.2009;15:24:10,0;28,01;30,44;28,83;0,00;21,54;21,62;25,69;25,10;
29.10.2009;15:24:10,0;28,01;30,44;28,83;0,00;21,54;21,62;25,69;25,10;
29.10.2009;15:24:10,0;28,01;30,44;28,83;0,00;21,54;21,62;25,69;25,10;
29.10.2009;15:24:10,0;28,01;30,44;28,83;0,00;21,54;21,62;25,66;25,10;
29.10.2009;15:24:10,0;28,01;30,44;28,83;0,00;21,54;21,62;25,66;25,10;
29.10.2009;15:24:10,0;28,01;30,44;28,83;0,00;21,54;21,62;25,69;25,10;
29.10.2009;15:24:10,0;28,01;30,44;28,83;0,00;21,54;21,62;25,69;25,10;
29.10.2009;15:24:10,0;28,01;30,44;28,83;0,00;21,54;21,62;25,69;25,10;
29.10.2009;15:24:11,0;27,85;30,26;28,66;0,00;21,54;21,62;25,66;25,10;
29.10.2009;15:24:11,0;28,01;30,44;28,83;0,00;21,54;21,62;25,66;25,10;
29.10.2009;15:24:11,0;27,98;30,41;28,83;0,00;21,54;21,62;25,69;25,10;
29.10.2009;15:24:11,0;28,01;30,44;28,83;0,00;21,54;21,62;25,66;25,10;
29.10.2009;15:24:11,0;28,01;30,44;28,83;0,00;21,54;21,62;25,66;25,10;
29.10.2009;15:24:11,0;28,01;30,44;28,83;0,00;21,54;21,62;25,69;25,10;
29.10.2009;15:24:11,0;28,01;30,44;28,83;0,00;21,54;21,62;25,69;25,10;
29.10.2009;15:24:11,0;28,01;30,44;28,83;0,00;21,54;21,62;25,66;25,10;
29.10.2009;15:24:12,0;28,01;30,44;28,83;0,00;21,54;21,62;25,66;25,10;
29.10.2009;15:24:12,0;28,01;30,44;28,83;0,00;21,54;21,62;25,69;25,10;
29.10.2009;15:24:12,0;27,88;30,30;28,70;0,00;21,54;21,62;25,69;25,10;
29.10.2009;15:24:12,0;28,01;30,44;28,83;0,00;21,54;21,62;25,66;25,10;
29.10.2009;15:24:12,0;28,01;30,44;28,83;0,00;21,54;21,62;25,69;25,10;
29.10.2009;15:24:12,0;28,01;30,44;28,83;0,00;21,54;21,62;25,66;25,10;
29.10.2009;15:24:12,0;28,01;30,44;28,83;0,00;21,54;21,62;25,66;25,10;
29.10.2009;15:24:12,0;28,01;30,44;28,83;0,00;21,54;21,62;25,66;25,10;
29.10.2009;15:24:12,0;28,01;30,44;28,83;0,00;21,54;21,62;25,69;25,10;
29.10.2009;15:24:12,0;28,01;30,44;28,83;0,00;21,54;21,62;25,69;25,10;
29.10.2009;15:24:12,0;28,01;30,44;28,83;0,00;21,54;21,62;25,69;25,10;
29.10.2009;15:24:12,0;28,01;30,44;28,83;0,00;21,54;21,62;25,66;25,10;
29.10.2009;15:24:13,0;27,57;29,93;28,34;0,00;21,54;21,62;25,69;25,10;
29.10.2009;15:24:13,0;28,01;30,44;28,83;0,00;21,54;21,62;25,66;25,10;
29.10.2009;15:24:13,0;28,01;30,44;28,83;0,00;21,54;21,62;25,69;25,10;
29.10.2009;15:24:13,0;28,01;30,44;28,83;0,00;21,54;21,62;25,69;25,10;
29.10.2009;15:24:13,0;28,01;30,44;28,83;0,00;21,54;21,62;25,66;25,10;
29.10.2009;15:24:13,0;28,01;30,44;28,83;0,00;21,54;21,62;25,66;25,10;
29.10.2009;15:24:13,0;28,01;30,44;28,83;0,00;21,54;21,62;25,66;25,10;
29.10.2009;15:24:13,0;28,01;30,44;28,83;0,00;21,54;21,62;25,66;25,10;
29.10.2009;15:24:14,0;28,01;30,44;28,83;0,00;21,54;21,62;25,66;25,10;
29.10.2009;15:24:14,0;28,01;30,44;28,83;0,00;21,54;21,62;25,69;25,10;
29.10.2009;15:24:14,0;27,91;30,33;28,73;0,00;21,54;21,62;25,69;25,10;
29.10.2009;15:24:14,0;28,01;30,44;28,83;0,00;21,54;21,62;25,69;25,10;
29.10.2009;15:24:14,0;28,01;30,44;28,83;0,00;21,54;21,62;25,69;25,10;
29.10.2009;15:24:14,0;28,01;30,44;28,83;0,00;21,54;21,62;25,69;25,10;
29.10.2009;15:24:14,0;28,01;30,44;28,83;0,00;21,54;21,64;25,66;25,10;
29.10.2009;15:24:14,0;28,01;30,44;28,83;0,00;21,54;21,62;25,69;25,10;
29.10.2009;15:24:14,0;28,01;30,44;28,83;0,00;21,54;21,62;25,66;25,10;
29.10.2009;15:24:14,0;28,01;30,44;28,83;0,00;21,54;21,62;25,69;25,10;
29.10.2009;15:24:14,0;28,01;30,44;28,83;0,00;21,54;21,62;25,66;25,10;
29.10.2009;15:24:14,0;28,01;30,44;28,83;0,00;21,54;21,64;25,66;25,10;
29.10.2009;15:24:15,0;27,85;30,26;28,66;0,00;21,54;21,62;25,69;25,10;
29.10.2009;15:24:15,0;28,01;30,44;28,83;0,00;21,54;21,62;25,69;25,10;
29.10.2009;15:24:15,0;28,01;30,44;28,83;0,00;21,54;21,62;25,66;25,10;
29.10.2009;15:24:15,0;28,01;30,44;28,83;0,00;21,54;21,62;25,66;25,10;
29.10.2009;15:24:15,0;28,01;30,44;28,83;0,00;21,54;21,62;25,69;25,10;
29.10.2009;15:24:15,0;28,01;30,44;28,83;0,00;21,54;21,62;25,69;25,10;
29.10.2009;15:24:15,0;28,01;30,44;28,83;0,00;21,54;21,62;25,69;25,10;
29.10.2009;15:24:15,0;28,01;30,44;28,83;0,00;21,54;21,62;25,66;25,10;
29.10.2009;15:24:16,0;28,01;30,44;28,83;0,00;21,54;21,62;25,66;25,10;
29.10.2009;15:24:16,0;28,01;30,44;28,83;0,00;21,54;21,62;25,69;25,10;
29.10.2009;15:24:16,0;28,01;30,44;28,83;0,00;21,54;21,62;25,69;25,10;
29.10.2009;15:24:16,0;28,01;30,44;28,83;0,00;21,54;21,62;25,69;25,10;
29.10.2009;15:24:16,0;28,01;30,44;28,83;0,00;21,54;21,62;25,69;25,10;
29.10.2009;15:24:16,0;28,01;30,44;28,83;0,00;21,54;21,62;25,69;25,10;
29.10.2009;15:24:16,0;28,01;30,44;28,83;0,00;21,54;21,64;25,69;25,10;
29.10.2009;15:24:16,0;28,01;30,44;28,83;0,00;21,54;21,62;25,69;25,10;
29.10.2009;15:24:16,0;28,01;30,44;28,83;0,00;21,54;21,62;25,66;25,10;
29.10.2009;15:24:16,0;28,01;30,44;28,83;0,00;21,54;21,62;25,69;25,10;
29.10.2009;15:24:16,0;28,01;30,44;28,83;0,00;21,54;21,62;25,69;25,10;
29.10.2009;15:24:16,0;28,01;30,44;28,83;0,00;21,54;21,62;25,69;25,10;
29.10.2009;15:24:17,0;27,88;30,30;28,70;0,00;21,54;21,64;25,69;25,10;
29.10.2009;15:24:17,0;28,01;30,44;28,83;0,00;21,54;21,64;25,66;25,10;
29.10.2009;15:24:17,0;28,01;30,44;28,83;0,00;21,54;21,62;25,69;25,10;
29.10.2009;15:24:17,0;28,01;30,44;28,83;0,00;21,57;21,62;25,69;25,10;
29.10.2009;15:24:17,0;28,01;30,44;28,83;0,00;21,54;21,62;25,66;25,10;
29.10.2009;15:24:17,0;28,01;30,44;28,83;0,00;21,54;21,62;25,69;25,10;
29.10.2009;15:24:17,0;28,01;30,44;28,83;0,00;21,54;21,62;25,69;25,10;
29.10.2009;15:24:17,0;28,01;30,44;28,83;0,00;21,54;21,62;25,69;25,10;
29.10.2009;15:24:18,0;28,01;30,44;28,83;0,00;21,54;21,62;25,69;25,10;
29.10.2009;15:24:18,0;28,01;30,44;28,83;0,00;21,54;21,62;25,69;25,10;
29.10.2009;15:24:18,0;27,64;30,01;28,43;0,00;21,54;21,62;25,69;25,10;
29.10.2009;15:24:18,0;28,01;30,44;28,83;0,00;21,54;21,62;25,66;25,10;
29.10.2009;15:24:18,0;28,01;30,44;28,83;0,00;21,54;21,64;25,66;25,10;
29.10.2009;15:24:18,0;28,01;30,44;28,83;0,00;21,54;21,62;25,69;25,10;
29.10.2009;15:24:18,0;28,01;30,44;28,83;0,00;21,54;21,62;25,69;25,10;
29.10.2009;15:24:18,0;27,98;30,41;28,80;0,00;21,54;21,62;25,69;25,10;
29.10.2009;15:24:18,0;28,01;30,44;28,83;0,00;21,54;21,62;25,69;25,10;
29.10.2009;15:24:18,0;28,01;30,44;28,83;0,00;21,54;21,62;25,66;25,10;
29.10.2009;15:24:18,0;28,01;30,44;28,83;0,00;21,54;21,62;25,69;25,10;
29.10.2009;15:24:18,0;28,01;30,44;28,83;0,00;21,54;21,62;25,69;25,10;
29.10.2009;15:24:19,0;27,91;30,33;28,73;0,00;21,54;21,62;25,69;25,10;
29.10.2009;15:24:19,0;28,01;30,44;28,83;0,00;21,54;21,62;25,66;25,10;
29.10.2009;15:24:19,0;28,01;30,44;28,83;0,00;21,54;21,62;25,66;25,10;
29.10.2009;15:24:19,0;28,01;30,44;28,83;0,00;21,54;21,62;25,69;25,10;
29.10.2009;15:24:19,0;28,01;30,44;28,83;0,00;21,54;21,62;25,69;25,10;
29.10.2009;15:24:19,0;28,01;30,44;28,83;0,00;21,54;21,62;25,69;25,10;
29.10.2009;15:24:19,0;28,01;30,44;28,83;0,00;21,54;21,62;25,66;25,10;
29.10.2009;15:24:19,0;28,01;30,44;28,83;0,00;21,54;21,62;25,69;25,10;
29.10.2009;15:24:20,0;28,01;30,44;28,83;0,00;21,54;21,62;25,69;25,10;
29.10.2009;15:24:20,0;28,01;30,44;28,83;0,00;21,54;21,62;25,66;25,10;
29.10.2009;15:24:20,0;27,91;30,33;28,73;0,00;21,54;21,64;25,69;25,10;
29.10.2009;15:24:20,0;28,01;30,44;28,83;0,00;21,54;21,62;25,66;25,10;
29.10.2009;15:24:20,0;28,01;30,44;28,83;0,00;21,54;21,62;25,69;25,10;
29.10.2009;15:24:20,0;28,01;30,44;28,83;0,00;21,54;21,62;25,69;25,10;
29.10.2009;15:24:20,0;28,01;30,44;28,83;0,00;21,54;21,62;25,66;25,10;
29.10.2009;15:24:20,0;28,01;30,44;28,83;0,00;21,54;21,62;25,69;25,10;
29.10.2009;15:24:20,0;28,01;30,44;28,83;0,00;21,54;21,62;25,66;25,10;
29.10.2009;15:24:20,0;28,01;30,44;28,83;0,00;21,54;21,62;25,66;25,10;
29.10.2009;15:24:20,0;28,01;30,44;28,83;0,00;21,54;21,62;25,69;25,10;
29.10.2009;15:24:20,0;28,01;30,44;28,83;0,00;21,54;21,62;25,66;25,10;
29.10.2009;15:24:21,0;27,85;30,26;28,66;0,00;21,54;21,62;25,69;25,10;
29.10.2009;15:24:21,0;28,01;30,44;28,83;0,00;21,54;21,62;25,66;25,10;
29.10.2009;15:24:21,0;28,01;30,44;28,83;0,00;21,54;21,62;25,66;25,10;
29.10.2009;15:24:21,0;28,01;30,44;28,83;0,00;21,54;21,62;25,66;25,10;
29.10.2009;15:24:21,0;28,01;30,44;28,83;0,00;21,54;21,62;25,69;25,10;
29.10.2009;15:24:21,0;28,01;30,44;28,83;0,00;21,54;21,62;25,69;25,10;
29.10.2009;15:24:21,0;28,01;30,44;28,83;0,00;21,54;21,62;25,69;25,10;
29.10.2009;15:24:21,0;28,01;30,44;28,83;0,00;21,54;21,62;25,69;25,10;
29.10.2009;15:24:22,0;28,01;30,44;28,83;0,00;21,54;21,62;25,69;25,10;
29.10.2009;15:24:22,0;28,01;30,44;28,83;0,00;21,54;21,62;25,66;25,10;
29.10.2009;15:24:22,0;27,91;30,33;28,73;0,00;21,54;21,62;25,66;25,10;
29.10.2009;15:24:22,0;28,01;30,44;28,83;0,00;21,54;21,62;25,69;25,10;
29.10.2009;15:24:22,0;28,01;30,44;28,83;0,00;21,54;21,62;25,69;25,10;
29.10.2009;15:24:22,0;28,01;30,44;28,83;0,00;21,54;21,64;25,66;25,10;
29.10.2009;15:24:22,0;28,01;30,44;28,83;0,00;21,54;21,62;25,66;25,10;
29.10.2009;15:24:22,0;28,01;30,44;28,83;0,00;21,54;21,62;25,69;25,10;
29.10.2009;15:24:22,0;28,01;30,44;28,83;0,00;21,54;21,62;25,69;25,10;
29.10.2009;15:24:22,0;28,01;30,44;28,83;0,00;21,54;21,62;25,69;25,10;
29.10.2009;15:24:22,0;28,01;30,44;28,83;0,00;21,54;21,62;25,69;25,10;
29.10.2009;15:24:22,0;28,01;30,44;28,83;0,00;21,54;21,62;25,69;25,10;
29.10.2009;15:24:23,0;27,64;30,01;28,43;0,00;21,54;21,62;25,69;25,10;
29.10.2009;15:24:23,0;28,01;30,44;28,83;0,00;21,54;21,62;25,69;25,10;
29.10.2009;15:24:23,0;28,01;30,44;28,83;0,00;21,54;21,62;25,66;25,10;
29.10.2009;15:24:23,0;28,01;30,44;28,83;0,00;21,54;21,62;25,69;25,10;
29.10.2009;15:24:23,0;28,01;30,44;28,83;0,00;21,54;21,62;25,69;25,10;
29.10.2009;15:24:23,0;28,01;30,44;28,83;0,00;21,57;21,62;25,69;25,10;
29.10.2009;15:24:23,0;28,01;30,44;28,83;0,00;21,54;21,62;25,66;25,10;
29.10.2009;15:24:23,0;28,01;30,44;28,83;0,00;21,54;21,62;25,69;25,10;
29.10.2009;15:24:24,0;28,01;30,44;28,83;0,00;21,54;21,62;25,69;25,10;
29.10.2009;15:24:24,0;28,01;30,44;28,83;0,00;21,54;21,62;25,69;25,10;
29.10.2009;15:24:24,0;27,95;30,37;28,76;0,00;21,54;21,62;25,66;25,10;
29.10.2009;15:24:24,0;28,01;30,44;28,83;0,00;21,54;21,62;25,69;25,10;
29.10.2009;15:24:24,0;28,01;30,44;28,83;0,00;21,54;21,62;25,69;25,10;
29.10.2009;15:24:24,0;28,01;30,44;28,83;0,00;21,54;21,62;25,69;25,10;
29.10.2009;15:24:24,0;28,01;30,44;28,83;0,00;21,54;21,62;25,69;25,10;
29.10.2009;15:24:24,0;28,01;30,44;28,83;0,00;21,54;21,62;25,69;25,10;
29.10.2009;15:24:24,0;28,01;30,44;28,83;0,00;21,54;21,62;25,66;25,10;
29.10.2009;15:24:24,0;28,01;30,44;28,83;0,00;21,54;21,62;25,69;25,10;
29.10.2009;15:24:24,0;28,01;30,44;28,83;0,00;21,54;21,62;25,66;25,10;
29.10.2009;15:24:24,0;28,01;30,44;28,83;0,00;21,54;21,62;25,66;25,10;
29.10.2009;15:24:25,0;27,88;30,30;28,70;0,00;21,54;21,62;25,66;25,10;
29.10.2009;15:24:25,0;28,01;30,44;28,83;0,00;21,54;21,64;25,69;25,10;
29.10.2009;15:24:25,0;28,01;30,44;28,83;0,00;21,54;21,62;25,69;25,10;
29.10.2009;15:24:25,0;28,01;30,44;28,83;0,00;21,54;21,62;25,69;25,10;
29.10.2009;15:24:25,0;28,01;30,44;28,83;0,00;21,54;21,62;25,69;25,10;
29.10.2009;15:24:25,0;28,01;30,44;28,83;0,00;21,54;21,62;25,69;25,10;
29.10.2009;15:24:25,0;28,01;30,44;28,83;0,00;21,54;21,62;25,69;25,10;
29.10.2009;15:24:25,0;28,01;30,44;28,83;0,00;21,54;21,62;25,69;25,10;
29.10.2009;15:24:26,0;28,01;30,44;28,83;0,00;21,54;21,62;25,69;25,10;
29.10.2009;15:24:26,0;28,01;30,44;28,83;0,00;21,54;21,62;25,69;25,10;
29.10.2009;15:24:26,0;27,91;30,33;28,73;0,00;21,54;21,62;25,69;25,10;
29.10.2009;15:24:26,0;28,01;30,44;28,83;0,00;21,54;21,64;25,69;25,10;
29.10.2009;15:24:26,0;28,01;30,44;28,83;0,00;21,54;21,62;25,66;25,10;
29.10.2009;15:24:26,0;28,01;30,44;28,83;0,00;21,54;21,62;25,69;25,10;
29.10.2009;15:24:26,0;28,01;30,44;28,83;0,00;21,54;21,62;25,69;25,10;
29.10.2009;15:24:26,0;28,01;30,44;28,83;0,00;21,54;21,62;25,69;25,10;
29.10.2009;15:24:26,0;28,01;30,44;28,83;0,00;21,54;21,62;25,69;25,10;
29.10.2009;15:24:26,0;28,01;30,44;28,83;0,00;21,54;21,62;25,69;25,10;
29.10.2009;15:24:26,0;28,01;30,44;28,83;0,00;21,54;21,64;25,69;25,10;
29.10.2009;15:24:26,0;28,01;30,44;28,83;0,00;21,54;21,62;25,66;25,10;
29.10.2009;15:24:27,0;27,82;30,22;28,63;0,00;21,54;21,62;25,69;25,10;
29.10.2009;15:24:27,0;28,01;30,44;28,83;0,00;21,54;21,62;25,66;25,10;
29.10.2009;15:24:27,0;28,01;30,44;28,83;0,00;21,54;21,62;25,69;25,10;
29.10.2009;15:24:27,0;28,01;30,44;28,83;0,00;21,54;21,62;25,69;25,10;
29.10.2009;15:24:27,0;28,01;30,44;28,83;0,00;21,54;21,62;25,69;25,10;
29.10.2009;15:24:27,0;28,01;30,44;28,83;0,00;21,54;21,62;25,69;25,10;
29.10.2009;15:24:27,0;28,01;30,44;28,83;0,00;21,54;21,62;25,69;25,10;
29.10.2009;15:24:27,0;28,01;30,44;28,83;0,00;21,54;21,64;25,69;25,10;
29.10.2009;15:24:28,0;28,01;30,44;28,83;0,00;21,54;21,62;25,69;25,10;
29.10.2009;15:24:28,0;28,01;30,44;28,83;0,00;21,54;21,62;25,69;25,10;
29.10.2009;15:24:28,0;27,60;29,97;28,40;0,00;21,54;21,64;25,69;25,10;
29.10.2009;15:24:28,0;28,01;30,44;28,83;0,00;21,54;21,62;25,69;25,10;
29.10.2009;15:24:28,0;28,01;30,44;28,83;0,00;21,54;21,62;25,66;25,10;
29.10.2009;15:24:28,0;28,01;30,44;28,83;0,00;21,54;21,62;25,69;25,10;
29.10.2009;15:24:28,0;28,01;30,44;28,83;0,00;21,54;21,62;25,69;25,10;
29.10.2009;15:24:28,0;28,01;30,44;28,83;0,00;21,54;21,62;25,69;25,10;
29.10.2009;15:24:28,0;28,01;30,44;28,83;0,00;21,54;21,64;25,69;25,10;
29.10.2009;15:24:28,0;28,01;30,44;28,83;0,00;21,54;21,62;25,69;25,10;
29.10.2009;15:24:28,0;28,01;30,44;28,83;0,00;21,54;21,62;25,66;25,10;
29.10.2009;15:24:28,0;28,01;30,44;28,83;0,00;21,57;21,62;25,69;25,10;
29.10.2009;15:24:29,0;27,85;30,26;28,66;0,00;21,54;21,62;25,69;25,10;
29.10.2009;15:24:29,0;28,01;30,44;28,83;0,00;21,54;21,62;25,69;25,10;
29.10.2009;15:24:29,0;28,01;30,44;28,83;0,00;21,54;21,62;25,69;25,10;
29.10.2009;15:24:29,0;28,01;30,44;28,83;0,00;21,54;21,62;25,69;25,10;
29.10.2009;15:24:29,0;28,01;30,44;28,83;0,00;21,54;21,62;25,69;25,10;
29.10.2009;15:24:29,0;28,01;30,44;28,83;0,00;21,54;21,62;25,69;25,10;
29.10.2009;15:24:29,0;28,01;30,44;28,83;0,00;21,54;21,64;25,69;25,10;
29.10.2009;15:24:29,0;28,01;30,44;28,83;0,00;21,54;21,62;25,69;25,10;
29.10.2009;15:24:30,0;28,01;30,44;28,83;0,00;21,54;21,62;25,69;25,10;
29.10.2009;15:24:30,0;28,01;30,44;28,83;0,00;21,54;21,62;25,69;25,10;
29.10.2009;15:24:30,0;27,91;30,33;28,73;0,00;21,54;21,62;25,69;25,10;
29.10.2009;15:24:30,0;28,01;30,44;28,83;0,00;21,54;21,62;25,69;25,10;
29.10.2009;15:24:30,0;28,01;30,44;28,83;0,00;21,54;21,62;25,69;25,10;
29.10.2009;15:24:30,0;28,01;30,44;28,83;0,00;21,54;21,62;25,66;25,10;
29.10.2009;15:24:30,0;28,01;30,44;28,83;0,00;21,54;21,62;25,69;25,10;
29.10.2009;15:24:30,0;28,01;30,44;28,83;0,00;21,54;21,62;25,69;25,10;
29.10.2009;15:24:30,0;28,01;30,44;28,83;0,00;21,54;21,62;25,69;25,10;
29.10.2009;15:24:30,0;28,01;30,44;28,83;0,00;21,54;21,62;25,69;25,10;
29.10.2009;15:24:30,0;28,01;30,44;28,83;0,00;21,54;21,62;25,69;25,10;
29.10.2009;15:24:30,0;28,01;30,44;28,83;0,00;21,54;21,62;25,69;25,10;
29.10.2009;15:24:31,0;27,88;30,33;28,70;0,00;21,54;21,62;25,69;25,10;
29.10.2009;15:24:31,0;28,01;30,44;28,83;0,00;21,54;21,64;25,66;25,10;
29.10.2009;15:24:31,0;28,01;30,44;28,83;0,00;21,54;21,62;25,69;25,10;
29.10.2009;15:24:31,0;28,01;30,44;28,83;0,00;21,54;21,62;25,69;25,10;
29.10.2009;15:24:31,0;28,01;30,44;28,83;0,00;21,54;21,62;25,69;25,10;
29.10.2009;15:24:31,0;28,01;30,44;28,83;0,00;21,54;21,62;25,69;25,10;
29.10.2009;15:24:31,0;28,01;30,44;28,83;0,00;21,54;21,62;25,69;25,10;
29.10.2009;15:24:31,0;28,01;30,44;28,83;0,00;21,54;21,62;25,69;25,10;
29.10.2009;15:24:32,0;28,01;30,44;28,83;0,00;21,54;21,62;25,66;25,10;
29.10.2009;15:24:32,0;28,01;30,44;28,83;0,00;21,54;21,62;25,69;25,10;
29.10.2009;15:24:32,0;27,91;30,30;28,73;0,00;21,54;21,62;25,69;25,10;
29.10.2009;15:24:32,0;28,01;30,44;28,83;0,00;21,54;21,62;25,69;25,10;
29.10.2009;15:24:32,0;28,01;30,44;28,83;0,00;21,54;21,62;25,69;25,10;
29.10.2009;15:24:32,0;28,01;30,44;28,83;0,00;21,54;21,62;25,69;25,10;
29.10.2009;15:24:32,0;28,01;30,44;28,83;0,00;21,54;21,62;25,69;25,10;
29.10.2009;15:24:32,0;28,01;30,44;28,83;0,00;21,54;21,62;25,69;25,10;
29.10.2009;15:24:32,0;28,01;30,44;28,83;0,00;21,54;21,64;25,69;25,10;
29.10.2009;15:24:32,0;28,01;30,44;28,83;0,00;21,54;21,62;25,69;25,10;
29.10.2009;15:24:32,0;28,01;30,44;28,83;0,00;21,54;21,62;25,69;25,10;
29.10.2009;15:24:32,0;28,01;30,44;28,83;0,00;21,54;21,64;25,69;25,10;
29.10.2009;15:24:33,0;27,57;29,93;28,37;0,00;21,54;21,64;25,69;25,10;
29.10.2009;15:24:33,0;28,01;30,44;28,83;0,00;21,54;21,62;25,69;25,10;
29.10.2009;15:24:33,0;28,01;30,44;28,83;0,00;21,54;21,62;25,69;25,10;
29.10.2009;15:24:33,0;28,01;30,44;28,83;0,00;21,54;21,62;25,69;25,10;
29.10.2009;15:24:33,0;28,01;30,44;28,83;0,00;21,54;21,62;25,69;25,10;
29.10.2009;15:24:33,0;28,01;30,44;28,83;0,00;21,54;21,64;25,69;25,10;
29.10.2009;15:24:33,0;28,01;30,44;28,83;0,00;21,54;21,62;25,69;25,10;
29.10.2009;15:24:33,0;28,01;30,44;28,83;0,00;21,54;21,62;25,69;25,10;
29.10.2009;15:24:34,0;28,01;30,44;28,83;0,00;21,54;21,62;25,69;25,10;
29.10.2009;15:24:34,0;28,01;30,44;28,83;0,00;21,54;21,62;25,69;25,10;
29.10.2009;15:24:34,0;27,88;30,30;28,70;0,00;21,54;21,62;25,69;25,10;
29.10.2009;15:24:34,0;28,01;30,44;28,83;0,00;21,54;21,62;25,69;25,10;
29.10.2009;15:24:34,0;28,01;30,44;28,83;0,00;21,54;21,62;25,66;25,10;
29.10.2009;15:24:34,0;28,01;30,44;28,83;0,00;21,54;21,62;25,69;25,10;
29.10.2009;15:24:34,0;28,01;30,44;28,83;0,00;21,54;21,62;25,69;25,10;
29.10.2009;15:24:34,0;28,01;30,44;28,83;0,00;21,54;21,64;25,69;25,10;
29.10.2009;15:24:34,0;28,01;30,44;28,83;0,00;21,54;21,62;25,69;25,10;
29.10.2009;15:24:34,0;28,01;30,44;28,83;0,00;21,54;21,64;25,66;25,10;
29.10.2009;15:24:34,0;28,01;30,44;28,83;0,00;21,54;21,62;25,69;25,10;
29.10.2009;15:24:34,0;28,01;30,44;28,83;0,00;21,54;21,62;25,66;25,10;
29.10.2009;15:24:35,0;27,85;30,26;28,66;0,00;21,54;21,62;25,69;25,10;
29.10.2009;15:24:35,0;28,01;30,44;28,83;0,00;21,54;21,62;25,69;25,10;
29.10.2009;15:24:35,0;28,01;30,44;28,83;0,00;21,54;21,62;25,69;25,10;
29.10.2009;15:24:35,0;28,01;30,44;28,83;0,00;21,54;21,64;25,69;25,10;
29.10.2009;15:24:35,0;28,01;30,44;28,83;0,00;21,54;21,62;25,69;25,10;
29.10.2009;15:24:35,0;28,01;30,44;28,83;0,00;21,54;21,62;25,69;25,10;
29.10.2009;15:24:35,0;28,01;30,44;28,83;0,00;21,54;21,62;25,69;25,10;
29.10.2009;15:24:35,0;28,01;30,44;28,83;0,00;21,54;21,62;25,69;25,10;
29.10.2009;15:24:36,0;28,01;30,44;28,83;0,00;21,54;21,64;25,69;25,10;
29.10.2009;15:24:36,0;28,01;30,44;28,83;0,00;21,54;21,64;25,69;25,10;
29.10.2009;15:24:36,0;27,98;30,41;28,80;0,00;21,54;21,62;25,69;25,10;
29.10.2009;15:24:36,0;27,98;30,41;28,80;0,00;21,54;21,62;25,69;25,10;
29.10.2009;15:24:36,0;27,98;30,41;28,80;0,00;21,54;21,64;25,69;25,10;
29.10.2009;15:24:36,0;28,01;30,44;28,83;0,00;21,54;21,62;25,69;25,10;
29.10.2009;15:24:36,0;28,01;30,44;28,83;0,00;21,54;21,62;25,69;25,10;
29.10.2009;15:24:36,0;28,01;30,44;28,83;0,00;21,54;21,62;25,69;25,10;
29.10.2009;15:24:36,0;28,01;30,44;28,83;0,00;21,54;21,62;25,69;25,10;
29.10.2009;15:24:36,0;28,01;30,44;28,83;0,00;21,54;21,62;25,69;25,10;
29.10.2009;15:24:36,0;28,01;30,44;28,83;0,00;21,54;21,62;25,69;25,10;
29.10.2009;15:24:36,0;28,01;30,44;28,83;0,00;21,54;21,64;25,69;25,10;
29.10.2009;15:24:37,0;27,88;30,30;28,70;0,00;21,54;21,62;25,69;25,10;
29.10.2009;15:24:37,0;28,01;30,44;28,83;0,00;21,54;21,62;25,69;25,10;
29.10.2009;15:24:37,0;27,57;29,93;28,37;0,00;21,57;21,64;25,69;25,10;
29.10.2009;15:24:37,0;28,01;30,44;28,83;0,00;21,54;21,62;25,69;25,10;
29.10.2009;15:24:37,0;28,01;30,44;28,83;0,00;21,54;21,64;25,69;25,10;
29.10.2009;15:24:37,0;28,01;30,44;28,83;0,00;21,54;21,62;25,69;25,10;
29.10.2009;15:24:37,0;28,01;30,44;28,83;0,00;21,54;21,62;25,69;25,10;
29.10.2009;15:24:37,0;28,01;30,44;28,83;0,00;21,54;21,62;25,69;25,10;
29.10.2009;15:24:38,0;28,01;30,44;28,83;0,00;21,54;21,62;25,69;25,10;
29.10.2009;15:24:38,0;28,01;30,44;28,83;0,00;21,54;21,62;25,69;25,10;
29.10.2009;15:24:38,0;27,67;30,04;28,47;0,00;21,54;21,64;25,69;25,10;
29.10.2009;15:24:38,0;28,01;30,44;28,83;0,00;21,54;21,62;25,69;25,10;
29.10.2009;15:24:38,0;27,48;29,83;28,27;0,00;21,54;21,62;25,69;25,10;
29.10.2009;15:24:38,0;28,01;30,44;28,83;0,00;21,54;21,62;25,69;25,10;
29.10.2009;15:24:38,0;28,01;30,44;28,83;0,00;21,54;21,62;25,69;25,10;
29.10.2009;15:24:38,0;28,01;30,44;28,83;0,00;21,54;21,64;25,69;25,10;
29.10.2009;15:24:38,0;28,01;30,44;28,83;0,00;21,54;21,62;25,69;25,10;
29.10.2009;15:24:38,0;28,01;30,44;28,83;0,00;21,54;21,62;25,69;25,10;
29.10.2009;15:24:38,0;28,01;30,44;28,83;0,00;21,54;21,62;25,69;25,10;
29.10.2009;15:24:38,0;28,01;30,44;28,83;0,00;21,54;21,64;25,69;25,10;
29.10.2009;15:24:39,0;27,85;30,26;28,66;0,00;21,54;21,62;25,69;25,10;
29.10.2009;15:24:39,0;28,01;30,44;28,83;0,00;21,54;21,64;25,69;25,10;
29.10.2009;15:24:39,0;27,95;30,37;28,80;0,00;21,54;21,62;25,66;25,10;
29.10.2009;15:24:39,0;28,01;30,44;28,83;0,00;21,54;21,64;25,69;25,10;
29.10.2009;15:24:39,0;28,01;30,44;28,83;0,00;21,54;21,64;25,69;25,10;
29.10.2009;15:24:39,0;28,01;30,44;28,83;0,00;21,57;21,62;25,66;25,10;
29.10.2009;15:24:39,0;28,01;30,44;28,83;0,00;21,54;21,64;25,69;25,10;
29.10.2009;15:24:39,0;28,01;30,44;28,83;0,00;21,54;21,64;25,69;25,10;
29.10.2009;15:24:40,0;28,01;30,44;28,83;0,00;21,54;21,62;25,66;25,10;
29.10.2009;15:24:40,0;28,01;30,44;28,83;0,00;21,54;21,62;25,69;25,10;
29.10.2009;15:24:40,0;27,91;30,30;28,70;0,00;21,54;21,62;25,69;25,10;
29.10.2009;15:24:40,0;28,01;30,44;28,83;0,00;21,54;21,62;25,69;25,10;
29.10.2009;15:24:40,0;27,70;30,04;28,47;0,00;21,54;21,62;25,66;25,10;
29.10.2009;15:24:40,0;28,01;30,44;28,83;0,00;21,54;21,62;25,69;25,10;
29.10.2009;15:24:40,0;28,01;30,44;28,83;0,00;21,54;21,62;25,69;25,10;
29.10.2009;15:24:40,0;28,01;30,44;28,83;0,00;21,54;21,62;25,69;25,10;
29.10.2009;15:24:40,0;28,01;30,44;28,83;0,00;21,54;21,62;25,69;25,10;
29.10.2009;15:24:40,0;28,01;30,44;28,83;0,00;21,54;21,62;25,69;25,10;
29.10.2009;15:24:40,0;28,01;30,44;28,83;0,00;21,54;21,62;25,69;25,10;
29.10.2009;15:24:40,0;28,01;30,44;28,83;0,00;21,54;21,64;25,69;25,10;
29.10.2009;15:24:41,0;27,98;30,41;28,76;0,00;21,54;21,62;25,69;25,10;
29.10.2009;15:24:41,0;28,01;30,44;28,83;0,00;21,54;21,62;25,66;25,10;
29.10.2009;15:24:41,0;27,67;30,04;28,47;0,00;21,54;21,62;25,69;25,10;
29.10.2009;15:24:41,0;28,01;30,44;28,83;0,00;21,54;21,62;25,69;25,10;
29.10.2009;15:24:41,0;28,01;30,44;28,83;0,00;21,54;21,64;25,69;25,10;
29.10.2009;15:24:41,0;28,01;30,44;28,83;0,00;21,54;21,64;25,66;25,10;
29.10.2009;15:24:41,0;28,01;30,44;28,83;0,00;21,54;21,62;25,69;25,10;
29.10.2009;15:24:41,0;28,01;30,44;28,83;0,00;21,54;21,64;25,69;25,10;
29.10.2009;15:24:42,0;28,01;30,44;28,83;0,00;21,54;21,62;25,69;25,10;
29.10.2009;15:24:42,0;28,01;30,44;28,83;0,00;21,54;21,62;25,69;25,10;
29.10.2009;15:24:42,0;27,88;30,30;28,70;0,00;21,54;21,62;25,69;25,10;
29.10.2009;15:24:42,0;28,01;30,44;28,83;0,00;21,54;21,62;25,69;25,10;
29.10.2009;15:24:42,0;28,01;30,44;28,83;0,00;21,54;21,64;25,69;25,10;
29.10.2009;15:24:42,0;28,01;30,44;28,83;0,00;21,54;21,64;25,69;25,10;
29.10.2009;15:24:42,0;28,01;30,44;28,83;0,00;21,54;21,62;25,69;25,10;
29.10.2009;15:24:42,0;28,01;30,44;28,83;0,00;21,54;21,62;25,69;25,10;
29.10.2009;15:24:42,0;28,01;30,44;28,83;0,00;21,54;21,64;25,69;25,10;
29.10.2009;15:24:42,0;28,01;30,44;28,83;0,00;21,54;21,62;25,69;25,10;
29.10.2009;15:24:42,0;28,01;30,44;28,83;0,00;21,54;21,64;25,69;25,10;
29.10.2009;15:24:42,0;28,01;30,44;28,83;0,00;21,54;21,64;25,69;25,10;
29.10.2009;15:24:43,0;27,79;30,19;28,60;0,00;21,54;21,64;25,69;25,10;
29.10.2009;15:24:43,0;28,01;30,44;28,83;0,00;21,54;21,64;25,69;25,10;
29.10.2009;15:24:43,0;28,01;30,44;28,83;0,00;21,54;21,62;25,66;25,10;
29.10.2009;15:24:43,0;28,01;30,44;28,83;0,00;21,54;21,62;25,69;25,10;
29.10.2009;15:24:43,0;28,01;30,44;28,83;0,00;21,57;21,64;25,69;25,10;
29.10.2009;15:24:43,0;28,01;30,44;28,83;0,00;21,54;21,64;25,69;25,10;
29.10.2009;15:24:43,0;28,01;30,44;28,83;0,00;21,57;21,62;25,69;25,10;
29.10.2009;15:24:43,0;28,01;30,44;28,83;0,00;21,57;21,62;25,69;25,10;
29.10.2009;15:24:44,0;28,01;30,44;28,83;0,00;21,54;21,64;25,69;25,10;
29.10.2009;15:24:44,0;28,01;30,44;28,83;0,00;21,54;21,64;25,69;25,10;
29.10.2009;15:24:44,0;27,91;30,33;28,73;0,00;21,54;21,62;25,69;25,10;
29.10.2009;15:24:44,0;28,01;30,44;28,83;0,00;21,54;21,62;25,69;25,10;
29.10.2009;15:24:44,0;28,01;30,44;28,83;0,00;21,54;21,62;25,69;25,10;
29.10.2009;15:24:44,0;28,01;30,44;28,83;0,00;21,54;21,62;25,66;25,10;
29.10.2009;15:24:44,0;28,01;30,44;28,83;0,00;21,54;21,64;25,69;25,10;
29.10.2009;15:24:44,0;28,01;30,44;28,83;0,00;21,54;21,62;25,69;25,10;
29.10.2009;15:24:44,0;28,01;30,44;28,83;0,00;21,54;21,64;25,69;25,10;
29.10.2009;15:24:44,0;28,01;30,44;28,83;0,00;21,54;21,64;25,69;25,10;
29.10.2009;15:24:44,0;28,01;30,44;28,83;0,00;21,54;21,64;25,69;25,10;
29.10.2009;15:24:44,0;28,01;30,44;28,83;0,00;21,57;21,64;25,69;25,10;
29.10.2009;15:24:45,0;27,98;30,44;28,83;0,00;21,54;21,64;25,66;25,10;
29.10.2009;15:24:45,0;28,01;30,44;28,83;0,00;21,54;21,62;25,69;25,10;
29.10.2009;15:24:45,0;28,01;30,44;28,83;0,00;21,54;21,64;25,69;25,10;
29.10.2009;15:24:45,0;28,01;30,44;28,83;0,00;21,54;21,64;25,69;25,10;
29.10.2009;15:24:45,0;28,01;30,44;28,83;0,00;21,54;21,62;25,69;25,10;
29.10.2009;15:24:45,0;28,01;30,44;28,83;0,00;21,54;21,62;25,69;25,10;
29.10.2009;15:24:45,0;28,01;30,44;28,83;0,00;21,54;21,62;25,69;25,10;
29.10.2009;15:24:45,0;28,01;30,44;28,83;0,00;21,54;21,64;25,69;25,10;
29.10.2009;15:24:46,0;28,01;30,44;28,83;0,00;21,54;21,62;25,69;25,10;
29.10.2009;15:24:46,0;28,01;30,44;28,83;0,00;21,54;21,64;25,69;25,10;
29.10.2009;15:24:46,0;27,88;30,26;28,66;0,00;21,54;21,62;25,69;25,10;
29.10.2009;15:24:46,0;28,01;30,44;28,83;0,00;21,54;21,64;25,69;25,10;
29.10.2009;15:24:46,0;28,01;30,44;28,83;0,00;21,54;21,64;25,69;25,10;
29.10.2009;15:24:46,0;28,01;30,44;28,83;0,00;21,54;21,64;25,69;25,10;
29.10.2009;15:24:46,0;28,01;30,44;28,83;0,00;21,54;21,62;25,69;25,10;
29.10.2009;15:24:46,0;28,01;30,44;28,83;0,00;21,54;21,62;25,69;25,10;
29.10.2009;15:24:46,0;28,01;30,44;28,83;0,00;21,54;21,62;25,69;25,10;
29.10.2009;15:24:46,0;28,01;30,44;28,83;0,00;21,54;21,62;25,69;25,10;
29.10.2009;15:24:46,0;28,01;30,44;28,83;0,00;21,54;21,62;25,69;25,10;
29.10.2009;15:24:46,0;28,01;30,44;28,83;0,00;21,57;21,64;25,69;25,10;
29.10.2009;15:24:47,0;27,98;30,41;28,83;0,00;21,54;21,62;25,69;25,10;
29.10.2009;15:24:47,0;28,01;30,44;28,83;0,00;21,54;21,64;25,69;25,10;
29.10.2009;15:24:47,0;28,01;30,44;28,83;0,00;21,54;21,62;25,69;25,10;
29.10.2009;15:24:47,0;28,01;30,44;28,83;0,00;21,54;21,62;25,69;25,10;
29.10.2009;15:24:47,0;28,01;30,44;28,83;0,00;21,54;21,64;25,69;25,10;
29.10.2009;15:24:47,0;28,01;30,44;28,83;0,00;21,54;21,64;25,69;25,10;
29.10.2009;15:24:47,0;28,01;30,44;28,83;0,00;21,54;21,64;25,69;25,10;
29.10.2009;15:24:47,0;28,01;30,41;28,80;0,00;21,57;21,64;25,69;25,10;
29.10.2009;15:24:48,0;28,01;30,44;28,83;0,00;21,54;21,64;25,69;25,10;
29.10.2009;15:24:48,0;28,01;30,44;28,83;0,00;21,54;21,64;25,69;25,10;
29.10.2009;15:24:48,0;28,01;30,44;28,83;0,00;21,57;21,62;25,69;25,10;
29.10.2009;15:24:48,0;28,01;30,44;28,83;0,00;21,57;21,64;25,69;25,10;
29.10.2009;15:24:48,0;27,98;30,41;28,80;0,00;21,54;21,64;25,69;25,10;
29.10.2009;15:24:48,0;28,01;30,44;28,83;0,00;21,54;21,64;25,69;25,10;
29.10.2009;15:24:48,0;28,01;30,44;28,83;0,00;21,54;21,62;25,69;25,10;
29.10.2009;15:24:48,0;28,01;30,44;28,83;0,00;21,54;21,64;25,69;25,10;
29.10.2009;15:24:48,0;28,01;30,44;28,83;0,00;21,54;21,64;25,69;25,10;
29.10.2009;15:24:48,0;28,01;30,44;28,83;0,00;21,54;21,64;25,69;25,10;
29.10.2009;15:24:48,0;28,01;30,44;28,83;0,00;21,54;21,64;25,69;25,10;
29.10.2009;15:24:48,0;28,01;30,44;28,83;0,00;21,54;21,64;25,69;25,10;
29.10.2009;15:24:49,0;27,88;30,30;28,70;0,00;21,54;21,64;25,69;25,10;
29.10.2009;15:24:49,0;28,01;30,44;28,83;0,00;21,54;21,62;25,69;25,10;
29.10.2009;15:24:49,0;27,98;30,44;28,83;0,00;21,54;21,62;25,69;25,10;
29.10.2009;15:24:49,0;28,01;30,44;28,83;0,00;21,54;21,62;25,69;25,10;
29.10.2009;15:24:49,0;28,01;30,44;28,83;0,00;21,54;21,62;25,69;25,10;
29.10.2009;15:24:49,0;28,01;30,44;28,83;0,00;21,54;21,64;25,69;25,10;
29.10.2009;15:24:49,0;28,01;30,44;28,83;0,00;21,54;21,64;25,69;25,10;
29.10.2009;15:24:49,0;28,01;30,44;28,83;0,00;21,54;21,64;25,66;25,10;
29.10.2009;15:24:50,0;28,01;30,44;28,83;0,00;21,54;21,62;25,69;25,10;
29.10.2009;15:24:50,0;28,01;30,44;28,83;0,00;21,54;21,64;25,69;25,10;
29.10.2009;15:24:50,0;27,85;30,26;28,66;0,00;21,57;21,64;25,69;25,10;
29.10.2009;15:24:50,0;28,01;30,44;28,83;0,00;21,54;21,62;25,69;25,10;
29.10.2009;15:24:50,0;28,01;30,44;28,83;0,00;21,54;21,62;25,69;25,10;
29.10.2009;15:24:50,0;28,01;30,44;28,83;0,00;21,54;21,62;25,69;25,10;
29.10.2009;15:24:50,0;28,01;30,44;28,83;0,00;21,54;21,64;25,69;25,10;
29.10.2009;15:24:50,0;28,01;30,44;28,83;0,00;21,54;21,64;25,69;25,10;
29.10.2009;15:24:50,0;28,01;30,44;28,83;0,00;21,54;21,62;25,69;25,10;
29.10.2009;15:24:50,0;28,01;30,44;28,83;0,00;21,54;21,62;25,69;25,10;
29.10.2009;15:24:50,0;28,01;30,44;28,83;0,00;21,57;21,64;25,69;25,10;
29.10.2009;15:24:50,0;28,01;30,44;28,83;0,00;21,54;21,64;25,69;25,10;
29.10.2009;15:24:51,0;27,85;30,22;28,66;0,00;21,54;21,64;25,69;25,10;
29.10.2009;15:24:51,0;28,01;30,44;28,83;0,00;21,54;21,62;25,69;25,10;
29.10.2009;15:24:51,0;28,01;30,44;28,83;0,00;21,54;21,64;25,69;25,10;
29.10.2009;15:24:51,0;28,01;30,44;28,83;0,00;21,54;21,64;25,69;25,10;
29.10.2009;15:24:51,0;28,01;30,44;28,83;0,00;21,54;21,64;25,69;25,10;
29.10.2009;15:24:51,0;28,01;30,44;28,83;0,00;21,54;21,64;25,69;25,10;
29.10.2009;15:24:51,0;28,01;30,44;28,83;0,00;21,54;21,64;25,69;25,10;
29.10.2009;15:24:51,0;28,01;30,44;28,83;0,00;21,54;21,64;25,69;25,10;
29.10.2009;15:24:52,0;28,01;30,44;28,83;0,00;21,54;21,64;25,69;25,10;
29.10.2009;15:24:52,0;28,01;30,44;28,83;0,00;21,54;21,64;25,69;25,10;
29.10.2009;15:24:52,0;27,88;30,30;28,70;0,00;21,54;21,64;25,69;25,10;
29.10.2009;15:24:52,0;28,01;30,44;28,83;0,00;21,54;21,64;25,69;25,10;
29.10.2009;15:24:52,0;28,01;30,44;28,83;0,00;21,54;21,64;25,66;25,10;
29.10.2009;15:24:52,0;28,01;30,44;28,83;0,00;21,57;21,62;25,69;25,10;
29.10.2009;15:24:52,0;28,01;30,44;28,83;0,00;21,54;21,62;25,69;25,10;
29.10.2009;15:24:52,0;28,01;30,44;28,83;0,00;21,54;21,62;25,69;25,10;
29.10.2009;15:24:52,0;28,01;30,44;28,83;0,00;21,54;21,64;25,69;25,10;
29.10.2009;15:24:52,0;28,01;30,44;28,83;0,00;21,54;21,64;25,69;25,10;
29.10.2009;15:24:52,0;28,01;30,44;28,83;0,00;21,54;21,62;25,69;25,10;
29.10.2009;15:24:52,0;28,01;30,44;28,83;0,00;21,54;21,64;25,69;25,10;
29.10.2009;15:24:53,0;28,01;30,44;28,83;0,00;21,54;21,64;25,66;25,10;
29.10.2009;15:24:53,0;28,01;30,44;28,83;0,00;21,57;21,62;25,69;25,10;
29.10.2009;15:24:53,0;28,01;30,44;28,83;0,00;21,54;21,62;25,69;25,10;
29.10.2009;15:24:53,0;28,01;30,44;28,83;0,00;21,57;21,62;25,69;25,10;
29.10.2009;15:24:53,0;28,01;30,44;28,83;0,00;21,54;21,64;25,69;25,10;
29.10.2009;15:24:53,0;28,01;30,44;28,83;0,00;21,57;21,64;25,69;25,10;
29.10.2009;15:24:53,0;28,01;30,44;28,83;0,00;21,54;21,62;25,69;25,10;
29.10.2009;15:24:53,0;28,01;30,44;28,83;0,00;21,54;21,64;25,66;25,10;
29.10.2009;15:24:54,0;28,01;30,44;28,83;0,00;21,54;21,64;25,69;25,10;
29.10.2009;15:24:54,0;28,01;30,44;28,83;0,00;21,54;21,64;25,69;25,10;
29.10.2009;15:24:54,0;27,88;30,30;28,70;0,00;21,54;21,64;25,69;25,10;
29.10.2009;15:24:54,0;28,01;30,44;28,83;0,00;21,54;21,64;25,69;25,10;
29.10.2009;15:24:54,0;28,01;30,44;28,83;0,00;21,54;21,64;25,69;25,10;
29.10.2009;15:24:54,0;28,01;30,44;28,83;0,00;21,54;21,62;25,69;25,10;
29.10.2009;15:24:54,0;28,01;30,44;28,83;0,00;21,57;21,62;25,69;25,10;
29.10.2009;15:24:54,0;28,01;30,44;28,83;0,00;21,54;21,64;25,69;25,10;
29.10.2009;15:24:54,0;28,01;30,44;28,83;0,00;21,57;21,64;25,69;25,10;
29.10.2009;15:24:54,0;28,01;30,44;28,83;0,00;21,54;21,64;25,69;25,10;
29.10.2009;15:24:54,0;28,01;30,44;28,83;0,00;21,54;21,64;25,69;25,10;
29.10.2009;15:24:54,0;28,01;30,44;28,83;0,00;21,54;21,64;25,66;25,10;
29.10.2009;15:24:55,0;27,98;30,41;28,80;0,00;21,54;21,62;25,69;25,10;
29.10.2009;15:24:55,0;28,01;30,44;28,83;0,00;21,54;21,62;25,69;25,10;
29.10.2009;15:24:55,0;27,98;30,41;28,80;0,00;21,57;21,64;25,69;25,10;
29.10.2009;15:24:55,0;28,01;30,44;28,83;0,00;21,57;21,64;25,69;25,10;
29.10.2009;15:24:55,0;28,01;30,44;28,83;0,00;21,57;21,62;25,69;25,10;
29.10.2009;15:24:55,0;28,01;30,44;28,83;0,00;21,54;21,64;25,69;25,10;
29.10.2009;15:24:55,0;28,01;30,44;28,83;0,00;21,54;21,62;25,69;25,10;
29.10.2009;15:24:55,0;28,01;30,44;28,83;0,00;21,57;21,62;25,69;25,10;
29.10.2009;15:24:56,0;28,01;30,44;28,83;0,00;21,54;21,64;25,69;25,10;
29.10.2009;15:24:56,0;28,01;30,44;28,83;0,00;21,54;21,64;25,66;25,07;
29.10.2009;15:24:56,0;27,91;30,30;28,70;0,00;21,54;21,64;25,66;25,10;
29.10.2009;15:24:56,0;28,01;30,44;28,83;0,00;21,54;21,64;25,63;25,10;
29.10.2009;15:24:56,0;28,01;30,44;28,83;0,00;21,54;21,64;25,63;25,10;
29.10.2009;15:24:56,0;28,01;30,44;28,83;0,00;21,54;21,62;25,60;25,07;
29.10.2009;15:24:56,0;28,01;30,44;28,83;0,00;21,54;21,62;25,60;25,07;
29.10.2009;15:24:56,0;28,01;30,44;28,83;0,00;21,54;21,62;25,60;25,07;
29.10.2009;15:24:56,0;28,01;30,44;28,83;0,00;21,54;21,64;25,57;25,07;
29.10.2009;15:24:56,0;28,01;30,44;28,83;0,00;21,54;21,64;25,57;25,07;
29.10.2009;15:24:56,0;28,01;30,44;28,83;0,00;21,54;21,62;25,57;25,04;
29.10.2009;15:24:56,0;28,01;30,44;28,83;0,00;21,57;21,64;25,54;25,07;
29.10.2009;15:24:57,0;27,82;30,22;28,63;0,00;21,57;21,64;25,54;25,04;
29.10.2009;15:24:57,0;28,01;30,44;28,83;0,00;21,54;21,62;25,54;25,04;
29.10.2009;15:24:57,0;28,01;30,44;28,83;0,00;21,54;21,64;25,51;25,04;
29.10.2009;15:24:57,0;28,01;30,44;28,83;0,00;21,54;21,64;25,51;25,04;
29.10.2009;15:24:57,0;28,01;30,44;28,83;0,00;21,54;21,62;25,51;25,01;
29.10.2009;15:24:57,0;28,01;30,44;28,83;0,00;21,54;21,64;25,51;25,04;
29.10.2009;15:24:57,0;28,01;30,44;28,83;0,00;21,54;21,64;25,48;25,01;
29.10.2009;15:24:57,0;28,01;30,44;28,83;0,00;21,54;21,64;25,48;25,01;
29.10.2009;15:24:58,0;28,01;30,44;28,83;0,00;21,54;21,62;25,48;25,01;
29.10.2009;15:24:58,0;28,01;30,44;28,83;0,00;21,54;21,64;25,45;25,01;
29.10.2009;15:24:58,0;28,01;30,44;28,83;0,00;21,57;21,64;25,45;25,01;
29.10.2009;15:24:58,0;28,01;30,44;28,83;0,00;21,54;21,64;25,45;25,01;
29.10.2009;15:24:58,0;28,01;30,44;28,83;0,00;21,54;21,64;25,45;24,98;
29.10.2009;15:24:58,0;28,01;30,44;28,83;0,00;21,54;21,64;25,41;24,98;
29.10.2009;15:24:58,0;28,01;30,44;28,83;0,00;21,54;21,64;25,41;24,98;
29.10.2009;15:24:58,0;28,01;30,44;28,83;0,00;21,54;21,64;25,41;24,98;
29.10.2009;15:24:58,0;28,01;30,44;28,83;0,00;21,54;21,64;25,38;24,98;
29.10.2009;15:24:58,0;28,01;30,44;28,83;0,00;21,54;21,64;25,38;24,98;
29.10.2009;15:24:58,0;28,01;30,44;28,83;0,00;21,54;21,64;25,38;24,98;
29.10.2009;15:24:58,0;28,01;30,44;28,83;0,00;21,57;21,64;25,38;24,95;
29.10.2009;15:24:59,0;27,85;30,26;28,66;0,00;21,54;21,62;25,35;24,95;
29.10.2009;15:24:59,0;28,01;30,44;28,83;0,00;21,54;21,64;25,35;24,95;
29.10.2009;15:24:59,0;28,01;30,44;28,83;0,00;21,57;21,64;25,35;24,95;
29.10.2009;15:24:59,0;28,01;30,44;28,83;0,00;21,54;21,64;25,35;24,95;
29.10.2009;15:24:59,0;28,01;30,44;28,83;0,00;21,54;21,64;25,32;24,95;
29.10.2009;15:24:59,0;28,01;30,44;28,83;0,00;21,54;21,64;25,32;24,92;
29.10.2009;15:24:59,0;28,01;30,44;28,83;0,00;21,54;21,64;25,32;24,92;
29.10.2009;15:24:59,0;28,01;30,44;28,83;0,00;21,54;21,64;25,32;24,92;
29.10.2009;15:25:00,0;28,01;30,44;28,83;0,00;21,54;21,64;25,29;24,92;
29.10.2009;15:25:00,0;28,01;30,44;28,83;0,00;21,57;21,62;25,29;24,92;
29.10.2009;15:25:00,0;27,91;30,33;28,70;0,00;21,54;21,64;25,29;24,92;
29.10.2009;15:25:00,0;28,01;30,44;28,83;0,00;21,54;21,62;25,29;24,89;
29.10.2009;15:25:00,0;28,01;30,44;28,83;0,00;21,57;21,64;25,26;24,92;
29.10.2009;15:25:00,0;28,01;30,44;28,83;0,00;21,54;21,64;25,26;24,89;
29.10.2009;15:25:00,0;28,01;30,44;28,83;0,00;21,54;21,62;25,23;24,89;
29.10.2009;15:25:00,0;28,01;30,44;28,83;0,00;21,57;21,62;25,23;24,89;
29.10.2009;15:25:00,0;28,01;30,44;28,83;0,00;21,54;21,64;25,23;24,89;
29.10.2009;15:25:00,0;28,01;30,44;28,83;0,00;21,54;21,64;25,23;24,89;
29.10.2009;15:25:00,0;28,01;30,44;28,83;0,00;21,57;21,64;25,23;24,86;
29.10.2009;15:25:00,0;28,01;30,44;28,83;0,00;21,54;21,64;25,20;24,86;
29.10.2009;15:25:01,0;27,85;30,26;28,66;0,00;21,54;21,64;25,20;24,86;
29.10.2009;15:25:01,0;28,01;30,44;28,83;0,00;21,54;21,64;25,17;24,86;
29.10.2009;15:25:01,0;28,01;30,44;28,83;0,00;21,57;21,64;25,17;24,86;
29.10.2009;15:25:01,0;28,01;30,44;28,83;0,00;21,54;21,64;25,17;24,86;
29.10.2009;15:25:01,0;28,01;30,44;28,83;0,00;21,54;21,64;25,17;24,83;
29.10.2009;15:25:01,0;28,01;30,44;28,83;0,00;21,54;21,64;25,17;24,83;
29.10.2009;15:25:01,0;28,01;30,44;28,83;0,00;21,54;21,62;25,17;24,83;
29.10.2009;15:25:01,0;28,01;30,44;28,83;0,00;21,54;21,64;25,14;24,83;
29.10.2009;15:25:02,0;28,01;30,44;28,83;0,00;21,54;21,64;25,14;24,83;
29.10.2009;15:25:02,0;28,01;30,44;28,83;0,00;21,57;21,64;25,14;24,83;
29.10.2009;15:25:02,0;27,85;30,26;28,66;0,00;21,54;21,62;25,11;24,83;
29.10.2009;15:25:02,0;28,01;30,44;28,83;0,00;21,54;21,64;25,11;24,80;
29.10.2009;15:25:02,0;28,01;30,44;28,83;0,00;21,54;21,64;25,08;24,80;
29.10.2009;15:25:02,0;28,01;30,44;28,83;0,00;21,54;21,64;25,11;24,80;
29.10.2009;15:25:02,0;28,01;30,44;28,83;0,00;21,57;21,64;25,08;24,80;
29.10.2009;15:25:02,0;28,01;30,44;28,83;0,00;21,54;21,64;25,08;24,77;
29.10.2009;15:25:02,0;28,01;30,44;28,83;0,00;21,54;21,64;25,08;24,77;
29.10.2009;15:25:02,0;28,01;30,44;28,83;0,00;21,57;21,64;25,08;24,77;
29.10.2009;15:25:02,0;28,01;30,44;28,83;0,00;21,54;21,64;25,05;24,77;
29.10.2009;15:25:02,0;28,01;30,44;28,83;0,00;21,54;21,64;25,05;24,77;
29.10.2009;15:25:03,0;28,01;30,44;28,83;0,00;21,54;21,64;25,05;24,77;
29.10.2009;15:25:03,0;28,01;30,44;28,83;0,00;21,54;21,64;25,05;24,77;
29.10.2009;15:25:03,0;28,01;30,44;28,83;0,00;21,54;21,64;25,02;24,74;
29.10.2009;15:25:03,0;28,01;30,44;28,83;0,00;21,54;21,64;25,02;24,74;
29.10.2009;15:25:03,0;28,01;30,44;28,83;0,00;21,54;21,64;25,02;24,74;
29.10.2009;15:25:03,0;28,01;30,44;28,83;0,00;21,54;21,62;24,99;24,74;
29.10.2009;15:25:03,0;28,01;30,44;28,83;0,00;21,54;21,64;24,99;24,71;
29.10.2009;15:25:03,0;28,01;30,44;28,83;0,00;21,54;21,62;24,99;24,71;
29.10.2009;15:25:04,0;28,01;30,44;28,83;0,00;21,57;21,64;24,99;24,71;
29.10.2009;15:25:04,0;28,01;30,44;28,83;0,00;21,57;21,64;24,96;24,71;
29.10.2009;15:25:04,0;27,88;30,30;28,70;0,00;21,54;21,64;24,99;24,71;
29.10.2009;15:25:04,0;28,01;30,44;28,83;0,00;21,54;21,62;24,96;24,68;
29.10.2009;15:25:04,0;28,01;30,44;28,83;0,00;21,54;21,62;24,96;24,71;
29.10.2009;15:25:04,0;28,01;30,44;28,83;0,00;21,54;21,64;24,96;24,68;
29.10.2009;15:25:04,0;28,01;30,44;28,83;0,00;21,57;21,64;24,93;24,68;
29.10.2009;15:25:04,0;28,01;30,44;28,83;0,00;21,57;21,64;24,93;24,68;
29.10.2009;15:25:04,0;28,01;30,44;28,83;0,00;21,54;21,64;24,93;24,68;
29.10.2009;15:25:04,0;28,01;30,44;28,83;0,00;21,54;21,64;24,93;24,65;
29.10.2009;15:25:04,0;28,01;30,44;28,83;0,00;21,54;21,64;24,93;24,65;
29.10.2009;15:25:04,0;28,01;30,44;28,83;0,00;21,54;21,62;24,90;24,65;
29.10.2009;15:25:05,0;27,85;30,26;28,66;0,00;21,54;21,64;24,90;24,65;
29.10.2009;15:25:05,0;28,01;30,44;28,83;0,00;21,57;21,64;24,90;24,65;
29.10.2009;15:25:05,0;28,01;30,44;28,83;0,00;21,57;21,64;24,90;24,65;
29.10.2009;15:25:05,0;28,01;30,44;28,83;0,00;21,54;21,64;24,87;24,62;
29.10.2009;15:25:05,0;28,01;30,44;28,83;0,00;21,54;21,64;24,87;24,65;
29.10.2009;15:25:05,0;28,01;30,44;28,83;0,00;21,57;21,64;24,87;24,62;
29.10.2009;15:25:05,0;28,01;30,44;28,83;0,00;21,57;21,62;24,87;24,62;
29.10.2009;15:25:05,0;28,01;30,44;28,83;0,00;21,54;21,64;24,83;24,62;
29.10.2009;15:25:06,0;28,01;30,44;28,83;0,00;21,54;21,64;24,83;24,62;
29.10.2009;15:25:06,0;28,01;30,44;28,83;0,00;21,54;21,64;24,83;24,62;
29.10.2009;15:25:06,0;27,88;30,26;28,66;0,00;21,54;21,62;24,83;24,60;
29.10.2009;15:25:06,0;28,01;30,44;28,83;0,00;21,54;21,64;24,83;24,60;
29.10.2009;15:25:06,0;27,98;30,41;28,83;0,00;21,54;21,64;24,80;24,60;
29.10.2009;15:25:06,0;28,01;30,44;28,83;0,00;21,54;21,62;24,80;24,60;
29.10.2009;15:25:06,0;28,01;30,44;28,83;0,00;21,54;21,64;24,80;24,60;
29.10.2009;15:25:06,0;28,01;30,44;28,83;0,00;21,57;21,64;24,80;24,60;
29.10.2009;15:25:06,0;28,01;30,44;28,83;0,00;21,54;21,64;24,77;24,57;
29.10.2009;15:25:06,0;28,01;30,44;28,83;0,00;21,54;21,64;24,77;24,57;
29.10.2009;15:25:06,0;28,01;30,44;28,83;0,00;21,57;21,64;24,77;24,57;
29.10.2009;15:25:06,0;28,01;30,44;28,83;0,00;21,57;21,64;24,77;24,57;
29.10.2009;15:25:07,0;27,79;30,19;28,60;0,00;21,57;21,64;24,74;24,57;
29.10.2009;15:25:07,0;28,01;30,44;28,83;0,00;21,54;21,64;24,74;24,57;
29.10.2009;15:25:07,0;28,01;30,44;28,83;0,00;21,57;21,64;24,74;24,54;
29.10.2009;15:25:07,0;28,01;30,44;28,83;0,00;21,54;21,64;24,74;24,54;
29.10.2009;15:25:07,0;28,01;30,44;28,83;0,00;21,57;21,64;24,74;24,54;
29.10.2009;15:25:07,0;28,01;30,44;28,83;0,00;21,54;21,64;24,71;24,54;
29.10.2009;15:25:07,0;28,01;30,44;28,83;0,00;21,57;21,64;24,71;24,54;
29.10.2009;15:25:07,0;28,01;30,44;28,83;0,00;21,54;21,62;24,71;24,54;
29.10.2009;15:25:08,0;28,01;30,44;28,83;0,00;21,57;21,62;24,68;24,54;
29.10.2009;15:25:08,0;28,01;30,44;28,83;0,00;21,54;21,64;24,71;24,51;
29.10.2009;15:25:08,0;27,60;29,97;28,37;0,00;21,54;21,64;24,68;24,51;
29.10.2009;15:25:08,0;28,01;30,44;28,83;0,00;21,57;21,64;24,68;24,51;
29.10.2009;15:25:08,0;28,01;30,44;28,83;0,00;21,54;21,64;24,68;24,51;
29.10.2009;15:25:08,0;28,01;30,44;28,83;0,00;21,57;21,62;24,68;24,51;
29.10.2009;15:25:08,0;28,01;30,44;28,83;0,00;21,54;21,62;24,65;24,48;
29.10.2009;15:25:08,0;28,01;30,44;28,83;0,00;21,57;21,64;24,65;24,48;
29.10.2009;15:25:08,0;28,01;30,44;28,83;0,00;21,54;21,62;24,65;24,48;
29.10.2009;15:25:08,0;28,01;30,44;28,83;0,00;21,54;21,64;24,65;24,48;
29.10.2009;15:25:08,0;28,01;30,44;28,83;0,00;21,54;21,64;24,62;24,48;
29.10.2009;15:25:08,0;28,01;30,44;28,83;0,00;21,54;21,64;24,62;24,48;
29.10.2009;15:25:09,0;27,85;30,22;28,63;0,00;21,54;21,64;24,62;24,48;
29.10.2009;15:25:09,0;28,01;30,44;28,83;0,00;21,54;21,64;24,62;24,45;
29.10.2009;15:25:09,0;28,01;30,44;28,83;0,00;21,57;21,64;24,59;24,45;
29.10.2009;15:25:09,0;28,01;30,44;28,83;0,00;21,54;21,64;24,62;24,45;
29.10.2009;15:25:09,0;28,01;30,44;28,83;0,00;21,54;21,64;24,59;24,45;
29.10.2009;15:25:09,0;28,01;30,44;28,83;0,00;21,54;21,64;24,59;24,45;
29.10.2009;15:25:09,0;28,01;30,44;28,83;0,00;21,54;21,64;24,59;24,45;
29.10.2009;15:25:09,0;28,01;30,44;28,83;0,00;21,54;21,64;24,59;24,42;
29.10.2009;15:25:10,0;28,01;30,44;28,83;0,00;21,54;21,64;24,59;24,42;
29.10.2009;15:25:10,0;28,01;30,44;28,83;0,00;21,57;21,64;24,56;24,42;
29.10.2009;15:25:10,0;27,85;30,26;28,66;0,00;21,57;21,64;24,56;24,42;
29.10.2009;15:25:10,0;28,01;30,44;28,83;0,00;21,57;21,64;24,56;24,42;
29.10.2009;15:25:10,0;28,01;30,44;28,83;0,00;21,54;21,64;24,56;24,42;
29.10.2009;15:25:10,0;28,01;30,44;28,83;0,00;21,54;21,64;24,56;24,39;
29.10.2009;15:25:10,0;28,01;30,44;28,83;0,00;21,54;21,64;24,54;24,39;
29.10.2009;15:25:10,0;28,01;30,44;28,83;0,00;21,57;21,64;24,54;24,39;
29.10.2009;15:25:10,0;28,01;30,44;28,83;0,00;21,57;21,64;24,54;24,39;
29.10.2009;15:25:10,0;28,01;30,44;28,83;0,00;21,57;21,62;24,54;24,39;
29.10.2009;15:25:10,0;28,01;30,44;28,83;0,00;21,54;21,64;24,54;24,39;
29.10.2009;15:25:10,0;28,01;30,44;28,83;0,00;21,57;21,64;24,51;24,39;
29.10.2009;15:25:11,0;27,91;30,30;28,70;0,00;21,57;21,64;24,51;24,39;
29.10.2009;15:25:11,0;28,01;30,44;28,83;0,00;21,54;21,64;24,51;24,36;
29.10.2009;15:25:11,0;28,01;30,44;28,83;0,00;21,54;21,64;24,51;24,36;
29.10.2009;15:25:11,0;28,01;30,44;28,83;0,00;21,57;21,64;24,51;24,36;
29.10.2009;15:25:11,0;28,01;30,44;28,83;0,00;21,57;21,64;24,48;24,36;
29.10.2009;15:25:11,0;28,01;30,44;28,83;0,00;21,54;21,62;24,48;24,36;
29.10.2009;15:25:11,0;28,01;30,44;28,83;0,00;21,57;21,64;24,48;24,36;
29.10.2009;15:25:11,0;28,01;30,44;28,83;0,00;21,57;21,64;24,48;24,33;
29.10.2009;15:25:12,0;28,01;30,44;28,83;0,00;21,54;21,62;24,48;24,33;
29.10.2009;15:25:12,0;28,01;30,44;28,83;0,00;21,54;21,64;24,45;24,33;
29.10.2009;15:25:12,0;27,91;30,33;28,73;0,00;21,54;21,64;24,45;24,33;
29.10.2009;15:25:12,0;28,01;30,44;28,83;0,00;21,57;21,64;24,45;24,33;
29.10.2009;15:25:12,0;28,01;30,44;28,83;0,00;21,54;21,64;24,45;24,33;
29.10.2009;15:25:12,0;28,01;30,44;28,83;0,00;21,54;21,64;24,45;24,30;
29.10.2009;15:25:12,0;28,01;30,44;28,83;0,00;21,54;21,64;24,45;24,30;
29.10.2009;15:25:12,0;28,01;30,44;28,83;0,00;21,54;21,62;24,45;24,30;
29.10.2009;15:25:12,0;28,01;30,44;28,83;0,00;21,54;21,64;24,42;24,30;
29.10.2009;15:25:12,0;28,01;30,44;28,83;0,00;21,54;21,64;24,42;24,30;
29.10.2009;15:25:12,0;28,01;30,44;28,83;0,00;21,57;21,64;24,42;24,30;
29.10.2009;15:25:12,0;28,01;30,44;28,83;0,00;21,57;21,64;24,42;24,30;
29.10.2009;15:25:13,0;27,60;29,93;28,37;0,00;21,57;21,64;24,42;24,30;
29.10.2009;15:25:13,0;28,01;30,44;28,83;0,00;21,54;21,64;24,42;24,27;
29.10.2009;15:25:13,0;27,98;30,41;28,80;0,00;21,54;21,64;24,39;24,27;
29.10.2009;15:25:13,0;28,01;30,44;28,83;0,00;21,54;21,64;24,39;24,27;
29.10.2009;15:25:13,0;28,01;30,44;28,83;0,00;21,54;21,64;24,39;24,27;
29.10.2009;15:25:13,0;28,01;30,44;28,83;0,00;21,54;21,64;24,39;24,27;
29.10.2009;15:25:13,0;28,01;30,44;28,83;0,00;21,54;21,62;24,39;24,27;
29.10.2009;15:25:13,0;28,01;30,44;28,83;0,00;21,54;21,64;24,39;24,27;
29.10.2009;15:25:14,0;28,01;30,44;28,83;0,00;21,54;21,64;24,36;24,24;
29.10.2009;15:25:14,0;28,01;30,44;28,83;0,00;21,54;21,64;24,39;24,24;
29.10.2009;15:25:14,0;27,79;30,19;28,60;0,00;21,54;21,64;24,36;24,24;
29.10.2009;15:25:14,0;28,01;30,44;28,83;0,00;21,54;21,64;24,36;24,24;
29.10.2009;15:25:14,0;28,01;30,44;28,83;0,00;21,54;21,64;24,36;24,24;
29.10.2009;15:25:14,0;28,01;30,44;28,83;0,00;21,54;21,64;24,36;24,21;
29.10.2009;15:25:14,0;28,01;30,44;28,83;0,00;21,57;21,64;24,33;24,24;
29.10.2009;15:25:14,0;28,01;30,44;28,83;0,00;21,57;21,64;24,33;24,24;
29.10.2009;15:25:14,0;28,01;30,44;28,83;0,00;21,57;21,64;24,33;24,21;
29.10.2009;15:25:14,0;28,01;30,44;28,83;0,00;21,54;21,64;24,33;24,21;
29.10.2009;15:25:14,0;28,01;30,44;28,83;0,00;21,57;21,64;24,33;24,21;
29.10.2009;15:25:14,0;28,01;30,44;28,83;0,00;21,54;21,64;24,33;24,21;
29.10.2009;15:25:15,0;27,85;30,26;28,66;0,00;21,57;21,64;24,30;24,21;
29.10.2009;15:25:15,0;28,01;30,44;28,83;0,00;21,54;21,62;24,33;24,21;
29.10.2009;15:25:15,0;28,01;30,44;28,83;0,00;21,54;21,64;24,30;24,21;
29.10.2009;15:25:15,0;28,01;30,44;28,83;0,00;21,54;21,62;24,30;24,21;
29.10.2009;15:25:15,0;28,01;30,44;28,83;0,00;21,54;21,64;24,30;24,21;
29.10.2009;15:25:15,0;28,01;30,44;28,83;0,00;21,54;21,64;24,30;24,21;
29.10.2009;15:25:15,0;28,01;30,44;28,83;0,00;21,54;21,64;24,30;24,21;
29.10.2009;15:25:15,0;28,01;30,44;28,83;0,00;21,54;21,64;24,30;24,18;
29.10.2009;15:25:16,0;28,01;30,44;28,83;0,00;21,57;21,64;24,30;24,18;
29.10.2009;15:25:16,0;28,01;30,44;28,83;0,00;21,54;21,64;24,27;24,18;
29.10.2009;15:25:16,0;27,98;30,41;28,80;0,00;21,57;21,64;24,27;24,18;
29.10.2009;15:25:16,0;28,01;30,44;28,83;0,00;21,54;21,64;24,27;24,18;
29.10.2009;15:25:16,0;28,01;30,44;28,83;0,00;21,57;21,64;24,27;24,18;
29.10.2009;15:25:16,0;28,01;30,44;28,83;0,00;21,54;21,62;24,27;24,18;
29.10.2009;15:25:16,0;28,01;30,44;28,83;0,00;21,57;21,64;24,24;24,18;
29.10.2009;15:25:16,0;28,01;30,44;28,83;0,00;21,54;21,64;24,24;24,16;
29.10.2009;15:25:16,0;28,01;30,44;28,83;0,00;21,54;21,64;24,24;24,16;
29.10.2009;15:25:16,0;28,01;30,44;28,83;0,00;21,54;21,64;24,24;24,16;
29.10.2009;15:25:16,0;28,01;30,44;28,83;0,00;21,54;21,64;24,24;24,16;
29.10.2009;15:25:16,0;28,01;30,44;28,83;0,00;21,54;21,64;24,24;24,16;
29.10.2009;15:25:17,0;27,82;30,22;28,63;0,00;21,57;21,64;24,24;24,16;
29.10.2009;15:25:17,0;28,01;30,44;28,83;0,00;21,57;21,64;24,21;24,16;
29.10.2009;15:25:17,0;28,01;30,44;28,83;0,00;21,57;21,64;24,21;24,16;
29.10.2009;15:25:17,0;28,01;30,44;28,83;0,00;21,57;21,64;24,21;24,13;
29.10.2009;15:25:17,0;28,01;30,44;28,83;0,00;21,54;21,64;24,21;24,13;
29.10.2009;15:25:17,0;28,01;30,44;28,83;0,00;21,54;21,64;24,21;24,13;
29.10.2009;15:25:17,0;28,01;30,44;28,83;0,00;21,54;21,64;24,21;24,13;
29.10.2009;15:25:17,0;28,01;30,44;28,83;0,00;21,57;21,64;24,18;24,13;
29.10.2009;15:25:18,0;28,01;30,44;28,83;0,00;21,57;21,64;24,21;24,13;
29.10.2009;15:25:18,0;28,01;30,44;28,83;0,00;21,54;21,64;24,18;24,13;
29.10.2009;15:25:18,0;27,60;29,97;28,40;0,00;21,54;21,64;24,18;24,13;
29.10.2009;15:25:18,0;28,01;30,44;28,83;0,00;21,57;21,64;24,18;24,13;
29.10.2009;15:25:18,0;28,01;30,44;28,83;0,00;21,57;21,64;24,18;24,13;
29.10.2009;15:25:18,0;28,01;30,44;28,83;0,00;21,54;21,64;24,18;24,10;
29.10.2009;15:25:18,0;28,01;30,44;28,83;0,00;21,57;21,64;24,18;24,10;
29.10.2009;15:25:18,0;28,01;30,44;28,83;0,00;21,57;21,64;24,15;24,10;
29.10.2009;15:25:18,0;28,01;30,44;28,83;0,00;21,54;21,64;24,15;24,10;
29.10.2009;15:25:18,0;28,01;30,44;28,83;0,00;21,54;21,64;24,15;24,10;
29.10.2009;15:25:18,0;28,01;30,44;28,83;0,00;21,54;21,62;24,15;24,10;
29.10.2009;15:25:18,0;28,01;30,44;28,83;0,00;21,57;21,64;24,15;24,10;
29.10.2009;15:25:19,0;27,82;30,22;28,63;0,00;21,54;21,64;24,15;24,10;
29.10.2009;15:25:19,0;28,01;30,44;28,83;0,00;21,54;21,64;24,12;24,10;
29.10.2009;15:25:19,0;28,01;30,44;28,83;0,00;21,57;21,64;24,12;24,07;
29.10.2009;15:25:19,0;28,01;30,44;28,83;0,00;21,54;21,64;24,15;24,07;
29.10.2009;15:25:19,0;28,01;30,44;28,83;0,00;21,54;21,64;24,12;24,07;
29.10.2009;15:25:19,0;28,01;30,44;28,83;0,00;21,54;21,64;24,12;24,07;
29.10.2009;15:25:19,0;28,01;30,44;28,83;0,00;21,54;21,64;24,12;24,07;
29.10.2009;15:25:19,0;28,01;30,44;28,83;0,00;21,54;21,64;24,12;24,07;
29.10.2009;15:25:20,0;28,01;30,44;28,83;0,00;21,54;21,64;24,12;24,04;
29.10.2009;15:25:20,0;28,01;30,44;28,83;0,00;21,57;21,64;24,12;24,04;
29.10.2009;15:25:20,0;27,88;30,26;28,66;0,00;21,57;21,64;24,09;24,04;
29.10.2009;15:25:20,0;28,01;30,44;28,83;0,00;21,57;21,64;24,09;24,04;
29.10.2009;15:25:20,0;28,01;30,44;28,83;0,00;21,57;21,64;24,09;24,04;
29.10.2009;15:25:20,0;28,01;30,44;28,83;0,00;21,57;21,64;24,09;24,04;
29.10.2009;15:25:20,0;28,01;30,44;28,83;0,00;21,54;21,64;24,09;24,04;
29.10.2009;15:25:20,0;28,01;30,44;28,83;0,00;21,54;21,64;24,09;24,04;
29.10.2009;15:25:20,0;28,01;30,44;28,83;0,00;21,54;21,64;24,09;24,04;
29.10.2009;15:25:20,0;28,01;30,44;28,83;0,00;21,54;21,64;24,06;24,04;
29.10.2009;15:25:20,0;28,01;30,44;28,83;0,00;21,54;21,64;24,06;24,01;
29.10.2009;15:25:20,0;28,01;30,44;28,83;0,00;21,54;21,64;24,06;24,01;
29.10.2009;15:25:21,0;27,82;30,22;28,63;0,00;21,57;21,64;24,09;24,01;
29.10.2009;15:25:21,0;28,01;30,44;28,83;0,00;21,54;21,62;24,06;24,01;
29.10.2009;15:25:21,0;28,01;30,44;28,83;0,00;21,57;21,64;24,06;24,01;
29.10.2009;15:25:21,0;28,01;30,44;28,83;0,00;21,54;21,64;24,06;24,01;
29.10.2009;15:25:21,0;28,01;30,44;28,83;0,00;21,54;21,64;24,06;24,01;
29.10.2009;15:25:21,0;28,01;30,44;28,83;0,00;21,54;21,64;24,06;24,01;
29.10.2009;15:25:21,0;28,01;30,44;28,83;0,00;21,57;21,64;24,06;23,98;
29.10.2009;15:25:21,0;28,01;30,44;28,83;0,00;21,57;21,64;24,03;23,98;
29.10.2009;15:25:22,0;28,01;30,44;28,83;0,00;21,57;21,64;24,03;23,98;
29.10.2009;15:25:22,0;28,01;30,44;28,83;0,00;21,57;21,64;24,03;24,01;
29.10.2009;15:25:22,0;27,85;30,26;28,66;0,00;21,54;21,64;24,03;23,98;
29.10.2009;15:25:22,0;28,01;30,44;28,83;0,00;21,57;21,64;24,03;23,98;
29.10.2009;15:25:22,0;28,01;30,44;28,83;0,00;21,57;21,64;24,03;23,98;
29.10.2009;15:25:22,0;28,01;30,44;28,83;0,00;21,57;21,64;24,00;23,98;
29.10.2009;15:25:22,0;28,01;30,44;28,83;0,00;21,54;21,64;24,00;23,98;
29.10.2009;15:25:22,0;28,01;30,44;28,83;0,00;21,54;21,64;24,00;23,98;
29.10.2009;15:25:22,0;28,01;30,44;28,83;0,00;21,54;21,64;24,00;23,98;
29.10.2009;15:25:22,0;28,01;30,44;28,83;0,00;21,57;21,64;24,00;23,95;
29.10.2009;15:25:22,0;28,01;30,44;28,83;0,00;21,54;21,64;24,00;23,98;
29.10.2009;15:25:22,0;28,01;30,44;28,83;0,00;21,57;21,64;24,00;23,95;
29.10.2009;15:25:23,0;27,57;29,93;28,37;0,00;21,57;21,64;24,00;23,95;
29.10.2009;15:25:23,0;28,01;30,44;28,83;0,00;21,57;21,64;24,00;23,95;
29.10.2009;15:25:23,0;28,01;30,44;28,83;0,00;21,57;21,64;24,00;23,95;
29.10.2009;15:25:23,0;28,01;30,44;28,83;0,00;21,57;21,64;24,00;23,95;
29.10.2009;15:25:23,0;28,01;30,44;28,83;0,00;21,57;21,64;24,00;23,95;
29.10.2009;15:25:23,0;28,01;30,44;28,83;0,00;21,57;21,64;24,00;23,95;
29.10.2009;15:25:23,0;28,01;30,44;28,83;0,00;21,54;21,64;24,00;23,95;
29.10.2009;15:25:23,0;28,01;30,44;28,83;0,00;21,54;21,64;23,98;23,95;
29.10.2009;15:25:24,0;28,01;30,44;28,83;0,00;21,57;21,64;23,98;23,92;
29.10.2009;15:25:24,0;28,01;30,44;28,83;0,00;21,54;21,64;23,98;23,92;
29.10.2009;15:25:24,0;27,85;30,26;28,66;0,00;21,54;21,64;23,98;23,92;
29.10.2009;15:25:24,0;28,01;30,44;28,83;0,00;21,57;21,64;23,98;23,92;
29.10.2009;15:25:24,0;28,01;30,44;28,83;0,00;21,57;21,64;23,98;23,92;
29.10.2009;15:25:24,0;28,01;30,44;28,83;0,00;21,54;21,64;23,98;23,92;
29.10.2009;15:25:24,0;28,01;30,44;28,83;0,00;21,54;21,64;23,98;23,92;
29.10.2009;15:25:24,0;28,01;30,44;28,83;0,00;21,54;21,64;23,98;23,92;
29.10.2009;15:25:24,0;28,01;30,44;28,83;0,00;21,57;21,62;23,98;23,90;
29.10.2009;15:25:24,0;28,01;30,44;28,83;0,00;21,54;21,64;23,95;23,92;
29.10.2009;15:25:24,0;28,01;30,44;28,83;0,00;21,54;21,64;23,95;23,92;
29.10.2009;15:25:24,0;28,01;30,44;28,83;0,00;21,57;21,64;23,95;23,90;
29.10.2009;15:25:25,0;27,79;30,19;28,60;0,00;21,57;21,64;23,95;23,90;
29.10.2009;15:25:25,0;28,01;30,44;28,83;0,00;21,57;21,64;23,95;23,90;
29.10.2009;15:25:25,0;28,01;30,44;28,83;0,00;21,57;21,64;23,95;23,90;
29.10.2009;15:25:25,0;28,01;30,44;28,83;0,00;21,54;21,64;23,95;23,90;
29.10.2009;15:25:25,0;28,01;30,44;28,83;0,00;21,57;21,64;23,95;23,90;
29.10.2009;15:25:25,0;28,01;30,44;28,83;0,00;21,54;21,64;23,95;23,90;
29.10.2009;15:25:25,0;28,01;30,44;28,83;0,00;21,54;21,64;23,95;23,87;
29.10.2009;15:25:25,0;28,01;30,44;28,83;0,00;21,57;21,64;23,92;23,90;
29.10.2009;15:25:26,0;28,01;30,44;28,83;0,00;21,57;21,64;23,92;23,90;
29.10.2009;15:25:26,0;28,01;30,44;28,83;0,00;21,57;21,64;23,92;23,90;
29.10.2009;15:25:26,0;27,82;30,22;28,63;0,00;21,54;21,64;23,92;23,87;
29.10.2009;15:25:26,0;28,01;30,44;28,83;0,00;21,54;21,64;23,92;23,87;
29.10.2009;15:25:26,0;28,01;30,44;28,83;0,00;21,57;21,64;23,92;23,87;
29.10.2009;15:25:26,0;28,01;30,44;28,83;0,00;21,54;21,64;23,92;23,87;
29.10.2009;15:25:26,0;28,01;30,44;28,83;0,00;21,54;21,64;23,89;23,87;
29.10.2009;15:25:26,0;28,01;30,44;28,83;0,00;21,57;21,64;23,92;23,87;
29.10.2009;15:25:26,0;28,01;30,44;28,83;0,00;21,54;21,64;23,92;23,87;
29.10.2009;15:25:26,0;28,01;30,44;28,83;0,00;21,54;21,64;23,89;23,84;
29.10.2009;15:25:26,0;28,01;30,44;28,83;0,00;21,57;21,64;23,89;23,84;
29.10.2009;15:25:26,0;28,01;30,44;28,83;0,00;21,54;21,64;23,89;23,87;
29.10.2009;15:25:27,0;27,79;30,19;28,60;0,00;21,57;21,62;23,89;23,87;
29.10.2009;15:25:27,0;28,01;30,44;28,83;0,00;21,54;21,64;23,89;23,87;
29.10.2009;15:25:27,0;28,01;30,44;28,83;0,00;21,54;21,64;23,89;23,84;
29.10.2009;15:25:27,0;28,01;30,44;28,83;0,00;21,57;21,64;23,89;23,84;
29.10.2009;15:25:27,0;28,01;30,44;28,83;0,00;21,54;21,64;23,89;23,84;
29.10.2009;15:25:27,0;28,01;30,44;28,83;0,00;21,57;21,64;23,86;23,84;
29.10.2009;15:25:27,0;28,01;30,44;28,83;0,00;21,57;21,64;23,86;23,84;
29.10.2009;15:25:27,0;28,01;30,44;28,83;0,00;21,54;21,64;23,86;23,84;
29.10.2009;15:25:28,0;28,01;30,44;28,83;0,00;21,54;21,64;23,86;23,84;
29.10.2009;15:25:28,0;28,01;30,44;28,83;0,00;21,54;21,64;23,86;23,84;
29.10.2009;15:25:28,0;27,54;29,90;28,34;0,00;21,54;21,64;23,86;23,84;
29.10.2009;15:25:28,0;28,01;30,44;28,83;0,00;21,57;21,64;23,86;23,81;
29.10.2009;15:25:28,0;28,01;30,44;28,83;0,00;21,54;21,64;23,86;23,81;
29.10.2009;15:25:28,0;28,01;30,44;28,83;0,00;21,57;21,64;23,86;23,81;
29.10.2009;15:25:28,0;28,01;30,44;28,83;0,00;21,54;21,64;23,86;23,81;
29.10.2009;15:25:28,0;28,01;30,44;28,83;0,00;21,54;21,64;23,83;23,81;
29.10.2009;15:25:28,0;28,01;30,44;28,83;0,00;21,57;21,64;23,83;23,81;
29.10.2009;15:25:28,0;28,01;30,44;28,83;0,00;21,57;21,64;23,83;23,81;
29.10.2009;15:25:28,0;28,01;30,44;28,83;0,00;21,57;21,64;23,83;23,81;
29.10.2009;15:25:28,0;28,01;30,44;28,83;0,00;21,54;21,64;23,83;23,81;
29.10.2009;15:25:29,0;27,82;30,22;28,63;0,00;21,54;21,64;23,83;23,81;
29.10.2009;15:25:29,0;28,01;30,44;28,83;0,00;21,54;21,64;23,83;23,81;
29.10.2009;15:25:29,0;28,01;30,44;28,83;0,00;21,57;21,64;23,83;23,78;
29.10.2009;15:25:29,0;28,01;30,44;28,83;0,00;21,54;21,64;23,83;23,78;
29.10.2009;15:25:29,0;28,01;30,44;28,83;0,00;21,54;21,64;23,83;23,78;
29.10.2009;15:25:29,0;28,01;30,44;28,83;0,00;21,54;21,64;23,83;23,78;
29.10.2009;15:25:29,0;28,01;30,44;28,83;0,00;21,57;21,64;23,83;23,78;
29.10.2009;15:25:29,0;28,01;30,44;28,83;0,00;21,57;21,64;23,80;23,78;
29.10.2009;15:25:30,0;28,01;30,44;28,83;0,00;21,54;21,64;23,80;23,78;
29.10.2009;15:25:30,0;28,01;30,44;28,83;0,00;21,57;21,64;23,80;23,78;
29.10.2009;15:25:30,0;27,85;30,26;28,66;0,00;21,54;21,64;23,80;23,78;
29.10.2009;15:25:30,0;28,01;30,44;28,83;0,00;21,57;21,64;23,80;23,78;
29.10.2009;15:25:30,0;28,01;30,44;28,83;0,00;21,57;21,64;23,80;23,78;
29.10.2009;15:25:30,0;28,01;30,44;28,83;0,00;21,57;21,64;23,80;23,75;
29.10.2009;15:25:30,0;28,01;30,44;28,83;0,00;21,54;21,64;23,80;23,78;
29.10.2009;15:25:30,0;28,01;30,44;28,83;0,00;21,54;21,64;23,80;23,75;
29.10.2009;15:25:30,0;28,01;30,44;28,83;0,00;21,57;21,64;23,77;23,75;
29.10.2009;15:25:30,0;28,01;30,44;28,83;0,00;21,57;21,64;23,77;23,75;
29.10.2009;15:25:30,0;28,01;30,44;28,83;0,00;21,57;21,64;23,77;23,75;
29.10.2009;15:25:30,0;28,01;30,44;28,83;0,00;21,54;21,64;23,77;23,75;
29.10.2009;15:25:31,0;27,82;30,22;28,63;0,00;21,57;21,64;23,77;23,75;
29.10.2009;15:25:31,0;28,01;30,44;28,83;0,00;21,57;21,64;23,77;23,75;
29.10.2009;15:25:31,0;28,01;30,44;28,83;0,00;21,57;21,64;23,77;23,75;
29.10.2009;15:25:31,0;28,01;30,44;28,83;0,00;21,54;21,64;23,77;23,75;
29.10.2009;15:25:31,0;28,01;30,44;28,83;0,00;21,54;21,64;23,77;23,75;
29.10.2009;15:25:31,0;28,01;30,44;28,83;0,00;21,54;21,64;23,77;23,75;
29.10.2009;15:25:31,0;28,01;30,44;28,83;0,00;21,54;21,64;23,77;23,75;
29.10.2009;15:25:31,0;28,01;30,44;28,83;0,00;21,54;21,64;23,77;23,75;
29.10.2009;15:25:32,0;28,01;30,44;28,83;0,00;21,54;21,64;23,74;23,75;
29.10.2009;15:25:32,0;28,01;30,44;28,83;0,00;21,54;21,62;23,74;23,72;
29.10.2009;15:25:32,0;27,88;30,26;28,70;0,00;21,57;21,64;23,74;23,72;
29.10.2009;15:25:32,0;28,01;30,44;28,83;0,00;21,57;21,64;23,74;23,72;
29.10.2009;15:25:32,0;28,01;30,44;28,83;0,00;21,57;21,64;23,74;23,72;
29.10.2009;15:25:32,0;28,01;30,44;28,83;0,00;21,57;21,62;23,74;23,72;
29.10.2009;15:25:32,0;28,01;30,44;28,83;0,00;21,57;21,64;23,74;23,72;
29.10.2009;15:25:32,0;28,01;30,44;28,83;0,00;21,54;21,64;23,74;23,72;
29.10.2009;15:25:32,0;28,01;30,44;28,83;0,00;21,57;21,64;23,74;23,72;
29.10.2009;15:25:32,0;28,01;30,44;28,83;0,00;21,57;21,64;23,72;23,72;
29.10.2009;15:25:32,0;28,01;30,44;28,83;0,00;21,57;21,64;23,74;23,72;
29.10.2009;15:25:32,0;28,01;30,44;28,83;0,00;21,57;21,64;23,72;23,72;
29.10.2009;15:25:33,0;27,57;29,90;28,37;0,00;21,57;21,64;23,72;23,69;
29.10.2009;15:25:33,0;28,01;30,44;28,83;0,00;21,57;21,64;23,72;23,69;
29.10.2009;15:25:33,0;28,01;30,44;28,83;0,00;21,54;21,64;23,72;23,69;
29.10.2009;15:25:33,0;28,01;30,44;28,83;0,00;21,57;21,64;23,72;23,69;
29.10.2009;15:25:33,0;28,01;30,44;28,83;0,00;21,54;21,64;23,72;23,69;
29.10.2009;15:25:33,0;28,01;30,44;28,83;0,00;21,54;21,64;23,72;23,69;
29.10.2009;15:25:33,0;28,01;30,44;28,83;0,00;21,54;21,64;23,72;23,69;
29.10.2009;15:25:33,0;28,01;30,44;28,83;0,00;21,57;21,64;23,72;23,69;
29.10.2009;15:25:34,0;28,01;30,44;28,83;0,00;21,57;21,64;23,72;23,69;
29.10.2009;15:25:34,0;28,01;30,44;28,83;0,00;21,54;21,64;23,69;23,69;
29.10.2009;15:25:34,0;27,95;30,37;28,76;0,00;21,54;21,64;23,69;23,69;
29.10.2009;15:25:34,0;28,01;30,44;28,83;0,00;21,57;21,64;23,69;23,69;
29.10.2009;15:25:34,0;28,01;30,44;28,83;0,00;21,54;21,64;23,69;23,67;
29.10.2009;15:25:34,0;28,01;30,44;28,83;0,00;21,54;21,64;23,69;23,67;
29.10.2009;15:25:34,0;28,01;30,44;28,83;0,00;21,54;21,64;23,69;23,67;
29.10.2009;15:25:34,0;28,01;30,44;28,83;0,00;21,57;21,64;23,69;23,67;
29.10.2009;15:25:34,0;28,01;30,44;28,83;0,00;21,57;21,64;23,69;23,67;
29.10.2009;15:25:34,0;28,01;30,44;28,83;0,00;21,57;21,64;23,69;23,67;
29.10.2009;15:25:34,0;28,01;30,44;28,83;0,00;21,57;21,64;23,69;23,67;
29.10.2009;15:25:34,0;28,01;30,44;28,83;0,00;21,54;21,64;23,69;23,67;
29.10.2009;15:25:35,0;27,79;30,19;28,60;0,00;21,57;21,64;23,69;23,67;
29.10.2009;15:25:35,0;28,01;30,44;28,83;0,00;21,57;21,64;23,69;23,67;
29.10.2009;15:25:35,0;28,01;30,44;28,83;0,00;21,57;21,64;23,66;23,67;
29.10.2009;15:25:35,0;28,01;30,44;28,83;0,00;21,57;21,64;23,66;23,67;
29.10.2009;15:25:35,0;28,01;30,44;28,83;0,00;21,57;21,64;23,66;23,67;
29.10.2009;15:25:35,0;28,01;30,44;28,83;0,00;21,57;21,64;23,69;23,67;
29.10.2009;15:25:35,0;28,01;30,44;28,83;0,00;21,57;21,64;23,66;23,67;
29.10.2009;15:25:35,0;28,01;30,44;28,83;0,00;21,54;21,64;23,66;23,64;
29.10.2009;15:25:36,0;28,01;30,44;28,83;0,00;21,57;21,64;23,66;23,64;
29.10.2009;15:25:36,0;28,01;30,44;28,83;0,00;21,57;21,64;23,66;23,64;
29.10.2009;15:25:36,0;27,85;30,26;28,66;0,00;21,57;21,64;23,66;23,64;
29.10.2009;15:25:36,0;28,01;30,44;28,83;0,00;21,57;21,64;23,66;23,64;
29.10.2009;15:25:36,0;28,01;30,44;28,83;0,00;21,57;21,64;23,66;23,64;
29.10.2009;15:25:36,0;28,01;30,44;28,83;0,00;21,57;21,64;23,66;23,64;
29.10.2009;15:25:36,0;28,01;30,44;28,83;0,00;21,57;21,64;23,63;23,64;
29.10.2009;15:25:36,0;28,01;30,44;28,83;0,00;21,57;21,64;23,63;23,64;
29.10.2009;15:25:36,0;28,01;30,44;28,83;0,00;21,57;21,64;23,63;23,64;
29.10.2009;15:25:36,0;28,01;30,44;28,83;0,00;21,54;21,64;23,63;23,64;
29.10.2009;15:25:36,0;28,01;30,44;28,83;0,00;21,54;21,64;23,63;23,64;
29.10.2009;15:25:36,0;28,01;30,44;28,83;0,00;21,57;21,64;23,63;23,61;
29.10.2009;15:25:37,0;27,82;30,22;28,63;0,00;21,57;21,64;23,63;23,64;
29.10.2009;15:25:37,0;28,01;30,44;28,83;0,00;21,54;21,64;23,63;23,64;
29.10.2009;15:25:37,0;28,01;30,44;28,83;0,00;21,57;21,64;23,63;23,64;
29.10.2009;15:25:37,0;28,01;30,44;28,83;0,00;21,54;21,64;23,63;23,61;
29.10.2009;15:25:37,0;28,01;30,44;28,83;0,00;21,57;21,64;23,63;23,61;
29.10.2009;15:25:37,0;28,01;30,44;28,83;0,00;21,57;21,64;23,63;23,61;
29.10.2009;15:25:37,0;28,01;30,44;28,83;0,00;21,54;21,64;23,63;23,61;
29.10.2009;15:25:37,0;28,01;30,44;28,83;0,00;21,57;21,64;23,60;23,61;
29.10.2009;15:25:38,0;28,01;30,44;28,83;0,00;21,57;21,64;23,60;23,61;
29.10.2009;15:25:38,0;28,01;30,44;28,83;0,00;21,54;21,64;23,60;23,61;
29.10.2009;15:25:38,0;27,60;29,97;28,40;0,00;21,54;21,64;23,63;23,61;
29.10.2009;15:25:38,0;28,01;30,44;28,83;0,00;21,57;21,64;23,60;23,61;
29.10.2009;15:25:38,0;28,01;30,44;28,83;0,00;21,57;21,64;23,60;23,61;
29.10.2009;15:25:38,0;28,01;30,44;28,83;0,00;21,57;21,64;23,60;23,61;
29.10.2009;15:25:38,0;28,01;30,44;28,83;0,00;21,57;21,64;23,60;23,61;
29.10.2009;15:25:38,0;28,01;30,44;28,83;0,00;21,57;21,64;23,60;23,61;
29.10.2009;15:25:38,0;28,01;30,44;28,83;0,00;21,54;21,64;23,60;23,61;
29.10.2009;15:25:38,0;28,01;30,44;28,83;0,00;21,57;21,64;23,60;23,58;
29.10.2009;15:25:38,0;28,01;30,44;28,83;0,00;21,57;21,64;23,60;23,58;
29.10.2009;15:25:38,0;28,01;30,44;28,83;0,00;21,54;21,64;23,60;23,58;
29.10.2009;15:25:39,0;27,76;30,15;28,57;0,00;21,57;21,64;23,60;23,58;
29.10.2009;15:25:39,0;28,01;30,44;28,83;0,00;21,57;21,64;23,60;23,58;
29.10.2009;15:25:39,0;28,01;30,44;28,83;0,00;21,57;21,64;23,57;23,58;
29.10.2009;15:25:39,0;28,01;30,44;28,83;0,00;21,57;21,64;23,57;23,58;
29.10.2009;15:25:39,0;28,01;30,44;28,83;0,00;21,57;21,64;23,57;23,58;
29.10.2009;15:25:39,0;28,01;30,44;28,83;0,00;21,57;21,64;23,57;23,58;
29.10.2009;15:25:39,0;28,01;30,44;28,83;0,00;21,54;21,64;23,57;23,58;
29.10.2009;15:25:39,0;28,01;30,44;28,83;0,00;21,57;21,64;23,57;23,58;
29.10.2009;15:25:40,0;28,01;30,44;28,83;0,00;21,57;21,64;23,57;23,58;
29.10.2009;15:25:40,0;28,01;30,44;28,83;0,00;21,57;21,64;23,57;23,55;
29.10.2009;15:25:40,0;27,91;30,30;28,70;0,00;21,57;21,64;23,57;23,55;
29.10.2009;15:25:40,0;28,01;30,44;28,83;0,00;21,57;21,64;23,57;23,55;
29.10.2009;15:25:40,0;27,64;30,01;28,40;0,00;21,57;21,64;23,57;23,55;
29.10.2009;15:25:40,0;28,01;30,44;28,83;0,00;21,57;21,64;23,57;23,55;
29.10.2009;15:25:40,0;28,01;30,44;28,83;0,00;21,54;21,64;23,57;23,55;
29.10.2009;15:25:40,0;28,01;30,44;28,83;0,00;21,57;21,64;23,57;23,55;
29.10.2009;15:25:40,0;28,01;30,44;28,83;0,00;21,57;21,64;23,54;23,55;
29.10.2009;15:25:40,0;28,01;30,44;28,83;0,00;21,57;21,64;23,54;23,55;
29.10.2009;15:25:40,0;28,01;30,44;28,83;0,00;21,54;21,64;23,54;23,55;
29.10.2009;15:25:40,0;28,01;30,44;28,83;0,00;21,57;21,64;23,54;23,55;
29.10.2009;15:25:41,0;27,79;30,19;28,60;0,00;21,57;21,64;23,54;23,55;
29.10.2009;15:25:41,0;28,01;30,44;28,83;0,00;21,54;21,64;23,54;23,55;
29.10.2009;15:25:41,0;27,51;29,86;28,30;0,00;21,57;21,64;23,54;23,52;
29.10.2009;15:25:41,0;28,01;30,44;28,83;0,00;21,57;21,64;23,54;23,55;
29.10.2009;15:25:41,0;28,01;30,44;28,83;0,00;21,57;21,64;23,54;23,52;
29.10.2009;15:25:41,0;28,01;30,44;28,83;0,00;21,57;21,64;23,54;23,55;
29.10.2009;15:25:41,0;28,01;30,44;28,83;0,00;21,57;21,64;23,54;23,55;
29.10.2009;15:25:41,0;28,01;30,44;28,83;0,00;21,57;21,64;23,54;23,52;
29.10.2009;15:25:42,0;28,01;30,44;28,83;0,00;21,54;21,64;23,54;23,52;
29.10.2009;15:25:42,0;28,01;30,44;28,83;0,00;21,54;21,64;23,54;23,52;
29.10.2009;15:25:42,0;27,85;30,26;28,66;0,00;21,57;21,64;23,54;23,52;
29.10.2009;15:25:42,0;28,01;30,44;28,83;0,00;21,57;21,64;23,52;23,52;
29.10.2009;15:25:42,0;27,85;30,26;28,70;0,00;21,57;21,64;23,52;23,52;
29.10.2009;15:25:42,0;28,01;30,44;28,83;0,00;21,57;21,64;23,52;23,52;
29.10.2009;15:25:42,0;28,01;30,44;28,83;0,00;21,54;21,64;23,54;23,52;
29.10.2009;15:25:42,0;28,01;30,44;28,83;0,00;21,57;21,64;23,52;23,52;
29.10.2009;15:25:42,0;28,01;30,44;28,83;0,00;21,57;21,64;23,52;23,52;
29.10.2009;15:25:42,0;28,01;30,44;28,83;0,00;21,57;21,64;23,52;23,52;
29.10.2009;15:25:42,0;28,01;30,44;28,83;0,00;21,57;21,64;23,52;23,52;
29.10.2009;15:25:42,0;28,01;30,44;28,83;0,00;21,54;21,64;23,52;23,52;
29.10.2009;15:25:43,0;27,82;30,22;28,66;0,00;21,57;21,64;23,52;23,52;
29.10.2009;15:25:43,0;28,01;30,44;28,83;0,00;21,57;21,64;23,49;23,52;
29.10.2009;15:25:43,0;27,73;30,12;28,53;0,00;21,57;21,64;23,52;23,52;
29.10.2009;15:25:43,0;28,01;30,44;28,83;0,00;21,57;21,64;23,52;23,50;
29.10.2009;15:25:43,0;28,01;30,44;28,83;0,00;21,57;21,64;23,49;23,50;
29.10.2009;15:25:43,0;28,01;30,44;28,83;0,00;21,57;21,64;23,52;23,50;
29.10.2009;15:25:43,0;28,01;30,44;28,83;0,00;21,54;21,64;23,49;23,50;
29.10.2009;15:25:43,0;28,01;30,44;28,83;0,00;21,57;21,64;23,49;23,50;
29.10.2009;15:25:44,0;28,01;30,44;28,83;0,00;21,57;21,64;23,49;23,50;
29.10.2009;15:25:44,0;28,01;30,44;28,83;0,00;21,57;21,64;23,49;23,50;
29.10.2009;15:25:44,0;27,85;30,26;28,66;0,00;21,57;21,64;23,49;23,50;
29.10.2009;15:25:44,0;28,01;30,44;28,83;0,00;21,54;21,64;23,49;23,50;
29.10.2009;15:25:44,0;27,67;30,04;28,47;0,00;21,54;21,64;23,49;23,50;
29.10.2009;15:25:44,0;28,01;30,44;28,83;0,00;21,54;21,64;23,49;23,50;
29.10.2009;15:25:44,0;28,01;30,44;28,83;0,00;21,57;21,64;23,49;23,50;
29.10.2009;15:25:44,0;28,01;30,44;28,83;0,00;21,57;21,64;23,49;23,50;
29.10.2009;15:25:44,0;28,01;30,44;28,83;0,00;21,57;21,64;23,49;23,50;
29.10.2009;15:25:44,0;28,01;30,44;28,83;0,00;21,54;21,64;23,49;23,50;
29.10.2009;15:25:44,0;28,01;30,44;28,83;0,00;21,54;21,64;23,49;23,50;
29.10.2009;15:25:44,0;28,01;30,44;28,83;0,00;21,57;21,64;23,49;23,50;
29.10.2009;15:25:45,0;27,82;30,19;28,60;0,00;21,57;21,64;23,46;23,50;
29.10.2009;15:25:45,0;28,01;30,44;28,83;0,00;21,57;21,64;23,46;23,47;
29.10.2009;15:25:45,0;28,01;30,44;28,83;0,00;21,57;21,64;23,46;23,47;
29.10.2009;15:25:45,0;28,01;30,44;28,83;0,00;21,54;21,64;23,49;23,47;
29.10.2009;15:25:45,0;28,01;30,44;28,83;0,00;21,57;21,64;23,46;23,47;
29.10.2009;15:25:45,0;28,01;30,44;28,83;0,00;21,57;21,64;23,46;23,47;
29.10.2009;15:25:45,0;28,01;30,44;28,83;0,00;21,57;21,64;23,46;23,47;
29.10.2009;15:25:45,0;28,01;30,44;28,83;0,00;21,54;21,64;23,46;23,47;
29.10.2009;15:25:46,0;28,01;30,44;28,83;0,00;21,57;21,64;23,46;23,47;
29.10.2009;15:25:46,0;28,01;30,44;28,83;0,00;21,57;21,64;23,46;23,47;
29.10.2009;15:25:46,0;27,82;30,22;28,63;0,00;21,57;21,64;23,46;23,47;
29.10.2009;15:25:46,0;28,01;30,44;28,83;0,00;21,57;21,64;23,46;23,47;
29.10.2009;15:25:46,0;28,01;30,44;28,83;0,00;21,54;21,64;23,46;23,47;
29.10.2009;15:25:46,0;28,01;30,44;28,83;0,00;21,54;21,64;23,46;23,47;
29.10.2009;15:25:46,0;28,01;30,44;28,83;0,00;21,57;21,64;23,46;23,47;
29.10.2009;15:25:46,0;28,01;30,44;28,83;0,00;21,57;21,64;23,46;23,44;
29.10.2009;15:25:46,0;28,01;30,44;28,83;0,00;21,57;21,64;23,46;23,47;
29.10.2009;15:25:46,0;28,01;30,44;28,83;0,00;21,54;21,64;23,43;23,47;
29.10.2009;15:25:46,0;28,01;30,44;28,83;0,00;21,54;21,64;23,46;23,44;
29.10.2009;15:25:46,0;28,01;30,44;28,83;0,00;21,57;21,64;23,43;23,44;
29.10.2009;15:25:47,0;27,79;30,19;28,60;0,00;21,57;21,64;23,43;23,44;
29.10.2009;15:25:47,0;28,01;30,44;28,83;0,00;21,57;21,64;23,43;23,44;
29.10.2009;15:25:47,0;28,01;30,44;28,83;0,00;21,57;21,64;23,43;23,44;
29.10.2009;15:25:47,0;28,01;30,44;28,83;0,00;21,57;21,64;23,43;23,44;
29.10.2009;15:25:47,0;28,01;30,44;28,83;0,00;21,57;21,64;23,43;23,44;
29.10.2009;15:25:47,0;28,01;30,44;28,83;0,00;21,57;21,64;23,43;23,44;
29.10.2009;15:25:47,0;28,01;30,44;28,83;0,00;21,57;21,64;23,43;23,44;
29.10.2009;15:25:47,0;28,01;30,44;28,83;0,00;21,57;21,64;23,43;23,44;
29.10.2009;15:25:48,0;28,01;30,44;28,83;0,00;21,54;21,64;23,43;23,44;
29.10.2009;15:25:48,0;28,01;30,44;28,83;0,00;21,57;21,64;23,43;23,44;
29.10.2009;15:25:48,0;28,01;30,41;28,80;0,00;21,57;21,64;23,43;23,44;
29.10.2009;15:25:48,0;28,01;30,44;28,83;0,00;21,57;21,64;23,43;23,44;
29.10.2009;15:25:48,0;28,01;30,44;28,83;0,00;21,57;21,64;23,40;23,44;
29.10.2009;15:25:48,0;28,01;30,44;28,83;0,00;21,57;21,64;23,40;23,44;
29.10.2009;15:25:48,0;28,01;30,44;28,83;0,00;21,57;21,64;23,40;23,44;
29.10.2009;15:25:48,0;28,01;30,44;28,83;0,00;21,54;21,64;23,40;23,41;
29.10.2009;15:25:48,0;28,01;30,44;28,83;0,00;21,57;21,64;23,43;23,41;
29.10.2009;15:25:48,0;28,01;30,44;28,83;0,00;21,57;21,64;23,40;23,41;
29.10.2009;15:25:48,0;28,01;30,44;28,83;0,00;21,54;21,64;23,40;23,41;
29.10.2009;15:25:48,0;28,01;30,44;28,83;0,00;21,57;21,64;23,40;23,41;
29.10.2009;15:25:49,0;27,79;30,19;28,60;0,00;21,57;21,64;23,40;23,41;
29.10.2009;15:25:49,0;28,01;30,44;28,83;0,00;21,57;21,64;23,40;23,41;
29.10.2009;15:25:49,0;28,01;30,44;28,83;0,00;21,57;21,64;23,40;23,41;
29.10.2009;15:25:49,0;28,01;30,44;28,83;0,00;21,57;21,64;23,40;23,41;
29.10.2009;15:25:49,0;28,01;30,44;28,83;0,00;21,57;21,64;23,40;23,41;
29.10.2009;15:25:49,0;28,01;30,44;28,83;0,00;21,57;21,64;23,37;23,41;
29.10.2009;15:25:49,0;28,01;30,44;28,83;0,00;21,57;21,64;23,40;23,41;
29.10.2009;15:25:49,0;28,01;30,44;28,83;0,00;21,57;21,64;23,40;23,41;
29.10.2009;15:25:50,0;28,01;30,44;28,83;0,00;21,54;21,64;23,37;23,41;
29.10.2009;15:25:50,0;28,01;30,44;28,83;0,00;21,57;21,64;23,40;23,41;
29.10.2009;15:25:50,0;27,85;30,26;28,66;0,00;21,57;21,64;23,37;23,38;
29.10.2009;15:25:50,0;28,01;30,44;28,83;0,00;21,57;21,64;23,40;23,41;
29.10.2009;15:25:50,0;28,01;30,44;28,83;0,00;21,57;21,64;23,37;23,41;
29.10.2009;15:25:50,0;28,01;30,44;28,83;0,00;21,57;21,64;23,37;23,38;
29.10.2009;15:25:50,0;28,01;30,44;28,83;0,00;21,57;21,64;23,37;23,38;
29.10.2009;15:25:50,0;28,01;30,44;28,83;0,00;21,57;21,64;23,37;23,41;
29.10.2009;15:25:50,0;28,01;30,44;28,83;0,00;21,54;21,64;23,37;23,38;
29.10.2009;15:25:50,0;28,01;30,44;28,83;0,00;21,57;21,64;23,37;23,38;
29.10.2009;15:25:50,0;28,01;30,44;28,83;0,00;21,57;21,64;23,37;23,38;
29.10.2009;15:25:50,0;28,01;30,44;28,83;0,00;21,57;21,64;23,37;23,38;
29.10.2009;15:25:51,0;27,57;29,93;28,37;0,00;21,57;21,64;23,37;23,38;
29.10.2009;15:25:51,0;28,01;30,44;28,83;0,00;21,57;21,64;23,37;23,38;
29.10.2009;15:25:51,0;28,01;30,44;28,83;0,00;21,54;21,64;23,37;23,38;
29.10.2009;15:25:51,0;28,01;30,44;28,83;0,00;21,57;21,64;23,37;23,38;
29.10.2009;15:25:51,0;28,01;30,44;28,83;0,00;21,57;21,64;23,37;23,38;
29.10.2009;15:25:51,0;28,01;30,44;28,83;0,00;21,54;21,64;23,34;23,38;
29.10.2009;15:25:51,0;28,01;30,44;28,83;0,00;21,57;21,64;23,37;23,38;
29.10.2009;15:25:51,0;28,01;30,44;28,83;0,00;21,57;21,64;23,37;23,38;
29.10.2009;15:25:52,0;28,01;30,44;28,83;0,00;21,57;21,64;23,37;23,38;
29.10.2009;15:25:52,0;28,01;30,44;28,83;0,00;21,57;21,64;23,34;23,38;
29.10.2009;15:25:52,0;27,85;30,26;28,66;0,00;21,57;21,64;23,37;23,38;
29.10.2009;15:25:52,0;28,01;30,44;28,83;0,00;21,57;21,64;23,37;23,38;
29.10.2009;15:25:52,0;28,01;30,44;28,83;0,00;21,57;21,64;23,34;23,38;
29.10.2009;15:25:52,0;28,01;30,44;28,83;0,00;21,57;21,64;23,37;23,38;
29.10.2009;15:25:52,0;28,01;30,44;28,83;0,00;21,57;21,64;23,37;23,38;
29.10.2009;15:25:52,0;28,01;30,44;28,83;0,00;21,57;21,64;23,37;23,36;
29.10.2009;15:25:52,0;28,01;30,44;28,83;0,00;21,57;21,64;23,37;23,38;
29.10.2009;15:25:52,0;28,01;30,44;28,83;0,00;21,57;21,64;23,37;23,38;
29.10.2009;15:25:52,0;28,01;30,44;28,83;0,00;21,57;21,64;23,34;23,36;
29.10.2009;15:25:52,0;28,01;30,44;28,83;0,00;21,57;21,64;23,37;23,36;
29.10.2009;15:25:53,0;28,01;30,44;28,83;0,00;21,54;21,64;23,37;23,36;
29.10.2009;15:25:53,0;28,01;30,44;28,83;0,00;21,54;21,64;23,37;23,36;
29.10.2009;15:25:53,0;28,01;30,44;28,83;0,00;21,57;21,64;23,37;23,38;
29.10.2009;15:25:53,0;28,01;30,44;28,83;0,00;21,54;21,64;23,37;23,36;
29.10.2009;15:25:53,0;28,01;30,44;28,83;0,00;21,57;21,64;23,34;23,36;
29.10.2009;15:25:53,0;28,01;30,44;28,83;0,00;21,57;21,64;23,37;23,36;
29.10.2009;15:25:53,0;28,01;30,44;28,83;0,00;21,54;21,64;23,34;23,36;
29.10.2009;15:25:53,0;28,01;30,44;28,83;0,00;21,57;21,64;23,34;23,36;
29.10.2009;15:25:54,0;28,01;30,44;28,83;0,00;21,54;21,64;23,37;23,36;
29.10.2009;15:25:54,0;28,01;30,44;28,83;0,00;21,54;21,64;23,37;23,36;
29.10.2009;15:25:54,0;27,82;30,22;28,63;0,00;21,57;21,64;23,37;23,36;
29.10.2009;15:25:54,0;28,01;30,44;28,83;0,00;21,54;21,64;23,37;23,36;
29.10.2009;15:25:54,0;28,01;30,44;28,83;0,00;21,54;21,64;23,37;23,36;
29.10.2009;15:25:54,0;28,01;30,44;28,83;0,00;21,57;21,64;23,37;23,36;
29.10.2009;15:25:54,0;28,01;30,44;28,83;0,00;21,57;21,64;23,37;23,36;
29.10.2009;15:25:54,0;28,01;30,44;28,83;0,00;21,57;21,64;23,37;23,36;
29.10.2009;15:25:54,0;28,01;30,44;28,83;0,00;21,57;21,64;23,37;23,36;
29.10.2009;15:25:54,0;28,01;30,44;28,83;0,00;21,57;21,64;23,34;23,36;
29.10.2009;15:25:54,0;28,01;30,44;28,83;0,00;21,54;21,64;23,34;23,36;
29.10.2009;15:25:54,0;28,01;30,44;28,83;0,00;21,57;21,64;23,34;23,36;
29.10.2009;15:25:55,0;27,79;30,19;28,60;0,00;21,57;21,64;23,37;23,36;
29.10.2009;15:25:55,0;28,01;30,44;28,83;0,00;21,54;21,64;23,37;23,36;
29.10.2009;15:25:55,0;28,01;30,44;28,83;0,00;21,57;21,64;23,37;23,36;
29.10.2009;15:25:55,0;28,01;30,44;28,83;0,00;21,57;21,64;23,40;23,36;
29.10.2009;15:25:55,0;28,01;30,44;28,83;0,00;21,57;21,64;23,40;23,36;
29.10.2009;15:25:55,0;28,01;30,44;28,83;0,00;21,57;21,64;23,40;23,36;
29.10.2009;15:25:55,0;28,01;30,44;28,83;0,00;21,57;21,64;23,40;23,36;
29.10.2009;15:25:55,0;28,01;30,44;28,83;0,00;21,57;21,64;23,43;23,36;
29.10.2009;15:25:56,0;28,01;30,44;28,83;0,00;21,57;21,64;23,43;23,36;
29.10.2009;15:25:56,0;28,01;30,44;28,83;0,00;21,57;21,64;23,43;23,36;
29.10.2009;15:25:56,0;27,85;30,22;28,63;0,00;21,57;21,64;23,43;23,38;
29.10.2009;15:25:56,0;28,01;30,44;28,83;0,00;21,57;21,64;23,43;23,38;
29.10.2009;15:25:56,0;28,01;30,44;28,83;0,00;21,57;21,64;23,43;23,38;
29.10.2009;15:25:56,0;28,01;30,44;28,83;0,00;21,57;21,64;23,40;23,36;
29.10.2009;15:25:56,0;28,01;30,44;28,83;0,00;21,57;21,64;23,43;23,36;
29.10.2009;15:25:56,0;28,01;30,44;28,83;0,00;21,57;21,64;23,43;23,36;
29.10.2009;15:25:56,0;28,01;30,44;28,83;0,00;21,57;21,64;23,43;23,36;
29.10.2009;15:25:56,0;28,01;30,44;28,83;0,00;21,57;21,64;23,43;23,38;
29.10.2009;15:25:56,0;28,01;30,44;28,83;0,00;21,57;21,64;23,43;23,36;
29.10.2009;15:25:56,0;28,01;30,44;28,83;0,00;21,57;21,64;23,40;23,36;
29.10.2009;15:25:57,0;27,76;30,15;28,57;0,00;21,57;21,64;23,40;23,36;
29.10.2009;15:25:57,0;28,01;30,44;28,83;0,00;21,57;21,64;23,43;23,36;
29.10.2009;15:25:57,0;27,98;30,41;28,80;0,00;21,57;21,64;23,43;23,36;
29.10.2009;15:25:57,0;28,01;30,44;28,83;0,00;21,54;21,64;23,43;23,38;
29.10.2009;15:25:57,0;28,01;30,44;28,83;0,00;21,54;21,64;23,46;23,38;
29.10.2009;15:25:57,0;28,01;30,44;28,83;0,00;21,57;21,64;23,46;23,38;
29.10.2009;15:25:57,0;28,01;30,44;28,83;0,00;21,54;21,64;23,46;23,38;
29.10.2009;15:25:57,0;28,01;30,44;28,83;0,00;21,57;21,64;23,46;23,38;
29.10.2009;15:25:58,0;28,01;30,44;28,83;0,00;21,57;21,64;23,46;23,38;
29.10.2009;15:25:58,0;28,01;30,44;28,83;0,00;21,57;21,64;23,49;23,38;
29.10.2009;15:25:58,0;28,01;30,44;28,83;0,00;21,57;21,64;23,49;23,38;
29.10.2009;15:25:58,0;28,01;30,44;28,83;0,00;21,54;21,64;23,49;23,38;
29.10.2009;15:25:58,0;27,98;30,41;28,80;0,00;21,54;21,64;23,49;23,38;
29.10.2009;15:25:58,0;28,01;30,44;28,83;0,00;21,57;21,64;23,49;23,38;
29.10.2009;15:25:58,0;28,01;30,44;28,83;0,00;21,57;21,64;23,49;23,38;
29.10.2009;15:25:58,0;28,01;30,44;28,83;0,00;21,57;21,64;23,49;23,38;
29.10.2009;15:25:58,0;28,01;30,44;28,83;0,00;21,57;21,64;23,49;23,38;
29.10.2009;15:25:58,0;28,01;30,44;28,83;0,00;21,57;21,64;23,46;23,38;
29.10.2009;15:25:58,0;28,01;30,44;28,83;0,00;21,57;21,64;23,49;23,38;
29.10.2009;15:25:58,0;28,01;30,44;28,83;0,00;21,57;21,64;23,46;23,38;
29.10.2009;15:25:59,0;27,76;30,15;28,57;0,00;21,54;21,64;23,49;23,38;
29.10.2009;15:25:59,0;28,01;30,44;28,83;0,00;21,54;21,64;23,49;23,38;
29.10.2009;15:25:59,0;27,98;30,41;28,80;0,00;21,57;21,64;23,49;23,38;
29.10.2009;15:25:59,0;28,01;30,44;28,83;0,00;21,57;21,64;23,46;23,38;
29.10.2009;15:25:59,0;28,01;30,44;28,83;0,00;21,57;21,64;23,49;23,38;
29.10.2009;15:25:59,0;28,01;30,44;28,83;0,00;21,57;21,64;23,49;23,38;
29.10.2009;15:25:59,0;28,01;30,44;28,83;0,00;21,57;21,64;23,49;23,38;
29.10.2009;15:25:59,0;28,01;30,44;28,83;0,00;21,54;21,64;23,52;23,41;
29.10.2009;15:26:00,0;28,01;30,44;28,83;0,00;21,57;21,64;23,52;23,41;
29.10.2009;15:26:00,0;28,01;30,44;28,83;0,00;21,57;21,64;23,52;23,41;
29.10.2009;15:26:00,0;27,82;30,22;28,63;0,00;21,57;21,64;23,52;23,41;
29.10.2009;15:26:00,0;28,01;30,44;28,83;0,00;21,57;21,64;23,54;23,41;
29.10.2009;15:26:00,0;27,98;30,41;28,80;0,00;21,57;21,64;23,54;23,41;
29.10.2009;15:26:00,0;28,01;30,44;28,83;0,00;21,57;21,64;23,54;23,41;
29.10.2009;15:26:00,0;28,01;30,44;28,83;0,00;21,57;21,64;23,54;23,41;
29.10.2009;15:26:00,0;28,01;30,44;28,83;0,00;21,57;21,64;23,54;23,41;
29.10.2009;15:26:00,0;28,01;30,44;28,83;0,00;21,57;21,64;23,54;23,41;
29.10.2009;15:26:00,0;28,01;30,44;28,83;0,00;21,57;21,64;23,54;23,41;
29.10.2009;15:26:00,0;28,01;30,44;28,83;0,00;21,57;21,64;23,57;23,44;
29.10.2009;15:26:00,0;28,01;30,44;28,83;0,00;21,57;21,64;23,57;23,41;
29.10.2009;15:26:01,0;27,85;30,26;28,66;0,00;21,57;21,64;23,54;23,41;
29.10.2009;15:26:01,0;28,01;30,44;28,83;0,00;21,57;21,64;23,54;23,41;
29.10.2009;15:26:01,0;27,98;30,41;28,83;0,00;21,57;21,64;23,54;23,41;
29.10.2009;15:26:01,0;28,01;30,44;28,83;0,00;21,57;21,64;23,54;23,41;
29.10.2009;15:26:01,0;28,01;30,44;28,83;0,00;21,57;21,64;23,54;23,41;
29.10.2009;15:26:01,0;28,01;30,44;28,83;0,00;21,57;21,64;23,54;23,41;
29.10.2009;15:26:01,0;28,01;30,44;28,83;0,00;21,57;21,64;23,54;23,41;
29.10.2009;15:26:01,0;28,01;30,44;28,83;0,00;21,57;21,64;23,54;23,41;
29.10.2009;15:26:02,0;28,01;30,44;28,83;0,00;21,57;21,64;23,54;23,41;
29.10.2009;15:26:02,0;28,01;30,44;28,83;0,00;21,57;21,64;23,54;23,41;
29.10.2009;15:26:02,0;27,79;30,19;28,60;0,00;21,57;21,64;23,54;23,41;
29.10.2009;15:26:02,0;28,01;30,44;28,83;0,00;21,57;21,64;23,57;23,41;
29.10.2009;15:26:02,0;27,98;30,44;28,83;0,00;21,57;21,64;23,57;23,41;
29.10.2009;15:26:02,0;28,01;30,44;28,83;0,00;21,57;21,64;23,57;23,44;
29.10.2009;15:26:02,0;28,01;30,44;28,83;0,00;21,57;21,64;23,57;23,44;
29.10.2009;15:26:02,0;28,01;30,44;28,83;0,00;21,57;21,64;23,57;23,44;
29.10.2009;15:26:02,0;28,01;30,44;28,83;0,00;21,57;21,64;23,57;23,44;
29.10.2009;15:26:02,0;28,01;30,44;28,83;0,00;21,57;21,64;23,57;23,44;
29.10.2009;15:26:02,0;28,01;30,44;28,83;0,00;21,57;21,64;23,57;23,44;
29.10.2009;15:26:02,0;28,01;30,44;28,83;0,00;21,57;21,64;23,54;23,44;
29.10.2009;15:26:03,0;27,45;29,79;28,24;0,00;21,57;21,64;23,57;23,44;
29.10.2009;15:26:03,0;28,01;30,44;28,83;0,00;21,57;21,64;23,54;23,44;
29.10.2009;15:26:03,0;28,01;30,44;28,83;0,00;21,57;21,64;23,54;23,41;
29.10.2009;15:26:03,0;28,01;30,44;28,83;0,00;21,57;21,64;23,54;23,41;
29.10.2009;15:26:03,0;28,01;30,44;28,83;0,00;21,54;21,64;23,54;23,41;
29.10.2009;15:26:03,0;28,01;30,44;28,83;0,00;21,57;21,64;23,57;23,44;
29.10.2009;15:26:03,0;28,01;30,44;28,83;0,00;21,57;21,64;23,57;23,44;
29.10.2009;15:26:03,0;28,01;30,44;28,83;0,00;21,54;21,64;23,57;23,44;
29.10.2009;15:26:04,0;28,01;30,44;28,83;0,00;21,57;21,64;23,57;23,44;
29.10.2009;15:26:04,0;28,01;30,44;28,83;0,00;21,57;21,64;23,57;23,44;
29.10.2009;15:26:04,0;27,73;30,15;28,57;0,00;21,57;21,64;23,57;23,44;
29.10.2009;15:26:04,0;28,01;30,44;28,83;0,00;21,57;21,64;23,57;23,44;
29.10.2009;15:26:04,0;28,01;30,44;28,83;0,00;21,57;21,64;23,57;23,44;
29.10.2009;15:26:04,0;28,01;30,44;28,83;0,00;21,57;21,64;23,57;23,44;
29.10.2009;15:26:04,0;28,01;30,44;28,83;0,00;21,57;21,64;23,57;23,44;
29.10.2009;15:26:04,0;28,01;30,44;28,83;0,00;21,57;21,64;23,57;23,44;
29.10.2009;15:26:04,0;28,01;30,44;28,83;0,00;21,57;21,64;23,57;23,44;
29.10.2009;15:26:04,0;28,01;30,44;28,83;0,00;21,57;21,64;23,54;23,44;
29.10.2009;15:26:04,0;28,01;30,44;28,83;0,00;21,57;21,64;23,57;23,44;
29.10.2009;15:26:04,0;28,01;30,44;28,83;0,00;21,57;21,64;23,57;23,44;
29.10.2009;15:26:05,0;27,73;30,08;28,50;0,00;21,57;21,64;23,60;23,44;
29.10.2009;15:26:05,0;28,01;30,44;28,83;0,00;21,57;21,64;23,57;23,44;
29.10.2009;15:26:05,0;28,01;30,44;28,83;0,00;21,57;21,64;23,60;23,44;
29.10.2009;15:26:05,0;28,01;30,44;28,83;0,00;21,57;21,64;23,60;23,44;
29.10.2009;15:26:05,0;28,01;30,44;28,83;0,00;21,57;21,64;23,60;23,44;
29.10.2009;15:26:05,0;28,01;30,44;28,83;0,00;21,57;21,64;23,60;23,44;
29.10.2009;15:26:05,0;28,01;30,44;28,83;0,00;21,57;21,64;23,63;23,47;
29.10.2009;15:26:05,0;28,01;30,44;28,83;0,00;21,57;21,64;23,63;23,44;
29.10.2009;15:26:06,0;28,01;30,44;28,83;0,00;21,57;21,64;23,63;23,47;
29.10.2009;15:26:06,0;28,01;30,44;28,83;0,00;21,57;21,64;23,63;23,44;
29.10.2009;15:26:06,0;27,82;30,19;28,60;0,00;21,57;21,64;23,60;23,44;
29.10.2009;15:26:06,0;28,01;30,44;28,83;0,00;21,57;21,64;23,60;23,44;
29.10.2009;15:26:06,0;28,01;30,44;28,83;0,00;21,57;21,64;23,60;23,44;
29.10.2009;15:26:06,0;28,01;30,44;28,83;0,00;21,57;21,64;23,60;23,44;
29.10.2009;15:26:06,0;28,01;30,44;28,83;0,00;21,57;21,64;23,60;23,44;
29.10.2009;15:26:06,0;28,01;30,44;28,83;0,00;21,57;21,64;23,60;23,44;
29.10.2009;15:26:06,0;28,01;30,44;28,83;0,00;21,57;21,64;23,60;23,44;
29.10.2009;15:26:06,0;28,01;30,44;28,83;0,00;21,57;21,64;23,60;23,44;
29.10.2009;15:26:06,0;28,01;30,44;28,83;0,00;21,57;21,64;23,60;23,44;
29.10.2009;15:26:06,0;28,01;30,44;28,83;0,00;21,57;21,64;23,60;23,47;
29.10.2009;15:26:07,0;27,76;30,12;28,53;0,00;21,57;21,64;23,60;23,47;
29.10.2009;15:26:07,0;28,01;30,44;28,83;0,00;21,57;21,64;23,63;23,47;
29.10.2009;15:26:07,0;28,01;30,44;28,83;0,00;21,57;21,64;23,63;23,44;
29.10.2009;15:26:07,0;28,01;30,44;28,83;0,00;21,57;21,64;23,63;23,47;
29.10.2009;15:26:07,0;28,01;30,44;28,83;0,00;21,57;21,64;23,63;23,47;
29.10.2009;15:26:07,0;28,01;30,44;28,83;0,00;21,57;21,64;23,63;23,47;
29.10.2009;15:26:07,0;28,01;30,44;28,83;0,00;21,57;21,64;23,63;23,47;
29.10.2009;15:26:07,0;28,01;30,44;28,83;0,00;21,57;21,64;23,63;23,47;
29.10.2009;15:26:08,0;28,01;30,44;28,83;0,00;21,57;21,64;23,63;23,47;
29.10.2009;15:26:08,0;28,01;30,44;28,83;0,00;21,57;21,64;23,63;23,47;
29.10.2009;15:26:08,0;27,51;29,86;28,30;0,00;21,57;21,64;23,63;23,47;
29.10.2009;15:26:08,0;28,01;30,44;28,83;0,00;21,54;21,64;23,63;23,47;
29.10.2009;15:26:08,0;28,01;30,44;28,83;0,00;21,57;21,64;23,63;23,47;
29.10.2009;15:26:08,0;28,01;30,44;28,83;0,00;21,57;21,64;23,63;23,47;
29.10.2009;15:26:08,0;28,01;30,44;28,83;0,00;21,57;21,64;23,63;23,47;
29.10.2009;15:26:08,0;28,01;30,44;28,83;0,00;21,57;21,64;23,63;23,47;
29.10.2009;15:26:08,0;28,01;30,44;28,83;0,00;21,57;21,64;23,63;23,47;
29.10.2009;15:26:08,0;28,01;30,44;28,83;0,00;21,57;21,64;23,63;23,47;
29.10.2009;15:26:08,0;28,01;30,44;28,83;0,00;21,57;21,64;23,63;23,47;
29.10.2009;15:26:08,0;28,01;30,44;28,83;0,00;21,57;21,64;23,63;23,47;
29.10.2009;15:26:09,0;27,95;30,33;28,76;0,00;21,57;21,64;23,63;23,47;
29.10.2009;15:26:09,0;28,01;30,44;28,83;0,00;21,57;21,64;23,66;23,47;
29.10.2009;15:26:09,0;28,01;30,44;28,83;0,00;21,57;21,64;23,66;23,47;
29.10.2009;15:26:09,0;28,01;30,44;28,83;0,00;21,57;21,64;23,66;23,47;
29.10.2009;15:26:09,0;28,01;30,44;28,83;0,00;21,57;21,64;23,66;23,47;
29.10.2009;15:26:09,0;28,01;30,44;28,83;0,00;21,57;21,64;23,66;23,47;
29.10.2009;15:26:09,0;28,01;30,44;28,83;0,00;21,57;21,64;23,66;23,47;
29.10.2009;15:26:09,0;28,01;30,44;28,83;0,00;21,57;21,64;23,66;23,47;
29.10.2009;15:26:10,0;28,01;30,44;28,83;0,00;21,57;21,64;23,66;23,47;
29.10.2009;15:26:10,0;28,01;30,44;28,83;0,00;21,57;21,64;23,66;23,47;
29.10.2009;15:26:10,0;27,79;30,19;28,60;0,00;21,57;21,64;23,66;23,47;
29.10.2009;15:26:10,0;28,01;30,44;28,83;0,00;21,57;21,64;23,66;23,47;
29.10.2009;15:26:10,0;28,01;30,44;28,83;0,00;21,57;21,64;23,66;23,47;
29.10.2009;15:26:10,0;28,01;30,44;28,83;0,00;21,57;21,64;23,63;23,47;
29.10.2009;15:26:10,0;28,01;30,44;28,83;0,00;21,57;21,64;23,63;23,47;
29.10.2009;15:26:10,0;28,01;30,44;28,83;0,00;21,57;21,64;23,63;23,47;
29.10.2009;15:26:10,0;28,01;30,44;28,83;0,00;21,57;21,64;23,66;23,47;
29.10.2009;15:26:10,0;28,01;30,44;28,83;0,00;21,57;21,64;23,66;23,47;
29.10.2009;15:26:10,0;28,01;30,44;28,83;0,00;21,57;21,64;23,66;23,47;
29.10.2009;15:26:10,0;28,01;30,44;28,83;0,00;21,57;21,64;23,66;23,50;
29.10.2009;15:26:11,0;27,73;30,12;28,53;0,00;21,57;21,64;23,66;23,50;
29.10.2009;15:26:11,0;28,01;30,44;28,83;0,00;21,57;21,64;23,69;23,50;
29.10.2009;15:26:11,0;28,01;30,44;28,83;0,00;21,57;21,64;23,69;23,47;
29.10.2009;15:26:11,0;28,01;30,44;28,83;0,00;21,57;21,64;23,69;23,50;
29.10.2009;15:26:11,0;28,01;30,44;28,83;0,00;21,57;21,64;23,69;23,50;
29.10.2009;15:26:11,0;28,01;30,44;28,83;0,00;21,57;21,64;23,69;23,50;
29.10.2009;15:26:11,0;28,01;30,44;28,83;0,00;21,54;21,64;23,69;23,50;
29.10.2009;15:26:11,0;28,01;30,44;28,83;0,00;21,57;21,67;23,69;23,50;
29.10.2009;15:26:12,0;28,01;30,44;28,83;0,00;21,57;21,64;23,72;23,50;
29.10.2009;15:26:12,0;28,01;30,44;28,83;0,00;21,57;21,64;23,69;23,50;
29.10.2009;15:26:12,0;27,82;30,22;28,63;0,00;21,57;21,64;23,69;23,50;
29.10.2009;15:26:12,0;28,01;30,44;28,83;0,00;21,57;21,64;23,69;23,50;
29.10.2009;15:26:12,0;28,01;30,44;28,83;0,00;21,57;21,64;23,69;23,50;
29.10.2009;15:26:12,0;28,01;30,44;28,83;0,00;21,57;21,64;23,69;23,50;
29.10.2009;15:26:12,0;28,01;30,44;28,83;0,00;21,54;21,64;23,69;23,50;
29.10.2009;15:26:12,0;28,01;30,44;28,83;0,00;21,57;21,64;23,69;23,50;
29.10.2009;15:26:12,0;28,01;30,44;28,83;0,00;21,57;21,64;23,69;23,50;
29.10.2009;15:26:12,0;28,01;30,44;28,83;0,00;21,57;21,64;23,69;23,50;
29.10.2009;15:26:12,0;28,01;30,44;28,83;0,00;21,57;21,64;23,69;23,50;
29.10.2009;15:26:12,0;28,01;30,44;28,83;0,00;21,57;21,64;23,66;23,50;
29.10.2009;15:26:13,0;27,48;29,86;28,30;0,00;21,57;21,64;23,69;23,50;
29.10.2009;15:26:13,0;28,01;30,44;28,83;0,00;21,57;21,64;23,69;23,50;
29.10.2009;15:26:13,0;28,01;30,44;28,83;0,00;21,57;21,64;23,69;23,50;
29.10.2009;15:26:13,0;28,01;30,44;28,83;0,00;21,57;21,64;23,72;23,50;
29.10.2009;15:26:13,0;28,01;30,44;28,83;0,00;21,57;21,64;23,72;23,50;
29.10.2009;15:26:13,0;28,01;30,44;28,83;0,00;21,57;21,64;23,72;23,50;
29.10.2009;15:26:13,0;28,01;30,44;28,83;0,00;21,57;21,64;23,72;23,50;
29.10.2009;15:26:13,0;28,01;30,44;28,83;0,00;21,57;21,64;23,72;23,50;
29.10.2009;15:26:14,0;28,01;30,44;28,83;0,00;21,57;21,64;23,72;23,50;
29.10.2009;15:26:14,0;28,01;30,44;28,83;0,00;21,57;21,64;23,72;23,50;
29.10.2009;15:26:14,0;27,85;30,26;28,66;0,00;21,57;21,64;23,72;23,50;
29.10.2009;15:26:14,0;28,01;30,44;28,83;0,00;21,57;21,64;23,69;23,50;
29.10.2009;15:26:14,0;28,01;30,44;28,83;0,00;21,57;21,64;23,69;23,50;
29.10.2009;15:26:14,0;28,01;30,44;28,83;0,00;21,57;21,64;23,69;23,50;
29.10.2009;15:26:14,0;28,01;30,44;28,83;0,00;21,57;21,64;23,69;23,50;
29.10.2009;15:26:14,0;28,01;30,44;28,83;0,00;21,57;21,64;23,69;23,50;
29.10.2009;15:26:14,0;28,01;30,44;28,83;0,00;21,57;21,64;23,69;23,50;
29.10.2009;15:26:14,0;28,01;30,44;28,83;0,00;21,57;21,64;23,69;23,50;
29.10.2009;15:26:14,0;28,01;30,44;28,83;0,00;21,57;21,64;23,69;23,50;
29.10.2009;15:26:14,0;28,01;30,44;28,83;0,00;21,57;21,64;23,72;23,50;
29.10.2009;15:26:15,0;27,73;30,12;28,53;0,00;21,57;21,64;23,72;23,50;
29.10.2009;15:26:15,0;28,01;30,44;28,83;0,00;21,57;21,64;23,72;23,50;
29.10.2009;15:26:15,0;28,01;30,44;28,83;0,00;21,57;21,64;23,74;23,52;
29.10.2009;15:26:15,0;28,01;30,44;28,83;0,00;21,57;21,64;23,74;23,52;
29.10.2009;15:26:15,0;28,01;30,44;28,83;0,00;21,57;21,64;23,74;23,52;
29.10.2009;15:26:15,0;28,01;30,44;28,83;0,00;21,57;21,64;23,74;23,52;
29.10.2009;15:26:15,0;28,01;30,44;28,83;0,00;21,57;21,64;23,77;23,52;
29.10.2009;15:26:15,0;28,01;30,44;28,83;0,00;21,57;21,64;23,74;23,52;
29.10.2009;15:26:16,0;28,01;30,44;28,83;0,00;21,57;21,64;23,74;23,52;
29.10.2009;15:26:16,0;28,01;30,44;28,83;0,00;21,57;21,64;23,74;23,52;
29.10.2009;15:26:16,0;27,82;30,22;28,63;0,00;21,57;21,64;23,74;23,52;
29.10.2009;15:26:16,0;28,01;30,44;28,83;0,00;21,57;21,64;23,74;23,52;
29.10.2009;15:26:16,0;28,01;30,44;28,83;0,00;21,57;21,64;23,72;23,52;
29.10.2009;15:26:16,0;28,01;30,44;28,83;0,00;21,57;21,64;23,72;23,52;
29.10.2009;15:26:16,0;28,01;30,44;28,83;0,00;21,57;21,64;23,72;23,52;
29.10.2009;15:26:16,0;28,01;30,44;28,83;0,00;21,57;21,64;23,72;23,52;
29.10.2009;15:26:16,0;28,01;30,44;28,83;0,00;21,57;21,64;23,72;23,52;
29.10.2009;15:26:16,0;28,01;30,44;28,83;0,00;21,57;21,64;23,72;23,52;
29.10.2009;15:26:16,0;28,01;30,44;28,83;0,00;21,57;21,64;23,74;23,52;
29.10.2009;15:26:16,0;28,01;30,44;28,83;0,00;21,57;21,64;23,74;23,52;
29.10.2009;15:26:17,0;27,76;30,15;28,57;0,00;21,57;21,64;23,74;23,52;
29.10.2009;15:26:17,0;28,01;30,44;28,83;0,00;21,57;21,64;23,74;23,52;
29.10.2009;15:26:17,0;28,01;30,44;28,83;0,00;21,57;21,64;23,77;23,52;
29.10.2009;15:26:17,0;28,01;30,44;28,83;0,00;21,57;21,64;23,77;23,52;
29.10.2009;15:26:17,0;28,01;30,44;28,83;0,00;21,57;21,64;23,77;23,52;
29.10.2009;15:26:17,0;28,01;30,44;28,83;0,00;21,57;21,64;23,77;23,52;
29.10.2009;15:26:17,0;28,01;30,44;28,83;0,00;21,57;21,64;23,77;23,52;
29.10.2009;15:26:17,0;28,01;30,44;28,83;0,00;21,57;21,64;23,77;23,52;
29.10.2009;15:26:18,0;28,01;30,44;28,83;0,00;21,57;21,64;23,77;23,52;
29.10.2009;15:26:18,0;28,01;30,44;28,83;0,00;21,57;21,64;23,77;23,52;
29.10.2009;15:26:18,0;27,57;29,90;28,34;0,00;21,57;21,64;23,77;23,52;
29.10.2009;15:26:18,0;28,01;30,44;28,83;0,00;21,57;21,64;23,80;23,55;
29.10.2009;15:26:18,0;28,01;30,44;28,83;0,00;21,57;21,64;23,80;23,55;
29.10.2009;15:26:18,0;28,01;30,44;28,83;0,00;21,57;21,64;23,80;23,55;
29.10.2009;15:26:18,0;28,01;30,44;28,83;0,00;21,57;21,64;23,80;23,55;
29.10.2009;15:26:18,0;28,01;30,44;28,83;0,00;21,57;21,64;23,80;23,55;
29.10.2009;15:26:18,0;28,01;30,44;28,83;0,00;21,57;21,64;23,80;23,55;
29.10.2009;15:26:18,0;28,01;30,44;28,83;0,00;21,57;21,64;23,83;23,55;
29.10.2009;15:26:18,0;28,01;30,44;28,83;0,00;21,57;21,64;23,83;23,55;
29.10.2009;15:26:18,0;28,01;30,44;28,83;0,00;21,57;21,64;23,83;23,55;
29.10.2009;15:26:19,0;27,82;30,22;28,63;0,00;21,57;21,64;23,83;23,55;
29.10.2009;15:26:19,0;28,01;30,44;28,83;0,00;21,57;21,64;23,83;23,55;
29.10.2009;15:26:19,0;28,01;30,44;28,83;0,00;21,57;21,64;23,83;23,55;
29.10.2009;15:26:19,0;28,01;30,44;28,83;0,00;21,57;21,64;23,86;23,55;
29.10.2009;15:26:19,0;28,01;30,44;28,83;0,00;21,57;21,64;23,86;23,55;
29.10.2009;15:26:19,0;28,01;30,44;28,83;0,00;21,57;21,64;23,83;23,55;
29.10.2009;15:26:19,0;28,01;30,44;28,83;0,00;21,57;21,64;23,86;23,55;
29.10.2009;15:26:19,0;28,01;30,44;28,83;0,00;21,57;21,64;23,86;23,55;
29.10.2009;15:26:20,0;28,01;30,44;28,83;0,00;21,57;21,64;23,86;23,55;
29.10.2009;15:26:20,0;28,01;30,44;28,83;0,00;21,57;21,64;23,86;23,58;
29.10.2009;15:26:20,0;27,82;30,22;28,63;0,00;21,57;21,64;23,86;23,58;
29.10.2009;15:26:20,0;28,01;30,44;28,83;0,00;21,57;21,64;23,86;23,58;
29.10.2009;15:26:20,0;28,01;30,44;28,83;0,00;21,57;21,64;23,86;23,58;
29.10.2009;15:26:20,0;28,01;30,44;28,83;0,00;21,57;21,64;23,89;23,58;
29.10.2009;15:26:20,0;28,01;30,44;28,83;0,00;21,57;21,64;23,89;23,58;
29.10.2009;15:26:20,0;28,01;30,44;28,83;0,00;21,57;21,64;23,89;23,58;
29.10.2009;15:26:20,0;28,01;30,44;28,83;0,00;21,57;21,64;23,89;23,58;
29.10.2009;15:26:20,0;28,01;30,44;28,83;0,00;21,57;21,64;23,89;23,58;
29.10.2009;15:26:20,0;28,01;30,44;28,83;0,00;21,57;21,64;23,89;23,58;
29.10.2009;15:26:20,0;28,01;30,44;28,83;0,00;21,57;21,64;23,89;23,58;
29.10.2009;15:26:21,0;27,73;30,12;28,53;0,00;21,57;21,64;23,89;23,58;
29.10.2009;15:26:21,0;28,01;30,44;28,83;0,00;21,57;21,64;23,89;23,58;
29.10.2009;15:26:21,0;28,01;30,44;28,83;0,00;21,57;21,64;23,86;23,58;
29.10.2009;15:26:21,0;28,01;30,44;28,83;0,00;21,57;21,64;23,89;23,58;
29.10.2009;15:26:21,0;28,01;30,44;28,83;0,00;21,57;21,64;23,89;23,58;
29.10.2009;15:26:21,0;28,01;30,44;28,83;0,00;21,57;21,64;23,89;23,58;
29.10.2009;15:26:21,0;28,01;30,44;28,83;0,00;21,57;21,64;23,89;23,58;
29.10.2009;15:26:21,0;28,01;30,44;28,83;0,00;21,57;21,64;23,89;23,58;
29.10.2009;15:26:22,0;28,01;30,44;28,83;0,00;21,57;21,64;23,89;23,58;
29.10.2009;15:26:22,0;28,01;30,44;28,83;0,00;21,57;21,64;23,86;23,58;
29.10.2009;15:26:22,0;27,82;30,22;28,63;0,00;21,57;21,64;23,86;23,58;
29.10.2009;15:26:22,0;28,01;30,44;28,83;0,00;21,57;21,64;23,86;23,58;
29.10.2009;15:26:22,0;28,01;30,44;28,83;0,00;21,57;21,64;23,89;23,58;
29.10.2009;15:26:22,0;28,01;30,44;28,83;0,00;21,57;21,64;23,89;23,58;
29.10.2009;15:26:22,0;28,01;30,44;28,83;0,00;21,57;21,64;23,86;23,58;
29.10.2009;15:26:22,0;28,01;30,44;28,83;0,00;21,57;21,64;23,86;23,58;
29.10.2009;15:26:22,0;28,01;30,44;28,83;0,00;21,57;21,64;23,86;23,58;
29.10.2009;15:26:22,0;28,01;30,44;28,83;0,00;21,57;21,64;23,86;23,58;
29.10.2009;15:26:22,0;28,01;30,44;28,83;0,00;21,57;21,64;23,89;23,58;
29.10.2009;15:26:22,0;28,01;30,44;28,83;0,00;21,57;21,64;23,86;23,58;
29.10.2009;15:26:23,0;27,45;29,79;28,24;0,00;21,57;21,64;23,86;23,58;
29.10.2009;15:26:23,0;28,01;30,44;28,83;0,00;21,57;21,67;23,86;23,58;
29.10.2009;15:26:23,0;28,01;30,44;28,83;0,00;21,57;21,64;23,83;23,58;
29.10.2009;15:26:23,0;28,01;30,44;28,83;0,00;21,57;21,64;23,86;23,58;
29.10.2009;15:26:23,0;28,01;30,44;28,83;0,00;21,57;21,64;23,86;23,58;
29.10.2009;15:26:23,0;28,01;30,44;28,83;0,00;21,57;21,64;23,86;23,58;
29.10.2009;15:26:23,0;28,01;30,44;28,83;0,00;21,57;21,64;23,83;23,58;
29.10.2009;15:26:23,0;28,01;30,44;28,83;0,00;21,57;21,64;23,83;23,58;
29.10.2009;15:26:24,0;28,01;30,44;28,83;0,00;21,57;21,64;23,83;23,55;
29.10.2009;15:26:24,0;28,01;30,44;28,83;0,00;21,57;21,64;23,83;23,58;
29.10.2009;15:26:24,0;27,88;30,30;28,70;0,00;21,57;21,64;23,83;23,58;
29.10.2009;15:26:24,0;28,01;30,44;28,83;0,00;21,57;21,64;23,83;23,58;
29.10.2009;15:26:24,0;28,01;30,44;28,83;0,00;21,57;21,64;23,83;23,58;
29.10.2009;15:26:24,0;28,01;30,44;28,83;0,00;21,57;21,64;23,83;23,55;
29.10.2009;15:26:24,0;28,01;30,44;28,83;0,00;21,57;21,64;23,83;23,55;
29.10.2009;15:26:24,0;28,01;30,44;28,83;0,00;21,57;21,64;23,83;23,55;
29.10.2009;15:26:24,0;28,01;30,44;28,83;0,00;21,57;21,64;23,83;23,55;
29.10.2009;15:26:24,0;28,01;30,44;28,83;0,00;21,57;21,64;23,83;23,58;
29.10.2009;15:26:24,0;28,01;30,44;28,83;0,00;21,57;21,64;23,83;23,58;
29.10.2009;15:26:24,0;28,01;30,44;28,83;0,00;21,57;21,64;23,83;23,58;
29.10.2009;15:26:25,0;27,82;30,22;28,66;0,00;21,57;21,64;23,86;23,58;
29.10.2009;15:26:25,0;28,01;30,44;28,83;0,00;21,57;21,64;23,86;23,58;
29.10.2009;15:26:25,0;28,01;30,44;28,83;0,00;21,57;21,64;23,86;23,58;
29.10.2009;15:26:25,0;28,01;30,44;28,83;0,00;21,57;21,64;23,86;23,58;
29.10.2009;15:26:25,0;28,01;30,44;28,83;0,00;21,57;21,64;23,86;23,58;
29.10.2009;15:26:25,0;28,01;30,44;28,83;0,00;21,57;21,64;23,86;23,58;
29.10.2009;15:26:25,0;28,01;30,44;28,83;0,00;21,57;21,64;23,86;23,58;
29.10.2009;15:26:25,0;28,01;30,44;28,83;0,00;21,57;21,64;23,86;23,58;
29.10.2009;15:26:26,0;28,01;30,44;28,83;0,00;21,57;21,64;23,86;23,58;
29.10.2009;15:26:26,0;28,01;30,44;28,83;0,00;21,57;21,64;23,86;23,58;
29.10.2009;15:26:26,0;27,88;30,30;28,70;0,00;21,57;21,64;23,86;23,58;
29.10.2009;15:26:26,0;28,01;30,44;28,83;0,00;21,57;21,64;23,86;23,58;
29.10.2009;15:26:26,0;28,01;30,44;28,83;0,00;21,57;21,64;23,86;23,58;
29.10.2009;15:26:26,0;28,01;30,44;28,83;0,00;21,57;21,64;23,89;23,58;
29.10.2009;15:26:26,0;28,01;30,44;28,83;0,00;21,57;21,64;23,86;23,58;
29.10.2009;15:26:26,0;28,01;30,44;28,83;0,00;21,57;21,64;23,86;23,58;
29.10.2009;15:26:26,0;28,01;30,44;28,83;0,00;21,57;21,64;23,89;23,58;
29.10.2009;15:26:26,0;28,01;30,44;28,83;0,00;21,57;21,64;23,89;23,58;
29.10.2009;15:26:26,0;28,01;30,44;28,83;0,00;21,57;21,64;23,89;23,58;
29.10.2009;15:26:26,0;28,01;30,44;28,83;0,00;21,57;21,64;23,89;23,58;
29.10.2009;15:26:27,0;27,85;30,26;28,66;0,00;21,57;21,64;23,89;23,58;
29.10.2009;15:26:27,0;28,01;30,44;28,83;0,00;21,57;21,64;23,89;23,58;
29.10.2009;15:26:27,0;28,01;30,44;28,83;0,00;21,57;21,64;23,89;23,58;
29.10.2009;15:26:27,0;28,01;30,44;28,83;0,00;21,57;21,64;23,89;23,58;
29.10.2009;15:26:27,0;28,01;30,44;28,83;0,00;21,57;21,64;23,89;23,58;
29.10.2009;15:26:27,0;28,01;30,44;28,83;0,00;21,57;21,64;23,89;23,58;
29.10.2009;15:26:27,0;28,01;30,44;28,83;0,00;21,57;21,64;23,89;23,58;
29.10.2009;15:26:27,0;28,01;30,44;28,83;0,00;21,57;21,64;23,89;23,58;
29.10.2009;15:26:28,0;28,01;30,44;28,83;0,00;21,57;21,64;23,89;23,58;
29.10.2009;15:26:28,0;28,01;30,44;28,83;0,00;21,57;21,64;23,89;23,58;
29.10.2009;15:26:28,0;27,73;30,08;28,50;0,00;21,57;21,64;23,89;23,58;
29.10.2009;15:26:28,0;28,01;30,44;28,83;0,00;21,57;21,64;23,89;23,58;
29.10.2009;15:26:28,0;28,01;30,44;28,83;0,00;21,57;21,64;23,89;23,61;
29.10.2009;15:26:28,0;28,01;30,44;28,83;0,00;21,57;21,64;23,89;23,58;
29.10.2009;15:26:28,0;28,01;30,44;28,83;0,00;21,54;21,64;23,89;23,58;
29.10.2009;15:26:28,0;28,01;30,44;28,83;0,00;21,57;21,64;23,92;23,58;
29.10.2009;15:26:28,0;28,01;30,44;28,83;0,00;21,57;21,64;23,92;23,58;
29.10.2009;15:26:28,0;28,01;30,44;28,83;0,00;21,57;21,64;23,92;23,58;
29.10.2009;15:26:28,0;28,01;30,44;28,83;0,00;21,57;21,64;23,92;23,58;
29.10.2009;15:26:28,0;28,01;30,44;28,83;0,00;21,57;21,64;23,92;23,61;
29.10.2009;15:26:29,0;27,85;30,26;28,66;0,00;21,57;21,64;23,92;23,61;
29.10.2009;15:26:29,0;28,01;30,44;28,83;0,00;21,57;21,64;23,92;23,58;
29.10.2009;15:26:29,0;28,01;30,44;28,83;0,00;21,57;21,64;23,92;23,58;
29.10.2009;15:26:29,0;28,01;30,44;28,83;0,00;21,57;21,64;23,92;23,58;
29.10.2009;15:26:29,0;28,01;30,44;28,83;0,00;21,57;21,67;23,92;23,58;
29.10.2009;15:26:29,0;28,01;30,44;28,83;0,00;21,57;21,64;23,92;23,61;
29.10.2009;15:26:29,0;28,01;30,44;28,83;0,00;21,57;21,64;23,92;23,61;
29.10.2009;15:26:29,0;28,01;30,44;28,83;0,00;21,57;21,64;23,92;23,61;
29.10.2009;15:26:30,0;28,01;30,44;28,83;0,00;21,57;21,64;23,92;23,58;
29.10.2009;15:26:30,0;28,01;30,44;28,83;0,00;21,57;21,64;23,92;23,61;
29.10.2009;15:26:30,0;27,88;30,30;28,73;0,00;21,57;21,64;23,92;23,61;
29.10.2009;15:26:30,0;28,01;30,44;28,83;0,00;21,57;21,64;23,95;23,61;
29.10.2009;15:26:30,0;28,01;30,44;28,83;0,00;21,57;21,64;23,92;23,61;
29.10.2009;15:26:30,0;28,01;30,44;28,83;0,00;21,57;21,64;23,95;23,61;
29.10.2009;15:26:30,0;28,01;30,44;28,83;0,00;21,57;21,64;23,95;23,61;
29.10.2009;15:26:30,0;28,01;30,44;28,83;0,00;21,57;21,64;23,95;23,61;
29.10.2009;15:26:30,0;28,01;30,44;28,83;0,00;21,57;21,64;23,95;23,61;
29.10.2009;15:26:30,0;28,01;30,44;28,83;0,00;21,57;21,64;23,95;23,61;
29.10.2009;15:26:30,0;28,01;30,44;28,83;0,00;21,57;21,64;23,95;23,61;
29.10.2009;15:26:30,0;28,01;30,44;28,83;0,00;21,57;21,64;23,95;23,61;
29.10.2009;15:26:31,0;27,85;30,26;28,66;0,00;21,57;21,64;23,95;23,61;
29.10.2009;15:26:31,0;28,01;30,44;28,83;0,00;21,57;21,64;23,95;23,61;
29.10.2009;15:26:31,0;28,01;30,44;28,83;0,00;21,57;21,64;23,95;23,61;
29.10.2009;15:26:31,0;28,01;30,44;28,83;0,00;21,57;21,64;23,95;23,61;
29.10.2009;15:26:31,0;28,01;30,44;28,83;0,00;21,57;21,64;23,95;23,61;
29.10.2009;15:26:31,0;28,01;30,44;28,83;0,00;21,57;21,64;23,95;23,61;
29.10.2009;15:26:31,0;28,01;30,44;28,83;0,00;21,57;21,64;23,95;23,61;
29.10.2009;15:26:31,0;28,01;30,44;28,83;0,00;21,57;21,64;23,95;23,61;
29.10.2009;15:26:32,0;28,01;30,44;28,83;0,00;21,57;21,64;23,95;23,61;
29.10.2009;15:26:32,0;28,01;30,44;28,83;0,00;21,57;21,64;23,95;23,61;
29.10.2009;15:26:32,0;27,88;30,30;28,70;0,00;21,57;21,64;23,98;23,61;
29.10.2009;15:26:32,0;28,01;30,44;28,83;0,00;21,57;21,64;23,98;23,61;
29.10.2009;15:26:32,0;28,01;30,44;28,83;0,00;21,57;21,64;23,98;23,61;
29.10.2009;15:26:32,0;28,01;30,44;28,83;0,00;21,57;21,64;23,95;23,61;
29.10.2009;15:26:32,0;28,01;30,44;28,83;0,00;21,57;21,64;23,98;23,61;
29.10.2009;15:26:32,0;28,01;30,44;28,83;0,00;21,57;21,64;23,98;23,61;
29.10.2009;15:26:32,0;28,01;30,44;28,83;0,00;21,57;21,64;23,98;23,61;
29.10.2009;15:26:32,0;28,01;30,44;28,83;0,00;21,57;21,64;23,98;23,61;
29.10.2009;15:26:32,0;28,01;30,44;28,83;0,00;21,57;21,64;23,98;23,64;
29.10.2009;15:26:32,0;28,01;30,44;28,83;0,00;21,57;21,64;23,98;23,61;
29.10.2009;15:26:33,0;27,64;30,01;28,43;0,00;21,57;21,64;23,98;23,64;
29.10.2009;15:26:33,0;28,01;30,44;28,83;0,00;21,57;21,64;23,98;23,61;
29.10.2009;15:26:33,0;28,01;30,44;28,83;0,00;21,57;21,64;23,98;23,64;
29.10.2009;15:26:33,0;28,01;30,44;28,83;0,00;21,57;21,64;23,98;23,61;
29.10.2009;15:26:33,0;28,01;30,44;28,83;0,00;21,57;21,64;23,98;23,64;
29.10.2009;15:26:33,0;28,01;30,44;28,83;0,00;21,57;21,64;23,98;23,64;
29.10.2009;15:26:33,0;28,01;30,44;28,83;0,00;21,57;21,64;23,98;23,61;
29.10.2009;15:26:33,0;28,01;30,44;28,83;0,00;21,57;21,64;23,98;23,64;
29.10.2009;15:26:34,0;28,01;30,44;28,83;0,00;21,57;21,64;23,98;23,61;
29.10.2009;15:26:34,0;28,01;30,44;28,83;0,00;21,57;21,64;24,00;23,64;
29.10.2009;15:26:34,0;27,88;30,30;28,70;0,00;21,57;21,67;23,98;23,64;
29.10.2009;15:26:34,0;28,01;30,44;28,83;0,00;21,57;21,67;23,98;23,64;
29.10.2009;15:26:34,0;28,01;30,44;28,83;0,00;21,57;21,64;23,98;23,64;
29.10.2009;15:26:34,0;28,01;30,44;28,83;0,00;21,57;21,64;24,00;23,64;
29.10.2009;15:26:34,0;28,01;30,44;28,83;0,00;21,57;21,64;23,98;23,64;
29.10.2009;15:26:34,0;28,01;30,44;28,83;0,00;21,57;21,64;24,00;23,64;
29.10.2009;15:26:34,0;28,01;30,44;28,83;0,00;21,57;21,64;24,00;23,64;
29.10.2009;15:26:34,0;28,01;30,44;28,83;0,00;21,57;21,64;24,00;23,64;
29.10.2009;15:26:34,0;28,01;30,44;28,83;0,00;21,57;21,64;24,00;23,64;
29.10.2009;15:26:34,0;28,01;30,44;28,83;0,00;21,57;21,67;23,98;23,64;
29.10.2009;15:26:35,0;27,85;30,22;28,66;0,00;21,57;21,67;24,00;23,64;
29.10.2009;15:26:35,0;28,01;30,44;28,83;0,00;21,57;21,67;24,00;23,64;
29.10.2009;15:26:35,0;28,01;30,44;28,83;0,00;21,57;21,64;24,00;23,64;
29.10.2009;15:26:35,0;28,01;30,44;28,83;0,00;21,57;21,64;24,00;23,64;
29.10.2009;15:26:35,0;28,01;30,44;28,83;0,00;21,57;21,64;24,00;23,64;
29.10.2009;15:26:35,0;28,01;30,44;28,83;0,00;21,57;21,67;24,00;23,64;
29.10.2009;15:26:35,0;28,01;30,44;28,83;0,00;21,57;21,67;24,00;23,64;
29.10.2009;15:26:35,0;28,01;30,44;28,83;0,00;21,57;21,64;24,00;23,64;
29.10.2009;15:26:36,0;28,01;30,44;28,83;0,00;21,57;21,64;24,00;23,64;
29.10.2009;15:26:36,0;28,01;30,44;28,83;0,00;21,57;21,64;24,00;23,64;
29.10.2009;15:26:36,0;27,91;30,30;28,70;0,00;21,57;21,64;24,00;23,64;
29.10.2009;15:26:36,0;28,01;30,44;28,83;0,00;21,57;21,64;24,00;23,64;
29.10.2009;15:26:36,0;28,01;30,44;28,83;0,00;21,57;21,64;24,00;23,64;
29.10.2009;15:26:36,0;28,01;30,44;28,83;0,00;21,57;21,64;24,00;23,64;
29.10.2009;15:26:36,0;28,01;30,44;28,83;0,00;21,57;21,64;24,00;23,64;
29.10.2009;15:26:36,0;28,01;30,44;28,83;0,00;21,57;21,64;24,00;23,64;
29.10.2009;15:26:36,0;28,01;30,44;28,83;0,00;21,57;21,64;24,00;23,64;
29.10.2009;15:26:36,0;28,01;30,44;28,83;0,00;21,57;21,64;24,00;23,64;
29.10.2009;15:26:36,0;28,01;30,44;28,83;0,00;21,57;21,64;24,00;23,64;
29.10.2009;15:26:36,0;28,01;30,44;28,83;0,00;21,57;21,64;24,00;23,64;
29.10.2009;15:26:37,0;27,95;30,37;28,76;0,00;21,57;21,67;24,00;23,67;
29.10.2009;15:26:37,0;28,01;30,44;28,83;0,00;21,57;21,67;24,00;23,67;
29.10.2009;15:26:37,0;28,01;30,44;28,83;0,00;21,57;21,64;24,00;23,67;
29.10.2009;15:26:37,0;28,01;30,44;28,83;0,00;21,57;21,67;24,00;23,64;
29.10.2009;15:26:37,0;28,01;30,44;28,83;0,00;21,57;21,64;24,00;23,67;
29.10.2009;15:26:37,0;28,01;30,44;28,83;0,00;21,57;21,64;24,00;23,67;
29.10.2009;15:26:37,0;28,01;30,44;28,83;0,00;21,57;21,64;24,00;23,64;
29.10.2009;15:26:37,0;28,01;30,44;28,83;0,00;21,57;21,64;24,00;23,64;
29.10.2009;15:26:38,0;28,01;30,44;28,83;0,00;21,57;21,64;24,00;23,67;
29.10.2009;15:26:38,0;28,01;30,44;28,83;0,00;21,57;21,64;24,00;23,67;
29.10.2009;15:26:38,0;27,67;30,04;28,47;0,00;21,57;21,64;24,03;23,67;
29.10.2009;15:26:38,0;28,01;30,44;28,83;0,00;21,57;21,64;24,03;23,67;
29.10.2009;15:26:38,0;28,01;30,44;28,83;0,00;21,57;21,64;24,03;23,67;
29.10.2009;15:26:38,0;28,01;30,44;28,83;0,00;21,57;21,64;24,00;23,67;
29.10.2009;15:26:38,0;28,01;30,44;28,83;0,00;21,57;21,64;24,03;23,67;
29.10.2009;15:26:38,0;28,01;30,44;28,83;0,00;21,57;21,64;24,03;23,67;
29.10.2009;15:26:38,0;28,01;30,44;28,83;0,00;21,57;21,64;24,03;23,67;
29.10.2009;15:26:38,0;28,01;30,44;28,83;0,00;21,57;21,64;24,03;23,67;
29.10.2009;15:26:38,0;28,01;30,44;28,83;0,00;21,57;21,64;24,03;23,67;
29.10.2009;15:26:38,0;28,01;30,44;28,83;0,00;21,57;21,64;24,03;23,67;
29.10.2009;15:26:39,0;27,85;30,26;28,66;0,00;21,57;21,64;24,03;23,67;
29.10.2009;15:26:39,0;28,01;30,44;28,83;0,00;21,57;21,64;24,03;23,67;
29.10.2009;15:26:39,0;28,01;30,44;28,83;0,00;21,57;21,64;24,03;23,67;
29.10.2009;15:26:39,0;28,01;30,44;28,83;0,00;21,57;21,64;24,03;23,67;
29.10.2009;15:26:39,0;28,01;30,44;28,83;0,00;21,57;21,64;24,03;23,67;
29.10.2009;15:26:39,0;28,01;30,44;28,83;0,00;21,57;21,64;24,03;23,67;
29.10.2009;15:26:39,0;28,01;30,44;28,83;0,00;21,57;21,64;24,03;23,67;
29.10.2009;15:26:39,0;28,01;30,44;28,83;0,00;21,57;21,67;24,03;23,67;
29.10.2009;15:26:40,0;28,01;30,44;28,83;0,00;21,57;21,64;24,03;23,67;
29.10.2009;15:26:40,0;28,01;30,44;28,83;0,00;21,57;21,64;24,03;23,67;
29.10.2009;15:26:40,0;27,88;30,30;28,70;0,00;21,57;21,64;24,03;23,67;
29.10.2009;15:26:40,0;28,01;30,44;28,83;0,00;21,57;21,64;24,03;23,67;
29.10.2009;15:26:40,0;28,01;30,44;28,83;0,00;21,57;21,64;24,03;23,67;
29.10.2009;15:26:40,0;28,01;30,44;28,83;0,00;21,57;21,64;24,03;23,67;
29.10.2009;15:26:40,0;28,01;30,44;28,83;0,00;21,57;21,64;24,03;23,67;
29.10.2009;15:26:40,0;28,01;30,44;28,83;0,00;21,57;21,67;24,03;23,67;
29.10.2009;15:26:40,0;28,01;30,44;28,83;0,00;21,57;21,64;24,03;23,67;
29.10.2009;15:26:40,0;28,01;30,44;28,83;0,00;21,57;21,64;24,03;23,67;
29.10.2009;15:26:40,0;28,01;30,44;28,83;0,00;21,57;21,64;24,03;23,67;
29.10.2009;15:26:40,0;28,01;30,44;28,83;0,00;21,57;21,64;24,03;23,67;
29.10.2009;15:26:41,0;27,82;30,22;28,63;0,00;21,57;21,64;24,00;23,67;
29.10.2009;15:26:41,0;28,01;30,44;28,83;0,00;21,57;21,64;24,00;23,67;
29.10.2009;15:26:41,0;28,01;30,44;28,83;0,00;21,57;21,67;24,00;23,67;
29.10.2009;15:26:41,0;28,01;30,44;28,83;0,00;21,57;21,64;24,00;23,67;
29.10.2009;15:26:41,0;28,01;30,44;28,83;0,00;21,57;21,67;24,00;23,67;
29.10.2009;15:26:41,0;28,01;30,44;28,83;0,00;21,57;21,64;24,00;23,67;
29.10.2009;15:26:41,0;28,01;30,44;28,83;0,00;21,57;21,64;24,00;23,67;
29.10.2009;15:26:41,0;28,01;30,44;28,83;0,00;21,57;21,64;24,00;23,67;
29.10.2009;15:26:42,0;28,01;30,44;28,83;0,00;21,57;21,64;24,00;23,67;
29.10.2009;15:26:42,0;28,01;30,44;28,83;0,00;21,57;21,64;24,00;23,67;
29.10.2009;15:26:42,0;27,88;30,30;28,70;0,00;21,57;21,64;24,00;23,67;
29.10.2009;15:26:42,0;28,01;30,44;28,83;0,00;21,57;21,64;24,00;23,67;
29.10.2009;15:26:42,0;28,01;30,44;28,83;0,00;21,57;21,64;24,00;23,67;
29.10.2009;15:26:42,0;28,01;30,44;28,83;0,00;21,57;21,64;24,00;23,67;
29.10.2009;15:26:42,0;28,01;30,44;28,83;0,00;21,57;21,67;24,00;23,67;
29.10.2009;15:26:42,0;28,01;30,44;28,83;0,00;21,57;21,64;24,00;23,67;
29.10.2009;15:26:42,0;28,01;30,44;28,83;0,00;21,57;21,64;24,00;23,67;
29.10.2009;15:26:42,0;28,01;30,44;28,83;0,00;21,57;21,64;24,00;23,67;
29.10.2009;15:26:42,0;28,01;30,44;28,83;0,00;21,57;21,67;24,03;23,67;
29.10.2009;15:26:42,0;28,01;30,44;28,83;0,00;21,57;21,64;24,03;23,67;
29.10.2009;15:26:43,0;27,64;30,01;28,43;0,00;21,57;21,67;24,03;23,67;
29.10.2009;15:26:43,0;28,01;30,44;28,83;0,00;21,57;21,67;24,00;23,67;
29.10.2009;15:26:43,0;27,79;30,19;28,60;0,00;21,57;21,67;24,03;23,67;
29.10.2009;15:26:43,0;28,01;30,44;28,83;0,00;21,57;21,64;24,03;23,67;
29.10.2009;15:26:43,0;28,01;30,44;28,83;0,00;21,57;21,64;24,03;23,67;
29.10.2009;15:26:43,0;28,01;30,44;28,83;0,00;21,57;21,64;24,03;23,67;
29.10.2009;15:26:43,0;28,01;30,44;28,83;0,00;21,57;21,64;24,03;23,67;
29.10.2009;15:26:43,0;28,01;30,44;28,83;0,00;21,57;21,64;24,03;23,67;
29.10.2009;15:26:44,0;28,01;30,44;28,83;0,00;21,57;21,64;24,03;23,67;
[truncated: 80,011 more chars]
