# Supplementary material for: Measurement of Thermal Effects of Doppler Ultrasound: An In Vitro Study
Source: PLoS One. 2015 Aug 24;10(8):e0135717. doi: 10.1371/journal.pone.0135717 (PMC4547707; doi:10.1371/journal.pone.0135717)
Supplement: S1 File — (ZIP) [file pone.0135717.s001.zip › rawData_4PlosOne/surface/tempdata_test6.ASC]

DASYLab - V 9.00.00
Schaltbildname : temp_messung_gyn
Aufgenommen am : 29.10.2009, 15:40:59
Blocklaenge    : 4
Delta          : 0.1 sec.
Kanalzahl      : 8

Thermodaten
Datum;Uhrzeit;Schreiben 0 [V];Schreiben 1 [V];Schreiben 2 [V];Schreiben 3 [V];Schreiben 4 [V];Schreiben 5 [V];Schreiben 6 [V];Schreiben 7 [V];
29.10.2009;15:40:59,0;28,01;30,44;28,83;0,00;21,73;21,82;19,45;19,51;
29.10.2009;15:40:59,0;28,01;30,44;28,83;0,00;21,73;21,82;19,42;19,51;
29.10.2009;15:40:59,0;28,01;30,44;28,83;0,00;21,73;21,82;19,45;19,51;
29.10.2009;15:40:59,0;28,01;30,44;28,83;0,00;21,73;21,82;19,45;19,51;
29.10.2009;15:40:59,0;27,79;30,15;28,57;0,00;21,73;21,82;19,45;19,51;
29.10.2009;15:40:59,0;28,01;30,44;28,83;0,00;21,73;21,82;19,45;19,51;
29.10.2009;15:40:59,0;27,82;30,22;28,63;0,00;21,73;21,82;19,45;19,51;
29.10.2009;15:40:59,0;27,88;30,30;28,70;0,00;21,73;21,82;19,45;19,51;
29.10.2009;15:41:00,0;28,01;30,44;28,83;0,00;21,73;21,82;19,45;19,51;
29.10.2009;15:41:00,0;28,01;30,44;28,83;0,00;21,73;21,82;19,45;19,51;
29.10.2009;15:41:00,0;28,01;30,44;28,83;0,00;21,73;21,82;19,45;19,51;
29.10.2009;15:41:00,0;28,01;30,44;28,83;0,00;21,73;21,82;19,42;19,51;
29.10.2009;15:41:00,0;28,01;30,44;28,83;0,00;21,73;21,82;19,45;19,51;
29.10.2009;15:41:00,0;28,01;30,44;28,83;0,00;21,73;21,82;19,45;19,51;
29.10.2009;15:41:00,0;28,01;30,44;28,83;0,00;21,73;21,82;19,45;19,51;
29.10.2009;15:41:00,0;28,01;30,44;28,83;0,00;21,73;21,82;19,45;19,51;
29.10.2009;15:41:01,0;28,01;30,44;28,83;0,00;21,73;21,82;19,45;19,51;
29.10.2009;15:41:01,0;28,01;30,44;28,83;0,00;21,73;21,82;19,45;19,51;
29.10.2009;15:41:01,0;28,01;30,44;28,83;0,00;21,73;21,82;19,45;19,51;
29.10.2009;15:41:01,0;28,01;30,44;28,83;0,00;21,73;21,82;19,45;19,51;
29.10.2009;15:41:01,0;28,01;30,44;28,83;0,00;21,73;21,82;19,45;19,51;
29.10.2009;15:41:01,0;28,01;30,44;28,83;0,00;21,73;21,82;19,45;19,51;
29.10.2009;15:41:01,0;28,01;30,44;28,83;0,00;21,73;21,82;19,45;19,51;
29.10.2009;15:41:01,0;28,01;30,44;28,83;0,00;21,73;21,82;19,45;19,51;
29.10.2009;15:41:01,0;28,01;30,44;28,83;0,00;21,73;21,82;19,45;19,51;
29.10.2009;15:41:01,0;28,01;30,44;28,83;0,00;21,73;21,82;19,45;19,51;
29.10.2009;15:41:01,0;28,01;30,44;28,83;0,00;21,73;21,82;19,45;19,51;
29.10.2009;15:41:01,0;28,01;30,44;28,83;0,00;21,73;21,82;19,45;19,51;
29.10.2009;15:41:02,0;28,01;30,44;28,83;0,00;21,73;21,82;19,45;19,51;
29.10.2009;15:41:02,0;28,01;30,44;28,83;0,00;21,73;21,82;19,45;19,51;
29.10.2009;15:41:02,0;28,01;30,44;28,83;0,00;21,73;21,82;19,45;19,51;
29.10.2009;15:41:02,0;28,01;30,44;28,83;0,00;21,73;21,82;19,45;19,51;
29.10.2009;15:41:02,0;28,01;30,44;28,83;0,00;21,73;21,82;19,45;19,51;
29.10.2009;15:41:02,0;28,01;30,44;28,83;0,00;21,73;21,82;19,45;19,51;
29.10.2009;15:41:02,0;28,01;30,44;28,83;0,00;21,73;21,82;19,45;19,51;
29.10.2009;15:41:02,0;28,01;30,44;28,83;0,00;21,73;21,82;19,45;19,53;
29.10.2009;15:41:03,0;28,01;30,44;28,83;0,00;21,73;21,82;19,45;19,51;
29.10.2009;15:41:03,0;28,01;30,44;28,83;0,00;21,73;21,82;19,45;19,51;
29.10.2009;15:41:03,0;28,01;30,44;28,83;0,00;21,73;21,82;19,45;19,51;
29.10.2009;15:41:03,0;28,01;30,44;28,83;0,00;21,73;21,82;19,45;19,51;
29.10.2009;15:41:03,0;28,01;30,44;28,83;0,00;21,73;21,82;19,45;19,51;
29.10.2009;15:41:03,0;28,01;30,44;28,83;0,00;21,73;21,80;19,45;19,53;
29.10.2009;15:41:03,0;28,01;30,44;28,83;0,00;21,73;21,82;19,45;19,51;
29.10.2009;15:41:03,0;28,01;30,44;28,83;0,00;21,73;21,82;19,45;19,51;
29.10.2009;15:41:03,0;28,01;30,44;28,83;0,00;21,73;21,82;19,45;19,51;
29.10.2009;15:41:03,0;28,01;30,44;28,83;0,00;21,73;21,82;19,45;19,51;
29.10.2009;15:41:03,0;28,01;30,44;28,83;0,00;21,73;21,82;19,45;19,51;
29.10.2009;15:41:03,0;28,01;30,44;28,83;0,00;21,73;21,82;19,45;19,51;
29.10.2009;15:41:04,0;28,01;30,44;28,83;0,00;21,73;21,82;19,45;19,51;
29.10.2009;15:41:04,0;28,01;30,44;28,83;0,00;21,73;21,82;19,45;19,53;
29.10.2009;15:41:04,0;28,01;30,44;28,83;0,00;21,73;21,82;19,45;19,51;
29.10.2009;15:41:04,0;28,01;30,44;28,83;0,00;21,73;21,82;19,45;19,51;
29.10.2009;15:41:04,0;28,01;30,44;28,83;0,00;21,73;21,82;19,45;19,51;
29.10.2009;15:41:04,0;28,01;30,44;28,83;0,00;21,73;21,82;19,45;19,51;
29.10.2009;15:41:04,0;28,01;30,44;28,83;0,00;21,73;21,82;19,45;19,51;
29.10.2009;15:41:04,0;28,01;30,44;28,83;0,00;21,73;21,82;19,45;19,51;
29.10.2009;15:41:05,0;28,01;30,44;28,83;0,00;21,73;21,82;19,45;19,51;
29.10.2009;15:41:05,0;28,01;30,44;28,83;0,00;21,73;21,82;19,45;19,51;
29.10.2009;15:41:05,0;28,01;30,44;28,83;0,00;21,73;21,82;19,45;19,53;
29.10.2009;15:41:05,0;28,01;30,44;28,83;0,00;21,73;21,82;19,45;19,53;
29.10.2009;15:41:05,0;28,01;30,44;28,83;0,00;21,73;21,82;19,45;19,51;
29.10.2009;15:41:05,0;28,01;30,44;28,83;0,00;21,73;21,82;19,45;19,51;
29.10.2009;15:41:05,0;28,01;30,44;28,83;0,00;21,73;21,82;19,45;19,53;
29.10.2009;15:41:05,0;28,01;30,44;28,83;0,00;21,73;21,82;19,45;19,51;
29.10.2009;15:41:05,0;28,01;30,44;28,83;0,00;21,73;21,82;19,45;19,53;
29.10.2009;15:41:05,0;28,01;30,44;28,83;0,00;21,73;21,82;19,45;19,51;
29.10.2009;15:41:05,0;28,01;30,44;28,83;0,00;21,73;21,82;19,45;19,51;
29.10.2009;15:41:05,0;28,01;30,44;28,83;0,00;21,73;21,82;19,45;19,51;
29.10.2009;15:41:06,0;28,01;30,44;28,83;0,00;21,73;21,82;19,45;19,51;
29.10.2009;15:41:06,0;28,01;30,44;28,83;0,00;21,73;21,82;19,45;19,53;
29.10.2009;15:41:06,0;28,01;30,44;28,83;0,00;21,73;21,82;19,45;19,53;
29.10.2009;15:41:06,0;28,01;30,44;28,83;0,00;21,73;21,82;19,45;19,51;
29.10.2009;15:41:06,0;28,01;30,44;28,83;0,00;21,73;21,82;19,45;19,53;
29.10.2009;15:41:06,0;28,01;30,44;28,83;0,00;21,73;21,82;19,45;19,51;
29.10.2009;15:41:06,0;28,01;30,44;28,83;0,00;21,73;21,82;19,45;19,51;
29.10.2009;15:41:06,0;28,01;30,44;28,83;0,00;21,73;21,82;19,45;19,51;
29.10.2009;15:41:07,0;28,01;30,44;28,83;0,00;21,73;21,82;19,45;19,53;
29.10.2009;15:41:07,0;28,01;30,44;28,83;0,00;21,73;21,82;19,47;19,53;
29.10.2009;15:41:07,0;28,01;30,44;28,83;0,00;21,73;21,82;19,45;19,53;
29.10.2009;15:41:07,0;28,01;30,44;28,83;0,00;21,73;21,80;19,45;19,51;
29.10.2009;15:41:07,0;28,01;30,44;28,83;0,00;21,73;21,82;19,45;19,53;
29.10.2009;15:41:07,0;28,01;30,44;28,83;0,00;21,73;21,82;19,45;19,53;
29.10.2009;15:41:07,0;28,01;30,44;28,83;0,00;21,73;21,82;19,45;19,51;
29.10.2009;15:41:07,0;28,01;30,44;28,83;0,00;21,73;21,82;19,45;19,53;
29.10.2009;15:41:07,0;28,01;30,44;28,83;0,00;21,73;21,82;19,45;19,51;
29.10.2009;15:41:07,0;28,01;30,44;28,83;0,00;21,73;21,82;19,45;19,53;
29.10.2009;15:41:07,0;28,01;30,44;28,83;0,00;21,73;21,82;19,45;19,53;
29.10.2009;15:41:07,0;28,01;30,44;28,83;0,00;21,73;21,82;19,47;19,51;
29.10.2009;15:41:08,0;28,01;30,44;28,83;0,00;21,73;21,82;19,45;19,53;
29.10.2009;15:41:08,0;28,01;30,44;28,83;0,00;21,73;21,82;19,45;19,51;
29.10.2009;15:41:08,0;28,01;30,44;28,83;0,00;21,73;21,82;19,45;19,51;
29.10.2009;15:41:08,0;28,01;30,44;28,83;0,00;21,73;21,82;19,47;19,53;
29.10.2009;15:41:08,0;28,01;30,44;28,83;0,00;21,73;21,82;19,45;19,53;
29.10.2009;15:41:08,0;28,01;30,44;28,83;0,00;21,73;21,82;19,45;19,53;
29.10.2009;15:41:08,0;28,01;30,44;28,83;0,00;21,73;21,80;19,45;19,53;
29.10.2009;15:41:08,0;28,01;30,44;28,83;0,00;21,73;21,82;19,45;19,53;
29.10.2009;15:41:09,0;28,01;30,44;28,83;0,00;21,73;21,82;19,47;19,53;
29.10.2009;15:41:09,0;28,01;30,44;28,83;0,00;21,73;21,82;19,45;19,53;
29.10.2009;15:41:09,0;28,01;30,44;28,83;0,00;21,73;21,82;19,45;19,51;
29.10.2009;15:41:09,0;28,01;30,44;28,83;0,00;21,73;21,82;19,45;19,51;
29.10.2009;15:41:09,0;28,01;30,44;28,83;0,00;21,73;21,82;19,47;19,53;
29.10.2009;15:41:09,0;28,01;30,44;28,83;0,00;21,73;21,82;19,47;19,53;
29.10.2009;15:41:09,0;28,01;30,44;28,83;0,00;21,73;21,82;19,47;19,53;
29.10.2009;15:41:09,0;28,01;30,44;28,83;0,00;21,73;21,82;19,47;19,53;
29.10.2009;15:41:09,0;28,01;30,44;28,83;0,00;21,73;21,82;19,45;19,51;
29.10.2009;15:41:09,0;28,01;30,44;28,83;0,00;21,73;21,82;19,45;19,53;
29.10.2009;15:41:09,0;28,01;30,44;28,83;0,00;21,73;21,82;19,47;19,51;
29.10.2009;15:41:09,0;28,01;30,44;28,83;0,00;21,73;21,82;19,47;19,53;
29.10.2009;15:41:10,0;28,01;30,44;28,83;0,00;21,73;21,82;19,45;19,53;
29.10.2009;15:41:10,0;28,01;30,44;28,83;0,00;21,73;21,82;19,45;19,53;
29.10.2009;15:41:10,0;28,01;30,44;28,83;0,00;21,73;21,82;19,47;19,53;
29.10.2009;15:41:10,0;28,01;30,44;28,83;0,00;21,73;21,82;19,47;19,53;
29.10.2009;15:41:10,0;28,01;30,44;28,83;0,00;21,73;21,82;19,47;19,53;
29.10.2009;15:41:10,0;28,01;30,44;28,83;0,00;21,73;21,82;19,47;19,53;
29.10.2009;15:41:10,0;28,01;30,44;28,83;0,00;21,73;21,82;19,47;19,53;
29.10.2009;15:41:10,0;28,01;30,44;28,83;0,00;21,73;21,82;19,47;19,53;
29.10.2009;15:41:11,0;28,01;30,44;28,83;0,00;21,73;21,82;19,47;19,53;
29.10.2009;15:41:11,0;28,01;30,44;28,83;0,00;21,73;21,82;19,47;19,53;
29.10.2009;15:41:11,0;28,01;30,44;28,83;0,00;21,73;21,82;19,47;19,53;
29.10.2009;15:41:11,0;28,01;30,44;28,83;0,00;21,73;21,82;19,45;19,53;
29.10.2009;15:41:11,0;28,01;30,44;28,83;0,00;21,73;21,82;19,47;19,53;
29.10.2009;15:41:11,0;28,01;30,44;28,83;0,00;21,73;21,82;19,47;19,53;
29.10.2009;15:41:11,0;28,01;30,44;28,83;0,00;21,73;21,82;19,45;19,53;
29.10.2009;15:41:11,0;28,01;30,44;28,83;0,00;21,73;21,82;19,47;19,53;
29.10.2009;15:41:11,0;28,01;30,44;28,83;0,00;21,73;21,82;19,47;19,53;
29.10.2009;15:41:11,0;28,01;30,44;28,83;0,00;21,73;21,82;19,47;19,53;
29.10.2009;15:41:11,0;28,01;30,44;28,83;0,00;21,73;21,82;19,47;19,53;
29.10.2009;15:41:11,0;28,01;30,44;28,83;0,00;21,73;21,82;19,47;19,53;
29.10.2009;15:41:12,0;28,01;30,44;28,83;0,00;21,73;21,82;19,47;19,53;
29.10.2009;15:41:12,0;28,01;30,44;28,83;0,00;21,73;21,82;19,47;19,53;
29.10.2009;15:41:12,0;28,01;30,44;28,83;0,00;21,73;21,82;19,47;19,53;
29.10.2009;15:41:12,0;28,01;30,44;28,83;0,00;21,73;21,82;19,47;19,53;
29.10.2009;15:41:12,0;28,01;30,44;28,83;0,00;21,73;21,82;19,47;19,53;
29.10.2009;15:41:12,0;28,01;30,44;28,83;0,00;21,73;21,82;19,47;19,53;
29.10.2009;15:41:12,0;28,01;30,44;28,83;0,00;21,73;21,82;19,47;19,53;
29.10.2009;15:41:12,0;28,01;30,44;28,83;0,00;21,73;21,82;19,47;19,53;
29.10.2009;15:41:13,0;28,01;30,44;28,83;0,00;21,73;21,82;19,47;19,53;
29.10.2009;15:41:13,0;28,01;30,44;28,83;0,00;21,73;21,82;19,47;19,53;
29.10.2009;15:41:13,0;28,01;30,44;28,83;0,00;21,73;21,82;19,47;19,53;
29.10.2009;15:41:13,0;28,01;30,44;28,83;0,00;21,73;21,82;19,47;19,53;
29.10.2009;15:41:13,0;28,01;30,44;28,83;0,00;21,73;21,82;19,47;19,53;
29.10.2009;15:41:13,0;28,01;30,44;28,83;0,00;21,73;21,82;19,47;19,53;
29.10.2009;15:41:13,0;28,01;30,44;28,83;0,00;21,73;21,82;19,47;19,56;
29.10.2009;15:41:13,0;28,01;30,44;28,83;0,00;21,73;21,82;19,47;19,53;
29.10.2009;15:41:13,0;28,01;30,44;28,83;0,00;21,73;21,82;19,47;19,56;
29.10.2009;15:41:13,0;28,01;30,44;28,83;0,00;21,73;21,82;19,47;19,53;
29.10.2009;15:41:13,0;28,01;30,44;28,83;0,00;21,73;21,82;19,47;19,53;
29.10.2009;15:41:13,0;28,01;30,44;28,83;0,00;21,73;21,82;19,47;19,56;
29.10.2009;15:41:14,0;28,01;30,44;28,83;0,00;21,73;21,82;19,47;19,53;
29.10.2009;15:41:14,0;28,01;30,44;28,83;0,00;21,73;21,82;19,47;19,56;
29.10.2009;15:41:14,0;28,01;30,44;28,83;0,00;21,73;21,82;19,47;19,56;
29.10.2009;15:41:14,0;28,01;30,44;28,83;0,00;21,73;21,82;19,47;19,53;
29.10.2009;15:41:14,0;28,01;30,44;28,83;0,00;21,73;21,82;19,47;19,56;
29.10.2009;15:41:14,0;28,01;30,44;28,83;0,00;21,73;21,82;19,47;19,53;
29.10.2009;15:41:14,0;28,01;30,44;28,83;0,00;21,73;21,82;19,47;19,56;
29.10.2009;15:41:14,0;28,01;30,44;28,83;0,00;21,73;21,82;19,47;19,56;
29.10.2009;15:41:15,0;28,01;30,44;28,83;0,00;21,73;21,82;19,47;19,56;
29.10.2009;15:41:15,0;28,01;30,44;28,83;0,00;21,73;21,82;19,47;19,53;
29.10.2009;15:41:15,0;28,01;30,44;28,83;0,00;21,73;21,82;19,47;19,53;
29.10.2009;15:41:15,0;28,01;30,44;28,83;0,00;21,73;21,82;19,47;19,53;
29.10.2009;15:41:15,0;28,01;30,44;28,83;0,00;21,73;21,82;19,47;19,53;
29.10.2009;15:41:15,0;28,01;30,44;28,83;0,00;21,73;21,82;19,47;19,56;
29.10.2009;15:41:15,0;28,01;30,44;28,83;0,00;21,73;21,82;19,47;19,56;
29.10.2009;15:41:15,0;28,01;30,44;28,83;0,00;21,73;21,82;19,47;19,53;
29.10.2009;15:41:15,0;28,01;30,44;28,83;0,00;21,73;21,82;19,47;19,56;
29.10.2009;15:41:15,0;28,01;30,44;28,83;0,00;21,73;21,82;19,47;19,56;
29.10.2009;15:41:15,0;28,01;30,44;28,83;0,00;21,73;21,82;19,47;19,56;
29.10.2009;15:41:15,0;28,01;30,44;28,83;0,00;21,73;21,80;19,47;19,56;
29.10.2009;15:41:16,0;28,01;30,44;28,83;0,00;21,73;21,82;19,47;19,56;
29.10.2009;15:41:16,0;28,01;30,44;28,83;0,00;21,73;21,82;19,47;19,56;
29.10.2009;15:41:16,0;28,01;30,44;28,83;0,00;21,73;21,82;19,47;19,56;
29.10.2009;15:41:16,0;28,01;30,44;28,83;0,00;21,73;21,82;19,47;19,56;
29.10.2009;15:41:16,0;28,01;30,44;28,83;0,00;21,73;21,82;19,47;19,56;
29.10.2009;15:41:16,0;28,01;30,44;28,83;0,00;21,73;21,82;19,47;19,56;
29.10.2009;15:41:16,0;28,01;30,44;28,83;0,00;21,73;21,82;19,47;19,56;
29.10.2009;15:41:16,0;28,01;30,44;28,83;0,00;21,73;21,82;19,47;19,56;
29.10.2009;15:41:17,0;28,01;30,44;28,83;0,00;21,73;21,82;19,47;19,56;
29.10.2009;15:41:17,0;28,01;30,44;28,83;0,00;21,73;21,82;19,47;19,56;
29.10.2009;15:41:17,0;28,01;30,44;28,83;0,00;21,73;21,82;19,47;19,56;
29.10.2009;15:41:17,0;28,01;30,44;28,83;0,00;21,73;21,82;19,47;19,56;
29.10.2009;15:41:17,0;28,01;30,44;28,83;0,00;21,73;21,82;19,47;19,56;
29.10.2009;15:41:17,0;28,01;30,44;28,83;0,00;21,73;21,82;19,47;19,56;
29.10.2009;15:41:17,0;28,01;30,44;28,83;0,00;21,73;21,82;19,47;19,56;
29.10.2009;15:41:17,0;28,01;30,44;28,83;0,00;21,73;21,82;19,47;19,56;
29.10.2009;15:41:17,0;28,01;30,44;28,83;0,00;21,73;21,82;19,47;19,56;
29.10.2009;15:41:17,0;28,01;30,44;28,83;0,00;21,73;21,82;19,47;19,56;
29.10.2009;15:41:17,0;28,01;30,44;28,83;0,00;21,73;21,82;19,47;19,56;
29.10.2009;15:41:17,0;28,01;30,44;28,83;0,00;21,73;21,82;19,47;19,56;
29.10.2009;15:41:18,0;28,01;30,44;28,83;0,00;21,73;21,82;19,47;19,56;
29.10.2009;15:41:18,0;28,01;30,44;28,83;0,00;21,73;21,82;19,47;19,56;
29.10.2009;15:41:18,0;28,01;30,44;28,83;0,00;21,73;21,82;19,47;19,56;
29.10.2009;15:41:18,0;28,01;30,44;28,83;0,00;21,73;21,82;19,47;19,56;
29.10.2009;15:41:18,0;28,01;30,44;28,83;0,00;21,73;21,82;19,47;19,56;
29.10.2009;15:41:18,0;28,01;30,44;28,83;0,00;21,73;21,82;19,47;19,56;
29.10.2009;15:41:18,0;28,01;30,44;28,83;0,00;21,73;21,82;19,47;19,56;
29.10.2009;15:41:18,0;28,01;30,44;28,83;0,00;21,73;21,82;19,47;19,56;
29.10.2009;15:41:19,0;28,01;30,44;28,83;0,00;21,73;21,82;19,47;19,56;
29.10.2009;15:41:19,0;28,01;30,44;28,83;0,00;21,73;21,82;19,47;19,56;
29.10.2009;15:41:19,0;28,01;30,44;28,83;0,00;21,73;21,82;19,47;19,56;
29.10.2009;15:41:19,0;28,01;30,44;28,83;0,00;21,73;21,82;19,49;19,56;
29.10.2009;15:41:19,0;28,01;30,44;28,83;0,00;21,73;21,82;19,47;19,56;
29.10.2009;15:41:19,0;28,01;30,44;28,83;0,00;21,73;21,82;19,47;19,56;
29.10.2009;15:41:19,0;28,01;30,44;28,83;0,00;21,73;21,82;19,47;19,56;
29.10.2009;15:41:19,0;28,01;30,44;28,83;0,00;21,73;21,82;19,47;19,56;
29.10.2009;15:41:19,0;28,01;30,44;28,83;0,00;21,73;21,82;19,47;19,56;
29.10.2009;15:41:19,0;28,01;30,44;28,83;0,00;21,73;21,82;19,47;19,56;
29.10.2009;15:41:19,0;28,01;30,44;28,83;0,00;21,73;21,82;19,47;19,56;
29.10.2009;15:41:19,0;28,01;30,44;28,83;0,00;21,73;21,82;19,47;19,56;
29.10.2009;15:41:20,0;28,01;30,44;28,83;0,00;21,73;21,82;19,49;19,56;
29.10.2009;15:41:20,0;28,01;30,44;28,83;0,00;21,73;21,82;19,47;19,56;
29.10.2009;15:41:20,0;28,01;30,44;28,83;0,00;21,73;21,82;19,49;19,56;
29.10.2009;15:41:20,0;28,01;30,44;28,83;0,00;21,73;21,82;19,47;19,56;
29.10.2009;15:41:20,0;28,01;30,44;28,83;0,00;21,73;21,82;19,47;19,56;
29.10.2009;15:41:20,0;28,01;30,44;28,83;0,00;21,73;21,82;19,49;19,56;
29.10.2009;15:41:20,0;28,01;30,44;28,83;0,00;21,73;21,82;19,47;19,56;
29.10.2009;15:41:20,0;28,01;30,44;28,83;0,00;21,73;21,82;19,47;19,56;
29.10.2009;15:41:21,0;28,01;30,44;28,83;0,00;21,73;21,82;19,49;19,56;
29.10.2009;15:41:21,0;28,01;30,44;28,83;0,00;21,73;21,82;19,47;19,56;
29.10.2009;15:41:21,0;28,01;30,44;28,83;0,00;21,73;21,82;19,49;19,56;
29.10.2009;15:41:21,0;28,01;30,44;28,83;0,00;21,73;21,82;19,47;19,56;
29.10.2009;15:41:21,0;28,01;30,44;28,83;0,00;21,73;21,82;19,47;19,56;
29.10.2009;15:41:21,0;28,01;30,44;28,83;0,00;21,73;21,82;19,49;19,56;
29.10.2009;15:41:21,0;28,01;30,44;28,83;0,00;21,73;21,82;19,49;19,56;
29.10.2009;15:41:21,0;28,01;30,44;28,83;0,00;21,73;21,82;19,49;19,56;
29.10.2009;15:41:21,0;28,01;30,44;28,83;0,00;21,73;21,82;19,49;19,56;
29.10.2009;15:41:21,0;28,01;30,44;28,83;0,00;21,73;21,82;19,47;19,56;
29.10.2009;15:41:21,0;28,01;30,44;28,83;0,00;21,73;21,82;19,49;19,56;
29.10.2009;15:41:21,0;28,01;30,44;28,83;0,00;21,73;21,82;19,49;19,56;
29.10.2009;15:41:22,0;28,01;30,44;28,83;0,00;21,73;21,82;19,49;19,56;
29.10.2009;15:41:22,0;28,01;30,44;28,83;0,00;21,73;21,82;19,49;19,56;
29.10.2009;15:41:22,0;28,01;30,44;28,83;0,00;21,73;21,82;19,49;19,56;
29.10.2009;15:41:22,0;28,01;30,44;28,83;0,00;21,73;21,82;19,47;19,56;
29.10.2009;15:41:22,0;28,01;30,44;28,83;0,00;21,73;21,82;19,47;19,56;
29.10.2009;15:41:22,0;28,01;30,44;28,83;0,00;21,73;21,82;19,49;19,56;
29.10.2009;15:41:22,0;28,01;30,44;28,83;0,00;21,73;21,82;19,49;19,56;
29.10.2009;15:41:22,0;28,01;30,44;28,83;0,00;21,73;21,82;19,49;19,56;
29.10.2009;15:41:23,0;28,01;30,44;28,83;0,00;21,73;21,82;19,49;19,56;
29.10.2009;15:41:23,0;28,01;30,44;28,83;0,00;21,73;21,82;19,47;19,56;
29.10.2009;15:41:23,0;28,01;30,44;28,83;0,00;21,73;21,82;19,49;19,56;
29.10.2009;15:41:23,0;28,01;30,44;28,83;0,00;21,73;21,82;19,49;19,56;
29.10.2009;15:41:23,0;28,01;30,44;28,83;0,00;21,73;21,82;19,49;19,56;
29.10.2009;15:41:23,0;28,01;30,44;28,83;0,00;21,73;21,82;19,49;19,56;
29.10.2009;15:41:23,0;28,01;30,44;28,83;0,00;21,73;21,82;19,49;19,56;
29.10.2009;15:41:23,0;28,01;30,44;28,83;0,00;21,73;21,82;19,49;19,56;
29.10.2009;15:41:23,0;28,01;30,44;28,83;0,00;21,73;21,82;19,49;19,56;
29.10.2009;15:41:23,0;28,01;30,44;28,83;0,00;21,73;21,82;19,49;19,56;
29.10.2009;15:41:23,0;28,01;30,44;28,83;0,00;21,73;21,82;19,49;19,56;
29.10.2009;15:41:23,0;28,01;30,44;28,83;0,00;21,73;21,82;19,49;19,56;
29.10.2009;15:41:24,0;28,01;30,44;28,83;0,00;21,73;21,82;19,49;19,56;
29.10.2009;15:41:24,0;28,01;30,44;28,83;0,00;21,73;21,82;19,49;19,56;
29.10.2009;15:41:24,0;28,01;30,44;28,83;0,00;21,73;21,82;19,49;19,56;
29.10.2009;15:41:24,0;28,01;30,44;28,83;0,00;21,73;21,82;19,49;19,56;
29.10.2009;15:41:24,0;28,01;30,44;28,83;0,00;21,73;21,82;19,49;19,56;
29.10.2009;15:41:24,0;28,01;30,44;28,83;0,00;21,73;21,82;19,49;19,56;
29.10.2009;15:41:24,0;28,01;30,44;28,83;0,00;21,73;21,82;19,49;19,56;
29.10.2009;15:41:24,0;28,01;30,44;28,83;0,00;21,73;21,82;19,49;19,56;
29.10.2009;15:41:25,0;28,01;30,44;28,83;0,00;21,73;21,82;19,49;19,56;
29.10.2009;15:41:25,0;28,01;30,44;28,83;0,00;21,73;21,82;19,49;19,56;
29.10.2009;15:41:25,0;28,01;30,44;28,83;0,00;21,73;21,82;19,49;19,56;
29.10.2009;15:41:25,0;28,01;30,44;28,83;0,00;21,73;21,82;19,49;19,56;
29.10.2009;15:41:25,0;28,01;30,44;28,83;0,00;21,73;21,82;19,49;19,56;
29.10.2009;15:41:25,0;28,01;30,44;28,83;0,00;21,73;21,82;19,49;19,56;
29.10.2009;15:41:25,0;28,01;30,44;28,83;0,00;21,73;21,82;19,49;19,56;
29.10.2009;15:41:25,0;28,01;30,44;28,83;0,00;21,73;21,82;19,49;19,56;
29.10.2009;15:41:25,0;28,01;30,44;28,83;0,00;21,73;21,82;19,49;19,56;
29.10.2009;15:41:25,0;28,01;30,44;28,83;0,00;21,73;21,82;19,49;19,56;
29.10.2009;15:41:25,0;28,01;30,44;28,83;0,00;21,73;21,82;19,49;19,56;
29.10.2009;15:41:25,0;28,01;30,44;28,83;0,00;21,73;21,82;19,49;19,56;
29.10.2009;15:41:26,0;28,01;30,44;28,83;0,00;21,73;21,82;19,49;19,56;
29.10.2009;15:41:26,0;28,01;30,44;28,83;0,00;21,73;21,82;19,49;19,56;
29.10.2009;15:41:26,0;28,01;30,44;28,83;0,00;21,73;21,82;19,49;19,56;
29.10.2009;15:41:26,0;28,01;30,44;28,83;0,00;21,73;21,82;19,49;19,56;
29.10.2009;15:41:26,0;28,01;30,44;28,83;0,00;21,73;21,82;19,49;19,56;
29.10.2009;15:41:26,0;28,01;30,44;28,83;0,00;21,73;21,82;19,49;19,56;
29.10.2009;15:41:26,0;28,01;30,44;28,83;0,00;21,73;21,82;19,49;19,56;
29.10.2009;15:41:26,0;28,01;30,44;28,83;0,00;21,73;21,82;19,49;19,56;
29.10.2009;15:41:27,0;28,01;30,44;28,83;0,00;21,73;21,82;19,49;19,56;
29.10.2009;15:41:27,0;28,01;30,44;28,83;0,00;21,73;21,82;19,49;19,56;
29.10.2009;15:41:27,0;28,01;30,44;28,83;0,00;21,73;21,82;19,49;19,56;
29.10.2009;15:41:27,0;28,01;30,44;28,83;0,00;21,73;21,82;19,49;19,56;
29.10.2009;15:41:27,0;28,01;30,44;28,83;0,00;21,73;21,82;19,49;19,56;
29.10.2009;15:41:27,0;28,01;30,44;28,83;0,00;21,73;21,82;19,49;19,58;
29.10.2009;15:41:27,0;28,01;30,44;28,83;0,00;21,73;21,82;19,49;19,56;
29.10.2009;15:41:27,0;28,01;30,44;28,83;0,00;21,73;21,82;19,49;19,56;
29.10.2009;15:41:27,0;28,01;30,44;28,83;0,00;21,73;21,82;19,49;19,56;
29.10.2009;15:41:27,0;28,01;30,44;28,83;0,00;21,73;21,82;19,49;19,56;
29.10.2009;15:41:27,0;28,01;30,44;28,83;0,00;21,73;21,82;19,49;19,56;
29.10.2009;15:41:27,0;28,01;30,44;28,83;0,00;21,73;21,82;19,49;19,56;
29.10.2009;15:41:28,0;28,01;30,44;28,83;0,00;21,73;21,82;19,49;19,56;
29.10.2009;15:41:28,0;28,01;30,44;28,83;0,00;21,73;21,82;19,49;19,58;
29.10.2009;15:41:28,0;28,01;30,44;28,83;0,00;21,73;21,82;19,49;19,56;
29.10.2009;15:41:28,0;28,01;30,44;28,83;0,00;21,73;21,82;19,49;19,56;
29.10.2009;15:41:28,0;28,01;30,44;28,83;0,00;21,73;21,82;19,49;19,56;
29.10.2009;15:41:28,0;28,01;30,44;28,83;0,00;21,73;21,82;19,49;19,58;
29.10.2009;15:41:28,0;28,01;30,44;28,83;0,00;21,73;21,82;19,49;19,58;
29.10.2009;15:41:28,0;28,01;30,44;28,83;0,00;21,73;21,82;19,49;19,56;
29.10.2009;15:41:29,0;28,01;30,44;28,83;0,00;21,73;21,82;19,49;19,56;
29.10.2009;15:41:29,0;28,01;30,44;28,83;0,00;21,73;21,82;19,49;19,56;
29.10.2009;15:41:29,0;28,01;30,44;28,83;0,00;21,73;21,82;19,49;19,56;
29.10.2009;15:41:29,0;28,01;30,44;28,83;0,00;21,73;21,82;19,49;19,56;
29.10.2009;15:41:29,0;28,01;30,44;28,83;0,00;21,73;21,82;19,49;19,56;
29.10.2009;15:41:29,0;28,01;30,44;28,83;0,00;21,73;21,82;19,49;19,56;
29.10.2009;15:41:29,0;28,01;30,44;28,83;0,00;21,73;21,82;19,49;19,56;
29.10.2009;15:41:29,0;28,01;30,44;28,83;0,00;21,73;21,82;19,49;19,56;
29.10.2009;15:41:29,0;28,01;30,44;28,83;0,00;21,73;21,82;19,49;19,56;
29.10.2009;15:41:29,0;28,01;30,44;28,83;0,00;21,73;21,82;19,49;19,56;
29.10.2009;15:41:29,0;28,01;30,44;28,83;0,00;21,73;21,82;19,49;19,56;
29.10.2009;15:41:29,0;28,01;30,44;28,83;0,00;21,73;21,82;19,49;19,56;
29.10.2009;15:41:30,0;28,01;30,44;28,83;0,00;21,73;21,82;19,49;19,56;
29.10.2009;15:41:30,0;28,01;30,44;28,83;0,00;21,73;21,82;19,49;19,56;
29.10.2009;15:41:30,0;28,01;30,44;28,83;0,00;21,73;21,82;19,49;19,56;
29.10.2009;15:41:30,0;28,01;30,44;28,83;0,00;21,73;21,82;19,49;19,58;
29.10.2009;15:41:30,0;28,01;30,44;28,83;0,00;21,73;21,82;19,49;19,56;
29.10.2009;15:41:30,0;27,91;30,33;28,76;0,00;21,73;21,82;19,49;19,56;
29.10.2009;15:41:30,0;28,01;30,44;28,83;0,00;21,73;21,82;19,49;19,58;
29.10.2009;15:41:30,0;28,01;30,44;28,83;0,00;21,73;21,82;19,49;19,56;
29.10.2009;15:41:31,0;28,01;30,44;28,83;0,00;21,73;21,82;19,49;19,58;
29.10.2009;15:41:31,0;28,01;30,44;28,83;0,00;21,73;21,82;19,49;19,58;
29.10.2009;15:41:31,0;28,01;30,44;28,83;0,00;21,73;21,82;19,49;19,58;
29.10.2009;15:41:31,0;28,01;30,44;28,83;0,00;21,73;21,82;19,49;19,56;
29.10.2009;15:41:31,0;28,01;30,44;28,83;0,00;21,73;21,82;19,51;19,56;
29.10.2009;15:41:31,0;28,01;30,44;28,83;0,00;21,73;21,82;19,49;19,58;
29.10.2009;15:41:31,0;28,01;30,44;28,83;0,00;21,73;21,82;19,51;19,56;
29.10.2009;15:41:31,0;28,01;30,44;28,83;0,00;21,73;21,82;19,49;19,58;
29.10.2009;15:41:31,0;28,01;30,44;28,83;0,00;21,73;21,82;19,49;19,56;
29.10.2009;15:41:31,0;28,01;30,44;28,83;0,00;21,73;21,82;19,49;19,58;
29.10.2009;15:41:31,0;28,01;30,44;28,83;0,00;21,73;21,82;19,49;19,58;
29.10.2009;15:41:31,0;28,01;30,44;28,83;0,00;21,73;21,82;19,49;19,58;
29.10.2009;15:41:32,0;28,01;30,44;28,83;0,00;21,73;21,82;19,49;19,56;
29.10.2009;15:41:32,0;28,01;30,44;28,83;0,00;21,73;21,82;19,49;19,58;
29.10.2009;15:41:32,0;28,01;30,44;28,83;0,00;21,73;21,82;19,49;19,56;
29.10.2009;15:41:32,0;28,01;30,44;28,83;0,00;21,73;21,82;19,49;19,56;
29.10.2009;15:41:32,0;28,01;30,44;28,83;0,00;21,73;21,82;19,51;19,58;
29.10.2009;15:41:32,0;28,01;30,44;28,83;0,00;21,73;21,82;19,49;19,58;
29.10.2009;15:41:32,0;28,01;30,44;28,83;0,00;21,73;21,82;19,49;19,58;
29.10.2009;15:41:32,0;28,01;30,44;28,83;0,00;21,73;21,82;19,51;19,58;
29.10.2009;15:41:33,0;28,01;30,44;28,83;0,00;21,73;21,82;19,51;19,58;
29.10.2009;15:41:33,0;28,01;30,44;28,83;0,00;21,73;21,82;19,51;19,56;
29.10.2009;15:41:33,0;28,01;30,44;28,83;0,00;21,73;21,82;19,49;19,56;
29.10.2009;15:41:33,0;28,01;30,44;28,83;0,00;21,73;21,82;19,49;19,58;
29.10.2009;15:41:33,0;28,01;30,44;28,83;0,00;21,73;21,82;19,51;19,58;
29.10.2009;15:41:33,0;28,01;30,44;28,83;0,00;21,73;21,82;19,49;19,58;
29.10.2009;15:41:33,0;28,01;30,44;28,83;0,00;21,73;21,82;19,51;19,58;
29.10.2009;15:41:33,0;28,01;30,44;28,83;0,00;21,73;21,82;19,51;19,58;
29.10.2009;15:41:33,0;28,01;30,44;28,83;0,00;21,73;21,82;19,51;19,56;
29.10.2009;15:41:33,0;28,01;30,44;28,83;0,00;21,73;21,82;19,51;19,58;
29.10.2009;15:41:33,0;28,01;30,44;28,83;0,00;21,73;21,82;19,51;19,56;
29.10.2009;15:41:33,0;28,01;30,44;28,83;0,00;21,73;21,82;19,51;19,58;
29.10.2009;15:41:34,0;28,01;30,44;28,83;0,00;21,73;21,82;19,49;19,58;
29.10.2009;15:41:34,0;28,01;30,44;28,83;0,00;21,73;21,82;19,49;19,58;
29.10.2009;15:41:34,0;28,01;30,44;28,83;0,00;21,73;21,82;19,51;19,56;
29.10.2009;15:41:34,0;28,01;30,44;28,83;0,00;21,73;21,82;19,49;19,58;
29.10.2009;15:41:34,0;28,01;30,44;28,83;0,00;21,73;21,82;19,49;19,58;
29.10.2009;15:41:34,0;28,01;30,44;28,83;0,00;21,73;21,82;19,51;19,58;
29.10.2009;15:41:34,0;28,01;30,44;28,83;0,00;21,73;21,82;19,51;19,58;
29.10.2009;15:41:34,0;28,01;30,44;28,83;0,00;21,73;21,82;19,51;19,58;
29.10.2009;15:41:35,0;28,01;30,44;28,83;0,00;21,73;21,82;19,49;19,58;
29.10.2009;15:41:35,0;28,01;30,44;28,83;0,00;21,73;21,82;19,51;19,58;
29.10.2009;15:41:35,0;28,01;30,44;28,83;0,00;21,73;21,82;19,51;19,58;
29.10.2009;15:41:35,0;28,01;30,44;28,83;0,00;21,73;21,82;19,51;19,58;
29.10.2009;15:41:35,0;28,01;30,44;28,83;0,00;21,73;21,82;19,51;19,58;
29.10.2009;15:41:35,0;28,01;30,44;28,83;0,00;21,73;21,82;19,51;19,58;
29.10.2009;15:41:35,0;28,01;30,44;28,83;0,00;21,73;21,82;19,51;19,58;
29.10.2009;15:41:35,0;28,01;30,44;28,83;0,00;21,73;21,82;19,51;19,58;
29.10.2009;15:41:35,0;28,01;30,44;28,83;0,00;21,73;21,82;19,51;19,58;
29.10.2009;15:41:35,0;28,01;30,44;28,83;0,00;21,73;21,82;19,51;19,58;
29.10.2009;15:41:35,0;28,01;30,44;28,83;0,00;21,73;21,82;19,49;19,58;
29.10.2009;15:41:35,0;28,01;30,44;28,83;0,00;21,73;21,82;19,51;19,58;
29.10.2009;15:41:36,0;28,01;30,44;28,83;0,00;21,73;21,82;19,51;19,58;
29.10.2009;15:41:36,0;28,01;30,44;28,83;0,00;21,73;21,82;19,51;19,58;
29.10.2009;15:41:36,0;28,01;30,44;28,83;0,00;21,73;21,82;19,51;19,58;
29.10.2009;15:41:36,0;28,01;30,44;28,83;0,00;21,73;21,82;19,51;19,56;
29.10.2009;15:41:36,0;28,01;30,44;28,83;0,00;21,73;21,82;19,51;19,58;
29.10.2009;15:41:36,0;28,01;30,44;28,83;0,00;21,73;21,82;19,51;19,58;
29.10.2009;15:41:36,0;28,01;30,44;28,83;0,00;21,73;21,82;19,51;19,58;
29.10.2009;15:41:36,0;28,01;30,44;28,83;0,00;21,73;21,82;19,51;19,58;
29.10.2009;15:41:37,0;28,01;30,44;28,83;0,00;21,73;21,82;19,51;19,58;
29.10.2009;15:41:37,0;28,01;30,44;28,83;0,00;21,73;21,82;19,51;19,58;
29.10.2009;15:41:37,0;28,01;30,44;28,83;0,00;21,73;21,82;19,51;19,58;
29.10.2009;15:41:37,0;28,01;30,44;28,83;0,00;21,73;21,82;19,51;19,58;
29.10.2009;15:41:37,0;28,01;30,44;28,83;0,00;21,73;21,82;19,51;19,58;
29.10.2009;15:41:37,0;28,01;30,44;28,83;0,00;21,73;21,82;19,51;19,58;
29.10.2009;15:41:37,0;28,01;30,44;28,83;0,00;21,73;21,82;19,51;19,58;
29.10.2009;15:41:37,0;28,01;30,44;28,83;0,00;21,73;21,82;19,51;19,58;
29.10.2009;15:41:37,0;28,01;30,44;28,83;0,00;21,73;21,82;19,51;19,58;
29.10.2009;15:41:37,0;28,01;30,44;28,83;0,00;21,73;21,82;19,51;19,58;
29.10.2009;15:41:37,0;28,01;30,44;28,83;0,00;21,73;21,82;19,51;19,58;
29.10.2009;15:41:37,0;28,01;30,44;28,83;0,00;21,73;21,82;19,51;19,58;
29.10.2009;15:41:38,0;28,01;30,44;28,83;0,00;21,73;21,82;19,51;19,58;
29.10.2009;15:41:38,0;28,01;30,44;28,83;0,00;21,73;21,82;19,51;19,58;
29.10.2009;15:41:38,0;28,01;30,44;28,83;0,00;21,73;21,82;19,51;19,58;
29.10.2009;15:41:38,0;28,01;30,44;28,83;0,00;21,73;21,82;19,51;19,58;
29.10.2009;15:41:38,0;28,01;30,44;28,83;0,00;21,73;21,82;19,51;19,58;
29.10.2009;15:41:38,0;28,01;30,44;28,83;0,00;21,73;21,82;19,51;19,58;
29.10.2009;15:41:38,0;28,01;30,44;28,83;0,00;21,73;21,82;19,51;19,58;
29.10.2009;15:41:38,0;28,01;30,44;28,83;0,00;21,73;21,82;19,51;19,58;
29.10.2009;15:41:39,0;28,01;30,44;28,83;0,00;21,73;21,82;19,51;19,58;
29.10.2009;15:41:39,0;28,01;30,44;28,83;0,00;21,73;21,82;19,51;19,58;
29.10.2009;15:41:39,0;28,01;30,44;28,83;0,00;21,73;21,82;19,51;19,58;
29.10.2009;15:41:39,0;28,01;30,44;28,83;0,00;21,73;21,82;19,51;19,58;
29.10.2009;15:41:39,0;28,01;30,44;28,83;0,00;21,73;21,82;19,51;19,58;
29.10.2009;15:41:39,0;28,01;30,44;28,83;0,00;21,73;21,82;19,51;19,58;
29.10.2009;15:41:39,0;28,01;30,44;28,83;0,00;21,73;21,82;19,51;19,58;
29.10.2009;15:41:39,0;28,01;30,44;28,83;0,00;21,73;21,82;19,51;19,58;
29.10.2009;15:41:39,0;28,01;30,44;28,83;0,00;21,73;21,82;19,51;19,58;
29.10.2009;15:41:39,0;28,01;30,44;28,83;0,00;21,73;21,82;19,51;19,58;
29.10.2009;15:41:39,0;28,01;30,44;28,83;0,00;21,73;21,82;19,51;19,58;
29.10.2009;15:41:39,0;28,01;30,44;28,83;0,00;21,73;21,82;19,51;19,58;
29.10.2009;15:41:40,0;28,01;30,44;28,83;0,00;21,73;21,82;19,51;19,58;
29.10.2009;15:41:40,0;28,01;30,44;28,83;0,00;21,73;21,82;19,51;19,58;
29.10.2009;15:41:40,0;28,01;30,44;28,83;0,00;21,73;21,82;19,51;19,58;
29.10.2009;15:41:40,0;28,01;30,44;28,83;0,00;21,73;21,82;19,51;19,58;
29.10.2009;15:41:40,0;28,01;30,44;28,83;0,00;21,73;21,82;19,51;19,58;
29.10.2009;15:41:40,0;28,01;30,44;28,83;0,00;21,73;21,82;19,51;19,58;
29.10.2009;15:41:40,0;28,01;30,44;28,83;0,00;21,73;21,82;19,51;19,58;
29.10.2009;15:41:40,0;28,01;30,44;28,83;0,00;21,73;21,82;19,51;19,58;
29.10.2009;15:41:41,0;28,01;30,44;28,83;0,00;21,73;21,82;19,51;19,58;
29.10.2009;15:41:41,0;28,01;30,44;28,83;0,00;21,73;21,82;19,51;19,58;
29.10.2009;15:41:41,0;28,01;30,44;28,83;0,00;21,73;21,82;19,51;19,58;
29.10.2009;15:41:41,0;28,01;30,44;28,83;0,00;21,75;21,82;19,51;19,58;
29.10.2009;15:41:41,0;28,01;30,44;28,83;0,00;21,73;21,82;19,51;19,58;
29.10.2009;15:41:41,0;28,01;30,44;28,83;0,00;21,73;21,82;19,51;19,58;
29.10.2009;15:41:41,0;28,01;30,44;28,83;0,00;21,73;21,82;19,51;19,58;
29.10.2009;15:41:41,0;28,01;30,44;28,83;0,00;21,73;21,82;19,51;19,58;
29.10.2009;15:41:41,0;28,01;30,44;28,83;0,00;21,73;21,82;19,51;19,58;
29.10.2009;15:41:41,0;28,01;30,44;28,83;0,00;21,73;21,82;19,51;19,58;
29.10.2009;15:41:41,0;28,01;30,44;28,83;0,00;21,73;21,82;19,51;19,58;
29.10.2009;15:41:41,0;28,01;30,44;28,83;0,00;21,73;21,82;19,51;19,58;
29.10.2009;15:41:42,0;28,01;30,44;28,83;0,00;21,73;21,82;19,51;19,58;
29.10.2009;15:41:42,0;28,01;30,44;28,83;0,00;21,73;21,82;19,51;19,58;
29.10.2009;15:41:42,0;28,01;30,44;28,83;0,00;21,73;21,82;19,51;19,58;
29.10.2009;15:41:42,0;28,01;30,44;28,83;0,00;21,73;21,82;19,51;19,58;
29.10.2009;15:41:42,0;28,01;30,44;28,83;0,00;21,73;21,82;19,51;19,58;
29.10.2009;15:41:42,0;28,01;30,44;28,83;0,00;21,73;21,82;19,51;19,58;
29.10.2009;15:41:42,0;28,01;30,44;28,83;0,00;21,73;21,82;19,51;19,58;
29.10.2009;15:41:42,0;28,01;30,44;28,83;0,00;21,73;21,82;19,51;19,58;
29.10.2009;15:41:43,0;28,01;30,44;28,83;0,00;21,73;21,82;19,51;19,58;
29.10.2009;15:41:43,0;28,01;30,44;28,83;0,00;21,73;21,82;19,51;19,58;
29.10.2009;15:41:43,0;28,01;30,44;28,83;0,00;21,73;21,82;19,51;19,58;
29.10.2009;15:41:43,0;27,70;30,08;28,50;0,00;21,73;21,82;19,51;19,58;
29.10.2009;15:41:43,0;28,01;30,44;28,83;0,00;21,73;21,82;19,51;19,58;
29.10.2009;15:41:43,0;28,01;30,44;28,83;0,00;21,73;21,82;19,51;19,58;
29.10.2009;15:41:43,0;28,01;30,44;28,83;0,00;21,73;21,82;19,51;19,58;
29.10.2009;15:41:43,0;28,01;30,44;28,83;0,00;21,73;21,82;19,54;19,58;
29.10.2009;15:41:43,0;28,01;30,44;28,83;0,00;21,73;21,82;19,51;19,58;
29.10.2009;15:41:43,0;28,01;30,44;28,83;0,00;21,73;21,82;19,54;19,58;
29.10.2009;15:41:43,0;28,01;30,44;28,83;0,00;21,73;21,82;19,51;19,58;
29.10.2009;15:41:43,0;28,01;30,44;28,83;0,00;21,73;21,82;19,51;19,58;
29.10.2009;15:41:44,0;28,01;30,44;28,83;0,00;21,73;21,82;19,51;19,58;
29.10.2009;15:41:44,0;28,01;30,44;28,83;0,00;21,73;21,82;19,54;19,58;
29.10.2009;15:41:44,0;27,60;29,97;28,40;0,00;21,73;21,82;19,51;19,58;
29.10.2009;15:41:44,0;28,01;30,44;28,83;0,00;21,73;21,82;19,51;19,58;
29.10.2009;15:41:44,0;28,01;30,44;28,83;0,00;21,73;21,82;19,51;19,58;
29.10.2009;15:41:44,0;28,01;30,44;28,83;0,00;21,73;21,82;19,54;19,58;
29.10.2009;15:41:44,0;28,01;30,44;28,83;0,00;21,73;21,82;19,54;19,58;
29.10.2009;15:41:44,0;28,01;30,44;28,83;0,00;21,73;21,82;19,51;19,58;
29.10.2009;15:41:45,0;28,01;30,44;28,83;0,00;21,73;21,82;19,51;19,58;
29.10.2009;15:41:45,0;28,01;30,44;28,83;0,00;21,73;21,82;19,51;19,58;
29.10.2009;15:41:45,0;28,01;30,44;28,83;0,00;21,73;21,82;19,54;19,58;
29.10.2009;15:41:45,0;27,91;30,30;28,70;0,00;21,73;21,82;19,51;19,58;
29.10.2009;15:41:45,0;28,01;30,44;28,83;0,00;21,73;21,82;19,51;19,58;
29.10.2009;15:41:45,0;28,01;30,44;28,83;0,00;21,73;21,82;19,54;19,58;
29.10.2009;15:41:45,0;28,01;30,44;28,83;0,00;21,73;21,82;19,54;19,58;
29.10.2009;15:41:45,0;28,01;30,44;28,83;0,00;21,73;21,82;19,54;19,58;
29.10.2009;15:41:45,0;28,01;30,44;28,83;0,00;21,73;21,82;19,54;19,58;
29.10.2009;15:41:45,0;28,01;30,44;28,83;0,00;21,73;21,82;19,54;19,58;
29.10.2009;15:41:45,0;28,01;30,44;28,83;0,00;21,73;21,82;19,54;19,58;
29.10.2009;15:41:45,0;28,01;30,44;28,83;0,00;21,73;21,82;19,54;19,58;
29.10.2009;15:41:46,0;28,01;30,44;28,83;0,00;21,73;21,82;19,51;19,58;
29.10.2009;15:41:46,0;27,82;30,19;28,60;0,00;21,73;21,82;19,54;19,58;
29.10.2009;15:41:46,0;28,01;30,44;28,83;0,00;21,73;21,82;19,54;19,58;
29.10.2009;15:41:46,0;28,01;30,44;28,83;0,00;21,73;21,82;19,54;19,58;
29.10.2009;15:41:46,0;28,01;30,44;28,83;0,00;21,73;21,82;19,54;19,58;
29.10.2009;15:41:46,0;28,01;30,44;28,83;0,00;21,73;21,82;19,54;19,58;
29.10.2009;15:41:46,0;28,01;30,44;28,83;0,00;21,73;21,82;19,54;19,58;
29.10.2009;15:41:46,0;28,01;30,44;28,83;0,00;21,73;21,82;19,54;19,58;
29.10.2009;15:41:47,0;28,01;30,44;28,83;0,00;21,73;21,82;19,54;19,58;
29.10.2009;15:41:47,0;28,01;30,44;28,83;0,00;21,73;21,82;19,54;19,58;
29.10.2009;15:41:47,0;28,01;30,44;28,83;0,00;21,73;21,82;19,54;19,60;
29.10.2009;15:41:47,0;28,01;30,44;28,83;0,00;21,73;21,82;19,54;19,58;
29.10.2009;15:41:47,0;28,01;30,44;28,83;0,00;21,73;21,82;19,54;19,60;
29.10.2009;15:41:47,0;28,01;30,44;28,83;0,00;21,73;21,82;19,54;19,58;
29.10.2009;15:41:47,0;28,01;30,44;28,83;0,00;21,73;21,82;19,51;19,58;
29.10.2009;15:41:47,0;28,01;30,44;28,83;0,00;21,73;21,82;19,54;19,60;
29.10.2009;15:41:47,0;28,01;30,44;28,83;0,00;21,73;21,82;19,54;19,60;
29.10.2009;15:41:47,0;28,01;30,44;28,83;0,00;21,73;21,82;19,51;19,60;
29.10.2009;15:41:47,0;28,01;30,44;28,83;0,00;21,73;21,82;19,54;19,60;
29.10.2009;15:41:47,0;28,01;30,44;28,83;0,00;21,73;21,82;19,54;19,60;
29.10.2009;15:41:48,0;28,01;30,44;28,83;0,00;21,73;21,82;19,54;19,60;
29.10.2009;15:41:48,0;28,01;30,44;28,83;0,00;21,73;21,82;19,54;19,60;
29.10.2009;15:41:48,0;28,01;30,44;28,83;0,00;21,73;21,82;19,54;19,58;
29.10.2009;15:41:48,0;28,01;30,44;28,83;0,00;21,73;21,82;19,54;19,60;
29.10.2009;15:41:48,0;28,01;30,44;28,83;0,00;21,73;21,82;19,54;19,60;
29.10.2009;15:41:48,0;28,01;30,44;28,83;0,00;21,73;21,82;19,54;19,58;
29.10.2009;15:41:48,0;28,01;30,44;28,83;0,00;21,73;21,82;19,54;19,60;
29.10.2009;15:41:48,0;28,01;30,44;28,83;0,00;21,73;21,82;19,54;19,58;
29.10.2009;15:41:49,0;28,01;30,44;28,83;0,00;21,73;21,82;19,54;19,58;
29.10.2009;15:41:49,0;28,01;30,44;28,83;0,00;21,73;21,82;19,54;19,58;
29.10.2009;15:41:49,0;28,01;30,44;28,83;0,00;21,73;21,82;19,54;19,60;
29.10.2009;15:41:49,0;28,01;30,44;28,83;0,00;21,73;21,82;19,54;19,60;
29.10.2009;15:41:49,0;28,01;30,44;28,83;0,00;21,73;21,82;19,54;19,58;
29.10.2009;15:41:49,0;28,01;30,44;28,83;0,00;21,73;21,82;19,54;19,60;
29.10.2009;15:41:49,0;28,01;30,44;28,83;0,00;21,73;21,82;19,54;19,60;
29.10.2009;15:41:49,0;28,01;30,44;28,83;0,00;21,73;21,82;19,54;19,60;
29.10.2009;15:41:49,0;28,01;30,44;28,83;0,00;21,73;21,82;19,54;19,60;
29.10.2009;15:41:49,0;28,01;30,44;28,83;0,00;21,73;21,82;19,54;19,58;
29.10.2009;15:41:49,0;28,01;30,44;28,83;0,00;21,73;21,82;19,54;19,60;
29.10.2009;15:41:49,0;28,01;30,44;28,83;0,00;21,73;21,82;19,54;19,58;
29.10.2009;15:41:50,0;28,01;30,44;28,83;0,00;21,73;21,82;19,54;19,58;
29.10.2009;15:41:50,0;28,01;30,44;28,83;0,00;21,73;21,82;19,54;19,60;
29.10.2009;15:41:50,0;28,01;30,44;28,83;0,00;21,73;21,82;19,54;19,60;
29.10.2009;15:41:50,0;28,01;30,44;28,83;0,00;21,73;21,82;19,54;19,60;
29.10.2009;15:41:50,0;28,01;30,44;28,83;0,00;21,73;21,82;19,54;19,60;
29.10.2009;15:41:50,0;28,01;30,44;28,83;0,00;21,73;21,82;19,54;19,60;
29.10.2009;15:41:50,0;28,01;30,44;28,83;0,00;21,73;21,82;19,54;19,60;
29.10.2009;15:41:50,0;28,01;30,44;28,83;0,00;21,73;21,82;19,54;19,60;
29.10.2009;15:41:51,0;28,01;30,44;28,83;0,00;21,73;21,82;19,54;19,60;
29.10.2009;15:41:51,0;28,01;30,44;28,83;0,00;21,73;21,82;19,54;19,60;
29.10.2009;15:41:51,0;28,01;30,44;28,83;0,00;21,73;21,82;19,54;19,60;
29.10.2009;15:41:51,0;28,01;30,44;28,83;0,00;21,73;21,82;19,54;19,60;
29.10.2009;15:41:51,0;28,01;30,44;28,83;0,00;21,73;21,82;19,54;19,58;
29.10.2009;15:41:51,0;28,01;30,44;28,83;0,00;21,73;21,82;19,54;19,60;
29.10.2009;15:41:51,0;28,01;30,44;28,83;0,00;21,73;21,82;19,54;19,58;
29.10.2009;15:41:51,0;28,01;30,44;28,83;0,00;21,73;21,82;19,54;19,60;
29.10.2009;15:41:51,0;28,01;30,44;28,83;0,00;21,73;21,82;19,54;19,60;
29.10.2009;15:41:51,0;28,01;30,44;28,83;0,00;21,73;21,82;19,54;19,60;
29.10.2009;15:41:51,0;28,01;30,44;28,83;0,00;21,73;21,82;19,54;19,60;
29.10.2009;15:41:51,0;28,01;30,44;28,83;0,00;21,73;21,82;19,54;19,60;
29.10.2009;15:41:52,0;28,01;30,44;28,83;0,00;21,73;21,82;19,54;19,60;
29.10.2009;15:41:52,0;28,01;30,44;28,83;0,00;21,73;21,82;19,54;19,60;
29.10.2009;15:41:52,0;28,01;30,44;28,83;0,00;21,73;21,82;19,54;19,60;
29.10.2009;15:41:52,0;28,01;30,44;28,83;0,00;21,73;21,82;19,54;19,60;
29.10.2009;15:41:52,0;28,01;30,44;28,83;0,00;21,73;21,82;19,54;19,60;
29.10.2009;15:41:52,0;28,01;30,44;28,83;0,00;21,73;21,82;19,54;19,60;
29.10.2009;15:41:52,0;28,01;30,44;28,83;0,00;21,73;21,82;19,54;19,60;
29.10.2009;15:41:52,0;28,01;30,44;28,83;0,00;21,73;21,82;19,54;19,60;
29.10.2009;15:41:53,0;28,01;30,44;28,83;0,00;21,73;21,82;19,54;19,60;
29.10.2009;15:41:53,0;28,01;30,44;28,83;0,00;21,73;21,82;19,54;19,60;
29.10.2009;15:41:53,0;28,01;30,44;28,83;0,00;21,73;21,82;19,54;19,60;
29.10.2009;15:41:53,0;28,01;30,44;28,83;0,00;21,73;21,82;19,54;19,60;
29.10.2009;15:41:53,0;28,01;30,44;28,83;0,00;21,73;21,82;19,54;19,60;
29.10.2009;15:41:53,0;28,01;30,44;28,83;0,00;21,73;21,82;19,54;19,60;
29.10.2009;15:41:53,0;28,01;30,44;28,83;0,00;21,73;21,82;19,54;19,60;
29.10.2009;15:41:53,0;28,01;30,44;28,83;0,00;21,73;21,82;19,54;19,60;
29.10.2009;15:41:53,0;28,01;30,44;28,83;0,00;21,73;21,82;19,54;19,60;
29.10.2009;15:41:53,0;28,01;30,44;28,83;0,00;21,73;21,82;19,54;19,60;
29.10.2009;15:41:53,0;28,01;30,44;28,83;0,00;21,73;21,82;19,54;19,60;
29.10.2009;15:41:53,0;28,01;30,44;28,83;0,00;21,73;21,82;19,54;19,60;
29.10.2009;15:41:54,0;28,01;30,44;28,83;0,00;21,73;21,82;19,54;19,60;
29.10.2009;15:41:54,0;28,01;30,44;28,83;0,00;21,73;21,82;19,54;19,60;
29.10.2009;15:41:54,0;28,01;30,44;28,83;0,00;21,73;21,82;19,54;19,60;
29.10.2009;15:41:54,0;28,01;30,44;28,83;0,00;21,73;21,82;19,54;19,60;
29.10.2009;15:41:54,0;28,01;30,44;28,83;0,00;21,73;21,82;19,54;19,60;
29.10.2009;15:41:54,0;28,01;30,44;28,83;0,00;21,73;21,82;19,54;19,60;
29.10.2009;15:41:54,0;28,01;30,44;28,83;0,00;21,73;21,82;19,54;19,60;
29.10.2009;15:41:54,0;28,01;30,44;28,83;0,00;21,73;21,82;19,54;19,60;
29.10.2009;15:41:55,0;28,01;30,44;28,83;0,00;21,73;21,82;19,54;19,60;
29.10.2009;15:41:55,0;28,01;30,44;28,83;0,00;21,73;21,82;19,54;19,60;
29.10.2009;15:41:55,0;28,01;30,44;28,83;0,00;21,73;21,82;19,54;19,60;
29.10.2009;15:41:55,0;28,01;30,44;28,83;0,00;21,75;21,82;19,54;19,60;
29.10.2009;15:41:55,0;28,01;30,44;28,83;0,00;21,73;21,82;19,54;19,60;
29.10.2009;15:41:55,0;28,01;30,44;28,83;0,00;21,73;21,82;19,54;19,60;
29.10.2009;15:41:55,0;28,01;30,44;28,83;0,00;21,73;21,82;19,54;19,60;
29.10.2009;15:41:55,0;28,01;30,44;28,83;0,00;21,73;21,82;19,54;19,60;
29.10.2009;15:41:55,0;28,01;30,44;28,83;0,00;21,73;21,82;19,54;19,60;
29.10.2009;15:41:55,0;28,01;30,44;28,83;0,00;21,73;21,82;19,54;19,60;
29.10.2009;15:41:55,0;28,01;30,44;28,83;0,00;21,73;21,82;19,54;19,60;
29.10.2009;15:41:55,0;28,01;30,44;28,83;0,00;21,73;21,82;19,54;19,60;
29.10.2009;15:41:56,0;28,01;30,44;28,83;0,00;21,73;21,82;19,54;19,60;
29.10.2009;15:41:56,0;28,01;30,44;28,83;0,00;21,73;21,82;19,54;19,60;
29.10.2009;15:41:56,0;28,01;30,44;28,83;0,00;21,73;21,82;19,54;19,60;
29.10.2009;15:41:56,0;28,01;30,44;28,83;0,00;21,73;21,82;19,54;19,60;
29.10.2009;15:41:56,0;28,01;30,44;28,83;0,00;21,73;21,82;19,54;19,60;
29.10.2009;15:41:56,0;28,01;30,44;28,83;0,00;21,73;21,82;19,54;19,60;
29.10.2009;15:41:56,0;28,01;30,44;28,83;0,00;21,73;21,82;19,54;19,60;
29.10.2009;15:41:56,0;28,01;30,44;28,83;0,00;21,73;21,82;19,54;19,60;
29.10.2009;15:41:57,0;28,01;30,44;28,83;0,00;21,73;21,82;19,54;19,60;
29.10.2009;15:41:57,0;28,01;30,44;28,83;0,00;21,73;21,82;19,56;19,60;
29.10.2009;15:41:57,0;28,01;30,44;28,83;0,00;21,73;21,82;19,54;19,60;
29.10.2009;15:41:57,0;28,01;30,44;28,83;0,00;21,73;21,82;19,54;19,60;
29.10.2009;15:41:57,0;28,01;30,44;28,83;0,00;21,73;21,82;19,54;19,60;
29.10.2009;15:41:57,0;28,01;30,44;28,83;0,00;21,73;21,82;19,54;19,60;
29.10.2009;15:41:57,0;28,01;30,44;28,83;0,00;21,73;21,82;19,54;19,60;
29.10.2009;15:41:57,0;28,01;30,44;28,83;0,00;21,73;21,82;19,54;19,60;
29.10.2009;15:41:57,0;28,01;30,44;28,83;0,00;21,73;21,82;19,56;19,60;
29.10.2009;15:41:57,0;28,01;30,44;28,83;0,00;21,73;21,82;19,56;19,60;
29.10.2009;15:41:57,0;28,01;30,44;28,83;0,00;21,73;21,82;19,56;19,60;
29.10.2009;15:41:57,0;28,01;30,44;28,83;0,00;21,73;21,82;19,54;19,60;
29.10.2009;15:41:58,0;28,01;30,44;28,83;0,00;21,73;21,82;19,56;19,60;
29.10.2009;15:41:58,0;28,01;30,44;28,83;0,00;21,73;21,82;19,54;19,60;
29.10.2009;15:41:58,0;28,01;30,44;28,83;0,00;21,73;21,82;19,56;19,60;
29.10.2009;15:41:58,0;28,01;30,44;28,83;0,00;21,73;21,82;19,54;19,60;
29.10.2009;15:41:58,0;28,01;30,44;28,83;0,00;21,73;21,82;19,56;19,60;
29.10.2009;15:41:58,0;28,01;30,44;28,83;0,00;21,73;21,82;19,56;19,60;
29.10.2009;15:41:58,0;28,01;30,44;28,83;0,00;21,73;21,82;19,56;19,60;
29.10.2009;15:41:58,0;28,01;30,44;28,83;0,00;21,73;21,82;19,56;19,60;
29.10.2009;15:41:59,0;28,01;30,44;28,83;0,00;21,73;21,82;19,56;19,60;
29.10.2009;15:41:59,0;28,01;30,44;28,83;0,00;21,73;21,82;19,54;19,60;
29.10.2009;15:41:59,0;28,01;30,44;28,83;0,00;21,73;21,82;19,56;19,60;
29.10.2009;15:41:59,0;28,01;30,44;28,83;0,00;21,73;21,82;19,56;19,60;
29.10.2009;15:41:59,0;28,01;30,44;28,83;0,00;21,73;21,82;19,56;19,60;
29.10.2009;15:41:59,0;28,01;30,44;28,83;0,00;21,73;21,82;19,56;19,60;
29.10.2009;15:41:59,0;28,01;30,44;28,83;0,00;21,73;21,82;19,54;19,60;
29.10.2009;15:41:59,0;28,01;30,44;28,83;0,00;21,73;21,82;19,54;19,60;
29.10.2009;15:41:59,0;28,01;30,44;28,83;0,00;21,73;21,82;19,56;19,60;
29.10.2009;15:41:59,0;28,01;30,44;28,83;0,00;21,73;21,82;19,54;19,60;
29.10.2009;15:41:59,0;28,01;30,44;28,83;0,00;21,73;21,82;19,56;19,60;
29.10.2009;15:41:59,0;28,01;30,44;28,83;0,00;21,73;21,82;19,56;19,60;
29.10.2009;15:42:00,0;28,01;30,44;28,83;0,00;21,73;21,82;19,56;19,60;
29.10.2009;15:42:00,0;28,01;30,44;28,83;0,00;21,73;21,82;19,56;19,60;
29.10.2009;15:42:00,0;28,01;30,44;28,83;0,00;21,73;21,82;19,56;19,62;
29.10.2009;15:42:00,0;28,01;30,44;28,83;0,00;21,73;21,82;19,56;19,60;
29.10.2009;15:42:00,0;28,01;30,44;28,83;0,00;21,73;21,82;19,56;19,60;
29.10.2009;15:42:00,0;28,01;30,44;28,83;0,00;21,73;21,82;19,56;19,60;
29.10.2009;15:42:00,0;28,01;30,44;28,83;0,00;21,73;21,82;19,56;19,60;
29.10.2009;15:42:00,0;28,01;30,44;28,83;0,00;21,73;21,82;19,56;19,60;
29.10.2009;15:42:01,0;28,01;30,44;28,83;0,00;21,73;21,82;19,56;19,60;
29.10.2009;15:42:01,0;28,01;30,44;28,83;0,00;21,73;21,82;19,56;19,60;
29.10.2009;15:42:01,0;28,01;30,44;28,83;0,00;21,73;21,82;19,56;19,60;
29.10.2009;15:42:01,0;28,01;30,44;28,83;0,00;21,73;21,82;19,56;19,60;
29.10.2009;15:42:01,0;28,01;30,44;28,83;0,00;21,73;21,82;19,56;19,60;
29.10.2009;15:42:01,0;28,01;30,44;28,83;0,00;21,73;21,82;19,56;19,62;
29.10.2009;15:42:01,0;28,01;30,44;28,83;0,00;21,73;21,82;19,56;19,62;
29.10.2009;15:42:01,0;28,01;30,44;28,83;0,00;21,73;21,82;19,56;19,60;
29.10.2009;15:42:01,0;28,01;30,44;28,83;0,00;21,73;21,82;19,56;19,60;
29.10.2009;15:42:01,0;28,01;30,44;28,83;0,00;21,73;21,82;19,56;19,62;
29.10.2009;15:42:01,0;28,01;30,44;28,83;0,00;21,73;21,82;19,56;19,62;
29.10.2009;15:42:01,0;28,01;30,44;28,83;0,00;21,73;21,82;19,56;19,60;
29.10.2009;15:42:02,0;28,01;30,44;28,83;0,00;21,73;21,82;19,56;19,62;
29.10.2009;15:42:02,0;28,01;30,44;28,83;0,00;21,73;21,82;19,56;19,60;
29.10.2009;15:42:02,0;28,01;30,44;28,83;0,00;21,75;21,82;19,56;19,60;
29.10.2009;15:42:02,0;28,01;30,44;28,83;0,00;21,73;21,82;19,56;19,62;
29.10.2009;15:42:02,0;28,01;30,44;28,83;0,00;21,73;21,82;19,56;19,60;
29.10.2009;15:42:02,0;28,01;30,44;28,83;0,00;21,73;21,82;19,56;19,62;
29.10.2009;15:42:02,0;28,01;30,44;28,83;0,00;21,73;21,82;19,56;19,62;
29.10.2009;15:42:02,0;28,01;30,44;28,83;0,00;21,73;21,82;19,56;19,60;
29.10.2009;15:42:03,0;28,01;30,44;28,83;0,00;21,73;21,82;19,56;19,62;
29.10.2009;15:42:03,0;28,01;30,44;28,83;0,00;21,73;21,82;19,56;19,62;
29.10.2009;15:42:03,0;28,01;30,44;28,83;0,00;21,73;21,82;19,56;19,60;
29.10.2009;15:42:03,0;28,01;30,44;28,83;0,00;21,73;21,82;19,56;19,62;
29.10.2009;15:42:03,0;28,01;30,44;28,83;0,00;21,73;21,82;19,56;19,62;
29.10.2009;15:42:03,0;28,01;30,44;28,83;0,00;21,73;21,82;19,56;19,60;
29.10.2009;15:42:03,0;28,01;30,44;28,83;0,00;21,73;21,82;19,56;19,62;
29.10.2009;15:42:03,0;28,01;30,44;28,83;0,00;21,73;21,82;19,56;19,62;
29.10.2009;15:42:03,0;28,01;30,44;28,83;0,00;21,75;21,82;19,56;19,62;
29.10.2009;15:42:03,0;28,01;30,44;28,83;0,00;21,73;21,82;19,56;19,62;
29.10.2009;15:42:03,0;28,01;30,44;28,83;0,00;21,73;21,82;19,56;19,62;
29.10.2009;15:42:03,0;28,01;30,44;28,83;0,00;21,73;21,82;19,56;19,62;
29.10.2009;15:42:04,0;28,01;30,44;28,83;0,00;21,73;21,82;19,56;19,62;
29.10.2009;15:42:04,0;28,01;30,44;28,83;0,00;21,73;21,82;19,56;19,62;
29.10.2009;15:42:04,0;28,01;30,44;28,83;0,00;21,73;21,82;19,56;19,62;
29.10.2009;15:42:04,0;28,01;30,44;28,83;0,00;21,73;21,82;19,56;19,60;
29.10.2009;15:42:04,0;28,01;30,44;28,83;0,00;21,73;21,82;19,56;19,60;
29.10.2009;15:42:04,0;28,01;30,44;28,83;0,00;21,73;21,82;19,56;19,62;
29.10.2009;15:42:04,0;28,01;30,44;28,83;0,00;21,73;21,82;19,56;19,60;
29.10.2009;15:42:04,0;28,01;30,44;28,83;0,00;21,73;21,82;19,56;19,62;
29.10.2009;15:42:05,0;28,01;30,44;28,83;0,00;21,73;21,82;19,56;19,62;
29.10.2009;15:42:05,0;28,01;30,44;28,83;0,00;21,73;21,82;19,56;19,62;
29.10.2009;15:42:05,0;28,01;30,44;28,83;0,00;21,73;21,82;19,56;19,62;
29.10.2009;15:42:05,0;28,01;30,44;28,83;0,00;21,73;21,82;19,56;19,62;
29.10.2009;15:42:05,0;28,01;30,44;28,83;0,00;21,73;21,82;19,56;19,62;
29.10.2009;15:42:05,0;28,01;30,44;28,83;0,00;21,73;21,82;19,56;19,62;
29.10.2009;15:42:05,0;28,01;30,44;28,83;0,00;21,73;21,82;19,56;19,62;
29.10.2009;15:42:05,0;28,01;30,44;28,83;0,00;21,73;21,82;19,56;19,62;
29.10.2009;15:42:05,0;28,01;30,44;28,83;0,00;21,73;21,82;19,56;19,62;
29.10.2009;15:42:05,0;28,01;30,44;28,83;0,00;21,75;21,82;19,56;19,62;
29.10.2009;15:42:05,0;28,01;30,44;28,83;0,00;21,73;21,82;19,56;19,62;
29.10.2009;15:42:05,0;28,01;30,44;28,83;0,00;21,75;21,82;19,56;19,62;
29.10.2009;15:42:06,0;28,01;30,44;28,83;0,00;21,73;21,82;19,56;19,62;
29.10.2009;15:42:06,0;28,01;30,44;28,83;0,00;21,73;21,82;19,56;19,62;
29.10.2009;15:42:06,0;28,01;30,44;28,83;0,00;21,73;21,82;19,56;19,62;
29.10.2009;15:42:06,0;28,01;30,44;28,83;0,00;21,73;21,82;19,56;19,62;
29.10.2009;15:42:06,0;28,01;30,44;28,83;0,00;21,73;21,82;19,56;19,62;
29.10.2009;15:42:06,0;28,01;30,44;28,83;0,00;21,73;21,82;19,56;19,62;
29.10.2009;15:42:06,0;28,01;30,44;28,83;0,00;21,73;21,82;19,56;19,62;
29.10.2009;15:42:06,0;28,01;30,44;28,83;0,00;21,73;21,82;19,56;19,62;
29.10.2009;15:42:07,0;28,01;30,44;28,83;0,00;21,73;21,82;19,56;19,62;
29.10.2009;15:42:07,0;28,01;30,44;28,83;0,00;21,73;21,82;19,56;19,62;
29.10.2009;15:42:07,0;28,01;30,44;28,83;0,00;21,73;21,82;19,56;19,62;
29.10.2009;15:42:07,0;28,01;30,44;28,83;0,00;21,75;21,82;19,56;19,62;
29.10.2009;15:42:07,0;28,01;30,44;28,83;0,00;21,75;21,82;19,56;19,62;
29.10.2009;15:42:07,0;28,01;30,44;28,83;0,00;21,73;21,82;19,56;19,62;
29.10.2009;15:42:07,0;28,01;30,44;28,83;0,00;21,73;21,82;19,56;19,62;
29.10.2009;15:42:07,0;28,01;30,44;28,83;0,00;21,73;21,82;19,56;19,62;
29.10.2009;15:42:07,0;28,01;30,44;28,83;0,00;21,73;21,82;19,56;19,62;
29.10.2009;15:42:07,0;28,01;30,44;28,83;0,00;21,73;21,82;19,56;19,62;
29.10.2009;15:42:07,0;28,01;30,44;28,83;0,00;21,73;21,82;19,56;19,62;
29.10.2009;15:42:07,0;28,01;30,44;28,83;0,00;21,73;21,82;19,56;19,62;
29.10.2009;15:42:08,0;28,01;30,44;28,83;0,00;21,73;21,82;19,58;19,62;
29.10.2009;15:42:08,0;28,01;30,44;28,83;0,00;21,73;21,82;19,56;19,62;
29.10.2009;15:42:08,0;28,01;30,44;28,83;0,00;21,75;21,82;19,56;19,62;
29.10.2009;15:42:08,0;28,01;30,44;28,83;0,00;21,75;21,82;19,58;19,62;
29.10.2009;15:42:08,0;28,01;30,44;28,83;0,00;21,73;21,82;19,56;19,62;
29.10.2009;15:42:08,0;28,01;30,44;28,83;0,00;21,73;21,82;19,56;19,62;
29.10.2009;15:42:08,0;28,01;30,44;28,83;0,00;21,73;21,82;19,56;19,62;
29.10.2009;15:42:08,0;28,01;30,44;28,83;0,00;21,73;21,82;19,56;19,62;
29.10.2009;15:42:09,0;28,01;30,44;28,83;0,00;21,75;21,82;19,56;19,62;
29.10.2009;15:42:09,0;28,01;30,44;28,83;0,00;21,73;21,82;19,56;19,62;
29.10.2009;15:42:09,0;28,01;30,44;28,83;0,00;21,73;21,82;19,56;19,62;
29.10.2009;15:42:09,0;28,01;30,44;28,83;0,00;21,73;21,82;19,56;19,62;
29.10.2009;15:42:09,0;28,01;30,44;28,83;0,00;21,73;21,82;19,56;19,62;
29.10.2009;15:42:09,0;28,01;30,44;28,83;0,00;21,73;21,82;19,56;19,62;
29.10.2009;15:42:09,0;28,01;30,44;28,83;0,00;21,73;21,82;19,56;19,62;
29.10.2009;15:42:09,0;28,01;30,44;28,83;0,00;21,75;21,82;19,58;19,62;
29.10.2009;15:42:09,0;28,01;30,44;28,83;0,00;21,73;21,82;19,58;19,62;
29.10.2009;15:42:09,0;28,01;30,44;28,83;0,00;21,73;21,82;19,56;19,62;
29.10.2009;15:42:09,0;28,01;30,44;28,83;0,00;21,73;21,82;19,58;19,62;
29.10.2009;15:42:09,0;28,01;30,44;28,83;0,00;21,75;21,82;19,58;19,62;
29.10.2009;15:42:10,0;28,01;30,44;28,83;0,00;21,73;21,82;19,56;19,62;
29.10.2009;15:42:10,0;28,01;30,44;28,83;0,00;21,73;21,82;19,56;19,62;
29.10.2009;15:42:10,0;28,01;30,44;28,83;0,00;21,73;21,82;19,56;19,62;
29.10.2009;15:42:10,0;28,01;30,44;28,83;0,00;21,73;21,82;19,56;19,62;
29.10.2009;15:42:10,0;28,01;30,44;28,83;0,00;21,73;21,82;19,58;19,62;
29.10.2009;15:42:10,0;28,01;30,44;28,83;0,00;21,75;21,82;19,56;19,62;
29.10.2009;15:42:10,0;28,01;30,44;28,83;0,00;21,73;21,82;19,56;19,62;
29.10.2009;15:42:10,0;28,01;30,44;28,83;0,00;21,73;21,82;19,58;19,62;
29.10.2009;15:42:11,0;28,01;30,44;28,83;0,00;21,73;21,82;19,56;19,62;
29.10.2009;15:42:11,0;28,01;30,44;28,83;0,00;21,73;21,82;19,56;19,62;
29.10.2009;15:42:11,0;28,01;30,44;28,83;0,00;21,73;21,82;19,56;19,62;
29.10.2009;15:42:11,0;28,01;30,44;28,83;0,00;21,75;21,82;19,58;19,62;
29.10.2009;15:42:11,0;28,01;30,44;28,83;0,00;21,73;21,82;19,56;19,62;
29.10.2009;15:42:11,0;28,01;30,44;28,83;0,00;21,73;21,82;19,58;19,62;
29.10.2009;15:42:11,0;28,01;30,44;28,83;0,00;21,73;21,82;19,56;19,62;
29.10.2009;15:42:11,0;28,01;30,44;28,83;0,00;21,73;21,82;19,58;19,62;
29.10.2009;15:42:11,0;28,01;30,44;28,83;0,00;21,73;21,82;19,58;19,62;
29.10.2009;15:42:11,0;28,01;30,44;28,83;0,00;21,73;21,82;19,56;19,62;
29.10.2009;15:42:11,0;28,01;30,44;28,83;0,00;21,75;21,82;19,56;19,62;
29.10.2009;15:42:11,0;28,01;30,44;28,83;0,00;21,73;21,82;19,58;19,62;
29.10.2009;15:42:12,0;28,01;30,44;28,83;0,00;21,73;21,82;19,58;19,62;
29.10.2009;15:42:12,0;28,01;30,44;28,83;0,00;21,73;21,82;19,58;19,62;
29.10.2009;15:42:12,0;28,01;30,44;28,83;0,00;21,73;21,82;19,58;19,62;
29.10.2009;15:42:12,0;28,01;30,44;28,83;0,00;21,73;21,82;19,56;19,62;
29.10.2009;15:42:12,0;28,01;30,44;28,83;0,00;21,73;21,82;19,56;19,62;
29.10.2009;15:42:12,0;28,01;30,44;28,83;0,00;21,75;21,82;19,58;19,62;
29.10.2009;15:42:12,0;28,01;30,44;28,83;0,00;21,73;21,82;19,58;19,62;
29.10.2009;15:42:12,0;28,01;30,44;28,83;0,00;21,73;21,82;19,58;19,62;
29.10.2009;15:42:13,0;28,01;30,44;28,83;0,00;21,73;21,82;19,58;19,62;
29.10.2009;15:42:13,0;28,01;30,44;28,83;0,00;21,73;21,82;19,58;19,62;
29.10.2009;15:42:13,0;28,01;30,44;28,83;0,00;21,73;21,82;19,56;19,65;
29.10.2009;15:42:13,0;28,01;30,44;28,83;0,00;21,73;21,82;19,56;19,62;
29.10.2009;15:42:13,0;28,01;30,44;28,83;0,00;21,73;21,82;19,58;19,62;
29.10.2009;15:42:13,0;28,01;30,44;28,83;0,00;21,73;21,82;19,58;19,62;
29.10.2009;15:42:13,0;28,01;30,44;28,83;0,00;21,73;21,82;19,58;19,62;
29.10.2009;15:42:13,0;28,01;30,44;28,83;0,00;21,73;21,82;19,58;19,62;
29.10.2009;15:42:13,0;28,01;30,44;28,83;0,00;21,73;21,82;19,58;19,62;
29.10.2009;15:42:13,0;28,01;30,44;28,83;0,00;21,75;21,82;19,56;19,62;
29.10.2009;15:42:13,0;28,01;30,44;28,83;0,00;21,73;21,82;19,58;19,62;
29.10.2009;15:42:13,0;28,01;30,44;28,83;0,00;21,73;21,82;19,58;19,65;
29.10.2009;15:42:14,0;28,01;30,44;28,83;0,00;21,73;21,82;19,58;19,62;
29.10.2009;15:42:14,0;28,01;30,44;28,83;0,00;21,73;21,82;19,58;19,62;
29.10.2009;15:42:14,0;28,01;30,44;28,83;0,00;21,73;21,82;19,58;19,62;
29.10.2009;15:42:14,0;28,01;30,44;28,83;0,00;21,73;21,82;19,58;19,62;
29.10.2009;15:42:14,0;28,01;30,44;28,83;0,00;21,73;21,82;19,58;19,62;
29.10.2009;15:42:14,0;28,01;30,44;28,83;0,00;21,73;21,82;19,58;19,62;
29.10.2009;15:42:14,0;28,01;30,44;28,83;0,00;21,73;21,82;19,58;19,65;
29.10.2009;15:42:14,0;28,01;30,44;28,83;0,00;21,73;21,82;19,58;19,62;
29.10.2009;15:42:15,0;28,01;30,44;28,83;0,00;21,75;21,82;19,58;19,62;
29.10.2009;15:42:15,0;28,01;30,44;28,83;0,00;21,73;21,82;19,58;19,62;
29.10.2009;15:42:15,0;28,01;30,44;28,83;0,00;21,73;21,82;19,58;19,62;
29.10.2009;15:42:15,0;28,01;30,44;28,83;0,00;21,73;21,82;19,58;19,65;
29.10.2009;15:42:15,0;28,01;30,44;28,83;0,00;21,73;21,82;19,58;19,62;
29.10.2009;15:42:15,0;28,01;30,44;28,83;0,00;21,73;21,82;19,58;19,65;
29.10.2009;15:42:15,0;28,01;30,44;28,83;0,00;21,73;21,82;19,58;19,65;
29.10.2009;15:42:15,0;28,01;30,44;28,83;0,00;21,73;21,82;19,58;19,65;
29.10.2009;15:42:15,0;28,01;30,44;28,83;0,00;21,73;21,82;19,58;19,62;
29.10.2009;15:42:15,0;28,01;30,44;28,83;0,00;21,73;21,82;19,58;19,65;
29.10.2009;15:42:15,0;28,01;30,44;28,83;0,00;21,73;21,82;19,58;19,62;
29.10.2009;15:42:15,0;28,01;30,44;28,83;0,00;21,73;21,82;19,58;19,65;
29.10.2009;15:42:16,0;28,01;30,44;28,83;0,00;21,73;21,82;19,58;19,65;
29.10.2009;15:42:16,0;28,01;30,44;28,83;0,00;21,73;21,82;19,58;19,65;
29.10.2009;15:42:16,0;28,01;30,44;28,83;0,00;21,73;21,82;19,58;19,65;
29.10.2009;15:42:16,0;28,01;30,44;28,83;0,00;21,73;21,82;19,58;19,65;
29.10.2009;15:42:16,0;28,01;30,44;28,83;0,00;21,73;21,82;19,58;19,62;
29.10.2009;15:42:16,0;28,01;30,44;28,83;0,00;21,73;21,82;19,58;19,65;
29.10.2009;15:42:16,0;28,01;30,44;28,83;0,00;21,73;21,82;19,58;19,65;
29.10.2009;15:42:16,0;28,01;30,44;28,83;0,00;21,75;21,82;19,58;19,62;
29.10.2009;15:42:17,0;28,01;30,44;28,83;0,00;21,73;21,82;19,58;19,65;
29.10.2009;15:42:17,0;28,01;30,44;28,83;0,00;21,73;21,82;19,58;19,65;
29.10.2009;15:42:17,0;28,01;30,44;28,83;0,00;21,73;21,82;19,58;19,65;
29.10.2009;15:42:17,0;28,01;30,44;28,83;0,00;21,73;21,82;19,58;19,65;
29.10.2009;15:42:17,0;28,01;30,44;28,83;0,00;21,73;21,82;19,58;19,62;
29.10.2009;15:42:17,0;28,01;30,44;28,83;0,00;21,73;21,82;19,58;19,65;
29.10.2009;15:42:17,0;28,01;30,44;28,83;0,00;21,73;21,82;19,58;19,65;
29.10.2009;15:42:17,0;28,01;30,44;28,83;0,00;21,73;21,82;19,58;19,65;
29.10.2009;15:42:17,0;28,01;30,44;28,83;0,00;21,73;21,82;19,58;19,65;
29.10.2009;15:42:17,0;28,01;30,44;28,83;0,00;21,73;21,82;19,58;19,65;
29.10.2009;15:42:17,0;28,01;30,44;28,83;0,00;21,73;21,82;19,58;19,62;
29.10.2009;15:42:17,0;28,01;30,44;28,83;0,00;21,73;21,82;19,58;19,65;
29.10.2009;15:42:18,0;28,01;30,44;28,83;0,00;21,73;21,82;19,58;19,65;
29.10.2009;15:42:18,0;28,01;30,44;28,83;0,00;21,73;21,82;19,58;19,65;
29.10.2009;15:42:18,0;28,01;30,44;28,83;0,00;21,73;21,82;19,58;19,65;
29.10.2009;15:42:18,0;28,01;30,44;28,83;0,00;21,73;21,82;19,58;19,65;
29.10.2009;15:42:18,0;28,01;30,44;28,83;0,00;21,73;21,82;19,58;19,65;
29.10.2009;15:42:18,0;28,01;30,44;28,83;0,00;21,73;21,82;19,58;19,65;
29.10.2009;15:42:18,0;28,01;30,44;28,83;0,00;21,73;21,82;19,58;19,65;
29.10.2009;15:42:18,0;28,01;30,44;28,83;0,00;21,73;21,82;19,58;19,65;
29.10.2009;15:42:19,0;28,01;30,44;28,83;0,00;21,73;21,82;19,58;19,65;
29.10.2009;15:42:19,0;28,01;30,44;28,83;0,00;21,73;21,82;19,58;19,65;
29.10.2009;15:42:19,0;28,01;30,44;28,83;0,00;21,73;21,82;19,58;19,65;
29.10.2009;15:42:19,0;28,01;30,44;28,83;0,00;21,73;21,82;19,58;19,65;
29.10.2009;15:42:19,0;28,01;30,44;28,83;0,00;21,73;21,82;19,58;19,65;
29.10.2009;15:42:19,0;28,01;30,44;28,83;0,00;21,73;21,82;19,58;19,65;
29.10.2009;15:42:19,0;28,01;30,44;28,83;0,00;21,73;21,82;19,58;19,65;
29.10.2009;15:42:19,0;28,01;30,44;28,83;0,00;21,73;21,82;19,58;19,65;
29.10.2009;15:42:19,0;28,01;30,44;28,83;0,00;21,73;21,82;19,58;19,65;
29.10.2009;15:42:19,0;28,01;30,44;28,83;0,00;21,73;21,82;19,58;19,65;
29.10.2009;15:42:19,0;28,01;30,44;28,83;0,00;21,73;21,82;19,58;19,65;
29.10.2009;15:42:19,0;28,01;30,44;28,83;0,00;21,73;21,82;19,58;19,65;
29.10.2009;15:42:20,0;28,01;30,44;28,83;0,00;21,73;21,82;19,58;19,65;
29.10.2009;15:42:20,0;28,01;30,44;28,83;0,00;21,73;21,82;19,58;19,65;
29.10.2009;15:42:20,0;28,01;30,44;28,83;0,00;21,73;21,82;19,58;19,65;
29.10.2009;15:42:20,0;28,01;30,44;28,83;0,00;21,73;21,82;19,58;19,65;
29.10.2009;15:42:20,0;28,01;30,44;28,83;0,00;21,73;21,82;19,58;19,65;
29.10.2009;15:42:20,0;28,01;30,44;28,83;0,00;21,73;21,82;19,58;19,65;
29.10.2009;15:42:20,0;28,01;30,44;28,83;0,00;21,75;21,82;19,58;19,65;
29.10.2009;15:42:20,0;28,01;30,44;28,83;0,00;21,75;21,82;19,58;19,65;
29.10.2009;15:42:21,0;28,01;30,44;28,83;0,00;21,73;21,82;19,58;19,65;
29.10.2009;15:42:21,0;28,01;30,44;28,83;0,00;21,75;21,82;19,58;19,65;
29.10.2009;15:42:21,0;28,01;30,44;28,83;0,00;21,73;21,82;19,58;19,65;
29.10.2009;15:42:21,0;28,01;30,44;28,83;0,00;21,75;21,82;19,58;19,65;
29.10.2009;15:42:21,0;28,01;30,44;28,83;0,00;21,73;21,82;19,58;19,65;
29.10.2009;15:42:21,0;28,01;30,44;28,83;0,00;21,73;21,82;19,58;19,65;
29.10.2009;15:42:21,0;28,01;30,44;28,83;0,00;21,73;21,82;19,58;19,65;
29.10.2009;15:42:21,0;28,01;30,44;28,83;0,00;21,73;21,82;19,58;19,65;
29.10.2009;15:42:21,0;28,01;30,44;28,83;0,00;21,73;21,82;19,58;19,65;
29.10.2009;15:42:21,0;28,01;30,44;28,83;0,00;21,73;21,82;19,58;19,65;
29.10.2009;15:42:21,0;28,01;30,44;28,83;0,00;21,75;21,82;19,58;19,65;
29.10.2009;15:42:21,0;28,01;30,44;28,83;0,00;21,73;21,82;19,58;19,65;
29.10.2009;15:42:22,0;28,01;30,44;28,83;0,00;21,75;21,82;19,58;19,65;
29.10.2009;15:42:22,0;28,01;30,44;28,83;0,00;21,73;21,82;19,58;19,65;
29.10.2009;15:42:22,0;28,01;30,44;28,83;0,00;21,73;21,82;19,58;19,65;
29.10.2009;15:42:22,0;28,01;30,44;28,83;0,00;21,75;21,82;19,58;19,65;
29.10.2009;15:42:22,0;28,01;30,44;28,83;0,00;21,75;21,82;19,61;19,65;
29.10.2009;15:42:22,0;28,01;30,44;28,83;0,00;21,73;21,82;19,58;19,65;
29.10.2009;15:42:22,0;28,01;30,44;28,83;0,00;21,73;21,82;19,58;19,65;
29.10.2009;15:42:22,0;28,01;30,44;28,83;0,00;21,73;21,82;19,58;19,65;
29.10.2009;15:42:23,0;28,01;30,44;28,83;0,00;21,75;21,82;19,58;19,65;
29.10.2009;15:42:23,0;28,01;30,44;28,83;0,00;21,73;21,82;19,58;19,65;
29.10.2009;15:42:23,0;28,01;30,44;28,83;0,00;21,73;21,82;19,58;19,65;
29.10.2009;15:42:23,0;28,01;30,44;28,83;0,00;21,73;21,82;19,58;19,65;
29.10.2009;15:42:23,0;28,01;30,44;28,83;0,00;21,73;21,82;19,61;19,65;
29.10.2009;15:42:23,0;28,01;30,44;28,83;0,00;21,75;21,82;19,58;19,65;
29.10.2009;15:42:23,0;28,01;30,44;28,83;0,00;21,75;21,82;19,61;19,65;
29.10.2009;15:42:23,0;28,01;30,44;28,83;0,00;21,75;21,82;19,61;19,65;
29.10.2009;15:42:23,0;28,01;30,44;28,83;0,00;21,73;21,82;19,58;19,65;
29.10.2009;15:42:23,0;28,01;30,44;28,83;0,00;21,73;21,82;19,61;19,65;
29.10.2009;15:42:23,0;28,01;30,44;28,83;0,00;21,75;21,82;19,58;19,65;
29.10.2009;15:42:23,0;28,01;30,44;28,83;0,00;21,73;21,82;19,61;19,65;
29.10.2009;15:42:24,0;28,01;30,44;28,83;0,00;21,73;21,82;19,58;19,65;
29.10.2009;15:42:24,0;28,01;30,44;28,83;0,00;21,73;21,82;19,61;19,65;
29.10.2009;15:42:24,0;28,01;30,44;28,83;0,00;21,73;21,82;19,61;19,65;
29.10.2009;15:42:24,0;28,01;30,44;28,83;0,00;21,73;21,82;19,61;19,65;
29.10.2009;15:42:24,0;28,01;30,44;28,83;0,00;21,73;21,82;19,61;19,65;
29.10.2009;15:42:24,0;28,01;30,44;28,83;0,00;21,73;21,82;19,61;19,65;
29.10.2009;15:42:24,0;28,01;30,44;28,83;0,00;21,75;21,82;19,61;19,65;
29.10.2009;15:42:24,0;28,01;30,44;28,83;0,00;21,73;21,82;19,58;19,65;
29.10.2009;15:42:25,0;28,01;30,44;28,83;0,00;21,73;21,82;19,58;19,65;
29.10.2009;15:42:25,0;28,01;30,44;28,83;0,00;21,73;21,82;19,58;19,65;
29.10.2009;15:42:25,0;28,01;30,44;28,83;0,00;21,75;21,82;19,61;19,65;
29.10.2009;15:42:25,0;28,01;30,44;28,83;0,00;21,73;21,82;19,61;19,65;
29.10.2009;15:42:25,0;28,01;30,44;28,83;0,00;21,73;21,82;19,61;19,65;
29.10.2009;15:42:25,0;28,01;30,44;28,83;0,00;21,73;21,82;19,58;19,65;
29.10.2009;15:42:25,0;28,01;30,44;28,83;0,00;21,75;21,82;19,61;19,65;
29.10.2009;15:42:25,0;28,01;30,44;28,83;0,00;21,73;21,82;19,58;19,65;
29.10.2009;15:42:25,0;28,01;30,44;28,83;0,00;21,73;21,82;19,61;19,65;
29.10.2009;15:42:25,0;28,01;30,44;28,83;0,00;21,73;21,82;19,61;19,65;
29.10.2009;15:42:25,0;28,01;30,44;28,83;0,00;21,73;21,82;19,61;19,65;
29.10.2009;15:42:25,0;28,01;30,44;28,83;0,00;21,73;21,82;19,61;19,65;
29.10.2009;15:42:26,0;28,01;30,44;28,83;0,00;21,73;21,82;19,58;19,65;
29.10.2009;15:42:26,0;28,01;30,44;28,83;0,00;21,73;21,82;19,61;19,65;
29.10.2009;15:42:26,0;28,01;30,44;28,83;0,00;21,73;21,82;19,61;19,65;
29.10.2009;15:42:26,0;28,01;30,44;28,83;0,00;21,73;21,82;19,61;19,65;
29.10.2009;15:42:26,0;28,01;30,44;28,83;0,00;21,75;21,82;19,61;19,65;
29.10.2009;15:42:26,0;28,01;30,44;28,83;0,00;21,73;21,82;19,61;19,65;
29.10.2009;15:42:26,0;28,01;30,44;28,83;0,00;21,73;21,82;19,61;19,65;
29.10.2009;15:42:26,0;28,01;30,44;28,83;0,00;21,73;21,82;19,61;19,65;
29.10.2009;15:42:27,0;28,01;30,44;28,83;0,00;21,73;21,82;19,61;19,65;
29.10.2009;15:42:27,0;28,01;30,44;28,83;0,00;21,75;21,82;19,61;19,65;
29.10.2009;15:42:27,0;28,01;30,44;28,83;0,00;21,73;21,82;19,61;19,65;
29.10.2009;15:42:27,0;28,01;30,44;28,83;0,00;21,75;21,82;19,61;19,65;
29.10.2009;15:42:27,0;28,01;30,44;28,83;0,00;21,73;21,82;19,61;19,65;
29.10.2009;15:42:27,0;28,01;30,44;28,83;0,00;21,73;21,82;19,61;19,65;
29.10.2009;15:42:27,0;28,01;30,44;28,83;0,00;21,73;21,82;19,61;19,65;
29.10.2009;15:42:27,0;28,01;30,44;28,83;0,00;21,75;21,82;19,61;19,65;
29.10.2009;15:42:27,0;28,01;30,44;28,83;0,00;21,75;21,82;19,61;19,65;
29.10.2009;15:42:27,0;28,01;30,44;28,83;0,00;21,73;21,82;19,61;19,65;
29.10.2009;15:42:27,0;28,01;30,44;28,83;0,00;21,73;21,82;19,61;19,65;
29.10.2009;15:42:27,0;28,01;30,44;28,83;0,00;21,75;21,82;19,61;19,65;
29.10.2009;15:42:28,0;28,01;30,44;28,83;0,00;21,73;21,82;19,61;19,65;
29.10.2009;15:42:28,0;28,01;30,44;28,83;0,00;21,73;21,82;19,61;19,65;
29.10.2009;15:42:28,0;28,01;30,44;28,83;0,00;21,73;21,82;19,61;19,65;
29.10.2009;15:42:28,0;28,01;30,44;28,83;0,00;21,73;21,82;19,61;19,65;
29.10.2009;15:42:28,0;28,01;30,44;28,83;0,00;21,75;21,82;19,61;19,67;
29.10.2009;15:42:28,0;28,01;30,44;28,83;0,00;21,75;21,82;19,61;19,65;
29.10.2009;15:42:28,0;28,01;30,44;28,83;0,00;21,75;21,82;19,61;19,65;
29.10.2009;15:42:28,0;28,01;30,44;28,83;0,00;21,75;21,82;19,61;19,65;
29.10.2009;15:42:29,0;28,01;30,44;28,83;0,00;21,75;21,82;19,61;19,65;
29.10.2009;15:42:29,0;28,01;30,44;28,83;0,00;21,73;21,82;19,61;19,65;
29.10.2009;15:42:29,0;28,01;30,44;28,83;0,00;21,75;21,82;19,61;19,65;
29.10.2009;15:42:29,0;28,01;30,44;28,83;0,00;21,75;21,82;19,61;19,65;
29.10.2009;15:42:29,0;28,01;30,44;28,83;0,00;21,73;21,82;19,61;19,65;
29.10.2009;15:42:29,0;28,01;30,44;28,83;0,00;21,73;21,82;19,61;19,65;
29.10.2009;15:42:29,0;28,01;30,44;28,83;0,00;21,73;21,82;19,61;19,65;
29.10.2009;15:42:29,0;28,01;30,44;28,83;0,00;21,73;21,82;19,61;19,65;
29.10.2009;15:42:29,0;28,01;30,44;28,83;0,00;21,73;21,82;19,61;19,67;
29.10.2009;15:42:29,0;28,01;30,44;28,83;0,00;21,73;21,82;19,61;19,65;
29.10.2009;15:42:29,0;28,01;30,44;28,83;0,00;21,73;21,82;19,61;19,65;
29.10.2009;15:42:29,0;28,01;30,44;28,83;0,00;21,73;21,82;19,61;19,65;
29.10.2009;15:42:30,0;28,01;30,44;28,83;0,00;21,73;21,82;19,61;19,65;
29.10.2009;15:42:30,0;28,01;30,44;28,83;0,00;21,75;21,82;19,61;19,65;
29.10.2009;15:42:30,0;28,01;30,44;28,83;0,00;21,73;21,82;19,61;19,65;
29.10.2009;15:42:30,0;28,01;30,44;28,83;0,00;21,75;21,82;19,61;19,67;
29.10.2009;15:42:30,0;28,01;30,44;28,83;0,00;21,73;21,82;19,61;19,65;
29.10.2009;15:42:30,0;28,01;30,44;28,83;0,00;21,75;21,82;19,61;19,65;
29.10.2009;15:42:30,0;28,01;30,44;28,83;0,00;21,73;21,82;19,61;19,65;
29.10.2009;15:42:30,0;28,01;30,44;28,83;0,00;21,75;21,82;19,61;19,67;
29.10.2009;15:42:31,0;28,01;30,44;28,83;0,00;21,75;21,82;19,61;19,67;
29.10.2009;15:42:31,0;28,01;30,44;28,83;0,00;21,73;21,82;19,61;19,65;
29.10.2009;15:42:31,0;28,01;30,44;28,83;0,00;21,73;21,82;19,61;19,67;
29.10.2009;15:42:31,0;28,01;30,44;28,83;0,00;21,73;21,82;19,61;19,65;
29.10.2009;15:42:31,0;28,01;30,44;28,83;0,00;21,73;21,82;19,61;19,67;
29.10.2009;15:42:31,0;28,01;30,44;28,83;0,00;21,75;21,82;19,61;19,65;
29.10.2009;15:42:31,0;28,01;30,44;28,83;0,00;21,75;21,82;19,61;19,65;
29.10.2009;15:42:31,0;28,01;30,44;28,83;0,00;21,75;21,82;19,61;19,65;
29.10.2009;15:42:31,0;28,01;30,44;28,83;0,00;21,73;21,82;19,61;19,67;
29.10.2009;15:42:31,0;28,01;30,44;28,83;0,00;21,75;21,82;19,61;19,67;
29.10.2009;15:42:31,0;28,01;30,44;28,83;0,00;21,75;21,82;19,61;19,67;
29.10.2009;15:42:31,0;28,01;30,44;28,83;0,00;21,73;21,82;19,61;19,65;
29.10.2009;15:42:32,0;28,01;30,44;28,83;0,00;21,75;21,82;19,61;19,67;
29.10.2009;15:42:32,0;28,01;30,44;28,83;0,00;21,73;21,82;19,61;19,67;
29.10.2009;15:42:32,0;28,01;30,44;28,83;0,00;21,75;21,82;19,61;19,67;
29.10.2009;15:42:32,0;28,01;30,44;28,83;0,00;21,75;21,82;19,61;19,67;
29.10.2009;15:42:32,0;28,01;30,44;28,83;0,00;21,73;21,82;19,61;19,67;
29.10.2009;15:42:32,0;28,01;30,44;28,83;0,00;21,73;21,82;19,61;19,67;
29.10.2009;15:42:32,0;28,01;30,44;28,83;0,00;21,75;21,82;19,61;19,67;
29.10.2009;15:42:32,0;28,01;30,44;28,83;0,00;21,73;21,82;19,61;19,65;
29.10.2009;15:42:33,0;28,01;30,44;28,83;0,00;21,75;21,82;19,61;19,67;
29.10.2009;15:42:33,0;28,01;30,44;28,83;0,00;21,75;21,82;19,61;19,65;
29.10.2009;15:42:33,0;28,01;30,44;28,83;0,00;21,73;21,82;19,61;19,67;
29.10.2009;15:42:33,0;28,01;30,44;28,83;0,00;21,75;21,82;19,61;19,67;
29.10.2009;15:42:33,0;28,01;30,44;28,83;0,00;21,75;21,82;19,61;19,67;
29.10.2009;15:42:33,0;28,01;30,44;28,83;0,00;21,75;21,82;19,61;19,67;
29.10.2009;15:42:33,0;28,01;30,44;28,83;0,00;21,75;21,82;19,61;19,67;
29.10.2009;15:42:33,0;28,01;30,44;28,83;0,00;21,73;21,82;19,61;19,65;
29.10.2009;15:42:33,0;28,01;30,44;28,83;0,00;21,73;21,82;19,61;19,67;
29.10.2009;15:42:33,0;28,01;30,44;28,83;0,00;21,75;21,82;19,63;19,67;
29.10.2009;15:42:33,0;28,01;30,44;28,83;0,00;21,73;21,82;19,61;19,67;
29.10.2009;15:42:33,0;28,01;30,44;28,83;0,00;21,73;21,82;19,61;19,67;
29.10.2009;15:42:34,0;28,01;30,44;28,83;0,00;21,75;21,82;19,61;19,67;
29.10.2009;15:42:34,0;28,01;30,44;28,83;0,00;21,75;21,82;19,61;19,65;
29.10.2009;15:42:34,0;28,01;30,44;28,83;0,00;21,75;21,82;19,61;19,67;
29.10.2009;15:42:34,0;28,01;30,44;28,83;0,00;21,73;21,82;19,61;19,67;
29.10.2009;15:42:34,0;28,01;30,44;28,83;0,00;21,73;21,82;19,61;19,67;
29.10.2009;15:42:34,0;28,01;30,44;28,83;0,00;21,75;21,82;19,61;19,67;
29.10.2009;15:42:34,0;28,01;30,44;28,83;0,00;21,73;21,82;19,61;19,67;
29.10.2009;15:42:34,0;28,01;30,44;28,83;0,00;21,73;21,82;19,61;19,67;
29.10.2009;15:42:35,0;28,01;30,44;28,83;0,00;21,73;21,82;19,61;19,67;
29.10.2009;15:42:35,0;28,01;30,44;28,83;0,00;21,75;21,82;19,61;19,67;
29.10.2009;15:42:35,0;28,01;30,44;28,83;0,00;21,75;21,82;19,61;19,65;
29.10.2009;15:42:35,0;28,01;30,44;28,83;0,00;21,75;21,82;19,61;19,67;
29.10.2009;15:42:35,0;28,01;30,44;28,83;0,00;21,73;21,82;19,61;19,67;
29.10.2009;15:42:35,0;28,01;30,44;28,83;0,00;21,75;21,82;19,61;19,67;
29.10.2009;15:42:35,0;28,01;30,44;28,83;0,00;21,73;21,82;19,61;19,67;
29.10.2009;15:42:35,0;28,01;30,44;28,83;0,00;21,73;21,82;19,61;19,65;
29.10.2009;15:42:35,0;28,01;30,44;28,83;0,00;21,73;21,82;19,63;19,65;
29.10.2009;15:42:35,0;28,01;30,44;28,83;0,00;21,75;21,82;19,61;19,67;
29.10.2009;15:42:35,0;28,01;30,44;28,83;0,00;21,75;21,82;19,61;19,65;
29.10.2009;15:42:35,0;28,01;30,44;28,83;0,00;21,75;21,82;19,61;19,65;
29.10.2009;15:42:36,0;28,01;30,44;28,83;0,00;21,73;21,82;19,63;19,67;
29.10.2009;15:42:36,0;28,01;30,44;28,83;0,00;21,73;21,82;19,61;19,67;
29.10.2009;15:42:36,0;28,01;30,44;28,83;0,00;21,75;21,82;19,61;19,67;
29.10.2009;15:42:36,0;28,01;30,44;28,83;0,00;21,73;21,82;19,61;19,67;
29.10.2009;15:42:36,0;28,01;30,44;28,83;0,00;21,73;21,82;19,61;19,65;
29.10.2009;15:42:36,0;28,01;30,44;28,83;0,00;21,73;21,82;19,63;19,67;
29.10.2009;15:42:36,0;28,01;30,44;28,83;0,00;21,75;21,82;19,61;19,65;
29.10.2009;15:42:36,0;28,01;30,44;28,83;0,00;21,75;21,82;19,61;19,65;
29.10.2009;15:42:37,0;28,01;30,44;28,83;0,00;21,73;21,82;19,61;19,67;
29.10.2009;15:42:37,0;28,01;30,44;28,83;0,00;21,75;21,82;19,61;19,65;
29.10.2009;15:42:37,0;28,01;30,44;28,83;0,00;21,75;21,82;19,61;19,67;
29.10.2009;15:42:37,0;28,01;30,44;28,83;0,00;21,73;21,82;19,61;19,65;
29.10.2009;15:42:37,0;28,01;30,44;28,83;0,00;21,75;21,82;19,61;19,65;
29.10.2009;15:42:37,0;28,01;30,44;28,83;0,00;21,73;21,82;19,61;19,65;
29.10.2009;15:42:37,0;28,01;30,44;28,83;0,00;21,75;21,82;19,63;19,65;
29.10.2009;15:42:37,0;28,01;30,44;28,83;0,00;21,73;21,82;19,61;19,65;
29.10.2009;15:42:37,0;28,01;30,44;28,83;0,00;21,73;21,82;19,61;19,67;
29.10.2009;15:42:37,0;28,01;30,44;28,83;0,00;21,73;21,82;19,61;19,65;
29.10.2009;15:42:37,0;28,01;30,44;28,83;0,00;21,75;21,82;19,61;19,67;
29.10.2009;15:42:37,0;28,01;30,44;28,83;0,00;21,75;21,82;19,61;19,67;
29.10.2009;15:42:38,0;28,01;30,44;28,83;0,00;21,75;21,82;19,61;19,65;
29.10.2009;15:42:38,0;28,01;30,44;28,83;0,00;21,73;21,82;19,63;19,67;
29.10.2009;15:42:38,0;28,01;30,44;28,83;0,00;21,73;21,82;19,61;19,65;
29.10.2009;15:42:38,0;28,01;30,44;28,83;0,00;21,75;21,82;19,61;19,67;
29.10.2009;15:42:38,0;28,01;30,44;28,83;0,00;21,75;21,82;19,61;19,67;
29.10.2009;15:42:38,0;28,01;30,44;28,83;0,00;21,75;21,82;19,63;19,67;
29.10.2009;15:42:38,0;28,01;30,44;28,83;0,00;21,75;21,82;19,61;19,67;
29.10.2009;15:42:38,0;28,01;30,44;28,83;0,00;21,75;21,82;19,61;19,67;
29.10.2009;15:42:39,0;28,01;30,44;28,83;0,00;21,75;21,82;19,63;19,67;
29.10.2009;15:42:39,0;28,01;30,44;28,83;0,00;21,75;21,82;19,61;19,65;
29.10.2009;15:42:39,0;28,01;30,44;28,83;0,00;21,73;21,82;19,63;19,67;
29.10.2009;15:42:39,0;28,01;30,44;28,83;0,00;21,73;21,82;19,63;19,67;
29.10.2009;15:42:39,0;28,01;30,44;28,83;0,00;21,73;21,82;19,61;19,67;
29.10.2009;15:42:39,0;28,01;30,44;28,83;0,00;21,73;21,82;19,63;19,65;
29.10.2009;15:42:39,0;28,01;30,44;28,83;0,00;21,75;21,82;19,61;19,67;
29.10.2009;15:42:39,0;28,01;30,44;28,83;0,00;21,75;21,82;19,63;19,67;
29.10.2009;15:42:39,0;28,01;30,44;28,83;0,00;21,75;21,82;19,61;19,65;
29.10.2009;15:42:39,0;28,01;30,44;28,83;0,00;21,75;21,82;19,63;19,65;
29.10.2009;15:42:39,0;28,01;30,44;28,83;0,00;21,75;21,82;19,63;19,67;
29.10.2009;15:42:39,0;28,01;30,44;28,83;0,00;21,73;21,82;19,61;19,67;
29.10.2009;15:42:40,0;28,01;30,44;28,83;0,00;21,75;21,82;19,63;19,67;
29.10.2009;15:42:40,0;28,01;30,44;28,83;0,00;21,75;21,82;19,63;19,67;
29.10.2009;15:42:40,0;28,01;30,44;28,83;0,00;21,75;21,82;19,63;19,65;
29.10.2009;15:42:40,0;28,01;30,44;28,83;0,00;21,75;21,82;19,63;19,65;
29.10.2009;15:42:40,0;28,01;30,44;28,83;0,00;21,75;21,82;19,61;19,65;
29.10.2009;15:42:40,0;28,01;30,44;28,83;0,00;21,75;21,85;19,63;19,65;
29.10.2009;15:42:40,0;28,01;30,44;28,83;0,00;21,73;21,82;19,63;19,65;
29.10.2009;15:42:40,0;28,01;30,44;28,83;0,00;21,75;21,82;19,61;19,65;
29.10.2009;15:42:41,0;28,01;30,44;28,83;0,00;21,75;21,82;19,63;19,67;
29.10.2009;15:42:41,0;28,01;30,44;28,83;0,00;21,73;21,82;19,63;19,67;
29.10.2009;15:42:41,0;28,01;30,44;28,83;0,00;21,73;21,82;19,63;19,65;
29.10.2009;15:42:41,0;28,01;30,44;28,83;0,00;21,75;21,82;19,63;19,67;
29.10.2009;15:42:41,0;28,01;30,44;28,83;0,00;21,73;21,82;19,63;19,65;
29.10.2009;15:42:41,0;28,01;30,44;28,83;0,00;21,73;21,82;19,63;19,65;
29.10.2009;15:42:41,0;28,01;30,44;28,83;0,00;21,75;21,82;19,63;19,67;
29.10.2009;15:42:41,0;28,01;30,44;28,83;0,00;21,75;21,82;19,63;19,67;
29.10.2009;15:42:41,0;28,01;30,44;28,83;0,00;21,75;21,82;19,63;19,65;
29.10.2009;15:42:41,0;28,01;30,44;28,83;0,00;21,75;21,82;19,63;19,65;
29.10.2009;15:42:41,0;28,01;30,44;28,83;0,00;21,73;21,82;19,63;19,65;
29.10.2009;15:42:41,0;28,01;30,44;28,83;0,00;21,73;21,82;19,63;19,67;
29.10.2009;15:42:42,0;28,01;30,44;28,83;0,00;21,75;21,82;19,63;19,65;
29.10.2009;15:42:42,0;28,01;30,44;28,83;0,00;21,75;21,85;19,63;19,65;
29.10.2009;15:42:42,0;28,01;30,44;28,83;0,00;21,75;21,82;19,63;19,65;
29.10.2009;15:42:42,0;28,01;30,44;28,83;0,00;21,75;21,82;19,63;19,65;
29.10.2009;15:42:42,0;28,01;30,44;28,83;0,00;21,75;21,82;19,63;19,65;
29.10.2009;15:42:42,0;28,01;30,44;28,83;0,00;21,75;21,82;19,63;19,65;
29.10.2009;15:42:42,0;28,01;30,44;28,83;0,00;21,73;21,82;19,63;19,67;
29.10.2009;15:42:42,0;28,01;30,44;28,83;0,00;21,75;21,82;19,63;19,67;
29.10.2009;15:42:43,0;28,01;30,44;28,83;0,00;21,75;21,82;19,63;19,67;
29.10.2009;15:42:43,0;28,01;30,44;28,83;0,00;21,73;21,82;19,61;19,65;
29.10.2009;15:42:43,0;28,01;30,44;28,83;0,00;21,75;21,82;19,63;19,65;
29.10.2009;15:42:43,0;28,01;30,44;28,83;0,00;21,75;21,82;19,63;19,65;
29.10.2009;15:42:43,0;28,01;30,44;28,83;0,00;21,73;21,82;19,63;19,65;
29.10.2009;15:42:43,0;28,01;30,44;28,83;0,00;21,75;21,82;19,63;19,67;
29.10.2009;15:42:43,0;28,01;30,44;28,83;0,00;21,75;21,82;19,63;19,67;
29.10.2009;15:42:43,0;28,01;30,44;28,83;0,00;21,73;21,82;19,63;19,67;
29.10.2009;15:42:43,0;28,01;30,44;28,83;0,00;21,75;21,85;19,63;19,65;
29.10.2009;15:42:43,0;28,01;30,44;28,83;0,00;21,75;21,82;19,63;19,67;
29.10.2009;15:42:43,0;28,01;30,44;28,83;0,00;21,73;21,82;19,63;19,65;
29.10.2009;15:42:43,0;28,01;30,44;28,83;0,00;21,73;21,82;19,63;19,67;
29.10.2009;15:42:44,0;28,01;30,44;28,83;0,00;21,75;21,82;19,63;19,67;
29.10.2009;15:42:44,0;28,01;30,44;28,83;0,00;21,75;21,82;19,63;19,67;
29.10.2009;15:42:44,0;28,01;30,44;28,83;0,00;21,73;21,82;19,63;19,65;
29.10.2009;15:42:44,0;28,01;30,44;28,83;0,00;21,73;21,82;19,63;19,67;
29.10.2009;15:42:44,0;28,01;30,44;28,83;0,00;21,75;21,82;19,63;19,67;
29.10.2009;15:42:44,0;28,01;30,44;28,83;0,00;21,73;21,82;19,63;19,65;
29.10.2009;15:42:44,0;28,01;30,44;28,83;0,00;21,75;21,82;19,63;19,65;
29.10.2009;15:42:44,0;28,01;30,44;28,83;0,00;21,73;21,82;19,63;19,65;
29.10.2009;15:42:45,0;28,01;30,44;28,83;0,00;21,73;21,82;19,63;19,65;
29.10.2009;15:42:45,0;28,01;30,44;28,83;0,00;21,73;21,82;19,63;19,67;
29.10.2009;15:42:45,0;28,01;30,44;28,83;0,00;21,75;21,82;19,63;19,65;
29.10.2009;15:42:45,0;28,01;30,44;28,83;0,00;21,75;21,82;19,63;19,67;
29.10.2009;15:42:45,0;28,01;30,44;28,83;0,00;21,75;21,82;19,63;19,67;
29.10.2009;15:42:45,0;28,01;30,44;28,83;0,00;21,75;21,82;19,63;19,65;
29.10.2009;15:42:45,0;28,01;30,44;28,83;0,00;21,75;21,82;19,63;19,67;
29.10.2009;15:42:45,0;28,01;30,44;28,83;0,00;21,75;21,82;19,63;19,67;
29.10.2009;15:42:45,0;28,01;30,44;28,83;0,00;21,75;21,82;19,63;19,67;
29.10.2009;15:42:45,0;28,01;30,44;28,83;0,00;21,75;21,82;19,63;19,65;
29.10.2009;15:42:45,0;28,01;30,44;28,83;0,00;21,73;21,82;19,63;19,67;
29.10.2009;15:42:45,0;28,01;30,44;28,83;0,00;21,75;21,82;19,63;19,67;
29.10.2009;15:42:46,0;28,01;30,44;28,83;0,00;21,75;21,82;19,63;19,67;
29.10.2009;15:42:46,0;27,54;29,93;28,37;0,00;21,75;21,82;19,63;19,67;
29.10.2009;15:42:46,0;28,01;30,44;28,83;0,00;21,75;21,82;19,63;19,67;
29.10.2009;15:42:46,0;28,01;30,44;28,83;0,00;21,75;21,82;19,63;19,67;
29.10.2009;15:42:46,0;28,01;30,44;28,83;0,00;21,75;21,82;19,63;19,67;
29.10.2009;15:42:46,0;28,01;30,44;28,83;0,00;21,75;21,82;19,63;19,67;
29.10.2009;15:42:46,0;28,01;30,44;28,83;0,00;21,75;21,82;19,63;19,67;
29.10.2009;15:42:46,0;28,01;30,44;28,83;0,00;21,73;21,82;19,63;19,67;
29.10.2009;15:42:47,0;28,01;30,44;28,83;0,00;21,75;21,82;19,63;19,67;
29.10.2009;15:42:47,0;28,01;30,44;28,83;0,00;21,75;21,82;19,63;19,67;
29.10.2009;15:42:47,0;28,01;30,44;28,83;0,00;21,75;21,82;19,63;19,67;
29.10.2009;15:42:47,0;27,70;30,08;28,50;0,00;21,75;21,85;19,63;19,67;
29.10.2009;15:42:47,0;28,01;30,44;28,83;0,00;21,75;21,82;19,63;19,67;
29.10.2009;15:42:47,0;28,01;30,44;28,83;0,00;21,75;21,82;19,63;19,67;
29.10.2009;15:42:47,0;28,01;30,44;28,83;0,00;21,73;21,82;19,63;19,67;
29.10.2009;15:42:47,0;28,01;30,44;28,83;0,00;21,75;21,82;19,63;19,65;
29.10.2009;15:42:47,0;28,01;30,44;28,83;0,00;21,73;21,82;19,63;19,67;
29.10.2009;15:42:47,0;28,01;30,44;28,83;0,00;21,75;21,82;19,63;19,67;
29.10.2009;15:42:47,0;28,01;30,44;28,83;0,00;21,75;21,82;19,63;19,67;
29.10.2009;15:42:47,0;28,01;30,44;28,83;0,00;21,75;21,82;19,63;19,67;
29.10.2009;15:42:48,0;28,01;30,44;28,83;0,00;21,75;21,82;19,63;19,67;
29.10.2009;15:42:48,0;27,85;30,26;28,66;0,00;21,75;21,82;19,63;19,67;
29.10.2009;15:42:48,0;28,01;30,44;28,83;0,00;21,75;21,82;19,63;19,67;
29.10.2009;15:42:48,0;28,01;30,44;28,83;0,00;21,75;21,82;19,63;19,67;
29.10.2009;15:42:48,0;28,01;30,44;28,83;0,00;21,75;21,82;19,63;19,67;
29.10.2009;15:42:48,0;28,01;30,44;28,83;0,00;21,73;21,82;19,63;19,67;
29.10.2009;15:42:48,0;28,01;30,44;28,83;0,00;21,75;21,82;19,63;19,67;
29.10.2009;15:42:48,0;28,01;30,44;28,83;0,00;21,75;21,82;19,63;19,67;
29.10.2009;15:42:49,0;28,01;30,44;28,83;0,00;21,75;21,82;19,63;19,67;
29.10.2009;15:42:49,0;28,01;30,44;28,83;0,00;21,75;21,82;19,63;19,67;
29.10.2009;15:42:49,0;28,01;30,44;28,83;0,00;21,75;21,82;19,63;19,67;
29.10.2009;15:42:49,0;28,01;30,44;28,83;0,00;21,73;21,82;19,63;19,67;
29.10.2009;15:42:49,0;27,67;30,04;28,43;0,00;21,75;21,82;19,63;19,67;
29.10.2009;15:42:49,0;28,01;30,44;28,83;0,00;21,75;21,82;19,63;19,67;
29.10.2009;15:42:49,0;28,01;30,44;28,83;0,00;21,75;21,82;19,63;19,67;
29.10.2009;15:42:49,0;28,01;30,44;28,83;0,00;21,75;21,85;19,63;19,67;
29.10.2009;15:42:49,0;28,01;30,44;28,83;0,00;21,75;21,82;19,63;19,67;
29.10.2009;15:42:49,0;28,01;30,44;28,83;0,00;21,75;21,82;19,63;19,67;
29.10.2009;15:42:49,0;28,01;30,44;28,83;0,00;21,75;21,82;19,63;19,67;
29.10.2009;15:42:49,0;28,01;30,44;28,83;0,00;21,75;21,82;19,63;19,67;
29.10.2009;15:42:50,0;28,01;30,44;28,83;0,00;21,75;21,82;19,63;19,67;
29.10.2009;15:42:50,0;27,88;30,33;28,73;0,00;21,75;21,82;19,63;19,67;
29.10.2009;15:42:50,0;28,01;30,44;28,83;0,00;21,75;21,82;19,63;19,67;
29.10.2009;15:42:50,0;28,01;30,44;28,83;0,00;21,75;21,82;19,63;19,67;
29.10.2009;15:42:50,0;28,01;30,44;28,83;0,00;21,75;21,82;19,63;19,67;
29.10.2009;15:42:50,0;28,01;30,44;28,83;0,00;21,75;21,82;19,63;19,67;
29.10.2009;15:42:50,0;28,01;30,44;28,83;0,00;21,75;21,82;19,63;19,67;
29.10.2009;15:42:50,0;28,01;30,44;28,83;0,00;21,73;21,82;19,63;19,67;
29.10.2009;15:42:51,0;28,01;30,44;28,83;0,00;21,73;21,82;19,63;19,67;
29.10.2009;15:42:51,0;28,01;30,44;28,83;0,00;21,75;21,82;19,63;19,67;
29.10.2009;15:42:51,0;28,01;30,44;28,83;0,00;21,73;21,82;19,63;19,67;
29.10.2009;15:42:51,0;28,01;30,44;28,83;0,00;21,75;21,82;19,63;19,67;
29.10.2009;15:42:51,0;28,01;30,44;28,83;0,00;21,75;21,82;19,63;19,67;
29.10.2009;15:42:51,0;28,01;30,44;28,83;0,00;21,75;21,82;19,65;19,67;
29.10.2009;15:42:51,0;28,01;30,44;28,83;0,00;21,75;21,82;19,63;19,67;
29.10.2009;15:42:51,0;28,01;30,44;28,83;0,00;21,73;21,85;19,63;19,67;
29.10.2009;15:42:51,0;28,01;30,44;28,83;0,00;21,75;21,82;19,63;19,67;
29.10.2009;15:42:51,0;28,01;30,44;28,83;0,00;21,75;21,82;19,63;19,67;
29.10.2009;15:42:51,0;28,01;30,44;28,83;0,00;21,75;21,85;19,63;19,67;
29.10.2009;15:42:51,0;28,01;30,44;28,83;0,00;21,75;21,82;19,63;19,67;
29.10.2009;15:42:52,0;28,01;30,44;28,83;0,00;21,75;21,82;19,65;19,67;
29.10.2009;15:42:52,0;28,01;30,44;28,83;0,00;21,75;21,82;19,63;19,67;
29.10.2009;15:42:52,0;28,01;30,44;28,83;0,00;21,75;21,82;19,63;19,67;
29.10.2009;15:42:52,0;28,01;30,44;28,83;0,00;21,75;21,82;19,63;19,67;
29.10.2009;15:42:52,0;28,01;30,44;28,83;0,00;21,73;21,82;19,63;19,67;
29.10.2009;15:42:52,0;28,01;30,44;28,83;0,00;21,75;21,82;19,65;19,67;
29.10.2009;15:42:52,0;28,01;30,44;28,83;0,00;21,73;21,82;19,63;19,67;
29.10.2009;15:42:52,0;28,01;30,44;28,83;0,00;21,73;21,82;19,63;19,67;
29.10.2009;15:42:53,0;28,01;30,44;28,83;0,00;21,75;21,82;19,63;19,67;
29.10.2009;15:42:53,0;28,01;30,44;28,83;0,00;21,75;21,82;19,65;19,67;
29.10.2009;15:42:53,0;28,01;30,44;28,83;0,00;21,75;21,82;19,63;19,67;
29.10.2009;15:42:53,0;28,01;30,44;28,80;0,00;21,75;21,82;19,63;19,67;
29.10.2009;15:42:53,0;28,01;30,44;28,83;0,00;21,73;21,82;19,63;19,67;
29.10.2009;15:42:53,0;28,01;30,44;28,83;0,00;21,75;21,82;19,65;19,67;
29.10.2009;15:42:53,0;28,01;30,44;28,83;0,00;21,75;21,82;19,63;19,67;
29.10.2009;15:42:53,0;28,01;30,44;28,83;0,00;21,75;21,82;19,63;19,67;
29.10.2009;15:42:53,0;28,01;30,44;28,83;0,00;21,75;21,82;19,63;19,67;
29.10.2009;15:42:53,0;28,01;30,44;28,83;0,00;21,75;21,82;19,63;19,67;
29.10.2009;15:42:53,0;28,01;30,44;28,83;0,00;21,75;21,82;19,63;19,67;
29.10.2009;15:42:53,0;28,01;30,44;28,83;0,00;21,75;21,82;19,63;19,67;
29.10.2009;15:42:54,0;28,01;30,44;28,83;0,00;21,75;21,82;19,63;19,67;
29.10.2009;15:42:54,0;28,01;30,44;28,83;0,00;21,75;21,82;19,63;19,67;
29.10.2009;15:42:54,0;27,98;30,44;28,83;0,00;21,75;21,82;19,63;19,67;
29.10.2009;15:42:54,0;28,01;30,44;28,83;0,00;21,75;21,82;19,63;19,67;
29.10.2009;15:42:54,0;28,01;30,44;28,83;0,00;21,75;21,82;19,65;19,67;
29.10.2009;15:42:54,0;28,01;30,44;28,83;0,00;21,75;21,82;19,63;19,67;
29.10.2009;15:42:54,0;28,01;30,44;28,83;0,00;21,75;21,82;19,63;19,67;
29.10.2009;15:42:54,0;28,01;30,44;28,83;0,00;21,75;21,82;19,63;19,67;
29.10.2009;15:42:55,0;28,01;30,44;28,83;0,00;21,75;21,82;19,63;19,67;
29.10.2009;15:42:55,0;28,01;30,44;28,83;0,00;21,75;21,82;19,63;19,67;
29.10.2009;15:42:55,0;28,01;30,44;28,83;0,00;21,73;21,82;19,63;19,67;
29.10.2009;15:42:55,0;28,01;30,44;28,83;0,00;21,75;21,82;19,65;19,67;
29.10.2009;15:42:55,0;28,01;30,44;28,83;0,00;21,73;21,82;19,63;19,67;
29.10.2009;15:42:55,0;28,01;30,44;28,83;0,00;21,75;21,82;19,63;19,67;
29.10.2009;15:42:55,0;28,01;30,44;28,83;0,00;21,75;21,82;19,63;19,67;
29.10.2009;15:42:55,0;28,01;30,44;28,83;0,00;21,73;21,82;19,63;19,67;
29.10.2009;15:42:55,0;28,01;30,44;28,83;0,00;21,75;21,82;19,63;19,67;
29.10.2009;15:42:55,0;28,01;30,44;28,83;0,00;21,75;21,82;19,65;19,67;
29.10.2009;15:42:55,0;28,01;30,44;28,83;0,00;21,73;21,82;19,63;19,67;
29.10.2009;15:42:55,0;28,01;30,44;28,83;0,00;21,75;21,82;19,65;19,67;
29.10.2009;15:42:56,0;28,01;30,44;28,83;0,00;21,75;21,85;19,65;19,67;
29.10.2009;15:42:56,0;28,01;30,44;28,83;0,00;21,75;21,82;19,65;19,67;
29.10.2009;15:42:56,0;28,01;30,44;28,83;0,00;21,75;21,82;19,63;19,67;
29.10.2009;15:42:56,0;28,01;30,44;28,83;0,00;21,75;21,85;19,65;19,67;
29.10.2009;15:42:56,0;28,01;30,44;28,83;0,00;21,75;21,82;19,63;19,67;
29.10.2009;15:42:56,0;28,01;30,44;28,83;0,00;21,75;21,82;19,63;19,67;
29.10.2009;15:42:56,0;28,01;30,44;28,83;0,00;21,75;21,82;19,65;19,67;
29.10.2009;15:42:56,0;28,01;30,44;28,83;0,00;21,73;21,82;19,65;19,67;
29.10.2009;15:42:57,0;28,01;30,44;28,83;0,00;21,75;21,82;19,65;19,67;
29.10.2009;15:42:57,0;28,01;30,44;28,83;0,00;21,75;21,82;19,65;19,67;
29.10.2009;15:42:57,0;28,01;30,44;28,83;0,00;21,75;21,82;19,65;19,67;
29.10.2009;15:42:57,0;27,98;30,44;28,80;0,00;21,75;21,85;19,65;19,67;
29.10.2009;15:42:57,0;28,01;30,44;28,83;0,00;21,75;21,82;19,65;19,67;
29.10.2009;15:42:57,0;28,01;30,44;28,83;0,00;21,75;21,82;19,65;19,67;
29.10.2009;15:42:57,0;28,01;30,44;28,83;0,00;21,75;21,82;19,63;19,67;
29.10.2009;15:42:57,0;28,01;30,44;28,83;0,00;21,75;21,82;19,65;19,67;
29.10.2009;15:42:57,0;28,01;30,44;28,83;0,00;21,75;21,82;19,65;19,67;
29.10.2009;15:42:57,0;28,01;30,44;28,83;0,00;21,75;21,82;19,65;19,67;
29.10.2009;15:42:57,0;28,01;30,44;28,83;0,00;21,73;21,82;19,65;19,67;
29.10.2009;15:42:57,0;28,01;30,44;28,83;0,00;21,75;21,82;19,65;19,67;
29.10.2009;15:42:58,0;28,01;30,44;28,83;0,00;21,75;21,82;19,65;19,67;
29.10.2009;15:42:58,0;28,01;30,44;28,83;0,00;21,75;21,82;19,65;19,67;
29.10.2009;15:42:58,0;28,01;30,44;28,83;0,00;21,75;21,82;19,65;19,67;
29.10.2009;15:42:58,0;28,01;30,44;28,83;0,00;21,75;21,85;19,65;19,67;
29.10.2009;15:42:58,0;28,01;30,44;28,83;0,00;21,75;21,82;19,65;19,67;
29.10.2009;15:42:58,0;28,01;30,44;28,83;0,00;21,75;21,82;19,65;19,67;
29.10.2009;15:42:58,0;28,01;30,44;28,83;0,00;21,75;21,82;19,65;19,67;
29.10.2009;15:42:58,0;28,01;30,44;28,83;0,00;21,75;21,82;19,65;19,67;
29.10.2009;15:42:59,0;28,01;30,44;28,83;0,00;21,75;21,82;19,65;19,67;
29.10.2009;15:42:59,0;28,01;30,44;28,83;0,00;21,75;21,82;19,65;19,67;
29.10.2009;15:42:59,0;28,01;30,44;28,83;0,00;21,75;21,82;19,65;19,67;
29.10.2009;15:42:59,0;28,01;30,44;28,83;0,00;21,75;21,82;19,65;19,67;
29.10.2009;15:42:59,0;28,01;30,44;28,83;0,00;21,75;21,82;19,65;19,67;
29.10.2009;15:42:59,0;28,01;30,44;28,83;0,00;21,75;21,82;19,65;19,67;
29.10.2009;15:42:59,0;28,01;30,44;28,83;0,00;21,75;21,85;19,65;19,67;
29.10.2009;15:42:59,0;28,01;30,44;28,83;0,00;21,75;21,82;19,65;19,67;
29.10.2009;15:42:59,0;28,01;30,44;28,83;0,00;21,75;21,82;19,65;19,67;
29.10.2009;15:42:59,0;28,01;30,44;28,83;0,00;21,75;21,82;19,65;19,67;
29.10.2009;15:42:59,0;28,01;30,44;28,83;0,00;21,75;21,82;19,65;19,67;
29.10.2009;15:42:59,0;28,01;30,44;28,83;0,00;21,75;21,82;19,65;19,67;
29.10.2009;15:43:00,0;28,01;30,44;28,83;0,00;21,75;21,82;19,65;19,67;
29.10.2009;15:43:00,0;28,01;30,44;28,83;0,00;21,75;21,82;19,65;19,67;
29.10.2009;15:43:00,0;28,01;30,44;28,83;0,00;21,75;21,82;19,65;19,67;
29.10.2009;15:43:00,0;28,01;30,44;28,83;0,00;21,75;21,82;19,65;19,67;
29.10.2009;15:43:00,0;28,01;30,44;28,83;0,00;21,75;21,82;19,65;19,67;
29.10.2009;15:43:00,0;28,01;30,44;28,83;0,00;21,75;21,82;19,65;19,67;
29.10.2009;15:43:00,0;28,01;30,44;28,83;0,00;21,75;21,82;19,65;19,67;
29.10.2009;15:43:00,0;28,01;30,44;28,83;0,00;21,75;21,82;19,65;19,67;
29.10.2009;15:43:01,0;28,01;30,44;28,83;0,00;21,75;21,82;19,65;19,67;
29.10.2009;15:43:01,0;28,01;30,44;28,83;0,00;21,75;21,82;19,65;19,67;
29.10.2009;15:43:01,0;28,01;30,44;28,83;0,00;21,75;21,85;19,65;19,67;
29.10.2009;15:43:01,0;28,01;30,44;28,83;0,00;21,75;21,85;19,65;19,67;
29.10.2009;15:43:01,0;28,01;30,44;28,83;0,00;21,75;21,82;19,65;19,67;
29.10.2009;15:43:01,0;28,01;30,44;28,83;0,00;21,75;21,85;19,65;19,67;
29.10.2009;15:43:01,0;28,01;30,44;28,83;0,00;21,75;21,82;19,65;19,69;
29.10.2009;15:43:01,0;28,01;30,44;28,83;0,00;21,75;21,82;19,65;19,67;
29.10.2009;15:43:01,0;28,01;30,44;28,83;0,00;21,75;21,82;19,65;19,67;
29.10.2009;15:43:01,0;28,01;30,44;28,83;0,00;21,75;21,82;19,65;19,67;
29.10.2009;15:43:01,0;28,01;30,44;28,83;0,00;21,75;21,82;19,65;19,67;
29.10.2009;15:43:01,0;28,01;30,44;28,83;0,00;21,75;21,82;19,65;19,69;
29.10.2009;15:43:02,0;28,01;30,44;28,83;0,00;21,75;21,82;19,65;19,67;
29.10.2009;15:43:02,0;28,01;30,44;28,83;0,00;21,75;21,82;19,65;19,67;
29.10.2009;15:43:02,0;28,01;30,44;28,83;0,00;21,75;21,82;19,65;19,67;
29.10.2009;15:43:02,0;28,01;30,44;28,83;0,00;21,75;21,82;19,65;19,67;
29.10.2009;15:43:02,0;28,01;30,44;28,83;0,00;21,73;21,82;19,65;19,67;
29.10.2009;15:43:02,0;28,01;30,44;28,83;0,00;21,75;21,82;19,65;19,67;
29.10.2009;15:43:02,0;28,01;30,44;28,83;0,00;21,75;21,82;19,65;19,67;
29.10.2009;15:43:02,0;28,01;30,44;28,83;0,00;21,73;21,82;19,65;19,69;
29.10.2009;15:43:03,0;28,01;30,44;28,83;0,00;21,75;21,82;19,65;19,67;
29.10.2009;15:43:03,0;28,01;30,44;28,83;0,00;21,75;21,82;19,65;19,67;
29.10.2009;15:43:03,0;28,01;30,44;28,83;0,00;21,75;21,82;19,65;19,67;
29.10.2009;15:43:03,0;28,01;30,44;28,83;0,00;21,75;21,82;19,65;19,67;
29.10.2009;15:43:03,0;28,01;30,44;28,83;0,00;21,75;21,82;19,65;19,69;
29.10.2009;15:43:03,0;28,01;30,44;28,83;0,00;21,75;21,82;19,65;19,69;
29.10.2009;15:43:03,0;28,01;30,44;28,83;0,00;21,75;21,82;19,65;19,69;
29.10.2009;15:43:03,0;28,01;30,44;28,83;0,00;21,75;21,82;19,65;19,67;
29.10.2009;15:43:03,0;28,01;30,44;28,83;0,00;21,73;21,85;19,65;19,67;
29.10.2009;15:43:03,0;28,01;30,44;28,83;0,00;21,75;21,82;19,65;19,69;
29.10.2009;15:43:03,0;28,01;30,44;28,83;0,00;21,75;21,82;19,65;19,67;
29.10.2009;15:43:03,0;28,01;30,44;28,83;0,00;21,75;21,82;19,65;19,67;
29.10.2009;15:43:04,0;28,01;30,44;28,83;0,00;21,75;21,82;19,65;19,69;
29.10.2009;15:43:04,0;28,01;30,44;28,83;0,00;21,75;21,82;19,65;19,67;
29.10.2009;15:43:04,0;28,01;30,44;28,83;0,00;21,75;21,82;19,65;19,69;
29.10.2009;15:43:04,0;28,01;30,44;28,83;0,00;21,75;21,82;19,65;19,69;
29.10.2009;15:43:04,0;28,01;30,44;28,83;0,00;21,75;21,82;19,65;19,67;
29.10.2009;15:43:04,0;28,01;30,44;28,83;0,00;21,75;21,82;19,65;19,69;
29.10.2009;15:43:04,0;28,01;30,44;28,83;0,00;21,75;21,82;19,65;19,69;
29.10.2009;15:43:04,0;28,01;30,44;28,83;0,00;21,75;21,82;19,65;19,67;
29.10.2009;15:43:05,0;28,01;30,44;28,83;0,00;21,75;21,85;19,65;19,67;
29.10.2009;15:43:05,0;28,01;30,44;28,83;0,00;21,75;21,85;19,65;19,69;
29.10.2009;15:43:05,0;28,01;30,44;28,83;0,00;21,75;21,85;19,65;19,67;
29.10.2009;15:43:05,0;28,01;30,44;28,83;0,00;21,75;21,82;19,65;19,67;
29.10.2009;15:43:05,0;28,01;30,44;28,83;0,00;21,75;21,82;19,65;19,67;
29.10.2009;15:43:05,0;28,01;30,44;28,83;0,00;21,75;21,82;19,65;19,69;
29.10.2009;15:43:05,0;28,01;30,44;28,83;0,00;21,75;21,82;19,65;19,67;
29.10.2009;15:43:05,0;28,01;30,44;28,83;0,00;21,75;21,82;19,65;19,69;
29.10.2009;15:43:05,0;28,01;30,44;28,83;0,00;21,75;21,82;19,65;19,67;
29.10.2009;15:43:05,0;28,01;30,44;28,83;0,00;21,75;21,82;19,65;19,69;
29.10.2009;15:43:05,0;28,01;30,44;28,83;0,00;21,75;21,82;19,65;19,69;
29.10.2009;15:43:05,0;28,01;30,44;28,83;0,00;21,75;21,82;19,65;19,69;
29.10.2009;15:43:06,0;28,01;30,44;28,83;0,00;21,75;21,82;19,65;19,69;
29.10.2009;15:43:06,0;28,01;30,44;28,83;0,00;21,75;21,82;19,65;19,69;
29.10.2009;15:43:06,0;28,01;30,44;28,83;0,00;21,75;21,82;19,65;19,69;
29.10.2009;15:43:06,0;28,01;30,44;28,83;0,00;21,75;21,82;19,65;19,67;
29.10.2009;15:43:06,0;28,01;30,44;28,83;0,00;21,75;21,82;19,65;19,67;
29.10.2009;15:43:06,0;28,01;30,44;28,83;0,00;21,75;21,85;19,65;19,67;
29.10.2009;15:43:06,0;28,01;30,44;28,83;0,00;21,75;21,85;19,65;19,69;
29.10.2009;15:43:06,0;28,01;30,44;28,83;0,00;21,75;21,82;19,65;19,67;
29.10.2009;15:43:07,0;28,01;30,44;28,83;0,00;21,75;21,85;19,65;19,69;
29.10.2009;15:43:07,0;28,01;30,44;28,83;0,00;21,75;21,82;19,65;19,69;
29.10.2009;15:43:07,0;28,01;30,44;28,83;0,00;21,75;21,82;19,65;19,69;
29.10.2009;15:43:07,0;28,01;30,44;28,83;0,00;21,75;21,82;19,65;19,69;
29.10.2009;15:43:07,0;28,01;30,44;28,83;0,00;21,75;21,85;19,65;19,69;
29.10.2009;15:43:07,0;28,01;30,44;28,83;0,00;21,75;21,82;19,65;19,69;
29.10.2009;15:43:07,0;28,01;30,44;28,83;0,00;21,75;21,82;19,65;19,67;
29.10.2009;15:43:07,0;28,01;30,44;28,83;0,00;21,75;21,82;19,65;19,67;
29.10.2009;15:43:07,0;28,01;30,44;28,83;0,00;21,75;21,82;19,65;19,69;
29.10.2009;15:43:07,0;28,01;30,44;28,83;0,00;21,75;21,82;19,65;19,69;
29.10.2009;15:43:07,0;28,01;30,44;28,83;0,00;21,75;21,82;19,65;19,69;
29.10.2009;15:43:07,0;28,01;30,44;28,83;0,00;21,75;21,82;19,65;19,67;
29.10.2009;15:43:08,0;28,01;30,44;28,83;0,00;21,75;21,85;19,65;19,69;
29.10.2009;15:43:08,0;28,01;30,44;28,83;0,00;21,75;21,82;19,65;19,69;
29.10.2009;15:43:08,0;28,01;30,44;28,83;0,00;21,75;21,82;19,65;19,69;
29.10.2009;15:43:08,0;28,01;30,44;28,83;0,00;21,75;21,82;19,65;19,69;
29.10.2009;15:43:08,0;28,01;30,44;28,83;0,00;21,75;21,82;19,65;19,69;
29.10.2009;15:43:08,0;28,01;30,44;28,83;0,00;21,75;21,82;19,65;19,69;
29.10.2009;15:43:08,0;28,01;30,44;28,83;0,00;21,75;21,82;19,65;19,69;
29.10.2009;15:43:08,0;28,01;30,44;28,83;0,00;21,75;21,82;19,65;19,69;
29.10.2009;15:43:09,0;28,01;30,44;28,83;0,00;21,75;21,85;19,65;19,69;
29.10.2009;15:43:09,0;28,01;30,44;28,83;0,00;21,75;21,82;19,65;19,69;
29.10.2009;15:43:09,0;28,01;30,44;28,83;0,00;21,75;21,82;19,65;19,69;
29.10.2009;15:43:09,0;28,01;30,44;28,83;0,00;21,75;21,82;19,65;19,69;
29.10.2009;15:43:09,0;27,98;30,44;28,80;0,00;21,75;21,82;19,65;19,69;
29.10.2009;15:43:09,0;28,01;30,44;28,83;0,00;21,75;21,82;19,65;19,69;
29.10.2009;15:43:09,0;28,01;30,44;28,83;0,00;21,75;21,85;19,65;19,69;
29.10.2009;15:43:09,0;28,01;30,44;28,83;0,00;21,75;21,82;19,65;19,69;
29.10.2009;15:43:09,0;28,01;30,44;28,83;0,00;21,75;21,82;19,65;19,69;
29.10.2009;15:43:09,0;28,01;30,44;28,83;0,00;21,75;21,82;19,65;19,69;
29.10.2009;15:43:09,0;28,01;30,44;28,83;0,00;21,75;21,82;19,65;19,69;
29.10.2009;15:43:09,0;28,01;30,44;28,83;0,00;21,75;21,82;19,65;19,69;
29.10.2009;15:43:10,0;28,01;30,44;28,83;0,00;21,75;21,82;19,65;19,69;
29.10.2009;15:43:10,0;28,01;30,44;28,83;0,00;21,75;21,82;19,65;19,69;
29.10.2009;15:43:10,0;28,01;30,44;28,83;0,00;21,75;21,82;19,65;19,69;
29.10.2009;15:43:10,0;28,01;30,44;28,83;0,00;21,75;21,82;19,67;19,69;
29.10.2009;15:43:10,0;28,01;30,44;28,83;0,00;21,75;21,82;19,67;19,69;
29.10.2009;15:43:10,0;28,01;30,44;28,83;0,00;21,75;21,82;19,65;19,69;
29.10.2009;15:43:10,0;28,01;30,44;28,83;0,00;21,75;21,82;19,65;19,69;
29.10.2009;15:43:10,0;28,01;30,44;28,83;0,00;21,75;21,82;19,65;19,69;
29.10.2009;15:43:11,0;28,01;30,44;28,83;0,00;21,75;21,82;19,65;19,69;
29.10.2009;15:43:11,0;28,01;30,44;28,83;0,00;21,75;21,85;19,65;19,69;
29.10.2009;15:43:11,0;28,01;30,44;28,83;0,00;21,75;21,82;19,65;19,69;
29.10.2009;15:43:11,0;28,01;30,44;28,83;0,00;21,75;21,82;19,67;19,69;
29.10.2009;15:43:11,0;28,01;30,44;28,83;0,00;21,75;21,82;19,65;19,69;
29.10.2009;15:43:11,0;28,01;30,44;28,83;0,00;21,75;21,82;19,65;19,69;
29.10.2009;15:43:11,0;28,01;30,44;28,83;0,00;21,75;21,85;19,67;19,69;
29.10.2009;15:43:11,0;28,01;30,44;28,83;0,00;21,75;21,85;19,65;19,69;
29.10.2009;15:43:11,0;28,01;30,44;28,83;0,00;21,75;21,82;19,65;19,69;
29.10.2009;15:43:11,0;28,01;30,44;28,83;0,00;21,75;21,82;19,65;19,69;
29.10.2009;15:43:11,0;28,01;30,44;28,83;0,00;21,75;21,82;19,65;19,69;
29.10.2009;15:43:11,0;28,01;30,44;28,83;0,00;21,75;21,82;19,65;19,69;
29.10.2009;15:43:12,0;28,01;30,44;28,83;0,00;21,75;21,82;19,67;19,69;
29.10.2009;15:43:12,0;28,01;30,44;28,83;0,00;21,75;21,85;19,65;19,69;
29.10.2009;15:43:12,0;28,01;30,44;28,83;0,00;21,75;21,82;19,67;19,69;
29.10.2009;15:43:12,0;28,01;30,44;28,83;0,00;21,75;21,82;19,65;19,69;
29.10.2009;15:43:12,0;28,01;30,44;28,83;0,00;21,75;21,82;19,65;19,69;
29.10.2009;15:43:12,0;28,01;30,44;28,83;0,00;21,75;21,82;19,67;19,69;
29.10.2009;15:43:12,0;28,01;30,44;28,83;0,00;21,75;21,82;19,67;19,69;
29.10.2009;15:43:12,0;28,01;30,44;28,83;0,00;21,75;21,82;19,67;19,69;
29.10.2009;15:43:13,0;28,01;30,44;28,83;0,00;21,75;21,82;19,65;19,69;
29.10.2009;15:43:13,0;28,01;30,44;28,83;0,00;21,75;21,82;19,67;19,69;
29.10.2009;15:43:13,0;28,01;30,44;28,83;0,00;21,75;21,85;19,65;19,69;
29.10.2009;15:43:13,0;28,01;30,44;28,83;0,00;21,75;21,82;19,67;19,69;
29.10.2009;15:43:13,0;28,01;30,44;28,83;0,00;21,75;21,85;19,67;19,69;
29.10.2009;15:43:13,0;28,01;30,44;28,83;0,00;21,75;21,82;19,67;19,69;
29.10.2009;15:43:13,0;28,01;30,44;28,83;0,00;21,75;21,82;19,67;19,69;
29.10.2009;15:43:13,0;28,01;30,44;28,83;0,00;21,75;21,82;19,67;19,69;
29.10.2009;15:43:13,0;28,01;30,44;28,83;0,00;21,75;21,82;19,67;19,69;
29.10.2009;15:43:13,0;28,01;30,44;28,83;0,00;21,75;21,85;19,65;19,69;
29.10.2009;15:43:13,0;28,01;30,44;28,83;0,00;21,75;21,82;19,67;19,69;
29.10.2009;15:43:13,0;28,01;30,44;28,83;0,00;21,75;21,82;19,67;19,69;
29.10.2009;15:43:14,0;28,01;30,44;28,83;0,00;21,75;21,82;19,67;19,69;
29.10.2009;15:43:14,0;28,01;30,44;28,83;0,00;21,75;21,82;19,65;19,69;
29.10.2009;15:43:14,0;28,01;30,44;28,83;0,00;21,75;21,82;19,67;19,69;
29.10.2009;15:43:14,0;28,01;30,44;28,83;0,00;21,75;21,82;19,67;19,69;
29.10.2009;15:43:14,0;28,01;30,44;28,83;0,00;21,75;21,82;19,67;19,69;
29.10.2009;15:43:14,0;28,01;30,44;28,83;0,00;21,75;21,82;19,67;19,69;
29.10.2009;15:43:14,0;28,01;30,44;28,83;0,00;21,75;21,82;19,65;19,69;
29.10.2009;15:43:14,0;28,01;30,44;28,83;0,00;21,75;21,82;19,67;19,69;
29.10.2009;15:43:15,0;28,01;30,44;28,83;0,00;21,75;21,82;19,67;19,69;
29.10.2009;15:43:15,0;28,01;30,44;28,83;0,00;21,75;21,82;19,67;19,69;
29.10.2009;15:43:15,0;28,01;30,44;28,83;0,00;21,75;21,82;19,67;19,69;
29.10.2009;15:43:15,0;28,01;30,44;28,83;0,00;21,75;21,85;19,67;19,69;
29.10.2009;15:43:15,0;28,01;30,44;28,83;0,00;21,75;21,82;19,67;19,69;
29.10.2009;15:43:15,0;28,01;30,44;28,83;0,00;21,75;21,85;19,67;19,69;
29.10.2009;15:43:15,0;28,01;30,44;28,83;0,00;21,75;21,85;19,65;19,69;
29.10.2009;15:43:15,0;28,01;30,44;28,83;0,00;21,75;21,85;19,67;19,69;
29.10.2009;15:43:15,0;28,01;30,44;28,83;0,00;21,75;21,82;19,67;19,69;
29.10.2009;15:43:15,0;28,01;30,44;28,83;0,00;21,75;21,85;19,67;19,69;
29.10.2009;15:43:15,0;28,01;30,44;28,83;0,00;21,75;21,82;19,67;19,69;
29.10.2009;15:43:15,0;28,01;30,44;28,83;0,00;21,75;21,82;19,67;19,69;
29.10.2009;15:43:16,0;28,01;30,44;28,83;0,00;21,75;21,82;19,67;19,69;
29.10.2009;15:43:16,0;28,01;30,44;28,83;0,00;21,75;21,85;19,67;19,69;
29.10.2009;15:43:16,0;28,01;30,44;28,83;0,00;21,75;21,82;19,67;19,69;
29.10.2009;15:43:16,0;28,01;30,44;28,83;0,00;21,75;21,82;19,67;19,69;
29.10.2009;15:43:16,0;28,01;30,44;28,83;0,00;21,75;21,85;19,67;19,69;
29.10.2009;15:43:16,0;28,01;30,44;28,83;0,00;21,75;21,82;19,67;19,69;
29.10.2009;15:43:16,0;28,01;30,44;28,83;0,00;21,75;21,82;19,67;19,69;
29.10.2009;15:43:16,0;28,01;30,44;28,83;0,00;21,75;21,82;19,67;19,69;
29.10.2009;15:43:17,0;28,01;30,44;28,83;0,00;21,75;21,82;19,67;19,69;
29.10.2009;15:43:17,0;28,01;30,44;28,83;0,00;21,75;21,82;19,67;19,69;
29.10.2009;15:43:17,0;28,01;30,44;28,83;0,00;21,75;21,82;19,67;19,69;
29.10.2009;15:43:17,0;28,01;30,44;28,83;0,00;21,75;21,85;19,67;19,69;
29.10.2009;15:43:17,0;28,01;30,44;28,83;0,00;21,75;21,82;19,67;19,69;
29.10.2009;15:43:17,0;28,01;30,44;28,83;0,00;21,75;21,85;19,67;19,69;
29.10.2009;15:43:17,0;28,01;30,44;28,83;0,00;21,75;21,85;19,67;19,69;
29.10.2009;15:43:17,0;28,01;30,44;28,83;0,00;21,75;21,82;19,67;19,69;
29.10.2009;15:43:17,0;28,01;30,44;28,83;0,00;21,75;21,85;19,67;19,69;
29.10.2009;15:43:17,0;28,01;30,44;28,83;0,00;21,75;21,82;19,67;19,69;
29.10.2009;15:43:17,0;28,01;30,44;28,83;0,00;21,75;21,82;19,67;19,69;
29.10.2009;15:43:17,0;28,01;30,44;28,83;0,00;21,75;21,85;19,67;19,69;
29.10.2009;15:43:18,0;28,01;30,44;28,83;0,00;21,75;21,82;19,67;19,69;
29.10.2009;15:43:18,0;28,01;30,44;28,83;0,00;21,75;21,85;19,67;19,69;
29.10.2009;15:43:18,0;28,01;30,44;28,83;0,00;21,75;21,82;19,67;19,69;
29.10.2009;15:43:18,0;28,01;30,44;28,83;0,00;21,75;21,85;19,67;19,69;
29.10.2009;15:43:18,0;28,01;30,44;28,83;0,00;21,75;21,85;19,67;19,69;
29.10.2009;15:43:18,0;28,01;30,44;28,83;0,00;21,75;21,82;19,67;19,69;
29.10.2009;15:43:18,0;28,01;30,44;28,83;0,00;21,75;21,82;19,67;19,69;
29.10.2009;15:43:18,0;28,01;30,44;28,83;0,00;21,75;21,85;19,67;19,69;
29.10.2009;15:43:19,0;28,01;30,44;28,83;0,00;21,75;21,85;19,67;19,69;
29.10.2009;15:43:19,0;28,01;30,44;28,83;0,00;21,75;21,85;19,67;19,69;
29.10.2009;15:43:19,0;28,01;30,44;28,83;0,00;21,75;21,82;19,67;19,69;
29.10.2009;15:43:19,0;28,01;30,44;28,83;0,00;21,75;21,82;19,67;19,69;
29.10.2009;15:43:19,0;28,01;30,44;28,83;0,00;21,75;21,82;19,67;19,69;
29.10.2009;15:43:19,0;28,01;30,44;28,83;0,00;21,75;21,82;19,67;19,69;
29.10.2009;15:43:19,0;28,01;30,44;28,83;0,00;21,75;21,82;19,67;19,69;
29.10.2009;15:43:19,0;28,01;30,44;28,83;0,00;21,75;21,85;19,67;19,69;
29.10.2009;15:43:19,0;28,01;30,44;28,83;0,00;21,75;21,85;19,67;19,69;
29.10.2009;15:43:19,0;28,01;30,44;28,83;0,00;21,75;21,82;19,67;19,69;
29.10.2009;15:43:19,0;28,01;30,44;28,83;0,00;21,75;21,85;19,67;19,69;
29.10.2009;15:43:19,0;28,01;30,44;28,83;0,00;21,75;21,82;19,67;19,69;
29.10.2009;15:43:20,0;28,01;30,44;28,83;0,00;21,75;21,82;19,67;19,69;
29.10.2009;15:43:20,0;28,01;30,44;28,83;0,00;21,75;21,85;19,67;19,69;
29.10.2009;15:43:20,0;28,01;30,44;28,83;0,00;21,75;21,82;19,67;19,69;
29.10.2009;15:43:20,0;28,01;30,44;28,83;0,00;21,75;21,82;19,67;19,69;
29.10.2009;15:43:20,0;28,01;30,44;28,83;0,00;21,75;21,85;19,67;19,69;
29.10.2009;15:43:20,0;28,01;30,44;28,83;0,00;21,75;21,82;19,67;19,69;
29.10.2009;15:43:20,0;28,01;30,44;28,83;0,00;21,75;21,85;19,67;19,69;
29.10.2009;15:43:20,0;28,01;30,44;28,83;0,00;21,75;21,82;19,67;19,69;
29.10.2009;15:43:21,0;28,01;30,44;28,83;0,00;21,75;21,82;19,67;19,69;
29.10.2009;15:43:21,0;28,01;30,44;28,83;0,00;21,75;21,82;19,67;19,69;
29.10.2009;15:43:21,0;28,01;30,44;28,83;0,00;21,75;21,85;19,67;19,69;
29.10.2009;15:43:21,0;28,01;30,44;28,83;0,00;21,75;21,85;19,67;19,69;
29.10.2009;15:43:21,0;28,01;30,44;28,83;0,00;21,75;21,82;19,67;19,69;
29.10.2009;15:43:21,0;28,01;30,44;28,83;0,00;21,75;21,82;19,67;19,71;
29.10.2009;15:43:21,0;28,01;30,44;28,83;0,00;21,75;21,85;19,67;19,69;
29.10.2009;15:43:21,0;28,01;30,44;28,83;0,00;21,75;21,85;19,67;19,69;
29.10.2009;15:43:21,0;28,01;30,44;28,83;0,00;21,75;21,82;19,67;19,69;
29.10.2009;15:43:21,0;28,01;30,44;28,83;0,00;21,75;21,82;19,67;19,69;
29.10.2009;15:43:21,0;28,01;30,44;28,83;0,00;21,75;21,82;19,67;19,69;
29.10.2009;15:43:21,0;28,01;30,44;28,83;0,00;21,75;21,85;19,67;19,69;
29.10.2009;15:43:22,0;28,01;30,44;28,83;0,00;21,75;21,82;19,67;19,71;
29.10.2009;15:43:22,0;28,01;30,44;28,83;0,00;21,75;21,85;19,67;19,69;
29.10.2009;15:43:22,0;28,01;30,44;28,83;0,00;21,75;21,82;19,67;19,69;
29.10.2009;15:43:22,0;28,01;30,44;28,83;0,00;21,75;21,82;19,67;19,69;
29.10.2009;15:43:22,0;28,01;30,44;28,83;0,00;21,75;21,85;19,67;19,71;
29.10.2009;15:43:22,0;28,01;30,44;28,83;0,00;21,75;21,85;19,67;19,69;
29.10.2009;15:43:22,0;28,01;30,44;28,83;0,00;21,75;21,85;19,67;19,69;
29.10.2009;15:43:22,0;28,01;30,44;28,83;0,00;21,75;21,85;19,67;19,69;
29.10.2009;15:43:23,0;28,01;30,44;28,83;0,00;21,75;21,82;19,67;19,69;
29.10.2009;15:43:23,0;28,01;30,44;28,83;0,00;21,75;21,82;19,67;19,69;
29.10.2009;15:43:23,0;28,01;30,44;28,83;0,00;21,75;21,85;19,67;19,69;
29.10.2009;15:43:23,0;28,01;30,41;28,83;0,00;21,75;21,82;19,67;19,69;
29.10.2009;15:43:23,0;28,01;30,44;28,83;0,00;21,75;21,82;19,67;19,71;
29.10.2009;15:43:23,0;28,01;30,44;28,83;0,00;21,75;21,82;19,67;19,69;
29.10.2009;15:43:23,0;28,01;30,44;28,83;0,00;21,75;21,82;19,67;19,69;
29.10.2009;15:43:23,0;28,01;30,44;28,83;0,00;21,75;21,85;19,67;19,69;
29.10.2009;15:43:23,0;28,01;30,44;28,83;0,00;21,75;21,85;19,67;19,69;
29.10.2009;15:43:23,0;28,01;30,44;28,83;0,00;21,75;21,85;19,67;19,69;
29.10.2009;15:43:23,0;28,01;30,44;28,83;0,00;21,75;21,82;19,67;19,71;
29.10.2009;15:43:23,0;28,01;30,44;28,83;0,00;21,75;21,85;19,67;19,71;
29.10.2009;15:43:24,0;28,01;30,44;28,83;0,00;21,75;21,82;19,67;19,71;
29.10.2009;15:43:24,0;28,01;30,44;28,83;0,00;21,75;21,82;19,67;19,71;
29.10.2009;15:43:24,0;28,01;30,44;28,83;0,00;21,75;21,82;19,67;19,69;
29.10.2009;15:43:24,0;28,01;30,44;28,83;0,00;21,75;21,82;19,67;19,69;
29.10.2009;15:43:24,0;28,01;30,44;28,83;0,00;21,75;21,82;19,67;19,71;
29.10.2009;15:43:24,0;28,01;30,44;28,83;0,00;21,75;21,82;19,67;19,71;
29.10.2009;15:43:24,0;28,01;30,44;28,83;0,00;21,75;21,82;19,67;19,69;
29.10.2009;15:43:24,0;28,01;30,44;28,83;0,00;21,75;21,85;19,67;19,69;
29.10.2009;15:43:25,0;28,01;30,44;28,83;0,00;21,75;21,82;19,67;19,71;
29.10.2009;15:43:25,0;28,01;30,44;28,83;0,00;21,75;21,85;19,67;19,71;
29.10.2009;15:43:25,0;28,01;30,44;28,83;0,00;21,75;21,85;19,67;19,69;
29.10.2009;15:43:25,0;28,01;30,44;28,83;0,00;21,75;21,82;19,67;19,71;
29.10.2009;15:43:25,0;28,01;30,44;28,83;0,00;21,75;21,82;19,67;19,71;
29.10.2009;15:43:25,0;28,01;30,44;28,83;0,00;21,75;21,82;19,70;19,71;
29.10.2009;15:43:25,0;28,01;30,44;28,83;0,00;21,75;21,85;19,67;19,71;
29.10.2009;15:43:25,0;28,01;30,44;28,83;0,00;21,75;21,82;19,67;19,69;
29.10.2009;15:43:25,0;28,01;30,44;28,83;0,00;21,75;21,85;19,67;19,69;
29.10.2009;15:43:25,0;28,01;30,44;28,83;0,00;21,75;21,82;19,67;19,71;
29.10.2009;15:43:25,0;28,01;30,44;28,83;0,00;21,75;21,85;19,67;19,69;
29.10.2009;15:43:25,0;28,01;30,44;28,83;0,00;21,75;21,85;19,67;19,69;
29.10.2009;15:43:26,0;28,01;30,44;28,83;0,00;21,75;21,82;19,70;19,71;
29.10.2009;15:43:26,0;28,01;30,44;28,83;0,00;21,75;21,85;19,67;19,71;
29.10.2009;15:43:26,0;28,01;30,44;28,83;0,00;21,75;21,85;19,67;19,69;
29.10.2009;15:43:26,0;28,01;30,44;28,83;0,00;21,75;21,85;19,67;19,71;
29.10.2009;15:43:26,0;28,01;30,44;28,83;0,00;21,75;21,82;19,67;19,71;
29.10.2009;15:43:26,0;28,01;30,44;28,83;0,00;21,75;21,82;19,67;19,71;
29.10.2009;15:43:26,0;28,01;30,44;28,83;0,00;21,75;21,85;19,67;19,71;
29.10.2009;15:43:26,0;28,01;30,44;28,83;0,00;21,75;21,85;19,67;19,71;
29.10.2009;15:43:27,0;28,01;30,44;28,83;0,00;21,75;21,82;19,67;19,71;
29.10.2009;15:43:27,0;28,01;30,44;28,83;0,00;21,75;21,82;19,67;19,69;
29.10.2009;15:43:27,0;28,01;30,44;28,83;0,00;21,75;21,82;19,67;19,71;
29.10.2009;15:43:27,0;28,01;30,44;28,83;0,00;21,75;21,85;19,67;19,71;
29.10.2009;15:43:27,0;28,01;30,44;28,83;0,00;21,75;21,82;19,67;19,71;
29.10.2009;15:43:27,0;28,01;30,44;28,83;0,00;21,75;21,82;19,67;19,71;
29.10.2009;15:43:27,0;28,01;30,44;28,83;0,00;21,75;21,82;19,67;19,71;
29.10.2009;15:43:27,0;28,01;30,44;28,83;0,00;21,75;21,82;19,67;19,71;
29.10.2009;15:43:27,0;28,01;30,44;28,83;0,00;21,75;21,82;19,67;19,71;
29.10.2009;15:43:27,0;28,01;30,44;28,83;0,00;21,75;21,85;19,67;19,69;
29.10.2009;15:43:27,0;28,01;30,44;28,83;0,00;21,75;21,85;19,70;19,71;
29.10.2009;15:43:27,0;28,01;30,44;28,83;0,00;21,75;21,82;19,67;19,71;
29.10.2009;15:43:28,0;28,01;30,44;28,83;0,00;21,75;21,82;19,67;19,71;
29.10.2009;15:43:28,0;28,01;30,44;28,83;0,00;21,75;21,82;19,70;19,71;
29.10.2009;15:43:28,0;28,01;30,44;28,83;0,00;21,75;21,82;19,67;19,71;
29.10.2009;15:43:28,0;28,01;30,44;28,83;0,00;21,75;21,82;19,67;19,71;
29.10.2009;15:43:28,0;28,01;30,44;28,83;0,00;21,75;21,85;19,67;19,71;
29.10.2009;15:43:28,0;28,01;30,44;28,83;0,00;21,75;21,82;19,67;19,71;
29.10.2009;15:43:28,0;28,01;30,44;28,83;0,00;21,75;21,85;19,70;19,71;
29.10.2009;15:43:28,0;28,01;30,44;28,83;0,00;21,75;21,85;19,67;19,71;
29.10.2009;15:43:29,0;28,01;30,44;28,83;0,00;21,75;21,82;19,70;19,71;
29.10.2009;15:43:29,0;28,01;30,44;28,83;0,00;21,75;21,82;19,67;19,71;
29.10.2009;15:43:29,0;28,01;30,44;28,83;0,00;21,75;21,82;19,67;19,69;
29.10.2009;15:43:29,0;28,01;30,44;28,83;0,00;21,75;21,85;19,67;19,71;
29.10.2009;15:43:29,0;28,01;30,44;28,83;0,00;21,75;21,85;19,70;19,71;
29.10.2009;15:43:29,0;28,01;30,44;28,83;0,00;21,75;21,82;19,67;19,71;
29.10.2009;15:43:29,0;28,01;30,44;28,83;0,00;21,75;21,82;19,70;19,71;
29.10.2009;15:43:29,0;28,01;30,44;28,83;0,00;21,75;21,85;19,70;19,71;
29.10.2009;15:43:29,0;28,01;30,44;28,83;0,00;21,75;21,82;19,70;19,71;
29.10.2009;15:43:29,0;28,01;30,44;28,83;0,00;21,75;21,82;19,70;19,71;
29.10.2009;15:43:29,0;28,01;30,44;28,83;0,00;21,75;21,85;19,70;19,71;
29.10.2009;15:43:29,0;28,01;30,44;28,83;0,00;21,75;21,82;19,67;19,71;
29.10.2009;15:43:30,0;28,01;30,44;28,83;0,00;21,75;21,85;19,70;19,71;
29.10.2009;15:43:30,0;28,01;30,44;28,83;0,00;21,75;21,85;19,67;19,71;
29.10.2009;15:43:30,0;28,01;30,44;28,83;0,00;21,75;21,82;19,70;19,71;
29.10.2009;15:43:30,0;28,01;30,44;28,83;0,00;21,75;21,82;19,70;19,71;
29.10.2009;15:43:30,0;28,01;30,44;28,83;0,00;21,75;21,82;19,70;19,71;
29.10.2009;15:43:30,0;28,01;30,44;28,83;0,00;21,75;21,85;19,67;19,71;
29.10.2009;15:43:30,0;28,01;30,44;28,83;0,00;21,75;21,85;19,67;19,71;
29.10.2009;15:43:30,0;28,01;30,44;28,83;0,00;21,75;21,82;19,70;19,71;
29.10.2009;15:43:31,0;28,01;30,44;28,83;0,00;21,75;21,85;19,67;19,71;
29.10.2009;15:43:31,0;28,01;30,44;28,83;0,00;21,75;21,82;19,70;19,71;
29.10.2009;15:43:31,0;28,01;30,44;28,83;0,00;21,75;21,82;19,70;19,71;
29.10.2009;15:43:31,0;28,01;30,44;28,83;0,00;21,75;21,85;19,70;19,71;
29.10.2009;15:43:31,0;28,01;30,44;28,83;0,00;21,75;21,82;19,70;19,71;
29.10.2009;15:43:31,0;28,01;30,44;28,83;0,00;21,75;21,85;19,67;19,71;
29.10.2009;15:43:31,0;28,01;30,44;28,83;0,00;21,75;21,82;19,67;19,71;
29.10.2009;15:43:31,0;28,01;30,44;28,83;0,00;21,75;21,82;19,67;19,71;
29.10.2009;15:43:31,0;28,01;30,44;28,83;0,00;21,75;21,85;19,70;19,71;
29.10.2009;15:43:31,0;28,01;30,44;28,83;0,00;21,75;21,82;19,70;19,71;
29.10.2009;15:43:31,0;28,01;30,44;28,83;0,00;21,75;21,82;19,70;19,71;
29.10.2009;15:43:31,0;28,01;30,44;28,83;0,00;21,75;21,85;19,70;19,71;
29.10.2009;15:43:32,0;28,01;30,44;28,83;0,00;21,75;21,82;19,70;19,71;
29.10.2009;15:43:32,0;28,01;30,44;28,83;0,00;21,75;21,85;19,67;19,71;
29.10.2009;15:43:32,0;28,01;30,44;28,83;0,00;21,75;21,85;19,70;19,71;
29.10.2009;15:43:32,0;28,01;30,44;28,83;0,00;21,75;21,85;19,67;19,71;
29.10.2009;15:43:32,0;28,01;30,44;28,83;0,00;21,75;21,82;19,70;19,71;
29.10.2009;15:43:32,0;28,01;30,44;28,83;0,00;21,75;21,82;19,70;19,71;
29.10.2009;15:43:32,0;28,01;30,44;28,83;0,00;21,75;21,85;19,70;19,71;
29.10.2009;15:43:32,0;28,01;30,44;28,83;0,00;21,75;21,82;19,70;19,71;
29.10.2009;15:43:33,0;28,01;30,44;28,83;0,00;21,75;21,85;19,67;19,71;
29.10.2009;15:43:33,0;28,01;30,44;28,83;0,00;21,75;21,85;19,70;19,71;
29.10.2009;15:43:33,0;28,01;30,44;28,83;0,00;21,75;21,82;19,70;19,71;
29.10.2009;15:43:33,0;28,01;30,44;28,83;0,00;21,75;21,85;19,67;19,71;
29.10.2009;15:43:33,0;28,01;30,44;28,83;0,00;21,75;21,85;19,70;19,71;
29.10.2009;15:43:33,0;28,01;30,44;28,83;0,00;21,75;21,82;19,70;19,71;
29.10.2009;15:43:33,0;28,01;30,44;28,83;0,00;21,75;21,82;19,67;19,71;
29.10.2009;15:43:33,0;28,01;30,44;28,83;0,00;21,75;21,82;19,70;19,71;
29.10.2009;15:43:33,0;28,01;30,44;28,83;0,00;21,75;21,82;19,70;19,71;
29.10.2009;15:43:33,0;28,01;30,44;28,83;0,00;21,75;21,82;19,70;19,71;
29.10.2009;15:43:33,0;28,01;30,44;28,83;0,00;21,75;21,85;19,70;19,71;
29.10.2009;15:43:33,0;28,01;30,44;28,83;0,00;21,75;21,82;19,70;19,71;
29.10.2009;15:43:34,0;28,01;30,44;28,83;0,00;21,75;21,82;19,70;19,71;
29.10.2009;15:43:34,0;28,01;30,44;28,83;0,00;21,75;21,82;19,70;19,71;
29.10.2009;15:43:34,0;28,01;30,44;28,83;0,00;21,75;21,82;19,70;19,71;
29.10.2009;15:43:34,0;28,01;30,44;28,83;0,00;21,75;21,85;19,70;19,71;
29.10.2009;15:43:34,0;28,01;30,44;28,83;0,00;21,75;21,85;19,70;19,71;
29.10.2009;15:43:34,0;28,01;30,44;28,83;0,00;21,75;21,85;19,70;19,71;
29.10.2009;15:43:34,0;28,01;30,44;28,83;0,00;21,75;21,82;19,70;19,71;
29.10.2009;15:43:34,0;28,01;30,44;28,83;0,00;21,75;21,85;19,70;19,71;
29.10.2009;15:43:35,0;28,01;30,44;28,83;0,00;21,75;21,82;19,70;19,71;
29.10.2009;15:43:35,0;28,01;30,44;28,83;0,00;21,75;21,85;19,67;19,71;
29.10.2009;15:43:35,0;28,01;30,44;28,83;0,00;21,75;21,82;19,70;19,71;
29.10.2009;15:43:35,0;28,01;30,44;28,83;0,00;21,75;21,82;19,70;19,71;
29.10.2009;15:43:35,0;28,01;30,44;28,83;0,00;21,75;21,85;19,70;19,71;
29.10.2009;15:43:35,0;28,01;30,44;28,83;0,00;21,75;21,85;19,70;19,71;
29.10.2009;15:43:35,0;28,01;30,44;28,83;0,00;21,75;21,82;19,70;19,71;
29.10.2009;15:43:35,0;28,01;30,44;28,83;0,00;21,75;21,82;19,70;19,71;
29.10.2009;15:43:35,0;28,01;30,44;28,83;0,00;21,75;21,85;19,70;19,71;
29.10.2009;15:43:35,0;28,01;30,44;28,83;0,00;21,75;21,82;19,70;19,71;
29.10.2009;15:43:35,0;28,01;30,44;28,83;0,00;21,75;21,85;19,70;19,71;
29.10.2009;15:43:35,0;28,01;30,44;28,83;0,00;21,75;21,82;19,70;19,71;
29.10.2009;15:43:36,0;28,01;30,44;28,83;0,00;21,75;21,82;19,70;19,71;
29.10.2009;15:43:36,0;28,01;30,44;28,83;0,00;21,75;21,82;19,70;19,71;
29.10.2009;15:43:36,0;28,01;30,44;28,83;0,00;21,75;21,85;19,70;19,71;
29.10.2009;15:43:36,0;28,01;30,44;28,83;0,00;21,75;21,82;19,70;19,71;
29.10.2009;15:43:36,0;28,01;30,44;28,83;0,00;21,75;21,82;19,70;19,71;
29.10.2009;15:43:36,0;28,01;30,44;28,83;0,00;21,75;21,82;19,70;19,71;
29.10.2009;15:43:36,0;28,01;30,44;28,83;0,00;21,75;21,82;19,70;19,71;
29.10.2009;15:43:36,0;28,01;30,44;28,83;0,00;21,75;21,85;19,70;19,71;
29.10.2009;15:43:37,0;28,01;30,44;28,83;0,00;21,75;21,82;19,70;19,71;
29.10.2009;15:43:37,0;28,01;30,44;28,83;0,00;21,75;21,85;19,70;19,71;
29.10.2009;15:43:37,0;28,01;30,44;28,83;0,00;21,75;21,82;19,70;19,71;
29.10.2009;15:43:37,0;28,01;30,44;28,83;0,00;21,75;21,82;19,70;19,71;
29.10.2009;15:43:37,0;28,01;30,44;28,83;0,00;21,75;21,82;19,70;19,71;
29.10.2009;15:43:37,0;28,01;30,44;28,83;0,00;21,75;21,82;19,70;19,71;
29.10.2009;15:43:37,0;28,01;30,44;28,83;0,00;21,75;21,82;19,70;19,71;
29.10.2009;15:43:37,0;28,01;30,44;28,83;0,00;21,75;21,82;19,70;19,71;
29.10.2009;15:43:37,0;28,01;30,44;28,83;0,00;21,75;21,85;19,70;19,71;
29.10.2009;15:43:37,0;28,01;30,44;28,83;0,00;21,75;21,82;19,70;19,71;
29.10.2009;15:43:37,0;28,01;30,44;28,83;0,00;21,75;21,85;19,70;19,71;
29.10.2009;15:43:37,0;28,01;30,44;28,83;0,00;21,75;21,85;19,70;19,71;
29.10.2009;15:43:38,0;28,01;30,44;28,83;0,00;21,75;21,85;19,70;19,71;
29.10.2009;15:43:38,0;28,01;30,44;28,83;0,00;21,75;21,82;19,70;19,71;
29.10.2009;15:43:38,0;28,01;30,44;28,83;0,00;21,75;21,85;19,70;19,71;
29.10.2009;15:43:38,0;28,01;30,44;28,83;0,00;21,75;21,82;19,70;19,71;
29.10.2009;15:43:38,0;28,01;30,44;28,83;0,00;21,75;21,85;19,70;19,71;
29.10.2009;15:43:38,0;28,01;30,44;28,83;0,00;21,75;21,85;19,70;19,71;
29.10.2009;15:43:38,0;28,01;30,44;28,83;0,00;21,75;21,82;19,70;19,71;
29.10.2009;15:43:38,0;28,01;30,44;28,83;0,00;21,75;21,82;19,70;19,71;
29.10.2009;15:43:39,0;28,01;30,44;28,83;0,00;21,75;21,82;19,70;19,71;
29.10.2009;15:43:39,0;28,01;30,44;28,83;0,00;21,75;21,82;19,70;19,71;
29.10.2009;15:43:39,0;28,01;30,44;28,83;0,00;21,75;21,82;19,70;19,71;
29.10.2009;15:43:39,0;28,01;30,44;28,83;0,00;21,75;21,85;19,70;19,71;
29.10.2009;15:43:39,0;28,01;30,44;28,83;0,00;21,75;21,85;19,70;19,71;
29.10.2009;15:43:39,0;28,01;30,44;28,83;0,00;21,75;21,82;19,70;19,71;
29.10.2009;15:43:39,0;28,01;30,44;28,83;0,00;21,75;21,82;19,70;19,71;
29.10.2009;15:43:39,0;27,57;29,97;28,40;0,00;21,75;21,82;19,70;19,71;
29.10.2009;15:43:39,0;28,01;30,44;28,83;0,00;21,75;21,85;19,70;19,71;
29.10.2009;15:43:39,0;28,01;30,44;28,83;0,00;21,75;21,85;19,70;19,71;
29.10.2009;15:43:39,0;28,01;30,44;28,83;0,00;21,75;21,82;19,70;19,71;
29.10.2009;15:43:39,0;28,01;30,44;28,83;0,00;21,75;21,82;19,70;19,71;
29.10.2009;15:43:40,0;28,01;30,44;28,83;0,00;21,75;21,85;19,70;19,71;
29.10.2009;15:43:40,0;28,01;30,44;28,83;0,00;21,75;21,85;19,70;19,71;
29.10.2009;15:43:40,0;28,01;30,44;28,83;0,00;21,75;21,82;19,70;19,71;
29.10.2009;15:43:40,0;28,01;30,44;28,83;0,00;21,75;21,85;19,70;19,71;
29.10.2009;15:43:40,0;28,01;30,44;28,83;0,00;21,75;21,82;19,70;19,71;
29.10.2009;15:43:40,0;28,01;30,44;28,83;0,00;21,75;21,85;19,70;19,71;
29.10.2009;15:43:40,0;28,01;30,44;28,83;0,00;21,75;21,85;19,70;19,71;
29.10.2009;15:43:40,0;28,01;30,44;28,83;0,00;21,75;21,82;19,70;19,71;
29.10.2009;15:43:41,0;28,01;30,44;28,83;0,00;21,75;21,82;19,70;19,71;
29.10.2009;15:43:41,0;28,01;30,44;28,83;0,00;21,75;21,85;19,70;19,71;
29.10.2009;15:43:41,0;28,01;30,44;28,83;0,00;21,75;21,82;19,70;19,71;
29.10.2009;15:43:41,0;28,01;30,44;28,83;0,00;21,75;21,85;19,70;19,71;
29.10.2009;15:43:41,0;28,01;30,44;28,83;0,00;21,75;21,82;19,70;19,71;
29.10.2009;15:43:41,0;28,01;30,44;28,83;0,00;21,75;21,82;19,70;19,71;
29.10.2009;15:43:41,0;28,01;30,44;28,83;0,00;21,75;21,82;19,70;19,71;
29.10.2009;15:43:41,0;28,01;30,44;28,83;0,00;21,75;21,82;19,70;19,71;
29.10.2009;15:43:41,0;28,01;30,44;28,83;0,00;21,75;21,82;19,70;19,71;
29.10.2009;15:43:41,0;28,01;30,44;28,83;0,00;21,75;21,85;19,70;19,71;
29.10.2009;15:43:41,0;28,01;30,44;28,83;0,00;21,75;21,85;19,70;19,71;
29.10.2009;15:43:41,0;28,01;30,44;28,83;0,00;21,75;21,82;19,70;19,71;
29.10.2009;15:43:42,0;28,01;30,44;28,83;0,00;21,75;21,85;19,70;19,71;
29.10.2009;15:43:42,0;28,01;30,44;28,83;0,00;21,75;21,82;19,70;19,71;
29.10.2009;15:43:42,0;28,01;30,44;28,83;0,00;21,75;21,82;19,70;19,71;
29.10.2009;15:43:42,0;28,01;30,44;28,83;0,00;21,75;21,82;19,70;19,71;
29.10.2009;15:43:42,0;28,01;30,44;28,83;0,00;21,75;21,85;19,70;19,71;
29.10.2009;15:43:42,0;28,01;30,44;28,83;0,00;21,75;21,85;19,70;19,71;
29.10.2009;15:43:42,0;28,01;30,44;28,83;0,00;21,75;21,82;19,70;19,71;
29.10.2009;15:43:42,0;28,01;30,44;28,83;0,00;21,75;21,85;19,70;19,71;
29.10.2009;15:43:43,0;28,01;30,44;28,83;0,00;21,75;21,85;19,70;19,71;
29.10.2009;15:43:43,0;28,01;30,44;28,83;0,00;21,75;21,85;19,70;19,71;
29.10.2009;15:43:43,0;28,01;30,44;28,83;0,00;21,75;21,85;19,70;19,71;
29.10.2009;15:43:43,0;28,01;30,44;28,83;0,00;21,75;21,85;19,70;19,71;
29.10.2009;15:43:43,0;28,01;30,44;28,83;0,00;21,75;21,85;19,70;19,71;
29.10.2009;15:43:43,0;28,01;30,44;28,83;0,00;21,75;21,85;19,70;19,71;
29.10.2009;15:43:43,0;28,01;30,44;28,83;0,00;21,75;21,82;19,70;19,71;
29.10.2009;15:43:43,0;28,01;30,44;28,83;0,00;21,75;21,82;19,70;19,71;
29.10.2009;15:43:43,0;28,01;30,44;28,83;0,00;21,75;21,85;19,70;19,71;
29.10.2009;15:43:43,0;28,01;30,44;28,83;0,00;21,75;21,82;19,70;19,71;
29.10.2009;15:43:43,0;28,01;30,44;28,83;0,00;21,75;21,85;19,70;19,71;
29.10.2009;15:43:43,0;28,01;30,44;28,83;0,00;21,75;21,85;19,70;19,71;
29.10.2009;15:43:44,0;28,01;30,44;28,83;0,00;21,75;21,85;19,70;19,71;
29.10.2009;15:43:44,0;28,01;30,44;28,83;0,00;21,75;21,85;19,70;19,71;
29.10.2009;15:43:44,0;28,01;30,44;28,83;0,00;21,75;21,85;19,70;19,71;
29.10.2009;15:43:44,0;28,01;30,44;28,83;0,00;21,75;21,82;19,70;19,71;
29.10.2009;15:43:44,0;28,01;30,44;28,83;0,00;21,75;21,85;19,70;19,71;
29.10.2009;15:43:44,0;28,01;30,44;28,83;0,00;21,75;21,85;19,70;19,71;
29.10.2009;15:43:44,0;28,01;30,44;28,83;0,00;21,75;21,82;19,70;19,71;
29.10.2009;15:43:44,0;28,01;30,44;28,83;0,00;21,75;21,82;19,70;19,71;
29.10.2009;15:43:45,0;28,01;30,44;28,83;0,00;21,75;21,82;19,70;19,71;
29.10.2009;15:43:45,0;28,01;30,44;28,83;0,00;21,75;21,85;19,70;19,71;
29.10.2009;15:43:45,0;28,01;30,44;28,83;0,00;21,75;21,82;19,72;19,71;
29.10.2009;15:43:45,0;28,01;30,44;28,83;0,00;21,75;21,82;19,72;19,71;
29.10.2009;15:43:45,0;28,01;30,44;28,83;0,00;21,75;21,85;19,70;19,71;
29.10.2009;15:43:45,0;28,01;30,44;28,83;0,00;21,75;21,85;19,72;19,71;
29.10.2009;15:43:45,0;28,01;30,44;28,83;0,00;21,75;21,82;19,70;19,71;
29.10.2009;15:43:45,0;28,01;30,44;28,83;0,00;21,75;21,85;19,70;19,71;
29.10.2009;15:43:45,0;28,01;30,44;28,83;0,00;21,75;21,82;19,70;19,71;
29.10.2009;15:43:45,0;28,01;30,44;28,83;0,00;21,75;21,85;19,70;19,71;
29.10.2009;15:43:45,0;28,01;30,44;28,83;0,00;21,75;21,82;19,70;19,71;
29.10.2009;15:43:45,0;28,01;30,44;28,83;0,00;21,75;21,85;19,70;19,71;
29.10.2009;15:43:46,0;28,01;30,44;28,83;0,00;21,75;21,82;19,70;19,71;
29.10.2009;15:43:46,0;28,01;30,44;28,83;0,00;21,75;21,82;19,70;19,71;
29.10.2009;15:43:46,0;28,01;30,44;28,83;0,00;21,75;21,82;19,70;19,71;
29.10.2009;15:43:46,0;28,01;30,44;28,83;0,00;21,75;21,82;19,70;19,71;
29.10.2009;15:43:46,0;28,01;30,44;28,83;0,00;21,75;21,85;19,70;19,71;
29.10.2009;15:43:46,0;28,01;30,44;28,83;0,00;21,75;21,85;19,70;19,71;
29.10.2009;15:43:46,0;28,01;30,44;28,83;0,00;21,75;21,85;19,70;19,71;
29.10.2009;15:43:46,0;28,01;30,44;28,83;0,00;21,75;21,82;19,70;19,71;
29.10.2009;15:43:47,0;28,01;30,44;28,83;0,00;21,75;21,82;19,70;19,71;
29.10.2009;15:43:47,0;28,01;30,44;28,83;0,00;21,75;21,82;19,70;19,71;
29.10.2009;15:43:47,0;28,01;30,44;28,83;0,00;21,75;21,82;19,70;19,71;
29.10.2009;15:43:47,0;28,01;30,44;28,83;0,00;21,75;21,85;19,70;19,71;
29.10.2009;15:43:47,0;28,01;30,44;28,83;0,00;21,75;21,85;19,70;19,71;
29.10.2009;15:43:47,0;28,01;30,44;28,83;0,00;21,75;21,82;19,72;19,71;
29.10.2009;15:43:47,0;28,01;30,44;28,83;0,00;21,75;21,82;19,70;19,71;
29.10.2009;15:43:47,0;28,01;30,44;28,83;0,00;21,75;21,82;19,70;19,71;
29.10.2009;15:43:47,0;28,01;30,44;28,83;0,00;21,75;21,82;19,70;19,71;
29.10.2009;15:43:47,0;28,01;30,44;28,83;0,00;21,75;21,82;19,72;19,71;
29.10.2009;15:43:47,0;28,01;30,44;28,83;0,00;21,75;21,85;19,72;19,71;
29.10.2009;15:43:47,0;28,01;30,44;28,83;0,00;21,75;21,82;19,70;19,71;
29.10.2009;15:43:48,0;28,01;30,44;28,83;0,00;21,75;21,85;19,70;19,71;
29.10.2009;15:43:48,0;28,01;30,44;28,83;0,00;21,75;21,85;19,70;19,71;
29.10.2009;15:43:48,0;28,01;30,44;28,83;0,00;21,75;21,85;19,70;19,71;
29.10.2009;15:43:48,0;28,01;30,44;28,83;0,00;21,75;21,85;19,70;19,71;
29.10.2009;15:43:48,0;28,01;30,44;28,83;0,00;21,75;21,85;19,70;19,71;
29.10.2009;15:43:48,0;28,01;30,44;28,83;0,00;21,75;21,82;19,70;19,71;
29.10.2009;15:43:48,0;28,01;30,44;28,83;0,00;21,75;21,82;19,70;19,71;
29.10.2009;15:43:48,0;28,01;30,44;28,83;0,00;21,75;21,85;19,70;19,71;
29.10.2009;15:43:49,0;28,01;30,44;28,83;0,00;21,75;21,85;19,70;19,71;
29.10.2009;15:43:49,0;28,01;30,44;28,83;0,00;21,75;21,85;19,72;19,71;
29.10.2009;15:43:49,0;28,01;30,44;28,83;0,00;21,75;21,85;19,70;19,71;
29.10.2009;15:43:49,0;28,01;30,44;28,83;0,00;21,75;21,82;19,70;19,71;
29.10.2009;15:43:49,0;27,67;30,04;28,47;0,00;21,75;21,85;19,70;19,71;
29.10.2009;15:43:49,0;28,01;30,44;28,83;0,00;21,75;21,82;19,70;19,71;
29.10.2009;15:43:49,0;28,01;30,44;28,83;0,00;21,75;21,85;19,70;19,71;
29.10.2009;15:43:49,0;28,01;30,44;28,83;0,00;21,75;21,82;19,70;19,71;
29.10.2009;15:43:49,0;28,01;30,44;28,83;0,00;21,75;21,82;19,70;19,71;
29.10.2009;15:43:49,0;28,01;30,44;28,83;0,00;21,75;21,82;19,72;19,71;
29.10.2009;15:43:49,0;28,01;30,44;28,83;0,00;21,75;21,85;19,70;19,71;
29.10.2009;15:43:49,0;28,01;30,44;28,83;0,00;21,75;21,82;19,72;19,71;
29.10.2009;15:43:50,0;28,01;30,44;28,83;0,00;21,75;21,85;19,70;19,71;
29.10.2009;15:43:50,0;27,57;29,93;28,37;0,00;21,75;21,85;19,70;19,71;
29.10.2009;15:43:50,0;28,01;30,44;28,83;0,00;21,75;21,85;19,72;19,71;
29.10.2009;15:43:50,0;28,01;30,44;28,83;0,00;21,75;21,85;19,70;19,71;
29.10.2009;15:43:50,0;28,01;30,44;28,83;0,00;21,75;21,85;19,72;19,71;
29.10.2009;15:43:50,0;28,01;30,44;28,83;0,00;21,75;21,85;19,72;19,71;
29.10.2009;15:43:50,0;28,01;30,44;28,83;0,00;21,75;21,82;19,72;19,71;
29.10.2009;15:43:50,0;28,01;30,44;28,83;0,00;21,75;21,82;19,70;19,71;
29.10.2009;15:43:51,0;28,01;30,44;28,83;0,00;21,75;21,82;19,72;19,71;
29.10.2009;15:43:51,0;28,01;30,44;28,83;0,00;21,75;21,82;19,72;19,71;
29.10.2009;15:43:51,0;28,01;30,44;28,83;0,00;21,75;21,85;19,72;19,71;
29.10.2009;15:43:51,0;27,91;30,30;28,73;0,00;21,75;21,85;19,72;19,71;
29.10.2009;15:43:51,0;28,01;30,44;28,83;0,00;21,75;21,85;19,70;19,71;
29.10.2009;15:43:51,0;28,01;30,44;28,83;0,00;21,75;21,85;19,70;19,71;
29.10.2009;15:43:51,0;28,01;30,44;28,83;0,00;21,75;21,85;19,72;19,71;
29.10.2009;15:43:51,0;28,01;30,44;28,83;0,00;21,75;21,85;19,72;19,71;
29.10.2009;15:43:51,0;28,01;30,44;28,83;0,00;21,75;21,85;19,72;19,71;
29.10.2009;15:43:51,0;28,01;30,44;28,83;0,00;21,75;21,85;19,72;19,71;
29.10.2009;15:43:51,0;28,01;30,44;28,83;0,00;21,75;21,82;19,72;19,71;
29.10.2009;15:43:51,0;28,01;30,44;28,83;0,00;21,75;21,85;19,70;19,71;
29.10.2009;15:43:52,0;28,01;30,44;28,83;0,00;21,75;21,85;19,70;19,71;
29.10.2009;15:43:52,0;27,73;30,12;28,53;0,00;21,75;21,85;19,72;19,71;
29.10.2009;15:43:52,0;28,01;30,44;28,83;0,00;21,75;21,85;19,72;19,71;
29.10.2009;15:43:52,0;28,01;30,44;28,83;0,00;21,75;21,85;19,70;19,71;
29.10.2009;15:43:52,0;28,01;30,44;28,83;0,00;21,75;21,85;19,72;19,71;
29.10.2009;15:43:52,0;28,01;30,44;28,83;0,00;21,75;21,85;19,72;19,71;
29.10.2009;15:43:52,0;28,01;30,44;28,83;0,00;21,75;21,85;19,72;19,71;
29.10.2009;15:43:52,0;28,01;30,44;28,83;0,00;21,75;21,85;19,72;19,71;
29.10.2009;15:43:53,0;28,01;30,44;28,83;0,00;21,75;21,85;19,72;19,71;
29.10.2009;15:43:53,0;28,01;30,44;28,83;0,00;21,75;21,85;19,72;19,71;
29.10.2009;15:43:53,0;28,01;30,44;28,83;0,00;21,75;21,85;19,72;19,71;
29.10.2009;15:43:53,0;27,85;30,26;28,66;0,00;21,75;21,82;19,72;19,71;
29.10.2009;15:43:53,0;28,01;30,44;28,83;0,00;21,75;21,85;19,72;19,71;
29.10.2009;15:43:53,0;28,01;30,44;28,83;0,00;21,75;21,85;19,70;19,71;
29.10.2009;15:43:53,0;28,01;30,44;28,83;0,00;21,75;21,82;19,72;19,71;
29.10.2009;15:43:53,0;28,01;30,44;28,83;0,00;21,75;21,82;19,72;19,71;
29.10.2009;15:43:53,0;28,01;30,44;28,83;0,00;21,75;21,85;19,72;19,71;
29.10.2009;15:43:53,0;28,01;30,44;28,83;0,00;21,75;21,85;19,72;19,71;
29.10.2009;15:43:53,0;28,01;30,44;28,83;0,00;21,75;21,82;19,72;19,71;
29.10.2009;15:43:53,0;28,01;30,44;28,83;0,00;21,75;21,85;19,70;19,71;
29.10.2009;15:43:54,0;28,01;30,44;28,83;0,00;21,75;21,85;19,72;19,71;
29.10.2009;15:43:54,0;28,01;30,44;28,83;0,00;21,75;21,85;19,72;19,71;
29.10.2009;15:43:54,0;27,79;30,19;28,60;0,00;21,75;21,85;19,72;19,71;
29.10.2009;15:43:54,0;28,01;30,44;28,83;0,00;21,75;21,85;19,72;19,71;
29.10.2009;15:43:54,0;28,01;30,44;28,83;0,00;21,75;21,85;19,72;19,71;
29.10.2009;15:43:54,0;28,01;30,44;28,83;0,00;21,75;21,85;19,72;19,71;
29.10.2009;15:43:54,0;28,01;30,44;28,83;0,00;21,75;21,85;19,72;19,71;
29.10.2009;15:43:54,0;28,01;30,44;28,83;0,00;21,75;21,85;19,72;19,71;
29.10.2009;15:43:55,0;28,01;30,44;28,83;0,00;21,75;21,85;19,72;19,71;
29.10.2009;15:43:55,0;28,01;30,44;28,83;0,00;21,75;21,82;19,72;19,71;
29.10.2009;15:43:55,0;28,01;30,44;28,83;0,00;21,75;21,85;19,72;19,71;
29.10.2009;15:43:55,0;28,01;30,44;28,83;0,00;21,75;21,85;19,72;19,71;
29.10.2009;15:43:55,0;28,01;30,44;28,83;0,00;21,75;21,85;19,72;19,71;
29.10.2009;15:43:55,0;28,01;30,44;28,83;0,00;21,75;21,85;19,72;19,71;
29.10.2009;15:43:55,0;28,01;30,44;28,83;0,00;21,75;21,85;19,72;19,71;
29.10.2009;15:43:55,0;28,01;30,44;28,83;0,00;21,75;21,85;19,72;19,71;
29.10.2009;15:43:55,0;28,01;30,44;28,83;0,00;21,75;21,85;19,72;19,71;
29.10.2009;15:43:55,0;28,01;30,44;28,83;0,00;21,75;21,85;19,72;19,71;
29.10.2009;15:43:55,0;28,01;30,44;28,83;0,00;21,75;21,85;19,72;19,71;
29.10.2009;15:43:55,0;28,01;30,44;28,83;0,00;21,75;21,82;19,72;19,71;
29.10.2009;15:43:56,0;28,01;30,44;28,83;0,00;21,75;21,85;19,72;19,71;
29.10.2009;15:43:56,0;28,01;30,44;28,83;0,00;21,75;21,85;19,72;19,71;
29.10.2009;15:43:56,0;28,01;30,44;28,83;0,00;21,75;21,85;19,72;19,71;
29.10.2009;15:43:56,0;28,01;30,44;28,83;0,00;21,75;21,85;19,72;19,74;
29.10.2009;15:43:56,0;28,01;30,44;28,83;0,00;21,75;21,85;19,72;19,74;
29.10.2009;15:43:56,0;28,01;30,44;28,83;0,00;21,75;21,85;19,72;19,71;
29.10.2009;15:43:56,0;28,01;30,44;28,83;0,00;21,75;21,85;19,72;19,71;
29.10.2009;15:43:56,0;28,01;30,44;28,83;0,00;21,75;21,85;19,72;19,71;
29.10.2009;15:43:57,0;28,01;30,44;28,83;0,00;21,75;21,82;19,72;19,71;
29.10.2009;15:43:57,0;28,01;30,44;28,83;0,00;21,75;21,82;19,72;19,71;
29.10.2009;15:43:57,0;28,01;30,44;28,83;0,00;21,75;21,85;19,72;19,71;
29.10.2009;15:43:57,0;28,01;30,44;28,83;0,00;21,75;21,85;19,72;19,71;
29.10.2009;15:43:57,0;28,01;30,44;28,83;0,00;21,75;21,85;19,72;19,71;
29.10.2009;15:43:57,0;28,01;30,44;28,83;0,00;21,75;21,82;19,72;19,71;
29.10.2009;15:43:57,0;28,01;30,44;28,83;0,00;21,75;21,85;19,72;19,71;
29.10.2009;15:43:57,0;28,01;30,44;28,83;0,00;21,75;21,85;19,72;19,71;
29.10.2009;15:43:57,0;28,01;30,44;28,83;0,00;21,75;21,82;19,72;19,71;
29.10.2009;15:43:57,0;28,01;30,44;28,83;0,00;21,75;21,85;19,72;19,71;
29.10.2009;15:43:57,0;28,01;30,44;28,83;0,00;21,75;21,85;19,72;19,71;
29.10.2009;15:43:57,0;28,01;30,44;28,83;0,00;21,75;21,85;19,72;19,71;
29.10.2009;15:43:58,0;28,01;30,44;28,83;0,00;21,75;21,85;19,72;19,71;
29.10.2009;15:43:58,0;28,01;30,44;28,83;0,00;21,75;21,82;19,72;19,71;
29.10.2009;15:43:58,0;28,01;30,44;28,83;0,00;21,75;21,85;19,72;19,71;
29.10.2009;15:43:58,0;28,01;30,44;28,83;0,00;21,75;21,85;19,72;19,74;
29.10.2009;15:43:58,0;28,01;30,44;28,83;0,00;21,75;21,85;19,72;19,71;
29.10.2009;15:43:58,0;28,01;30,44;28,83;0,00;21,75;21,85;19,72;19,71;
29.10.2009;15:43:58,0;28,01;30,44;28,83;0,00;21,75;21,85;19,72;19,71;
29.10.2009;15:43:58,0;28,01;30,44;28,83;0,00;21,75;21,85;19,72;19,71;
29.10.2009;15:43:59,0;28,01;30,44;28,83;0,00;21,75;21,82;19,72;19,71;
29.10.2009;15:43:59,0;28,01;30,44;28,83;0,00;21,75;21,82;19,72;19,71;
29.10.2009;15:43:59,0;28,01;30,44;28,83;0,00;21,75;21,85;19,72;19,71;
29.10.2009;15:43:59,0;28,01;30,44;28,83;0,00;21,75;21,85;19,72;19,74;
29.10.2009;15:43:59,0;28,01;30,44;28,83;0,00;21,75;21,85;19,72;19,74;
29.10.2009;15:43:59,0;28,01;30,44;28,83;0,00;21,75;21,85;19,72;19,71;
29.10.2009;15:43:59,0;28,01;30,44;28,83;0,00;21,75;21,85;19,72;19,71;
29.10.2009;15:43:59,0;28,01;30,44;28,83;0,00;21,75;21,82;19,72;19,74;
29.10.2009;15:43:59,0;28,01;30,44;28,83;0,00;21,75;21,85;19,72;19,71;
29.10.2009;15:43:59,0;28,01;30,44;28,83;0,00;21,75;21,85;19,72;19,71;
29.10.2009;15:43:59,0;28,01;30,44;28,83;0,00;21,75;21,85;19,72;19,71;
29.10.2009;15:43:59,0;28,01;30,44;28,83;0,00;21,75;21,82;19,72;19,71;
29.10.2009;15:44:00,0;28,01;30,44;28,83;0,00;21,75;21,85;19,72;19,71;
29.10.2009;15:44:00,0;28,01;30,44;28,83;0,00;21,75;21,82;19,72;19,71;
29.10.2009;15:44:00,0;28,01;30,44;28,83;0,00;21,75;21,85;19,72;19,71;
29.10.2009;15:44:00,0;28,01;30,44;28,83;0,00;21,75;21,85;19,72;19,71;
29.10.2009;15:44:00,0;28,01;30,44;28,83;0,00;21,75;21,85;19,72;19,71;
29.10.2009;15:44:00,0;28,01;30,44;28,83;0,00;21,75;21,82;19,72;19,71;
29.10.2009;15:44:00,0;28,01;30,44;28,83;0,00;21,75;21,82;19,72;19,71;
29.10.2009;15:44:00,0;28,01;30,44;28,83;0,00;21,75;21,85;19,72;19,71;
29.10.2009;15:44:01,0;28,01;30,44;28,83;0,00;21,75;21,85;19,72;19,71;
29.10.2009;15:44:01,0;28,01;30,44;28,83;0,00;21,75;21,85;19,72;19,74;
29.10.2009;15:44:01,0;28,01;30,44;28,83;0,00;21,75;21,85;19,72;19,71;
29.10.2009;15:44:01,0;27,98;30,41;28,80;0,00;21,75;21,85;19,72;19,71;
29.10.2009;15:44:01,0;28,01;30,44;28,83;0,00;21,75;21,85;19,72;19,71;
29.10.2009;15:44:01,0;28,01;30,44;28,83;0,00;21,75;21,85;19,72;19,71;
29.10.2009;15:44:01,0;28,01;30,44;28,83;0,00;21,75;21,85;19,72;19,71;
29.10.2009;15:44:01,0;28,01;30,44;28,83;0,00;21,75;21,82;19,72;19,71;
29.10.2009;15:44:01,0;28,01;30,44;28,83;0,00;21,75;21,85;19,72;19,71;
29.10.2009;15:44:01,0;28,01;30,44;28,83;0,00;21,75;21,85;19,72;19,74;
29.10.2009;15:44:01,0;28,01;30,44;28,83;0,00;21,75;21,82;19,72;19,71;
29.10.2009;15:44:01,0;28,01;30,44;28,83;0,00;21,75;21,85;19,72;19,71;
29.10.2009;15:44:02,0;28,01;30,44;28,83;0,00;21,75;21,85;19,72;19,71;
29.10.2009;15:44:02,0;28,01;30,44;28,83;0,00;21,75;21,85;19,72;19,71;
29.10.2009;15:44:02,0;28,01;30,44;28,83;0,00;21,75;21,85;19,72;19,71;
29.10.2009;15:44:02,0;28,01;30,44;28,83;0,00;21,75;21,82;19,72;19,71;
29.10.2009;15:44:02,0;28,01;30,44;28,83;0,00;21,75;21,82;19,72;19,71;
29.10.2009;15:44:02,0;28,01;30,44;28,83;0,00;21,75;21,85;19,72;19,71;
29.10.2009;15:44:02,0;28,01;30,44;28,83;0,00;21,75;21,85;19,72;19,71;
29.10.2009;15:44:02,0;28,01;30,44;28,83;0,00;21,75;21,82;19,72;19,71;
29.10.2009;15:44:03,0;28,01;30,44;28,83;0,00;21,75;21,85;19,72;19,71;
29.10.2009;15:44:03,0;28,01;30,44;28,83;0,00;21,75;21,85;19,72;19,74;
29.10.2009;15:44:03,0;28,01;30,44;28,83;0,00;21,75;21,85;19,72;19,74;
29.10.2009;15:44:03,0;28,01;30,44;28,83;0,00;21,75;21,82;19,72;19,71;
29.10.2009;15:44:03,0;28,01;30,44;28,83;0,00;21,75;21,85;19,72;19,71;
29.10.2009;15:44:03,0;28,01;30,44;28,83;0,00;21,75;21,82;19,72;19,71;
29.10.2009;15:44:03,0;28,01;30,44;28,83;0,00;21,78;21,85;19,72;19,74;
29.10.2009;15:44:03,0;28,01;30,44;28,83;0,00;21,75;21,85;19,72;19,74;
29.10.2009;15:44:03,0;28,01;30,44;28,83;0,00;21,75;21,85;19,72;19,71;
29.10.2009;15:44:03,0;28,01;30,44;28,83;0,00;21,75;21,82;19,72;19,74;
29.10.2009;15:44:03,0;28,01;30,44;28,83;0,00;21,75;21,85;19,72;19,71;
29.10.2009;15:44:03,0;28,01;30,44;28,83;0,00;21,75;21,82;19,72;19,71;
29.10.2009;15:44:04,0;28,01;30,44;28,83;0,00;21,75;21,85;19,72;19,74;
29.10.2009;15:44:04,0;28,01;30,44;28,83;0,00;21,75;21,85;19,72;19,71;
29.10.2009;15:44:04,0;28,01;30,44;28,83;0,00;21,75;21,82;19,72;19,74;
29.10.2009;15:44:04,0;28,01;30,44;28,83;0,00;21,75;21,85;19,72;19,71;
29.10.2009;15:44:04,0;28,01;30,44;28,83;0,00;21,75;21,85;19,72;19,71;
29.10.2009;15:44:04,0;28,01;30,44;28,83;0,00;21,75;21,82;19,72;19,74;
29.10.2009;15:44:04,0;28,01;30,44;28,83;0,00;21,75;21,85;19,72;19,71;
29.10.2009;15:44:04,0;28,01;30,44;28,83;0,00;21,75;21,85;19,72;19,74;
29.10.2009;15:44:05,0;28,01;30,44;28,83;0,00;21,75;21,85;19,72;19,71;
29.10.2009;15:44:05,0;28,01;30,44;28,83;0,00;21,75;21,85;19,72;19,74;
29.10.2009;15:44:05,0;28,01;30,44;28,83;0,00;21,75;21,85;19,72;19,71;
29.10.2009;15:44:05,0;28,01;30,44;28,83;0,00;21,75;21,82;19,72;19,71;
29.10.2009;15:44:05,0;28,01;30,44;28,83;0,00;21,75;21,85;19,72;19,71;
29.10.2009;15:44:05,0;28,01;30,44;28,83;0,00;21,75;21,85;19,72;19,71;
29.10.2009;15:44:05,0;28,01;30,44;28,83;0,00;21,75;21,85;19,72;19,74;
29.10.2009;15:44:05,0;28,01;30,44;28,83;0,00;21,75;21,85;19,72;19,71;
29.10.2009;15:44:05,0;28,01;30,44;28,83;0,00;21,75;21,85;19,72;19,71;
29.10.2009;15:44:05,0;28,01;30,44;28,83;0,00;21,75;21,85;19,72;19,71;
29.10.2009;15:44:05,0;28,01;30,44;28,83;0,00;21,75;21,85;19,72;19,74;
29.10.2009;15:44:05,0;28,01;30,44;28,83;0,00;21,75;21,85;19,72;19,71;
29.10.2009;15:44:06,0;28,01;30,44;28,83;0,00;21,75;21,85;19,72;19,74;
29.10.2009;15:44:06,0;28,01;30,44;28,83;0,00;21,75;21,85;19,72;19,74;
29.10.2009;15:44:06,0;28,01;30,44;28,83;0,00;21,75;21,85;19,72;19,74;
29.10.2009;15:44:06,0;28,01;30,44;28,83;0,00;21,75;21,85;19,72;19,71;
29.10.2009;15:44:06,0;28,01;30,44;28,83;0,00;21,75;21,85;19,72;19,74;
29.10.2009;15:44:06,0;28,01;30,44;28,83;0,00;21,75;21,85;19,72;19,74;
29.10.2009;15:44:06,0;28,01;30,44;28,83;0,00;21,75;21,85;19,72;19,71;
29.10.2009;15:44:06,0;28,01;30,44;28,83;0,00;21,75;21,85;19,72;19,74;
29.10.2009;15:44:07,0;28,01;30,44;28,83;0,00;21,75;21,85;19,72;19,74;
29.10.2009;15:44:07,0;28,01;30,44;28,83;0,00;21,75;21,85;19,72;19,74;
29.10.2009;15:44:07,0;28,01;30,44;28,83;0,00;21,75;21,85;19,72;19,74;
29.10.2009;15:44:07,0;28,01;30,44;28,83;0,00;21,75;21,85;19,72;19,74;
29.10.2009;15:44:07,0;28,01;30,44;28,83;0,00;21,75;21,82;19,72;19,74;
29.10.2009;15:44:07,0;28,01;30,44;28,83;0,00;21,75;21,85;19,72;19,74;
29.10.2009;15:44:07,0;28,01;30,44;28,83;0,00;21,75;21,85;19,72;19,74;
29.10.2009;15:44:07,0;28,01;30,44;28,83;0,00;21,75;21,85;19,72;19,71;
29.10.2009;15:44:07,0;28,01;30,44;28,83;0,00;21,75;21,82;19,72;19,74;
29.10.2009;15:44:07,0;28,01;30,44;28,83;0,00;21,75;21,85;19,72;19,74;
29.10.2009;15:44:07,0;28,01;30,44;28,83;0,00;21,75;21,82;19,72;19,71;
29.10.2009;15:44:07,0;28,01;30,44;28,83;0,00;21,75;21,85;19,72;19,74;
29.10.2009;15:44:08,0;28,01;30,44;28,83;0,00;21,75;21,85;19,72;19,71;
29.10.2009;15:44:08,0;28,01;30,44;28,83;0,00;21,75;21,85;19,72;19,74;
29.10.2009;15:44:08,0;28,01;30,44;28,83;0,00;21,75;21,85;19,72;19,74;
29.10.2009;15:44:08,0;28,01;30,44;28,83;0,00;21,75;21,85;19,72;19,74;
29.10.2009;15:44:08,0;28,01;30,44;28,83;0,00;21,75;21,82;19,72;19,74;
29.10.2009;15:44:08,0;28,01;30,44;28,83;0,00;21,75;21,82;19,72;19,74;
29.10.2009;15:44:08,0;28,01;30,44;28,83;0,00;21,75;21,85;19,72;19,71;
29.10.2009;15:44:08,0;28,01;30,44;28,83;0,00;21,75;21,82;19,72;19,74;
29.10.2009;15:44:09,0;28,01;30,44;28,83;0,00;21,75;21,85;19,72;19,74;
29.10.2009;15:44:09,0;28,01;30,44;28,83;0,00;21,75;21,85;19,72;19,71;
29.10.2009;15:44:09,0;28,01;30,44;28,83;0,00;21,75;21,82;19,72;19,74;
29.10.2009;15:44:09,0;28,01;30,44;28,83;0,00;21,75;21,82;19,74;19,74;
29.10.2009;15:44:09,0;28,01;30,44;28,83;0,00;21,75;21,82;19,72;19,74;
29.10.2009;15:44:09,0;28,01;30,44;28,83;0,00;21,75;21,85;19,72;19,74;
29.10.2009;15:44:09,0;28,01;30,44;28,83;0,00;21,75;21,85;19,72;19,74;
29.10.2009;15:44:09,0;28,01;30,44;28,83;0,00;21,75;21,85;19,72;19,74;
29.10.2009;15:44:09,0;28,01;30,44;28,83;0,00;21,75;21,82;19,72;19,74;
29.10.2009;15:44:09,0;28,01;30,44;28,83;0,00;21,75;21,82;19,72;19,74;
29.10.2009;15:44:09,0;28,01;30,44;28,83;0,00;21,75;21,85;19,72;19,74;
29.10.2009;15:44:09,0;28,01;30,44;28,83;0,00;21,75;21,85;19,72;19,74;
29.10.2009;15:44:10,0;28,01;30,44;28,83;0,00;21,75;21,85;19,72;19,74;
29.10.2009;15:44:10,0;28,01;30,44;28,83;0,00;21,75;21,82;19,74;19,74;
29.10.2009;15:44:10,0;28,01;30,44;28,83;0,00;21,75;21,85;19,72;19,74;
29.10.2009;15:44:10,0;28,01;30,44;28,83;0,00;21,75;21,85;19,72;19,74;
29.10.2009;15:44:10,0;28,01;30,44;28,83;0,00;21,75;21,85;19,72;19,74;
29.10.2009;15:44:10,0;28,01;30,44;28,83;0,00;21,75;21,85;19,72;19,71;
29.10.2009;15:44:10,0;28,01;30,44;28,83;0,00;21,75;21,85;19,74;19,74;
29.10.2009;15:44:10,0;28,01;30,44;28,83;0,00;21,75;21,82;19,72;19,74;
29.10.2009;15:44:11,0;28,01;30,44;28,83;0,00;21,75;21,85;19,74;19,74;
29.10.2009;15:44:11,0;28,01;30,44;28,83;0,00;21,75;21,85;19,72;19,74;
29.10.2009;15:44:11,0;28,01;30,44;28,83;0,00;21,75;21,85;19,72;19,74;
29.10.2009;15:44:11,0;28,01;30,44;28,83;0,00;21,75;21,82;19,72;19,74;
29.10.2009;15:44:11,0;28,01;30,44;28,83;0,00;21,75;21,85;19,74;19,74;
29.10.2009;15:44:11,0;28,01;30,44;28,83;0,00;21,75;21,85;19,74;19,74;
29.10.2009;15:44:11,0;28,01;30,44;28,83;0,00;21,75;21,85;19,72;19,74;
29.10.2009;15:44:11,0;28,01;30,44;28,83;0,00;21,75;21,85;19,72;19,74;
29.10.2009;15:44:11,0;28,01;30,44;28,83;0,00;21,75;21,82;19,74;19,71;
29.10.2009;15:44:11,0;28,01;30,44;28,83;0,00;21,75;21,82;19,74;19,74;
29.10.2009;15:44:11,0;28,01;30,44;28,83;0,00;21,75;21,85;19,72;19,74;
29.10.2009;15:44:11,0;28,01;30,44;28,83;0,00;21,75;21,85;19,72;19,74;
29.10.2009;15:44:12,0;28,01;30,44;28,83;0,00;21,75;21,85;19,72;19,74;
29.10.2009;15:44:12,0;28,01;30,41;28,80;0,00;21,75;21,85;19,74;19,74;
29.10.2009;15:44:12,0;28,01;30,44;28,83;0,00;21,75;21,82;19,74;19,74;
29.10.2009;15:44:12,0;28,01;30,44;28,83;0,00;21,75;21,85;19,72;19,74;
29.10.2009;15:44:12,0;28,01;30,44;28,83;0,00;21,75;21,85;19,72;19,74;
29.10.2009;15:44:12,0;28,01;30,44;28,83;0,00;21,75;21,82;19,74;19,74;
29.10.2009;15:44:12,0;28,01;30,44;28,83;0,00;21,75;21,85;19,72;19,74;
29.10.2009;15:44:12,0;28,01;30,44;28,83;0,00;21,75;21,85;19,72;19,74;
29.10.2009;15:44:13,0;28,01;30,44;28,83;0,00;21,75;21,85;19,72;19,74;
29.10.2009;15:44:13,0;28,01;30,44;28,83;0,00;21,75;21,85;19,74;19,74;
29.10.2009;15:44:13,0;28,01;30,44;28,83;0,00;21,75;21,85;19,74;19,74;
29.10.2009;15:44:13,0;28,01;30,44;28,83;0,00;21,75;21,85;19,72;19,74;
29.10.2009;15:44:13,0;28,01;30,44;28,83;0,00;21,75;21,85;19,72;19,74;
29.10.2009;15:44:13,0;28,01;30,44;28,83;0,00;21,75;21,85;19,72;19,74;
29.10.2009;15:44:13,0;28,01;30,44;28,83;0,00;21,75;21,85;19,72;19,74;
29.10.2009;15:44:13,0;28,01;30,44;28,83;0,00;21,75;21,82;19,72;19,74;
29.10.2009;15:44:13,0;28,01;30,44;28,83;0,00;21,75;21,85;19,72;19,74;
29.10.2009;15:44:13,0;28,01;30,44;28,83;0,00;21,75;21,85;19,74;19,74;
29.10.2009;15:44:13,0;28,01;30,44;28,83;0,00;21,75;21,85;19,74;19,74;
29.10.2009;15:44:13,0;28,01;30,44;28,83;0,00;21,75;21,85;19,74;19,74;
29.10.2009;15:44:14,0;28,01;30,44;28,83;0,00;21,75;21,85;19,74;19,74;
29.10.2009;15:44:14,0;28,01;30,44;28,83;0,00;21,75;21,85;19,74;19,74;
29.10.2009;15:44:14,0;28,01;30,44;28,83;0,00;21,75;21,82;19,74;19,74;
29.10.2009;15:44:14,0;28,01;30,44;28,83;0,00;21,75;21,85;19,72;19,74;
29.10.2009;15:44:14,0;28,01;30,44;28,83;0,00;21,75;21,85;19,72;19,74;
29.10.2009;15:44:14,0;28,01;30,44;28,83;0,00;21,75;21,85;19,74;19,74;
29.10.2009;15:44:14,0;28,01;30,44;28,83;0,00;21,75;21,85;19,72;19,74;
29.10.2009;15:44:14,0;28,01;30,44;28,83;0,00;21,75;21,85;19,74;19,74;
29.10.2009;15:44:15,0;28,01;30,44;28,83;0,00;21,75;21,85;19,74;19,74;
29.10.2009;15:44:15,0;28,01;30,44;28,83;0,00;21,75;21,85;19,74;19,74;
29.10.2009;15:44:15,0;28,01;30,44;28,83;0,00;21,75;21,85;19,74;19,74;
29.10.2009;15:44:15,0;28,01;30,44;28,83;0,00;21,75;21,85;19,74;19,74;
29.10.2009;15:44:15,0;28,01;30,44;28,83;0,00;21,75;21,85;19,74;19,74;
29.10.2009;15:44:15,0;28,01;30,44;28,83;0,00;21,75;21,85;19,74;19,74;
29.10.2009;15:44:15,0;28,01;30,44;28,83;0,00;21,75;21,82;19,74;19,74;
29.10.2009;15:44:15,0;28,01;30,44;28,83;0,00;21,75;21,85;19,72;19,74;
29.10.2009;15:44:15,0;28,01;30,44;28,83;0,00;21,75;21,85;19,74;19,74;
29.10.2009;15:44:15,0;28,01;30,44;28,83;0,00;21,75;21,85;19,72;19,74;
29.10.2009;15:44:15,0;28,01;30,44;28,83;0,00;21,75;21,85;19,74;19,74;
29.10.2009;15:44:15,0;28,01;30,44;28,83;0,00;21,75;21,85;19,74;19,74;
29.10.2009;15:44:16,0;28,01;30,44;28,83;0,00;21,75;21,82;19,74;19,74;
29.10.2009;15:44:16,0;28,01;30,44;28,83;0,00;21,75;21,85;19,74;19,74;
29.10.2009;15:44:16,0;28,01;30,44;28,83;0,00;21,75;21,85;19,74;19,74;
29.10.2009;15:44:16,0;28,01;30,44;28,83;0,00;21,75;21,82;19,72;19,74;
29.10.2009;15:44:16,0;28,01;30,44;28,83;0,00;21,75;21,85;19,72;19,74;
29.10.2009;15:44:16,0;28,01;30,44;28,83;0,00;21,75;21,85;19,74;19,74;
29.10.2009;15:44:16,0;28,01;30,44;28,83;0,00;21,75;21,85;19,74;19,74;
29.10.2009;15:44:16,0;28,01;30,44;28,83;0,00;21,75;21,85;19,74;19,74;
29.10.2009;15:44:17,0;28,01;30,44;28,83;0,00;21,75;21,85;19,74;19,74;
29.10.2009;15:44:17,0;28,01;30,44;28,83;0,00;21,75;21,85;19,74;19,74;
29.10.2009;15:44:17,0;28,01;30,44;28,83;0,00;21,75;21,85;19,74;19,74;
29.10.2009;15:44:17,0;28,01;30,44;28,83;0,00;21,75;21,85;19,74;19,74;
29.10.2009;15:44:17,0;28,01;30,44;28,83;0,00;21,75;21,85;19,74;19,74;
29.10.2009;15:44:17,0;28,01;30,44;28,83;0,00;21,75;21,85;19,72;19,74;
29.10.2009;15:44:17,0;28,01;30,44;28,83;0,00;21,75;21,85;19,74;19,74;
29.10.2009;15:44:17,0;28,01;30,44;28,83;0,00;21,75;21,85;19,72;19,74;
29.10.2009;15:44:17,0;28,01;30,44;28,83;0,00;21,75;21,85;19,74;19,74;
29.10.2009;15:44:17,0;28,01;30,44;28,83;0,00;21,75;21,85;19,74;19,74;
29.10.2009;15:44:17,0;28,01;30,44;28,83;0,00;21,75;21,82;19,74;19,74;
29.10.2009;15:44:17,0;28,01;30,44;28,83;0,00;21,75;21,85;19,74;19,74;
29.10.2009;15:44:18,0;28,01;30,44;28,83;0,00;21,75;21,85;19,74;19,74;
29.10.2009;15:44:18,0;28,01;30,44;28,83;0,00;21,75;21,85;19,74;19,74;
29.10.2009;15:44:18,0;28,01;30,44;28,83;0,00;21,75;21,85;19,74;19,74;
29.10.2009;15:44:18,0;28,01;30,44;28,83;0,00;21,75;21,82;19,74;19,74;
29.10.2009;15:44:18,0;28,01;30,44;28,83;0,00;21,75;21,82;19,74;19,74;
29.10.2009;15:44:18,0;28,01;30,44;28,83;0,00;21,75;21,85;19,74;19,74;
29.10.2009;15:44:18,0;28,01;30,44;28,83;0,00;21,75;21,85;19,74;19,74;
29.10.2009;15:44:18,0;28,01;30,44;28,83;0,00;21,75;21,85;19,74;19,74;
29.10.2009;15:44:19,0;28,01;30,44;28,83;0,00;21,75;21,82;19,74;19,74;
29.10.2009;15:44:19,0;28,01;30,44;28,83;0,00;21,75;21,85;19,74;19,74;
29.10.2009;15:44:19,0;28,01;30,44;28,83;0,00;21,75;21,85;19,74;19,74;
29.10.2009;15:44:19,0;28,01;30,44;28,83;0,00;21,75;21,85;19,74;19,74;
29.10.2009;15:44:19,0;28,01;30,44;28,83;0,00;21,75;21,85;19,74;19,74;
29.10.2009;15:44:19,0;28,01;30,44;28,83;0,00;21,78;21,85;19,74;19,74;
29.10.2009;15:44:19,0;28,01;30,44;28,83;0,00;21,78;21,85;19,74;19,74;
29.10.2009;15:44:19,0;28,01;30,44;28,83;0,00;21,78;21,85;19,74;19,74;
29.10.2009;15:44:19,0;28,01;30,44;28,83;0,00;21,75;21,85;19,74;19,74;
29.10.2009;15:44:19,0;28,01;30,44;28,83;0,00;21,75;21,85;19,74;19,74;
29.10.2009;15:44:19,0;28,01;30,44;28,83;0,00;21,75;21,85;19,74;19,74;
29.10.2009;15:44:19,0;28,01;30,44;28,83;0,00;21,75;21,85;19,74;19,74;
29.10.2009;15:44:20,0;28,01;30,44;28,83;0,00;21,75;21,85;19,74;19,74;
29.10.2009;15:44:20,0;28,01;30,44;28,83;0,00;21,75;21,85;19,74;19,74;
29.10.2009;15:44:20,0;28,01;30,44;28,83;0,00;21,75;21,85;19,74;19,74;
29.10.2009;15:44:20,0;28,01;30,44;28,83;0,00;21,75;21,85;19,74;19,74;
29.10.2009;15:44:20,0;28,01;30,44;28,83;0,00;21,78;21,85;19,74;19,74;
29.10.2009;15:44:20,0;28,01;30,44;28,83;0,00;21,75;21,85;19,74;19,74;
29.10.2009;15:44:20,0;28,01;30,44;28,83;0,00;21,75;21,85;19,74;19,74;
29.10.2009;15:44:20,0;28,01;30,44;28,83;0,00;21,75;21,85;19,74;19,74;
29.10.2009;15:44:21,0;28,01;30,44;28,83;0,00;21,75;21,85;19,74;19,74;
29.10.2009;15:44:21,0;28,01;30,44;28,83;0,00;21,75;21,85;19,74;19,74;
29.10.2009;15:44:21,0;28,01;30,44;28,83;0,00;21,75;21,85;19,74;19,74;
29.10.2009;15:44:21,0;28,01;30,44;28,83;0,00;21,75;21,85;19,74;19,74;
29.10.2009;15:44:21,0;28,01;30,44;28,83;0,00;21,75;21,85;19,74;19,74;
29.10.2009;15:44:21,0;28,01;30,44;28,83;0,00;21,75;21,85;19,74;19,74;
29.10.2009;15:44:21,0;28,01;30,44;28,83;0,00;21,75;21,85;19,74;19,74;
29.10.2009;15:44:21,0;28,01;30,44;28,83;0,00;21,75;21,85;19,74;19,74;
29.10.2009;15:44:21,0;28,01;30,44;28,83;0,00;21,75;21,85;19,74;19,74;
29.10.2009;15:44:21,0;28,01;30,44;28,83;0,00;21,75;21,85;19,74;19,74;
29.10.2009;15:44:21,0;28,01;30,44;28,83;0,00;21,75;21,85;19,74;19,74;
29.10.2009;15:44:21,0;28,01;30,44;28,83;0,00;21,75;21,85;19,74;19,74;
29.10.2009;15:44:22,0;28,01;30,44;28,83;0,00;21,75;21,82;19,74;19,74;
29.10.2009;15:44:22,0;28,01;30,44;28,83;0,00;21,75;21,85;19,74;19,74;
29.10.2009;15:44:22,0;28,01;30,44;28,83;0,00;21,75;21,85;19,74;19,74;
29.10.2009;15:44:22,0;28,01;30,44;28,83;0,00;21,75;21,85;19,74;19,74;
29.10.2009;15:44:22,0;28,01;30,44;28,83;0,00;21,75;21,85;19,74;19,74;
29.10.2009;15:44:22,0;28,01;30,44;28,83;0,00;21,75;21,85;19,74;19,74;
29.10.2009;15:44:22,0;28,01;30,44;28,83;0,00;21,75;21,85;19,74;19,76;
29.10.2009;15:44:22,0;28,01;30,44;28,83;0,00;21,75;21,85;19,74;19,74;
29.10.2009;15:44:23,0;28,01;30,44;28,83;0,00;21,78;21,85;19,74;19,74;
29.10.2009;15:44:23,0;28,01;30,44;28,83;0,00;21,75;21,85;19,74;19,74;
29.10.2009;15:44:23,0;28,01;30,44;28,83;0,00;21,75;21,85;19,74;19,74;
29.10.2009;15:44:23,0;28,01;30,44;28,83;0,00;21,75;21,85;19,74;19,74;
29.10.2009;15:44:23,0;28,01;30,44;28,83;0,00;21,75;21,85;19,74;19,74;
29.10.2009;15:44:23,0;28,01;30,44;28,83;0,00;21,75;21,85;19,74;19,74;
29.10.2009;15:44:23,0;28,01;30,44;28,83;0,00;21,75;21,85;19,74;19,74;
29.10.2009;15:44:23,0;28,01;30,44;28,83;0,00;21,75;21,85;19,74;19,74;
29.10.2009;15:44:23,0;28,01;30,44;28,83;0,00;21,75;21,85;19,74;19,74;
29.10.2009;15:44:23,0;28,01;30,44;28,83;0,00;21,75;21,85;19,74;19,74;
29.10.2009;15:44:23,0;28,01;30,44;28,83;0,00;21,75;21,85;19,74;19,74;
29.10.2009;15:44:23,0;28,01;30,44;28,83;0,00;21,75;21,85;19,74;19,74;
29.10.2009;15:44:24,0;28,01;30,44;28,83;0,00;21,75;21,82;19,74;19,74;
29.10.2009;15:44:24,0;28,01;30,44;28,83;0,00;21,78;21,85;19,74;19,74;
29.10.2009;15:44:24,0;28,01;30,44;28,83;0,00;21,75;21,85;19,74;19,76;
29.10.2009;15:44:24,0;28,01;30,44;28,83;0,00;21,75;21,85;19,74;19,74;
29.10.2009;15:44:24,0;28,01;30,44;28,83;0,00;21,75;21,85;19,74;19,74;
29.10.2009;15:44:24,0;28,01;30,44;28,83;0,00;21,75;21,85;19,74;19,74;
29.10.2009;15:44:24,0;28,01;30,44;28,83;0,00;21,75;21,85;19,74;19,76;
29.10.2009;15:44:24,0;28,01;30,44;28,83;0,00;21,75;21,85;19,74;19,76;
29.10.2009;15:44:25,0;28,01;30,44;28,83;0,00;21,75;21,85;19,74;19,74;
29.10.2009;15:44:25,0;28,01;30,44;28,83;0,00;21,78;21,85;19,74;19,74;
29.10.2009;15:44:25,0;28,01;30,44;28,83;0,00;21,75;21,85;19,74;19,74;
29.10.2009;15:44:25,0;28,01;30,44;28,83;0,00;21,75;21,85;19,74;19,74;
29.10.2009;15:44:25,0;28,01;30,44;28,83;0,00;21,75;21,85;19,74;19,74;
29.10.2009;15:44:25,0;28,01;30,44;28,83;0,00;21,75;21,85;19,74;19,74;
29.10.2009;15:44:25,0;28,01;30,44;28,83;0,00;21,75;21,85;19,74;19,74;
29.10.2009;15:44:25,0;28,01;30,44;28,83;0,00;21,75;21,85;19,74;19,76;
29.10.2009;15:44:25,0;28,01;30,44;28,83;0,00;21,75;21,85;19,74;19,74;
29.10.2009;15:44:25,0;28,01;30,44;28,83;0,00;21,75;21,85;19,74;19,74;
29.10.2009;15:44:25,0;28,01;30,44;28,83;0,00;21,75;21,85;19,74;19,74;
29.10.2009;15:44:25,0;28,01;30,44;28,83;0,00;21,75;21,85;19,74;19,74;
29.10.2009;15:44:26,0;28,01;30,44;28,83;0,00;21,75;21,85;19,74;19,74;
29.10.2009;15:44:26,0;28,01;30,44;28,83;0,00;21,75;21,82;19,74;19,76;
29.10.2009;15:44:26,0;28,01;30,44;28,83;0,00;21,75;21,85;19,74;19,76;
29.10.2009;15:44:26,0;28,01;30,44;28,83;0,00;21,75;21,82;19,74;19,76;
29.10.2009;15:44:26,0;28,01;30,44;28,83;0,00;21,75;21,85;19,74;19,76;
29.10.2009;15:44:26,0;28,01;30,44;28,83;0,00;21,75;21,85;19,74;19,76;
29.10.2009;15:44:26,0;28,01;30,44;28,83;0,00;21,75;21,85;19,74;19,74;
29.10.2009;15:44:26,0;28,01;30,44;28,83;0,00;21,75;21,85;19,74;19,74;
29.10.2009;15:44:27,0;28,01;30,44;28,83;0,00;21,75;21,85;19,74;19,76;
29.10.2009;15:44:27,0;28,01;30,44;28,83;0,00;21,75;21,85;19,74;19,76;
29.10.2009;15:44:27,0;28,01;30,44;28,83;0,00;21,75;21,85;19,74;19,76;
29.10.2009;15:44:27,0;28,01;30,44;28,83;0,00;21,75;21,85;19,74;19,76;
29.10.2009;15:44:27,0;28,01;30,44;28,83;0,00;21,75;21,85;19,74;19,76;
29.10.2009;15:44:27,0;28,01;30,44;28,83;0,00;21,75;21,85;19,74;19,76;
29.10.2009;15:44:27,0;28,01;30,44;28,83;0,00;21,78;21,85;19,74;19,74;
29.10.2009;15:44:27,0;28,01;30,44;28,83;0,00;21,75;21,85;19,74;19,76;
29.10.2009;15:44:27,0;28,01;30,44;28,83;0,00;21,75;21,85;19,74;19,76;
29.10.2009;15:44:27,0;28,01;30,44;28,83;0,00;21,75;21,85;19,74;19,74;
29.10.2009;15:44:27,0;28,01;30,44;28,83;0,00;21,75;21,85;19,74;19,76;
29.10.2009;15:44:27,0;28,01;30,44;28,83;0,00;21,75;21,85;19,74;19,76;
29.10.2009;15:44:28,0;28,01;30,44;28,83;0,00;21,75;21,85;19,74;19,74;
29.10.2009;15:44:28,0;28,01;30,44;28,83;0,00;21,75;21,85;19,74;19,76;
29.10.2009;15:44:28,0;28,01;30,44;28,83;0,00;21,75;21,85;19,74;19,76;
29.10.2009;15:44:28,0;28,01;30,44;28,83;0,00;21,75;21,85;19,74;19,76;
29.10.2009;15:44:28,0;28,01;30,44;28,83;0,00;21,75;21,85;19,74;19,76;
29.10.2009;15:44:28,0;28,01;30,44;28,83;0,00;21,75;21,82;19,74;19,76;
29.10.2009;15:44:28,0;28,01;30,44;28,83;0,00;21,75;21,85;19,74;19,76;
29.10.2009;15:44:28,0;28,01;30,44;28,83;0,00;21,75;21,82;19,74;19,74;
29.10.2009;15:44:29,0;28,01;30,44;28,83;0,00;21,75;21,85;19,74;19,76;
29.10.2009;15:44:29,0;28,01;30,44;28,83;0,00;21,75;21,85;19,74;19,76;
29.10.2009;15:44:29,0;28,01;30,44;28,83;0,00;21,75;21,82;19,74;19,76;
29.10.2009;15:44:29,0;28,01;30,44;28,83;0,00;21,75;21,85;19,74;19,76;
29.10.2009;15:44:29,0;28,01;30,44;28,83;0,00;21,75;21,85;19,74;19,74;
29.10.2009;15:44:29,0;28,01;30,44;28,83;0,00;21,75;21,85;19,74;19,76;
29.10.2009;15:44:29,0;28,01;30,44;28,83;0,00;21,75;21,85;19,74;19,74;
29.10.2009;15:44:29,0;28,01;30,44;28,83;0,00;21,75;21,85;19,74;19,76;
29.10.2009;15:44:29,0;28,01;30,44;28,83;0,00;21,75;21,85;19,74;19,76;
29.10.2009;15:44:29,0;28,01;30,44;28,83;0,00;21,75;21,85;19,74;19,76;
29.10.2009;15:44:29,0;28,01;30,44;28,83;0,00;21,75;21,85;19,74;19,74;
29.10.2009;15:44:29,0;28,01;30,44;28,83;0,00;21,75;21,82;19,74;19,74;
29.10.2009;15:44:30,0;28,01;30,44;28,83;0,00;21,75;21,85;19,74;19,76;
29.10.2009;15:44:30,0;28,01;30,44;28,83;0,00;21,75;21,85;19,74;19,76;
29.10.2009;15:44:30,0;28,01;30,44;28,83;0,00;21,75;21,85;19,74;19,76;
29.10.2009;15:44:30,0;28,01;30,44;28,83;0,00;21,78;21,85;19,74;19,76;
29.10.2009;15:44:30,0;28,01;30,44;28,83;0,00;21,75;21,85;19,74;19,76;
29.10.2009;15:44:30,0;28,01;30,44;28,83;0,00;21,75;21,85;19,74;19,76;
29.10.2009;15:44:30,0;28,01;30,44;28,83;0,00;21,75;21,85;19,74;19,76;
29.10.2009;15:44:30,0;28,01;30,44;28,83;0,00;21,75;21,85;19,74;19,76;
29.10.2009;15:44:31,0;28,01;30,44;28,83;0,00;21,75;21,85;19,74;19,76;
29.10.2009;15:44:31,0;28,01;30,44;28,83;0,00;21,75;21,82;19,77;19,76;
29.10.2009;15:44:31,0;28,01;30,44;28,83;0,00;21,75;21,85;19,74;19,76;
29.10.2009;15:44:31,0;28,01;30,44;28,83;0,00;21,75;21,85;19,74;19,76;
29.10.2009;15:44:31,0;28,01;30,44;28,83;0,00;21,75;21,85;19,74;19,76;
29.10.2009;15:44:31,0;28,01;30,44;28,83;0,00;21,75;21,85;19,74;19,76;
29.10.2009;15:44:31,0;28,01;30,44;28,83;0,00;21,75;21,85;19,74;19,76;
29.10.2009;15:44:31,0;28,01;30,44;28,83;0,00;21,75;21,85;19,74;19,76;
29.10.2009;15:44:31,0;28,01;30,44;28,83;0,00;21,75;21,85;19,77;19,76;
29.10.2009;15:44:31,0;28,01;30,44;28,83;0,00;21,75;21,85;19,74;19,76;
29.10.2009;15:44:31,0;28,01;30,44;28,83;0,00;21,75;21,85;19,74;19,76;
29.10.2009;15:44:31,0;28,01;30,44;28,83;0,00;21,75;21,85;19,77;19,76;
29.10.2009;15:44:32,0;28,01;30,44;28,83;0,00;21,75;21,85;19,74;19,76;
29.10.2009;15:44:32,0;28,01;30,44;28,83;0,00;21,78;21,85;19,74;19,76;
29.10.2009;15:44:32,0;28,01;30,44;28,83;0,00;21,75;21,85;19,74;19,76;
29.10.2009;15:44:32,0;28,01;30,44;28,83;0,00;21,75;21,85;19,74;19,76;
29.10.2009;15:44:32,0;28,01;30,44;28,83;0,00;21,75;21,85;19,74;19,76;
29.10.2009;15:44:32,0;28,01;30,44;28,83;0,00;21,75;21,85;19,74;19,76;
29.10.2009;15:44:32,0;28,01;30,44;28,83;0,00;21,75;21,85;19,77;19,76;
29.10.2009;15:44:32,0;28,01;30,44;28,83;0,00;21,78;21,85;19,74;19,76;
29.10.2009;15:44:33,0;28,01;30,44;28,83;0,00;21,75;21,85;19,74;19,76;
29.10.2009;15:44:33,0;28,01;30,44;28,83;0,00;21,75;21,85;19,74;19,76;
29.10.2009;15:44:33,0;28,01;30,44;28,83;0,00;21,75;21,85;19,77;19,76;
29.10.2009;15:44:33,0;28,01;30,44;28,83;0,00;21,75;21,85;19,77;19,76;
29.10.2009;15:44:33,0;28,01;30,44;28,83;0,00;21,75;21,85;19,74;19,76;
29.10.2009;15:44:33,0;28,01;30,44;28,83;0,00;21,78;21,85;19,74;19,76;
29.10.2009;15:44:33,0;28,01;30,44;28,83;0,00;21,75;21,85;19,74;19,76;
29.10.2009;15:44:33,0;28,01;30,44;28,83;0,00;21,78;21,85;19,74;19,76;
29.10.2009;15:44:33,0;28,01;30,44;28,83;0,00;21,75;21,85;19,74;19,76;
29.10.2009;15:44:33,0;28,01;30,44;28,83;0,00;21,75;21,85;19,77;19,76;
29.10.2009;15:44:33,0;28,01;30,44;28,83;0,00;21,75;21,85;19,74;19,76;
29.10.2009;15:44:33,0;28,01;30,44;28,83;0,00;21,75;21,85;19,77;19,76;
29.10.2009;15:44:34,0;28,01;30,44;28,83;0,00;21,75;21,85;19,74;19,76;
29.10.2009;15:44:34,0;28,01;30,44;28,83;0,00;21,78;21,85;19,74;19,76;
29.10.2009;15:44:34,0;28,01;30,44;28,83;0,00;21,78;21,85;19,77;19,76;
29.10.2009;15:44:34,0;28,01;30,44;28,83;0,00;21,75;21,85;19,77;19,76;
29.10.2009;15:44:34,0;28,01;30,44;28,83;0,00;21,75;21,85;19,74;19,76;
29.10.2009;15:44:34,0;28,01;30,44;28,83;0,00;21,78;21,85;19,77;19,76;
29.10.2009;15:44:34,0;28,01;30,44;28,83;0,00;21,75;21,85;19,77;19,76;
29.10.2009;15:44:34,0;28,01;30,44;28,83;0,00;21,75;21,82;19,74;19,76;
29.10.2009;15:44:35,0;28,01;30,44;28,83;0,00;21,75;21,85;19,77;19,76;
29.10.2009;15:44:35,0;28,01;30,44;28,83;0,00;21,75;21,82;19,74;19,76;
29.10.2009;15:44:35,0;28,01;30,44;28,83;0,00;21,75;21,85;19,77;19,76;
29.10.2009;15:44:35,0;28,01;30,44;28,83;0,00;21,78;21,85;19,77;19,76;
29.10.2009;15:44:35,0;28,01;30,44;28,83;0,00;21,75;21,85;19,74;19,76;
29.10.2009;15:44:35,0;28,01;30,44;28,83;0,00;21,75;21,85;19,74;19,76;
29.10.2009;15:44:35,0;28,01;30,44;28,83;0,00;21,78;21,85;19,74;19,76;
29.10.2009;15:44:35,0;28,01;30,44;28,83;0,00;21,75;21,85;19,74;19,76;
29.10.2009;15:44:35,0;28,01;30,44;28,83;0,00;21,75;21,85;19,74;19,76;
29.10.2009;15:44:35,0;28,01;30,44;28,83;0,00;21,75;21,85;19,74;19,76;
29.10.2009;15:44:35,0;28,01;30,44;28,83;0,00;21,75;21,85;19,77;19,76;
29.10.2009;15:44:35,0;28,01;30,44;28,83;0,00;21,75;21,85;19,74;19,76;
29.10.2009;15:44:36,0;28,01;30,44;28,83;0,00;21,75;21,85;19,77;19,76;
29.10.2009;15:44:36,0;28,01;30,44;28,83;0,00;21,75;21,85;19,77;19,76;
29.10.2009;15:44:36,0;28,01;30,44;28,83;0,00;21,75;21,85;19,74;19,76;
29.10.2009;15:44:36,0;28,01;30,44;28,83;0,00;21,75;21,85;19,74;19,76;
29.10.2009;15:44:36,0;28,01;30,44;28,83;0,00;21,78;21,85;19,74;19,76;
29.10.2009;15:44:36,0;28,01;30,44;28,83;0,00;21,75;21,85;19,77;19,76;
29.10.2009;15:44:36,0;28,01;30,44;28,83;0,00;21,75;21,85;19,77;19,76;
29.10.2009;15:44:36,0;28,01;30,44;28,83;0,00;21,78;21,85;19,77;19,76;
29.10.2009;15:44:37,0;28,01;30,44;28,83;0,00;21,75;21,85;19,74;19,76;
29.10.2009;15:44:37,0;28,01;30,44;28,83;0,00;21,75;21,85;19,74;19,76;
29.10.2009;15:44:37,0;28,01;30,44;28,83;0,00;21,78;21,85;19,77;19,76;
29.10.2009;15:44:37,0;28,01;30,44;28,83;0,00;21,78;21,85;19,77;19,76;
29.10.2009;15:44:37,0;28,01;30,44;28,83;0,00;21,75;21,85;19,77;19,76;
29.10.2009;15:44:37,0;28,01;30,44;28,83;0,00;21,75;21,85;19,77;19,76;
29.10.2009;15:44:37,0;28,01;30,44;28,83;0,00;21,75;21,85;19,77;19,76;
29.10.2009;15:44:37,0;28,01;30,44;28,83;0,00;21,75;21,85;19,77;19,76;
29.10.2009;15:44:37,0;28,01;30,44;28,83;0,00;21,75;21,85;19,77;19,76;
29.10.2009;15:44:37,0;28,01;30,44;28,83;0,00;21,78;21,85;19,77;19,76;
29.10.2009;15:44:37,0;28,01;30,44;28,83;0,00;21,75;21,85;19,77;19,76;
29.10.2009;15:44:37,0;28,01;30,44;28,83;0,00;21,75;21,85;19,77;19,76;
29.10.2009;15:44:38,0;28,01;30,44;28,83;0,00;21,75;21,85;19,77;19,76;
29.10.2009;15:44:38,0;28,01;30,44;28,83;0,00;21,75;21,85;19,77;19,76;
29.10.2009;15:44:38,0;28,01;30,44;28,83;0,00;21,75;21,82;19,77;19,76;
29.10.2009;15:44:38,0;28,01;30,44;28,83;0,00;21,75;21,82;19,77;19,76;
29.10.2009;15:44:38,0;28,01;30,44;28,83;0,00;21,75;21,85;19,77;19,76;
29.10.2009;15:44:38,0;28,01;30,44;28,83;0,00;21,78;21,85;19,77;19,76;
29.10.2009;15:44:38,0;28,01;30,44;28,83;0,00;21,78;21,85;19,77;19,76;
29.10.2009;15:44:38,0;28,01;30,44;28,83;0,00;21,78;21,85;19,77;19,76;
29.10.2009;15:44:39,0;28,01;30,44;28,83;0,00;21,78;21,85;19,74;19,76;
29.10.2009;15:44:39,0;28,01;30,44;28,83;0,00;21,75;21,85;19,77;19,76;
29.10.2009;15:44:39,0;28,01;30,44;28,83;0,00;21,75;21,85;19,77;19,76;
29.10.2009;15:44:39,0;28,01;30,44;28,83;0,00;21,78;21,85;19,77;19,76;
29.10.2009;15:44:39,0;28,01;30,44;28,83;0,00;21,78;21,85;19,77;19,76;
29.10.2009;15:44:39,0;28,01;30,44;28,83;0,00;21,75;21,85;19,77;19,76;
29.10.2009;15:44:39,0;28,01;30,44;28,83;0,00;21,75;21,85;19,77;19,76;
29.10.2009;15:44:39,0;28,01;30,44;28,83;0,00;21,75;21,85;19,77;19,76;
29.10.2009;15:44:39,0;28,01;30,44;28,83;0,00;21,75;21,85;19,77;19,76;
29.10.2009;15:44:39,0;28,01;30,44;28,83;0,00;21,75;21,85;19,77;19,76;
29.10.2009;15:44:39,0;28,01;30,44;28,83;0,00;21,78;21,85;19,77;19,76;
29.10.2009;15:44:39,0;28,01;30,44;28,83;0,00;21,75;21,85;19,77;19,76;
29.10.2009;15:44:40,0;28,01;30,44;28,83;0,00;21,75;21,85;19,77;19,76;
29.10.2009;15:44:40,0;28,01;30,44;28,83;0,00;21,78;21,85;19,74;19,76;
29.10.2009;15:44:40,0;28,01;30,44;28,83;0,00;21,75;21,85;19,77;19,76;
29.10.2009;15:44:40,0;28,01;30,44;28,83;0,00;21,78;21,82;19,77;19,76;
29.10.2009;15:44:40,0;28,01;30,44;28,83;0,00;21,75;21,85;19,77;19,76;
29.10.2009;15:44:40,0;28,01;30,44;28,83;0,00;21,78;21,85;19,77;19,76;
29.10.2009;15:44:40,0;28,01;30,44;28,83;0,00;21,75;21,85;19,77;19,76;
29.10.2009;15:44:40,0;28,01;30,44;28,83;0,00;21,75;21,85;19,77;19,78;
29.10.2009;15:44:41,0;28,01;30,44;28,83;0,00;21,75;21,85;19,77;19,76;
29.10.2009;15:44:41,0;28,01;30,44;28,83;0,00;21,75;21,85;19,77;19,76;
29.10.2009;15:44:41,0;28,01;30,44;28,83;0,00;21,75;21,85;19,77;19,76;
29.10.2009;15:44:41,0;28,01;30,44;28,83;0,00;21,75;21,85;19,77;19,78;
29.10.2009;15:44:41,0;28,01;30,44;28,83;0,00;21,75;21,85;19,77;19,76;
29.10.2009;15:44:41,0;28,01;30,44;28,83;0,00;21,75;21,85;19,77;19,76;
29.10.2009;15:44:41,0;28,01;30,44;28,83;0,00;21,75;21,85;19,77;19,76;
29.10.2009;15:44:41,0;28,01;30,44;28,83;0,00;21,75;21,85;19,77;19,78;
29.10.2009;15:44:41,0;28,01;30,44;28,83;0,00;21,75;21,85;19,77;19,76;
29.10.2009;15:44:41,0;28,01;30,44;28,83;0,00;21,78;21,85;19,77;19,76;
29.10.2009;15:44:41,0;28,01;30,44;28,83;0,00;21,78;21,85;19,77;19,76;
29.10.2009;15:44:41,0;28,01;30,44;28,83;0,00;21,75;21,85;19,77;19,76;
29.10.2009;15:44:42,0;28,01;30,44;28,83;0,00;21,78;21,85;19,77;19,76;
29.10.2009;15:44:42,0;28,01;30,44;28,83;0,00;21,78;21,85;19,77;19,76;
29.10.2009;15:44:42,0;28,01;30,44;28,83;0,00;21,75;21,85;19,77;19,76;
29.10.2009;15:44:42,0;28,01;30,44;28,83;0,00;21,75;21,85;19,77;19,76;
29.10.2009;15:44:42,0;28,01;30,44;28,83;0,00;21,75;21,85;19,77;19,76;
29.10.2009;15:44:42,0;28,01;30,44;28,83;0,00;21,75;21,85;19,77;19,76;
29.10.2009;15:44:42,0;28,01;30,44;28,83;0,00;21,75;21,85;19,77;19,76;
29.10.2009;15:44:42,0;28,01;30,44;28,83;0,00;21,78;21,85;19,77;19,76;
29.10.2009;15:44:43,0;28,01;30,44;28,83;0,00;21,75;21,85;19,77;19,76;
29.10.2009;15:44:43,0;28,01;30,44;28,83;0,00;21,78;21,85;19,77;19,76;
29.10.2009;15:44:43,0;28,01;30,44;28,83;0,00;21,75;21,85;19,77;19,76;
29.10.2009;15:44:43,0;28,01;30,44;28,83;0,00;21,78;21,85;19,77;19,76;
29.10.2009;15:44:43,0;28,01;30,44;28,83;0,00;21,75;21,85;19,77;19,76;
29.10.2009;15:44:43,0;28,01;30,44;28,83;0,00;21,78;21,85;19,77;19,76;
29.10.2009;15:44:43,0;28,01;30,44;28,83;0,00;21,75;21,85;19,77;19,76;
29.10.2009;15:44:43,0;28,01;30,44;28,83;0,00;21,75;21,85;19,77;19,76;
29.10.2009;15:44:43,0;28,01;30,44;28,83;0,00;21,78;21,85;19,77;19,76;
29.10.2009;15:44:43,0;28,01;30,44;28,83;0,00;21,75;21,85;19,77;19,76;
29.10.2009;15:44:43,0;28,01;30,44;28,83;0,00;21,75;21,85;19,77;19,76;
29.10.2009;15:44:43,0;28,01;30,44;28,83;0,00;21,75;21,85;19,77;19,76;
29.10.2009;15:44:44,0;28,01;30,44;28,83;0,00;21,75;21,85;19,77;19,76;
29.10.2009;15:44:44,0;28,01;30,44;28,83;0,00;21,78;21,85;19,77;19,76;
29.10.2009;15:44:44,0;28,01;30,44;28,83;0,00;21,78;21,85;19,77;19,76;
29.10.2009;15:44:44,0;28,01;30,44;28,83;0,00;21,78;21,85;19,77;19,76;
29.10.2009;15:44:44,0;28,01;30,44;28,83;0,00;21,75;21,85;19,77;19,76;
29.10.2009;15:44:44,0;28,01;30,44;28,83;0,00;21,75;21,85;19,77;19,76;
29.10.2009;15:44:44,0;28,01;30,44;28,83;0,00;21,75;21,85;19,77;19,78;
29.10.2009;15:44:44,0;28,01;30,44;28,83;0,00;21,75;21,85;19,77;19,76;
29.10.2009;15:44:45,0;28,01;30,44;28,83;0,00;21,75;21,85;19,77;19,76;
29.10.2009;15:44:45,0;28,01;30,44;28,83;0,00;21,78;21,85;19,77;19,76;
29.10.2009;15:44:45,0;28,01;30,44;28,83;0,00;21,75;21,85;19,77;19,76;
29.10.2009;15:44:45,0;28,01;30,44;28,83;0,00;21,75;21,85;19,77;19,78;
29.10.2009;15:44:45,0;28,01;30,44;28,83;0,00;21,78;21,85;19,77;19,76;
29.10.2009;15:44:45,0;28,01;30,44;28,83;0,00;21,78;21,85;19,77;19,76;
29.10.2009;15:44:45,0;28,01;30,44;28,83;0,00;21,75;21,85;19,77;19,76;
29.10.2009;15:44:45,0;28,01;30,44;28,83;0,00;21,75;21,85;19,77;19,76;
29.10.2009;15:44:45,0;28,01;30,44;28,83;0,00;21,75;21,85;19,77;19,78;
29.10.2009;15:44:45,0;28,01;30,44;28,83;0,00;21,78;21,85;19,77;19,76;
29.10.2009;15:44:45,0;28,01;30,44;28,83;0,00;21,78;21,85;19,77;19,78;
29.10.2009;15:44:45,0;28,01;30,44;28,83;0,00;21,75;21,85;19,77;19,76;
29.10.2009;15:44:46,0;28,01;30,44;28,83;0,00;21,78;21,85;19,77;19,78;
29.10.2009;15:44:46,0;28,01;30,44;28,83;0,00;21,75;21,85;19,77;19,76;
29.10.2009;15:44:46,0;28,01;30,44;28,83;0,00;21,75;21,85;19,77;19,76;
29.10.2009;15:44:46,0;28,01;30,44;28,83;0,00;21,75;21,85;19,77;19,78;
29.10.2009;15:44:46,0;28,01;30,44;28,83;0,00;21,75;21,85;19,77;19,76;
29.10.2009;15:44:46,0;28,01;30,44;28,83;0,00;21,75;21,85;19,77;19,78;
29.10.2009;15:44:46,0;28,01;30,44;28,83;0,00;21,78;21,85;19,77;19,76;
29.10.2009;15:44:46,0;28,01;30,44;28,83;0,00;21,75;21,85;19,77;19,78;
29.10.2009;15:44:47,0;28,01;30,44;28,83;0,00;21,78;21,85;19,77;19,78;
29.10.2009;15:44:47,0;28,01;30,44;28,83;0,00;21,78;21,85;19,77;19,78;
29.10.2009;15:44:47,0;28,01;30,44;28,83;0,00;21,75;21,85;19,77;19,78;
29.10.2009;15:44:47,0;28,01;30,44;28,83;0,00;21,75;21,85;19,77;19,78;
29.10.2009;15:44:47,0;28,01;30,44;28,83;0,00;21,75;21,85;19,77;19,78;
29.10.2009;15:44:47,0;28,01;30,44;28,83;0,00;21,78;21,85;19,77;19,78;
29.10.2009;15:44:47,0;28,01;30,44;28,83;0,00;21,75;21,85;19,77;19,78;
29.10.2009;15:44:47,0;28,01;30,44;28,83;0,00;21,75;21,85;19,77;19,78;
29.10.2009;15:44:47,0;28,01;30,44;28,83;0,00;21,78;21,85;19,77;19,78;
29.10.2009;15:44:47,0;28,01;30,44;28,83;0,00;21,75;21,85;19,77;19,78;
29.10.2009;15:44:47,0;28,01;30,44;28,83;0,00;21,75;21,85;19,77;19,78;
29.10.2009;15:44:47,0;28,01;30,44;28,83;0,00;21,75;21,85;19,77;19,78;
29.10.2009;15:44:48,0;28,01;30,44;28,83;0,00;21,78;21,85;19,77;19,78;
29.10.2009;15:44:48,0;28,01;30,44;28,83;0,00;21,78;21,85;19,77;19,78;
29.10.2009;15:44:48,0;28,01;30,44;28,83;0,00;21,75;21,85;19,77;19,76;
29.10.2009;15:44:48,0;28,01;30,44;28,83;0,00;21,75;21,85;19,77;19,78;
29.10.2009;15:44:48,0;28,01;30,44;28,83;0,00;21,75;21,85;19,77;19,78;
29.10.2009;15:44:48,0;28,01;30,44;28,83;0,00;21,78;21,85;19,77;19,78;
29.10.2009;15:44:48,0;28,01;30,44;28,83;0,00;21,75;21,85;19,77;19,78;
29.10.2009;15:44:48,0;28,01;30,44;28,83;0,00;21,75;21,85;19,77;19,78;
29.10.2009;15:44:49,0;28,01;30,44;28,83;0,00;21,78;21,85;19,77;19,76;
29.10.2009;15:44:49,0;28,01;30,44;28,83;0,00;21,75;21,85;19,77;19,78;
29.10.2009;15:44:49,0;28,01;30,44;28,83;0,00;21,78;21,85;19,77;19,78;
29.10.2009;15:44:49,0;28,01;30,44;28,83;0,00;21,75;21,85;19,77;19,78;
29.10.2009;15:44:49,0;28,01;30,44;28,83;0,00;21,75;21,85;19,77;19,78;
29.10.2009;15:44:49,0;28,01;30,44;28,83;0,00;21,75;21,85;19,77;19,78;
29.10.2009;15:44:49,0;28,01;30,44;28,83;0,00;21,78;21,85;19,77;19,78;
29.10.2009;15:44:49,0;28,01;30,44;28,83;0,00;21,78;21,85;19,77;19,78;
29.10.2009;15:44:49,0;28,01;30,44;28,83;0,00;21,78;21,85;19,77;19,76;
29.10.2009;15:44:49,0;28,01;30,44;28,83;0,00;21,75;21,85;19,77;19,78;
29.10.2009;15:44:49,0;28,01;30,44;28,83;0,00;21,78;21,85;19,77;19,78;
29.10.2009;15:44:49,0;28,01;30,44;28,83;0,00;21,75;21,85;19,77;19,78;
29.10.2009;15:44:50,0;28,01;30,44;28,83;0,00;21,75;21,85;19,77;19,78;
29.10.2009;15:44:50,0;28,01;30,44;28,83;0,00;21,78;21,85;19,77;19,78;
29.10.2009;15:44:50,0;28,01;30,44;28,83;0,00;21,75;21,85;19,77;19,78;
29.10.2009;15:44:50,0;28,01;30,44;28,83;0,00;21,75;21,85;19,77;19,76;
29.10.2009;15:44:50,0;28,01;30,44;28,83;0,00;21,75;21,85;19,77;19,78;
29.10.2009;15:44:50,0;28,01;30,44;28,83;0,00;21,78;21,85;19,77;19,78;
29.10.2009;15:44:50,0;28,01;30,44;28,83;0,00;21,78;21,85;19,77;19,78;
29.10.2009;15:44:50,0;28,01;30,44;28,83;0,00;21,75;21,85;19,77;19,78;
29.10.2009;15:44:51,0;28,01;30,44;28,83;0,00;21,78;21,85;19,77;19,78;
29.10.2009;15:44:51,0;28,01;30,44;28,83;0,00;21,78;21,85;19,77;19,78;
29.10.2009;15:44:51,0;28,01;30,44;28,83;0,00;21,78;21,85;19,77;19,78;
29.10.2009;15:44:51,0;28,01;30,44;28,83;0,00;21,75;21,85;19,77;19,78;
29.10.2009;15:44:51,0;28,01;30,44;28,83;0,00;21,75;21,85;19,77;19,78;
29.10.2009;15:44:51,0;28,01;30,44;28,83;0,00;21,78;21,85;19,77;19,78;
29.10.2009;15:44:51,0;28,01;30,44;28,83;0,00;21,78;21,85;19,77;19,78;
29.10.2009;15:44:51,0;28,01;30,44;28,83;0,00;21,75;21,85;19,77;19,78;
29.10.2009;15:44:51,0;28,01;30,44;28,83;0,00;21,75;21,85;19,77;19,78;
29.10.2009;15:44:51,0;28,01;30,44;28,83;0,00;21,78;21,85;19,77;19,78;
29.10.2009;15:44:51,0;28,01;30,44;28,83;0,00;21,75;21,85;19,77;19,78;
29.10.2009;15:44:51,0;28,01;30,44;28,83;0,00;21,75;21,85;19,77;19,78;
29.10.2009;15:44:52,0;28,01;30,44;28,83;0,00;21,75;21,85;19,77;19,78;
29.10.2009;15:44:52,0;27,85;30,26;28,66;0,00;21,75;21,85;19,77;19,78;
29.10.2009;15:44:52,0;28,01;30,44;28,83;0,00;21,75;21,85;19,77;19,78;
29.10.2009;15:44:52,0;28,01;30,44;28,83;0,00;21,75;21,85;19,77;19,78;
29.10.2009;15:44:52,0;28,01;30,44;28,83;0,00;21,75;21,85;19,77;19,78;
29.10.2009;15:44:52,0;28,01;30,44;28,83;0,00;21,78;21,85;19,77;19,78;
29.10.2009;15:44:52,0;28,01;30,44;28,83;0,00;21,78;21,85;19,77;19,78;
29.10.2009;15:44:52,0;28,01;30,44;28,83;0,00;21,75;21,85;19,77;19,78;
29.10.2009;15:44:53,0;28,01;30,44;28,83;0,00;21,75;21,85;19,77;19,78;
29.10.2009;15:44:53,0;28,01;30,44;28,83;0,00;21,78;21,85;19,77;19,78;
29.10.2009;15:44:53,0;28,01;30,44;28,83;0,00;21,78;21,85;19,77;19,78;
29.10.2009;15:44:53,0;27,67;30,04;28,47;0,00;21,75;21,85;19,77;19,78;
29.10.2009;15:44:53,0;28,01;30,44;28,83;0,00;21,75;21,85;19,77;19,78;
29.10.2009;15:44:53,0;28,01;30,44;28,83;0,00;21,78;21,85;19,77;19,78;
29.10.2009;15:44:53,0;28,01;30,44;28,83;0,00;21,78;21,85;19,77;19,78;
29.10.2009;15:44:53,0;28,01;30,44;28,83;0,00;21,75;21,85;19,77;19,78;
29.10.2009;15:44:53,0;28,01;30,44;28,83;0,00;21,78;21,85;19,77;19,78;
29.10.2009;15:44:53,0;28,01;30,44;28,83;0,00;21,78;21,85;19,77;19,78;
29.10.2009;15:44:53,0;28,01;30,44;28,83;0,00;21,78;21,85;19,77;19,78;
29.10.2009;15:44:53,0;28,01;30,44;28,83;0,00;21,78;21,85;19,77;19,78;
29.10.2009;15:44:54,0;28,01;30,44;28,83;0,00;21,78;21,85;19,77;19,78;
29.10.2009;15:44:54,0;28,01;30,44;28,83;0,00;21,78;21,85;19,77;19,78;
29.10.2009;15:44:54,0;27,82;30,22;28,63;0,00;21,78;21,85;19,77;19,78;
29.10.2009;15:44:54,0;28,01;30,44;28,83;0,00;21,75;21,85;19,77;19,78;
29.10.2009;15:44:54,0;28,01;30,44;28,83;0,00;21,75;21,85;19,77;19,78;
29.10.2009;15:44:54,0;28,01;30,44;28,83;0,00;21,75;21,85;19,77;19,78;
29.10.2009;15:44:54,0;28,01;30,44;28,83;0,00;21,75;21,85;19,77;19,78;
29.10.2009;15:44:54,0;28,01;30,44;28,83;0,00;21,75;21,85;19,77;19,78;
29.10.2009;15:44:55,0;28,01;30,44;28,83;0,00;21,75;21,85;19,77;19,78;
29.10.2009;15:44:55,0;28,01;30,44;28,83;0,00;21,78;21,85;19,77;19,78;
29.10.2009;15:44:55,0;28,01;30,44;28,83;0,00;21,75;21,85;19,77;19,78;
29.10.2009;15:44:55,0;27,82;30,22;28,63;0,00;21,78;21,85;19,77;19,78;
29.10.2009;15:44:55,0;28,01;30,44;28,83;0,00;21,78;21,85;19,77;19,78;
29.10.2009;15:44:55,0;28,01;30,44;28,83;0,00;21,75;21,85;19,77;19,78;
29.10.2009;15:44:55,0;28,01;30,44;28,83;0,00;21,75;21,85;19,77;19,78;
29.10.2009;15:44:55,0;28,01;30,44;28,83;0,00;21,78;21,85;19,77;19,78;
29.10.2009;15:44:55,0;28,01;30,44;28,83;0,00;21,78;21,85;19,77;19,78;
29.10.2009;15:44:55,0;28,01;30,44;28,83;0,00;21,75;21,85;19,77;19,78;
29.10.2009;15:44:55,0;28,01;30,44;28,83;0,00;21,75;21,85;19,77;19,78;
29.10.2009;15:44:55,0;28,01;30,44;28,83;0,00;21,78;21,85;19,77;19,78;
29.10.2009;15:44:56,0;28,01;30,44;28,83;0,00;21,78;21,85;19,77;19,78;
29.10.2009;15:44:56,0;27,85;30,26;28,66;0,00;21,78;21,85;19,77;19,78;
29.10.2009;15:44:56,0;28,01;30,44;28,83;0,00;21,78;21,85;19,77;19,78;
29.10.2009;15:44:56,0;28,01;30,44;28,83;0,00;21,75;21,85;19,77;19,78;
29.10.2009;15:44:56,0;28,01;30,44;28,83;0,00;21,75;21,85;19,77;19,78;
29.10.2009;15:44:56,0;28,01;30,44;28,83;0,00;21,78;21,85;19,77;19,78;
29.10.2009;15:44:56,0;28,01;30,44;28,83;0,00;21,75;21,85;19,77;19,78;
29.10.2009;15:44:56,0;28,01;30,44;28,83;0,00;21,75;21,85;19,77;19,78;
29.10.2009;15:44:57,0;28,01;30,44;28,83;0,00;21,78;21,85;19,77;19,78;
29.10.2009;15:44:57,0;28,01;30,44;28,83;0,00;21,78;21,85;19,77;19,78;
29.10.2009;15:44:57,0;28,01;30,44;28,83;0,00;21,78;21,85;19,77;19,78;
29.10.2009;15:44:57,0;28,01;30,44;28,83;0,00;21,78;21,85;19,77;19,78;
29.10.2009;15:44:57,0;28,01;30,44;28,83;0,00;21,78;21,85;19,77;19,78;
29.10.2009;15:44:57,0;28,01;30,44;28,83;0,00;21,78;21,85;19,77;19,78;
29.10.2009;15:44:57,0;28,01;30,44;28,83;0,00;21,75;21,85;19,77;19,78;
29.10.2009;15:44:57,0;28,01;30,44;28,83;0,00;21,75;21,85;19,77;19,78;
29.10.2009;15:44:57,0;28,01;30,44;28,83;0,00;21,75;21,85;19,77;19,78;
29.10.2009;15:44:57,0;28,01;30,44;28,83;0,00;21,78;21,85;19,77;19,78;
29.10.2009;15:44:57,0;28,01;30,44;28,83;0,00;21,78;21,85;19,77;19,78;
29.10.2009;15:44:57,0;28,01;30,44;28,83;0,00;21,78;21,85;19,77;19,78;
29.10.2009;15:44:58,0;28,01;30,44;28,83;0,00;21,78;21,85;19,77;19,78;
29.10.2009;15:44:58,0;28,01;30,44;28,83;0,00;21,78;21,85;19,77;19,78;
29.10.2009;15:44:58,0;28,01;30,44;28,83;0,00;21,78;21,85;19,77;19,78;
29.10.2009;15:44:58,0;28,01;30,44;28,83;0,00;21,75;21,85;19,77;19,78;
29.10.2009;15:44:58,0;28,01;30,44;28,83;0,00;21,75;21,85;19,77;19,78;
29.10.2009;15:44:58,0;28,01;30,44;28,83;0,00;21,78;21,85;19,77;19,78;
29.10.2009;15:44:58,0;28,01;30,44;28,83;0,00;21,75;21,85;19,77;19,78;
29.10.2009;15:44:58,0;28,01;30,44;28,83;0,00;21,75;21,85;19,77;19,78;
29.10.2009;15:44:59,0;28,01;30,44;28,83;0,00;21,75;21,85;19,77;19,78;
29.10.2009;15:44:59,0;28,01;30,44;28,83;0,00;21,78;21,85;19,77;19,78;
29.10.2009;15:44:59,0;28,01;30,44;28,83;0,00;21,78;21,85;19,77;19,78;
29.10.2009;15:44:59,0;28,01;30,44;28,83;0,00;21,75;21,85;19,77;19,78;
29.10.2009;15:44:59,0;28,01;30,44;28,83;0,00;21,75;21,85;19,77;19,78;
29.10.2009;15:44:59,0;28,01;30,44;28,83;0,00;21,78;21,85;19,77;19,78;
29.10.2009;15:44:59,0;28,01;30,44;28,83;0,00;21,75;21,85;19,77;19,78;
29.10.2009;15:44:59,0;28,01;30,44;28,83;0,00;21,75;21,85;19,77;19,78;
29.10.2009;15:44:59,0;28,01;30,44;28,83;0,00;21,78;21,85;19,77;19,78;
29.10.2009;15:44:59,0;28,01;30,44;28,83;0,00;21,75;21,85;19,77;19,78;
29.10.2009;15:44:59,0;28,01;30,44;28,83;0,00;21,78;21,85;19,77;19,78;
29.10.2009;15:44:59,0;28,01;30,44;28,83;0,00;21,78;21,85;19,77;19,78;
29.10.2009;15:45:00,0;28,01;30,44;28,83;0,00;21,78;21,82;19,77;19,78;
29.10.2009;15:45:00,0;28,01;30,44;28,83;0,00;21,78;21,85;19,77;19,78;
29.10.2009;15:45:00,0;28,01;30,44;28,83;0,00;21,75;21,85;19,77;19,78;
29.10.2009;15:45:00,0;28,01;30,44;28,83;0,00;21,78;21,85;19,77;19,78;
29.10.2009;15:45:00,0;28,01;30,44;28,83;0,00;21,78;21,85;19,77;19,78;
29.10.2009;15:45:00,0;28,01;30,44;28,83;0,00;21,78;21,85;19,77;19,78;
29.10.2009;15:45:00,0;28,01;30,44;28,83;0,00;21,75;21,85;19,77;19,78;
29.10.2009;15:45:00,0;28,01;30,44;28,83;0,00;21,78;21,85;19,77;19,78;
29.10.2009;15:45:01,0;28,01;30,44;28,83;0,00;21,78;21,85;19,77;19,78;
29.10.2009;15:45:01,0;28,01;30,44;28,83;0,00;21,75;21,85;19,77;19,78;
29.10.2009;15:45:01,0;28,01;30,44;28,83;0,00;21,78;21,85;19,77;19,78;
29.10.2009;15:45:01,0;28,01;30,44;28,83;0,00;21,78;21,85;19,77;19,78;
29.10.2009;15:45:01,0;28,01;30,44;28,83;0,00;21,78;21,85;19,77;19,78;
29.10.2009;15:45:01,0;28,01;30,44;28,83;0,00;21,75;21,85;19,77;19,78;
29.10.2009;15:45:01,0;28,01;30,44;28,83;0,00;21,78;21,85;19,77;19,78;
29.10.2009;15:45:01,0;28,01;30,44;28,83;0,00;21,78;21,85;19,77;19,78;
29.10.2009;15:45:01,0;28,01;30,44;28,83;0,00;21,78;21,85;19,77;19,78;
29.10.2009;15:45:01,0;28,01;30,44;28,83;0,00;21,75;21,85;19,77;19,78;
29.10.2009;15:45:01,0;28,01;30,44;28,83;0,00;21,78;21,85;19,77;19,78;
29.10.2009;15:45:01,0;28,01;30,44;28,83;0,00;21,75;21,85;19,77;19,78;
29.10.2009;15:45:02,0;28,01;30,44;28,83;0,00;21,75;21,85;19,77;19,78;
29.10.2009;15:45:02,0;28,01;30,44;28,83;0,00;21,78;21,85;19,77;19,78;
29.10.2009;15:45:02,0;28,01;30,44;28,83;0,00;21,78;21,85;19,77;19,78;
29.10.2009;15:45:02,0;28,01;30,44;28,83;0,00;21,75;21,85;19,77;19,78;
29.10.2009;15:45:02,0;28,01;30,44;28,83;0,00;21,75;21,85;19,77;19,78;
29.10.2009;15:45:02,0;28,01;30,44;28,83;0,00;21,75;21,85;19,77;19,78;
29.10.2009;15:45:02,0;28,01;30,44;28,83;0,00;21,78;21,85;19,77;19,78;
29.10.2009;15:45:02,0;28,01;30,44;28,83;0,00;21,75;21,85;19,77;19,78;
29.10.2009;15:45:03,0;28,01;30,44;28,83;0,00;21,78;21,85;19,77;19,78;
29.10.2009;15:45:03,0;28,01;30,44;28,83;0,00;21,78;21,85;19,77;19,78;
29.10.2009;15:45:03,0;28,01;30,44;28,83;0,00;21,78;21,85;19,77;19,78;
29.10.2009;15:45:03,0;28,01;30,44;28,83;0,00;21,78;21,85;19,77;19,78;
29.10.2009;15:45:03,0;28,01;30,44;28,83;0,00;21,78;21,85;19,77;19,78;
29.10.2009;15:45:03,0;28,01;30,44;28,83;0,00;21,75;21,85;19,77;19,78;
29.10.2009;15:45:03,0;28,01;30,44;28,83;0,00;21,78;21,85;19,77;19,78;
29.10.2009;15:45:03,0;28,01;30,44;28,83;0,00;21,78;21,85;19,77;19,78;
29.10.2009;15:45:03,0;28,01;30,44;28,83;0,00;21,78;21,85;19,77;19,78;
29.10.2009;15:45:03,0;28,01;30,44;28,83;0,00;21,78;21,85;19,77;19,78;
29.10.2009;15:45:03,0;28,01;30,44;28,83;0,00;21,78;21,85;19,77;19,78;
29.10.2009;15:45:03,0;28,01;30,44;28,83;0,00;21,78;21,85;19,77;19,78;
29.10.2009;15:45:04,0;28,01;30,44;28,83;0,00;21,78;21,85;19,77;19,78;
29.10.2009;15:45:04,0;28,01;30,44;28,83;0,00;21,78;21,85;19,77;19,78;
29.10.2009;15:45:04,0;28,01;30,44;28,83;0,00;21,75;21,85;19,77;19,78;
29.10.2009;15:45:04,0;28,01;30,44;28,83;0,00;21,75;21,85;19,77;19,78;
29.10.2009;15:45:04,0;28,01;30,44;28,83;0,00;21,75;21,85;19,77;19,78;
29.10.2009;15:45:04,0;28,01;30,44;28,83;0,00;21,78;21,85;19,77;19,78;
29.10.2009;15:45:04,0;28,01;30,44;28,83;0,00;21,78;21,85;19,77;19,78;
29.10.2009;15:45:04,0;28,01;30,44;28,83;0,00;21,75;21,85;19,77;19,78;
29.10.2009;15:45:05,0;28,01;30,44;28,83;0,00;21,78;21,85;19,77;19,78;
29.10.2009;15:45:05,0;28,01;30,44;28,83;0,00;21,78;21,85;19,77;19,78;
29.10.2009;15:45:05,0;28,01;30,44;28,83;0,00;21,78;21,85;19,77;19,78;
29.10.2009;15:45:05,0;28,01;30,44;28,83;0,00;21,75;21,85;19,77;19,78;
29.10.2009;15:45:05,0;28,01;30,44;28,83;0,00;21,78;21,85;19,77;19,78;
29.10.2009;15:45:05,0;28,01;30,44;28,83;0,00;21,78;21,85;19,77;19,78;
29.10.2009;15:45:05,0;28,01;30,44;28,83;0,00;21,78;21,85;19,77;19,78;
29.10.2009;15:45:05,0;28,01;30,44;28,83;0,00;21,78;21,82;19,77;19,78;
29.10.2009;15:45:05,0;28,01;30,44;28,83;0,00;21,75;21,85;19,77;19,78;
29.10.2009;15:45:05,0;28,01;30,44;28,83;0,00;21,78;21,85;19,77;19,78;
29.10.2009;15:45:05,0;28,01;30,44;28,83;0,00;21,78;21,85;19,77;19,78;
29.10.2009;15:45:05,0;28,01;30,44;28,83;0,00;21,78;21,85;19,77;19,78;
29.10.2009;15:45:06,0;28,01;30,44;28,83;0,00;21,78;21,85;19,77;19,78;
29.10.2009;15:45:06,0;28,01;30,44;28,83;0,00;21,78;21,85;19,77;19,78;
29.10.2009;15:45:06,0;28,01;30,44;28,83;0,00;21,78;21,85;19,77;19,78;
29.10.2009;15:45:06,0;28,01;30,44;28,83;0,00;21,75;21,85;19,77;19,78;
29.10.2009;15:45:06,0;28,01;30,44;28,83;0,00;21,78;21,85;19,77;19,78;
29.10.2009;15:45:06,0;28,01;30,44;28,83;0,00;21,75;21,85;19,77;19,78;
29.10.2009;15:45:06,0;28,01;30,44;28,83;0,00;21,75;21,85;19,77;19,78;
29.10.2009;15:45:06,0;28,01;30,44;28,83;0,00;21,78;21,85;19,77;19,78;
29.10.2009;15:45:07,0;28,01;30,44;28,83;0,00;21,78;21,85;19,77;19,78;
29.10.2009;15:45:07,0;28,01;30,44;28,83;0,00;21,78;21,85;19,77;19,78;
29.10.2009;15:45:07,0;28,01;30,44;28,83;0,00;21,78;21,82;19,77;19,78;
29.10.2009;15:45:07,0;28,01;30,44;28,83;0,00;21,78;21,85;19,77;19,78;
29.10.2009;15:45:07,0;28,01;30,44;28,83;0,00;21,78;21,85;19,77;19,78;
29.10.2009;15:45:07,0;28,01;30,44;28,83;0,00;21,75;21,85;19,77;19,78;
29.10.2009;15:45:07,0;28,01;30,44;28,83;0,00;21,78;21,85;19,77;19,78;
29.10.2009;15:45:07,0;28,01;30,44;28,83;0,00;21,78;21,85;19,77;19,78;
29.10.2009;15:45:07,0;28,01;30,44;28,83;0,00;21,75;21,85;19,77;19,78;
29.10.2009;15:45:07,0;28,01;30,44;28,83;0,00;21,75;21,85;19,77;19,78;
29.10.2009;15:45:07,0;28,01;30,44;28,83;0,00;21,78;21,85;19,77;19,78;
29.10.2009;15:45:07,0;28,01;30,44;28,83;0,00;21,78;21,85;19,77;19,78;
29.10.2009;15:45:08,0;28,01;30,44;28,83;0,00;21,78;21,85;19,77;19,78;
29.10.2009;15:45:08,0;28,01;30,44;28,83;0,00;21,78;21,85;19,77;19,78;
29.10.2009;15:45:08,0;28,01;30,44;28,83;0,00;21,78;21,82;19,77;19,78;
29.10.2009;15:45:08,0;28,01;30,44;28,83;0,00;21,78;21,85;19,77;19,81;
29.10.2009;15:45:08,0;28,01;30,44;28,83;0,00;21,75;21,85;19,77;19,78;
29.10.2009;15:45:08,0;28,01;30,44;28,83;0,00;21,78;21,85;19,77;19,78;
29.10.2009;15:45:08,0;28,01;30,44;28,83;0,00;21,75;21,85;19,77;19,78;
29.10.2009;15:45:08,0;28,01;30,44;28,83;0,00;21,78;21,85;19,77;19,78;
29.10.2009;15:45:09,0;28,01;30,44;28,83;0,00;21,75;21,85;19,77;19,78;
29.10.2009;15:45:09,0;28,01;30,44;28,83;0,00;21,78;21,85;19,77;19,78;
29.10.2009;15:45:09,0;28,01;30,44;28,83;0,00;21,75;21,85;19,77;19,78;
29.10.2009;15:45:09,0;28,01;30,44;28,83;0,00;21,78;21,85;19,77;19,78;
29.10.2009;15:45:09,0;28,01;30,44;28,83;0,00;21,78;21,85;19,77;19,78;
29.10.2009;15:45:09,0;28,01;30,44;28,83;0,00;21,75;21,85;19,77;19,78;
29.10.2009;15:45:09,0;28,01;30,44;28,83;0,00;21,78;21,85;19,77;19,78;
29.10.2009;15:45:09,0;28,01;30,44;28,83;0,00;21,78;21,85;19,77;19,78;
29.10.2009;15:45:09,0;28,01;30,44;28,83;0,00;21,78;21,85;19,77;19,78;
29.10.2009;15:45:09,0;28,01;30,44;28,83;0,00;21,75;21,85;19,77;19,78;
29.10.2009;15:45:09,0;28,01;30,44;28,83;0,00;21,78;21,85;19,77;19,78;
29.10.2009;15:45:09,0;28,01;30,44;28,83;0,00;21,75;21,85;19,77;19,78;
29.10.2009;15:45:10,0;28,01;30,44;28,83;0,00;21,78;21,85;19,77;19,78;
29.10.2009;15:45:10,0;28,01;30,44;28,83;0,00;21,78;21,85;19,77;19,78;
29.10.2009;15:45:10,0;28,01;30,44;28,83;0,00;21,78;21,85;19,77;19,78;
29.10.2009;15:45:10,0;28,01;30,44;28,83;0,00;21,78;21,85;19,77;19,78;
29.10.2009;15:45:10,0;28,01;30,44;28,83;0,00;21,78;21,85;19,77;19,78;
29.10.2009;15:45:10,0;28,01;30,44;28,83;0,00;21,78;21,85;19,77;19,78;
29.10.2009;15:45:10,0;28,01;30,44;28,83;0,00;21,75;21,85;19,77;19,78;
29.10.2009;15:45:10,0;28,01;30,44;28,83;0,00;21,75;21,85;19,77;19,78;
29.10.2009;15:45:11,0;28,01;30,44;28,83;0,00;21,78;21,85;19,77;19,78;
29.10.2009;15:45:11,0;28,01;30,44;28,83;0,00;21,78;21,85;19,77;19,78;
29.10.2009;15:45:11,0;28,01;30,44;28,83;0,00;21,75;21,85;19,77;19,78;
29.10.2009;15:45:11,0;28,01;30,44;28,83;0,00;21,78;21,85;19,77;19,81;
29.10.2009;15:45:11,0;28,01;30,44;28,83;0,00;21,78;21,85;19,77;19,78;
29.10.2009;15:45:11,0;28,01;30,44;28,83;0,00;21,78;21,85;19,77;19,78;
29.10.2009;15:45:11,0;28,01;30,44;28,83;0,00;21,78;21,85;19,77;19,78;
29.10.2009;15:45:11,0;28,01;30,44;28,83;0,00;21,78;21,85;19,77;19,78;
29.10.2009;15:45:11,0;28,01;30,44;28,83;0,00;21,78;21,85;19,77;19,78;
29.10.2009;15:45:11,0;28,01;30,44;28,83;0,00;21,78;21,85;19,77;19,78;
29.10.2009;15:45:11,0;28,01;30,44;28,83;0,00;21,78;21,85;19,77;19,78;
29.10.2009;15:45:11,0;28,01;30,44;28,83;0,00;21,78;21,85;19,77;19,78;
29.10.2009;15:45:12,0;28,01;30,44;28,83;0,00;21,78;21,85;19,77;19,78;
29.10.2009;15:45:12,0;28,01;30,44;28,83;0,00;21,78;21,85;19,77;19,78;
29.10.2009;15:45:12,0;28,01;30,44;28,83;0,00;21,78;21,85;19,77;19,78;
29.10.2009;15:45:12,0;28,01;30,44;28,83;0,00;21,78;21,85;19,77;19,78;
29.10.2009;15:45:12,0;28,01;30,44;28,83;0,00;21,75;21,85;19,77;19,78;
29.10.2009;15:45:12,0;28,01;30,44;28,83;0,00;21,78;21,85;19,77;19,78;
29.10.2009;15:45:12,0;28,01;30,44;28,83;0,00;21,78;21,82;19,77;19,78;
29.10.2009;15:45:12,0;28,01;30,44;28,83;0,00;21,78;21,85;19,77;19,78;
29.10.2009;15:45:13,0;28,01;30,44;28,83;0,00;21,75;21,85;19,77;19,78;
29.10.2009;15:45:13,0;28,01;30,44;28,83;0,00;21,78;21,85;19,77;19,78;
29.10.2009;15:45:13,0;28,01;30,44;28,83;0,00;21,78;21,85;19,77;19,78;
29.10.2009;15:45:13,0;28,01;30,44;28,83;0,00;21,78;21,85;19,77;19,78;
29.10.2009;15:45:13,0;28,01;30,44;28,83;0,00;21,78;21,85;19,77;19,78;
29.10.2009;15:45:13,0;28,01;30,44;28,83;0,00;21,78;21,85;19,77;19,78;
29.10.2009;15:45:13,0;28,01;30,44;28,83;0,00;21,78;21,85;19,77;19,78;
29.10.2009;15:45:13,0;28,01;30,44;28,83;0,00;21,78;21,85;19,77;19,78;
29.10.2009;15:45:13,0;28,01;30,44;28,83;0,00;21,78;21,85;19,77;19,78;
29.10.2009;15:45:13,0;28,01;30,44;28,83;0,00;21,78;21,85;19,77;19,78;
29.10.2009;15:45:13,0;28,01;30,44;28,83;0,00;21,78;21,85;19,77;19,78;
29.10.2009;15:45:13,0;28,01;30,44;28,83;0,00;21,78;21,85;19,77;19,81;
29.10.2009;15:45:14,0;28,01;30,44;28,83;0,00;21,78;21,85;19,77;19,81;
29.10.2009;15:45:14,0;28,01;30,44;28,83;0,00;21,78;21,85;19,77;19,78;
29.10.2009;15:45:14,0;28,01;30,44;28,83;0,00;21,78;21,85;19,77;19,78;
29.10.2009;15:45:14,0;28,01;30,44;28,83;0,00;21,78;21,85;19,77;19,78;
29.10.2009;15:45:14,0;28,01;30,44;28,83;0,00;21,78;21,85;19,77;19,78;
29.10.2009;15:45:14,0;28,01;30,44;28,83;0,00;21,78;21,85;19,77;19,78;
29.10.2009;15:45:14,0;28,01;30,44;28,83;0,00;21,78;21,85;19,77;19,78;
29.10.2009;15:45:14,0;28,01;30,44;28,83;0,00;21,78;21,85;19,77;19,78;
29.10.2009;15:45:15,0;28,01;30,44;28,83;0,00;21,78;21,85;19,77;19,78;
29.10.2009;15:45:15,0;28,01;30,44;28,83;0,00;21,75;21,85;19,77;19,78;
29.10.2009;15:45:15,0;28,01;30,44;28,83;0,00;21,78;21,85;19,77;19,81;
29.10.2009;15:45:15,0;28,01;30,44;28,83;0,00;21,78;21,85;19,77;19,78;
29.10.2009;15:45:15,0;28,01;30,44;28,83;0,00;21,78;21,85;19,77;19,78;
29.10.2009;15:45:15,0;28,01;30,44;28,83;0,00;21,78;21,85;19,77;19,78;
29.10.2009;15:45:15,0;28,01;30,44;28,83;0,00;21,78;21,85;19,77;19,81;
29.10.2009;15:45:15,0;28,01;30,44;28,83;0,00;21,78;21,85;19,77;19,81;
29.10.2009;15:45:15,0;28,01;30,44;28,83;0,00;21,78;21,85;19,77;19,78;
29.10.2009;15:45:15,0;28,01;30,44;28,83;0,00;21,78;21,85;19,77;19,78;
29.10.2009;15:45:15,0;28,01;30,44;28,83;0,00;21,78;21,85;19,77;19,78;
29.10.2009;15:45:15,0;28,01;30,44;28,83;0,00;21,78;21,85;19,77;19,78;
29.10.2009;15:45:16,0;28,01;30,44;28,83;0,00;21,78;21,85;19,77;19,78;
29.10.2009;15:45:16,0;28,01;30,44;28,83;0,00;21,78;21,85;19,77;19,78;
29.10.2009;15:45:16,0;28,01;30,44;28,83;0,00;21,78;21,85;19,77;19,78;
29.10.2009;15:45:16,0;28,01;30,44;28,83;0,00;21,78;21,85;19,77;19,78;
29.10.2009;15:45:16,0;28,01;30,44;28,83;0,00;21,78;21,85;19,77;19,78;
29.10.2009;15:45:16,0;28,01;30,44;28,83;0,00;21,78;21,85;19,77;19,78;
29.10.2009;15:45:16,0;28,01;30,44;28,83;0,00;21,78;21,85;19,77;19,78;
29.10.2009;15:45:16,0;28,01;30,44;28,83;0,00;21,78;21,85;19,77;19,78;
29.10.2009;15:45:17,0;28,01;30,44;28,83;0,00;21,75;21,85;19,77;19,78;
29.10.2009;15:45:17,0;28,01;30,44;28,83;0,00;21,78;21,85;19,77;19,78;
29.10.2009;15:45:17,0;28,01;30,44;28,83;0,00;21,78;21,85;19,77;19,78;
29.10.2009;15:45:17,0;28,01;30,44;28,83;0,00;21,78;21,85;19,77;19,78;
29.10.2009;15:45:17,0;28,01;30,44;28,83;0,00;21,78;21,85;19,77;19,78;
29.10.2009;15:45:17,0;28,01;30,44;28,83;0,00;21,78;21,85;19,77;19,78;
29.10.2009;15:45:17,0;28,01;30,44;28,83;0,00;21,78;21,85;19,77;19,78;
29.10.2009;15:45:17,0;28,01;30,44;28,83;0,00;21,78;21,85;19,77;19,78;
29.10.2009;15:45:17,0;28,01;30,44;28,83;0,00;21,78;21,82;19,77;19,81;
29.10.2009;15:45:17,0;28,01;30,44;28,83;0,00;21,78;21,85;19,77;19,78;
29.10.2009;15:45:17,0;28,01;30,44;28,83;0,00;21,78;21,85;19,77;19,78;
29.10.2009;15:45:17,0;28,01;30,44;28,83;0,00;21,78;21,85;19,77;19,81;
29.10.2009;15:45:18,0;28,01;30,44;28,83;0,00;21,78;21,85;19,77;19,78;
29.10.2009;15:45:18,0;28,01;30,44;28,83;0,00;21,78;21,85;19,77;19,78;
29.10.2009;15:45:18,0;28,01;30,44;28,83;0,00;21,78;21,85;19,77;19,78;
29.10.2009;15:45:18,0;28,01;30,44;28,83;0,00;21,78;21,85;19,77;19,78;
29.10.2009;15:45:18,0;28,01;30,44;28,83;0,00;21,78;21,85;19,77;19,78;
29.10.2009;15:45:18,0;28,01;30,44;28,83;0,00;21,78;21,85;19,77;19,78;
29.10.2009;15:45:18,0;28,01;30,44;28,83;0,00;21,78;21,85;19,77;19,78;
29.10.2009;15:45:18,0;28,01;30,44;28,83;0,00;21,78;21,85;19,77;19,78;
29.10.2009;15:45:19,0;28,01;30,44;28,83;0,00;21,78;21,85;19,77;19,78;
29.10.2009;15:45:19,0;28,01;30,44;28,83;0,00;21,78;21,85;19,77;19,78;
29.10.2009;15:45:19,0;28,01;30,44;28,83;0,00;21,78;21,85;19,77;19,78;
29.10.2009;15:45:19,0;28,01;30,44;28,83;0,00;21,78;21,85;19,77;19,78;
29.10.2009;15:45:19,0;28,01;30,44;28,83;0,00;21,78;21,85;19,77;19,78;
29.10.2009;15:45:19,0;28,01;30,44;28,83;0,00;21,78;21,85;19,77;19,78;
29.10.2009;15:45:19,0;28,01;30,44;28,83;0,00;21,78;21,85;19,77;19,78;
29.10.2009;15:45:19,0;28,01;30,44;28,83;0,00;21,78;21,85;19,77;19,78;
29.10.2009;15:45:19,0;28,01;30,44;28,83;0,00;21,75;21,85;19,77;19,78;
29.10.2009;15:45:19,0;28,01;30,44;28,83;0,00;21,75;21,85;19,77;19,78;
29.10.2009;15:45:19,0;28,01;30,44;28,83;0,00;21,78;21,85;19,77;19,78;
29.10.2009;15:45:19,0;28,01;30,44;28,83;0,00;21,78;21,85;19,77;19,78;
29.10.2009;15:45:20,0;28,01;30,44;28,83;0,00;21,78;21,85;19,77;19,78;
29.10.2009;15:45:20,0;28,01;30,44;28,83;0,00;21,78;21,85;19,77;19,78;
29.10.2009;15:45:20,0;28,01;30,44;28,83;0,00;21,78;21,85;19,77;19,78;
29.10.2009;15:45:20,0;28,01;30,44;28,83;0,00;21,78;21,85;19,77;19,78;
29.10.2009;15:45:20,0;28,01;30,44;28,83;0,00;21,78;21,85;19,77;19,78;
29.10.2009;15:45:20,0;28,01;30,44;28,83;0,00;21,78;21,85;19,77;19,78;
29.10.2009;15:45:20,0;28,01;30,44;28,83;0,00;21,78;21,85;19,77;19,78;
29.10.2009;15:45:20,0;28,01;30,44;28,83;0,00;21,78;21,85;19,77;19,78;
29.10.2009;15:45:21,0;28,01;30,44;28,83;0,00;21,75;21,85;19,77;19,78;
29.10.2009;15:45:21,0;28,01;30,44;28,83;0,00;21,78;21,85;19,77;19,78;
29.10.2009;15:45:21,0;28,01;30,44;28,83;0,00;21,78;21,85;19,77;19,78;
29.10.2009;15:45:21,0;28,01;30,44;28,83;0,00;21,78;21,85;19,77;19,81;
29.10.2009;15:45:21,0;28,01;30,44;28,83;0,00;21,78;21,85;19,77;19,78;
29.10.2009;15:45:21,0;28,01;30,44;28,83;0,00;21,78;21,85;19,77;19,78;
29.10.2009;15:45:21,0;28,01;30,44;28,83;0,00;21,78;21,85;19,77;19,78;
29.10.2009;15:45:21,0;28,01;30,44;28,83;0,00;21,78;21,85;19,77;19,78;
29.10.2009;15:45:21,0;28,01;30,44;28,83;0,00;21,78;21,85;19,77;19,78;
29.10.2009;15:45:21,0;28,01;30,44;28,83;0,00;21,78;21,85;19,77;19,78;
29.10.2009;15:45:21,0;28,01;30,44;28,83;0,00;21,78;21,85;19,77;19,81;
29.10.2009;15:45:21,0;28,01;30,44;28,83;0,00;21,78;21,85;19,77;19,78;
29.10.2009;15:45:22,0;28,01;30,44;28,83;0,00;21,78;21,85;19,77;19,78;
29.10.2009;15:45:22,0;28,01;30,44;28,83;0,00;21,78;21,85;19,77;19,78;
29.10.2009;15:45:22,0;28,01;30,44;28,83;0,00;21,78;21,85;19,77;19,78;
29.10.2009;15:45:22,0;28,01;30,44;28,83;0,00;21,78;21,85;19,77;19,78;
29.10.2009;15:45:22,0;28,01;30,44;28,83;0,00;21,78;21,85;19,77;19,78;
29.10.2009;15:45:22,0;28,01;30,44;28,83;0,00;21,78;21,85;19,77;19,78;
29.10.2009;15:45:22,0;28,01;30,44;28,83;0,00;21,78;21,85;19,77;19,78;
29.10.2009;15:45:22,0;28,01;30,44;28,83;0,00;21,78;21,85;19,77;19,81;
29.10.2009;15:45:23,0;28,01;30,44;28,83;0,00;21,78;21,85;19,77;19,78;
29.10.2009;15:45:23,0;28,01;30,44;28,83;0,00;21,78;21,85;19,77;19,81;
29.10.2009;15:45:23,0;28,01;30,44;28,83;0,00;21,78;21,85;19,77;19,78;
29.10.2009;15:45:23,0;28,01;30,44;28,83;0,00;21,78;21,85;19,77;19,81;
29.10.2009;15:45:23,0;28,01;30,44;28,83;0,00;21,78;21,85;19,77;19,78;
29.10.2009;15:45:23,0;28,01;30,44;28,83;0,00;21,78;21,85;19,77;19,78;
29.10.2009;15:45:23,0;28,01;30,44;28,83;0,00;21,78;21,85;19,77;19,81;
29.10.2009;15:45:23,0;28,01;30,44;28,83;0,00;21,78;21,85;19,77;19,81;
29.10.2009;15:45:23,0;28,01;30,44;28,83;0,00;21,78;21,85;19,77;19,78;
29.10.2009;15:45:23,0;28,01;30,44;28,83;0,00;21,78;21,85;19,77;19,78;
29.10.2009;15:45:23,0;28,01;30,44;28,83;0,00;21,78;21,85;19,77;19,78;
29.10.2009;15:45:23,0;28,01;30,44;28,83;0,00;21,78;21,85;19,77;19,78;
29.10.2009;15:45:24,0;28,01;30,44;28,83;0,00;21,78;21,85;19,77;19,78;
29.10.2009;15:45:24,0;28,01;30,44;28,83;0,00;21,78;21,85;19,77;19,78;
29.10.2009;15:45:24,0;28,01;30,44;28,83;0,00;21,75;21,85;19,77;19,78;
29.10.2009;15:45:24,0;28,01;30,44;28,83;0,00;21,78;21,85;19,77;19,78;
29.10.2009;15:45:24,0;28,01;30,44;28,83;0,00;21,78;21,85;19,77;19,78;
29.10.2009;15:45:24,0;28,01;30,44;28,83;0,00;21,78;21,85;19,77;19,78;
29.10.2009;15:45:24,0;28,01;30,44;28,83;0,00;21,78;21,85;19,77;19,78;
29.10.2009;15:45:24,0;28,01;30,44;28,83;0,00;21,78;21,85;19,77;19,78;
29.10.2009;15:45:25,0;28,01;30,44;28,83;0,00;21,78;21,85;19,77;19,78;
29.10.2009;15:45:25,0;28,01;30,44;28,83;0,00;21,78;21,85;19,77;19,78;
29.10.2009;15:45:25,0;28,01;30,44;28,83;0,00;21,78;21,85;19,77;19,78;
29.10.2009;15:45:25,0;28,01;30,44;28,83;0,00;21,78;21,85;19,77;19,78;
29.10.2009;15:45:25,0;28,01;30,44;28,83;0,00;21,78;21,85;19,77;19,78;
29.10.2009;15:45:25,0;28,01;30,44;28,83;0,00;21,78;21,85;19,77;19,78;
29.10.2009;15:45:25,0;28,01;30,44;28,83;0,00;21,78;21,85;19,77;19,81;
29.10.2009;15:45:25,0;28,01;30,44;28,83;0,00;21,78;21,85;19,77;19,78;
29.10.2009;15:45:25,0;28,01;30,44;28,83;0,00;21,78;21,85;19,77;19,78;
29.10.2009;15:45:25,0;28,01;30,44;28,83;0,00;21,78;21,85;19,77;19,78;
29.10.2009;15:45:25,0;28,01;30,44;28,83;0,00;21,78;21,85;19,77;19,78;
29.10.2009;15:45:25,0;28,01;30,44;28,83;0,00;21,78;21,85;19,77;19,78;
29.10.2009;15:45:26,0;28,01;30,44;28,83;0,00;21,78;21,85;19,77;19,78;
29.10.2009;15:45:26,0;28,01;30,44;28,83;0,00;21,78;21,85;19,77;19,78;
29.10.2009;15:45:26,0;28,01;30,44;28,83;0,00;21,78;21,85;19,77;19,78;
29.10.2009;15:45:26,0;28,01;30,44;28,83;0,00;21,78;21,85;19,77;19,78;
29.10.2009;15:45:26,0;28,01;30,44;28,83;0,00;21,78;21,85;19,77;19,78;
29.10.2009;15:45:26,0;28,01;30,44;28,83;0,00;21,78;21,85;19,77;19,78;
29.10.2009;15:45:26,0;28,01;30,44;28,83;0,00;21,75;21,85;19,77;19,78;
29.10.2009;15:45:26,0;28,01;30,44;28,83;0,00;21,78;21,85;19,77;19,78;
29.10.2009;15:45:27,0;28,01;30,44;28,83;0,00;21,78;21,85;19,77;19,78;
29.10.2009;15:45:27,0;28,01;30,44;28,83;0,00;21,78;21,85;19,77;19,78;
29.10.2009;15:45:27,0;28,01;30,44;28,83;0,00;21,78;21,85;19,77;19,78;
29.10.2009;15:45:27,0;28,01;30,44;28,83;0,00;21,78;21,85;19,77;19,78;
29.10.2009;15:45:27,0;28,01;30,44;28,83;0,00;21,78;21,85;19,77;19,78;
29.10.2009;15:45:27,0;28,01;30,44;28,83;0,00;21,78;21,85;19,77;19,78;
29.10.2009;15:45:27,0;28,01;30,44;28,83;0,00;21,78;21,82;19,77;19,78;
29.10.2009;15:45:27,0;28,01;30,44;28,83;0,00;21,78;21,85;19,77;19,78;
29.10.2009;15:45:27,0;28,01;30,44;28,83;0,00;21,78;21,85;19,77;19,78;
29.10.2009;15:45:27,0;28,01;30,44;28,83;0,00;21,78;21,85;19,77;19,78;
29.10.2009;15:45:27,0;28,01;30,44;28,83;0,00;21,78;21,85;19,77;19,78;
29.10.2009;15:45:27,0;28,01;30,44;28,83;0,00;21,78;21,85;19,77;19,78;
29.10.2009;15:45:28,0;28,01;30,44;28,83;0,00;21,78;21,85;19,77;19,78;
29.10.2009;15:45:28,0;28,01;30,44;28,83;0,00;21,78;21,85;19,77;19,78;
29.10.2009;15:45:28,0;28,01;30,44;28,83;0,00;21,78;21,85;19,77;19,78;
29.10.2009;15:45:28,0;28,01;30,44;28,83;0,00;21,78;21,85;19,77;19,78;
29.10.2009;15:45:28,0;28,01;30,44;28,83;0,00;21,78;21,85;19,77;19,78;
29.10.2009;15:45:28,0;28,01;30,44;28,83;0,00;21,78;21,85;19,77;19,78;
29.10.2009;15:45:28,0;28,01;30,44;28,83;0,00;21,78;21,85;19,77;19,78;
29.10.2009;15:45:28,0;28,01;30,44;28,83;0,00;21,78;21,85;19,77;19,78;
29.10.2009;15:45:29,0;28,01;30,44;28,83;0,00;21,78;21,85;19,77;19,78;
29.10.2009;15:45:29,0;28,01;30,44;28,83;0,00;21,78;21,85;19,77;19,78;
29.10.2009;15:45:29,0;28,01;30,44;28,83;0,00;21,78;21,85;19,77;19,78;
29.10.2009;15:45:29,0;28,01;30,44;28,83;0,00;21,78;21,85;19,77;19,78;
29.10.2009;15:45:29,0;28,01;30,44;28,83;0,00;21,78;21,85;19,77;19,78;
29.10.2009;15:45:29,0;28,01;30,44;28,83;0,00;21,78;21,85;19,77;19,78;
29.10.2009;15:45:29,0;28,01;30,44;28,83;0,00;21,78;21,85;19,77;19,78;
29.10.2009;15:45:29,0;28,01;30,44;28,83;0,00;21,75;21,85;19,77;19,78;
29.10.2009;15:45:29,0;28,01;30,44;28,83;0,00;21,78;21,85;19,77;19,78;
29.10.2009;15:45:29,0;28,01;30,44;28,83;0,00;21,78;21,85;19,77;19,78;
29.10.2009;15:45:29,0;28,01;30,44;28,83;0,00;21,78;21,85;19,77;19,78;
29.10.2009;15:45:29,0;28,01;30,44;28,83;0,00;21,78;21,85;19,77;19,78;
29.10.2009;15:45:30,0;28,01;30,44;28,83;0,00;21,78;21,85;19,77;19,78;
29.10.2009;15:45:30,0;28,01;30,44;28,83;0,00;21,78;21,85;19,77;19,78;
29.10.2009;15:45:30,0;28,01;30,44;28,83;0,00;21,78;21,85;19,77;19,78;
29.10.2009;15:45:30,0;28,01;30,44;28,83;0,00;21,78;21,85;19,77;19,78;
29.10.2009;15:45:30,0;28,01;30,44;28,83;0,00;21,78;21,85;19,77;19,78;
29.10.2009;15:45:30,0;28,01;30,44;28,83;0,00;21,78;21,85;19,77;19,78;
29.10.2009;15:45:30,0;28,01;30,44;28,83;0,00;21,78;21,85;19,77;19,78;
29.10.2009;15:45:30,0;28,01;30,44;28,83;0,00;21,78;21,85;19,77;19,78;
29.10.2009;15:45:31,0;28,01;30,44;28,83;0,00;21,78;21,85;19,77;19,78;
29.10.2009;15:45:31,0;28,01;30,44;28,83;0,00;21,78;21,85;19,77;19,78;
29.10.2009;15:45:31,0;28,01;30,44;28,83;0,00;21,78;21,85;19,77;19,78;
29.10.2009;15:45:31,0;28,01;30,44;28,83;0,00;21,78;21,85;19,77;19,78;
29.10.2009;15:45:31,0;28,01;30,44;28,83;0,00;21,78;21,85;19,77;19,78;
29.10.2009;15:45:31,0;28,01;30,44;28,83;0,00;21,78;21,85;19,77;19,78;
29.10.2009;15:45:31,0;28,01;30,44;28,83;0,00;21,78;21,85;19,77;19,78;
29.10.2009;15:45:31,0;28,01;30,44;28,83;0,00;21,78;21,85;19,77;19,78;
29.10.2009;15:45:31,0;28,01;30,44;28,83;0,00;21,78;21,85;19,77;19,78;
29.10.2009;15:45:31,0;28,01;30,44;28,83;0,00;21,78;21,85;19,77;19,78;
29.10.2009;15:45:31,0;28,01;30,44;28,83;0,00;21,78;21,82;19,77;19,78;
29.10.2009;15:45:31,0;28,01;30,44;28,83;0,00;21,78;21,85;19,77;19,78;
29.10.2009;15:45:32,0;28,01;30,44;28,83;0,00;21,78;21,85;19,77;19,81;
29.10.2009;15:45:32,0;28,01;30,44;28,83;0,00;21,78;21,85;19,77;19,78;
29.10.2009;15:45:32,0;28,01;30,44;28,83;0,00;21,78;21,85;19,77;19,78;
29.10.2009;15:45:32,0;28,01;30,44;28,83;0,00;21,78;21,85;19,77;19,81;
29.10.2009;15:45:32,0;28,01;30,44;28,83;0,00;21,78;21,85;19,77;19,78;
29.10.2009;15:45:32,0;28,01;30,44;28,83;0,00;21,78;21,85;19,77;19,78;
29.10.2009;15:45:32,0;28,01;30,44;28,83;0,00;21,78;21,85;19,77;19,78;
29.10.2009;15:45:32,0;28,01;30,44;28,83;0,00;21,78;21,85;19,77;19,78;
29.10.2009;15:45:33,0;28,01;30,44;28,83;0,00;21,78;21,85;19,77;19,78;
29.10.2009;15:45:33,0;28,01;30,44;28,83;0,00;21,78;21,85;19,77;19,78;
29.10.2009;15:45:33,0;28,01;30,44;28,83;0,00;21,78;21,85;19,77;19,81;
29.10.2009;15:45:33,0;28,01;30,44;28,83;0,00;21,78;21,85;19,77;19,78;
29.10.2009;15:45:33,0;28,01;30,44;28,83;0,00;21,78;21,85;19,77;19,78;
29.10.2009;15:45:33,0;28,01;30,44;28,83;0,00;21,78;21,85;19,77;19,81;
29.10.2009;15:45:33,0;28,01;30,44;28,83;0,00;21,78;21,85;19,77;19,78;
29.10.2009;15:45:33,0;28,01;30,44;28,83;0,00;21,78;21,85;19,77;19,78;
29.10.2009;15:45:33,0;28,01;30,44;28,83;0,00;21,78;21,85;19,77;19,78;
29.10.2009;15:45:33,0;28,01;30,44;28,83;0,00;21,78;21,85;19,77;19,81;
29.10.2009;15:45:33,0;28,01;30,44;28,83;0,00;21,78;21,85;19,77;19,78;
29.10.2009;15:45:33,0;28,01;30,44;28,83;0,00;21,78;21,85;19,77;19,78;
29.10.2009;15:45:34,0;28,01;30,44;28,83;0,00;21,78;21,85;19,77;19,81;
29.10.2009;15:45:34,0;28,01;30,44;28,83;0,00;21,78;21,85;19,77;19,78;
29.10.2009;15:45:34,0;28,01;30,44;28,83;0,00;21,78;21,85;19,77;19,78;
29.10.2009;15:45:34,0;28,01;30,44;28,83;0,00;21,78;21,85;19,77;19,78;
29.10.2009;15:45:34,0;28,01;30,44;28,83;0,00;21,78;21,85;19,77;19,78;
29.10.2009;15:45:34,0;28,01;30,44;28,83;0,00;21,78;21,85;19,77;19,78;
29.10.2009;15:45:34,0;28,01;30,44;28,83;0,00;21,78;21,85;19,77;19,78;
29.10.2009;15:45:34,0;28,01;30,44;28,83;0,00;21,78;21,85;19,77;19,78;
29.10.2009;15:45:35,0;28,01;30,44;28,83;0,00;21,78;21,85;19,77;19,78;
29.10.2009;15:45:35,0;28,01;30,44;28,83;0,00;21,78;21,85;19,77;19,78;
29.10.2009;15:45:35,0;28,01;30,44;28,83;0,00;21,78;21,85;19,77;19,78;
29.10.2009;15:45:35,0;28,01;30,44;28,83;0,00;21,78;21,85;19,77;19,78;
29.10.2009;15:45:35,0;28,01;30,44;28,83;0,00;21,78;21,85;19,77;19,78;
29.10.2009;15:45:35,0;28,01;30,44;28,83;0,00;21,78;21,85;19,77;19,78;
29.10.2009;15:45:35,0;28,01;30,44;28,83;0,00;21,78;21,85;19,77;19,78;
29.10.2009;15:45:35,0;28,01;30,44;28,83;0,00;21,78;21,85;19,77;19,78;
29.10.2009;15:45:35,0;28,01;30,44;28,83;0,00;21,78;21,85;19,77;19,78;
29.10.2009;15:45:35,0;28,01;30,44;28,83;0,00;21,78;21,85;19,77;19,78;
29.10.2009;15:45:35,0;28,01;30,44;28,83;0,00;21,78;21,85;19,77;19,78;
29.10.2009;15:45:35,0;28,01;30,44;28,83;0,00;21,78;21,85;19,77;19,78;
29.10.2009;15:45:36,0;28,01;30,44;28,83;0,00;21,78;21,85;19,77;19,78;
29.10.2009;15:45:36,0;28,01;30,44;28,83;0,00;21,78;21,85;19,77;19,78;
29.10.2009;15:45:36,0;28,01;30,44;28,83;0,00;21,78;21,85;19,77;19,78;
29.10.2009;15:45:36,0;28,01;30,44;28,83;0,00;21,78;21,85;19,77;19,78;
29.10.2009;15:45:36,0;28,01;30,44;28,83;0,00;21,78;21,85;19,77;19,78;
29.10.2009;15:45:36,0;28,01;30,44;28,83;0,00;21,78;21,85;19,77;19,78;
29.10.2009;15:45:36,0;28,01;30,44;28,83;0,00;21,78;21,85;19,77;19,78;
29.10.2009;15:45:36,0;28,01;30,44;28,83;0,00;21,78;21,85;19,77;19,78;
29.10.2009;15:45:37,0;28,01;30,44;28,83;0,00;21,78;21,85;19,77;19,78;
29.10.2009;15:45:37,0;28,01;30,44;28,83;0,00;21,78;21,85;19,77;19,78;
29.10.2009;15:45:37,0;28,01;30,44;28,83;0,00;21,78;21,85;19,77;19,78;
29.10.2009;15:45:37,0;28,01;30,44;28,83;0,00;21,78;21,85;19,77;19,78;
29.10.2009;15:45:37,0;28,01;30,44;28,83;0,00;21,78;21,85;19,77;19,78;
29.10.2009;15:45:37,0;28,01;30,44;28,83;0,00;21,78;21,85;19,77;19,78;
29.10.2009;15:45:37,0;28,01;30,44;28,83;0,00;21,78;21,85;19,77;19,78;
29.10.2009;15:45:37,0;28,01;30,44;28,83;0,00;21,78;21,85;19,77;19,78;
29.10.2009;15:45:37,0;28,01;30,44;28,83;0,00;21,78;21,85;19,77;19,78;
29.10.2009;15:45:37,0;28,01;30,44;28,83;0,00;21,78;21,85;19,77;19,78;
29.10.2009;15:45:37,0;28,01;30,44;28,83;0,00;21,78;21,85;19,77;19,78;
29.10.2009;15:45:37,0;28,01;30,44;28,83;0,00;21,78;21,85;19,77;19,78;
29.10.2009;15:45:38,0;28,01;30,44;28,83;0,00;21,78;21,85;19,77;19,78;
29.10.2009;15:45:38,0;28,01;30,44;28,83;0,00;21,78;21,85;19,77;19,78;
29.10.2009;15:45:38,0;28,01;30,44;28,83;0,00;21,78;21,85;19,77;19,78;
29.10.2009;15:45:38,0;28,01;30,44;28,83;0,00;21,78;21,85;19,77;19,78;
29.10.2009;15:45:38,0;28,01;30,44;28,83;0,00;21,78;21,85;19,77;19,78;
29.10.2009;15:45:38,0;28,01;30,44;28,83;0,00;21,78;21,85;19,77;19,78;
29.10.2009;15:45:38,0;28,01;30,44;28,83;0,00;21,75;21,85;19,77;19,78;
29.10.2009;15:45:38,0;28,01;30,44;28,83;0,00;21,78;21,85;19,77;19,78;
29.10.2009;15:45:39,0;28,01;30,44;28,83;0,00;21,78;21,85;19,77;19,78;
29.10.2009;15:45:39,0;28,01;30,44;28,83;0,00;21,78;21,85;19,77;19,78;
29.10.2009;15:45:39,0;28,01;30,44;28,83;0,00;21,78;21,85;19,77;19,78;
29.10.2009;15:45:39,0;28,01;30,44;28,83;0,00;21,78;21,85;19,77;19,78;
29.10.2009;15:45:39,0;28,01;30,44;28,83;0,00;21,78;21,85;19,77;19,78;
29.10.2009;15:45:39,0;28,01;30,44;28,83;0,00;21,78;21,85;19,77;19,78;
29.10.2009;15:45:39,0;28,01;30,44;28,83;0,00;21,75;21,85;19,77;19,81;
29.10.2009;15:45:39,0;28,01;30,44;28,83;0,00;21,78;21,85;19,77;19,78;
29.10.2009;15:45:39,0;28,01;30,44;28,83;0,00;21,78;21,85;19,77;19,78;
29.10.2009;15:45:39,0;28,01;30,44;28,83;0,00;21,78;21,85;19,77;19,78;
29.10.2009;15:45:39,0;28,01;30,44;28,83;0,00;21,78;21,85;19,77;19,81;
29.10.2009;15:45:39,0;28,01;30,44;28,83;0,00;21,78;21,85;19,77;19,78;
29.10.2009;15:45:40,0;28,01;30,44;28,83;0,00;21,78;21,85;19,77;19,78;
29.10.2009;15:45:40,0;28,01;30,44;28,83;0,00;21,78;21,85;19,77;19,78;
29.10.2009;15:45:40,0;28,01;30,44;28,83;0,00;21,78;21,85;19,77;19,78;
29.10.2009;15:45:40,0;28,01;30,44;28,83;0,00;21,78;21,85;19,77;19,78;
29.10.2009;15:45:40,0;28,01;30,44;28,83;0,00;21,78;21,85;19,77;19,78;
29.10.2009;15:45:40,0;28,01;30,44;28,83;0,00;21,78;21,85;19,77;19,78;
29.10.2009;15:45:40,0;28,01;30,44;28,83;0,00;21,78;21,85;19,77;19,78;
29.10.2009;15:45:40,0;28,01;30,44;28,83;0,00;21,78;21,85;19,77;19,78;
29.10.2009;15:45:41,0;28,01;30,44;28,83;0,00;21,78;21,85;19,77;19,81;
29.10.2009;15:45:41,0;28,01;30,44;28,83;0,00;21,78;21,85;19,77;19,78;
29.10.2009;15:45:41,0;28,01;30,44;28,83;0,00;21,78;21,85;19,77;19,78;
29.10.2009;15:45:41,0;28,01;30,44;28,83;0,00;21,78;21,85;19,77;19,78;
29.10.2009;15:45:41,0;28,01;30,44;28,83;0,00;21,78;21,85;19,77;19,81;
29.10.2009;15:45:41,0;28,01;30,44;28,83;0,00;21,78;21,85;19,77;19,78;
29.10.2009;15:45:41,0;28,01;30,44;28,83;0,00;21,78;21,85;19,77;19,78;
29.10.2009;15:45:41,0;28,01;30,44;28,83;0,00;21,78;21,85;19,77;19,81;
29.10.2009;15:45:41,0;28,01;30,44;28,83;0,00;21,78;21,85;19,77;19,78;
29.10.2009;15:45:41,0;28,01;30,44;28,83;0,00;21,78;21,85;19,77;19,78;
29.10.2009;15:45:41,0;28,01;30,44;28,83;0,00;21,78;21,85;19,77;19,78;
29.10.2009;15:45:41,0;28,01;30,44;28,83;0,00;21,78;21,85;19,77;19,78;
29.10.2009;15:45:42,0;28,01;30,44;28,83;0,00;21,78;21,85;19,77;19,78;
29.10.2009;15:45:42,0;28,01;30,44;28,83;0,00;21,78;21,85;19,77;19,78;
29.10.2009;15:45:42,0;28,01;30,44;28,83;0,00;21,78;21,85;19,77;19,78;
29.10.2009;15:45:42,0;28,01;30,44;28,83;0,00;21,78;21,85;19,77;19,78;
29.10.2009;15:45:42,0;28,01;30,44;28,83;0,00;21,78;21,85;19,79;19,78;
29.10.2009;15:45:42,0;28,01;30,44;28,83;0,00;21,78;21,85;19,77;19,78;
29.10.2009;15:45:42,0;28,01;30,44;28,83;0,00;21,78;21,85;19,77;19,78;
29.10.2009;15:45:42,0;28,01;30,44;28,83;0,00;21,78;21,85;19,77;19,78;
29.10.2009;15:45:43,0;28,01;30,44;28,83;0,00;21,78;21,85;19,77;19,81;
29.10.2009;15:45:43,0;28,01;30,44;28,83;0,00;21,78;21,85;19,77;19,78;
29.10.2009;15:45:43,0;28,01;30,44;28,83;0,00;21,78;21,85;19,77;19,78;
29.10.2009;15:45:43,0;28,01;30,44;28,83;0,00;21,78;21,85;19,79;19,78;
29.10.2009;15:45:43,0;28,01;30,44;28,83;0,00;21,78;21,85;19,77;19,78;
29.10.2009;15:45:43,0;28,01;30,44;28,83;0,00;21,78;21,85;19,77;19,78;
29.10.2009;15:45:43,0;28,01;30,44;28,83;0,00;21,78;21,85;19,77;19,78;
29.10.2009;15:45:43,0;28,01;30,44;28,83;0,00;21,78;21,85;19,77;19,78;
29.10.2009;15:45:43,0;28,01;30,44;28,83;0,00;21,78;21,85;19,77;19,78;
29.10.2009;15:45:43,0;28,01;30,44;28,83;0,00;21,78;21,85;19,79;19,78;
29.10.2009;15:45:43,0;28,01;30,44;28,83;0,00;21,78;21,85;19,77;19,78;
29.10.2009;15:45:43,0;28,01;30,44;28,83;0,00;21,78;21,85;19,77;19,78;
29.10.2009;15:45:44,0;28,01;30,44;28,83;0,00;21,78;21,85;19,77;19,78;
29.10.2009;15:45:44,0;28,01;30,44;28,83;0,00;21,78;21,85;19,79;19,78;
29.10.2009;15:45:44,0;28,01;30,44;28,83;0,00;21,78;21,85;19,77;19,78;
29.10.2009;15:45:44,0;28,01;30,44;28,83;0,00;21,78;21,85;19,79;19,81;
29.10.2009;15:45:44,0;28,01;30,44;28,83;0,00;21,78;21,85;19,79;19,81;
29.10.2009;15:45:44,0;28,01;30,44;28,83;0,00;21,78;21,85;19,79;19,81;
29.10.2009;15:45:44,0;28,01;30,44;28,83;0,00;21,78;21,85;19,77;19,81;
29.10.2009;15:45:44,0;28,01;30,44;28,83;0,00;21,78;21,85;19,79;19,78;
29.10.2009;15:45:45,0;28,01;30,44;28,83;0,00;21,78;21,85;19,79;19,81;
29.10.2009;15:45:45,0;28,01;30,44;28,83;0,00;21,78;21,85;19,79;19,78;
29.10.2009;15:45:45,0;28,01;30,44;28,83;0,00;21,78;21,85;19,79;19,78;
29.10.2009;15:45:45,0;28,01;30,44;28,83;0,00;21,78;21,85;19,77;19,78;
29.10.2009;15:45:45,0;28,01;30,44;28,83;0,00;21,78;21,85;19,79;19,78;
29.10.2009;15:45:45,0;28,01;30,44;28,83;0,00;21,78;21,85;19,79;19,78;
29.10.2009;15:45:45,0;28,01;30,44;28,83;0,00;21,78;21,85;19,79;19,78;
29.10.2009;15:45:45,0;28,01;30,44;28,83;0,00;21,78;21,85;19,79;19,78;
29.10.2009;15:45:45,0;28,01;30,44;28,83;0,00;21,78;21,85;19,79;19,78;
29.10.2009;15:45:45,0;28,01;30,44;28,83;0,00;21,78;21,85;19,79;19,78;
29.10.2009;15:45:45,0;28,01;30,44;28,83;0,00;21,78;21,85;19,79;19,81;
29.10.2009;15:45:45,0;28,01;30,44;28,83;0,00;21,78;21,85;19,79;19,81;
29.10.2009;15:45:46,0;28,01;30,44;28,83;0,00;21,78;21,85;19,79;19,78;
29.10.2009;15:45:46,0;28,01;30,44;28,83;0,00;21,78;21,85;19,79;19,78;
29.10.2009;15:45:46,0;28,01;30,44;28,83;0,00;21,78;21,85;19,79;19,78;
29.10.2009;15:45:46,0;28,01;30,44;28,83;0,00;21,78;21,85;19,79;19,78;
29.10.2009;15:45:46,0;28,01;30,44;28,83;0,00;21,78;21,85;19,79;19,78;
29.10.2009;15:45:46,0;28,01;30,44;28,83;0,00;21,78;21,85;19,77;19,78;
29.10.2009;15:45:46,0;28,01;30,44;28,83;0,00;21,78;21,85;19,79;19,78;
29.10.2009;15:45:46,0;28,01;30,44;28,83;0,00;21,78;21,85;19,79;19,78;
29.10.2009;15:45:47,0;28,01;30,44;28,83;0,00;21,78;21,85;19,79;19,78;
29.10.2009;15:45:47,0;28,01;30,44;28,83;0,00;21,78;21,85;19,79;19,78;
29.10.2009;15:45:47,0;28,01;30,44;28,83;0,00;21,78;21,85;19,79;19,81;
29.10.2009;15:45:47,0;28,01;30,44;28,83;0,00;21,78;21,85;19,79;19,81;
29.10.2009;15:45:47,0;28,01;30,44;28,83;0,00;21,78;21,85;19,79;19,81;
29.10.2009;15:45:47,0;28,01;30,44;28,83;0,00;21,78;21,85;19,79;19,81;
29.10.2009;15:45:47,0;28,01;30,44;28,83;0,00;21,78;21,85;19,79;19,81;
29.10.2009;15:45:47,0;28,01;30,44;28,83;0,00;21,78;21,85;19,79;19,78;
29.10.2009;15:45:47,0;28,01;30,44;28,83;0,00;21,78;21,85;19,79;19,81;
29.10.2009;15:45:47,0;28,01;30,44;28,83;0,00;21,78;21,85;19,79;19,78;
29.10.2009;15:45:47,0;28,01;30,44;28,83;0,00;21,78;21,85;19,79;19,81;
29.10.2009;15:45:47,0;28,01;30,44;28,83;0,00;21,78;21,85;19,79;19,81;
29.10.2009;15:45:48,0;28,01;30,44;28,83;0,00;21,78;21,85;19,79;19,81;
29.10.2009;15:45:48,0;28,01;30,44;28,83;0,00;21,78;21,85;19,79;19,81;
29.10.2009;15:45:48,0;28,01;30,44;28,83;0,00;21,78;21,85;19,79;19,78;
29.10.2009;15:45:48,0;28,01;30,44;28,83;0,00;21,78;21,85;19,79;19,78;
29.10.2009;15:45:48,0;28,01;30,44;28,83;0,00;21,78;21,85;19,79;19,78;
29.10.2009;15:45:48,0;28,01;30,44;28,83;0,00;21,78;21,85;19,79;19,81;
29.10.2009;15:45:48,0;28,01;30,44;28,83;0,00;21,78;21,85;19,79;19,78;
29.10.2009;15:45:48,0;28,01;30,44;28,83;0,00;21,78;21,85;19,79;19,78;
29.10.2009;15:45:49,0;28,01;30,44;28,83;0,00;21,78;21,85;19,79;19,78;
29.10.2009;15:45:49,0;28,01;30,44;28,83;0,00;21,78;21,85;19,79;19,81;
29.10.2009;15:45:49,0;28,01;30,44;28,83;0,00;21,78;21,85;19,79;19,78;
29.10.2009;15:45:49,0;28,01;30,44;28,83;0,00;21,78;21,85;19,79;19,81;
29.10.2009;15:45:49,0;28,01;30,44;28,83;0,00;21,78;21,85;19,79;19,81;
29.10.2009;15:45:49,0;28,01;30,44;28,83;0,00;21,78;21,85;19,79;19,81;
29.10.2009;15:45:49,0;28,01;30,44;28,83;0,00;21,78;21,85;19,79;19,81;
29.10.2009;15:45:49,0;28,01;30,44;28,83;0,00;21,78;21,85;19,79;19,81;
29.10.2009;15:45:49,0;28,01;30,44;28,83;0,00;21,78;21,85;19,79;19,78;
29.10.2009;15:45:49,0;28,01;30,44;28,83;0,00;21,78;21,85;19,79;19,81;
29.10.2009;15:45:49,0;28,01;30,44;28,83;0,00;21,78;21,85;19,79;19,78;
29.10.2009;15:45:49,0;28,01;30,44;28,83;0,00;21,78;21,85;19,79;19,78;
29.10.2009;15:45:50,0;28,01;30,44;28,83;0,00;21,78;21,85;19,79;19,78;
29.10.2009;15:45:50,0;28,01;30,44;28,83;0,00;21,78;21,85;19,79;19,78;
29.10.2009;15:45:50,0;28,01;30,44;28,83;0,00;21,78;21,85;19,79;19,81;
29.10.2009;15:45:50,0;28,01;30,44;28,83;0,00;21,78;21,85;19,79;19,81;
29.10.2009;15:45:50,0;28,01;30,44;28,83;0,00;21,78;21,85;19,79;19,81;
29.10.2009;15:45:50,0;28,01;30,44;28,83;0,00;21,78;21,85;19,79;19,81;
29.10.2009;15:45:50,0;28,01;30,44;28,83;0,00;21,78;21,85;19,79;19,81;
29.10.2009;15:45:50,0;28,01;30,44;28,83;0,00;21,78;21,85;19,79;19,78;
29.10.2009;15:45:51,0;28,01;30,44;28,83;0,00;21,78;21,85;19,79;19,78;
29.10.2009;15:45:51,0;28,01;30,44;28,83;0,00;21,78;21,85;19,79;19,81;
29.10.2009;15:45:51,0;28,01;30,44;28,83;0,00;21,78;21,85;19,79;19,81;
29.10.2009;15:45:51,0;28,01;30,44;28,83;0,00;21,78;21,85;19,79;19,81;
29.10.2009;15:45:51,0;28,01;30,44;28,83;0,00;21,78;21,85;19,79;19,81;
29.10.2009;15:45:51,0;28,01;30,44;28,83;0,00;21,78;21,85;19,79;19,81;
29.10.2009;15:45:51,0;28,01;30,44;28,83;0,00;21,78;21,85;19,81;19,78;
29.10.2009;15:45:51,0;28,01;30,44;28,83;0,00;21,78;21,85;19,79;19,81;
29.10.2009;15:45:51,0;28,01;30,44;28,83;0,00;21,78;21,85;19,79;19,81;
29.10.2009;15:45:51,0;28,01;30,44;28,83;0,00;21,78;21,85;19,79;19,81;
29.10.2009;15:45:51,0;28,01;30,44;28,83;0,00;21,78;21,85;19,81;19,81;
29.10.2009;15:45:51,0;28,01;30,44;28,83;0,00;21,78;21,85;19,79;19,81;
29.10.2009;15:45:52,0;28,01;30,44;28,83;0,00;21,78;21,85;19,79;19,81;
29.10.2009;15:45:52,0;28,01;30,44;28,83;0,00;21,78;21,85;19,79;19,81;
29.10.2009;15:45:52,0;28,01;30,44;28,83;0,00;21,78;21,85;19,79;19,81;
29.10.2009;15:45:52,0;28,01;30,44;28,83;0,00;21,78;21,85;19,79;19,81;
29.10.2009;15:45:52,0;28,01;30,44;28,83;0,00;21,78;21,85;19,79;19,81;
29.10.2009;15:45:52,0;28,01;30,44;28,83;0,00;21,78;21,85;19,79;19,81;
29.10.2009;15:45:52,0;28,01;30,44;28,83;0,00;21,78;21,85;19,79;19,81;
29.10.2009;15:45:52,0;28,01;30,44;28,83;0,00;21,78;21,85;19,81;19,81;
29.10.2009;15:45:53,0;28,01;30,44;28,83;0,00;21,78;21,85;19,79;19,81;
29.10.2009;15:45:53,0;28,01;30,44;28,83;0,00;21,78;21,85;19,79;19,81;
29.10.2009;15:45:53,0;28,01;30,44;28,83;0,00;21,78;21,85;19,79;19,81;
29.10.2009;15:45:53,0;28,01;30,44;28,83;0,00;21,78;21,85;19,79;19,81;
29.10.2009;15:45:53,0;28,01;30,44;28,83;0,00;21,78;21,85;19,81;19,81;
29.10.2009;15:45:53,0;28,01;30,44;28,83;0,00;21,78;21,85;19,79;19,81;
29.10.2009;15:45:53,0;28,01;30,44;28,83;0,00;21,78;21,85;19,81;19,81;
29.10.2009;15:45:53,0;28,01;30,44;28,83;0,00;21,78;21,85;19,79;19,81;
29.10.2009;15:45:53,0;28,01;30,44;28,83;0,00;21,78;21,85;19,81;19,81;
29.10.2009;15:45:53,0;28,01;30,44;28,83;0,00;21,78;21,85;19,81;19,81;
29.10.2009;15:45:53,0;28,01;30,44;28,83;0,00;21,78;21,85;19,79;19,81;
29.10.2009;15:45:53,0;28,01;30,44;28,83;0,00;21,78;21,85;19,79;19,81;
29.10.2009;15:45:54,0;28,01;30,44;28,83;0,00;21,78;21,85;19,79;19,81;
29.10.2009;15:45:54,0;28,01;30,44;28,83;0,00;21,78;21,85;19,81;19,81;
29.10.2009;15:45:54,0;28,01;30,44;28,83;0,00;21,78;21,85;19,79;19,81;
29.10.2009;15:45:54,0;28,01;30,44;28,83;0,00;21,78;21,85;19,79;19,81;
29.10.2009;15:45:54,0;28,01;30,44;28,83;0,00;21,78;21,85;19,81;19,81;
29.10.2009;15:45:54,0;28,01;30,44;28,83;0,00;21,78;21,85;19,81;19,81;
29.10.2009;15:45:54,0;28,01;30,44;28,83;0,00;21,78;21,85;19,81;19,81;
29.10.2009;15:45:54,0;28,01;30,44;28,83;0,00;21,78;21,85;19,79;19,81;
29.10.2009;15:45:55,0;28,01;30,44;28,83;0,00;21,78;21,85;19,81;19,81;
29.10.2009;15:45:55,0;28,01;30,44;28,83;0,00;21,78;21,85;19,81;19,81;
29.10.2009;15:45:55,0;28,01;30,44;28,83;0,00;21,78;21,85;19,81;19,81;
29.10.2009;15:45:55,0;27,91;30,33;28,73;0,00;21,78;21,85;19,81;19,81;
29.10.2009;15:45:55,0;28,01;30,44;28,83;0,00;21,78;21,85;19,81;19,81;
29.10.2009;15:45:55,0;28,01;30,44;28,83;0,00;21,78;21,85;19,81;19,81;
29.10.2009;15:45:55,0;28,01;30,44;28,83;0,00;21,78;21,85;19,81;19,81;
29.10.2009;15:45:55,0;28,01;30,44;28,83;0,00;21,78;21,85;19,79;19,81;
29.10.2009;15:45:55,0;28,01;30,44;28,83;0,00;21,78;21,85;19,81;19,81;
29.10.2009;15:45:55,0;28,01;30,44;28,83;0,00;21,78;21,85;19,81;19,81;
29.10.2009;15:45:55,0;28,01;30,44;28,83;0,00;21,78;21,85;19,81;19,81;
29.10.2009;15:45:55,0;28,01;30,44;28,83;0,00;21,78;21,85;19,81;19,81;
29.10.2009;15:45:56,0;28,01;30,44;28,83;0,00;21,78;21,85;19,81;19,81;
29.10.2009;15:45:56,0;27,64;30,01;28,43;0,00;21,78;21,85;19,81;19,81;
29.10.2009;15:45:56,0;28,01;30,44;28,83;0,00;21,78;21,85;19,81;19,81;
29.10.2009;15:45:56,0;28,01;30,44;28,83;0,00;21,78;21,85;19,81;19,81;
29.10.2009;15:45:56,0;28,01;30,44;28,83;0,00;21,78;21,85;19,81;19,81;
29.10.2009;15:45:56,0;28,01;30,44;28,83;0,00;21,78;21,85;19,79;19,81;
29.10.2009;15:45:56,0;28,01;30,44;28,83;0,00;21,78;21,85;19,81;19,81;
29.10.2009;15:45:56,0;28,01;30,44;28,83;0,00;21,78;21,85;19,81;19,81;
29.10.2009;15:45:57,0;28,01;30,44;28,83;0,00;21,78;21,85;19,81;19,81;
29.10.2009;15:45:57,0;28,01;30,44;28,83;0,00;21,78;21,85;19,81;19,81;
29.10.2009;15:45:57,0;28,01;30,44;28,83;0,00;21,78;21,85;19,81;19,81;
29.10.2009;15:45:57,0;28,01;30,44;28,83;0,00;21,78;21,85;19,81;19,81;
29.10.2009;15:45:57,0;28,01;30,44;28,83;0,00;21,78;21,85;19,81;19,81;
29.10.2009;15:45:57,0;28,01;30,44;28,83;0,00;21,78;21,85;19,81;19,81;
29.10.2009;15:45:57,0;28,01;30,44;28,83;0,00;21,78;21,85;19,81;19,81;
29.10.2009;15:45:57,0;28,01;30,44;28,83;0,00;21,78;21,85;19,81;19,81;
29.10.2009;15:45:57,0;28,01;30,44;28,83;0,00;21,78;21,85;19,81;19,81;
29.10.2009;15:45:57,0;28,01;30,44;28,83;0,00;21,78;21,85;19,81;19,81;
29.10.2009;15:45:57,0;28,01;30,44;28,83;0,00;21,78;21,85;19,81;19,81;
29.10.2009;15:45:57,0;28,01;30,44;28,83;0,00;21,78;21,85;19,81;19,81;
29.10.2009;15:45:58,0;28,01;30,44;28,83;0,00;21,78;21,85;19,81;19,81;
29.10.2009;15:45:58,0;27,85;30,22;28,66;0,00;21,78;21,85;19,81;19,81;
29.10.2009;15:45:58,0;28,01;30,44;28,83;0,00;21,78;21,85;19,81;19,81;
29.10.2009;15:45:58,0;28,01;30,44;28,83;0,00;21,78;21,85;19,81;19,81;
29.10.2009;15:45:58,0;28,01;30,44;28,83;0,00;21,78;21,85;19,81;19,81;
29.10.2009;15:45:58,0;28,01;30,44;28,83;0,00;21,78;21,85;19,81;19,81;
29.10.2009;15:45:58,0;28,01;30,44;28,83;0,00;21,78;21,85;19,81;19,81;
29.10.2009;15:45:58,0;28,01;30,44;28,83;0,00;21,78;21,85;19,81;19,81;
29.10.2009;15:45:59,0;28,01;30,44;28,83;0,00;21,78;21,85;19,81;19,81;
29.10.2009;15:45:59,0;28,01;30,44;28,83;0,00;21,78;21,85;19,81;19,81;
29.10.2009;15:45:59,0;28,01;30,44;28,83;0,00;21,78;21,85;19,81;19,81;
29.10.2009;15:45:59,0;28,01;30,44;28,83;0,00;21,78;21,85;19,81;19,81;
29.10.2009;15:45:59,0;27,73;30,12;28,53;0,00;21,78;21,85;19,81;19,81;
29.10.2009;15:45:59,0;28,01;30,44;28,83;0,00;21,78;21,85;19,81;19,81;
29.10.2009;15:45:59,0;28,01;30,44;28,83;0,00;21,78;21,85;19,81;19,81;
29.10.2009;15:45:59,0;28,01;30,44;28,83;0,00;21,78;21,85;19,81;19,81;
29.10.2009;15:45:59,0;28,01;30,44;28,83;0,00;21,78;21,85;19,81;19,81;
29.10.2009;15:45:59,0;28,01;30,44;28,83;0,00;21,78;21,85;19,81;19,81;
29.10.2009;15:45:59,0;28,01;30,44;28,83;0,00;21,78;21,85;19,81;19,81;
29.10.2009;15:45:59,0;28,01;30,44;28,83;0,00;21,78;21,85;19,81;19,81;
29.10.2009;15:46:00,0;28,01;30,44;28,83;0,00;21,78;21,85;19,81;19,81;
29.10.2009;15:46:00,0;28,01;30,44;28,83;0,00;21,78;21,85;19,81;19,81;
29.10.2009;15:46:00,0;28,01;30,44;28,83;0,00;21,78;21,85;19,81;19,81;
29.10.2009;15:46:00,0;28,01;30,44;28,83;0,00;21,78;21,85;19,81;19,81;
29.10.2009;15:46:00,0;28,01;30,44;28,83;0,00;21,78;21,85;19,81;19,81;
29.10.2009;15:46:00,0;28,01;30,44;28,83;0,00;21,78;21,85;19,81;19,81;
29.10.2009;15:46:00,0;28,01;30,44;28,83;0,00;21,78;21,85;19,81;19,81;
29.10.2009;15:46:00,0;28,01;30,44;28,83;0,00;21,78;21,85;19,81;19,81;
29.10.2009;15:46:01,0;28,01;30,44;28,83;0,00;21,78;21,85;19,81;19,81;
29.10.2009;15:46:01,0;28,01;30,44;28,83;0,00;21,78;21,85;19,81;19,81;
29.10.2009;15:46:01,0;28,01;30,44;28,83;0,00;21,78;21,85;19,81;19,81;
29.10.2009;15:46:01,0;28,01;30,44;28,83;0,00;21,78;21,85;19,81;19,81;
29.10.2009;15:46:01,0;28,01;30,44;28,83;0,00;21,78;21,85;19,81;19,81;
29.10.2009;15:46:01,0;28,01;30,44;28,83;0,00;21,78;21,85;19,81;19,81;
29.10.2009;15:46:01,0;28,01;30,44;28,83;0,00;21,78;21,85;19,81;19,81;
29.10.2009;15:46:01,0;28,01;30,44;28,83;0,00;21,78;21,85;19,81;19,81;
29.10.2009;15:46:01,0;28,01;30,44;28,83;0,00;21,78;21,85;19,81;19,81;
29.10.2009;15:46:01,0;28,01;30,44;28,83;0,00;21,78;21,85;19,81;19,81;
29.10.2009;15:46:01,0;28,01;30,44;28,83;0,00;21,78;21,85;19,81;19,81;
29.10.2009;15:46:01,0;28,01;30,44;28,83;0,00;21,78;21,85;19,81;19,81;
29.10.2009;15:46:02,0;28,01;30,44;28,83;0,00;21,78;21,85;19,81;19,81;
29.10.2009;15:46:02,0;28,01;30,44;28,83;0,00;21,78;21,85;19,81;19,81;
29.10.2009;15:46:02,0;28,01;30,44;28,83;0,00;21,78;21,85;19,81;19,81;
29.10.2009;15:46:02,0;28,01;30,44;28,83;0,00;21,78;21,85;19,81;19,81;
29.10.2009;15:46:02,0;28,01;30,44;28,83;0,00;21,78;21,85;19,81;19,81;
29.10.2009;15:46:02,0;28,01;30,44;28,83;0,00;21,78;21,85;19,81;19,81;
29.10.2009;15:46:02,0;28,01;30,44;28,83;0,00;21,78;21,85;19,81;19,81;
29.10.2009;15:46:02,0;28,01;30,44;28,83;0,00;21,78;21,85;19,81;19,81;
29.10.2009;15:46:03,0;28,01;30,44;28,83;0,00;21,78;21,85;19,81;19,81;
29.10.2009;15:46:03,0;28,01;30,44;28,83;0,00;21,78;21,85;19,81;19,81;
29.10.2009;15:46:03,0;28,01;30,44;28,83;0,00;21,78;21,85;19,81;19,81;
29.10.2009;15:46:03,0;28,01;30,44;28,83;0,00;21,78;21,85;19,81;19,81;
29.10.2009;15:46:03,0;28,01;30,44;28,83;0,00;21,78;21,85;19,81;19,81;
29.10.2009;15:46:03,0;28,01;30,44;28,83;0,00;21,78;21,85;19,81;19,81;
29.10.2009;15:46:03,0;28,01;30,44;28,83;0,00;21,78;21,85;19,81;19,81;
29.10.2009;15:46:03,0;28,01;30,44;28,83;0,00;21,78;21,85;19,81;19,81;
29.10.2009;15:46:03,0;28,01;30,44;28,83;0,00;21,78;21,85;19,81;19,81;
29.10.2009;15:46:03,0;28,01;30,44;28,83;0,00;21,78;21,85;19,81;19,81;
29.10.2009;15:46:03,0;28,01;30,44;28,83;0,00;21,78;21,85;19,81;19,81;
29.10.2009;15:46:03,0;28,01;30,44;28,83;0,00;21,78;21,85;19,81;19,81;
29.10.2009;15:46:04,0;28,01;30,44;28,83;0,00;21,78;21,85;19,81;19,81;
29.10.2009;15:46:04,0;28,01;30,44;28,83;0,00;21,78;21,85;19,81;19,81;
29.10.2009;15:46:04,0;28,01;30,44;28,83;0,00;21,78;21,85;19,81;19,81;
29.10.2009;15:46:04,0;28,01;30,44;28,83;0,00;21,78;21,85;19,81;19,81;
29.10.2009;15:46:04,0;28,01;30,44;28,83;0,00;21,78;21,85;19,81;19,81;
29.10.2009;15:46:04,0;28,01;30,44;28,83;0,00;21,78;21,85;19,81;19,81;
29.10.2009;15:46:04,0;28,01;30,44;28,83;0,00;21,78;21,85;19,81;19,81;
29.10.2009;15:46:04,0;28,01;30,44;28,83;0,00;21,78;21,85;19,81;19,81;
29.10.2009;15:46:05,0;28,01;30,44;28,83;0,00;21,78;21,85;19,81;19,81;
29.10.2009;15:46:05,0;28,01;30,44;28,83;0,00;21,78;21,85;19,81;19,81;
29.10.2009;15:46:05,0;28,01;30,44;28,83;0,00;21,78;21,85;19,84;19,81;
29.10.2009;15:46:05,0;28,01;30,44;28,83;0,00;21,78;21,85;19,81;19,81;
29.10.2009;15:46:05,0;28,01;30,44;28,83;0,00;21,78;21,85;19,81;19,81;
29.10.2009;15:46:05,0;28,01;30,44;28,83;0,00;21,78;21,85;19,84;19,81;
29.10.2009;15:46:05,0;28,01;30,44;28,83;0,00;21,78;21,85;19,81;19,81;
29.10.2009;15:46:05,0;28,01;30,44;28,83;0,00;21,78;21,85;19,81;19,81;
29.10.2009;15:46:05,0;28,01;30,44;28,83;0,00;21,78;21,85;19,81;19,81;
29.10.2009;15:46:05,0;28,01;30,44;28,83;0,00;21,78;21,85;19,81;19,81;
29.10.2009;15:46:05,0;28,01;30,44;28,83;0,00;21,78;21,85;19,81;19,81;
29.10.2009;15:46:05,0;28,01;30,44;28,83;0,00;21,78;21,85;19,84;19,81;
29.10.2009;15:46:06,0;28,01;30,44;28,83;0,00;21,78;21,85;19,81;19,81;
29.10.2009;15:46:06,0;28,01;30,44;28,83;0,00;21,78;21,85;19,84;19,81;
29.10.2009;15:46:06,0;28,01;30,44;28,83;0,00;21,78;21,85;19,84;19,81;
29.10.2009;15:46:06,0;28,01;30,44;28,83;0,00;21,78;21,85;19,84;19,81;
29.10.2009;15:46:06,0;28,01;30,44;28,83;0,00;21,78;21,85;19,81;19,81;
29.10.2009;15:46:06,0;28,01;30,44;28,83;0,00;21,78;21,85;19,84;19,81;
29.10.2009;15:46:06,0;28,01;30,44;28,83;0,00;21,78;21,85;19,84;19,81;
29.10.2009;15:46:06,0;28,01;30,44;28,83;0,00;21,78;21,85;19,84;19,81;
29.10.2009;15:46:07,0;28,01;30,44;28,83;0,00;21,78;21,85;19,81;19,81;
29.10.2009;15:46:07,0;28,01;30,44;28,83;0,00;21,78;21,85;19,84;19,81;
29.10.2009;15:46:07,0;28,01;30,44;28,83;0,00;21,78;21,85;19,84;19,81;
29.10.2009;15:46:07,0;28,01;30,44;28,83;0,00;21,78;21,85;19,84;19,81;
29.10.2009;15:46:07,0;28,01;30,44;28,83;0,00;21,78;21,85;19,84;19,83;
29.10.2009;15:46:07,0;28,01;30,44;28,83;0,00;21,78;21,85;19,84;19,81;
29.10.2009;15:46:07,0;28,01;30,44;28,83;0,00;21,78;21,85;19,84;19,81;
29.10.2009;15:46:07,0;28,01;30,44;28,83;0,00;21,78;21,85;19,84;19,81;
29.10.2009;15:46:07,0;28,01;30,44;28,83;0,00;21,78;21,85;19,84;19,83;
29.10.2009;15:46:07,0;28,01;30,44;28,83;0,00;21,78;21,85;19,84;19,83;
29.10.2009;15:46:07,0;28,01;30,44;28,83;0,00;21,78;21,85;19,84;19,81;
29.10.2009;15:46:07,0;28,01;30,44;28,83;0,00;21,78;21,85;19,84;19,81;
29.10.2009;15:46:08,0;28,01;30,44;28,83;0,00;21,78;21,85;19,84;19,81;
29.10.2009;15:46:08,0;28,01;30,44;28,83;0,00;21,78;21,85;19,84;19,81;
29.10.2009;15:46:08,0;28,01;30,44;28,83;0,00;21,78;21,85;19,84;19,81;
29.10.2009;15:46:08,0;28,01;30,44;28,83;0,00;21,78;21,85;19,84;19,81;
29.10.2009;15:46:08,0;28,01;30,44;28,83;0,00;21,78;21,85;19,84;19,81;
29.10.2009;15:46:08,0;28,01;30,44;28,83;0,00;21,78;21,85;19,84;19,83;
29.10.2009;15:46:08,0;28,01;30,44;28,83;0,00;21,78;21,85;19,84;19,81;
29.10.2009;15:46:08,0;28,01;30,44;28,83;0,00;21,78;21,85;19,84;19,81;
29.10.2009;15:46:09,0;28,01;30,44;28,83;0,00;21,78;21,85;19,84;19,81;
29.10.2009;15:46:09,0;28,01;30,44;28,83;0,00;21,78;21,85;19,84;19,81;
29.10.2009;15:46:09,0;28,01;30,44;28,83;0,00;21,78;21,85;19,84;19,81;
29.10.2009;15:46:09,0;28,01;30,44;28,83;0,00;21,78;21,85;19,86;19,81;
29.10.2009;15:46:09,0;28,01;30,44;28,83;0,00;21,78;21,85;19,84;19,81;
29.10.2009;15:46:09,0;28,01;30,44;28,83;0,00;21,78;21,85;19,84;19,83;
29.10.2009;15:46:09,0;28,01;30,44;28,83;0,00;21,78;21,85;19,84;19,81;
29.10.2009;15:46:09,0;28,01;30,44;28,83;0,00;21,78;21,85;19,84;19,81;
29.10.2009;15:46:09,0;28,01;30,44;28,83;0,00;21,78;21,85;19,84;19,83;
29.10.2009;15:46:09,0;28,01;30,44;28,83;0,00;21,78;21,85;19,84;19,83;
29.10.2009;15:46:09,0;28,01;30,44;28,83;0,00;21,78;21,85;19,84;19,83;
29.10.2009;15:46:09,0;28,01;30,44;28,83;0,00;21,78;21,85;19,84;19,81;
29.10.2009;15:46:10,0;28,01;30,44;28,83;0,00;21,78;21,85;19,84;19,81;
29.10.2009;15:46:10,0;28,01;30,44;28,83;0,00;21,78;21,85;19,84;19,83;
29.10.2009;15:46:10,0;28,01;30,44;28,83;0,00;21,78;21,85;19,86;19,81;
29.10.2009;15:46:10,0;28,01;30,44;28,83;0,00;21,78;21,85;19,86;19,83;
29.10.2009;15:46:10,0;28,01;30,44;28,83;0,00;21,78;21,85;19,86;19,83;
29.10.2009;15:46:10,0;28,01;30,44;28,83;0,00;21,78;21,85;19,86;19,81;
29.10.2009;15:46:10,0;28,01;30,44;28,83;0,00;21,78;21,85;19,84;19,83;
29.10.2009;15:46:10,0;28,01;30,44;28,83;0,00;21,78;21,85;19,86;19,83;
29.10.2009;15:46:11,0;28,01;30,44;28,83;0,00;21,78;21,85;19,84;19,81;
29.10.2009;15:46:11,0;28,01;30,44;28,83;0,00;21,78;21,85;19,86;19,81;
29.10.2009;15:46:11,0;28,01;30,44;28,83;0,00;21,78;21,85;19,86;19,81;
29.10.2009;15:46:11,0;28,01;30,44;28,83;0,00;21,78;21,85;19,86;19,81;
29.10.2009;15:46:11,0;28,01;30,44;28,83;0,00;21,78;21,85;19,86;19,83;
29.10.2009;15:46:11,0;28,01;30,44;28,83;0,00;21,78;21,85;19,86;19,81;
29.10.2009;15:46:11,0;28,01;30,44;28,83;0,00;21,78;21,85;19,86;19,81;
29.10.2009;15:46:11,0;28,01;30,44;28,83;0,00;21,78;21,85;19,86;19,83;
29.10.2009;15:46:11,0;28,01;30,44;28,83;0,00;21,78;21,85;19,86;19,83;
29.10.2009;15:46:11,0;28,01;30,44;28,83;0,00;21,78;21,85;19,86;19,81;
29.10.2009;15:46:11,0;28,01;30,44;28,83;0,00;21,78;21,85;19,86;19,83;
29.10.2009;15:46:11,0;28,01;30,44;28,83;0,00;21,78;21,85;19,86;19,83;
29.10.2009;15:46:12,0;28,01;30,44;28,83;0,00;21,78;21,85;19,86;19,83;
29.10.2009;15:46:12,0;28,01;30,44;28,83;0,00;21,78;21,85;19,86;19,83;
29.10.2009;15:46:12,0;28,01;30,44;28,83;0,00;21,78;21,85;19,86;19,83;
29.10.2009;15:46:12,0;28,01;30,44;28,83;0,00;21,78;21,85;19,86;19,83;
29.10.2009;15:46:12,0;28,01;30,44;28,83;0,00;21,78;21,85;19,86;19,83;
29.10.2009;15:46:12,0;28,01;30,44;28,83;0,00;21,78;21,85;19,86;19,81;
29.10.2009;15:46:12,0;28,01;30,44;28,83;0,00;21,78;21,85;19,86;19,83;
29.10.2009;15:46:12,0;28,01;30,44;28,83;0,00;21,78;21,85;19,86;19,83;
29.10.2009;15:46:13,0;28,01;30,44;28,83;0,00;21,78;21,85;19,86;19,83;
29.10.2009;15:46:13,0;28,01;30,44;28,83;0,00;21,78;21,85;19,86;19,83;
29.10.2009;15:46:13,0;28,01;30,44;28,83;0,00;21,78;21,85;19,86;19,83;
29.10.2009;15:46:13,0;28,01;30,44;28,83;0,00;21,78;21,85;19,86;19,81;
29.10.2009;15:46:13,0;28,01;30,44;28,83;0,00;21,78;21,85;19,86;19,83;
29.10.2009;15:46:13,0;28,01;30,44;28,83;0,00;21,78;21,85;19,86;19,83;
29.10.2009;15:46:13,0;28,01;30,44;28,83;0,00;21,78;21,85;19,86;19,83;
29.10.2009;15:46:13,0;28,01;30,44;28,83;0,00;21,78;21,85;19,86;19,83;
29.10.2009;15:46:13,0;28,01;30,44;28,83;0,00;21,78;21,85;19,86;19,83;
29.10.2009;15:46:13,0;28,01;30,44;28,83;0,00;21,78;21,85;19,88;19,83;
29.10.2009;15:46:13,0;28,01;30,44;28,83;0,00;21,78;21,85;19,86;19,83;
29.10.2009;15:46:13,0;28,01;30,44;28,83;0,00;21,78;21,85;19,86;19,83;
29.10.2009;15:46:14,0;28,01;30,44;28,83;0,00;21,78;21,85;19,88;19,83;
29.10.2009;15:46:14,0;28,01;30,44;28,83;0,00;21,78;21,85;19,88;19,83;
29.10.2009;15:46:14,0;28,01;30,44;28,83;0,00;21,78;21,85;19,88;19,83;
29.10.2009;15:46:14,0;28,01;30,44;28,83;0,00;21,78;21,85;19,88;19,83;
29.10.2009;15:46:14,0;28,01;30,44;28,83;0,00;21,78;21,85;19,88;19,83;
29.10.2009;15:46:14,0;28,01;30,44;28,83;0,00;21,78;21,85;19,88;19,83;
29.10.2009;15:46:14,0;28,01;30,44;28,83;0,00;21,78;21,85;19,88;19,83;
29.10.2009;15:46:14,0;28,01;30,44;28,83;0,00;21,78;21,85;19,88;19,83;
29.10.2009;15:46:15,0;28,01;30,44;28,83;0,00;21,78;21,85;19,88;19,83;
29.10.2009;15:46:15,0;28,01;30,44;28,83;0,00;21,78;21,85;19,88;19,83;
29.10.2009;15:46:15,0;28,01;30,44;28,83;0,00;21,78;21,85;19,88;19,83;
29.10.2009;15:46:15,0;28,01;30,44;28,83;0,00;21,78;21,85;19,88;19,83;
29.10.2009;15:46:15,0;28,01;30,44;28,83;0,00;21,78;21,85;19,88;19,83;
29.10.2009;15:46:15,0;28,01;30,44;28,83;0,00;21,78;21,85;19,88;19,83;
29.10.2009;15:46:15,0;28,01;30,44;28,83;0,00;21,78;21,85;19,88;19,83;
29.10.2009;15:46:15,0;28,01;30,44;28,83;0,00;21,78;21,85;19,88;19,83;
29.10.2009;15:46:15,0;28,01;30,44;28,83;0,00;21,78;21,85;19,88;19,83;
29.10.2009;15:46:15,0;28,01;30,44;28,83;0,00;21,81;21,85;19,88;19,83;
29.10.2009;15:46:15,0;28,01;30,44;28,83;0,00;21,78;21,85;19,88;19,83;
29.10.2009;15:46:15,0;28,01;30,44;28,83;0,00;21,78;21,85;19,88;19,83;
29.10.2009;15:46:16,0;28,01;30,44;28,83;0,00;21,78;21,85;19,88;19,83;
29.10.2009;15:46:16,0;28,01;30,44;28,83;0,00;21,78;21,85;19,88;19,83;
29.10.2009;15:46:16,0;28,01;30,44;28,83;0,00;21,78;21,85;19,88;19,83;
29.10.2009;15:46:16,0;28,01;30,44;28,83;0,00;21,78;21,85;19,88;19,83;
29.10.2009;15:46:16,0;28,01;30,44;28,83;0,00;21,78;21,85;19,88;19,83;
29.10.2009;15:46:16,0;28,01;30,44;28,83;0,00;21,78;21,85;19,88;19,83;
29.10.2009;15:46:16,0;28,01;30,44;28,83;0,00;21,78;21,85;19,88;19,83;
29.10.2009;15:46:16,0;28,01;30,44;28,83;0,00;21,78;21,85;19,88;19,83;
29.10.2009;15:46:17,0;28,01;30,44;28,83;0,00;21,78;21,85;19,88;19,83;
29.10.2009;15:46:17,0;28,01;30,44;28,83;0,00;21,78;21,85;19,88;19,83;
29.10.2009;15:46:17,0;28,01;30,44;28,83;0,00;21,78;21,85;19,88;19,83;
29.10.2009;15:46:17,0;28,01;30,44;28,83;0,00;21,78;21,85;19,88;19,83;
29.10.2009;15:46:17,0;28,01;30,44;28,83;0,00;21,78;21,85;19,88;19,83;
29.10.2009;15:46:17,0;28,01;30,44;28,83;0,00;21,78;21,85;19,88;19,83;
29.10.2009;15:46:17,0;28,01;30,44;28,83;0,00;21,78;21,85;19,88;19,83;
29.10.2009;15:46:17,0;28,01;30,44;28,83;0,00;21,78;21,85;19,88;19,83;
29.10.2009;15:46:17,0;28,01;30,44;28,83;0,00;21,78;21,85;19,88;19,83;
29.10.2009;15:46:17,0;28,01;30,44;28,83;0,00;21,78;21,85;19,88;19,83;
29.10.2009;15:46:17,0;28,01;30,44;28,83;0,00;21,78;21,85;19,91;19,83;
29.10.2009;15:46:17,0;28,01;30,44;28,83;0,00;21,78;21,85;19,88;19,83;
29.10.2009;15:46:18,0;28,01;30,44;28,83;0,00;21,78;21,85;19,88;19,83;
29.10.2009;15:46:18,0;28,01;30,44;28,83;0,00;21,78;21,85;19,88;19,83;
29.10.2009;15:46:18,0;28,01;30,44;28,83;0,00;21,78;21,85;19,88;19,83;
29.10.2009;15:46:18,0;28,01;30,44;28,83;0,00;21,78;21,85;19,91;19,83;
29.10.2009;15:46:18,0;28,01;30,44;28,83;0,00;21,78;21,85;19,88;19,83;
29.10.2009;15:46:18,0;28,01;30,44;28,83;0,00;21,78;21,85;19,91;19,83;
29.10.2009;15:46:18,0;28,01;30,44;28,83;0,00;21,78;21,85;19,88;19,83;
29.10.2009;15:46:18,0;28,01;30,44;28,83;0,00;21,78;21,85;19,88;19,83;
29.10.2009;15:46:19,0;28,01;30,44;28,83;0,00;21,78;21,85;19,88;19,83;
29.10.2009;15:46:19,0;28,01;30,44;28,83;0,00;21,78;21,85;19,88;19,83;
29.10.2009;15:46:19,0;28,01;30,44;28,83;0,00;21,78;21,85;19,91;19,83;
29.10.2009;15:46:19,0;28,01;30,44;28,83;0,00;21,78;21,85;19,88;19,83;
29.10.2009;15:46:19,0;28,01;30,44;28,83;0,00;21,78;21,85;19,91;19,83;
29.10.2009;15:46:19,0;28,01;30,44;28,83;0,00;21,78;21,85;19,91;19,83;
29.10.2009;15:46:19,0;28,01;30,44;28,83;0,00;21,78;21,85;19,91;19,83;
29.10.2009;15:46:19,0;28,01;30,44;28,83;0,00;21,78;21,85;19,91;19,83;
29.10.2009;15:46:19,0;28,01;30,44;28,83;0,00;21,78;21,85;19,91;19,83;
29.10.2009;15:46:19,0;28,01;30,44;28,83;0,00;21,78;21,85;19,88;19,83;
29.10.2009;15:46:19,0;28,01;30,44;28,83;0,00;21,78;21,85;19,91;19,83;
29.10.2009;15:46:19,0;28,01;30,44;28,83;0,00;21,78;21,85;19,88;19,83;
29.10.2009;15:46:20,0;28,01;30,44;28,83;0,00;21,78;21,85;19,91;19,83;
29.10.2009;15:46:20,0;28,01;30,44;28,83;0,00;21,78;21,85;19,88;19,83;
29.10.2009;15:46:20,0;28,01;30,44;28,83;0,00;21,78;21,85;19,91;19,83;
29.10.2009;15:46:20,0;28,01;30,44;28,83;0,00;21,78;21,85;19,91;19,83;
29.10.2009;15:46:20,0;28,01;30,44;28,83;0,00;21,78;21,85;19,91;19,83;
29.10.2009;15:46:20,0;28,01;30,44;28,83;0,00;21,78;21,85;19,88;19,83;
29.10.2009;15:46:20,0;28,01;30,44;28,83;0,00;21,78;21,85;19,91;19,83;
29.10.2009;15:46:20,0;28,01;30,44;28,83;0,00;21,78;21,85;19,91;19,83;
29.10.2009;15:46:21,0;28,01;30,44;28,83;0,00;21,78;21,85;19,91;19,83;
29.10.2009;15:46:21,0;28,01;30,44;28,83;0,00;21,78;21,85;19,91;19,83;
29.10.2009;15:46:21,0;28,01;30,44;28,83;0,00;21,78;21,85;19,91;19,83;
29.10.2009;15:46:21,0;28,01;30,44;28,83;0,00;21,78;21,85;19,91;19,83;
29.10.2009;15:46:21,0;28,01;30,44;28,83;0,00;21,78;21,85;19,91;19,83;
29.10.2009;15:46:21,0;28,01;30,44;28,83;0,00;21,78;21,85;19,91;19,83;
29.10.2009;15:46:21,0;28,01;30,44;28,83;0,00;21,81;21,85;19,91;19,83;
29.10.2009;15:46:21,0;28,01;30,44;28,83;0,00;21,78;21,85;19,91;19,83;
29.10.2009;15:46:21,0;28,01;30,44;28,83;0,00;21,78;21,85;19,91;19,83;
29.10.2009;15:46:21,0;28,01;30,44;28,83;0,00;21,78;21,85;19,91;19,83;
29.10.2009;15:46:21,0;28,01;30,44;28,83;0,00;21,78;21,85;19,91;19,83;
29.10.2009;15:46:21,0;28,01;30,44;28,83;0,00;21,78;21,85;19,91;19,83;
29.10.2009;15:46:22,0;28,01;30,44;28,83;0,00;21,78;21,85;19,91;19,83;
29.10.2009;15:46:22,0;28,01;30,44;28,83;0,00;21,78;21,85;19,91;19,83;
29.10.2009;15:46:22,0;28,01;30,44;28,83;0,00;21,78;21,85;19,91;19,83;
29.10.2009;15:46:22,0;28,01;30,44;28,83;0,00;21,78;21,85;19,91;19,83;
29.10.2009;15:46:22,0;28,01;30,44;28,83;0,00;21,78;21,85;19,91;19,83;
29.10.2009;15:46:22,0;28,01;30,44;28,83;0,00;21,78;21,85;19,91;19,83;
29.10.2009;15:46:22,0;28,01;30,44;28,83;0,00;21,78;21,85;19,91;19,83;
29.10.2009;15:46:22,0;28,01;30,44;28,83;0,00;21,78;21,85;19,91;19,83;
29.10.2009;15:46:23,0;28,01;30,44;28,83;0,00;21,78;21,85;19,91;19,83;
29.10.2009;15:46:23,0;28,01;30,44;28,83;0,00;21,78;21,85;19,93;19,83;
29.10.2009;15:46:23,0;28,01;30,44;28,83;0,00;21,78;21,85;19,93;19,83;
29.10.2009;15:46:23,0;28,01;30,44;28,83;0,00;21,78;21,85;19,93;19,83;
29.10.2009;15:46:23,0;28,01;30,44;28,83;0,00;21,78;21,85;19,93;19,83;
29.10.2009;15:46:23,0;28,01;30,44;28,83;0,00;21,78;21,85;19,93;19,83;
29.10.2009;15:46:23,0;28,01;30,44;28,83;0,00;21,78;21,85;19,93;19,85;
29.10.2009;15:46:23,0;28,01;30,44;28,83;0,00;21,78;21,85;19,93;19,85;
29.10.2009;15:46:23,0;28,01;30,44;28,83;0,00;21,78;21,85;19,93;19,85;
29.10.2009;15:46:23,0;28,01;30,44;28,83;0,00;21,78;21,85;19,93;19,85;
29.10.2009;15:46:23,0;28,01;30,44;28,83;0,00;21,78;21,85;19,93;19,83;
29.10.2009;15:46:23,0;28,01;30,44;28,83;0,00;21,78;21,85;19,93;19,83;
29.10.2009;15:46:24,0;28,01;30,44;28,83;0,00;21,78;21,85;19,93;19,83;
29.10.2009;15:46:24,0;28,01;30,44;28,83;0,00;21,78;21,85;19,93;19,83;
29.10.2009;15:46:24,0;28,01;30,44;28,83;0,00;21,78;21,85;19,93;19,83;
29.10.2009;15:46:24,0;28,01;30,44;28,83;0,00;21,78;21,85;19,93;19,83;
29.10.2009;15:46:24,0;28,01;30,44;28,83;0,00;21,78;21,85;19,93;19,83;
29.10.2009;15:46:24,0;28,01;30,44;28,83;0,00;21,78;21,85;19,93;19,83;
29.10.2009;15:46:24,0;28,01;30,44;28,83;0,00;21,78;21,85;19,93;19,85;
29.10.2009;15:46:24,0;28,01;30,44;28,83;0,00;21,78;21,85;19,93;19,85;
29.10.2009;15:46:25,0;28,01;30,44;28,83;0,00;21,78;21,85;19,93;19,83;
29.10.2009;15:46:25,0;28,01;30,44;28,83;0,00;21,78;21,85;19,93;19,85;
29.10.2009;15:46:25,0;28,01;30,44;28,83;0,00;21,78;21,85;19,93;19,83;
29.10.2009;15:46:25,0;28,01;30,44;28,83;0,00;21,78;21,85;19,93;19,83;
29.10.2009;15:46:25,0;28,01;30,44;28,83;0,00;21,78;21,85;19,93;19,83;
29.10.2009;15:46:25,0;28,01;30,44;28,83;0,00;21,78;21,85;19,93;19,85;
29.10.2009;15:46:25,0;28,01;30,44;28,83;0,00;21,78;21,85;19,93;19,83;
29.10.2009;15:46:25,0;28,01;30,44;28,83;0,00;21,78;21,85;19,93;19,83;
29.10.2009;15:46:25,0;28,01;30,44;28,83;0,00;21,78;21,85;19,93;19,83;
29.10.2009;15:46:25,0;28,01;30,44;28,83;0,00;21,78;21,85;19,93;19,85;
29.10.2009;15:46:25,0;28,01;30,44;28,83;0,00;21,78;21,85;19,93;19,85;
29.10.2009;15:46:25,0;28,01;30,44;28,83;0,00;21,78;21,85;19,93;19,83;
29.10.2009;15:46:26,0;28,01;30,44;28,83;0,00;21,78;21,85;19,93;19,83;
29.10.2009;15:46:26,0;28,01;30,44;28,83;0,00;21,78;21,85;19,93;19,85;
29.10.2009;15:46:26,0;28,01;30,44;28,83;0,00;21,78;21,85;19,93;19,85;
29.10.2009;15:46:26,0;28,01;30,44;28,83;0,00;21,78;21,85;19,93;19,85;
29.10.2009;15:46:26,0;28,01;30,44;28,83;0,00;21,78;21,85;19,93;19,85;
29.10.2009;15:46:26,0;28,01;30,44;28,83;0,00;21,78;21,85;19,93;19,85;
29.10.2009;15:46:26,0;28,01;30,44;28,83;0,00;21,78;21,85;19,93;19,85;
29.10.2009;15:46:26,0;28,01;30,44;28,83;0,00;21,78;21,85;19,93;19,85;
29.10.2009;15:46:27,0;28,01;30,44;28,83;0,00;21,78;21,85;19,93;19,85;
29.10.2009;15:46:27,0;28,01;30,44;28,83;0,00;21,78;21,85;19,93;19,85;
29.10.2009;15:46:27,0;28,01;30,44;28,83;0,00;21,78;21,85;19,93;19,85;
29.10.2009;15:46:27,0;28,01;30,44;28,83;0,00;21,78;21,85;19,93;19,83;
29.10.2009;15:46:27,0;28,01;30,44;28,83;0,00;21,78;21,85;19,93;19,85;
29.10.2009;15:46:27,0;28,01;30,44;28,83;0,00;21,78;21,85;19,93;19,83;
29.10.2009;15:46:27,0;28,01;30,44;28,83;0,00;21,81;21,85;19,93;19,85;
29.10.2009;15:46:27,0;28,01;30,44;28,83;0,00;21,78;21,85;19,93;19,85;
29.10.2009;15:46:27,0;28,01;30,44;28,83;0,00;21,78;21,85;19,93;19,85;
29.10.2009;15:46:27,0;28,01;30,44;28,83;0,00;21,78;21,85;19,93;19,85;
29.10.2009;15:46:27,0;28,01;30,44;28,83;0,00;21,78;21,85;19,93;19,85;
29.10.2009;15:46:27,0;28,01;30,44;28,83;0,00;21,78;21,85;19,93;19,85;
29.10.2009;15:46:28,0;28,01;30,44;28,83;0,00;21,78;21,85;19,93;19,85;
29.10.2009;15:46:28,0;28,01;30,44;28,83;0,00;21,78;21,85;19,93;19,85;
29.10.2009;15:46:28,0;28,01;30,44;28,83;0,00;21,78;21,85;19,93;19,85;
29.10.2009;15:46:28,0;28,01;30,44;28,83;0,00;21,78;21,85;19,93;19,85;
29.10.2009;15:46:28,0;28,01;30,44;28,83;0,00;21,78;21,85;19,93;19,85;
29.10.2009;15:46:28,0;28,01;30,44;28,83;0,00;21,78;21,85;19,95;19,85;
29.10.2009;15:46:28,0;28,01;30,44;28,83;0,00;21,78;21,85;19,95;19,85;
29.10.2009;15:46:28,0;28,01;30,44;28,83;0,00;21,78;21,85;19,95;19,83;
29.10.2009;15:46:29,0;28,01;30,44;28,83;0,00;21,78;21,85;19,93;19,85;
29.10.2009;15:46:29,0;28,01;30,44;28,83;0,00;21,78;21,85;19,93;19,83;
29.10.2009;15:46:29,0;28,01;30,44;28,83;0,00;21,78;21,85;19,95;19,85;
29.10.2009;15:46:29,0;28,01;30,44;28,83;0,00;21,78;21,85;19,95;19,85;
29.10.2009;15:46:29,0;28,01;30,44;28,83;0,00;21,78;21,85;19,93;19,85;
29.10.2009;15:46:29,0;28,01;30,44;28,83;0,00;21,78;21,85;19,95;19,85;
29.10.2009;15:46:29,0;28,01;30,44;28,83;0,00;21,78;21,85;19,95;19,85;
29.10.2009;15:46:29,0;28,01;30,44;28,83;0,00;21,78;21,85;19,95;19,85;
29.10.2009;15:46:29,0;28,01;30,44;28,83;0,00;21,78;21,85;19,95;19,85;
29.10.2009;15:46:29,0;28,01;30,44;28,83;0,00;21,78;21,85;19,95;19,85;
29.10.2009;15:46:29,0;28,01;30,44;28,83;0,00;21,78;21,85;19,95;19,85;
29.10.2009;15:46:29,0;28,01;30,44;28,83;0,00;21,78;21,85;19,95;19,85;
29.10.2009;15:46:30,0;28,01;30,44;28,83;0,00;21,81;21,85;19,95;19,85;
29.10.2009;15:46:30,0;28,01;30,44;28,83;0,00;21,78;21,85;19,95;19,85;
29.10.2009;15:46:30,0;28,01;30,44;28,83;0,00;21,78;21,85;19,95;19,85;
29.10.2009;15:46:30,0;28,01;30,44;28,83;0,00;21,78;21,85;19,95;19,85;
29.10.2009;15:46:30,0;28,01;30,44;28,83;0,00;21,78;21,85;19,95;19,85;
29.10.2009;15:46:30,0;28,01;30,44;28,83;0,00;21,78;21,85;19,95;19,85;
29.10.2009;15:46:30,0;28,01;30,44;28,83;0,00;21,78;21,85;19,95;19,85;
29.10.2009;15:46:30,0;28,01;30,44;28,83;0,00;21,78;21,85;19,95;19,85;
29.10.2009;15:46:31,0;28,01;30,44;28,83;0,00;21,78;21,85;19,95;19,85;
29.10.2009;15:46:31,0;28,01;30,44;28,83;0,00;21,78;21,85;19,95;19,85;
29.10.2009;15:46:31,0;28,01;30,44;28,83;0,00;21,78;21,85;19,95;19,85;
29.10.2009;15:46:31,0;28,01;30,44;28,83;0,00;21,78;21,85;19,95;19,85;
29.10.2009;15:46:31,0;28,01;30,44;28,83;0,00;21,81;21,85;19,95;19,85;
29.10.2009;15:46:31,0;28,01;30,44;28,83;0,00;21,78;21,85;19,95;19,85;
29.10.2009;15:46:31,0;28,01;30,44;28,83;0,00;21,78;21,85;19,95;19,85;
29.10.2009;15:46:31,0;28,01;30,44;28,83;0,00;21,78;21,85;19,95;19,85;
29.10.2009;15:46:31,0;28,01;30,44;28,83;0,00;21,78;21,85;19,95;19,85;
29.10.2009;15:46:31,0;28,01;30,44;28,83;0,00;21,78;21,85;19,95;19,83;
29.10.2009;15:46:31,0;28,01;30,44;28,83;0,00;21,78;21,85;19,95;19,85;
29.10.2009;15:46:31,0;28,01;30,44;28,83;0,00;21,78;21,85;19,95;19,85;
29.10.2009;15:46:32,0;28,01;30,44;28,83;0,00;21,78;21,85;19,95;19,85;
29.10.2009;15:46:32,0;28,01;30,44;28,83;0,00;21,78;21,85;19,95;19,85;
29.10.2009;15:46:32,0;28,01;30,44;28,83;0,00;21,78;21,85;19,95;19,85;
29.10.2009;15:46:32,0;28,01;30,44;28,83;0,00;21,78;21,85;19,95;19,85;
29.10.2009;15:46:32,0;28,01;30,44;28,83;0,00;21,78;21,85;19,95;19,85;
29.10.2009;15:46:32,0;28,01;30,44;28,83;0,00;21,78;21,85;19,95;19,85;
29.10.2009;15:46:32,0;28,01;30,44;28,83;0,00;21,78;21,85;19,95;19,85;
29.10.2009;15:46:32,0;28,01;30,44;28,83;0,00;21,78;21,85;19,98;19,85;
29.10.2009;15:46:33,0;28,01;30,44;28,83;0,00;21,78;21,85;19,95;19,85;
29.10.2009;15:46:33,0;28,01;30,44;28,83;0,00;21,78;21,85;19,95;19,85;
29.10.2009;15:46:33,0;28,01;30,44;28,83;0,00;21,78;21,85;19,95;19,85;
29.10.2009;15:46:33,0;28,01;30,44;28,83;0,00;21,78;21,85;19,95;19,85;
29.10.2009;15:46:33,0;28,01;30,44;28,83;0,00;21,78;21,85;19,95;19,85;
29.10.2009;15:46:33,0;28,01;30,44;28,83;0,00;21,78;21,85;19,98;19,85;
29.10.2009;15:46:33,0;28,01;30,44;28,83;0,00;21,78;21,85;19,95;19,85;
29.10.2009;15:46:33,0;28,01;30,44;28,83;0,00;21,78;21,85;19,95;19,85;
29.10.2009;15:46:33,0;28,01;30,44;28,83;0,00;21,78;21,85;19,98;19,85;
29.10.2009;15:46:33,0;28,01;30,44;28,83;0,00;21,78;21,85;19,95;19,85;
29.10.2009;15:46:33,0;28,01;30,44;28,83;0,00;21,78;21,85;19,95;19,85;
29.10.2009;15:46:33,0;28,01;30,44;28,83;0,00;21,78;21,85;19,95;19,85;
29.10.2009;15:46:34,0;28,01;30,44;28,83;0,00;21,78;21,85;19,98;19,85;
29.10.2009;15:46:34,0;28,01;30,44;28,83;0,00;21,78;21,85;19,98;19,85;
29.10.2009;15:46:34,0;28,01;30,44;28,83;0,00;21,78;21,85;19,98;19,85;
29.10.2009;15:46:34,0;28,01;30,44;28,83;0,00;21,81;21,85;19,95;19,85;
29.10.2009;15:46:34,0;28,01;30,44;28,83;0,00;21,78;21,85;19,95;19,85;
29.10.2009;15:46:34,0;28,01;30,44;28,83;0,00;21,78;21,85;19,98;19,85;
29.10.2009;15:46:34,0;28,01;30,44;28,83;0,00;21,78;21,85;19,98;19,85;
29.10.2009;15:46:34,0;28,01;30,44;28,83;0,00;21,78;21,85;19,95;19,85;
29.10.2009;15:46:35,0;28,01;30,44;28,83;0,00;21,78;21,85;19,98;19,85;
29.10.2009;15:46:35,0;28,01;30,44;28,83;0,00;21,78;21,85;19,98;19,85;
29.10.2009;15:46:35,0;28,01;30,44;28,83;0,00;21,78;21,85;19,98;19,85;
29.10.2009;15:46:35,0;28,01;30,44;28,83;0,00;21,78;21,85;19,98;19,85;
29.10.2009;15:46:35,0;28,01;30,44;28,83;0,00;21,78;21,85;19,98;19,85;
29.10.2009;15:46:35,0;28,01;30,44;28,83;0,00;21,78;21,85;19,98;19,85;
29.10.2009;15:46:35,0;28,01;30,44;28,83;0,00;21,78;21,85;19,98;19,85;
29.10.2009;15:46:35,0;28,01;30,44;28,83;0,00;21,78;21,85;19,98;19,85;
29.10.2009;15:46:35,0;28,01;30,44;28,83;0,00;21,78;21,85;19,98;19,85;
29.10.2009;15:46:35,0;28,01;30,44;28,83;0,00;21,78;21,85;19,98;19,85;
29.10.2009;15:46:35,0;28,01;30,44;28,83;0,00;21,78;21,85;19,98;19,85;
29.10.2009;15:46:35,0;28,01;30,44;28,83;0,00;21,78;21,85;19,98;19,85;
29.10.2009;15:46:36,0;28,01;30,44;28,83;0,00;21,78;21,85;19,98;19,85;
29.10.2009;15:46:36,0;28,01;30,44;28,83;0,00;21,78;21,85;19,98;19,85;
29.10.2009;15:46:36,0;28,01;30,44;28,83;0,00;21,78;21,85;19,98;19,85;
29.10.2009;15:46:36,0;28,01;30,44;28,83;0,00;21,78;21,85;19,98;19,85;
29.10.2009;15:46:36,0;28,01;30,44;28,83;0,00;21,78;21,85;19,98;19,85;
29.10.2009;15:46:36,0;28,01;30,44;28,83;0,00;21,78;21,85;19,98;19,85;
29.10.2009;15:46:36,0;28,01;30,44;28,83;0,00;21,78;21,85;19,98;19,85;
29.10.2009;15:46:36,0;28,01;30,44;28,83;0,00;21,78;21,85;19,98;19,85;
29.10.2009;15:46:37,0;28,01;30,44;28,83;0,00;21,78;21,85;19,98;19,85;
29.10.2009;15:46:37,0;28,01;30,44;28,83;0,00;21,78;21,85;19,98;19,85;
29.10.2009;15:46:37,0;28,01;30,44;28,83;0,00;21,78;21,85;19,98;19,85;
29.10.2009;15:46:37,0;28,01;30,44;28,83;0,00;21,78;21,85;19,98;19,85;
29.10.2009;15:46:37,0;28,01;30,44;28,83;0,00;21,78;21,85;19,98;19,88;
29.10.2009;15:46:37,0;28,01;30,44;28,83;0,00;21,81;21,85;19,98;19,85;
29.10.2009;15:46:37,0;28,01;30,44;28,83;0,00;21,78;21,85;19,98;19,85;
29.10.2009;15:46:37,0;28,01;30,44;28,83;0,00;21,78;21,85;19,98;19,85;
29.10.2009;15:46:37,0;28,01;30,44;28,83;0,00;21,78;21,85;19,98;19,85;
29.10.2009;15:46:37,0;28,01;30,44;28,83;0,00;21,78;21,85;19,98;19,85;
29.10.2009;15:46:37,0;28,01;30,44;28,83;0,00;21,78;21,85;19,98;19,85;
29.10.2009;15:46:37,0;28,01;30,44;28,83;0,00;21,78;21,85;19,98;19,85;
29.10.2009;15:46:38,0;28,01;30,44;28,83;0,00;21,78;21,85;19,98;19,85;
29.10.2009;15:46:38,0;28,01;30,44;28,83;0,00;21,78;21,85;19,98;19,85;
29.10.2009;15:46:38,0;28,01;30,44;28,83;0,00;21,78;21,85;19,98;19,85;
29.10.2009;15:46:38,0;28,01;30,44;28,83;0,00;21,78;21,85;19,98;19,85;
29.10.2009;15:46:38,0;28,01;30,44;28,83;0,00;21,78;21,85;19,98;19,85;
29.10.2009;15:46:38,0;28,01;30,44;28,83;0,00;21,78;21,85;19,98;19,88;
29.10.2009;15:46:38,0;28,01;30,44;28,83;0,00;21,78;21,85;19,98;19,88;
29.10.2009;15:46:38,0;28,01;30,44;28,83;0,00;21,78;21,85;19,98;19,85;
29.10.2009;15:46:39,0;28,01;30,44;28,83;0,00;21,78;21,85;19,98;19,88;
29.10.2009;15:46:39,0;28,01;30,44;28,83;0,00;21,78;21,85;19,98;19,85;
29.10.2009;15:46:39,0;28,01;30,44;28,83;0,00;21,78;21,85;20,00;19,85;
29.10.2009;15:46:39,0;28,01;30,44;28,83;0,00;21,78;21,85;19,98;19,88;
29.10.2009;15:46:39,0;28,01;30,44;28,83;0,00;21,78;21,85;19,98;19,88;
29.10.2009;15:46:39,0;28,01;30,44;28,83;0,00;21,78;21,85;19,98;19,85;
29.10.2009;15:46:39,0;28,01;30,44;28,83;0,00;21,78;21,85;19,98;19,88;
29.10.2009;15:46:39,0;28,01;30,44;28,83;0,00;21,81;21,85;19,98;19,88;
29.10.2009;15:46:39,0;28,01;30,44;28,83;0,00;21,78;21,85;19,98;19,88;
29.10.2009;15:46:39,0;28,01;30,44;28,83;0,00;21,78;21,85;19,98;19,88;
29.10.2009;15:46:39,0;28,01;30,44;28,83;0,00;21,78;21,85;20,00;19,85;
29.10.2009;15:46:39,0;28,01;30,44;28,83;0,00;21,78;21,85;19,98;19,88;
29.10.2009;15:46:40,0;28,01;30,44;28,83;0,00;21,78;21,85;19,98;19,85;
29.10.2009;15:46:40,0;28,01;30,44;28,83;0,00;21,78;21,85;19,98;19,85;
29.10.2009;15:46:40,0;28,01;30,44;28,83;0,00;21,78;21,85;19,98;19,88;
29.10.2009;15:46:40,0;28,01;30,44;28,83;0,00;21,81;21,85;20,00;19,85;
29.10.2009;15:46:40,0;28,01;30,44;28,83;0,00;21,78;21,85;20,00;19,85;
29.10.2009;15:46:40,0;28,01;30,44;28,83;0,00;21,78;21,85;20,00;19,88;
29.10.2009;15:46:40,0;28,01;30,44;28,83;0,00;21,78;21,85;20,00;19,85;
29.10.2009;15:46:40,0;28,01;30,44;28,83;0,00;21,81;21,85;19,98;19,88;
29.10.2009;15:46:41,0;28,01;30,44;28,83;0,00;21,78;21,85;20,00;19,85;
29.10.2009;15:46:41,0;28,01;30,44;28,83;0,00;21,78;21,85;19,98;19,88;
29.10.2009;15:46:41,0;28,01;30,44;28,83;0,00;21,78;21,85;20,00;19,88;
29.10.2009;15:46:41,0;28,01;30,44;28,83;0,00;21,78;21,85;20,00;19,88;
29.10.2009;15:46:41,0;28,01;30,44;28,83;0,00;21,78;21,85;20,00;19,88;
29.10.2009;15:46:41,0;28,01;30,44;28,83;0,00;21,78;21,85;20,00;19,85;
29.10.2009;15:46:41,0;28,01;30,44;28,83;0,00;21,78;21,85;20,00;19,88;
29.10.2009;15:46:41,0;28,01;30,44;28,83;0,00;21,81;21,85;20,00;19,88;
29.10.2009;15:46:41,0;28,01;30,44;28,83;0,00;21,78;21,85;20,00;19,88;
29.10.2009;15:46:41,0;28,01;30,44;28,83;0,00;21,78;21,85;19,98;19,88;
29.10.2009;15:46:41,0;28,01;30,44;28,83;0,00;21,78;21,85;20,00;19,85;
29.10.2009;15:46:41,0;28,01;30,44;28,83;0,00;21,78;21,85;20,00;19,88;
29.10.2009;15:46:42,0;28,01;30,44;28,83;0,00;21,78;21,85;20,00;19,88;
29.10.2009;15:46:42,0;28,01;30,44;28,83;0,00;21,78;21,85;20,00;19,88;
29.10.2009;15:46:42,0;28,01;30,44;28,83;0,00;21,78;21,85;20,00;19,88;
29.10.2009;15:46:42,0;28,01;30,44;28,83;0,00;21,78;21,85;20,00;19,88;
29.10.2009;15:46:42,0;28,01;30,44;28,83;0,00;21,78;21,85;20,00;19,88;
29.10.2009;15:46:42,0;28,01;30,44;28,83;0,00;21,78;21,85;20,00;19,88;
29.10.2009;15:46:42,0;28,01;30,44;28,83;0,00;21,78;21,85;20,00;19,88;
29.10.2009;15:46:42,0;28,01;30,44;28,83;0,00;21,78;21,85;20,00;19,88;
29.10.2009;15:46:43,0;28,01;30,44;28,83;0,00;21,78;21,85;20,00;19,88;
29.10.2009;15:46:43,0;28,01;30,44;28,83;0,00;21,78;21,85;20,00;19,88;
29.10.2009;15:46:43,0;28,01;30,44;28,83;0,00;21,78;21,85;20,00;19,88;
29.10.2009;15:46:43,0;28,01;30,44;28,83;0,00;21,78;21,85;20,00;19,88;
29.10.2009;15:46:43,0;28,01;30,44;28,83;0,00;21,78;21,85;20,00;19,88;
29.10.2009;15:46:43,0;28,01;30,44;28,83;0,00;21,78;21,85;20,00;19,88;
29.10.2009;15:46:43,0;28,01;30,44;28,83;0,00;21,78;21,85;20,00;19,88;
29.10.2009;15:46:43,0;28,01;30,44;28,83;0,00;21,78;21,85;20,00;19,88;
29.10.2009;15:46:43,0;28,01;30,44;28,83;0,00;21,78;21,85;20,00;19,88;
29.10.2009;15:46:43,0;28,01;30,44;28,83;0,00;21,78;21,85;20,00;19,88;
29.10.2009;15:46:43,0;28,01;30,44;28,83;0,00;21,78;21,85;20,00;19,88;
29.10.2009;15:46:43,0;28,01;30,44;28,83;0,00;21,81;21,85;20,00;19,88;
29.10.2009;15:46:44,0;28,01;30,44;28,83;0,00;21,78;21,85;20,00;19,88;
29.10.2009;15:46:44,0;28,01;30,44;28,83;0,00;21,78;21,85;20,00;19,88;
29.10.2009;15:46:44,0;28,01;30,44;28,83;0,00;21,78;21,85;20,00;19,88;
29.10.2009;15:46:44,0;28,01;30,44;28,83;0,00;21,78;21,85;20,00;19,88;
29.10.2009;15:46:44,0;28,01;30,44;28,83;0,00;21,78;21,85;20,00;19,88;
29.10.2009;15:46:44,0;28,01;30,44;28,83;0,00;21,81;21,85;20,00;19,88;
29.10.2009;15:46:44,0;28,01;30,44;28,83;0,00;21,78;21,85;20,00;19,88;
29.10.2009;15:46:44,0;28,01;30,44;28,83;0,00;21,78;21,85;20,00;19,88;
29.10.2009;15:46:45,0;28,01;30,44;28,83;0,00;21,78;21,85;20,00;19,88;
29.10.2009;15:46:45,0;28,01;30,44;28,83;0,00;21,78;21,85;20,02;19,88;
29.10.2009;15:46:45,0;28,01;30,44;28,83;0,00;21,78;21,85;20,00;19,88;
29.10.2009;15:46:45,0;28,01;30,44;28,83;0,00;21,78;21,85;20,00;19,88;
29.10.2009;15:46:45,0;28,01;30,44;28,83;0,00;21,81;21,85;20,02;19,88;
29.10.2009;15:46:45,0;28,01;30,44;28,83;0,00;21,81;21,85;20,00;19,88;
29.10.2009;15:46:45,0;28,01;30,44;28,83;0,00;21,78;21,85;20,02;19,88;
29.10.2009;15:46:45,0;28,01;30,44;28,83;0,00;21,81;21,85;20,02;19,88;
29.10.2009;15:46:45,0;28,01;30,44;28,83;0,00;21,81;21,85;20,00;19,88;
29.10.2009;15:46:45,0;28,01;30,44;28,83;0,00;21,81;21,85;20,02;19,88;
29.10.2009;15:46:45,0;28,01;30,44;28,83;0,00;21,78;21,85;20,02;19,88;
29.10.2009;15:46:45,0;28,01;30,44;28,83;0,00;21,78;21,85;20,02;19,88;
29.10.2009;15:46:46,0;28,01;30,44;28,83;0,00;21,78;21,85;20,00;19,88;
29.10.2009;15:46:46,0;28,01;30,44;28,83;0,00;21,78;21,85;20,00;19,88;
29.10.2009;15:46:46,0;28,01;30,44;28,83;0,00;21,81;21,85;20,02;19,88;
29.10.2009;15:46:46,0;28,01;30,44;28,83;0,00;21,78;21,85;20,02;19,88;
29.10.2009;15:46:46,0;28,01;30,44;28,83;0,00;21,81;21,85;20,02;19,88;
29.10.2009;15:46:46,0;28,01;30,44;28,83;0,00;21,78;21,85;20,02;19,88;
29.10.2009;15:46:46,0;28,01;30,44;28,83;0,00;21,81;21,85;20,02;19,88;
29.10.2009;15:46:46,0;28,01;30,44;28,83;0,00;21,81;21,85;20,02;19,88;
29.10.2009;15:46:47,0;28,01;30,44;28,83;0,00;21,78;21,85;20,02;19,88;
29.10.2009;15:46:47,0;28,01;30,44;28,83;0,00;21,78;21,85;20,02;19,88;
29.10.2009;15:46:47,0;28,01;30,44;28,83;0,00;21,81;21,85;20,02;19,88;
29.10.2009;15:46:47,0;28,01;30,44;28,83;0,00;21,78;21,85;20,02;19,88;
29.10.2009;15:46:47,0;28,01;30,44;28,83;0,00;21,78;21,85;20,02;19,88;
29.10.2009;15:46:47,0;28,01;30,44;28,83;0,00;21,78;21,85;20,02;19,88;
29.10.2009;15:46:47,0;28,01;30,44;28,83;0,00;21,78;21,85;20,02;19,88;
29.10.2009;15:46:47,0;28,01;30,44;28,83;0,00;21,78;21,85;20,02;19,88;
29.10.2009;15:46:47,0;28,01;30,44;28,83;0,00;21,78;21,85;20,02;19,88;
29.10.2009;15:46:47,0;28,01;30,44;28,83;0,00;21,81;21,85;20,02;19,88;
29.10.2009;15:46:47,0;28,01;30,44;28,83;0,00;21,78;21,85;20,02;19,88;
29.10.2009;15:46:47,0;28,01;30,44;28,83;0,00;21,78;21,85;20,02;19,88;
29.10.2009;15:46:48,0;28,01;30,44;28,83;0,00;21,78;21,85;20,02;19,88;
29.10.2009;15:46:48,0;28,01;30,44;28,83;0,00;21,78;21,85;20,02;19,88;
29.10.2009;15:46:48,0;28,01;30,44;28,83;0,00;21,78;21,85;20,02;19,88;
29.10.2009;15:46:48,0;28,01;30,44;28,83;0,00;21,78;21,85;20,02;19,88;
29.10.2009;15:46:48,0;28,01;30,44;28,83;0,00;21,78;21,85;20,02;19,90;
29.10.2009;15:46:48,0;28,01;30,44;28,83;0,00;21,78;21,85;20,02;19,88;
29.10.2009;15:46:48,0;28,01;30,44;28,83;0,00;21,78;21,85;20,02;19,88;
29.10.2009;15:46:48,0;28,01;30,44;28,83;0,00;21,78;21,85;20,02;19,88;
29.10.2009;15:46:49,0;28,01;30,44;28,83;0,00;21,78;21,85;20,02;19,88;
29.10.2009;15:46:49,0;28,01;30,44;28,83;0,00;21,81;21,85;20,02;19,88;
29.10.2009;15:46:49,0;28,01;30,44;28,83;0,00;21,78;21,85;20,02;19,88;
29.10.2009;15:46:49,0;28,01;30,44;28,83;0,00;21,81;21,85;20,02;19,88;
29.10.2009;15:46:49,0;28,01;30,44;28,83;0,00;21,78;21,85;20,02;19,88;
29.10.2009;15:46:49,0;28,01;30,44;28,83;0,00;21,81;21,85;20,02;19,88;
29.10.2009;15:46:49,0;28,01;30,44;28,83;0,00;21,81;21,85;20,02;19,88;
29.10.2009;15:46:49,0;28,01;30,44;28,83;0,00;21,81;21,85;20,02;19,88;
29.10.2009;15:46:49,0;28,01;30,44;28,83;0,00;21,78;21,85;20,02;19,88;
29.10.2009;15:46:49,0;28,01;30,44;28,83;0,00;21,81;21,85;20,02;19,88;
29.10.2009;15:46:49,0;28,01;30,44;28,83;0,00;21,78;21,85;20,02;19,88;
29.10.2009;15:46:49,0;28,01;30,44;28,83;0,00;21,78;21,85;20,02;19,88;
29.10.2009;15:46:50,0;28,01;30,44;28,83;0,00;21,81;21,85;20,02;19,88;
29.10.2009;15:46:50,0;28,01;30,44;28,83;0,00;21,78;21,85;20,02;19,88;
29.10.2009;15:46:50,0;28,01;30,44;28,83;0,00;21,81;21,85;20,02;19,88;
29.10.2009;15:46:50,0;28,01;30,44;28,83;0,00;21,78;21,85;20,02;19,88;
29.10.2009;15:46:50,0;28,01;30,44;28,83;0,00;21,78;21,85;20,02;19,88;
29.10.2009;15:46:50,0;28,01;30,44;28,83;0,00;21,78;21,85;20,02;19,88;
29.10.2009;15:46:50,0;28,01;30,44;28,83;0,00;21,78;21,85;20,02;19,88;
29.10.2009;15:46:50,0;28,01;30,44;28,83;0,00;21,81;21,85;20,02;19,88;
29.10.2009;15:46:51,0;28,01;30,44;28,83;0,00;21,78;21,85;20,02;19,88;
29.10.2009;15:46:51,0;28,01;30,44;28,83;0,00;21,78;21,85;20,02;19,88;
29.10.2009;15:46:51,0;28,01;30,44;28,83;0,00;21,81;21,85;20,02;19,88;
29.10.2009;15:46:51,0;28,01;30,44;28,83;0,00;21,78;21,85;20,02;19,88;
29.10.2009;15:46:51,0;28,01;30,44;28,83;0,00;21,81;21,85;20,02;19,88;
29.10.2009;15:46:51,0;28,01;30,44;28,83;0,00;21,81;21,85;20,02;19,88;
29.10.2009;15:46:51,0;28,01;30,44;28,83;0,00;21,78;21,85;20,02;19,88;
29.10.2009;15:46:51,0;28,01;30,44;28,83;0,00;21,78;21,85;20,02;19,88;
29.10.2009;15:46:51,0;28,01;30,44;28,83;0,00;21,78;21,85;20,02;19,88;
29.10.2009;15:46:51,0;28,01;30,44;28,83;0,00;21,81;21,85;20,02;19,88;
29.10.2009;15:46:51,0;28,01;30,44;28,83;0,00;21,78;21,85;20,02;19,88;
29.10.2009;15:46:51,0;28,01;30,44;28,83;0,00;21,78;21,85;20,02;19,88;
29.10.2009;15:46:52,0;28,01;30,44;28,83;0,00;21,78;21,85;20,02;19,88;
29.10.2009;15:46:52,0;28,01;30,44;28,83;0,00;21,78;21,85;20,02;19,88;
29.10.2009;15:46:52,0;28,01;30,44;28,83;0,00;21,81;21,85;20,02;19,88;
29.10.2009;15:46:52,0;28,01;30,44;28,83;0,00;21,78;21,85;20,02;19,88;
29.10.2009;15:46:52,0;28,01;30,44;28,83;0,00;21,78;21,85;20,02;19,88;
29.10.2009;15:46:52,0;28,01;30,44;28,83;0,00;21,78;21,85;20,02;19,88;
29.10.2009;15:46:52,0;28,01;30,44;28,83;0,00;21,81;21,85;20,02;19,90;
29.10.2009;15:46:52,0;28,01;30,44;28,83;0,00;21,78;21,85;20,02;19,88;
29.10.2009;15:46:53,0;28,01;30,44;28,83;0,00;21,78;21,85;20,02;19,88;
29.10.2009;15:46:53,0;28,01;30,44;28,83;0,00;21,78;21,85;20,02;19,88;
29.10.2009;15:46:53,0;28,01;30,44;28,83;0,00;21,78;21,85;20,02;19,88;
29.10.2009;15:46:53,0;28,01;30,44;28,83;0,00;21,81;21,85;20,02;19,88;
29.10.2009;15:46:53,0;28,01;30,44;28,83;0,00;21,78;21,85;20,02;19,88;
29.10.2009;15:46:53,0;28,01;30,44;28,83;0,00;21,78;21,85;20,02;19,88;
29.10.2009;15:46:53,0;28,01;30,44;28,83;0,00;21,81;21,85;20,02;19,88;
29.10.2009;15:46:53,0;28,01;30,44;28,83;0,00;21,78;21,85;20,02;19,88;
29.10.2009;15:46:53,0;28,01;30,44;28,83;0,00;21,81;21,85;20,02;19,88;
29.10.2009;15:46:53,0;28,01;30,44;28,83;0,00;21,78;21,85;20,02;19,88;
29.10.2009;15:46:53,0;28,01;30,44;28,83;0,00;21,81;21,85;20,02;19,88;
29.10.2009;15:46:53,0;28,01;30,44;28,83;0,00;21,78;21,85;20,02;19,88;
29.10.2009;15:46:54,0;28,01;30,44;28,83;0,00;21,78;21,85;20,02;19,88;
29.10.2009;15:46:54,0;28,01;30,44;28,83;0,00;21,78;21,85;20,02;19,88;
29.10.2009;15:46:54,0;28,01;30,44;28,83;0,00;21,78;21,85;20,02;19,88;
29.10.2009;15:46:54,0;28,01;30,44;28,83;0,00;21,78;21,85;20,02;19,88;
29.10.2009;15:46:54,0;28,01;30,44;28,83;0,00;21,81;21,85;20,02;19,88;
29.10.2009;15:46:54,0;28,01;30,44;28,83;0,00;21,81;21,85;20,02;19,88;
29.10.2009;15:46:54,0;28,01;30,44;28,83;0,00;21,78;21,85;20,02;19,90;
29.10.2009;15:46:54,0;28,01;30,44;28,83;0,00;21,78;21,85;20,02;19,88;
29.10.2009;15:46:55,0;28,01;30,44;28,83;0,00;21,78;21,85;20,02;19,88;
29.10.2009;15:46:55,0;28,01;30,44;28,83;0,00;21,78;21,85;20,02;19,88;
29.10.2009;15:46:55,0;28,01;30,44;28,83;0,00;21,78;21,85;20,02;19,88;
29.10.2009;15:46:55,0;28,01;30,44;28,83;0,00;21,78;21,85;20,02;19,88;
29.10.2009;15:46:55,0;28,01;30,44;28,83;0,00;21,81;21,85;20,02;19,90;
29.10.2009;15:46:55,0;28,01;30,44;28,83;0,00;21,81;21,85;20,02;19,88;
29.10.2009;15:46:55,0;28,01;30,44;28,83;0,00;21,81;21,85;20,02;19,88;
29.10.2009;15:46:55,0;28,01;30,44;28,83;0,00;21,78;21,85;20,02;19,90;
29.10.2009;15:46:55,0;28,01;30,44;28,83;0,00;21,78;21,85;20,02;19,88;
29.10.2009;15:46:55,0;28,01;30,44;28,83;0,00;21,78;21,85;20,02;19,88;
29.10.2009;15:46:55,0;28,01;30,44;28,83;0,00;21,81;21,85;20,02;19,88;
29.10.2009;15:46:55,0;28,01;30,44;28,83;0,00;21,78;21,85;20,02;19,88;
29.10.2009;15:46:56,0;28,01;30,44;28,83;0,00;21,78;21,85;20,02;19,88;
29.10.2009;15:46:56,0;28,01;30,44;28,83;0,00;21,81;21,85;20,02;19,88;
29.10.2009;15:46:56,0;28,01;30,44;28,83;0,00;21,78;21,85;20,02;19,88;
29.10.2009;15:46:56,0;28,01;30,44;28,83;0,00;21,81;21,85;20,02;19,88;
29.10.2009;15:46:56,0;28,01;30,44;28,83;0,00;21,78;21,85;20,02;19,88;
29.10.2009;15:46:56,0;28,01;30,44;28,83;0,00;21,78;21,85;20,02;19,88;
29.10.2009;15:46:56,0;28,01;30,44;28,83;0,00;21,81;21,85;20,02;19,88;
29.10.2009;15:46:56,0;28,01;30,44;28,83;0,00;21,78;21,85;20,02;19,88;
29.10.2009;15:46:57,0;28,01;30,44;28,83;0,00;21,78;21,85;20,02;19,88;
29.10.2009;15:46:57,0;28,01;30,44;28,83;0,00;21,78;21,85;20,02;19,88;
29.10.2009;15:46:57,0;28,01;30,44;28,83;0,00;21,78;21,85;20,02;19,88;
29.10.2009;15:46:57,0;28,01;30,44;28,83;0,00;21,78;21,85;20,02;19,88;
29.10.2009;15:46:57,0;28,01;30,44;28,83;0,00;21,78;21,85;20,02;19,88;
29.10.2009;15:46:57,0;28,01;30,44;28,83;0,00;21,81;21,85;20,02;19,88;
29.10.2009;15:46:57,0;28,01;30,44;28,83;0,00;21,81;21,85;20,02;19,88;
29.10.2009;15:46:57,0;28,01;30,44;28,83;0,00;21,78;21,85;20,02;19,88;
29.10.2009;15:46:57,0;28,01;30,44;28,83;0,00;21,78;21,85;20,02;19,88;
29.10.2009;15:46:57,0;28,01;30,44;28,83;0,00;21,78;21,85;20,02;19,90;
29.10.2009;15:46:57,0;28,01;30,44;28,83;0,00;21,78;21,85;20,05;19,88;
29.10.2009;15:46:57,0;28,01;30,44;28,83;0,00;21,81;21,85;20,02;19,90;
29.10.2009;15:46:58,0;28,01;30,44;28,83;0,00;21,78;21,85;20,02;19,90;
29.10.2009;15:46:58,0;27,91;30,33;28,73;0,00;21,81;21,85;20,05;19,88;
29.10.2009;15:46:58,0;28,01;30,44;28,83;0,00;21,78;21,85;20,02;19,90;
29.10.2009;15:46:58,0;28,01;30,44;28,83;0,00;21,78;21,85;20,05;19,90;
29.10.2009;15:46:58,0;28,01;30,44;28,83;0,00;21,78;21,85;20,05;19,90;
29.10.2009;15:46:58,0;28,01;30,44;28,83;0,00;21,81;21,85;20,05;19,90;
29.10.2009;15:46:58,0;28,01;30,44;28,83;0,00;21,81;21,85;20,02;19,88;
29.10.2009;15:46:58,0;28,01;30,44;28,83;0,00;21,78;21,85;20,02;19,88;
29.10.2009;15:46:59,0;28,01;30,44;28,83;0,00;21,81;21,85;20,02;19,90;
29.10.2009;15:46:59,0;28,01;30,44;28,83;0,00;21,81;21,85;20,05;19,90;
29.10.2009;15:46:59,0;28,01;30,44;28,83;0,00;21,81;21,85;20,05;19,88;
29.10.2009;15:46:59,0;28,01;30,44;28,83;0,00;21,78;21,85;20,05;19,88;
29.10.2009;15:46:59,0;27,64;30,01;28,43;0,00;21,81;21,85;20,02;19,90;
29.10.2009;15:46:59,0;28,01;30,44;28,83;0,00;21,78;21,85;20,05;19,90;
29.10.2009;15:46:59,0;28,01;30,44;28,83;0,00;21,78;21,85;20,02;19,90;
29.10.2009;15:46:59,0;28,01;30,44;28,83;0,00;21,78;21,85;20,05;19,88;
29.10.2009;15:46:59,0;28,01;30,44;28,83;0,00;21,78;21,85;20,05;19,90;
29.10.2009;15:46:59,0;28,01;30,44;28,83;0,00;21,81;21,85;20,05;19,88;
29.10.2009;15:46:59,0;28,01;30,44;28,83;0,00;21,78;21,85;20,05;19,90;
29.10.2009;15:46:59,0;28,01;30,44;28,83;0,00;21,81;21,85;20,02;19,90;
29.10.2009;15:47:00,0;28,01;30,44;28,83;0,00;21,81;21,85;20,05;19,88;
29.10.2009;15:47:00,0;27,95;30,37;28,76;0,00;21,81;21,85;20,05;19,90;
29.10.2009;15:47:00,0;28,01;30,44;28,83;0,00;21,78;21,85;20,05;19,90;
29.10.2009;15:47:00,0;28,01;30,44;28,83;0,00;21,81;21,85;20,05;19,90;
29.10.2009;15:47:00,0;28,01;30,44;28,83;0,00;21,78;21,85;20,05;19,90;
29.10.2009;15:47:00,0;28,01;30,44;28,83;0,00;21,81;21,85;20,05;19,90;
29.10.2009;15:47:00,0;28,01;30,44;28,83;0,00;21,78;21,85;20,05;19,90;
29.10.2009;15:47:00,0;28,01;30,44;28,83;0,00;21,78;21,85;20,05;19,90;
29.10.2009;15:47:01,0;28,01;30,44;28,83;0,00;21,78;21,85;20,05;19,90;
29.10.2009;15:47:01,0;28,01;30,44;28,83;0,00;21,78;21,85;20,05;19,90;
29.10.2009;15:47:01,0;28,01;30,44;28,83;0,00;21,81;21,85;20,05;19,90;
29.10.2009;15:47:01,0;27,70;30,08;28,50;0,00;21,81;21,85;20,05;19,88;
29.10.2009;15:47:01,0;28,01;30,44;28,83;0,00;21,78;21,85;20,05;19,90;
29.10.2009;15:47:01,0;28,01;30,44;28,83;0,00;21,81;21,85;20,05;19,90;
29.10.2009;15:47:01,0;28,01;30,44;28,83;0,00;21,81;21,85;20,05;19,90;
29.10.2009;15:47:01,0;28,01;30,44;28,83;0,00;21,78;21,85;20,05;19,90;
29.10.2009;15:47:01,0;28,01;30,44;28,83;0,00;21,81;21,85;20,05;19,90;
29.10.2009;15:47:01,0;28,01;30,44;28,83;0,00;21,78;21,85;20,05;19,88;
29.10.2009;15:47:01,0;28,01;30,44;28,83;0,00;21,81;21,85;20,05;19,90;
29.10.2009;15:47:01,0;28,01;30,44;28,83;0,00;21,78;21,85;20,05;19,90;
29.10.2009;15:47:02,0;28,01;30,44;28,83;0,00;21,81;21,85;20,05;19,88;
29.10.2009;15:47:02,0;27,73;30,12;28,53;0,00;21,81;21,85;20,05;19,90;
29.10.2009;15:47:02,0;28,01;30,44;28,83;0,00;21,81;21,85;20,05;19,90;
29.10.2009;15:47:02,0;28,01;30,44;28,83;0,00;21,81;21,85;20,05;19,88;
29.10.2009;15:47:02,0;28,01;30,44;28,83;0,00;21,81;21,85;20,05;19,90;
29.10.2009;15:47:02,0;28,01;30,44;28,83;0,00;21,81;21,85;20,05;19,90;
29.10.2009;15:47:02,0;28,01;30,44;28,83;0,00;21,78;21,85;20,05;19,90;
29.10.2009;15:47:02,0;28,01;30,44;28,83;0,00;21,81;21,85;20,05;19,90;
29.10.2009;15:47:03,0;28,01;30,44;28,83;0,00;21,78;21,85;20,05;19,90;
29.10.2009;15:47:03,0;28,01;30,44;28,83;0,00;21,78;21,85;20,05;19,90;
29.10.2009;15:47:03,0;28,01;30,44;28,83;0,00;21,81;21,85;20,05;19,90;
29.10.2009;15:47:03,0;28,01;30,44;28,83;0,00;21,81;21,85;20,05;19,90;
29.10.2009;15:47:03,0;28,01;30,44;28,83;0,00;21,78;21,85;20,05;19,90;
29.10.2009;15:47:03,0;28,01;30,44;28,83;0,00;21,81;21,85;20,05;19,90;
29.10.2009;15:47:03,0;28,01;30,44;28,83;0,00;21,78;21,85;20,05;19,90;
29.10.2009;15:47:03,0;28,01;30,44;28,83;0,00;21,81;21,85;20,05;19,90;
29.10.2009;15:47:03,0;28,01;30,44;28,83;0,00;21,81;21,85;20,05;19,90;
29.10.2009;15:47:03,0;28,01;30,44;28,83;0,00;21,78;21,85;20,05;19,90;
29.10.2009;15:47:03,0;28,01;30,44;28,83;0,00;21,81;21,85;20,05;19,90;
29.10.2009;15:47:03,0;28,01;30,44;28,83;0,00;21,81;21,85;20,05;19,90;
29.10.2009;15:47:04,0;28,01;30,44;28,83;0,00;21,78;21,85;20,05;19,90;
29.10.2009;15:47:04,0;28,01;30,44;28,83;0,00;21,78;21,85;20,05;19,90;
29.10.2009;15:47:04,0;27,85;30,26;28,66;0,00;21,81;21,85;20,05;19,90;
29.10.2009;15:47:04,0;28,01;30,44;28,83;0,00;21,78;21,85;20,05;19,90;
29.10.2009;15:47:04,0;28,01;30,44;28,83;0,00;21,81;21,85;20,05;19,90;
29.10.2009;15:47:04,0;28,01;30,44;28,83;0,00;21,78;21,85;20,05;19,90;
29.10.2009;15:47:04,0;28,01;30,44;28,83;0,00;21,78;21,85;20,05;19,90;
29.10.2009;15:47:04,0;28,01;30,44;28,83;0,00;21,78;21,85;20,05;19,90;
29.10.2009;15:47:05,0;28,01;30,44;28,83;0,00;21,81;21,85;20,05;19,90;
29.10.2009;15:47:05,0;28,01;30,44;28,83;0,00;21,78;21,85;20,05;19,90;
29.10.2009;15:47:05,0;28,01;30,44;28,83;0,00;21,78;21,85;20,05;19,90;
29.10.2009;15:47:05,0;28,01;30,44;28,83;0,00;21,81;21,85;20,05;19,88;
29.10.2009;15:47:05,0;28,01;30,44;28,83;0,00;21,81;21,85;20,05;19,90;
29.10.2009;15:47:05,0;28,01;30,44;28,83;0,00;21,78;21,85;20,05;19,90;
29.10.2009;15:47:05,0;28,01;30,44;28,83;0,00;21,78;21,85;20,05;19,90;
29.10.2009;15:47:05,0;28,01;30,44;28,83;0,00;21,81;21,85;20,05;19,90;
29.10.2009;15:47:05,0;28,01;30,44;28,83;0,00;21,81;21,85;20,05;19,90;
29.10.2009;15:47:05,0;28,01;30,44;28,83;0,00;21,81;21,85;20,05;19,90;
29.10.2009;15:47:05,0;28,01;30,44;28,83;0,00;21,78;21,85;20,05;19,90;
29.10.2009;15:47:05,0;28,01;30,44;28,83;0,00;21,78;21,85;20,05;19,90;
29.10.2009;15:47:06,0;28,01;30,44;28,83;0,00;21,81;21,85;20,05;19,90;
29.10.2009;15:47:06,0;28,01;30,44;28,83;0,00;21,78;21,85;20,07;19,90;
29.10.2009;15:47:06,0;28,01;30,44;28,83;0,00;21,81;21,85;20,05;19,90;
29.10.2009;15:47:06,0;28,01;30,44;28,83;0,00;21,78;21,85;20,05;19,90;
29.10.2009;15:47:06,0;28,01;30,44;28,83;0,00;21,81;21,85;20,05;19,90;
29.10.2009;15:47:06,0;28,01;30,44;28,83;0,00;21,81;21,85;20,05;19,90;
29.10.2009;15:47:06,0;28,01;30,44;28,83;0,00;21,78;21,85;20,05;19,90;
29.10.2009;15:47:06,0;28,01;30,44;28,83;0,00;21,81;21,85;20,05;19,90;
29.10.2009;15:47:07,0;28,01;30,44;28,83;0,00;21,81;21,85;20,05;19,90;
29.10.2009;15:47:07,0;28,01;30,44;28,83;0,00;21,78;21,85;20,07;19,90;
29.10.2009;15:47:07,0;28,01;30,44;28,83;0,00;21,78;21,85;20,05;19,90;
29.10.2009;15:47:07,0;28,01;30,44;28,83;0,00;21,78;21,85;20,07;19,90;
29.10.2009;15:47:07,0;28,01;30,44;28,83;0,00;21,81;21,85;20,05;19,90;
29.10.2009;15:47:07,0;28,01;30,44;28,83;0,00;21,81;21,85;20,05;19,90;
29.10.2009;15:47:07,0;28,01;30,44;28,83;0,00;21,81;21,85;20,07;19,90;
29.10.2009;15:47:07,0;28,01;30,44;28,83;0,00;21,81;21,85;20,05;19,90;
29.10.2009;15:47:07,0;28,01;30,44;28,83;0,00;21,81;21,85;20,05;19,90;
29.10.2009;15:47:07,0;28,01;30,44;28,83;0,00;21,78;21,85;20,07;19,90;
29.10.2009;15:47:07,0;28,01;30,44;28,83;0,00;21,81;21,85;20,07;19,90;
29.10.2009;15:47:07,0;28,01;30,44;28,83;0,00;21,81;21,85;20,05;19,90;
29.10.2009;15:47:08,0;28,01;30,44;28,83;0,00;21,78;21,85;20,05;19,90;
29.10.2009;15:47:08,0;28,01;30,44;28,83;0,00;21,81;21,85;20,07;19,90;
29.10.2009;15:47:08,0;28,01;30,44;28,83;0,00;21,81;21,85;20,07;19,90;
29.10.2009;15:47:08,0;28,01;30,44;28,83;0,00;21,78;21,85;20,07;19,90;
29.10.2009;15:47:08,0;28,01;30,44;28,83;0,00;21,81;21,85;20,07;19,90;
29.10.2009;15:47:08,0;28,01;30,44;28,83;0,00;21,78;21,85;20,07;19,90;
29.10.2009;15:47:08,0;28,01;30,44;28,83;0,00;21,78;21,85;20,05;19,90;
29.10.2009;15:47:08,0;28,01;30,44;28,83;0,00;21,81;21,85;20,07;19,90;
29.10.2009;15:47:09,0;28,01;30,44;28,83;0,00;21,81;21,85;20,07;19,90;
29.10.2009;15:47:09,0;28,01;30,44;28,83;0,00;21,78;21,85;20,05;19,90;
29.10.2009;15:47:09,0;28,01;30,44;28,83;0,00;21,81;21,85;20,07;19,90;
29.10.2009;15:47:09,0;28,01;30,44;28,83;0,00;21,81;21,85;20,07;19,90;
29.10.2009;15:47:09,0;28,01;30,44;28,83;0,00;21,81;21,85;20,07;19,90;
29.10.2009;15:47:09,0;28,01;30,44;28,83;0,00;21,81;21,85;20,07;19,90;
29.10.2009;15:47:09,0;28,01;30,44;28,83;0,00;21,81;21,85;20,07;19,90;
29.10.2009;15:47:09,0;28,01;30,44;28,83;0,00;21,81;21,85;20,07;19,90;
29.10.2009;15:47:09,0;28,01;30,44;28,83;0,00;21,78;21,85;20,07;19,90;
29.10.2009;15:47:09,0;28,01;30,44;28,83;0,00;21,81;21,85;20,07;19,90;
29.10.2009;15:47:09,0;28,01;30,44;28,83;0,00;21,81;21,85;20,07;19,90;
29.10.2009;15:47:09,0;28,01;30,44;28,83;0,00;21,81;21,85;20,07;19,90;
29.10.2009;15:47:10,0;28,01;30,44;28,83;0,00;21,81;21,85;20,07;19,90;
29.10.2009;15:47:10,0;28,01;30,44;28,83;0,00;21,81;21,85;20,07;19,90;
29.10.2009;15:47:10,0;28,01;30,44;28,83;0,00;21,81;21,85;20,07;19,90;
29.10.2009;15:47:10,0;28,01;30,44;28,83;0,00;21,78;21,85;20,07;19,90;
29.10.2009;15:47:10,0;28,01;30,44;28,83;0,00;21,78;21,85;20,07;19,90;
29.10.2009;15:47:10,0;28,01;30,44;28,83;0,00;21,81;21,85;20,07;19,90;
29.10.2009;15:47:10,0;28,01;30,44;28,83;0,00;21,78;21,85;20,07;19,90;
29.10.2009;15:47:10,0;28,01;30,44;28,83;0,00;21,78;21,85;20,07;19,90;
29.10.2009;15:47:11,0;28,01;30,44;28,83;0,00;21,81;21,85;20,07;19,90;
29.10.2009;15:47:11,0;28,01;30,44;28,83;0,00;21,81;21,85;20,07;19,90;
29.10.2009;15:47:11,0;28,01;30,44;28,83;0,00;21,81;21,85;20,07;19,90;
29.10.2009;15:47:11,0;28,01;30,44;28,83;0,00;21,81;21,85;20,07;19,90;
29.10.2009;15:47:11,0;28,01;30,44;28,83;0,00;21,81;21,85;20,07;19,90;
29.10.2009;15:47:11,0;28,01;30,44;28,83;0,00;21,78;21,85;20,07;19,90;
29.10.2009;15:47:11,0;28,01;30,44;28,83;0,00;21,81;21,85;20,07;19,90;
29.10.2009;15:47:11,0;28,01;30,44;28,83;0,00;21,81;21,85;20,07;19,90;
29.10.2009;15:47:11,0;28,01;30,44;28,83;0,00;21,81;21,85;20,07;19,90;
29.10.2009;15:47:11,0;28,01;30,44;28,83;0,00;21,81;21,85;20,07;19,92;
29.10.2009;15:47:11,0;28,01;30,44;28,83;0,00;21,78;21,85;20,07;19,90;
29.10.2009;15:47:11,0;28,01;30,44;28,83;0,00;21,78;21,85;20,07;19,90;
29.10.2009;15:47:12,0;28,01;30,44;28,83;0,00;21,81;21,85;20,07;19,90;
29.10.2009;15:47:12,0;28,01;30,44;28,83;0,00;21,78;21,85;20,07;19,90;
29.10.2009;15:47:12,0;28,01;30,44;28,83;0,00;21,81;21,85;20,07;19,90;
29.10.2009;15:47:12,0;28,01;30,44;28,83;0,00;21,81;21,85;20,07;19,90;
29.10.2009;15:47:12,0;28,01;30,44;28,83;0,00;21,81;21,85;20,07;19,90;
29.10.2009;15:47:12,0;28,01;30,44;28,83;0,00;21,81;21,85;20,07;19,90;
29.10.2009;15:47:12,0;28,01;30,44;28,83;0,00;21,81;21,85;20,07;19,90;
29.10.2009;15:47:12,0;28,01;30,44;28,83;0,00;21,81;21,85;20,07;19,90;
29.10.2009;15:47:13,0;28,01;30,44;28,83;0,00;21,81;21,85;20,07;19,90;
29.10.2009;15:47:13,0;28,01;30,44;28,83;0,00;21,81;21,85;20,07;19,90;
29.10.2009;15:47:13,0;28,01;30,44;28,83;0,00;21,81;21,85;20,07;19,90;
29.10.2009;15:47:13,0;28,01;30,44;28,83;0,00;21,81;21,85;20,07;19,90;
29.10.2009;15:47:13,0;28,01;30,44;28,83;0,00;21,78;21,85;20,07;19,90;
29.10.2009;15:47:13,0;28,01;30,44;28,83;0,00;21,81;21,85;20,07;19,90;
29.10.2009;15:47:13,0;28,01;30,44;28,83;0,00;21,81;21,85;20,07;19,90;
29.10.2009;15:47:13,0;28,01;30,44;28,83;0,00;21,81;21,85;20,07;19,90;
29.10.2009;15:47:13,0;28,01;30,44;28,83;0,00;21,81;21,85;20,07;19,90;
29.10.2009;15:47:13,0;28,01;30,44;28,83;0,00;21,78;21,85;20,07;19,90;
29.10.2009;15:47:13,0;28,01;30,44;28,83;0,00;21,81;21,85;20,07;19,90;
29.10.2009;15:47:13,0;28,01;30,44;28,83;0,00;21,78;21,85;20,07;19,90;
29.10.2009;15:47:14,0;28,01;30,44;28,83;0,00;21,78;21,85;20,07;19,92;
29.10.2009;15:47:14,0;28,01;30,44;28,83;0,00;21,81;21,85;20,07;19,90;
29.10.2009;15:47:14,0;28,01;30,44;28,83;0,00;21,81;21,85;20,07;19,90;
29.10.2009;15:47:14,0;28,01;30,44;28,83;0,00;21,81;21,85;20,07;19,92;
29.10.2009;15:47:14,0;28,01;30,44;28,83;0,00;21,81;21,85;20,07;19,90;
29.10.2009;15:47:14,0;28,01;30,44;28,83;0,00;21,81;21,85;20,07;19,90;
29.10.2009;15:47:14,0;28,01;30,44;28,83;0,00;21,78;21,85;20,07;19,90;
29.10.2009;15:47:14,0;28,01;30,44;28,83;0,00;21,78;21,85;20,07;19,90;
29.10.2009;15:47:15,0;28,01;30,44;28,83;0,00;21,78;21,85;20,07;19,90;
29.10.2009;15:47:15,0;28,01;30,44;28,83;0,00;21,81;21,85;20,07;19,90;
29.10.2009;15:47:15,0;28,01;30,44;28,83;0,00;21,81;21,85;20,07;19,90;
29.10.2009;15:47:15,0;28,01;30,44;28,83;0,00;21,78;21,85;20,07;19,90;
29.10.2009;15:47:15,0;28,01;30,44;28,83;0,00;21,81;21,85;20,07;19,90;
29.10.2009;15:47:15,0;28,01;30,44;28,83;0,00;21,78;21,85;20,07;19,90;
29.10.2009;15:47:15,0;28,01;30,44;28,83;0,00;21,81;21,85;20,07;19,92;
29.10.2009;15:47:15,0;28,01;30,44;28,83;0,00;21,81;21,85;20,07;19,90;
29.10.2009;15:47:15,0;28,01;30,44;28,83;0,00;21,78;21,85;20,07;19,92;
29.10.2009;15:47:15,0;28,01;30,44;28,83;0,00;21,78;21,85;20,07;19,92;
29.10.2009;15:47:15,0;28,01;30,44;28,83;0,00;21,81;21,85;20,10;19,90;
29.10.2009;15:47:15,0;28,01;30,44;28,83;0,00;21,81;21,85;20,07;19,90;
29.10.2009;15:47:16,0;28,01;30,44;28,83;0,00;21,78;21,85;20,07;19,92;
29.10.2009;15:47:16,0;28,01;30,44;28,83;0,00;21,81;21,85;20,07;19,90;
29.10.2009;15:47:16,0;28,01;30,44;28,83;0,00;21,78;21,85;20,07;19,90;
29.10.2009;15:47:16,0;28,01;30,44;28,83;0,00;21,81;21,85;20,07;19,92;
29.10.2009;15:47:16,0;28,01;30,44;28,83;0,00;21,81;21,85;20,07;19,92;
29.10.2009;15:47:16,0;28,01;30,44;28,83;0,00;21,81;21,85;20,07;19,90;
29.10.2009;15:47:16,0;28,01;30,44;28,83;0,00;21,81;21,85;20,07;19,90;
29.10.2009;15:47:16,0;28,01;30,44;28,83;0,00;21,78;21,85;20,07;19,90;
29.10.2009;15:47:17,0;28,01;30,44;28,83;0,00;21,78;21,85;20,07;19,90;
29.10.2009;15:47:17,0;28,01;30,44;28,83;0,00;21,81;21,85;20,07;19,90;
29.10.2009;15:47:17,0;28,01;30,44;28,83;0,00;21,81;21,85;20,07;19,92;
29.10.2009;15:47:17,0;28,01;30,44;28,83;0,00;21,81;21,85;20,07;19,90;
29.10.2009;15:47:17,0;28,01;30,44;28,83;0,00;21,81;21,85;20,07;19,90;
29.10.2009;15:47:17,0;28,01;30,44;28,83;0,00;21,81;21,85;20,07;19,92;
29.10.2009;15:47:17,0;28,01;30,44;28,83;0,00;21,81;21,85;20,07;19,92;
29.10.2009;15:47:17,0;28,01;30,44;28,83;0,00;21,81;21,85;20,07;19,90;
29.10.2009;15:47:17,0;28,01;30,44;28,83;0,00;21,81;21,85;20,07;19,90;
29.10.2009;15:47:17,0;28,01;30,44;28,83;0,00;21,81;21,85;20,10;19,90;
29.10.2009;15:47:17,0;28,01;30,44;28,83;0,00;21,81;21,85;20,07;19,92;
29.10.2009;15:47:17,0;28,01;30,44;28,83;0,00;21,78;21,85;20,07;19,90;
29.10.2009;15:47:18,0;28,01;30,44;28,83;0,00;21,81;21,85;20,07;19,92;
29.10.2009;15:47:18,0;28,01;30,44;28,83;0,00;21,81;21,85;20,07;19,90;
29.10.2009;15:47:18,0;28,01;30,44;28,83;0,00;21,81;21,85;20,07;19,90;
29.10.2009;15:47:18,0;28,01;30,44;28,83;0,00;21,81;21,85;20,07;19,92;
29.10.2009;15:47:18,0;28,01;30,44;28,83;0,00;21,81;21,85;20,10;19,92;
29.10.2009;15:47:18,0;28,01;30,44;28,83;0,00;21,78;21,85;20,07;19,92;
29.10.2009;15:47:18,0;28,01;30,44;28,83;0,00;21,81;21,85;20,07;19,92;
29.10.2009;15:47:18,0;28,01;30,44;28,83;0,00;21,81;21,85;20,07;19,92;
29.10.2009;15:47:19,0;28,01;30,44;28,83;0,00;21,81;21,85;20,10;19,90;
29.10.2009;15:47:19,0;28,01;30,44;28,83;0,00;21,78;21,85;20,07;19,90;
29.10.2009;15:47:19,0;28,01;30,44;28,83;0,00;21,81;21,85;20,10;19,92;
29.10.2009;15:47:19,0;28,01;30,44;28,83;0,00;21,81;21,85;20,07;19,92;
29.10.2009;15:47:19,0;28,01;30,44;28,83;0,00;21,81;21,85;20,07;19,90;
29.10.2009;15:47:19,0;28,01;30,44;28,83;0,00;21,81;21,85;20,10;19,92;
29.10.2009;15:47:19,0;28,01;30,44;28,83;0,00;21,81;21,85;20,10;19,92;
29.10.2009;15:47:19,0;28,01;30,44;28,83;0,00;21,81;21,85;20,10;19,92;
29.10.2009;15:47:19,0;28,01;30,44;28,83;0,00;21,81;21,85;20,10;19,90;
29.10.2009;15:47:19,0;28,01;30,44;28,83;0,00;21,81;21,85;20,10;19,92;
29.10.2009;15:47:19,0;28,01;30,44;28,83;0,00;21,81;21,85;20,07;19,92;
29.10.2009;15:47:19,0;28,01;30,44;28,83;0,00;21,81;21,85;20,10;19,90;
29.10.2009;15:47:20,0;28,01;30,44;28,83;0,00;21,81;21,85;20,10;19,92;
29.10.2009;15:47:20,0;28,01;30,44;28,83;0,00;21,81;21,85;20,07;19,92;
29.10.2009;15:47:20,0;28,01;30,44;28,83;0,00;21,78;21,85;20,10;19,92;
29.10.2009;15:47:20,0;28,01;30,44;28,83;0,00;21,81;21,85;20,10;19,92;
29.10.2009;15:47:20,0;28,01;30,44;28,83;0,00;21,78;21,85;20,10;19,92;
29.10.2009;15:47:20,0;28,01;30,44;28,83;0,00;21,81;21,85;20,10;19,90;
29.10.2009;15:47:20,0;28,01;30,44;28,83;0,00;21,81;21,85;20,10;19,90;
29.10.2009;15:47:20,0;28,01;30,44;28,83;0,00;21,78;21,85;20,10;19,92;
29.10.2009;15:47:21,0;28,01;30,44;28,83;0,00;21,81;21,85;20,10;19,92;
29.10.2009;15:47:21,0;28,01;30,44;28,83;0,00;21,81;21,85;20,10;19,92;
29.10.2009;15:47:21,0;28,01;30,44;28,83;0,00;21,81;21,85;20,10;19,90;
29.10.2009;15:47:21,0;28,01;30,44;28,83;0,00;21,81;21,85;20,10;19,90;
29.10.2009;15:47:21,0;28,01;30,44;28,83;0,00;21,81;21,85;20,10;19,92;
29.10.2009;15:47:21,0;28,01;30,44;28,83;0,00;21,81;21,85;20,10;19,90;
29.10.2009;15:47:21,0;28,01;30,44;28,83;0,00;21,81;21,85;20,10;19,92;
29.10.2009;15:47:21,0;28,01;30,44;28,83;0,00;21,81;21,85;20,10;19,92;
29.10.2009;15:47:21,0;28,01;30,44;28,83;0,00;21,81;21,85;20,07;19,92;
29.10.2009;15:47:21,0;28,01;30,44;28,83;0,00;21,78;21,85;20,10;19,92;
29.10.2009;15:47:21,0;28,01;30,44;28,83;0,00;21,81;21,85;20,10;19,92;
29.10.2009;15:47:21,0;28,01;30,44;28,83;0,00;21,81;21,85;20,10;19,92;
29.10.2009;15:47:22,0;28,01;30,44;28,83;0,00;21,81;21,85;20,10;19,92;
29.10.2009;15:47:22,0;28,01;30,44;28,83;0,00;21,81;21,85;20,10;19,90;
29.10.2009;15:47:22,0;28,01;30,44;28,83;0,00;21,81;21,85;20,10;19,92;
29.10.2009;15:47:22,0;28,01;30,44;28,83;0,00;21,81;21,85;20,10;19,92;
29.10.2009;15:47:22,0;28,01;30,44;28,83;0,00;21,81;21,85;20,10;19,90;
29.10.2009;15:47:22,0;28,01;30,44;28,83;0,00;21,81;21,85;20,10;19,92;
29.10.2009;15:47:22,0;28,01;30,44;28,83;0,00;21,78;21,85;20,10;19,92;
29.10.2009;15:47:22,0;28,01;30,44;28,83;0,00;21,78;21,85;20,10;19,92;
29.10.2009;15:47:23,0;28,01;30,44;28,83;0,00;21,81;21,85;20,10;19,92;
29.10.2009;15:47:23,0;28,01;30,44;28,83;0,00;21,81;21,85;20,10;19,92;
29.10.2009;15:47:23,0;28,01;30,44;28,83;0,00;21,81;21,85;20,10;19,92;
29.10.2009;15:47:23,0;28,01;30,44;28,83;0,00;21,81;21,85;20,10;19,92;
29.10.2009;15:47:23,0;28,01;30,44;28,83;0,00;21,81;21,85;20,10;19,92;
29.10.2009;15:47:23,0;28,01;30,44;28,83;0,00;21,81;21,85;20,10;19,92;
29.10.2009;15:47:23,0;28,01;30,44;28,83;0,00;21,81;21,85;20,10;19,92;
29.10.2009;15:47:23,0;28,01;30,44;28,83;0,00;21,81;21,85;20,10;19,92;
29.10.2009;15:47:23,0;28,01;30,44;28,83;0,00;21,81;21,85;20,10;19,92;
29.10.2009;15:47:23,0;28,01;30,44;28,83;0,00;21,81;21,85;20,10;19,92;
29.10.2009;15:47:23,0;28,01;30,44;28,83;0,00;21,81;21,85;20,10;19,92;
29.10.2009;15:47:23,0;28,01;30,44;28,83;0,00;21,81;21,85;20,10;19,92;
29.10.2009;15:47:24,0;28,01;30,44;28,83;0,00;21,81;21,85;20,10;19,92;
29.10.2009;15:47:24,0;28,01;30,44;28,83;0,00;21,81;21,85;20,10;19,92;
29.10.2009;15:47:24,0;28,01;30,44;28,80;0,00;21,81;21,85;20,10;19,92;
29.10.2009;15:47:24,0;28,01;30,44;28,83;0,00;21,81;21,85;20,10;19,92;
29.10.2009;15:47:24,0;28,01;30,44;28,83;0,00;21,78;21,85;20,10;19,92;
29.10.2009;15:47:24,0;28,01;30,44;28,83;0,00;21,81;21,85;20,10;19,92;
29.10.2009;15:47:24,0;28,01;30,44;28,83;0,00;21,81;21,85;20,10;19,92;
29.10.2009;15:47:24,0;28,01;30,44;28,83;0,00;21,81;21,85;20,10;19,92;
29.10.2009;15:47:25,0;28,01;30,44;28,83;0,00;21,81;21,85;20,10;19,92;
29.10.2009;15:47:25,0;28,01;30,44;28,83;0,00;21,81;21,85;20,12;19,92;
29.10.2009;15:47:25,0;28,01;30,44;28,83;0,00;21,81;21,85;20,12;19,92;
29.10.2009;15:47:25,0;28,01;30,44;28,83;0,00;21,81;21,85;20,12;19,92;
29.10.2009;15:47:25,0;28,01;30,44;28,83;0,00;21,81;21,85;20,10;19,92;
29.10.2009;15:47:25,0;28,01;30,44;28,83;0,00;21,81;21,85;20,12;19,92;
29.10.2009;15:47:25,0;28,01;30,44;28,83;0,00;21,78;21,85;20,12;19,92;
29.10.2009;15:47:25,0;28,01;30,44;28,83;0,00;21,81;21,85;20,12;19,92;
29.10.2009;15:47:25,0;28,01;30,44;28,83;0,00;21,81;21,85;20,12;19,92;
29.10.2009;15:47:25,0;28,01;30,44;28,83;0,00;21,81;21,85;20,12;19,92;
29.10.2009;15:47:25,0;28,01;30,44;28,83;0,00;21,81;21,85;20,12;19,92;
29.10.2009;15:47:25,0;28,01;30,44;28,83;0,00;21,81;21,85;20,12;19,92;
29.10.2009;15:47:26,0;28,01;30,44;28,83;0,00;21,81;21,85;20,12;19,92;
29.10.2009;15:47:26,0;27,98;30,41;28,80;0,00;21,81;21,85;20,12;19,92;
29.10.2009;15:47:26,0;28,01;30,44;28,83;0,00;21,81;21,85;20,12;19,92;
29.10.2009;15:47:26,0;28,01;30,44;28,83;0,00;21,81;21,85;20,12;19,92;
29.10.2009;15:47:26,0;28,01;30,44;28,83;0,00;21,81;21,85;20,12;19,92;
29.10.2009;15:47:26,0;28,01;30,44;28,83;0,00;21,81;21,85;20,12;19,92;
29.10.2009;15:47:26,0;28,01;30,44;28,83;0,00;21,78;21,85;20,12;19,92;
29.10.2009;15:47:26,0;28,01;30,44;28,83;0,00;21,81;21,85;20,12;19,92;
29.10.2009;15:47:27,0;28,01;30,44;28,83;0,00;21,81;21,85;20,12;19,92;
29.10.2009;15:47:27,0;28,01;30,44;28,83;0,00;21,81;21,85;20,14;19,92;
29.10.2009;15:47:27,0;28,01;30,44;28,83;0,00;21,81;21,85;20,12;19,92;
29.10.2009;15:47:27,0;28,01;30,44;28,83;0,00;21,81;21,85;20,14;19,92;
29.10.2009;15:47:27,0;28,01;30,44;28,83;0,00;21,81;21,85;20,14;19,92;
29.10.2009;15:47:27,0;28,01;30,44;28,83;0,00;21,81;21,85;20,14;19,92;
29.10.2009;15:47:27,0;28,01;30,44;28,83;0,00;21,81;21,85;20,14;19,92;
29.10.2009;15:47:27,0;28,01;30,44;28,83;0,00;21,81;21,85;20,14;19,92;
29.10.2009;15:47:27,0;28,01;30,44;28,83;0,00;21,81;21,85;20,14;19,92;
29.10.2009;15:47:27,0;28,01;30,44;28,83;0,00;21,81;21,85;20,14;19,92;
29.10.2009;15:47:27,0;28,01;30,44;28,83;0,00;21,81;21,85;20,14;19,92;
29.10.2009;15:47:27,0;28,01;30,44;28,83;0,00;21,81;21,85;20,14;19,92;
29.10.2009;15:47:28,0;28,01;30,44;28,83;0,00;21,81;21,85;20,14;19,92;
29.10.2009;15:47:28,0;28,01;30,44;28,83;0,00;21,81;21,85;20,14;19,92;
29.10.2009;15:47:28,0;28,01;30,44;28,83;0,00;21,81;21,85;20,14;19,92;
29.10.2009;15:47:28,0;28,01;30,44;28,83;0,00;21,78;21,85;20,14;19,92;
29.10.2009;15:47:28,0;28,01;30,44;28,83;0,00;21,81;21,85;20,14;19,92;
29.10.2009;15:47:28,0;28,01;30,44;28,83;0,00;21,81;21,85;20,14;19,92;
29.10.2009;15:47:28,0;28,01;30,44;28,83;0,00;21,81;21,85;20,14;19,92;
29.10.2009;15:47:28,0;28,01;30,44;28,83;0,00;21,81;21,85;20,14;19,92;
29.10.2009;15:47:29,0;28,01;30,44;28,83;0,00;21,81;21,85;20,14;19,92;
29.10.2009;15:47:29,0;28,01;30,44;28,83;0,00;21,81;21,85;20,17;19,92;
29.10.2009;15:47:29,0;28,01;30,44;28,83;0,00;21,81;21,85;20,14;19,92;
29.10.2009;15:47:29,0;28,01;30,44;28,83;0,00;21,81;21,85;20,14;19,92;
29.10.2009;15:47:29,0;28,01;30,44;28,83;0,00;21,81;21,85;20,14;19,92;
29.10.2009;15:47:29,0;28,01;30,44;28,83;0,00;21,81;21,85;20,17;19,92;
29.10.2009;15:47:29,0;28,01;30,44;28,83;0,00;21,81;21,85;20,17;19,92;
29.10.2009;15:47:29,0;28,01;30,44;28,83;0,00;21,81;21,85;20,17;19,92;
29.10.2009;15:47:29,0;28,01;30,44;28,83;0,00;21,81;21,85;20,17;19,92;
29.10.2009;15:47:29,0;28,01;30,44;28,83;0,00;21,81;21,85;20,17;19,92;
29.10.2009;15:47:29,0;28,01;30,44;28,83;0,00;21,81;21,85;20,17;19,92;
29.10.2009;15:47:29,0;28,01;30,44;28,83;0,00;21,81;21,85;20,17;19,92;
29.10.2009;15:47:30,0;28,01;30,44;28,83;0,00;21,81;21,85;20,14;19,92;
29.10.2009;15:47:30,0;28,01;30,44;28,83;0,00;21,81;21,85;20,17;19,92;
29.10.2009;15:47:30,0;28,01;30,44;28,83;0,00;21,81;21,85;20,17;19,92;
29.10.2009;15:47:30,0;28,01;30,44;28,83;0,00;21,81;21,85;20,17;19,92;
29.10.2009;15:47:30,0;28,01;30,44;28,83;0,00;21,81;21,85;20,17;19,92;
29.10.2009;15:47:30,0;28,01;30,44;28,83;0,00;21,81;21,85;20,17;19,95;
29.10.2009;15:47:30,0;28,01;30,44;28,83;0,00;21,81;21,85;20,17;19,92;
29.10.2009;15:47:30,0;28,01;30,44;28,83;0,00;21,81;21,85;20,17;19,92;
29.10.2009;15:47:31,0;28,01;30,44;28,83;0,00;21,81;21,85;20,17;19,92;
29.10.2009;15:47:31,0;28,01;30,44;28,83;0,00;21,81;21,85;20,17;19,92;
29.10.2009;15:47:31,0;28,01;30,44;28,83;0,00;21,81;21,85;20,17;19,92;
29.10.2009;15:47:31,0;28,01;30,44;28,83;0,00;21,81;21,85;20,19;19,92;
29.10.2009;15:47:31,0;28,01;30,44;28,83;0,00;21,81;21,85;20,17;19,92;
29.10.2009;15:47:31,0;28,01;30,44;28,83;0,00;21,81;21,85;20,17;19,92;
29.10.2009;15:47:31,0;28,01;30,44;28,83;0,00;21,81;21,85;20,17;19,92;
29.10.2009;15:47:31,0;28,01;30,44;28,83;0,00;21,81;21,85;20,19;19,92;
29.10.2009;15:47:31,0;28,01;30,44;28,83;0,00;21,81;21,85;20,19;19,92;
29.10.2009;15:47:31,0;28,01;30,44;28,83;0,00;21,81;21,85;20,17;19,95;
29.10.2009;15:47:31,0;28,01;30,44;28,83;0,00;21,81;21,85;20,19;19,92;
29.10.2009;15:47:31,0;28,01;30,44;28,83;0,00;21,81;21,85;20,19;19,92;
29.10.2009;15:47:32,0;28,01;30,44;28,83;0,00;21,81;21,85;20,19;19,92;
29.10.2009;15:47:32,0;28,01;30,44;28,83;0,00;21,81;21,85;20,19;19,92;
29.10.2009;15:47:32,0;28,01;30,44;28,83;0,00;21,81;21,85;20,19;19,95;
29.10.2009;15:47:32,0;28,01;30,44;28,83;0,00;21,81;21,85;20,19;19,92;
29.10.2009;15:47:32,0;28,01;30,44;28,83;0,00;21,81;21,85;20,19;19,95;
29.10.2009;15:47:32,0;28,01;30,44;28,83;0,00;21,81;21,85;20,19;19,95;
29.10.2009;15:47:32,0;28,01;30,44;28,83;0,00;21,81;21,85;20,19;19,92;
29.10.2009;15:47:32,0;28,01;30,44;28,83;0,00;21,81;21,85;20,19;19,95;
29.10.2009;15:47:33,0;28,01;30,44;28,83;0,00;21,78;21,85;20,19;19,95;
29.10.2009;15:47:33,0;28,01;30,44;28,83;0,00;21,81;21,85;20,19;19,92;
29.10.2009;15:47:33,0;28,01;30,44;28,83;0,00;21,81;21,85;20,19;19,92;
29.10.2009;15:47:33,0;28,01;30,44;28,83;0,00;21,81;21,85;20,19;19,92;
29.10.2009;15:47:33,0;28,01;30,44;28,83;0,00;21,81;21,85;20,19;19,95;
29.10.2009;15:47:33,0;28,01;30,44;28,83;0,00;21,81;21,85;20,19;19,92;
29.10.2009;15:47:33,0;28,01;30,44;28,83;0,00;21,81;21,85;20,21;19,92;
29.10.2009;15:47:33,0;28,01;30,44;28,83;0,00;21,81;21,85;20,19;19,95;
29.10.2009;15:47:33,0;28,01;30,44;28,83;0,00;21,81;21,85;20,19;19,92;
29.10.2009;15:47:33,0;28,01;30,44;28,83;0,00;21,81;21,85;20,19;19,92;
29.10.2009;15:47:33,0;28,01;30,44;28,83;0,00;21,81;21,85;20,19;19,92;
29.10.2009;15:47:33,0;28,01;30,44;28,83;0,00;21,81;21,85;20,19;19,95;
29.10.2009;15:47:34,0;28,01;30,44;28,83;0,00;21,81;21,85;20,19;19,95;
29.10.2009;15:47:34,0;28,01;30,44;28,83;0,00;21,81;21,85;20,21;19,95;
29.10.2009;15:47:34,0;28,01;30,44;28,83;0,00;21,81;21,85;20,21;19,95;
29.10.2009;15:47:34,0;28,01;30,44;28,83;0,00;21,81;21,85;20,21;19,92;
29.10.2009;15:47:34,0;28,01;30,44;28,83;0,00;21,81;21,85;20,21;19,95;
29.10.2009;15:47:34,0;28,01;30,44;28,83;0,00;21,81;21,85;20,21;19,95;
29.10.2009;15:47:34,0;28,01;30,44;28,83;0,00;21,81;21,85;20,21;19,92;
29.10.2009;15:47:34,0;28,01;30,44;28,83;0,00;21,81;21,85;20,21;19,92;
29.10.2009;15:47:35,0;28,01;30,44;28,83;0,00;21,81;21,85;20,21;19,95;
29.10.2009;15:47:35,0;28,01;30,44;28,83;0,00;21,81;21,85;20,21;19,95;
29.10.2009;15:47:35,0;28,01;30,44;28,83;0,00;21,81;21,85;20,21;19,95;
29.10.2009;15:47:35,0;27,98;30,41;28,80;0,00;21,81;21,85;20,21;19,95;
29.10.2009;15:47:35,0;28,01;30,44;28,83;0,00;21,81;21,85;20,21;19,95;
29.10.2009;15:47:35,0;28,01;30,44;28,83;0,00;21,81;21,85;20,21;19,95;
29.10.2009;15:47:35,0;28,01;30,44;28,83;0,00;21,81;21,85;20,21;19,95;
29.10.2009;15:47:35,0;28,01;30,44;28,83;0,00;21,81;21,85;20,21;19,95;
29.10.2009;15:47:35,0;28,01;30,44;28,83;0,00;21,81;21,85;20,21;19,95;
29.10.2009;15:47:35,0;28,01;30,44;28,83;0,00;21,81;21,85;20,21;19,95;
29.10.2009;15:47:35,0;28,01;30,44;28,83;0,00;21,81;21,85;20,21;19,95;
29.10.2009;15:47:35,0;28,01;30,44;28,83;0,00;21,81;21,85;20,21;19,95;
29.10.2009;15:47:36,0;28,01;30,44;28,83;0,00;21,81;21,85;20,21;19,95;
29.10.2009;15:47:36,0;27,98;30,41;28,83;0,00;21,81;21,85;20,21;19,95;
29.10.2009;15:47:36,0;28,01;30,44;28,83;0,00;21,81;21,85;20,21;19,95;
29.10.2009;15:47:36,0;28,01;30,44;28,83;0,00;21,81;21,85;20,24;19,95;
29.10.2009;15:47:36,0;28,01;30,44;28,83;0,00;21,81;21,85;20,21;19,95;
29.10.2009;15:47:36,0;28,01;30,44;28,83;0,00;21,81;21,85;20,21;19,95;
29.10.2009;15:47:36,0;28,01;30,44;28,83;0,00;21,81;21,85;20,21;19,92;
29.10.2009;15:47:36,0;28,01;30,44;28,83;0,00;21,81;21,85;20,21;19,95;
29.10.2009;15:47:37,0;28,01;30,44;28,83;0,00;21,81;21,85;20,24;19,95;
29.10.2009;15:47:37,0;28,01;30,44;28,83;0,00;21,81;21,85;20,24;19,95;
29.10.2009;15:47:37,0;28,01;30,44;28,83;0,00;21,81;21,85;20,21;19,95;
29.10.2009;15:47:37,0;28,01;30,44;28,83;0,00;21,81;21,85;20,24;19,95;
29.10.2009;15:47:37,0;28,01;30,44;28,83;0,00;21,81;21,85;20,24;19,95;
29.10.2009;15:47:37,0;28,01;30,44;28,83;0,00;21,81;21,85;20,24;19,95;
29.10.2009;15:47:37,0;28,01;30,44;28,83;0,00;21,81;21,85;20,24;19,95;
29.10.2009;15:47:37,0;28,01;30,44;28,83;0,00;21,81;21,85;20,24;19,95;
29.10.2009;15:47:37,0;28,01;30,44;28,83;0,00;21,81;21,85;20,24;19,95;
29.10.2009;15:47:37,0;28,01;30,44;28,83;0,00;21,81;21,85;20,24;19,95;
29.10.2009;15:47:37,0;28,01;30,44;28,83;0,00;21,78;21,85;20,24;19,95;
29.10.2009;15:47:37,0;28,01;30,44;28,83;0,00;21,81;21,85;20,24;19,95;
29.10.2009;15:47:38,0;28,01;30,44;28,83;0,00;21,81;21,85;20,24;19,95;
29.10.2009;15:47:38,0;28,01;30,44;28,83;0,00;21,81;21,85;20,24;19,95;
29.10.2009;15:47:38,0;28,01;30,44;28,83;0,00;21,81;21,85;20,24;19,95;
29.10.2009;15:47:38,0;28,01;30,44;28,83;0,00;21,81;21,85;20,24;19,95;
29.10.2009;15:47:38,0;28,01;30,44;28,83;0,00;21,81;21,85;20,24;19,95;
29.10.2009;15:47:38,0;28,01;30,44;28,83;0,00;21,81;21,85;20,24;19,95;
29.10.2009;15:47:38,0;28,01;30,44;28,83;0,00;21,81;21,85;20,24;19,95;
29.10.2009;15:47:38,0;28,01;30,44;28,83;0,00;21,81;21,85;20,24;19,95;
29.10.2009;15:47:39,0;28,01;30,44;28,83;0,00;21,81;21,85;20,24;19,95;
29.10.2009;15:47:39,0;28,01;30,44;28,83;0,00;21,81;21,85;20,24;19,95;
29.10.2009;15:47:39,0;28,01;30,44;28,83;0,00;21,78;21,85;20,24;19,95;
29.10.2009;15:47:39,0;28,01;30,44;28,83;0,00;21,81;21,85;20,26;19,95;
29.10.2009;15:47:39,0;28,01;30,44;28,83;0,00;21,81;21,85;20,24;19,95;
29.10.2009;15:47:39,0;28,01;30,44;28,83;0,00;21,81;21,85;20,24;19,95;
29.10.2009;15:47:39,0;28,01;30,44;28,83;0,00;21,81;21,85;20,26;19,95;
29.10.2009;15:47:39,0;28,01;30,44;28,83;0,00;21,81;21,85;20,24;19,95;
29.10.2009;15:47:39,0;28,01;30,44;28,83;0,00;21,81;21,85;20,26;19,95;
29.10.2009;15:47:39,0;28,01;30,44;28,83;0,00;21,81;21,85;20,26;19,95;
29.10.2009;15:47:39,0;28,01;30,44;28,83;0,00;21,81;21,85;20,26;19,95;
29.10.2009;15:47:39,0;28,01;30,44;28,83;0,00;21,81;21,85;20,26;19,95;
29.10.2009;15:47:40,0;28,01;30,44;28,83;0,00;21,81;21,85;20,26;19,95;
29.10.2009;15:47:40,0;28,01;30,44;28,83;0,00;21,81;21,85;20,26;19,95;
29.10.2009;15:47:40,0;28,01;30,44;28,83;0,00;21,81;21,85;20,26;19,95;
29.10.2009;15:47:40,0;28,01;30,44;28,83;0,00;21,81;21,85;20,26;19,95;
29.10.2009;15:47:40,0;28,01;30,44;28,83;0,00;21,81;21,85;20,26;19,95;
29.10.2009;15:47:40,0;28,01;30,44;28,83;0,00;21,81;21,85;20,26;19,95;
29.10.2009;15:47:40,0;28,01;30,44;28,83;0,00;21,81;21,85;20,26;19,95;
29.10.2009;15:47:40,0;28,01;30,44;28,83;0,00;21,81;21,85;20,26;19,95;
29.10.2009;15:47:41,0;28,01;30,44;28,83;0,00;21,81;21,85;20,26;19,95;
29.10.2009;15:47:41,0;28,01;30,44;28,83;0,00;21,81;21,85;20,26;19,95;
29.10.2009;15:47:41,0;28,01;30,44;28,83;0,00;21,81;21,85;20,26;19,95;
29.10.2009;15:47:41,0;28,01;30,44;28,83;0,00;21,81;21,85;20,26;19,95;
29.10.2009;15:47:41,0;28,01;30,44;28,83;0,00;21,81;21,85;20,26;19,95;
29.10.2009;15:47:41,0;28,01;30,44;28,83;0,00;21,81;21,85;20,26;19,95;
29.10.2009;15:47:41,0;28,01;30,44;28,83;0,00;21,81;21,85;20,29;19,95;
29.10.2009;15:47:41,0;28,01;30,44;28,83;0,00;21,81;21,85;20,26;19,95;
29.10.2009;15:47:41,0;28,01;30,44;28,83;0,00;21,81;21,85;20,26;19,95;
29.10.2009;15:47:41,0;28,01;30,44;28,83;0,00;21,81;21,85;20,26;19,95;
29.10.2009;15:47:41,0;28,01;30,44;28,83;0,00;21,81;21,85;20,29;19,95;
29.10.2009;15:47:41,0;28,01;30,44;28,83;0,00;21,81;21,85;20,26;19,95;
29.10.2009;15:47:42,0;28,01;30,44;28,83;0,00;21,81;21,85;20,29;19,95;
29.10.2009;15:47:42,0;28,01;30,44;28,83;0,00;21,81;21,85;20,26;19,95;
29.10.2009;15:47:42,0;28,01;30,44;28,83;0,00;21,81;21,85;20,26;19,95;
29.10.2009;15:47:42,0;28,01;30,44;28,83;0,00;21,81;21,85;20,29;19,95;
29.10.2009;15:47:42,0;28,01;30,44;28,83;0,00;21,81;21,85;20,29;19,95;
29.10.2009;15:47:42,0;28,01;30,44;28,83;0,00;21,81;21,85;20,29;19,95;
29.10.2009;15:47:42,0;28,01;30,44;28,83;0,00;21,81;21,85;20,29;19,95;
29.10.2009;15:47:42,0;28,01;30,44;28,83;0,00;21,81;21,85;20,29;19,95;
29.10.2009;15:47:43,0;28,01;30,44;28,83;0,00;21,81;21,85;20,29;19,95;
29.10.2009;15:47:43,0;28,01;30,44;28,83;0,00;21,81;21,85;20,29;19,95;
29.10.2009;15:47:43,0;28,01;30,44;28,83;0,00;21,81;21,85;20,29;19,95;
29.10.2009;15:47:43,0;28,01;30,44;28,83;0,00;21,81;21,85;20,29;19,95;
29.10.2009;15:47:43,0;28,01;30,44;28,83;0,00;21,81;21,85;20,29;19,95;
29.10.2009;15:47:43,0;28,01;30,44;28,83;0,00;21,81;21,85;20,29;19,95;
29.10.2009;15:47:43,0;28,01;30,44;28,83;0,00;21,81;21,85;20,29;19,95;
29.10.2009;15:47:43,0;28,01;30,44;28,83;0,00;21,81;21,85;20,29;19,95;
29.10.2009;15:47:43,0;28,01;30,44;28,83;0,00;21,81;21,85;20,29;19,95;
29.10.2009;15:47:43,0;28,01;30,44;28,83;0,00;21,81;21,85;20,29;19,95;
29.10.2009;15:47:43,0;28,01;30,44;28,83;0,00;21,81;21,85;20,29;19,95;
29.10.2009;15:47:43,0;28,01;30,44;28,83;0,00;21,81;21,85;20,29;19,95;
29.10.2009;15:47:44,0;28,01;30,44;28,83;0,00;21,81;21,85;20,29;19,95;
29.10.2009;15:47:44,0;28,01;30,44;28,83;0,00;21,81;21,85;20,29;19,95;
29.10.2009;15:47:44,0;28,01;30,44;28,83;0,00;21,81;21,85;20,29;19,95;
29.10.2009;15:47:44,0;28,01;30,44;28,83;0,00;21,81;21,85;20,29;19,95;
29.10.2009;15:47:44,0;28,01;30,44;28,83;0,00;21,81;21,85;20,29;19,95;
29.10.2009;15:47:44,0;28,01;30,44;28,83;0,00;21,81;21,85;20,29;19,95;
29.10.2009;15:47:44,0;28,01;30,44;28,83;0,00;21,81;21,85;20,29;19,95;
29.10.2009;15:47:44,0;28,01;30,44;28,83;0,00;21,81;21,85;20,29;19,95;
29.10.2009;15:47:45,0;28,01;30,44;28,83;0,00;21,81;21,85;20,29;19,95;
29.10.2009;15:47:45,0;28,01;30,44;28,83;0,00;21,81;21,85;20,29;19,95;
29.10.2009;15:47:45,0;28,01;30,44;28,83;0,00;21,81;21,85;20,31;19,95;
29.10.2009;15:47:45,0;28,01;30,44;28,83;0,00;21,81;21,85;20,31;19,95;
29.10.2009;15:47:45,0;28,01;30,44;28,83;0,00;21,81;21,85;20,31;19,95;
29.10.2009;15:47:45,0;28,01;30,44;28,83;0,00;21,81;21,85;20,31;19,95;
29.10.2009;15:47:45,0;28,01;30,44;28,83;0,00;21,81;21,85;20,31;19,95;
29.10.2009;15:47:45,0;28,01;30,44;28,83;0,00;21,81;21,85;20,31;19,95;
29.10.2009;15:47:45,0;28,01;30,44;28,83;0,00;21,81;21,85;20,31;19,95;
29.10.2009;15:47:45,0;28,01;30,44;28,83;0,00;21,81;21,85;20,31;19,97;
29.10.2009;15:47:45,0;28,01;30,44;28,83;0,00;21,81;21,85;20,31;19,95;
29.10.2009;15:47:45,0;28,01;30,44;28,83;0,00;21,81;21,85;20,29;19,95;
29.10.2009;15:47:46,0;28,01;30,44;28,83;0,00;21,81;21,85;20,31;19,97;
29.10.2009;15:47:46,0;28,01;30,44;28,83;0,00;21,81;21,85;20,31;19,95;
29.10.2009;15:47:46,0;28,01;30,44;28,83;0,00;21,81;21,85;20,31;19,95;
29.10.2009;15:47:46,0;28,01;30,44;28,83;0,00;21,81;21,85;20,31;19,95;
29.10.2009;15:47:46,0;28,01;30,44;28,83;0,00;21,81;21,85;20,31;19,97;
29.10.2009;15:47:46,0;28,01;30,44;28,83;0,00;21,81;21,85;20,31;19,95;
29.10.2009;15:47:46,0;28,01;30,44;28,83;0,00;21,81;21,85;20,31;19,97;
29.10.2009;15:47:46,0;28,01;30,44;28,83;0,00;21,81;21,85;20,31;19,95;
29.10.2009;15:47:47,0;28,01;30,44;28,83;0,00;21,81;21,85;20,31;19,97;
29.10.2009;15:47:47,0;28,01;30,44;28,83;0,00;21,81;21,85;20,31;19,95;
29.10.2009;15:47:47,0;28,01;30,44;28,83;0,00;21,81;21,85;20,31;19,97;
29.10.2009;15:47:47,0;28,01;30,44;28,83;0,00;21,81;21,85;20,31;19,95;
29.10.2009;15:47:47,0;28,01;30,44;28,83;0,00;21,81;21,85;20,31;19,95;
29.10.2009;15:47:47,0;28,01;30,44;28,83;0,00;21,81;21,85;20,31;19,97;
29.10.2009;15:47:47,0;28,01;30,44;28,83;0,00;21,81;21,85;20,31;19,97;
29.10.2009;15:47:47,0;28,01;30,44;28,83;0,00;21,81;21,85;20,31;19,95;
29.10.2009;15:47:47,0;28,01;30,44;28,83;0,00;21,81;21,85;20,31;19,97;
29.10.2009;15:47:47,0;28,01;30,44;28,83;0,00;21,81;21,85;20,31;19,97;
29.10.2009;15:47:47,0;28,01;30,44;28,83;0,00;21,81;21,85;20,31;19,95;
29.10.2009;15:47:47,0;28,01;30,44;28,83;0,00;21,81;21,85;20,31;19,95;
29.10.2009;15:47:48,0;28,01;30,44;28,83;0,00;21,81;21,85;20,31;19,95;
29.10.2009;15:47:48,0;28,01;30,44;28,83;0,00;21,81;21,85;20,33;19,95;
29.10.2009;15:47:48,0;28,01;30,44;28,83;0,00;21,81;21,85;20,31;19,97;
29.10.2009;15:47:48,0;28,01;30,44;28,83;0,00;21,81;21,85;20,31;19,95;
29.10.2009;15:47:48,0;28,01;30,44;28,83;0,00;21,81;21,85;20,33;19,95;
29.10.2009;15:47:48,0;28,01;30,44;28,83;0,00;21,81;21,85;20,31;19,97;
29.10.2009;15:47:48,0;28,01;30,44;28,83;0,00;21,81;21,85;20,33;19,97;
29.10.2009;15:47:48,0;28,01;30,44;28,83;0,00;21,81;21,85;20,31;19,95;
29.10.2009;15:47:49,0;28,01;30,44;28,83;0,00;21,81;21,85;20,33;19,95;
29.10.2009;15:47:49,0;28,01;30,44;28,83;0,00;21,81;21,85;20,31;19,97;
29.10.2009;15:47:49,0;28,01;30,44;28,83;0,00;21,81;21,85;20,33;19,95;
29.10.2009;15:47:49,0;28,01;30,44;28,83;0,00;21,81;21,85;20,31;19,97;
29.10.2009;15:47:49,0;28,01;30,44;28,83;0,00;21,81;21,85;20,33;19,97;
29.10.2009;15:47:49,0;28,01;30,44;28,83;0,00;21,81;21,85;20,33;19,97;
29.10.2009;15:47:49,0;28,01;30,44;28,83;0,00;21,81;21,85;20,33;19,97;
29.10.2009;15:47:49,0;28,01;30,44;28,83;0,00;21,81;21,85;20,33;19,97;
29.10.2009;15:47:49,0;28,01;30,44;28,83;0,00;21,81;21,85;20,33;19,97;
29.10.2009;15:47:49,0;28,01;30,44;28,83;0,00;21,81;21,85;20,33;19,95;
29.10.2009;15:47:49,0;28,01;30,44;28,83;0,00;21,81;21,85;20,33;19,95;
29.10.2009;15:47:49,0;28,01;30,44;28,83;0,00;21,81;21,85;20,33;19,95;
29.10.2009;15:47:50,0;28,01;30,44;28,83;0,00;21,81;21,85;20,33;19,97;
29.10.2009;15:47:50,0;28,01;30,44;28,83;0,00;21,81;21,85;20,33;19,95;
29.10.2009;15:47:50,0;28,01;30,44;28,83;0,00;21,81;21,85;20,33;19,97;
29.10.2009;15:47:50,0;28,01;30,44;28,83;0,00;21,81;21,85;20,33;19,97;
29.10.2009;15:47:50,0;28,01;30,44;28,83;0,00;21,81;21,85;20,33;19,97;
29.10.2009;15:47:50,0;28,01;30,44;28,83;0,00;21,81;21,85;20,33;19,97;
29.10.2009;15:47:50,0;28,01;30,44;28,83;0,00;21,81;21,85;20,33;19,97;
29.10.2009;15:47:50,0;28,01;30,44;28,83;0,00;21,81;21,85;20,33;19,97;
29.10.2009;15:47:51,0;28,01;30,44;28,83;0,00;21,81;21,85;20,33;19,95;
29.10.2009;15:47:51,0;28,01;30,44;28,83;0,00;21,81;21,85;20,33;19,97;
29.10.2009;15:47:51,0;28,01;30,44;28,83;0,00;21,81;21,85;20,33;19,97;
29.10.2009;15:47:51,0;28,01;30,44;28,83;0,00;21,81;21,85;20,33;19,97;
29.10.2009;15:47:51,0;28,01;30,44;28,83;0,00;21,81;21,85;20,33;19,95;
29.10.2009;15:47:51,0;28,01;30,44;28,83;0,00;21,81;21,85;20,33;19,97;
29.10.2009;15:47:51,0;28,01;30,44;28,83;0,00;21,81;21,85;20,33;19,95;
29.10.2009;15:47:51,0;28,01;30,44;28,83;0,00;21,81;21,85;20,33;19,97;
29.10.2009;15:47:51,0;28,01;30,44;28,83;0,00;21,81;21,85;20,33;19,97;
29.10.2009;15:47:51,0;28,01;30,44;28,83;0,00;21,81;21,85;20,33;19,97;
29.10.2009;15:47:51,0;28,01;30,44;28,83;0,00;21,81;21,85;20,33;19,97;
29.10.2009;15:47:51,0;28,01;30,44;28,83;0,00;21,81;21,85;20,33;19,97;
29.10.2009;15:47:52,0;28,01;30,44;28,83;0,00;21,81;21,85;20,33;19,97;
29.10.2009;15:47:52,0;28,01;30,44;28,83;0,00;21,81;21,85;20,33;19,97;
29.10.2009;15:47:52,0;28,01;30,44;28,83;0,00;21,81;21,85;20,33;19,97;
29.10.2009;15:47:52,0;28,01;30,44;28,83;0,00;21,81;21,85;20,33;19,97;
29.10.2009;15:47:52,0;28,01;30,44;28,83;0,00;21,81;21,85;20,33;19,97;
29.10.2009;15:47:52,0;28,01;30,44;28,83;0,00;21,81;21,85;20,33;19,97;
29.10.2009;15:47:52,0;28,01;30,44;28,83;0,00;21,81;21,85;20,33;19,97;
29.10.2009;15:47:52,0;28,01;30,44;28,83;0,00;21,81;21,85;20,36;19,97;
29.10.2009;15:47:53,0;28,01;30,44;28,83;0,00;21,81;21,85;20,36;19,95;
29.10.2009;15:47:53,0;28,01;30,44;28,83;0,00;21,81;21,85;20,36;19,97;
29.10.2009;15:47:53,0;28,01;30,44;28,83;0,00;21,81;21,85;20,33;19,97;
29.10.2009;15:47:53,0;28,01;30,44;28,83;0,00;21,81;21,85;20,33;19,97;
29.10.2009;15:47:53,0;28,01;30,44;28,83;0,00;21,81;21,85;20,36;19,97;
29.10.2009;15:47:53,0;28,01;30,44;28,83;0,00;21,81;21,85;20,36;19,97;
29.10.2009;15:47:53,0;28,01;30,44;28,83;0,00;21,81;21,85;20,36;19,97;
29.10.2009;15:47:53,0;28,01;30,44;28,83;0,00;21,81;21,85;20,36;19,97;
29.10.2009;15:47:53,0;28,01;30,44;28,83;0,00;21,81;21,85;20,36;19,97;
29.10.2009;15:47:53,0;28,01;30,44;28,83;0,00;21,81;21,85;20,36;19,97;
29.10.2009;15:47:53,0;28,01;30,44;28,83;0,00;21,81;21,85;20,36;19,97;
29.10.2009;15:47:53,0;28,01;30,44;28,83;0,00;21,81;21,85;20,36;19,97;
29.10.2009;15:47:54,0;28,01;30,44;28,83;0,00;21,81;21,85;20,36;19,97;
29.10.2009;15:47:54,0;28,01;30,44;28,83;0,00;21,81;21,85;20,36;19,97;
29.10.2009;15:47:54,0;28,01;30,44;28,83;0,00;21,81;21,85;20,36;19,97;
29.10.2009;15:47:54,0;28,01;30,44;28,83;0,00;21,81;21,85;20,36;19,97;
29.10.2009;15:47:54,0;28,01;30,44;28,83;0,00;21,81;21,85;20,36;19,97;
29.10.2009;15:47:54,0;28,01;30,44;28,83;0,00;21,81;21,85;20,36;19,97;
29.10.2009;15:47:54,0;28,01;30,44;28,83;0,00;21,81;21,85;20,36;19,97;
29.10.2009;15:47:54,0;28,01;30,44;28,83;0,00;21,81;21,85;20,36;19,97;
29.10.2009;15:47:55,0;28,01;30,44;28,83;0,00;21,81;21,85;20,36;19,97;
29.10.2009;15:47:55,0;28,01;30,44;28,83;0,00;21,81;21,85;20,36;19,97;
29.10.2009;15:47:55,0;28,01;30,44;28,83;0,00;21,81;21,85;20,36;19,97;
29.10.2009;15:47:55,0;28,01;30,44;28,83;0,00;21,81;21,85;20,36;19,97;
29.10.2009;15:47:55,0;28,01;30,44;28,83;0,00;21,81;21,85;20,36;19,97;
29.10.2009;15:47:55,0;28,01;30,44;28,83;0,00;21,81;21,85;20,36;19,97;
29.10.2009;15:47:55,0;28,01;30,44;28,83;0,00;21,81;21,85;20,36;19,97;
29.10.2009;15:47:55,0;28,01;30,44;28,83;0,00;21,81;21,85;20,36;19,97;
29.10.2009;15:47:55,0;28,01;30,44;28,83;0,00;21,81;21,85;20,36;19,97;
29.10.2009;15:47:55,0;28,01;30,44;28,83;0,00;21,81;21,85;20,36;19,97;
29.10.2009;15:47:55,0;28,01;30,44;28,83;0,00;21,81;21,85;20,36;19,97;
29.10.2009;15:47:55,0;28,01;30,44;28,83;0,00;21,81;21,85;20,36;19,97;
29.10.2009;15:47:56,0;28,01;30,44;28,83;0,00;21,81;21,85;20,36;19,97;
29.10.2009;15:47:56,0;28,01;30,44;28,83;0,00;21,81;21,85;20,36;19,97;
29.10.2009;15:47:56,0;28,01;30,44;28,83;0,00;21,81;21,85;20,36;19,97;
29.10.2009;15:47:56,0;28,01;30,44;28,83;0,00;21,81;21,88;20,36;19,97;
29.10.2009;15:47:56,0;28,01;30,44;28,83;0,00;21,81;21,85;20,36;19,97;
29.10.2009;15:47:56,0;28,01;30,44;28,83;0,00;21,81;21,85;20,36;19,97;
29.10.2009;15:47:56,0;28,01;30,44;28,83;0,00;21,81;21,85;20,36;19,97;
29.10.2009;15:47:56,0;28,01;30,44;28,83;0,00;21,81;21,85;20,36;19,97;
29.10.2009;15:47:57,0;28,01;30,44;28,83;0,00;21,81;21,85;20,36;19,97;
29.10.2009;15:47:57,0;28,01;30,44;28,83;0,00;21,81;21,85;20,36;19,97;
29.10.2009;15:47:57,0;28,01;30,44;28,83;0,00;21,81;21,85;20,38;19,97;
29.10.2009;15:47:57,0;28,01;30,44;28,83;0,00;21,81;21,85;20,38;19,97;
29.10.2009;15:47:57,0;28,01;30,44;28,83;0,00;21,81;21,85;20,38;19,97;
29.10.2009;15:47:57,0;28,01;30,44;28,83;0,00;21,81;21,85;20,38;19,97;
29.10.2009;15:47:57,0;28,01;30,44;28,83;0,00;21,81;21,85;20,38;19,97;
29.10.2009;15:47:57,0;28,01;30,44;28,83;0,00;21,81;21,85;20,38;19,97;
29.10.2009;15:47:57,0;28,01;30,44;28,83;0,00;21,81;21,85;20,38;19,97;
29.10.2009;15:47:57,0;28,01;30,44;28,83;0,00;21,81;21,85;20,36;19,97;
29.10.2009;15:47:57,0;28,01;30,44;28,83;0,00;21,81;21,85;20,36;19,97;
29.10.2009;15:47:57,0;28,01;30,44;28,83;0,00;21,81;21,85;20,38;19,97;
29.10.2009;15:47:58,0;28,01;30,44;28,83;0,00;21,81;21,85;20,38;19,97;
29.10.2009;15:47:58,0;28,01;30,44;28,83;0,00;21,81;21,85;20,36;19,97;
29.10.2009;15:47:58,0;28,01;30,44;28,83;0,00;21,81;21,85;20,38;19,97;
29.10.2009;15:47:58,0;28,01;30,44;28,83;0,00;21,81;21,85;20,38;19,97;
29.10.2009;15:47:58,0;28,01;30,44;28,83;0,00;21,81;21,85;20,38;19,97;
29.10.2009;15:47:58,0;28,01;30,44;28,83;0,00;21,81;21,85;20,38;19,97;
29.10.2009;15:47:58,0;28,01;30,44;28,83;0,00;21,81;21,85;20,38;19,97;
29.10.2009;15:47:58,0;28,01;30,44;28,83;0,00;21,81;21,85;20,38;19,97;
29.10.2009;15:47:59,0;28,01;30,44;28,83;0,00;21,81;21,85;20,38;19,97;
29.10.2009;15:47:59,0;28,01;30,44;28,83;0,00;21,81;21,85;20,38;19,97;
29.10.2009;15:47:59,0;28,01;30,44;28,83;0,00;21,81;21,85;20,38;19,97;
29.10.2009;15:47:59,0;28,01;30,44;28,83;0,00;21,81;21,85;20,38;19,97;
29.10.2009;15:47:59,0;28,01;30,44;28,83;0,00;21,81;21,85;20,38;19,97;
29.10.2009;15:47:59,0;28,01;30,44;28,83;0,00;21,81;21,85;20,38;19,97;
29.10.2009;15:47:59,0;28,01;30,44;28,83;0,00;21,81;21,85;20,38;19,97;
29.10.2009;15:47:59,0;28,01;30,44;28,83;0,00;21,81;21,85;20,38;19,97;
29.10.2009;15:47:59,0;28,01;30,44;28,83;0,00;21,81;21,85;20,38;19,97;
29.10.2009;15:47:59,0;28,01;30,44;28,83;0,00;21,81;21,85;20,38;19,97;
29.10.2009;15:47:59,0;28,01;30,44;28,83;0,00;21,81;21,85;20,38;19,97;
29.10.2009;15:47:59,0;28,01;30,44;28,83;0,00;21,81;21,85;20,38;19,97;
29.10.2009;15:48:00,0;28,01;30,44;28,83;0,00;21,81;21,85;20,38;19,97;
29.10.2009;15:48:00,0;28,01;30,44;28,83;0,00;21,81;21,85;20,38;19,97;
29.10.2009;15:48:00,0;28,01;30,44;28,83;0,00;21,81;21,85;20,38;19,97;
29.10.2009;15:48:00,0;28,01;30,44;28,83;0,00;21,81;21,85;20,38;19,97;
29.10.2009;15:48:00,0;28,01;30,44;28,83;0,00;21,81;21,85;20,38;19,99;
29.10.2009;15:48:00,0;28,01;30,44;28,83;0,00;21,81;21,85;20,38;19,97;
29.10.2009;15:48:00,0;28,01;30,44;28,83;0,00;21,81;21,85;20,38;19,97;
29.10.2009;15:48:00,0;28,01;30,44;28,83;0,00;21,81;21,85;20,38;19,97;
29.10.2009;15:48:01,0;28,01;30,44;28,83;0,00;21,81;21,85;20,38;19,97;
29.10.2009;15:48:01,0;28,01;30,44;28,83;0,00;21,81;21,85;20,38;19,97;
29.10.2009;15:48:01,0;28,01;30,44;28,83;0,00;21,81;21,85;20,38;19,97;
29.10.2009;15:48:01,0;27,95;30,37;28,73;0,00;21,81;21,85;20,38;19,97;
29.10.2009;15:48:01,0;28,01;30,44;28,83;0,00;21,81;21,85;20,38;19,97;
29.10.2009;15:48:01,0;28,01;30,44;28,83;0,00;21,81;21,85;20,38;19,97;
29.10.2009;15:48:01,0;28,01;30,44;28,83;0,00;21,81;21,85;20,38;19,97;
29.10.2009;15:48:01,0;28,01;30,44;28,83;0,00;21,81;21,85;20,38;19,97;
29.10.2009;15:48:01,0;28,01;30,44;28,83;0,00;21,81;21,85;20,38;19,97;
29.10.2009;15:48:01,0;28,01;30,44;28,83;0,00;21,81;21,85;20,38;19,97;
29.10.2009;15:48:01,0;28,01;30,44;28,83;0,00;21,81;21,85;20,38;19,97;
29.10.2009;15:48:01,0;28,01;30,44;28,83;0,00;21,81;21,85;20,38;19,97;
29.10.2009;15:48:02,0;28,01;30,44;28,83;0,00;21,81;21,85;20,38;19,97;
29.10.2009;15:48:02,0;27,48;29,83;28,27;0,00;21,81;21,85;20,38;19,97;
29.10.2009;15:48:02,0;28,01;30,44;28,83;0,00;21,81;21,85;20,38;19,97;
29.10.2009;15:48:02,0;28,01;30,44;28,83;0,00;21,81;21,85;20,38;19,97;
29.10.2009;15:48:02,0;28,01;30,44;28,83;0,00;21,81;21,85;20,38;19,97;
29.10.2009;15:48:02,0;28,01;30,44;28,83;0,00;21,81;21,85;20,38;19,97;
29.10.2009;15:48:02,0;28,01;30,44;28,83;0,00;21,81;21,85;20,41;19,97;
29.10.2009;15:48:02,0;28,01;30,44;28,83;0,00;21,81;21,85;20,41;19,97;
29.10.2009;15:48:03,0;28,01;30,44;28,83;0,00;21,81;21,85;20,41;19,97;
29.10.2009;15:48:03,0;28,01;30,44;28,83;0,00;21,81;21,85;20,41;19,97;
29.10.2009;15:48:03,0;28,01;30,44;28,83;0,00;21,81;21,85;20,38;19,97;
29.10.2009;15:48:03,0;27,91;30,33;28,73;0,00;21,81;21,85;20,38;19,97;
29.10.2009;15:48:03,0;28,01;30,44;28,83;0,00;21,81;21,85;20,38;19,97;
29.10.2009;15:48:03,0;28,01;30,44;28,83;0,00;21,81;21,85;20,41;19,97;
29.10.2009;15:48:03,0;28,01;30,44;28,83;0,00;21,81;21,85;20,41;19,99;
29.10.2009;15:48:03,0;28,01;30,44;28,83;0,00;21,81;21,85;20,41;19,97;
29.10.2009;15:48:03,0;28,01;30,44;28,83;0,00;21,81;21,85;20,41;19,97;
29.10.2009;15:48:03,0;28,01;30,44;28,83;0,00;21,81;21,85;20,41;19,97;
29.10.2009;15:48:03,0;28,01;30,44;28,83;0,00;21,81;21,85;20,41;19,97;
29.10.2009;15:48:03,0;28,01;30,44;28,83;0,00;21,81;21,85;20,41;19,97;
29.10.2009;15:48:04,0;28,01;30,44;28,83;0,00;21,81;21,85;20,41;19,97;
29.10.2009;15:48:04,0;28,01;30,44;28,83;0,00;21,81;21,85;20,41;19,97;
29.10.2009;15:48:04,0;27,98;30,41;28,80;0,00;21,81;21,85;20,41;19,97;
29.10.2009;15:48:04,0;28,01;30,44;28,83;0,00;21,81;21,85;20,41;19,99;
29.10.2009;15:48:04,0;28,01;30,44;28,83;0,00;21,81;21,85;20,41;19,97;
29.10.2009;15:48:04,0;28,01;30,44;28,83;0,00;21,81;21,85;20,41;19,99;
29.10.2009;15:48:04,0;28,01;30,44;28,83;0,00;21,81;21,85;20,41;19,99;
29.10.2009;15:48:04,0;28,01;30,44;28,83;0,00;21,81;21,85;20,41;19,99;
29.10.2009;15:48:05,0;28,01;30,44;28,83;0,00;21,81;21,85;20,41;19,97;
29.10.2009;15:48:05,0;28,01;30,44;28,83;0,00;21,81;21,85;20,41;19,99;
29.10.2009;15:48:05,0;28,01;30,44;28,83;0,00;21,81;21,85;20,41;19,97;
29.10.2009;15:48:05,0;27,70;30,08;28,50;0,00;21,81;21,85;20,41;19,97;
29.10.2009;15:48:05,0;28,01;30,44;28,83;0,00;21,81;21,85;20,41;19,97;
29.10.2009;15:48:05,0;28,01;30,44;28,83;0,00;21,81;21,85;20,41;19,97;
29.10.2009;15:48:05,0;28,01;30,44;28,83;0,00;21,81;21,85;20,41;19,97;
29.10.2009;15:48:05,0;28,01;30,44;28,83;0,00;21,81;21,85;20,41;19,97;
29.10.2009;15:48:05,0;28,01;30,44;28,83;0,00;21,81;21,85;20,41;19,97;
29.10.2009;15:48:05,0;28,01;30,44;28,83;0,00;21,81;21,85;20,41;19,99;
29.10.2009;15:48:05,0;28,01;30,44;28,83;0,00;21,81;21,85;20,41;19,99;
29.10.2009;15:48:05,0;28,01;30,44;28,83;0,00;21,81;21,85;20,41;19,97;
29.10.2009;15:48:06,0;28,01;30,44;28,83;0,00;21,81;21,85;20,41;19,99;
29.10.2009;15:48:06,0;28,01;30,44;28,83;0,00;21,81;21,85;20,41;19,99;
29.10.2009;15:48:06,0;28,01;30,44;28,83;0,00;21,81;21,85;20,41;19,97;
29.10.2009;15:48:06,0;28,01;30,44;28,83;0,00;21,81;21,85;20,41;19,97;
29.10.2009;15:48:06,0;28,01;30,44;28,83;0,00;21,81;21,85;20,41;19,99;
29.10.2009;15:48:06,0;28,01;30,44;28,83;0,00;21,81;21,85;20,41;19,97;
29.10.2009;15:48:06,0;28,01;30,44;28,83;0,00;21,81;21,85;20,41;19,99;
29.10.2009;15:48:06,0;28,01;30,44;28,83;0,00;21,81;21,85;20,41;19,97;
29.10.2009;15:48:07,0;28,01;30,44;28,83;0,00;21,81;21,85;20,41;19,99;
29.10.2009;15:48:07,0;28,01;30,44;28,83;0,00;21,81;21,85;20,41;19,99;
29.10.2009;15:48:07,0;28,01;30,44;28,83;0,00;21,81;21,85;20,41;19,99;
29.10.2009;15:48:07,0;27,98;30,44;28,83;0,00;21,81;21,85;20,41;19,97;
29.10.2009;15:48:07,0;28,01;30,44;28,83;0,00;21,81;21,85;20,41;19,99;
29.10.2009;15:48:07,0;28,01;30,44;28,83;0,00;21,81;21,85;20,43;19,97;
29.10.2009;15:48:07,0;28,01;30,44;28,83;0,00;21,81;21,85;20,41;19,97;
29.10.2009;15:48:07,0;28,01;30,44;28,83;0,00;21,81;21,85;20,41;19,99;
29.10.2009;15:48:07,0;28,01;30,44;28,83;0,00;21,81;21,85;20,41;19,99;
29.10.2009;15:48:07,0;28,01;30,44;28,83;0,00;21,81;21,85;20,41;19,99;
29.10.2009;15:48:07,0;28,01;30,44;28,83;0,00;21,81;21,85;20,41;19,99;
29.10.2009;15:48:07,0;28,01;30,44;28,83;0,00;21,81;21,85;20,43;19,97;
29.10.2009;15:48:08,0;28,01;30,44;28,83;0,00;21,81;21,85;20,43;19,97;
29.10.2009;15:48:08,0;28,01;30,44;28,83;0,00;21,81;21,85;20,41;19,99;
29.10.2009;15:48:08,0;28,01;30,44;28,83;0,00;21,81;21,85;20,41;19,99;
29.10.2009;15:48:08,0;28,01;30,44;28,83;0,00;21,81;21,85;20,41;19,99;
29.10.2009;15:48:08,0;28,01;30,44;28,83;0,00;21,81;21,85;20,41;19,99;
29.10.2009;15:48:08,0;28,01;30,44;28,83;0,00;21,81;21,85;20,43;19,99;
29.10.2009;15:48:08,0;28,01;30,44;28,83;0,00;21,81;21,85;20,43;19,97;
29.10.2009;15:48:08,0;28,01;30,44;28,83;0,00;21,81;21,85;20,43;19,99;
29.10.2009;15:48:09,0;28,01;30,44;28,83;0,00;21,81;21,85;20,41;19,99;
29.10.2009;15:48:09,0;28,01;30,44;28,83;0,00;21,81;21,85;20,43;19,99;
29.10.2009;15:48:09,0;28,01;30,44;28,83;0,00;21,81;21,85;20,43;19,99;
29.10.2009;15:48:09,0;28,01;30,44;28,83;0,00;21,81;21,85;20,41;19,99;
29.10.2009;15:48:09,0;28,01;30,44;28,83;0,00;21,81;21,85;20,41;19,99;
29.10.2009;15:48:09,0;28,01;30,44;28,83;0,00;21,81;21,85;20,41;19,99;
29.10.2009;15:48:09,0;28,01;30,44;28,83;0,00;21,81;21,85;20,43;19,99;
29.10.2009;15:48:09,0;28,01;30,44;28,83;0,00;21,81;21,85;20,41;19,99;
29.10.2009;15:48:09,0;28,01;30,44;28,83;0,00;21,81;21,85;20,41;19,99;
29.10.2009;15:48:09,0;28,01;30,44;28,83;0,00;21,81;21,85;20,43;19,99;
29.10.2009;15:48:09,0;28,01;30,44;28,83;0,00;21,81;21,85;20,43;19,99;
29.10.2009;15:48:09,0;28,01;30,44;28,83;0,00;21,81;21,85;20,43;19,99;
29.10.2009;15:48:10,0;28,01;30,44;28,83;0,00;21,81;21,85;20,43;19,99;
29.10.2009;15:48:10,0;28,01;30,44;28,83;0,00;21,81;21,85;20,43;19,99;
29.10.2009;15:48:10,0;28,01;30,44;28,83;0,00;21,81;21,85;20,43;19,99;
29.10.2009;15:48:10,0;28,01;30,44;28,83;0,00;21,81;21,85;20,43;19,99;
29.10.2009;15:48:10,0;28,01;30,44;28,83;0,00;21,81;21,85;20,41;19,99;
29.10.2009;15:48:10,0;28,01;30,44;28,83;0,00;21,81;21,85;20,43;19,99;
29.10.2009;15:48:10,0;28,01;30,44;28,83;0,00;21,81;21,85;20,43;19,99;
29.10.2009;15:48:10,0;28,01;30,44;28,83;0,00;21,81;21,85;20,43;19,99;
29.10.2009;15:48:11,0;28,01;30,44;28,83;0,00;21,81;21,85;20,43;19,99;
29.10.2009;15:48:11,0;28,01;30,44;28,83;0,00;21,81;21,85;20,43;19,99;
29.10.2009;15:48:11,0;28,01;30,44;28,83;0,00;21,81;21,85;20,43;19,99;
29.10.2009;15:48:11,0;28,01;30,44;28,83;0,00;21,81;21,85;20,43;19,99;
29.10.2009;15:48:11,0;28,01;30,44;28,83;0,00;21,81;21,85;20,43;19,99;
29.10.2009;15:48:11,0;28,01;30,44;28,83;0,00;21,81;21,85;20,43;19,99;
29.10.2009;15:48:11,0;28,01;30,44;28,83;0,00;21,81;21,85;20,43;19,99;
29.10.2009;15:48:11,0;28,01;30,44;28,83;0,00;21,81;21,85;20,43;19,99;
29.10.2009;15:48:11,0;28,01;30,44;28,83;0,00;21,81;21,85;20,43;19,99;
29.10.2009;15:48:11,0;28,01;30,44;28,83;0,00;21,81;21,85;20,43;19,99;
29.10.2009;15:48:11,0;28,01;30,44;28,83;0,00;21,81;21,85;20,43;19,99;
29.10.2009;15:48:11,0;28,01;30,44;28,83;0,00;21,81;21,85;20,43;19,99;
29.10.2009;15:48:12,0;28,01;30,44;28,83;0,00;21,81;21,85;20,43;19,99;
29.10.2009;15:48:12,0;28,01;30,44;28,83;0,00;21,81;21,85;20,43;19,99;
29.10.2009;15:48:12,0;28,01;30,44;28,83;0,00;21,81;21,85;20,43;19,99;
29.10.2009;15:48:12,0;28,01;30,44;28,83;0,00;21,81;21,85;20,43;19,99;
29.10.2009;15:48:12,0;28,01;30,44;28,83;0,00;21,81;21,85;20,43;19,99;
29.10.2009;15:48:12,0;28,01;30,44;28,83;0,00;21,81;21,85;20,43;19,99;
29.10.2009;15:48:12,0;28,01;30,44;28,83;0,00;21,81;21,85;20,43;19,99;
29.10.2009;15:48:12,0;28,01;30,44;28,83;0,00;21,81;21,85;20,43;19,99;
29.10.2009;15:48:13,0;28,01;30,44;28,83;0,00;21,81;21,85;20,43;19,99;
29.10.2009;15:48:13,0;28,01;30,44;28,83;0,00;21,81;21,85;20,43;19,99;
29.10.2009;15:48:13,0;28,01;30,44;28,83;0,00;21,81;21,85;20,43;19,99;
29.10.2009;15:48:13,0;28,01;30,44;28,83;0,00;21,81;21,85;20,43;19,99;
29.10.2009;15:48:13,0;28,01;30,44;28,83;0,00;21,81;21,85;20,43;19,99;
29.10.2009;15:48:13,0;28,01;30,44;28,83;0,00;21,81;21,85;20,43;19,99;
29.10.2009;15:48:13,0;28,01;30,44;28,83;0,00;21,81;21,85;20,45;19,99;
29.10.2009;15:48:13,0;28,01;30,44;28,83;0,00;21,81;21,85;20,43;19,99;
29.10.2009;15:48:13,0;28,01;30,44;28,83;0,00;21,81;21,85;20,45;19,99;
29.10.2009;15:48:13,0;28,01;30,44;28,83;0,00;21,81;21,85;20,43;19,99;
29.10.2009;15:48:13,0;28,01;30,44;28,83;0,00;21,81;21,85;20,45;19,99;
29.10.2009;15:48:13,0;28,01;30,44;28,83;0,00;21,81;21,85;20,45;19,99;
29.10.2009;15:48:14,0;28,01;30,44;28,83;0,00;21,81;21,85;20,43;19,99;
29.10.2009;15:48:14,0;28,01;30,44;28,83;0,00;21,81;21,85;20,43;19,99;
29.10.2009;15:48:14,0;28,01;30,44;28,83;0,00;21,81;21,85;20,43;19,99;
29.10.2009;15:48:14,0;28,01;30,44;28,83;0,00;21,81;21,85;20,43;19,99;
29.10.2009;15:48:14,0;28,01;30,44;28,83;0,00;21,81;21,85;20,45;19,99;
29.10.2009;15:48:14,0;28,01;30,44;28,83;0,00;21,81;21,85;20,45;19,99;
29.10.2009;15:48:14,0;28,01;30,44;28,83;0,00;21,81;21,85;20,45;19,99;
29.10.2009;15:48:14,0;28,01;30,44;28,83;0,00;21,81;21,85;20,45;19,99;
29.10.2009;15:48:15,0;28,01;30,44;28,83;0,00;21,81;21,85;20,45;19,99;
29.10.2009;15:48:15,0;28,01;30,44;28,83;0,00;21,81;21,85;20,45;19,99;
29.10.2009;15:48:15,0;28,01;30,44;28,83;0,00;21,81;21,85;20,45;19,99;
29.10.2009;15:48:15,0;28,01;30,44;28,83;0,00;21,81;21,85;20,45;19,99;
29.10.2009;15:48:15,0;28,01;30,44;28,83;0,00;21,81;21,85;20,45;19,99;
29.10.2009;15:48:15,0;28,01;30,44;28,83;0,00;21,81;21,85;20,45;19,99;
29.10.2009;15:48:15,0;28,01;30,44;28,83;0,00;21,81;21,85;20,45;19,99;
29.10.2009;15:48:15,0;28,01;30,44;28,83;0,00;21,81;21,85;20,45;19,99;
29.10.2009;15:48:15,0;28,01;30,44;28,83;0,00;21,81;21,85;20,45;19,99;
29.10.2009;15:48:15,0;28,01;30,44;28,83;0,00;21,81;21,85;20,45;19,99;
29.10.2009;15:48:15,0;28,01;30,44;28,83;0,00;21,81;21,85;20,45;20,02;
29.10.2009;15:48:15,0;28,01;30,44;28,83;0,00;21,81;21,85;20,45;19,99;
29.10.2009;15:48:16,0;28,01;30,44;28,83;0,00;21,81;21,85;20,45;19,99;
29.10.2009;15:48:16,0;28,01;30,44;28,83;0,00;21,81;21,85;20,45;20,02;
29.10.2009;15:48:16,0;28,01;30,44;28,83;0,00;21,81;21,85;20,45;20,02;
29.10.2009;15:48:16,0;28,01;30,44;28,83;0,00;21,81;21,85;20,45;20,02;
29.10.2009;15:48:16,0;28,01;30,44;28,83;0,00;21,81;21,85;20,45;20,02;
29.10.2009;15:48:16,0;28,01;30,44;28,83;0,00;21,81;21,85;20,45;20,02;
29.10.2009;15:48:16,0;28,01;30,44;28,83;0,00;21,81;21,85;20,45;19,99;
29.10.2009;15:48:16,0;28,01;30,44;28,83;0,00;21,81;21,85;20,45;19,99;
29.10.2009;15:48:17,0;28,01;30,44;28,83;0,00;21,81;21,85;20,45;20,02;
29.10.2009;15:48:17,0;28,01;30,44;28,83;0,00;21,81;21,85;20,45;19,99;
29.10.2009;15:48:17,0;28,01;30,44;28,83;0,00;21,81;21,85;20,45;19,99;
29.10.2009;15:48:17,0;28,01;30,44;28,83;0,00;21,81;21,85;20,45;20,02;
29.10.2009;15:48:17,0;28,01;30,44;28,83;0,00;21,81;21,85;20,45;20,02;
29.10.2009;15:48:17,0;28,01;30,44;28,83;0,00;21,81;21,85;20,45;20,02;
29.10.2009;15:48:17,0;28,01;30,44;28,83;0,00;21,81;21,85;20,45;19,99;
29.10.2009;15:48:17,0;28,01;30,44;28,83;0,00;21,81;21,85;20,45;20,02;
29.10.2009;15:48:17,0;28,01;30,44;28,83;0,00;21,81;21,85;20,45;20,02;
29.10.2009;15:48:17,0;28,01;30,44;28,83;0,00;21,81;21,85;20,45;20,02;
29.10.2009;15:48:17,0;28,01;30,44;28,83;0,00;21,81;21,85;20,45;20,02;
29.10.2009;15:48:17,0;28,01;30,44;28,83;0,00;21,81;21,85;20,45;20,02;
29.10.2009;15:48:18,0;28,01;30,44;28,83;0,00;21,81;21,85;20,45;20,02;
29.10.2009;15:48:18,0;28,01;30,44;28,83;0,00;21,81;21,85;20,45;20,02;
29.10.2009;15:48:18,0;28,01;30,44;28,83;0,00;21,81;21,85;20,45;20,02;
29.10.2009;15:48:18,0;28,01;30,44;28,83;0,00;21,81;21,85;20,45;20,02;
29.10.2009;15:48:18,0;28,01;30,44;28,83;0,00;21,81;21,85;20,45;20,02;
29.10.2009;15:48:18,0;28,01;30,44;28,83;0,00;21,81;21,85;20,45;20,02;
29.10.2009;15:48:18,0;28,01;30,44;28,83;0,00;21,81;21,85;20,45;20,02;
29.10.2009;15:48:18,0;28,01;30,44;28,83;0,00;21,81;21,85;20,45;20,02;
29.10.2009;15:48:19,0;28,01;30,44;28,83;0,00;21,81;21,85;20,45;20,02;
29.10.2009;15:48:19,0;28,01;30,44;28,83;0,00;21,81;21,85;20,45;20,02;
29.10.2009;15:48:19,0;28,01;30,44;28,83;0,00;21,81;21,85;20,45;20,02;
29.10.2009;15:48:19,0;28,01;30,44;28,83;0,00;21,81;21,85;20,45;20,02;
29.10.2009;15:48:19,0;28,01;30,44;28,83;0,00;21,81;21,85;20,45;20,02;
29.10.2009;15:48:19,0;28,01;30,44;28,83;0,00;21,81;21,85;20,45;20,02;
29.10.2009;15:48:19,0;28,01;30,44;28,83;0,00;21,81;21,85;20,45;20,02;
29.10.2009;15:48:19,0;28,01;30,44;28,83;0,00;21,81;21,85;20,45;20,02;
29.10.2009;15:48:19,0;28,01;30,44;28,83;0,00;21,81;21,85;20,45;20,02;
29.10.2009;15:48:19,0;28,01;30,44;28,83;0,00;21,81;21,85;20,48;20,02;
29.10.2009;15:48:19,0;28,01;30,44;28,83;0,00;21,81;21,85;20,45;20,02;
29.10.2009;15:48:19,0;28,01;30,44;28,83;0,00;21,81;21,85;20,45;20,02;
29.10.2009;15:48:20,0;28,01;30,44;28,83;0,00;21,81;21,85;20,45;20,02;
29.10.2009;15:48:20,0;28,01;30,44;28,83;0,00;21,81;21,85;20,45;20,02;
29.10.2009;15:48:20,0;28,01;30,44;28,83;0,00;21,81;21,85;20,48;20,02;
29.10.2009;15:48:20,0;28,01;30,44;28,83;0,00;21,81;21,85;20,48;20,02;
29.10.2009;15:48:20,0;28,01;30,44;28,83;0,00;21,81;21,85;20,45;20,02;
29.10.2009;15:48:20,0;28,01;30,44;28,83;0,00;21,81;21,85;20,45;20,02;
29.10.2009;15:48:20,0;28,01;30,44;28,83;0,00;21,81;21,85;20,45;20,02;
29.10.2009;15:48:20,0;28,01;30,44;28,83;0,00;21,81;21,85;20,45;20,02;
29.10.2009;15:48:21,0;28,01;30,44;28,83;0,00;21,81;21,85;20,45;20,02;
29.10.2009;15:48:21,0;28,01;30,44;28,83;0,00;21,81;21,85;20,45;20,02;
29.10.2009;15:48:21,0;28,01;30,44;28,83;0,00;21,81;21,85;20,45;20,02;
29.10.2009;15:48:21,0;27,98;30,41;28,80;0,00;21,81;21,85;20,45;20,02;
29.10.2009;15:48:21,0;28,01;30,44;28,83;0,00;21,81;21,85;20,45;20,02;
29.10.2009;15:48:21,0;28,01;30,44;28,83;0,00;21,81;21,85;20,45;20,02;
29.10.2009;15:48:21,0;28,01;30,44;28,83;0,00;21,81;21,85;20,45;20,02;
29.10.2009;15:48:21,0;28,01;30,44;28,83;0,00;21,81;21,85;20,45;20,02;
29.10.2009;15:48:21,0;28,01;30,44;28,83;0,00;21,81;21,85;20,48;20,02;
29.10.2009;15:48:21,0;28,01;30,44;28,83;0,00;21,81;21,85;20,45;20,02;
29.10.2009;15:48:21,0;28,01;30,44;28,83;0,00;21,81;21,85;20,48;20,02;
29.10.2009;15:48:21,0;28,01;30,44;28,83;0,00;21,81;21,85;20,45;20,02;
29.10.2009;15:48:22,0;28,01;30,44;28,83;0,00;21,81;21,85;20,45;20,02;
29.10.2009;15:48:22,0;28,01;30,44;28,83;0,00;21,81;21,85;20,45;20,02;
29.10.2009;15:48:22,0;28,01;30,44;28,83;0,00;21,81;21,85;20,45;20,02;
29.10.2009;15:48:22,0;28,01;30,44;28,83;0,00;21,81;21,85;20,45;20,02;
29.10.2009;15:48:22,0;28,01;30,44;28,83;0,00;21,81;21,85;20,48;20,02;
29.10.2009;15:48:22,0;28,01;30,44;28,83;0,00;21,81;21,85;20,45;20,02;
29.10.2009;15:48:22,0;28,01;30,44;28,83;0,00;21,81;21,85;20,45;20,02;
29.10.2009;15:48:22,0;28,01;30,44;28,83;0,00;21,81;21,85;20,45;20,02;
29.10.2009;15:48:23,0;28,01;30,44;28,83;0,00;21,81;21,85;20,45;20,02;
29.10.2009;15:48:23,0;28,01;30,44;28,83;0,00;21,81;21,88;20,45;20,02;
29.10.2009;15:48:23,0;28,01;30,44;28,83;0,00;21,81;21,85;20,45;20,02;
29.10.2009;15:48:23,0;28,01;30,44;28,83;0,00;21,81;21,85;20,45;20,02;
29.10.2009;15:48:23,0;28,01;30,44;28,83;0,00;21,81;21,85;20,45;20,02;
29.10.2009;15:48:23,0;28,01;30,44;28,83;0,00;21,81;21,85;20,45;20,02;
29.10.2009;15:48:23,0;28,01;30,44;28,83;0,00;21,81;21,85;20,48;20,02;
29.10.2009;15:48:23,0;28,01;30,44;28,83;0,00;21,81;21,85;20,45;20,02;
29.10.2009;15:48:23,0;28,01;30,44;28,83;0,00;21,81;21,85;20,48;20,02;
29.10.2009;15:48:23,0;28,01;30,44;28,83;0,00;21,81;21,85;20,48;20,02;
29.10.2009;15:48:23,0;28,01;30,44;28,83;0,00;21,81;21,85;20,48;20,02;
29.10.2009;15:48:23,0;28,01;30,44;28,83;0,00;21,81;21,85;20,45;20,02;
29.10.2009;15:48:24,0;28,01;30,44;28,83;0,00;21,81;21,85;20,48;20,02;
29.10.2009;15:48:24,0;28,01;30,44;28,83;0,00;21,81;21,85;20,45;20,02;
29.10.2009;15:48:24,0;28,01;30,44;28,83;0,00;21,81;21,85;20,48;20,02;
29.10.2009;15:48:24,0;28,01;30,44;28,83;0,00;21,81;21,85;20,48;20,04;
29.10.2009;15:48:24,0;28,01;30,44;28,83;0,00;21,81;21,85;20,48;20,04;
29.10.2009;15:48:24,0;28,01;30,44;28,83;0,00;21,81;21,85;20,48;20,02;
29.10.2009;15:48:24,0;28,01;30,44;28,83;0,00;21,81;21,85;20,48;20,04;
29.10.2009;15:48:24,0;28,01;30,44;28,83;0,00;21,81;21,85;20,48;20,02;
29.10.2009;15:48:25,0;28,01;30,44;28,83;0,00;21,81;21,85;20,48;20,02;
29.10.2009;15:48:25,0;28,01;30,44;28,83;0,00;21,81;21,85;20,48;20,02;
29.10.2009;15:48:25,0;28,01;30,44;28,83;0,00;21,81;21,85;20,45;20,02;
29.10.2009;15:48:25,0;27,98;30,41;28,83;0,00;21,81;21,85;20,48;20,02;
29.10.2009;15:48:25,0;28,01;30,44;28,83;0,00;21,81;21,85;20,48;20,02;
29.10.2009;15:48:25,0;28,01;30,44;28,83;0,00;21,81;21,85;20,48;20,02;
29.10.2009;15:48:25,0;28,01;30,44;28,83;0,00;21,81;21,85;20,48;20,02;
29.10.2009;15:48:25,0;28,01;30,44;28,83;0,00;21,81;21,85;20,45;20,02;
29.10.2009;15:48:25,0;28,01;30,44;28,83;0,00;21,81;21,85;20,45;20,02;
29.10.2009;15:48:25,0;28,01;30,44;28,83;0,00;21,81;21,85;20,48;20,04;
29.10.2009;15:48:25,0;28,01;30,44;28,83;0,00;21,81;21,85;20,45;20,04;
29.10.2009;15:48:25,0;28,01;30,44;28,83;0,00;21,81;21,85;20,48;20,04;
29.10.2009;15:48:26,0;28,01;30,44;28,83;0,00;21,81;21,85;20,48;20,04;
29.10.2009;15:48:26,0;28,01;30,44;28,83;0,00;21,81;21,85;20,48;20,02;
29.10.2009;15:48:26,0;28,01;30,44;28,83;0,00;21,81;21,85;20,48;20,04;
29.10.2009;15:48:26,0;28,01;30,44;28,83;0,00;21,81;21,85;20,48;20,04;
29.10.2009;15:48:26,0;28,01;30,44;28,83;0,00;21,81;21,85;20,45;20,02;
29.10.2009;15:48:26,0;27,98;30,41;28,80;0,00;21,81;21,85;20,48;20,04;
29.10.2009;15:48:26,0;28,01;30,44;28,83;0,00;21,81;21,85;20,45;20,04;
29.10.2009;15:48:26,0;28,01;30,44;28,83;0,00;21,81;21,85;20,48;20,04;
29.10.2009;15:48:27,0;28,01;30,44;28,83;0,00;21,81;21,85;20,48;20,04;
29.10.2009;15:48:27,0;28,01;30,44;28,83;0,00;21,81;21,85;20,48;20,04;
29.10.2009;15:48:27,0;28,01;30,44;28,83;0,00;21,81;21,85;20,48;20,04;
29.10.2009;15:48:27,0;28,01;30,44;28,83;0,00;21,81;21,85;20,48;20,04;
29.10.2009;15:48:27,0;28,01;30,44;28,83;0,00;21,81;21,85;20,48;20,04;
29.10.2009;15:48:27,0;28,01;30,44;28,83;0,00;21,81;21,85;20,48;20,04;
29.10.2009;15:48:27,0;28,01;30,44;28,83;0,00;21,81;21,85;20,48;20,04;
29.10.2009;15:48:27,0;28,01;30,44;28,83;0,00;21,81;21,88;20,45;20,04;
29.10.2009;15:48:27,0;28,01;30,44;28,83;0,00;21,81;21,85;20,48;20,04;
29.10.2009;15:48:27,0;28,01;30,44;28,83;0,00;21,81;21,85;20,48;20,04;
29.10.2009;15:48:27,0;28,01;30,44;28,83;0,00;21,81;21,85;20,48;20,04;
29.10.2009;15:48:27,0;28,01;30,44;28,83;0,00;21,81;21,85;20,48;20,04;
29.10.2009;15:48:28,0;28,01;30,44;28,83;0,00;21,81;21,85;20,48;20,04;
29.10.2009;15:48:28,0;28,01;30,44;28,83;0,00;21,81;21,85;20,48;20,04;
29.10.2009;15:48:28,0;28,01;30,44;28,83;0,00;21,81;21,85;20,48;20,04;
29.10.2009;15:48:28,0;28,01;30,44;28,83;0,00;21,81;21,85;20,48;20,04;
29.10.2009;15:48:28,0;28,01;30,44;28,83;0,00;21,81;21,85;20,48;20,04;
29.10.2009;15:48:28,0;28,01;30,44;28,83;0,00;21,81;21,85;20,48;20,04;
29.10.2009;15:48:28,0;28,01;30,44;28,83;0,00;21,81;21,85;20,48;20,04;
29.10.2009;15:48:28,0;28,01;30,44;28,83;0,00;21,81;21,85;20,48;20,04;
29.10.2009;15:48:29,0;28,01;30,44;28,83;0,00;21,81;21,85;20,45;20,04;
29.10.2009;15:48:29,0;28,01;30,44;28,83;0,00;21,81;21,85;20,48;20,04;
29.10.2009;15:48:29,0;28,01;30,44;28,83;0,00;21,81;21,85;20,48;20,04;
29.10.2009;15:48:29,0;28,01;30,44;28,83;0,00;21,81;21,85;20,45;20,04;
29.10.2009;15:48:29,0;28,01;30,44;28,83;0,00;21,81;21,85;20,48;20,04;
29.10.2009;15:48:29,0;28,01;30,44;28,83;0,00;21,81;21,85;20,48;20,04;
29.10.2009;15:48:29,0;28,01;30,44;28,83;0,00;21,81;21,85;20,48;20,04;
29.10.2009;15:48:29,0;28,01;30,44;28,83;0,00;21,81;21,85;20,48;20,04;
29.10.2009;15:48:29,0;28,01;30,44;28,83;0,00;21,81;21,85;20,48;20,04;
29.10.2009;15:48:29,0;28,01;30,44;28,83;0,00;21,81;21,85;20,48;20,04;
29.10.2009;15:48:29,0;28,01;30,44;28,83;0,00;21,81;21,85;20,48;20,04;
29.10.2009;15:48:29,0;28,01;30,44;28,83;0,00;21,81;21,85;20,48;20,04;
29.10.2009;15:48:30,0;28,01;30,44;28,83;0,00;21,81;21,85;20,48;20,04;
29.10.2009;15:48:30,0;28,01;30,44;28,83;0,00;21,81;21,85;20,48;20,04;
29.10.2009;15:48:30,0;28,01;30,44;28,83;0,00;21,81;21,85;20,48;20,04;
29.10.2009;15:48:30,0;28,01;30,44;28,83;0,00;21,81;21,85;20,48;20,04;
29.10.2009;15:48:30,0;28,01;30,44;28,83;0,00;21,81;21,85;20,48;20,04;
29.10.2009;15:48:30,0;28,01;30,44;28,83;0,00;21,81;21,85;20,48;20,04;
29.10.2009;15:48:30,0;28,01;30,44;28,83;0,00;21,81;21,85;20,48;20,04;
29.10.2009;15:48:30,0;28,01;30,44;28,83;0,00;21,81;21,85;20,48;20,04;
29.10.2009;15:48:31,0;28,01;30,44;28,83;0,00;21,81;21,85;20,48;20,04;
29.10.2009;15:48:31,0;28,01;30,44;28,83;0,00;21,81;21,85;20,48;20,04;
29.10.2009;15:48:31,0;28,01;30,44;28,83;0,00;21,81;21,85;20,48;20,04;
29.10.2009;15:48:31,0;28,01;30,44;28,83;0,00;21,81;21,85;20,48;20,04;
29.10.2009;15:48:31,0;28,01;30,44;28,83;0,00;21,81;21,85;20,48;20,04;
29.10.2009;15:48:31,0;28,01;30,44;28,83;0,00;21,81;21,85;20,48;20,04;
29.10.2009;15:48:31,0;28,01;30,44;28,83;0,00;21,81;21,85;20,48;20,04;
29.10.2009;15:48:31,0;28,01;30,44;28,83;0,00;21,81;21,85;20,48;20,04;
29.10.2009;15:48:31,0;28,01;30,44;28,83;0,00;21,81;21,85;20,48;20,04;
29.10.2009;15:48:31,0;28,01;30,44;28,83;0,00;21,81;21,85;20,48;20,04;
29.10.2009;15:48:31,0;28,01;30,44;28,83;0,00;21,81;21,85;20,48;20,04;
29.10.2009;15:48:31,0;28,01;30,44;28,83;0,00;21,81;21,85;20,48;20,04;
29.10.2009;15:48:32,0;28,01;30,44;28,83;0,00;21,81;21,85;20,48;20,04;
29.10.2009;15:48:32,0;28,01;30,44;28,83;0,00;21,81;21,85;20,48;20,04;
29.10.2009;15:48:32,0;28,01;30,44;28,83;0,00;21,81;21,85;20,48;20,06;
29.10.2009;15:48:32,0;28,01;30,44;28,83;0,00;21,81;21,85;20,48;20,06;
29.10.2009;15:48:32,0;28,01;30,44;28,83;0,00;21,81;21,85;20,48;20,04;
29.10.2009;15:48:32,0;28,01;30,44;28,83;0,00;21,81;21,85;20,48;20,04;
29.10.2009;15:48:32,0;28,01;30,44;28,83;0,00;21,81;21,85;20,48;20,04;
29.10.2009;15:48:32,0;28,01;30,44;28,83;0,00;21,81;21,85;20,48;20,04;
29.10.2009;15:48:33,0;28,01;30,44;28,83;0,00;21,81;21,85;20,48;20,06;
29.10.2009;15:48:33,0;28,01;30,44;28,83;0,00;21,81;21,85;20,48;20,04;
29.10.2009;15:48:33,0;28,01;30,44;28,83;0,00;21,81;21,85;20,48;20,04;
29.10.2009;15:48:33,0;28,01;30,44;28,83;0,00;21,81;21,85;20,48;20,04;
29.10.2009;15:48:33,0;28,01;30,44;28,83;0,00;21,81;21,85;20,48;20,06;
29.10.2009;15:48:33,0;28,01;30,44;28,83;0,00;21,81;21,85;20,48;20,06;
29.10.2009;15:48:33,0;28,01;30,44;28,83;0,00;21,81;21,85;20,48;20,06;
29.10.2009;15:48:33,0;28,01;30,44;28,83;0,00;21,81;21,85;20,48;20,04;
29.10.2009;15:48:33,0;28,01;30,44;28,83;0,00;21,81;21,85;20,48;20,06;
29.10.2009;15:48:33,0;28,01;30,44;28,83;0,00;21,81;21,85;20,48;20,06;
29.10.2009;15:48:33,0;28,01;30,44;28,83;0,00;21,81;21,85;20,48;20,06;
29.10.2009;15:48:33,0;28,01;30,44;28,83;0,00;21,81;21,85;20,48;20,06;
29.10.2009;15:48:34,0;28,01;30,44;28,83;0,00;21,81;21,85;20,48;20,04;
29.10.2009;15:48:34,0;28,01;30,44;28,83;0,00;21,81;21,85;20,48;20,04;
29.10.2009;15:48:34,0;28,01;30,44;28,83;0,00;21,81;21,85;20,48;20,06;
29.10.2009;15:48:34,0;28,01;30,44;28,83;0,00;21,81;21,85;20,48;20,06;
29.10.2009;15:48:34,0;28,01;30,44;28,83;0,00;21,81;21,85;20,48;20,04;
29.10.2009;15:48:34,0;28,01;30,44;28,83;0,00;21,81;21,85;20,48;20,06;
29.10.2009;15:48:34,0;28,01;30,44;28,83;0,00;21,81;21,85;20,48;20,06;
29.10.2009;15:48:34,0;28,01;30,44;28,83;0,00;21,81;21,85;20,48;20,06;
29.10.2009;15:48:35,0;28,01;30,44;28,83;0,00;21,81;21,85;20,48;20,06;
29.10.2009;15:48:35,0;28,01;30,44;28,83;0,00;21,81;21,85;20,48;20,06;
29.10.2009;15:48:35,0;28,01;30,44;28,83;0,00;21,81;21,85;20,48;20,06;
29.10.2009;15:48:35,0;28,01;30,44;28,83;0,00;21,81;21,85;20,48;20,06;
29.10.2009;15:48:35,0;28,01;30,44;28,83;0,00;21,81;21,85;20,48;20,04;
29.10.2009;15:48:35,0;28,01;30,44;28,83;0,00;21,81;21,85;20,48;20,06;
29.10.2009;15:48:35,0;28,01;30,44;28,83;0,00;21,81;21,85;20,48;20,06;
29.10.2009;15:48:35,0;28,01;30,44;28,83;0,00;21,81;21,85;20,48;20,06;
29.10.2009;15:48:35,0;28,01;30,44;28,83;0,00;21,81;21,85;20,48;20,06;
29.10.2009;15:48:35,0;28,01;30,44;28,83;0,00;21,81;21,85;20,48;20,06;
29.10.2009;15:48:35,0;28,01;30,44;28,83;0,00;21,81;21,85;20,48;20,06;
29.10.2009;15:48:35,0;28,01;30,44;28,83;0,00;21,81;21,85;20,48;20,06;
29.10.2009;15:48:36,0;28,01;30,44;28,83;0,00;21,81;21,85;20,48;20,06;
29.10.2009;15:48:36,0;28,01;30,44;28,83;0,00;21,81;21,85;20,48;20,06;
29.10.2009;15:48:36,0;28,01;30,44;28,83;0,00;21,81;21,85;20,48;20,06;
29.10.2009;15:48:36,0;28,01;30,44;28,83;0,00;21,81;21,85;20,48;20,06;
29.10.2009;15:48:36,0;28,01;30,44;28,83;0,00;21,81;21,85;20,48;20,06;
29.10.2009;15:48:36,0;28,01;30,44;28,83;0,00;21,81;21,85;20,48;20,06;
29.10.2009;15:48:36,0;28,01;30,44;28,83;0,00;21,81;21,85;20,48;20,06;
29.10.2009;15:48:36,0;28,01;30,44;28,83;0,00;21,81;21,85;20,48;20,06;
29.10.2009;15:48:37,0;28,01;30,44;28,83;0,00;21,81;21,85;20,48;20,06;
29.10.2009;15:48:37,0;28,01;30,44;28,83;0,00;21,81;21,85;20,48;20,06;
29.10.2009;15:48:37,0;28,01;30,44;28,83;0,00;21,81;21,85;20,48;20,06;
29.10.2009;15:48:37,0;28,01;30,41;28,83;0,00;21,81;21,85;20,48;20,06;
29.10.2009;15:48:37,0;28,01;30,44;28,83;0,00;21,81;21,85;20,48;20,06;
29.10.2009;15:48:37,0;28,01;30,44;28,83;0,00;21,81;21,85;20,48;20,06;
29.10.2009;15:48:37,0;28,01;30,44;28,83;0,00;21,81;21,85;20,48;20,06;
29.10.2009;15:48:37,0;28,01;30,44;28,83;0,00;21,81;21,85;20,48;20,06;
29.10.2009;15:48:37,0;28,01;30,44;28,83;0,00;21,81;21,85;20,48;20,06;
29.10.2009;15:48:37,0;28,01;30,44;28,83;0,00;21,81;21,85;20,48;20,06;
29.10.2009;15:48:37,0;28,01;30,44;28,83;0,00;21,81;21,85;20,48;20,06;
29.10.2009;15:48:37,0;28,01;30,44;28,83;0,00;21,81;21,85;20,48;20,06;
29.10.2009;15:48:38,0;28,01;30,44;28,83;0,00;21,81;21,85;20,48;20,06;
29.10.2009;15:48:38,0;28,01;30,44;28,83;0,00;21,81;21,85;20,48;20,06;
29.10.2009;15:48:38,0;28,01;30,44;28,83;0,00;21,81;21,85;20,48;20,06;
29.10.2009;15:48:38,0;28,01;30,44;28,83;0,00;21,81;21,85;20,48;20,06;
29.10.2009;15:48:38,0;28,01;30,44;28,83;0,00;21,81;21,85;20,48;20,06;
29.10.2009;15:48:38,0;28,01;30,44;28,83;0,00;21,81;21,85;20,48;20,06;
29.10.2009;15:48:38,0;28,01;30,44;28,83;0,00;21,81;21,88;20,48;20,06;
29.10.2009;15:48:38,0;28,01;30,44;28,83;0,00;21,81;21,85;20,48;20,06;
29.10.2009;15:48:39,0;28,01;30,44;28,83;0,00;21,81;21,85;20,48;20,06;
29.10.2009;15:48:39,0;28,01;30,44;28,83;0,00;21,81;21,85;20,48;20,06;
29.10.2009;15:48:39,0;28,01;30,44;28,83;0,00;21,81;21,85;20,48;20,06;
29.10.2009;15:48:39,0;28,01;30,44;28,83;0,00;21,81;21,85;20,48;20,06;
29.10.2009;15:48:39,0;28,01;30,44;28,83;0,00;21,81;21,85;20,48;20,06;
29.10.2009;15:48:39,0;28,01;30,44;28,83;0,00;21,83;21,85;20,48;20,06;
29.10.2009;15:48:39,0;28,01;30,44;28,83;0,00;21,81;21,85;20,48;20,06;
29.10.2009;15:48:39,0;28,01;30,44;28,83;0,00;21,81;21,85;20,48;20,06;
29.10.2009;15:48:39,0;28,01;30,44;28,83;0,00;21,81;21,85;20,48;20,06;
29.10.2009;15:48:39,0;28,01;30,44;28,83;0,00;21,81;21,85;20,48;20,06;
29.10.2009;15:48:39,0;28,01;30,44;28,83;0,00;21,81;21,85;20,48;20,06;
29.10.2009;15:48:39,0;28,01;30,44;28,83;0,00;21,81;21,85;20,48;20,06;
29.10.2009;15:48:40,0;28,01;30,44;28,83;0,00;21,81;21,85;20,48;20,06;
29.10.2009;15:48:40,0;28,01;30,44;28,83;0,00;21,81;21,85;20,48;20,06;
29.10.2009;15:48:40,0;28,01;30,44;28,83;0,00;21,81;21,85;20,48;20,06;
29.10.2009;15:48:40,0;28,01;30,44;28,83;0,00;21,81;21,85;20,48;20,06;
29.10.2009;15:48:40,0;28,01;30,44;28,83;0,00;21,81;21,85;20,48;20,06;
29.10.2009;15:48:40,0;28,01;30,44;28,83;0,00;21,81;21,85;20,48;20,06;
29.10.2009;15:48:40,0;28,01;30,44;28,83;0,00;21,81;21,85;20,48;20,09;
29.10.2009;15:48:40,0;28,01;30,44;28,83;0,00;21,81;21,85;20,48;20,09;
29.10.2009;15:48:41,0;28,01;30,44;28,83;0,00;21,81;21,85;20,48;20,09;
29.10.2009;15:48:41,0;28,01;30,44;28,83;0,00;21,81;21,85;20,48;20,06;
29.10.2009;15:48:41,0;28,01;30,44;28,83;0,00;21,81;21,85;20,48;20,06;
29.10.2009;15:48:41,0;28,01;30,44;28,83;0,00;21,81;21,85;20,48;20,09;
29.10.2009;15:48:41,0;28,01;30,44;28,83;0,00;21,81;21,85;20,48;20,09;
29.10.2009;15:48:41,0;28,01;30,44;28,83;0,00;21,81;21,85;20,48;20,06;
29.10.2009;15:48:41,0;28,01;30,44;28,83;0,00;21,81;21,88;20,48;20,06;
29.10.2009;15:48:41,0;28,01;30,44;28,83;0,00;21,81;21,85;20,48;20,06;
29.10.2009;15:48:41,0;28,01;30,44;28,83;0,00;21,81;21,85;20,48;20,09;
29.10.2009;15:48:41,0;28,01;30,44;28,83;0,00;21,81;21,85;20,48;20,06;
29.10.2009;15:48:41,0;28,01;30,44;28,83;0,00;21,81;21,85;20,48;20,09;
29.10.2009;15:48:41,0;28,01;30,44;28,83;0,00;21,81;21,85;20,48;20,06;
29.10.2009;15:48:42,0;28,01;30,44;28,83;0,00;21,81;21,85;20,48;20,09;
29.10.2009;15:48:42,0;28,01;30,44;28,83;0,00;21,81;21,85;20,48;20,09;
29.10.2009;15:48:42,0;28,01;30,44;28,83;0,00;21,81;21,85;20,48;20,09;
29.10.2009;15:48:42,0;28,01;30,44;28,83;0,00;21,81;21,85;20,48;20,09;
29.10.2009;15:48:42,0;28,01;30,44;28,83;0,00;21,81;21,85;20,48;20,06;
29.10.2009;15:48:42,0;28,01;30,44;28,83;0,00;21,83;21,85;20,48;20,09;
29.10.2009;15:48:42,0;28,01;30,44;28,83;0,00;21,81;21,85;20,48;20,09;
29.10.2009;15:48:42,0;28,01;30,44;28,83;0,00;21,81;21,85;20,48;20,09;
29.10.2009;15:48:43,0;28,01;30,44;28,83;0,00;21,81;21,85;20,48;20,09;
29.10.2009;15:48:43,0;28,01;30,44;28,83;0,00;21,81;21,85;20,48;20,09;
29.10.2009;15:48:43,0;28,01;30,44;28,83;0,00;21,81;21,85;20,48;20,09;
29.10.2009;15:48:43,0;28,01;30,44;28,83;0,00;21,81;21,85;20,48;20,09;
29.10.2009;15:48:43,0;28,01;30,44;28,83;0,00;21,81;21,85;20,48;20,09;
29.10.2009;15:48:43,0;28,01;30,44;28,83;0,00;21,81;21,85;20,48;20,09;
29.10.2009;15:48:43,0;28,01;30,44;28,83;0,00;21,81;21,85;20,48;20,09;
29.10.2009;15:48:43,0;28,01;30,44;28,83;0,00;21,81;21,85;20,48;20,06;
29.10.2009;15:48:43,0;28,01;30,44;28,83;0,00;21,81;21,85;20,48;20,09;
29.10.2009;15:48:43,0;28,01;30,44;28,83;0,00;21,81;21,85;20,48;20,06;
29.10.2009;15:48:43,0;28,01;30,44;28,83;0,00;21,81;21,85;20,48;20,06;
29.10.2009;15:48:43,0;28,01;30,44;28,83;0,00;21,81;21,85;20,48;20,09;
29.10.2009;15:48:44,0;28,01;30,44;28,83;0,00;21,81;21,85;20,50;20,09;
29.10.2009;15:48:44,0;28,01;30,44;28,83;0,00;21,81;21,85;20,48;20,06;
29.10.2009;15:48:44,0;28,01;30,44;28,83;0,00;21,81;21,85;20,48;20,06;
29.10.2009;15:48:44,0;28,01;30,44;28,83;0,00;21,81;21,85;20,48;20,09;
29.10.2009;15:48:44,0;28,01;30,44;28,83;0,00;21,81;21,85;20,48;20,09;
29.10.2009;15:48:44,0;28,01;30,44;28,83;0,00;21,81;21,85;20,48;20,09;
29.10.2009;15:48:44,0;28,01;30,44;28,83;0,00;21,81;21,85;20,48;20,09;
29.10.2009;15:48:44,0;28,01;30,44;28,83;0,00;21,81;21,85;20,48;20,09;
29.10.2009;15:48:45,0;28,01;30,44;28,83;0,00;21,81;21,85;20,48;20,09;
29.10.2009;15:48:45,0;28,01;30,44;28,83;0,00;21,81;21,85;20,48;20,09;
29.10.2009;15:48:45,0;28,01;30,44;28,83;0,00;21,81;21,85;20,48;20,09;
29.10.2009;15:48:45,0;28,01;30,44;28,83;0,00;21,81;21,85;20,48;20,09;
29.10.2009;15:48:45,0;28,01;30,44;28,83;0,00;21,81;21,85;20,48;20,09;
29.10.2009;15:48:45,0;28,01;30,44;28,83;0,00;21,81;21,85;20,48;20,09;
29.10.2009;15:48:45,0;28,01;30,44;28,83;0,00;21,81;21,85;20,50;20,09;
29.10.2009;15:48:45,0;28,01;30,44;28,83;0,00;21,81;21,85;20,48;20,09;
29.10.2009;15:48:45,0;28,01;30,44;28,83;0,00;21,81;21,85;20,48;20,09;
29.10.2009;15:48:45,0;28,01;30,44;28,83;0,00;21,81;21,85;20,50;20,09;
29.10.2009;15:48:45,0;28,01;30,44;28,83;0,00;21,81;21,85;20,50;20,09;
29.10.2009;15:48:45,0;28,01;30,44;28,83;0,00;21,81;21,85;20,50;20,09;
29.10.2009;15:48:46,0;28,01;30,44;28,83;0,00;21,81;21,85;20,48;20,09;
29.10.2009;15:48:46,0;28,01;30,44;28,83;0,00;21,81;21,85;20,48;20,09;
29.10.2009;15:48:46,0;28,01;30,44;28,83;0,00;21,81;21,85;20,48;20,09;
29.10.2009;15:48:46,0;28,01;30,44;28,83;0,00;21,83;21,85;20,48;20,09;
29.10.2009;15:48:46,0;28,01;30,44;28,83;0,00;21,81;21,85;20,50;20,09;
29.10.2009;15:48:46,0;28,01;30,44;28,83;0,00;21,81;21,85;20,48;20,09;
29.10.2009;15:48:46,0;28,01;30,44;28,83;0,00;21,81;21,85;20,50;20,09;
29.10.2009;15:48:46,0;28,01;30,44;28,83;0,00;21,81;21,85;20,48;20,09;
29.10.2009;15:48:47,0;28,01;30,44;28,83;0,00;21,81;21,85;20,50;20,09;
29.10.2009;15:48:47,0;28,01;30,44;28,83;0,00;21,81;21,85;20,50;20,09;
29.10.2009;15:48:47,0;28,01;30,44;28,83;0,00;21,81;21,85;20,50;20,09;
29.10.2009;15:48:47,0;28,01;30,44;28,83;0,00;21,81;21,85;20,50;20,09;
29.10.2009;15:48:47,0;28,01;30,44;28,83;0,00;21,81;21,85;20,50;20,09;
29.10.2009;15:48:47,0;28,01;30,44;28,83;0,00;21,81;21,85;20,50;20,09;
29.10.2009;15:48:47,0;28,01;30,44;28,83;0,00;21,81;21,85;20,48;20,09;
29.10.2009;15:48:47,0;28,01;30,44;28,83;0,00;21,81;21,85;20,48;20,09;
29.10.2009;15:48:47,0;28,01;30,44;28,83;0,00;21,81;21,88;20,50;20,09;
29.10.2009;15:48:47,0;28,01;30,44;28,83;0,00;21,81;21,85;20,50;20,09;
29.10.2009;15:48:47,0;28,01;30,44;28,83;0,00;21,81;21,85;20,50;20,09;
29.10.2009;15:48:47,0;28,01;30,44;28,83;0,00;21,81;21,85;20,50;20,09;
29.10.2009;15:48:48,0;28,01;30,44;28,83;0,00;21,81;21,85;20,50;20,09;
29.10.2009;15:48:48,0;28,01;30,44;28,83;0,00;21,81;21,85;20,48;20,09;
29.10.2009;15:48:48,0;28,01;30,44;28,83;0,00;21,81;21,85;20,48;20,09;
29.10.2009;15:48:48,0;28,01;30,44;28,83;0,00;21,81;21,85;20,50;20,09;
29.10.2009;15:48:48,0;28,01;30,44;28,83;0,00;21,81;21,85;20,48;20,09;
29.10.2009;15:48:48,0;28,01;30,44;28,83;0,00;21,81;21,85;20,48;20,09;
29.10.2009;15:48:48,0;28,01;30,44;28,83;0,00;21,81;21,85;20,48;20,09;
29.10.2009;15:48:48,0;28,01;30,44;28,83;0,00;21,81;21,85;20,50;20,09;
29.10.2009;15:48:49,0;28,01;30,44;28,83;0,00;21,81;21,85;20,50;20,09;
29.10.2009;15:48:49,0;28,01;30,44;28,83;0,00;21,81;21,85;20,50;20,09;
29.10.2009;15:48:49,0;28,01;30,44;28,83;0,00;21,81;21,85;20,50;20,09;
29.10.2009;15:48:49,0;28,01;30,44;28,83;0,00;21,81;21,85;20,50;20,09;
29.10.2009;15:48:49,0;28,01;30,44;28,83;0,00;21,81;21,85;20,50;20,09;
29.10.2009;15:48:49,0;28,01;30,44;28,83;0,00;21,81;21,85;20,50;20,09;
29.10.2009;15:48:49,0;28,01;30,44;28,83;0,00;21,81;21,85;20,50;20,09;
29.10.2009;15:48:49,0;28,01;30,44;28,83;0,00;21,81;21,85;20,50;20,09;
29.10.2009;15:48:49,0;28,01;30,44;28,83;0,00;21,81;21,85;20,50;20,09;
29.10.2009;15:48:49,0;28,01;30,44;28,83;0,00;21,81;21,85;20,50;20,09;
29.10.2009;15:48:49,0;28,01;30,44;28,83;0,00;21,81;21,85;20,50;20,09;
29.10.2009;15:48:49,0;28,01;30,44;28,83;0,00;21,81;21,85;20,48;20,09;
29.10.2009;15:48:50,0;28,01;30,44;28,83;0,00;21,81;21,85;20,50;20,09;
29.10.2009;15:48:50,0;28,01;30,44;28,83;0,00;21,81;21,85;20,50;20,09;
29.10.2009;15:48:50,0;28,01;30,44;28,83;0,00;21,81;21,85;20,50;20,09;
29.10.2009;15:48:50,0;28,01;30,44;28,83;0,00;21,81;21,85;20,50;20,09;
29.10.2009;15:48:50,0;28,01;30,44;28,83;0,00;21,81;21,85;20,50;20,09;
29.10.2009;15:48:50,0;28,01;30,44;28,83;0,00;21,81;21,85;20,50;20,09;
29.10.2009;15:48:50,0;28,01;30,44;28,83;0,00;21,81;21,85;20,50;20,09;
29.10.2009;15:48:50,0;28,01;30,44;28,83;0,00;21,81;21,85;20,48;20,09;
29.10.2009;15:48:51,0;28,01;30,44;28,83;0,00;21,81;21,85;20,50;20,09;
29.10.2009;15:48:51,0;28,01;30,44;28,83;0,00;21,81;21,85;20,50;20,09;
29.10.2009;15:48:51,0;28,01;30,44;28,83;0,00;21,81;21,85;20,50;20,11;
29.10.2009;15:48:51,0;28,01;30,44;28,83;0,00;21,81;21,85;20,50;20,09;
29.10.2009;15:48:51,0;28,01;30,44;28,83;0,00;21,81;21,85;20,50;20,09;
29.10.2009;15:48:51,0;28,01;30,44;28,83;0,00;21,81;21,85;20,50;20,09;
29.10.2009;15:48:51,0;28,01;30,44;28,83;0,00;21,81;21,85;20,50;20,09;
29.10.2009;15:48:51,0;28,01;30,44;28,83;0,00;21,81;21,85;20,50;20,09;
29.10.2009;15:48:51,0;28,01;30,44;28,83;0,00;21,81;21,85;20,50;20,09;
29.10.2009;15:48:51,0;28,01;30,44;28,83;0,00;21,81;21,85;20,48;20,09;
29.10.2009;15:48:51,0;28,01;30,44;28,83;0,00;21,81;21,85;20,50;20,09;
29.10.2009;15:48:51,0;28,01;30,44;28,83;0,00;21,81;21,85;20,50;20,11;
29.10.2009;15:48:52,0;28,01;30,44;28,83;0,00;21,81;21,85;20,50;20,09;
29.10.2009;15:48:52,0;28,01;30,44;28,83;0,00;21,81;21,85;20,50;20,09;
29.10.2009;15:48:52,0;28,01;30,44;28,83;0,00;21,81;21,85;20,50;20,09;
29.10.2009;15:48:52,0;28,01;30,44;28,83;0,00;21,81;21,85;20,50;20,09;
29.10.2009;15:48:52,0;28,01;30,44;28,83;0,00;21,81;21,85;20,50;20,09;
29.10.2009;15:48:52,0;28,01;30,44;28,83;0,00;21,81;21,85;20,50;20,11;
29.10.2009;15:48:52,0;28,01;30,44;28,83;0,00;21,81;21,85;20,50;20,11;
29.10.2009;15:48:52,0;28,01;30,44;28,83;0,00;21,81;21,85;20,50;20,11;
29.10.2009;15:48:53,0;28,01;30,44;28,83;0,00;21,81;21,88;20,50;20,11;
29.10.2009;15:48:53,0;28,01;30,44;28,83;0,00;21,81;21,85;20,50;20,11;
29.10.2009;15:48:53,0;28,01;30,44;28,83;0,00;21,81;21,85;20,50;20,11;
29.10.2009;15:48:53,0;28,01;30,44;28,83;0,00;21,83;21,88;20,50;20,11;
29.10.2009;15:48:53,0;28,01;30,44;28,83;0,00;21,81;21,85;20,50;20,11;
29.10.2009;15:48:53,0;28,01;30,44;28,83;0,00;21,81;21,85;20,50;20,09;
29.10.2009;15:48:53,0;28,01;30,44;28,83;0,00;21,81;21,85;20,50;20,11;
29.10.2009;15:48:53,0;28,01;30,44;28,83;0,00;21,81;21,85;20,50;20,09;
29.10.2009;15:48:53,0;28,01;30,44;28,83;0,00;21,81;21,85;20,50;20,11;
29.10.2009;15:48:53,0;28,01;30,44;28,83;0,00;21,81;21,85;20,50;20,09;
29.10.2009;15:48:53,0;28,01;30,44;28,83;0,00;21,81;21,85;20,50;20,11;
29.10.2009;15:48:53,0;28,01;30,44;28,83;0,00;21,81;21,85;20,50;20,11;
29.10.2009;15:48:54,0;28,01;30,44;28,83;0,00;21,81;21,85;20,50;20,11;
29.10.2009;15:48:54,0;28,01;30,44;28,83;0,00;21,83;21,85;20,50;20,11;
29.10.2009;15:48:54,0;28,01;30,44;28,83;0,00;21,81;21,85;20,50;20,11;
29.10.2009;15:48:54,0;28,01;30,44;28,83;0,00;21,81;21,85;20,50;20,11;
29.10.2009;15:48:54,0;28,01;30,44;28,83;0,00;21,81;21,85;20,50;20,11;
29.10.2009;15:48:54,0;28,01;30,44;28,83;0,00;21,81;21,85;20,50;20,11;
29.10.2009;15:48:54,0;28,01;30,44;28,83;0,00;21,81;21,85;20,50;20,09;
29.10.2009;15:48:54,0;28,01;30,44;28,83;0,00;21,81;21,85;20,50;20,11;
29.10.2009;15:48:55,0;28,01;30,44;28,83;0,00;21,81;21,85;20,50;20,11;
29.10.2009;15:48:55,0;28,01;30,44;28,83;0,00;21,81;21,85;20,50;20,11;
29.10.2009;15:48:55,0;28,01;30,44;28,83;0,00;21,81;21,85;20,50;20,11;
29.10.2009;15:48:55,0;28,01;30,44;28,83;0,00;21,81;21,85;20,50;20,11;
29.10.2009;15:48:55,0;28,01;30,44;28,83;0,00;21,81;21,85;20,50;20,11;
29.10.2009;15:48:55,0;28,01;30,44;28,83;0,00;21,81;21,85;20,50;20,11;
29.10.2009;15:48:55,0;28,01;30,44;28,83;0,00;21,81;21,85;20,50;20,11;
29.10.2009;15:48:55,0;28,01;30,44;28,83;0,00;21,81;21,85;20,50;20,11;
29.10.2009;15:48:55,0;28,01;30,44;28,83;0,00;21,81;21,85;20,50;20,11;
29.10.2009;15:48:55,0;28,01;30,44;28,83;0,00;21,81;21,85;20,50;20,11;
29.10.2009;15:48:55,0;28,01;30,44;28,83;0,00;21,81;21,85;20,50;20,11;
29.10.2009;15:48:55,0;28,01;30,44;28,83;0,00;21,81;21,85;20,50;20,11;
29.10.2009;15:48:56,0;28,01;30,44;28,83;0,00;21,81;21,85;20,50;20,11;
29.10.2009;15:48:56,0;28,01;30,44;28,83;0,00;21,81;21,85;20,50;20,11;
29.10.2009;15:48:56,0;28,01;30,44;28,83;0,00;21,81;21,85;20,50;20,11;
29.10.2009;15:48:56,0;28,01;30,44;28,83;0,00;21,81;21,85;20,50;20,11;
29.10.2009;15:48:56,0;28,01;30,44;28,83;0,00;21,81;21,85;20,50;20,11;
29.10.2009;15:48:56,0;28,01;30,44;28,83;0,00;21,81;21,85;20,50;20,11;
29.10.2009;15:48:56,0;28,01;30,44;28,83;0,00;21,81;21,85;20,50;20,11;
29.10.2009;15:48:56,0;28,01;30,44;28,83;0,00;21,81;21,85;20,50;20,11;
29.10.2009;15:48:57,0;28,01;30,44;28,83;0,00;21,81;21,85;20,50;20,11;
29.10.2009;15:48:57,0;28,01;30,44;28,83;0,00;21,81;21,85;20,50;20,11;
29.10.2009;15:48:57,0;28,01;30,44;28,83;0,00;21,81;21,85;20,50;20,11;
29.10.2009;15:48:57,0;28,01;30,44;28,83;0,00;21,81;21,85;20,50;20,11;
29.10.2009;15:48:57,0;28,01;30,44;28,83;0,00;21,81;21,85;20,50;20,11;
29.10.2009;15:48:57,0;28,01;30,44;28,83;0,00;21,81;21,85;20,50;20,11;
29.10.2009;15:48:57,0;28,01;30,44;28,83;0,00;21,81;21,85;20,50;20,11;
29.10.2009;15:48:57,0;28,01;30,44;28,83;0,00;21,83;21,85;20,50;20,11;
29.10.2009;15:48:57,0;28,01;30,44;28,83;0,00;21,83;21,85;20,50;20,11;
29.10.2009;15:48:57,0;28,01;30,44;28,83;0,00;21,81;21,85;20,50;20,11;
29.10.2009;15:48:57,0;28,01;30,44;28,83;0,00;21,81;21,85;20,50;20,11;
29.10.2009;15:48:57,0;28,01;30,44;28,83;0,00;21,81;21,88;20,50;20,11;
29.10.2009;15:48:58,0;28,01;30,44;28,83;0,00;21,81;21,85;20,50;20,11;
29.10.2009;15:48:58,0;28,01;30,44;28,83;0,00;21,81;21,85;20,50;20,11;
29.10.2009;15:48:58,0;28,01;30,44;28,83;0,00;21,81;21,85;20,50;20,11;
29.10.2009;15:48:58,0;28,01;30,44;28,83;0,00;21,81;21,85;20,50;20,11;
29.10.2009;15:48:58,0;28,01;30,44;28,83;0,00;21,81;21,85;20,50;20,11;
29.10.2009;15:48:58,0;28,01;30,44;28,83;0,00;21,81;21,85;20,50;20,11;
29.10.2009;15:48:58,0;28,01;30,44;28,83;0,00;21,81;21,85;20,50;20,11;
29.10.2009;15:48:58,0;28,01;30,44;28,83;0,00;21,81;21,88;20,50;20,11;
29.10.2009;15:48:59,0;28,01;30,44;28,83;0,00;21,81;21,85;20,50;20,11;
29.10.2009;15:48:59,0;28,01;30,44;28,83;0,00;21,81;21,85;20,50;20,11;
29.10.2009;15:48:59,0;28,01;30,44;28,83;0,00;21,81;21,85;20,50;20,11;
29.10.2009;15:48:59,0;28,01;30,44;28,83;0,00;21,81;21,85;20,50;20,11;
29.10.2009;15:48:59,0;28,01;30,44;28,83;0,00;21,81;21,85;20,50;20,11;
29.10.2009;15:48:59,0;28,01;30,44;28,83;0,00;21,81;21,85;20,50;20,11;
29.10.2009;15:48:59,0;28,01;30,44;28,83;0,00;21,81;21,85;20,50;20,11;
29.10.2009;15:48:59,0;28,01;30,44;28,83;0,00;21,81;21,85;20,50;20,11;
29.10.2009;15:48:59,0;28,01;30,44;28,83;0,00;21,81;21,85;20,50;20,11;
29.10.2009;15:48:59,0;28,01;30,44;28,83;0,00;21,81;21,88;20,50;20,11;
29.10.2009;15:48:59,0;28,01;30,44;28,83;0,00;21,81;21,85;20,50;20,11;
29.10.2009;15:48:59,0;28,01;30,44;28,83;0,00;21,81;21,85;20,50;20,11;
29.10.2009;15:49:00,0;28,01;30,44;28,83;0,00;21,81;21,85;20,50;20,11;
29.10.2009;15:49:00,0;28,01;30,44;28,83;0,00;21,81;21,85;20,50;20,11;
29.10.2009;15:49:00,0;28,01;30,44;28,83;0,00;21,81;21,85;20,50;20,11;
29.10.2009;15:49:00,0;28,01;30,44;28,83;0,00;21,81;21,85;20,50;20,11;
29.10.2009;15:49:00,0;28,01;30,44;28,83;0,00;21,83;21,85;20,50;20,11;
29.10.2009;15:49:00,0;28,01;30,44;28,83;0,00;21,81;21,85;20,50;20,11;
29.10.2009;15:49:00,0;28,01;30,44;28,83;0,00;21,81;21,85;20,50;20,11;
29.10.2009;15:49:00,0;28,01;30,44;28,83;0,00;21,81;21,85;20,50;20,11;
29.10.2009;15:49:01,0;28,01;30,44;28,83;0,00;21,81;21,85;20,50;20,11;
29.10.2009;15:49:01,0;28,01;30,44;28,83;0,00;21,81;21,85;20,50;20,11;
29.10.2009;15:49:01,0;28,01;30,44;28,83;0,00;21,81;21,85;20,50;20,11;
29.10.2009;15:49:01,0;28,01;30,44;28,83;0,00;21,81;21,85;20,50;20,11;
29.10.2009;15:49:01,0;28,01;30,44;28,83;0,00;21,81;21,85;20,50;20,11;
29.10.2009;15:49:01,0;28,01;30,44;28,83;0,00;21,81;21,85;20,53;20,11;
29.10.2009;15:49:01,0;28,01;30,44;28,83;0,00;21,81;21,85;20,50;20,11;
29.10.2009;15:49:01,0;28,01;30,44;28,83;0,00;21,81;21,85;20,50;20,11;
29.10.2009;15:49:01,0;28,01;30,44;28,83;0,00;21,81;21,85;20,53;20,11;
29.10.2009;15:49:01,0;28,01;30,44;28,83;0,00;21,81;21,85;20,50;20,11;
29.10.2009;15:49:01,0;28,01;30,44;28,83;0,00;21,81;21,85;20,50;20,11;
29.10.2009;15:49:01,0;28,01;30,44;28,83;0,00;21,81;21,85;20,50;20,11;
29.10.2009;15:49:02,0;28,01;30,44;28,83;0,00;21,81;21,85;20,50;20,11;
29.10.2009;15:49:02,0;28,01;30,44;28,83;0,00;21,81;21,85;20,50;20,11;
29.10.2009;15:49:02,0;28,01;30,44;28,83;0,00;21,81;21,85;20,50;20,11;
29.10.2009;15:49:02,0;28,01;30,44;28,83;0,00;21,81;21,88;20,50;20,11;
29.10.2009;15:49:02,0;28,01;30,44;28,83;0,00;21,81;21,85;20,50;20,11;
29.10.2009;15:49:02,0;28,01;30,44;28,83;0,00;21,81;21,85;20,50;20,11;
29.10.2009;15:49:02,0;28,01;30,44;28,83;0,00;21,81;21,85;20,50;20,11;
29.10.2009;15:49:02,0;28,01;30,44;28,83;0,00;21,83;21,85;20,50;20,11;
29.10.2009;15:49:03,0;28,01;30,44;28,83;0,00;21,81;21,85;20,50;20,11;
29.10.2009;15:49:03,0;28,01;30,44;28,83;0,00;21,81;21,85;20,50;20,11;
29.10.2009;15:49:03,0;28,01;30,44;28,83;0,00;21,81;21,85;20,53;20,11;
29.10.2009;15:49:03,0;28,01;30,44;28,83;0,00;21,81;21,85;20,50;20,11;
29.10.2009;15:49:03,0;28,01;30,44;28,83;0,00;21,81;21,88;20,50;20,11;
29.10.2009;15:49:03,0;28,01;30,44;28,83;0,00;21,81;21,85;20,53;20,11;
29.10.2009;15:49:03,0;28,01;30,44;28,83;0,00;21,81;21,85;20,50;20,11;
29.10.2009;15:49:03,0;28,01;30,44;28,83;0,00;21,81;21,85;20,53;20,11;
29.10.2009;15:49:03,0;28,01;30,44;28,83;0,00;21,81;21,85;20,50;20,11;
29.10.2009;15:49:03,0;28,01;30,44;28,83;0,00;21,81;21,85;20,50;20,11;
29.10.2009;15:49:03,0;28,01;30,44;28,83;0,00;21,81;21,85;20,53;20,11;
29.10.2009;15:49:03,0;28,01;30,44;28,83;0,00;21,81;21,85;20,50;20,11;
29.10.2009;15:49:04,0;28,01;30,44;28,83;0,00;21,81;21,85;20,50;20,11;
29.10.2009;15:49:04,0;28,01;30,44;28,83;0,00;21,81;21,85;20,53;20,11;
29.10.2009;15:49:04,0;28,01;30,44;28,83;0,00;21,81;21,85;20,50;20,13;
29.10.2009;15:49:04,0;28,01;30,44;28,83;0,00;21,81;21,85;20,50;20,13;
29.10.2009;15:49:04,0;28,01;30,44;28,83;0,00;21,81;21,85;20,50;20,11;
29.10.2009;15:49:04,0;28,01;30,44;28,83;0,00;21,81;21,85;20,53;20,11;
29.10.2009;15:49:04,0;28,01;30,44;28,83;0,00;21,81;21,85;20,53;20,13;
29.10.2009;15:49:04,0;28,01;30,44;28,83;0,00;21,81;21,85;20,50;20,11;
29.10.2009;15:49:05,0;28,01;30,44;28,83;0,00;21,81;21,85;20,53;20,11;
29.10.2009;15:49:05,0;28,01;30,44;28,83;0,00;21,81;21,85;20,53;20,13;
29.10.2009;15:49:05,0;28,01;30,44;28,83;0,00;21,81;21,85;20,53;20,11;
29.10.2009;15:49:05,0;27,70;30,08;28,50;0,00;21,81;21,85;20,53;20,13;
29.10.2009;15:49:05,0;28,01;30,44;28,83;0,00;21,83;21,85;20,50;20,11;
29.10.2009;15:49:05,0;28,01;30,44;28,83;0,00;21,81;21,85;20,53;20,11;
29.10.2009;15:49:05,0;28,01;30,44;28,83;0,00;21,81;21,85;20,53;20,11;
29.10.2009;15:49:05,0;28,01;30,44;28,83;0,00;21,81;21,85;20,53;20,11;
29.10.2009;15:49:05,0;28,01;30,44;28,83;0,00;21,81;21,85;20,53;20,13;
29.10.2009;15:49:05,0;28,01;30,44;28,83;0,00;21,83;21,85;20,50;20,13;
29.10.2009;15:49:05,0;28,01;30,44;28,83;0,00;21,81;21,85;20,50;20,13;
29.10.2009;15:49:05,0;28,01;30,44;28,83;0,00;21,81;21,88;20,53;20,13;
29.10.2009;15:49:06,0;28,01;30,44;28,83;0,00;21,81;21,85;20,53;20,11;
29.10.2009;15:49:06,0;27,88;30,30;28,70;0,00;21,81;21,85;20,53;20,11;
29.10.2009;15:49:06,0;28,01;30,44;28,83;0,00;21,81;21,85;20,50;20,11;
29.10.2009;15:49:06,0;28,01;30,44;28,83;0,00;21,81;21,85;20,50;20,13;
29.10.2009;15:49:06,0;28,01;30,44;28,83;0,00;21,81;21,85;20,53;20,13;
29.10.2009;15:49:06,0;28,01;30,44;28,83;0,00;21,83;21,85;20,53;20,13;
29.10.2009;15:49:06,0;28,01;30,44;28,83;0,00;21,81;21,85;20,53;20,13;
29.10.2009;15:49:06,0;28,01;30,44;28,83;0,00;21,81;21,85;20,50;20,13;
29.10.2009;15:49:07,0;28,01;30,44;28,83;0,00;21,81;21,85;20,53;20,13;
29.10.2009;15:49:07,0;28,01;30,44;28,83;0,00;21,81;21,85;20,53;20,13;
29.10.2009;15:49:07,0;28,01;30,44;28,83;0,00;21,81;21,85;20,53;20,13;
29.10.2009;15:49:07,0;27,88;30,30;28,70;0,00;21,81;21,85;20,53;20,13;
29.10.2009;15:49:07,0;28,01;30,44;28,83;0,00;21,83;21,85;20,53;20,13;
29.10.2009;15:49:07,0;28,01;30,44;28,83;0,00;21,83;21,85;20,53;20,11;
29.10.2009;15:49:07,0;28,01;30,44;28,83;0,00;21,81;21,85;20,53;20,13;
29.10.2009;15:49:07,0;28,01;30,44;28,83;0,00;21,81;21,85;20,53;20,13;
29.10.2009;15:49:07,0;28,01;30,44;28,83;0,00;21,81;21,85;20,53;20,13;
29.10.2009;15:49:07,0;28,01;30,44;28,83;0,00;21,81;21,85;20,53;20,11;
29.10.2009;15:49:07,0;28,01;30,44;28,83;0,00;21,81;21,85;20,53;20,11;
29.10.2009;15:49:07,0;28,01;30,44;28,83;0,00;21,81;21,85;20,53;20,13;
29.10.2009;15:49:08,0;28,01;30,44;28,83;0,00;21,81;21,85;20,53;20,13;
29.10.2009;15:49:08,0;27,79;30,19;28,60;0,00;21,81;21,85;20,53;20,13;
29.10.2009;15:49:08,0;28,01;30,44;28,83;0,00;21,81;21,85;20,53;20,13;
29.10.2009;15:49:08,0;28,01;30,44;28,83;0,00;21,83;21,85;20,53;20,11;
29.10.2009;15:49:08,0;28,01;30,44;28,83;0,00;21,81;21,85;20,53;20,13;
29.10.2009;15:49:08,0;28,01;30,44;28,83;0,00;21,81;21,85;20,50;20,11;
29.10.2009;15:49:08,0;28,01;30,44;28,83;0,00;21,81;21,85;20,53;20,13;
29.10.2009;15:49:08,0;28,01;30,44;28,83;0,00;21,81;21,85;20,53;20,13;
29.10.2009;15:49:09,0;28,01;30,44;28,83;0,00;21,81;21,85;20,53;20,13;
29.10.2009;15:49:09,0;28,01;30,44;28,83;0,00;21,81;21,85;20,53;20,13;
29.10.2009;15:49:09,0;28,01;30,44;28,83;0,00;21,83;21,85;20,53;20,13;
29.10.2009;15:49:09,0;28,01;30,44;28,83;0,00;21,81;21,85;20,53;20,13;
29.10.2009;15:49:09,0;27,82;30,19;28,63;0,00;21,83;21,85;20,53;20,13;
29.10.2009;15:49:09,0;28,01;30,44;28,83;0,00;21,81;21,85;20,53;20,13;
29.10.2009;15:49:09,0;28,01;30,44;28,83;0,00;21,81;21,85;20,50;20,13;
29.10.2009;15:49:09,0;28,01;30,44;28,83;0,00;21,81;21,85;20,53;20,13;
29.10.2009;15:49:09,0;28,01;30,44;28,83;0,00;21,81;21,85;20,53;20,13;
29.10.2009;15:49:09,0;28,01;30,44;28,83;0,00;21,81;21,85;20,53;20,13;
29.10.2009;15:49:09,0;28,01;30,44;28,83;0,00;21,81;21,85;20,53;20,13;
29.10.2009;15:49:09,0;28,01;30,44;28,83;0,00;21,81;21,85;20,53;20,13;
29.10.2009;15:49:10,0;28,01;30,44;28,83;0,00;21,83;21,85;20,50;20,13;
29.10.2009;15:49:10,0;28,01;30,44;28,83;0,00;21,81;21,85;20,53;20,13;
29.10.2009;15:49:10,0;28,01;30,44;28,83;0,00;21,81;21,85;20,53;20,13;
29.10.2009;15:49:10,0;28,01;30,44;28,83;0,00;21,81;21,85;20,53;20,13;
29.10.2009;15:49:10,0;28,01;30,44;28,83;0,00;21,81;21,85;20,53;20,13;
29.10.2009;15:49:10,0;28,01;30,44;28,83;0,00;21,81;21,85;20,53;20,13;
29.10.2009;15:49:10,0;28,01;30,44;28,83;0,00;21,81;21,85;20,53;20,13;
29.10.2009;15:49:10,0;28,01;30,44;28,83;0,00;21,83;21,85;20,53;20,13;
29.10.2009;15:49:11,0;28,01;30,44;28,83;0,00;21,81;21,85;20,53;20,13;
29.10.2009;15:49:11,0;28,01;30,44;28,83;0,00;21,83;21,85;20,53;20,13;
29.10.2009;15:49:11,0;28,01;30,44;28,83;0,00;21,81;21,85;20,53;20,13;
29.10.2009;15:49:11,0;28,01;30,44;28,83;0,00;21,81;21,85;20,53;20,13;
29.10.2009;15:49:11,0;28,01;30,44;28,83;0,00;21,81;21,85;20,53;20,13;
29.10.2009;15:49:11,0;28,01;30,44;28,83;0,00;21,81;21,85;20,53;20,13;
29.10.2009;15:49:11,0;28,01;30,44;28,83;0,00;21,81;21,88;20,53;20,13;
29.10.2009;15:49:11,0;28,01;30,44;28,83;0,00;21,81;21,85;20,53;20,13;
29.10.2009;15:49:11,0;28,01;30,44;28,83;0,00;21,83;21,85;20,53;20,13;
29.10.2009;15:49:11,0;28,01;30,44;28,83;0,00;21,81;21,85;20,53;20,13;
29.10.2009;15:49:11,0;28,01;30,44;28,83;0,00;21,81;21,85;20,53;20,13;
29.10.2009;15:49:11,0;28,01;30,44;28,83;0,00;21,81;21,85;20,53;20,13;
29.10.2009;15:49:12,0;28,01;30,44;28,83;0,00;21,83;21,85;20,53;20,13;
29.10.2009;15:49:12,0;28,01;30,44;28,83;0,00;21,83;21,85;20,53;20,13;
29.10.2009;15:49:12,0;28,01;30,44;28,83;0,00;21,81;21,85;20,53;20,13;
29.10.2009;15:49:12,0;28,01;30,44;28,83;0,00;21,83;21,85;20,53;20,13;
29.10.2009;15:49:12,0;28,01;30,44;28,83;0,00;21,83;21,85;20,53;20,13;
29.10.2009;15:49:12,0;28,01;30,44;28,83;0,00;21,83;21,85;20,53;20,13;
29.10.2009;15:49:12,0;28,01;30,44;28,83;0,00;21,81;21,85;20,53;20,13;
29.10.2009;15:49:12,0;28,01;30,44;28,83;0,00;21,81;21,85;20,53;20,13;
29.10.2009;15:49:13,0;28,01;30,44;28,83;0,00;21,81;21,85;20,53;20,13;
29.10.2009;15:49:13,0;28,01;30,44;28,83;0,00;21,81;21,85;20,53;20,13;
29.10.2009;15:49:13,0;28,01;30,44;28,83;0,00;21,81;21,85;20,53;20,13;
29.10.2009;15:49:13,0;28,01;30,44;28,83;0,00;21,81;21,85;20,53;20,13;
29.10.2009;15:49:13,0;28,01;30,44;28,83;0,00;21,81;21,85;20,53;20,13;
29.10.2009;15:49:13,0;28,01;30,44;28,83;0,00;21,81;21,85;20,53;20,13;
29.10.2009;15:49:13,0;28,01;30,44;28,83;0,00;21,81;21,88;20,53;20,13;
29.10.2009;15:49:13,0;28,01;30,44;28,83;0,00;21,83;21,85;20,53;20,13;
29.10.2009;15:49:13,0;28,01;30,44;28,83;0,00;21,81;21,85;20,53;20,13;
29.10.2009;15:49:13,0;28,01;30,44;28,83;0,00;21,81;21,85;20,53;20,13;
29.10.2009;15:49:13,0;28,01;30,44;28,83;0,00;21,81;21,85;20,53;20,13;
29.10.2009;15:49:13,0;28,01;30,44;28,83;0,00;21,81;21,85;20,53;20,13;
29.10.2009;15:49:14,0;28,01;30,44;28,83;0,00;21,83;21,88;20,53;20,13;
29.10.2009;15:49:14,0;28,01;30,44;28,83;0,00;21,81;21,85;20,53;20,13;
29.10.2009;15:49:14,0;28,01;30,44;28,83;0,00;21,83;21,85;20,53;20,13;
29.10.2009;15:49:14,0;28,01;30,44;28,83;0,00;21,81;21,85;20,53;20,13;
29.10.2009;15:49:14,0;28,01;30,44;28,83;0,00;21,81;21,85;20,53;20,13;
29.10.2009;15:49:14,0;28,01;30,44;28,83;0,00;21,83;21,85;20,53;20,13;
29.10.2009;15:49:14,0;28,01;30,44;28,83;0,00;21,81;21,85;20,53;20,13;
29.10.2009;15:49:14,0;28,01;30,44;28,83;0,00;21,81;21,85;20,53;20,13;
29.10.2009;15:49:15,0;28,01;30,44;28,83;0,00;21,83;21,85;20,53;20,13;
29.10.2009;15:49:15,0;28,01;30,44;28,83;0,00;21,83;21,85;20,53;20,13;
29.10.2009;15:49:15,0;28,01;30,44;28,83;0,00;21,81;21,85;20,53;20,13;
29.10.2009;15:49:15,0;28,01;30,44;28,83;0,00;21,83;21,85;20,53;20,13;
29.10.2009;15:49:15,0;28,01;30,44;28,83;0,00;21,81;21,85;20,53;20,13;
29.10.2009;15:49:15,0;28,01;30,44;28,83;0,00;21,83;21,85;20,53;20,13;
29.10.2009;15:49:15,0;28,01;30,44;28,83;0,00;21,81;21,85;20,53;20,13;
29.10.2009;15:49:15,0;28,01;30,44;28,83;0,00;21,81;21,85;20,53;20,13;
29.10.2009;15:49:15,0;28,01;30,44;28,83;0,00;21,83;21,85;20,53;20,13;
29.10.2009;15:49:15,0;28,01;30,44;28,83;0,00;21,83;21,85;20,53;20,13;
29.10.2009;15:49:15,0;28,01;30,44;28,83;0,00;21,81;21,85;20,53;20,13;
29.10.2009;15:49:15,0;28,01;30,44;28,83;0,00;21,81;21,85;20,53;20,13;
29.10.2009;15:49:16,0;28,01;30,44;28,83;0,00;21,83;21,85;20,53;20,13;
29.10.2009;15:49:16,0;28,01;30,44;28,83;0,00;21,83;21,85;20,53;20,13;
29.10.2009;15:49:16,0;28,01;30,44;28,83;0,00;21,83;21,85;20,53;20,13;
29.10.2009;15:49:16,0;28,01;30,44;28,83;0,00;21,81;21,85;20,53;20,13;
29.10.2009;15:49:16,0;28,01;30,44;28,83;0,00;21,83;21,85;20,53;20,13;
29.10.2009;15:49:16,0;28,01;30,44;28,83;0,00;21,83;21,85;20,53;20,13;
29.10.2009;15:49:16,0;28,01;30,44;28,83;0,00;21,83;21,85;20,53;20,13;
29.10.2009;15:49:16,0;28,01;30,44;28,83;0,00;21,83;21,85;20,53;20,13;
29.10.2009;15:49:17,0;28,01;30,44;28,83;0,00;21,83;21,85;20,53;20,16;
29.10.2009;15:49:17,0;28,01;30,44;28,83;0,00;21,81;21,85;20,53;20,13;
29.10.2009;15:49:17,0;28,01;30,44;28,83;0,00;21,83;21,85;20,53;20,13;
29.10.2009;15:49:17,0;28,01;30,44;28,83;0,00;21,83;21,85;20,53;20,13;
29.10.2009;15:49:17,0;28,01;30,44;28,83;0,00;21,83;21,85;20,53;20,13;
29.10.2009;15:49:17,0;28,01;30,44;28,83;0,00;21,81;21,85;20,53;20,13;
29.10.2009;15:49:17,0;28,01;30,44;28,83;0,00;21,81;21,85;20,53;20,13;
29.10.2009;15:49:17,0;28,01;30,44;28,83;0,00;21,83;21,85;20,53;20,13;
29.10.2009;15:49:17,0;28,01;30,44;28,83;0,00;21,83;21,85;20,53;20,13;
29.10.2009;15:49:17,0;28,01;30,44;28,83;0,00;21,81;21,85;20,53;20,13;
29.10.2009;15:49:17,0;28,01;30,44;28,83;0,00;21,81;21,85;20,53;20,13;
29.10.2009;15:49:17,0;28,01;30,44;28,83;0,00;21,81;21,85;20,53;20,13;
29.10.2009;15:49:18,0;28,01;30,44;28,83;0,00;21,81;21,85;20,53;20,13;
29.10.2009;15:49:18,0;28,01;30,44;28,83;0,00;21,81;21,85;20,53;20,13;
29.10.2009;15:49:18,0;28,01;30,44;28,83;0,00;21,83;21,85;20,53;20,13;
29.10.2009;15:49:18,0;28,01;30,44;28,83;0,00;21,81;21,85;20,53;20,13;
29.10.2009;15:49:18,0;28,01;30,44;28,83;0,00;21,83;21,85;20,53;20,13;
29.10.2009;15:49:18,0;28,01;30,44;28,83;0,00;21,81;21,85;20,53;20,13;
29.10.2009;15:49:18,0;28,01;30,44;28,83;0,00;21,81;21,85;20,53;20,13;
29.10.2009;15:49:18,0;28,01;30,44;28,83;0,00;21,83;21,85;20,53;20,16;
29.10.2009;15:49:19,0;28,01;30,44;28,83;0,00;21,83;21,85;20,53;20,13;
29.10.2009;15:49:19,0;28,01;30,44;28,83;0,00;21,81;21,85;20,53;20,16;
29.10.2009;15:49:19,0;28,01;30,44;28,83;0,00;21,81;21,85;20,53;20,13;
29.10.2009;15:49:19,0;28,01;30,44;28,83;0,00;21,81;21,85;20,53;20,13;
29.10.2009;15:49:19,0;28,01;30,44;28,83;0,00;21,81;21,85;20,53;20,13;
29.10.2009;15:49:19,0;28,01;30,44;28,83;0,00;21,81;21,88;20,53;20,16;
29.10.2009;15:49:19,0;28,01;30,44;28,83;0,00;21,81;21,85;20,53;20,13;
29.10.2009;15:49:19,0;28,01;30,44;28,83;0,00;21,83;21,85;20,53;20,13;
29.10.2009;15:49:19,0;28,01;30,44;28,83;0,00;21,81;21,85;20,55;20,13;
29.10.2009;15:49:19,0;28,01;30,44;28,83;0,00;21,83;21,88;20,53;20,13;
29.10.2009;15:49:19,0;28,01;30,44;28,83;0,00;21,83;21,85;20,53;20,13;
29.10.2009;15:49:19,0;28,01;30,44;28,83;0,00;21,83;21,85;20,53;20,13;
29.10.2009;15:49:20,0;28,01;30,44;28,83;0,00;21,81;21,85;20,55;20,13;
29.10.2009;15:49:20,0;28,01;30,44;28,83;0,00;21,81;21,88;20,53;20,16;
29.10.2009;15:49:20,0;28,01;30,44;28,83;0,00;21,81;21,85;20,53;20,13;
29.10.2009;15:49:20,0;28,01;30,44;28,83;0,00;21,81;21,85;20,53;20,13;
29.10.2009;15:49:20,0;28,01;30,44;28,83;0,00;21,81;21,85;20,55;20,13;
29.10.2009;15:49:20,0;28,01;30,44;28,83;0,00;21,83;21,85;20,53;20,13;
29.10.2009;15:49:20,0;28,01;30,44;28,83;0,00;21,81;21,85;20,55;20,13;
29.10.2009;15:49:20,0;28,01;30,44;28,83;0,00;21,81;21,85;20,53;20,13;
29.10.2009;15:49:21,0;28,01;30,44;28,83;0,00;21,81;21,85;20,53;20,16;
29.10.2009;15:49:21,0;28,01;30,44;28,83;0,00;21,81;21,85;20,55;20,16;
29.10.2009;15:49:21,0;28,01;30,44;28,83;0,00;21,83;21,85;20,53;20,16;
29.10.2009;15:49:21,0;28,01;30,44;28,83;0,00;21,81;21,85;20,55;20,13;
29.10.2009;15:49:21,0;28,01;30,44;28,83;0,00;21,81;21,85;20,53;20,13;
29.10.2009;15:49:21,0;28,01;30,44;28,83;0,00;21,81;21,85;20,53;20,16;
29.10.2009;15:49:21,0;28,01;30,44;28,83;0,00;21,81;21,85;20,53;20,13;
29.10.2009;15:49:21,0;28,01;30,44;28,83;0,00;21,81;21,88;20,55;20,13;
29.10.2009;15:49:21,0;28,01;30,44;28,83;0,00;21,81;21,85;20,53;20,16;
29.10.2009;15:49:21,0;28,01;30,44;28,83;0,00;21,81;21,85;20,53;20,13;
29.10.2009;15:49:21,0;28,01;30,44;28,83;0,00;21,83;21,85;20,53;20,13;
29.10.2009;15:49:21,0;28,01;30,44;28,83;0,00;21,81;21,85;20,53;20,16;
29.10.2009;15:49:22,0;28,01;30,44;28,83;0,00;21,81;21,85;20,53;20,13;
29.10.2009;15:49:22,0;28,01;30,44;28,83;0,00;21,81;21,85;20,53;20,13;
29.10.2009;15:49:22,0;28,01;30,44;28,83;0,00;21,81;21,85;20,53;20,16;
29.10.2009;15:49:22,0;28,01;30,44;28,83;0,00;21,83;21,85;20,53;20,16;
29.10.2009;15:49:22,0;28,01;30,44;28,83;0,00;21,81;21,85;20,55;20,13;
29.10.2009;15:49:22,0;28,01;30,44;28,83;0,00;21,81;21,85;20,55;20,13;
29.10.2009;15:49:22,0;28,01;30,44;28,83;0,00;21,83;21,85;20,53;20,16;
29.10.2009;15:49:22,0;28,01;30,44;28,83;0,00;21,81;21,85;20,53;20,16;
29.10.2009;15:49:23,0;28,01;30,44;28,83;0,00;21,83;21,85;20,53;20,16;
29.10.2009;15:49:23,0;28,01;30,44;28,83;0,00;21,83;21,85;20,55;20,16;
29.10.2009;15:49:23,0;28,01;30,44;28,83;0,00;21,81;21,85;20,53;20,16;
29.10.2009;15:49:23,0;28,01;30,44;28,83;0,00;21,83;21,85;20,53;20,16;
29.10.2009;15:49:23,0;28,01;30,44;28,83;0,00;21,83;21,85;20,53;20,16;
29.10.2009;15:49:23,0;28,01;30,44;28,83;0,00;21,81;21,85;20,53;20,16;
29.10.2009;15:49:23,0;28,01;30,44;28,83;0,00;21,83;21,85;20,53;20,16;
29.10.2009;15:49:23,0;28,01;30,44;28,83;0,00;21,81;21,85;20,55;20,16;
29.10.2009;15:49:23,0;28,01;30,44;28,83;0,00;21,81;21,85;20,53;20,16;
29.10.2009;15:49:23,0;28,01;30,44;28,83;0,00;21,83;21,88;20,55;20,16;
29.10.2009;15:49:23,0;28,01;30,44;28,83;0,00;21,81;21,85;20,53;20,16;
29.10.2009;15:49:23,0;28,01;30,44;28,83;0,00;21,83;21,85;20,53;20,16;
29.10.2009;15:49:24,0;28,01;30,44;28,83;0,00;21,83;21,88;20,55;20,16;
29.10.2009;15:49:24,0;28,01;30,44;28,83;0,00;21,81;21,85;20,53;20,16;
29.10.2009;15:49:24,0;28,01;30,44;28,83;0,00;21,81;21,85;20,55;20,16;
29.10.2009;15:49:24,0;28,01;30,44;28,83;0,00;21,83;21,85;20,55;20,16;
29.10.2009;15:49:24,0;28,01;30,44;28,83;0,00;21,81;21,85;20,53;20,16;
29.10.2009;15:49:24,0;27,91;30,33;28,73;0,00;21,81;21,85;20,55;20,16;
29.10.2009;15:49:24,0;28,01;30,44;28,83;0,00;21,83;21,85;20,53;20,16;
29.10.2009;15:49:24,0;28,01;30,44;28,83;0,00;21,81;21,85;20,55;20,16;
29.10.2009;15:49:25,0;28,01;30,44;28,83;0,00;21,81;21,85;20,55;20,16;
29.10.2009;15:49:25,0;28,01;30,44;28,83;0,00;21,81;21,85;20,55;20,16;
29.10.2009;15:49:25,0;28,01;30,44;28,83;0,00;21,83;21,85;20,53;20,16;
29.10.2009;15:49:25,0;28,01;30,44;28,83;0,00;21,81;21,85;20,55;20,16;
29.10.2009;15:49:25,0;28,01;30,44;28,83;0,00;21,83;21,85;20,53;20,16;
29.10.2009;15:49:25,0;28,01;30,44;28,83;0,00;21,83;21,85;20,55;20,16;
29.10.2009;15:49:25,0;28,01;30,44;28,83;0,00;21,81;21,85;20,53;20,16;
29.10.2009;15:49:25,0;28,01;30,44;28,83;0,00;21,83;21,85;20,53;20,16;
29.10.2009;15:49:25,0;28,01;30,44;28,83;0,00;21,81;21,85;20,55;20,16;
29.10.2009;15:49:25,0;28,01;30,44;28,83;0,00;21,83;21,85;20,55;20,16;
29.10.2009;15:49:25,0;28,01;30,44;28,83;0,00;21,81;21,85;20,55;20,16;
29.10.2009;15:49:25,0;28,01;30,44;28,83;0,00;21,83;21,85;20,55;20,16;
29.10.2009;15:49:26,0;28,01;30,44;28,83;0,00;21,83;21,85;20,55;20,16;
29.10.2009;15:49:26,0;28,01;30,44;28,83;0,00;21,83;21,85;20,55;20,16;
29.10.2009;15:49:26,0;28,01;30,44;28,83;0,00;21,81;21,85;20,55;20,16;
29.10.2009;15:49:26,0;28,01;30,44;28,83;0,00;21,81;21,85;20,55;20,16;
29.10.2009;15:49:26,0;28,01;30,44;28,83;0,00;21,81;21,85;20,55;20,16;
29.10.2009;15:49:26,0;28,01;30,44;28,83;0,00;21,81;21,85;20,55;20,16;
29.10.2009;15:49:26,0;28,01;30,44;28,83;0,00;21,83;21,85;20,55;20,16;
29.10.2009;15:49:26,0;28,01;30,44;28,83;0,00;21,81;21,85;20,55;20,16;
29.10.2009;15:49:27,0;28,01;30,44;28,83;0,00;21,81;21,85;20,55;20,16;
29.10.2009;15:49:27,0;28,01;30,44;28,83;0,00;21,83;21,85;20,55;20,16;
29.10.2009;15:49:27,0;28,01;30,44;28,83;0,00;21,81;21,85;20,55;20,16;
29.10.2009;15:49:27,0;28,01;30,44;28,83;0,00;21,81;21,85;20,55;20,16;
29.10.2009;15:49:27,0;28,01;30,44;28,83;0,00;21,81;21,85;20,55;20,16;
29.10.2009;15:49:27,0;28,01;30,44;28,83;0,00;21,81;21,85;20,55;20,16;
29.10.2009;15:49:27,0;28,01;30,44;28,83;0,00;21,83;21,88;20,55;20,16;
29.10.2009;15:49:27,0;28,01;30,44;28,83;0,00;21,83;21,85;20,55;20,16;
29.10.2009;15:49:27,0;28,01;30,44;28,83;0,00;21,83;21,85;20,55;20,16;
29.10.2009;15:49:27,0;28,01;30,44;28,83;0,00;21,81;21,85;20,55;20,16;
29.10.2009;15:49:27,0;28,01;30,44;28,83;0,00;21,83;21,85;20,55;20,16;
29.10.2009;15:49:27,0;28,01;30,44;28,83;0,00;21,83;21,85;20,55;20,16;
29.10.2009;15:49:28,0;28,01;30,44;28,83;0,00;21,81;21,85;20,55;20,16;
29.10.2009;15:49:28,0;28,01;30,44;28,83;0,00;21,83;21,85;20,55;20,16;
29.10.2009;15:49:28,0;28,01;30,44;28,83;0,00;21,83;21,85;20,55;20,16;
29.10.2009;15:49:28,0;28,01;30,44;28,83;0,00;21,81;21,85;20,55;20,16;
29.10.2009;15:49:28,0;28,01;30,44;28,83;0,00;21,83;21,85;20,55;20,16;
29.10.2009;15:49:28,0;28,01;30,44;28,83;0,00;21,83;21,85;20,55;20,16;
29.10.2009;15:49:28,0;28,01;30,44;28,83;0,00;21,83;21,85;20,55;20,16;
29.10.2009;15:49:28,0;28,01;30,44;28,83;0,00;21,83;21,88;20,55;20,16;
29.10.2009;15:49:29,0;28,01;30,44;28,83;0,00;21,83;21,85;20,55;20,16;
29.10.2009;15:49:29,0;28,01;30,44;28,83;0,00;21,83;21,88;20,55;20,16;
29.10.2009;15:49:29,0;28,01;30,44;28,83;0,00;21,81;21,85;20,55;20,16;
29.10.2009;15:49:29,0;28,01;30,44;28,83;0,00;21,81;21,85;20,55;20,16;
29.10.2009;15:49:29,0;28,01;30,44;28,83;0,00;21,83;21,85;20,55;20,16;
29.10.2009;15:49:29,0;28,01;30,44;28,83;0,00;21,83;21,85;20,55;20,16;
29.10.2009;15:49:29,0;28,01;30,44;28,83;0,00;21,83;21,85;20,55;20,16;
29.10.2009;15:49:29,0;28,01;30,44;28,83;0,00;21,81;21,85;20,55;20,16;
29.10.2009;15:49:29,0;28,01;30,44;28,83;0,00;21,83;21,85;20,55;20,16;
29.10.2009;15:49:29,0;28,01;30,44;28,83;0,00;21,83;21,85;20,55;20,16;
29.10.2009;15:49:29,0;28,01;30,44;28,83;0,00;21,81;21,85;20,55;20,16;
29.10.2009;15:49:29,0;28,01;30,44;28,83;0,00;21,81;21,88;20,55;20,16;
29.10.2009;15:49:30,0;28,01;30,44;28,83;0,00;21,83;21,85;20,55;20,16;
29.10.2009;15:49:30,0;28,01;30,44;28,83;0,00;21,83;21,85;20,55;20,16;
29.10.2009;15:49:30,0;28,01;30,44;28,83;0,00;21,81;21,85;20,55;20,16;
29.10.2009;15:49:30,0;28,01;30,44;28,83;0,00;21,81;21,88;20,55;20,16;
29.10.2009;15:49:30,0;28,01;30,44;28,83;0,00;21,81;21,85;20,55;20,16;
29.10.2009;15:49:30,0;28,01;30,44;28,83;0,00;21,83;21,85;20,55;20,16;
29.10.2009;15:49:30,0;28,01;30,44;28,83;0,00;21,83;21,85;20,55;20,16;
29.10.2009;15:49:30,0;28,01;30,44;28,83;0,00;21,83;21,85;20,55;20,16;
29.10.2009;15:49:31,0;28,01;30,44;28,83;0,00;21,81;21,85;20,55;20,16;
29.10.2009;15:49:31,0;28,01;30,44;28,83;0,00;21,81;21,85;20,55;20,16;
29.10.2009;15:49:31,0;28,01;30,44;28,83;0,00;21,83;21,85;20,55;20,16;
29.10.2009;15:49:31,0;28,01;30,44;28,83;0,00;21,83;21,88;20,55;20,16;
29.10.2009;15:49:31,0;28,01;30,44;28,83;0,00;21,81;21,85;20,55;20,16;
29.10.2009;15:49:31,0;28,01;30,44;28,83;0,00;21,81;21,85;20,55;20,16;
29.10.2009;15:49:31,0;28,01;30,44;28,83;0,00;21,83;21,88;20,55;20,16;
29.10.2009;15:49:31,0;28,01;30,44;28,83;0,00;21,83;21,85;20,55;20,16;
29.10.2009;15:49:31,0;28,01;30,44;28,83;0,00;21,83;21,85;20,55;20,16;
29.10.2009;15:49:31,0;28,01;30,44;28,83;0,00;21,81;21,85;20,55;20,16;
29.10.2009;15:49:31,0;28,01;30,44;28,83;0,00;21,81;21,88;20,55;20,16;
29.10.2009;15:49:31,0;28,01;30,44;28,83;0,00;21,81;21,85;20,55;20,16;
29.10.2009;15:49:32,0;28,01;30,44;28,83;0,00;21,81;21,88;20,55;20,16;
29.10.2009;15:49:32,0;28,01;30,44;28,83;0,00;21,83;21,85;20,55;20,16;
29.10.2009;15:49:32,0;28,01;30,44;28,83;0,00;21,83;21,85;20,55;20,16;
29.10.2009;15:49:32,0;28,01;30,44;28,83;0,00;21,81;21,85;20,55;20,16;
29.10.2009;15:49:32,0;28,01;30,44;28,83;0,00;21,83;21,88;20,55;20,16;
29.10.2009;15:49:32,0;28,01;30,44;28,83;0,00;21,83;21,85;20,55;20,16;
29.10.2009;15:49:32,0;28,01;30,44;28,83;0,00;21,81;21,85;20,55;20,16;
29.10.2009;15:49:32,0;28,01;30,44;28,83;0,00;21,83;21,85;20,55;20,16;
29.10.2009;15:49:33,0;28,01;30,44;28,83;0,00;21,83;21,85;20,55;20,16;
29.10.2009;15:49:33,0;28,01;30,44;28,83;0,00;21,83;21,85;20,55;20,16;
29.10.2009;15:49:33,0;28,01;30,44;28,83;0,00;21,83;21,85;20,55;20,16;
29.10.2009;15:49:33,0;28,01;30,44;28,83;0,00;21,83;21,85;20,55;20,16;
29.10.2009;15:49:33,0;28,01;30,44;28,83;0,00;21,81;21,85;20,55;20,16;
29.10.2009;15:49:33,0;28,01;30,44;28,83;0,00;21,83;21,85;20,55;20,16;
29.10.2009;15:49:33,0;28,01;30,44;28,83;0,00;21,83;21,85;20,55;20,16;
29.10.2009;15:49:33,0;28,01;30,44;28,83;0,00;21,81;21,85;20,55;20,16;
29.10.2009;15:49:33,0;28,01;30,44;28,83;0,00;21,81;21,85;20,55;20,16;
29.10.2009;15:49:33,0;28,01;30,44;28,83;0,00;21,83;21,85;20,55;20,16;
29.10.2009;15:49:33,0;28,01;30,44;28,83;0,00;21,83;21,85;20,55;20,16;
29.10.2009;15:49:33,0;28,01;30,44;28,83;0,00;21,83;21,85;20,55;20,16;
29.10.2009;15:49:34,0;28,01;30,44;28,83;0,00;21,81;21,85;20,55;20,16;
29.10.2009;15:49:34,0;28,01;30,44;28,83;0,00;21,83;21,85;20,55;20,16;
29.10.2009;15:49:34,0;28,01;30,44;28,83;0,00;21,81;21,85;20,55;20,16;
29.10.2009;15:49:34,0;28,01;30,44;28,83;0,00;21,83;21,85;20,55;20,16;
29.10.2009;15:49:34,0;28,01;30,44;28,83;0,00;21,81;21,85;20,55;20,16;
29.10.2009;15:49:34,0;28,01;30,44;28,83;0,00;21,83;21,85;20,55;20,16;
29.10.2009;15:49:34,0;28,01;30,44;28,83;0,00;21,81;21,85;20,58;20,16;
29.10.2009;15:49:34,0;28,01;30,44;28,83;0,00;21,81;21,88;20,55;20,16;
29.10.2009;15:49:35,0;28,01;30,44;28,83;0,00;21,83;21,85;20,55;20,16;
29.10.2009;15:49:35,0;28,01;30,44;28,83;0,00;21,83;21,85;20,55;20,16;
29.10.2009;15:49:35,0;28,01;30,44;28,83;0,00;21,81;21,85;20,55;20,16;
29.10.2009;15:49:35,0;28,01;30,44;28,83;0,00;21,81;21,85;20,55;20,16;
29.10.2009;15:49:35,0;28,01;30,44;28,83;0,00;21,83;21,85;20,55;20,16;
29.10.2009;15:49:35,0;28,01;30,44;28,83;0,00;21,81;21,85;20,55;20,16;
29.10.2009;15:49:35,0;28,01;30,44;28,83;0,00;21,83;21,85;20,55;20,18;
29.10.2009;15:49:35,0;28,01;30,44;28,83;0,00;21,81;21,85;20,58;20,16;
29.10.2009;15:49:35,0;28,01;30,44;28,83;0,00;21,83;21,85;20,58;20,16;
29.10.2009;15:49:35,0;28,01;30,44;28,83;0,00;21,81;21,85;20,55;20,16;
29.10.2009;15:49:35,0;28,01;30,44;28,83;0,00;21,81;21,85;20,55;20,16;
29.10.2009;15:49:35,0;28,01;30,44;28,83;0,00;21,81;21,85;20,55;20,16;
29.10.2009;15:49:36,0;28,01;30,44;28,83;0,00;21,83;21,85;20,58;20,18;
29.10.2009;15:49:36,0;28,01;30,44;28,83;0,00;21,83;21,85;20,55;20,16;
29.10.2009;15:49:36,0;28,01;30,44;28,83;0,00;21,83;21,85;20,55;20,18;
29.10.2009;15:49:36,0;28,01;30,44;28,83;0,00;21,83;21,85;20,58;20,16;
29.10.2009;15:49:36,0;28,01;30,44;28,83;0,00;21,83;21,85;20,55;20,16;
29.10.2009;15:49:36,0;28,01;30,44;28,83;0,00;21,83;21,85;20,55;20,16;
29.10.2009;15:49:36,0;28,01;30,44;28,83;0,00;21,83;21,85;20,55;20,16;
29.10.2009;15:49:36,0;28,01;30,44;28,83;0,00;21,83;21,85;20,58;20,16;
29.10.2009;15:49:37,0;28,01;30,44;28,83;0,00;21,81;21,85;20,55;20,16;
29.10.2009;15:49:37,0;28,01;30,44;28,83;0,00;21,81;21,85;20,58;20,16;
29.10.2009;15:49:37,0;28,01;30,44;28,83;0,00;21,83;21,85;20,55;20,16;
29.10.2009;15:49:37,0;28,01;30,44;28,83;0,00;21,81;21,85;20,58;20,18;
29.10.2009;15:49:37,0;28,01;30,44;28,83;0,00;21,83;21,85;20,58;20,16;
29.10.2009;15:49:37,0;28,01;30,44;28,83;0,00;21,83;21,85;20,58;20,16;
29.10.2009;15:49:37,0;28,01;30,44;28,83;0,00;21,83;21,85;20,55;20,18;
29.10.2009;15:49:37,0;28,01;30,44;28,83;0,00;21,81;21,85;20,58;20,16;
29.10.2009;15:49:37,0;28,01;30,44;28,83;0,00;21,83;21,85;20,55;20,18;
29.10.2009;15:49:37,0;28,01;30,44;28,83;0,00;21,83;21,85;20,58;20,16;
29.10.2009;15:49:37,0;28,01;30,44;28,83;0,00;21,83;21,85;20,55;20,18;
29.10.2009;15:49:37,0;28,01;30,44;28,83;0,00;21,83;21,88;20,58;20,18;
29.10.2009;15:49:38,0;28,01;30,44;28,83;0,00;21,83;21,85;20,58;20,16;
29.10.2009;15:49:38,0;28,01;30,44;28,83;0,00;21,81;21,85;20,58;20,18;
29.10.2009;15:49:38,0;28,01;30,44;28,83;0,00;21,81;21,85;20,55;20,16;
29.10.2009;15:49:38,0;28,01;30,44;28,83;0,00;21,81;21,85;20,55;20,18;
29.10.2009;15:49:38,0;28,01;30,44;28,83;0,00;21,83;21,85;20,58;20,16;
29.10.2009;15:49:38,0;28,01;30,44;28,83;0,00;21,83;21,85;20,58;20,18;
29.10.2009;15:49:38,0;28,01;30,44;28,83;0,00;21,83;21,85;20,55;20,16;
29.10.2009;15:49:38,0;28,01;30,44;28,83;0,00;21,81;21,85;20,58;20,16;
29.10.2009;15:49:39,0;28,01;30,44;28,83;0,00;21,83;21,85;20,58;20,18;
29.10.2009;15:49:39,0;28,01;30,44;28,83;0,00;21,81;21,88;20,58;20,16;
29.10.2009;15:49:39,0;28,01;30,44;28,83;0,00;21,83;21,85;20,58;20,18;
29.10.2009;15:49:39,0;28,01;30,44;28,83;0,00;21,83;21,85;20,58;20,18;
29.10.2009;15:49:39,0;28,01;30,44;28,83;0,00;21,83;21,85;20,58;20,16;
29.10.2009;15:49:39,0;28,01;30,44;28,83;0,00;21,83;21,85;20,55;20,18;
29.10.2009;15:49:39,0;28,01;30,44;28,83;0,00;21,81;21,85;20,58;20,18;
29.10.2009;15:49:39,0;28,01;30,44;28,83;0,00;21,83;21,85;20,55;20,18;
29.10.2009;15:49:39,0;28,01;30,44;28,83;0,00;21,83;21,85;20,58;20,16;
29.10.2009;15:49:39,0;28,01;30,44;28,83;0,00;21,83;21,85;20,55;20,18;
29.10.2009;15:49:39,0;28,01;30,44;28,83;0,00;21,83;21,85;20,58;20,18;
29.10.2009;15:49:39,0;28,01;30,44;28,83;0,00;21,83;21,85;20,58;20,18;
29.10.2009;15:49:40,0;28,01;30,44;28,83;0,00;21,83;21,85;20,58;20,16;
29.10.2009;15:49:40,0;28,01;30,44;28,83;0,00;21,83;21,85;20,58;20,18;
29.10.2009;15:49:40,0;28,01;30,44;28,83;0,00;21,83;21,85;20,58;20,16;
29.10.2009;15:49:40,0;28,01;30,44;28,83;0,00;21,83;21,85;20,58;20,18;
29.10.2009;15:49:40,0;28,01;30,44;28,83;0,00;21,83;21,85;20,58;20,18;
29.10.2009;15:49:40,0;28,01;30,44;28,83;0,00;21,83;21,85;20,58;20,18;
29.10.2009;15:49:40,0;28,01;30,44;28,83;0,00;21,83;21,85;20,55;20,18;
29.10.2009;15:49:40,0;28,01;30,44;28,83;0,00;21,81;21,85;20,58;20,18;
29.10.2009;15:49:41,0;28,01;30,44;28,83;0,00;21,81;21,85;20,55;20,18;
29.10.2009;15:49:41,0;28,01;30,44;28,83;0,00;21,81;21,85;20,58;20,16;
29.10.2009;15:49:41,0;28,01;30,44;28,83;0,00;21,83;21,85;20,58;20,18;
29.10.2009;15:49:41,0;28,01;30,44;28,83;0,00;21,81;21,85;20,58;20,18;
29.10.2009;15:49:41,0;28,01;30,44;28,83;0,00;21,83;21,85;20,58;20,18;
29.10.2009;15:49:41,0;28,01;30,44;28,83;0,00;21,83;21,85;20,58;20,18;
29.10.2009;15:49:41,0;28,01;30,44;28,83;0,00;21,83;21,85;20,58;20,18;
29.10.2009;15:49:41,0;28,01;30,44;28,83;0,00;21,83;21,85;20,58;20,18;
29.10.2009;15:49:41,0;28,01;30,44;28,83;0,00;21,81;21,85;20,58;20,18;
29.10.2009;15:49:41,0;28,01;30,44;28,83;0,00;21,81;21,85;20,58;20,18;
29.10.2009;15:49:41,0;28,01;30,44;28,83;0,00;21,83;21,85;20,58;20,18;
29.10.2009;15:49:41,0;28,01;30,44;28,83;0,00;21,83;21,85;20,58;20,18;
29.10.2009;15:49:42,0;28,01;30,44;28,83;0,00;21,81;21,85;20,58;20,18;
29.10.2009;15:49:42,0;28,01;30,44;28,83;0,00;21,83;21,85;20,58;20,18;
29.10.2009;15:49:42,0;28,01;30,44;28,83;0,00;21,83;21,85;20,58;20,18;
29.10.2009;15:49:42,0;28,01;30,44;28,83;0,00;21,83;21,85;20,58;20,18;
29.10.2009;15:49:42,0;28,01;30,44;28,83;0,00;21,83;21,85;20,58;20,18;
29.10.2009;15:49:42,0;28,01;30,44;28,83;0,00;21,83;21,85;20,58;20,18;
29.10.2009;15:49:42,0;28,01;30,44;28,83;0,00;21,81;21,85;20,58;20,16;
29.10.2009;15:49:42,0;28,01;30,44;28,83;0,00;21,83;21,85;20,58;20,18;
29.10.2009;15:49:43,0;28,01;30,44;28,83;0,00;21,83;21,85;20,58;20,18;
29.10.2009;15:49:43,0;28,01;30,44;28,83;0,00;21,83;21,85;20,58;20,18;
29.10.2009;15:49:43,0;28,01;30,44;28,83;0,00;21,83;21,85;20,58;20,18;
29.10.2009;15:49:43,0;28,01;30,44;28,83;0,00;21,83;21,88;20,58;20,18;
29.10.2009;15:49:43,0;28,01;30,44;28,83;0,00;21,83;21,88;20,58;20,18;
29.10.2009;15:49:43,0;28,01;30,44;28,83;0,00;21,83;21,85;20,58;20,18;
29.10.2009;15:49:43,0;28,01;30,44;28,83;0,00;21,81;21,85;20,58;20,18;
29.10.2009;15:49:43,0;28,01;30,44;28,83;0,00;21,83;21,85;20,58;20,18;
29.10.2009;15:49:43,0;28,01;30,44;28,83;0,00;21,83;21,88;20,58;20,18;
29.10.2009;15:49:43,0;28,01;30,44;28,83;0,00;21,81;21,85;20,58;20,18;
29.10.2009;15:49:43,0;28,01;30,44;28,83;0,00;21,81;21,85;20,58;20,18;
29.10.2009;15:49:43,0;28,01;30,44;28,83;0,00;21,83;21,85;20,58;20,18;
29.10.2009;15:49:44,0;28,01;30,44;28,83;0,00;21,83;21,85;20,58;20,18;
29.10.2009;15:49:44,0;28,01;30,44;28,83;0,00;21,83;21,85;20,58;20,18;
29.10.2009;15:49:44,0;28,01;30,44;28,83;0,00;21,83;21,85;20,58;20,18;
29.10.2009;15:49:44,0;28,01;30,44;28,83;0,00;21,83;21,85;20,58;20,18;
29.10.2009;15:49:44,0;28,01;30,44;28,83;0,00;21,83;21,88;20,58;20,18;
29.10.2009;15:49:44,0;28,01;30,44;28,83;0,00;21,81;21,85;20,58;20,18;
29.10.2009;15:49:44,0;28,01;30,44;28,83;0,00;21,81;21,85;20,58;20,18;
29.10.2009;15:49:44,0;28,01;30,44;28,83;0,00;21,83;21,88;20,58;20,18;
29.10.2009;15:49:45,0;28,01;30,44;28,83;0,00;21,83;21,85;20,58;20,18;
29.10.2009;15:49:45,0;28,01;30,44;28,83;0,00;21,81;21,85;20,58;20,18;
29.10.2009;15:49:45,0;28,01;30,44;28,83;0,00;21,83;21,85;20,58;20,18;
29.10.2009;15:49:45,0;28,01;30,44;28,83;0,00;21,83;21,85;20,58;20,16;
29.10.2009;15:49:45,0;28,01;30,44;28,83;0,00;21,83;21,85;20,58;20,18;
29.10.2009;15:49:45,0;28,01;30,44;28,83;0,00;21,83;21,85;20,58;20,18;
29.10.2009;15:49:45,0;28,01;30,44;28,83;0,00;21,81;21,85;20,58;20,18;
29.10.2009;15:49:45,0;28,01;30,44;28,83;0,00;21,81;21,85;20,58;20,18;
29.10.2009;15:49:45,0;28,01;30,44;28,83;0,00;21,83;21,88;20,58;20,18;
29.10.2009;15:49:45,0;28,01;30,44;28,83;0,00;21,83;21,85;20,58;20,18;
29.10.2009;15:49:45,0;28,01;30,44;28,83;0,00;21,83;21,85;20,58;20,18;
29.10.2009;15:49:45,0;28,01;30,44;28,83;0,00;21,81;21,85;20,58;20,18;
29.10.2009;15:49:46,0;28,01;30,44;28,83;0,00;21,81;21,85;20,58;20,18;
29.10.2009;15:49:46,0;28,01;30,44;28,83;0,00;21,83;21,85;20,58;20,18;
29.10.2009;15:49:46,0;28,01;30,44;28,83;0,00;21,83;21,85;20,58;20,18;
29.10.2009;15:49:46,0;28,01;30,44;28,83;0,00;21,83;21,88;20,58;20,18;
29.10.2009;15:49:46,0;28,01;30,44;28,83;0,00;21,81;21,85;20,58;20,18;
29.10.2009;15:49:46,0;28,01;30,44;28,83;0,00;21,83;21,85;20,58;20,18;
29.10.2009;15:49:46,0;28,01;30,44;28,83;0,00;21,83;21,85;20,58;20,18;
29.10.2009;15:49:46,0;28,01;30,44;28,83;0,00;21,83;21,85;20,58;20,18;
29.10.2009;15:49:47,0;28,01;30,44;28,83;0,00;21,83;21,85;20,58;20,18;
29.10.2009;15:49:47,0;28,01;30,44;28,83;0,00;21,83;21,85;20,58;20,18;
29.10.2009;15:49:47,0;28,01;30,44;28,83;0,00;21,83;21,85;20,58;20,18;
29.10.2009;15:49:47,0;28,01;30,44;28,83;0,00;21,81;21,85;20,58;20,18;
29.10.2009;15:49:47,0;28,01;30,44;28,83;0,00;21,83;21,85;20,58;20,18;
29.10.2009;15:49:47,0;28,01;30,44;28,83;0,00;21,83;21,85;20,58;20,18;
29.10.2009;15:49:47,0;28,01;30,44;28,83;0,00;21,83;21,85;20,58;20,18;
29.10.2009;15:49:47,0;28,01;30,44;28,83;0,00;21,83;21,85;20,58;20,18;
29.10.2009;15:49:47,0;28,01;30,44;28,83;0,00;21,83;21,85;20,58;20,18;
29.10.2009;15:49:47,0;28,01;30,44;28,83;0,00;21,81;21,85;20,58;20,18;
29.10.2009;15:49:47,0;28,01;30,44;28,83;0,00;21,83;21,85;20,58;20,18;
29.10.2009;15:49:47,0;28,01;30,44;28,83;0,00;21,81;21,85;20,58;20,18;
29.10.2009;15:49:48,0;28,01;30,44;28,83;0,00;21,83;21,85;20,58;20,18;
29.10.2009;15:49:48,0;28,01;30,44;28,83;0,00;21,83;21,85;20,58;20,18;
29.10.2009;15:49:48,0;28,01;30,44;28,83;0,00;21,83;21,85;20,58;20,18;
29.10.2009;15:49:48,0;28,01;30,44;28,83;0,00;21,83;21,85;20,58;20,18;
29.10.2009;15:49:48,0;28,01;30,44;28,83;0,00;21,83;21,85;20,58;20,18;
29.10.2009;15:49:48,0;28,01;30,44;28,83;0,00;21,83;21,88;20,58;20,18;
29.10.2009;15:49:48,0;28,01;30,44;28,83;0,00;21,83;21,85;20,58;20,18;
29.10.2009;15:49:48,0;28,01;30,44;28,83;0,00;21,83;21,85;20,58;20,18;
29.10.2009;15:49:49,0;28,01;30,44;28,83;0,00;21,83;21,85;20,58;20,18;
29.10.2009;15:49:49,0;28,01;30,44;28,83;0,00;21,81;21,85;20,58;20,18;
29.10.2009;15:49:49,0;28,01;30,44;28,83;0,00;21,83;21,85;20,58;20,18;
29.10.2009;15:49:49,0;28,01;30,44;28,83;0,00;21,83;21,85;20,58;20,18;
29.10.2009;15:49:49,0;28,01;30,44;28,83;0,00;21,83;21,85;20,58;20,18;
29.10.2009;15:49:49,0;28,01;30,44;28,83;0,00;21,83;21,88;20,58;20,18;
29.10.2009;15:49:49,0;28,01;30,44;28,83;0,00;21,83;21,85;20,58;20,18;
29.10.2009;15:49:49,0;28,01;30,44;28,83;0,00;21,83;21,85;20,58;20,18;
29.10.2009;15:49:49,0;28,01;30,44;28,83;0,00;21,83;21,88;20,58;20,18;
29.10.2009;15:49:49,0;28,01;30,44;28,83;0,00;21,81;21,85;20,58;20,18;
29.10.2009;15:49:49,0;28,01;30,44;28,83;0,00;21,83;21,85;20,58;20,18;
29.10.2009;15:49:49,0;28,01;30,44;28,83;0,00;21,81;21,85;20,58;20,18;
29.10.2009;15:49:50,0;28,01;30,44;28,83;0,00;21,83;21,85;20,58;20,18;
29.10.2009;15:49:50,0;28,01;30,44;28,83;0,00;21,81;21,85;20,58;20,18;
29.10.2009;15:49:50,0;28,01;30,44;28,83;0,00;21,83;21,85;20,58;20,18;
29.10.2009;15:49:50,0;28,01;30,44;28,83;0,00;21,83;21,85;20,58;20,18;
29.10.2009;15:49:50,0;28,01;30,44;28,83;0,00;21,83;21,85;20,58;20,18;
29.10.2009;15:49:50,0;28,01;30,44;28,83;0,00;21,83;21,85;20,58;20,18;
29.10.2009;15:49:50,0;28,01;30,44;28,83;0,00;21,83;21,85;20,58;20,18;
29.10.2009;15:49:50,0;28,01;30,44;28,83;0,00;21,83;21,85;20,58;20,18;
29.10.2009;15:49:51,0;28,01;30,44;28,83;0,00;21,83;21,85;20,58;20,18;
29.10.2009;15:49:51,0;28,01;30,44;28,83;0,00;21,83;21,85;20,58;20,18;
29.10.2009;15:49:51,0;28,01;30,44;28,83;0,00;21,83;21,85;20,58;20,18;
29.10.2009;15:49:51,0;28,01;30,44;28,83;0,00;21,83;21,85;20,58;20,18;
29.10.2009;15:49:51,0;28,01;30,44;28,83;0,00;21,83;21,88;20,58;20,18;
29.10.2009;15:49:51,0;28,01;30,44;28,83;0,00;21,83;21,85;20,58;20,18;
29.10.2009;15:49:51,0;28,01;30,44;28,83;0,00;21,83;21,85;20,58;20,18;
29.10.2009;15:49:51,0;28,01;30,44;28,83;0,00;21,83;21,85;20,58;20,18;
29.10.2009;15:49:51,0;28,01;30,44;28,83;0,00;21,83;21,85;20,58;20,18;
29.10.2009;15:49:51,0;28,01;30,44;28,83;0,00;21,83;21,85;20,58;20,18;
29.10.2009;15:49:51,0;28,01;30,44;28,83;0,00;21,83;21,85;20,58;20,18;
29.10.2009;15:49:51,0;28,01;30,44;28,83;0,00;21,83;21,85;20,58;20,18;
29.10.2009;15:49:52,0;28,01;30,44;28,83;0,00;21,81;21,85;20,58;20,18;
29.10.2009;15:49:52,0;28,01;30,44;28,83;0,00;21,83;21,85;20,58;20,18;
29.10.2009;15:49:52,0;28,01;30,44;28,83;0,00;21,83;21,85;20,58;20,18;
29.10.2009;15:49:52,0;28,01;30,44;28,83;0,00;21,83;21,85;20,58;20,18;
29.10.2009;15:49:52,0;28,01;30,44;28,83;0,00;21,83;21,85;20,58;20,18;
29.10.2009;15:49:52,0;28,01;30,44;28,83;0,00;21,83;21,88;20,58;20,18;
29.10.2009;15:49:52,0;28,01;30,44;28,83;0,00;21,83;21,85;20,58;20,18;
29.10.2009;15:49:52,0;28,01;30,44;28,83;0,00;21,83;21,88;20,58;20,18;
29.10.2009;15:49:53,0;28,01;30,44;28,83;0,00;21,83;21,85;20,58;20,18;
29.10.2009;15:49:53,0;28,01;30,44;28,83;0,00;21,83;21,85;20,58;20,18;
29.10.2009;15:49:53,0;28,01;30,44;28,83;0,00;21,83;21,85;20,58;20,18;
29.10.2009;15:49:53,0;28,01;30,44;28,83;0,00;21,83;21,85;20,58;20,18;
29.10.2009;15:49:53,0;28,01;30,44;28,83;0,00;21,81;21,85;20,58;20,18;
29.10.2009;15:49:53,0;28,01;30,44;28,83;0,00;21,83;21,85;20,58;20,18;
29.10.2009;15:49:53,0;28,01;30,44;28,83;0,00;21,83;21,85;20,58;20,18;
29.10.2009;15:49:53,0;28,01;30,44;28,83;0,00;21,83;21,85;20,58;20,18;
29.10.2009;15:49:53,0;28,01;30,44;28,83;0,00;21,83;21,85;20,58;20,18;
29.10.2009;15:49:53,0;28,01;30,44;28,83;0,00;21,83;21,85;20,58;20,18;
29.10.2009;15:49:53,0;28,01;30,44;28,83;0,00;21,81;21,85;20,58;20,18;
29.10.2009;15:49:53,0;28,01;30,44;28,83;0,00;21,83;21,85;20,58;20,18;
29.10.2009;15:49:54,0;28,01;30,44;28,83;0,00;21,83;21,85;20,58;20,18;
29.10.2009;15:49:54,0;28,01;30,44;28,83;0,00;21,83;21,85;20,58;20,18;
29.10.2009;15:49:54,0;28,01;30,44;28,83;0,00;21,83;21,85;20,58;20,18;
29.10.2009;15:49:54,0;28,01;30,44;28,83;0,00;21,83;21,85;20,58;20,18;
29.10.2009;15:49:54,0;28,01;30,44;28,83;0,00;21,83;21,85;20,58;20,18;
29.10.2009;15:49:54,0;28,01;30,44;28,83;0,00;21,83;21,85;20,58;20,18;
29.10.2009;15:49:54,0;28,01;30,44;28,83;0,00;21,83;21,85;20,58;20,18;
29.10.2009;15:49:54,0;28,01;30,44;28,83;0,00;21,83;21,85;20,58;20,18;
29.10.2009;15:49:55,0;28,01;30,44;28,83;0,00;21,83;21,85;20,58;20,18;
29.10.2009;15:49:55,0;28,01;30,44;28,83;0,00;21,83;21,85;20,58;20,18;
29.10.2009;15:49:55,0;28,01;30,44;28,83;0,00;21,83;21,88;20,58;20,18;
29.10.2009;15:49:55,0;28,01;30,44;28,83;0,00;21,83;21,85;20,58;20,18;
29.10.2009;15:49:55,0;28,01;30,44;28,83;0,00;21,83;21,85;20,58;20,18;
29.10.2009;15:49:55,0;28,01;30,44;28,83;0,00;21,83;21,85;20,58;20,18;
29.10.2009;15:49:55,0;28,01;30,44;28,83;0,00;21,83;21,85;20,58;20,18;
29.10.2009;15:49:55,0;28,01;30,44;28,83;0,00;21,83;21,85;20,58;20,18;
29.10.2009;15:49:55,0;28,01;30,44;28,83;0,00;21,83;21,85;20,58;20,18;
29.10.2009;15:49:55,0;28,01;30,44;28,83;0,00;21,83;21,85;20,58;20,18;
29.10.2009;15:49:55,0;28,01;30,44;28,83;0,00;21,83;21,85;20,58;20,18;
29.10.2009;15:49:55,0;28,01;30,44;28,83;0,00;21,83;21,85;20,58;20,18;
29.10.2009;15:49:56,0;28,01;30,44;28,83;0,00;21,83;21,85;20,58;20,18;
29.10.2009;15:49:56,0;28,01;30,44;28,83;0,00;21,83;21,85;20,58;20,18;
29.10.2009;15:49:56,0;28,01;30,44;28,83;0,00;21,83;21,85;20,58;20,18;
29.10.2009;15:49:56,0;28,01;30,44;28,83;0,00;21,83;21,85;20,58;20,20;
29.10.2009;15:49:56,0;28,01;30,44;28,83;0,00;21,83;21,88;20,58;20,18;
29.10.2009;15:49:56,0;28,01;30,44;28,83;0,00;21,81;21,85;20,58;20,18;
29.10.2009;15:49:56,0;28,01;30,44;28,83;0,00;21,83;21,85;20,58;20,18;
29.10.2009;15:49:56,0;28,01;30,44;28,83;0,00;21,83;21,85;20,58;20,18;
29.10.2009;15:49:57,0;28,01;30,44;28,83;0,00;21,83;21,85;20,58;20,20;
29.10.2009;15:49:57,0;28,01;30,44;28,83;0,00;21,83;21,85;20,58;20,18;
29.10.2009;15:49:57,0;28,01;30,44;28,83;0,00;21,83;21,85;20,58;20,18;
29.10.2009;15:49:57,0;28,01;30,44;28,83;0,00;21,83;21,85;20,58;20,18;
29.10.2009;15:49:57,0;28,01;30,44;28,83;0,00;21,83;21,85;20,58;20,18;
29.10.2009;15:49:57,0;28,01;30,44;28,83;0,00;21,83;21,85;20,58;20,18;
29.10.2009;15:49:57,0;28,01;30,44;28,83;0,00;21,83;21,85;20,58;20,18;
29.10.2009;15:49:57,0;28,01;30,44;28,83;0,00;21,83;21,88;20,58;20,18;
29.10.2009;15:49:57,0;28,01;30,44;28,83;0,00;21,83;21,85;20,58;20,18;
29.10.2009;15:49:57,0;28,01;30,44;28,83;0,00;21,83;21,85;20,58;20,18;
29.10.2009;15:49:57,0;28,01;30,44;28,83;0,00;21,83;21,85;20,58;20,18;
29.10.2009;15:49:57,0;28,01;30,44;28,83;0,00;21,83;21,85;20,58;20,18;
29.10.2009;15:49:58,0;28,01;30,44;28,83;0,00;21,83;21,85;20,58;20,18;
29.10.2009;15:49:58,0;28,01;30,44;28,83;0,00;21,83;21,85;20,58;20,18;
29.10.2009;15:49:58,0;28,01;30,44;28,83;0,00;21,83;21,85;20,58;20,18;
29.10.2009;15:49:58,0;28,01;30,44;28,83;0,00;21,83;21,85;20,58;20,18;
29.10.2009;15:49:58,0;28,01;30,44;28,83;0,00;21,83;21,85;20,58;20,18;
29.10.2009;15:49:58,0;28,01;30,44;28,83;0,00;21,83;21,85;20,58;20,18;
29.10.2009;15:49:58,0;28,01;30,44;28,83;0,00;21,83;21,85;20,58;20,18;
29.10.2009;15:49:58,0;28,01;30,44;28,83;0,00;21,83;21,85;20,58;20,18;
29.10.2009;15:49:59,0;28,01;30,44;28,83;0,00;21,83;21,85;20,58;20,20;
29.10.2009;15:49:59,0;28,01;30,44;28,83;0,00;21,81;21,85;20,58;20,18;
29.10.2009;15:49:59,0;28,01;30,44;28,83;0,00;21,83;21,85;20,58;20,18;
29.10.2009;15:49:59,0;28,01;30,44;28,83;0,00;21,83;21,88;20,58;20,18;
29.10.2009;15:49:59,0;28,01;30,44;28,83;0,00;21,83;21,85;20,58;20,18;
29.10.2009;15:49:59,0;28,01;30,44;28,83;0,00;21,83;21,85;20,58;20,18;
29.10.2009;15:49:59,0;28,01;30,44;28,83;0,00;21,83;21,85;20,58;20,20;
29.10.2009;15:49:59,0;28,01;30,44;28,83;0,00;21,83;21,85;20,58;20,18;
29.10.2009;15:49:59,0;28,01;30,44;28,83;0,00;21,83;21,85;20,58;20,18;
29.10.2009;15:49:59,0;28,01;30,44;28,83;0,00;21,83;21,88;20,58;20,18;
29.10.2009;15:49:59,0;28,01;30,44;28,83;0,00;21,83;21,85;20,58;20,18;
29.10.2009;15:49:59,0;28,01;30,44;28,83;0,00;21,83;21,85;20,58;20,18;
29.10.2009;15:50:00,0;28,01;30,44;28,83;0,00;21,83;21,85;20,58;20,18;
29.10.2009;15:50:00,0;28,01;30,44;28,83;0,00;21,83;21,85;20,58;20,20;
29.10.2009;15:50:00,0;28,01;30,44;28,83;0,00;21,83;21,85;20,58;20,18;
29.10.2009;15:50:00,0;28,01;30,44;28,83;0,00;21,83;21,85;20,58;20,18;
29.10.2009;15:50:00,0;28,01;30,44;28,83;0,00;21,83;21,85;20,58;20,20;
29.10.2009;15:50:00,0;28,01;30,44;28,83;0,00;21,83;21,85;20,58;20,18;
29.10.2009;15:50:00,0;28,01;30,44;28,83;0,00;21,83;21,85;20,58;20,20;
29.10.2009;15:50:00,0;28,01;30,44;28,83;0,00;21,83;21,85;20,58;20,18;
29.10.2009;15:50:01,0;28,01;30,44;28,83;0,00;21,83;21,85;20,58;20,18;
29.10.2009;15:50:01,0;28,01;30,44;28,83;0,00;21,83;21,85;20,58;20,18;
29.10.2009;15:50:01,0;28,01;30,44;28,83;0,00;21,83;21,85;20,58;20,18;
29.10.2009;15:50:01,0;28,01;30,44;28,83;0,00;21,83;21,85;20,58;20,18;
29.10.2009;15:50:01,0;28,01;30,44;28,83;0,00;21,83;21,85;20,58;20,18;
29.10.2009;15:50:01,0;28,01;30,44;28,83;0,00;21,83;21,85;20,58;20,20;
29.10.2009;15:50:01,0;28,01;30,44;28,83;0,00;21,83;21,88;20,58;20,20;
29.10.2009;15:50:01,0;28,01;30,44;28,83;0,00;21,83;21,85;20,58;20,18;
29.10.2009;15:50:01,0;28,01;30,44;28,83;0,00;21,83;21,85;20,58;20,20;
29.10.2009;15:50:01,0;28,01;30,44;28,83;0,00;21,83;21,85;20,58;20,18;
29.10.2009;15:50:01,0;28,01;30,44;28,83;0,00;21,83;21,85;20,58;20,18;
29.10.2009;15:50:01,0;28,01;30,44;28,83;0,00;21,83;21,85;20,58;20,18;
29.10.2009;15:50:02,0;28,01;30,44;28,83;0,00;21,83;21,85;20,58;20,18;
29.10.2009;15:50:02,0;28,01;30,44;28,83;0,00;21,83;21,85;20,58;20,20;
29.10.2009;15:50:02,0;28,01;30,44;28,83;0,00;21,83;21,85;20,58;20,18;
29.10.2009;15:50:02,0;28,01;30,44;28,83;0,00;21,83;21,85;20,58;20,18;
29.10.2009;15:50:02,0;28,01;30,44;28,83;0,00;21,83;21,85;20,58;20,18;
29.10.2009;15:50:02,0;28,01;30,44;28,83;0,00;21,83;21,85;20,58;20,18;
29.10.2009;15:50:02,0;28,01;30,44;28,83;0,00;21,83;21,85;20,58;20,20;
29.10.2009;15:50:02,0;28,01;30,44;28,83;0,00;21,83;21,85;20,58;20,18;
29.10.2009;15:50:03,0;28,01;30,44;28,83;0,00;21,83;21,85;20,58;20,20;
29.10.2009;15:50:03,0;28,01;30,44;28,83;0,00;21,83;21,85;20,58;20,18;
29.10.2009;15:50:03,0;28,01;30,44;28,83;0,00;21,83;21,85;20,58;20,20;
29.10.2009;15:50:03,0;28,01;30,44;28,83;0,00;21,83;21,85;20,58;20,20;
29.10.2009;15:50:03,0;28,01;30,44;28,83;0,00;21,81;21,85;20,58;20,20;
29.10.2009;15:50:03,0;28,01;30,44;28,83;0,00;21,83;21,85;20,58;20,20;
29.10.2009;15:50:03,0;28,01;30,44;28,83;0,00;21,83;21,85;20,58;20,20;
29.10.2009;15:50:03,0;28,01;30,44;28,83;0,00;21,83;21,85;20,58;20,18;
29.10.2009;15:50:03,0;28,01;30,44;28,83;0,00;21,83;21,85;20,58;20,20;
29.10.2009;15:50:03,0;28,01;30,44;28,83;0,00;21,83;21,88;20,58;20,20;
29.10.2009;15:50:03,0;28,01;30,44;28,83;0,00;21,83;21,85;20,58;20,18;
29.10.2009;15:50:03,0;28,01;30,44;28,83;0,00;21,83;21,85;20,58;20,20;
29.10.2009;15:50:04,0;28,01;30,44;28,83;0,00;21,83;21,85;20,58;20,20;
29.10.2009;15:50:04,0;28,01;30,44;28,83;0,00;21,83;21,85;20,58;20,18;
29.10.2009;15:50:04,0;28,01;30,44;28,83;0,00;21,83;21,85;20,58;20,20;
29.10.2009;15:50:04,0;28,01;30,44;28,83;0,00;21,83;21,85;20,58;20,20;
29.10.2009;15:50:04,0;28,01;30,44;28,83;0,00;21,83;21,85;20,58;20,18;
29.10.2009;15:50:04,0;28,01;30,44;28,83;0,00;21,83;21,85;20,58;20,20;
29.10.2009;15:50:04,0;28,01;30,44;28,83;0,00;21,83;21,85;20,58;20,20;
29.10.2009;15:50:04,0;28,01;30,44;28,83;0,00;21,83;21,85;20,58;20,18;
29.10.2009;15:50:05,0;28,01;30,44;28,83;0,00;21,83;21,85;20,58;20,20;
29.10.2009;15:50:05,0;28,01;30,44;28,83;0,00;21,83;21,88;20,58;20,18;
29.10.2009;15:50:05,0;28,01;30,44;28,83;0,00;21,83;21,85;20,58;20,20;
29.10.2009;15:50:05,0;28,01;30,44;28,83;0,00;21,83;21,85;20,58;20,20;
29.10.2009;15:50:05,0;28,01;30,44;28,83;0,00;21,83;21,85;20,58;20,20;
29.10.2009;15:50:05,0;28,01;30,44;28,83;0,00;21,83;21,85;20,58;20,20;
29.10.2009;15:50:05,0;28,01;30,44;28,83;0,00;21,83;21,85;20,58;20,20;
29.10.2009;15:50:05,0;28,01;30,44;28,83;0,00;21,83;21,85;20,58;20,20;
29.10.2009;15:50:05,0;28,01;30,44;28,83;0,00;21,83;21,85;20,58;20,20;
29.10.2009;15:50:05,0;28,01;30,44;28,83;0,00;21,83;21,88;20,58;20,20;
29.10.2009;15:50:05,0;28,01;30,44;28,83;0,00;21,83;21,85;20,58;20,20;
29.10.2009;15:50:05,0;28,01;30,44;28,83;0,00;21,83;21,88;20,58;20,20;
29.10.2009;15:50:06,0;28,01;30,44;28,83;0,00;21,83;21,88;20,58;20,18;
29.10.2009;15:50:06,0;28,01;30,44;28,83;0,00;21,83;21,85;20,58;20,18;
29.10.2009;15:50:06,0;28,01;30,44;28,83;0,00;21,83;21,85;20,58;20,20;
29.10.2009;15:50:06,0;28,01;30,44;28,83;0,00;21,83;21,85;20,58;20,18;
29.10.2009;15:50:06,0;28,01;30,44;28,83;0,00;21,83;21,85;20,58;20,18;
29.10.2009;15:50:06,0;28,01;30,44;28,83;0,00;21,83;21,88;20,58;20,20;
29.10.2009;15:50:06,0;28,01;30,44;28,83;0,00;21,83;21,85;20,60;20,20;
29.10.2009;15:50:06,0;28,01;30,44;28,83;0,00;21,83;21,88;20,58;20,20;
29.10.2009;15:50:07,0;28,01;30,44;28,83;0,00;21,83;21,85;20,58;20,20;
29.10.2009;15:50:07,0;28,01;30,44;28,83;0,00;21,83;21,88;20,58;20,20;
29.10.2009;15:50:07,0;28,01;30,44;28,83;0,00;21,83;21,85;20,60;20,20;
29.10.2009;15:50:07,0;28,01;30,44;28,83;0,00;21,83;21,85;20,58;20,20;
29.10.2009;15:50:07,0;28,01;30,44;28,83;0,00;21,83;21,85;20,58;20,20;
29.10.2009;15:50:07,0;28,01;30,44;28,83;0,00;21,83;21,85;20,58;20,18;
29.10.2009;15:50:07,0;28,01;30,44;28,83;0,00;21,83;21,85;20,58;20,20;
29.10.2009;15:50:07,0;28,01;30,44;28,83;0,00;21,83;21,85;20,58;20,20;
29.10.2009;15:50:07,0;28,01;30,44;28,83;0,00;21,83;21,85;20,58;20,20;
29.10.2009;15:50:07,0;28,01;30,44;28,83;0,00;21,83;21,85;20,58;20,18;
29.10.2009;15:50:07,0;28,01;30,44;28,83;0,00;21,83;21,85;20,58;20,20;
29.10.2009;15:50:07,0;28,01;30,44;28,83;0,00;21,83;21,85;20,58;20,20;
29.10.2009;15:50:08,0;28,01;30,44;28,83;0,00;21,83;21,85;20,58;20,20;
29.10.2009;15:50:08,0;27,73;30,12;28,53;0,00;21,83;21,85;20,58;20,20;
29.10.2009;15:50:08,0;28,01;30,44;28,83;0,00;21,83;21,85;20,58;20,20;
29.10.2009;15:50:08,0;28,01;30,44;28,83;0,00;21,83;21,85;20,58;20,18;
29.10.2009;15:50:08,0;28,01;30,44;28,83;0,00;21,83;21,85;20,58;20,20;
29.10.2009;15:50:08,0;28,01;30,44;28,83;0,00;21,83;21,85;20,58;20,20;
29.10.2009;15:50:08,0;28,01;30,44;28,83;0,00;21,83;21,85;20,58;20,20;
29.10.2009;15:50:08,0;28,01;30,44;28,83;0,00;21,81;21,85;20,58;20,20;
29.10.2009;15:50:09,0;28,01;30,44;28,83;0,00;21,83;21,85;20,58;20,20;
29.10.2009;15:50:09,0;28,01;30,44;28,83;0,00;21,83;21,85;20,58;20,20;
29.10.2009;15:50:09,0;28,01;30,44;28,83;0,00;21,83;21,85;20,58;20,20;
29.10.2009;15:50:09,0;28,01;30,44;28,83;0,00;21,83;21,85;20,58;20,20;
29.10.2009;15:50:09,0;27,54;29,90;28,34;0,00;21,83;21,85;20,60;20,20;
29.10.2009;15:50:09,0;28,01;30,44;28,83;0,00;21,83;21,85;20,60;20,20;
29.10.2009;15:50:09,0;28,01;30,44;28,83;0,00;21,83;21,85;20,60;20,20;
29.10.2009;15:50:09,0;28,01;30,44;28,83;0,00;21,83;21,85;20,58;20,20;
29.10.2009;15:50:09,0;28,01;30,44;28,83;0,00;21,83;21,85;20,58;20,20;
29.10.2009;15:50:09,0;28,01;30,44;28,83;0,00;21,83;21,85;20,58;20,20;
29.10.2009;15:50:09,0;28,01;30,44;28,83;0,00;21,83;21,85;20,58;20,20;
29.10.2009;15:50:09,0;28,01;30,44;28,83;0,00;21,83;21,85;20,58;20,20;
29.10.2009;15:50:10,0;28,01;30,44;28,83;0,00;21,83;21,85;20,58;20,20;
29.10.2009;15:50:10,0;27,95;30,33;28,76;0,00;21,83;21,85;20,58;20,20;
29.10.2009;15:50:10,0;28,01;30,44;28,83;0,00;21,83;21,85;20,58;20,20;
29.10.2009;15:50:10,0;28,01;30,44;28,83;0,00;21,83;21,85;20,58;20,20;
29.10.2009;15:50:10,0;28,01;30,44;28,83;0,00;21,83;21,88;20,58;20,20;
29.10.2009;15:50:10,0;28,01;30,44;28,83;0,00;21,83;21,85;20,58;20,18;
29.10.2009;15:50:10,0;28,01;30,44;28,83;0,00;21,83;21,85;20,58;20,20;
29.10.2009;15:50:10,0;28,01;30,44;28,83;0,00;21,83;21,85;20,58;20,20;
29.10.2009;15:50:11,0;28,01;30,44;28,83;0,00;21,83;21,85;20,58;20,20;
29.10.2009;15:50:11,0;28,01;30,44;28,83;0,00;21,83;21,85;20,60;20,20;
29.10.2009;15:50:11,0;28,01;30,44;28,83;0,00;21,83;21,85;20,60;20,20;
29.10.2009;15:50:11,0;27,79;30,19;28,60;0,00;21,83;21,88;20,58;20,20;
29.10.2009;15:50:11,0;28,01;30,44;28,83;0,00;21,83;21,85;20,58;20,20;
29.10.2009;15:50:11,0;28,01;30,44;28,83;0,00;21,83;21,88;20,58;20,20;
29.10.2009;15:50:11,0;28,01;30,44;28,83;0,00;21,83;21,85;20,58;20,20;
29.10.2009;15:50:11,0;28,01;30,44;28,83;0,00;21,83;21,85;20,58;20,20;
29.10.2009;15:50:11,0;28,01;30,44;28,83;0,00;21,83;21,85;20,58;20,20;
29.10.2009;15:50:11,0;28,01;30,44;28,83;0,00;21,83;21,85;20,58;20,20;
29.10.2009;15:50:11,0;28,01;30,44;28,83;0,00;21,83;21,85;20,60;20,20;
29.10.2009;15:50:11,0;28,01;30,44;28,83;0,00;21,83;21,85;20,58;20,20;
29.10.2009;15:50:12,0;28,01;30,44;28,83;0,00;21,83;21,85;20,58;20,20;
29.10.2009;15:50:12,0;27,98;30,41;28,80;0,00;21,83;21,85;20,60;20,20;
29.10.2009;15:50:12,0;28,01;30,44;28,83;0,00;21,83;21,85;20,60;20,20;
29.10.2009;15:50:12,0;28,01;30,44;28,83;0,00;21,83;21,85;20,60;20,20;
29.10.2009;15:50:12,0;28,01;30,44;28,83;0,00;21,83;21,85;20,58;20,20;
29.10.2009;15:50:12,0;28,01;30,44;28,83;0,00;21,83;21,85;20,60;20,20;
29.10.2009;15:50:12,0;28,01;30,44;28,83;0,00;21,83;21,88;20,60;20,20;
29.10.2009;15:50:12,0;28,01;30,44;28,83;0,00;21,83;21,88;20,58;20,20;
29.10.2009;15:50:13,0;28,01;30,44;28,83;0,00;21,83;21,85;20,58;20,20;
29.10.2009;15:50:13,0;28,01;30,44;28,83;0,00;21,83;21,85;20,60;20,20;
29.10.2009;15:50:13,0;28,01;30,44;28,83;0,00;21,83;21,85;20,58;20,20;
29.10.2009;15:50:13,0;28,01;30,44;28,83;0,00;21,83;21,85;20,60;20,20;
29.10.2009;15:50:13,0;28,01;30,44;28,83;0,00;21,83;21,85;20,60;20,20;
29.10.2009;15:50:13,0;28,01;30,44;28,83;0,00;21,83;21,85;20,60;20,20;
29.10.2009;15:50:13,0;28,01;30,44;28,83;0,00;21,83;21,85;20,60;20,20;
29.10.2009;15:50:13,0;28,01;30,44;28,83;0,00;21,83;21,85;20,60;20,20;
29.10.2009;15:50:13,0;28,01;30,44;28,83;0,00;21,83;21,85;20,60;20,20;
29.10.2009;15:50:13,0;28,01;30,44;28,83;0,00;21,83;21,88;20,60;20,20;
29.10.2009;15:50:13,0;28,01;30,44;28,83;0,00;21,83;21,85;20,60;20,20;
29.10.2009;15:50:13,0;28,01;30,44;28,83;0,00;21,83;21,85;20,60;20,20;
29.10.2009;15:50:14,0;28,01;30,44;28,83;0,00;21,83;21,85;20,60;20,20;
29.10.2009;15:50:14,0;28,01;30,44;28,83;0,00;21,83;21,85;20,60;20,20;
29.10.2009;15:50:14,0;28,01;30,41;28,83;0,00;21,83;21,85;20,60;20,20;
29.10.2009;15:50:14,0;28,01;30,44;28,83;0,00;21,83;21,85;20,58;20,20;
29.10.2009;15:50:14,0;28,01;30,44;28,83;0,00;21,83;21,85;20,58;20,20;
29.10.2009;15:50:14,0;28,01;30,44;28,83;0,00;21,83;21,85;20,60;20,20;
29.10.2009;15:50:14,0;28,01;30,44;28,83;0,00;21,83;21,85;20,60;20,20;
29.10.2009;15:50:14,0;28,01;30,44;28,83;0,00;21,83;21,85;20,60;20,20;
29.10.2009;15:50:15,0;28,01;30,44;28,83;0,00;21,83;21,88;20,60;20,20;
29.10.2009;15:50:15,0;28,01;30,44;28,83;0,00;21,83;21,85;20,60;20,20;
29.10.2009;15:50:15,0;28,01;30,44;28,83;0,00;21,83;21,85;20,60;20,20;
29.10.2009;15:50:15,0;28,01;30,44;28,83;0,00;21,83;21,85;20,60;20,20;
29.10.2009;15:50:15,0;28,01;30,44;28,83;0,00;21,83;21,85;20,60;20,20;
29.10.2009;15:50:15,0;28,01;30,44;28,83;0,00;21,83;21,88;20,60;20,20;
29.10.2009;15:50:15,0;28,01;30,44;28,83;0,00;21,83;21,85;20,60;20,20;
29.10.2009;15:50:15,0;28,01;30,44;28,83;0,00;21,83;21,85;20,60;20,20;
29.10.2009;15:50:15,0;28,01;30,44;28,83;0,00;21,83;21,88;20,60;20,20;
29.10.2009;15:50:15,0;28,01;30,44;28,83;0,00;21,83;21,85;20,60;20,20;
29.10.2009;15:50:15,0;28,01;30,44;28,83;0,00;21,83;21,85;20,60;20,20;
29.10.2009;15:50:15,0;28,01;30,44;28,83;0,00;21,83;21,88;20,60;20,20;
29.10.2009;15:50:16,0;28,01;30,44;28,83;0,00;21,83;21,88;20,60;20,20;
29.10.2009;15:50:16,0;28,01;30,44;28,83;0,00;21,83;21,88;20,60;20,20;
29.10.2009;15:50:16,0;28,01;30,44;28,83;0,00;21,83;21,85;20,60;20,20;
29.10.2009;15:50:16,0;28,01;30,44;28,83;0,00;21,83;21,85;20,60;20,20;
29.10.2009;15:50:16,0;28,01;30,44;28,83;0,00;21,83;21,88;20,60;20,20;
29.10.2009;15:50:16,0;28,01;30,44;28,83;0,00;21,83;21,85;20,60;20,20;
29.10.2009;15:50:16,0;28,01;30,44;28,83;0,00;21,83;21,85;20,60;20,20;
29.10.2009;15:50:16,0;28,01;30,44;28,83;0,00;21,83;21,85;20,60;20,20;
29.10.2009;15:50:17,0;28,01;30,44;28,83;0,00;21,83;21,85;20,60;20,20;
29.10.2009;15:50:17,0;28,01;30,44;28,83;0,00;21,83;21,85;20,58;20,20;
29.10.2009;15:50:17,0;28,01;30,44;28,83;0,00;21,83;21,85;20,60;20,20;
29.10.2009;15:50:17,0;28,01;30,44;28,83;0,00;21,83;21,85;20,60;20,20;
29.10.2009;15:50:17,0;28,01;30,44;28,83;0,00;21,83;21,85;20,60;20,20;
29.10.2009;15:50:17,0;28,01;30,44;28,83;0,00;21,83;21,85;20,60;20,20;
29.10.2009;15:50:17,0;28,01;30,44;28,83;0,00;21,83;21,85;20,60;20,20;
29.10.2009;15:50:17,0;28,01;30,44;28,83;0,00;21,83;21,85;20,60;20,20;
29.10.2009;15:50:17,0;28,01;30,44;28,83;0,00;21,83;21,88;20,60;20,20;
29.10.2009;15:50:17,0;28,01;30,44;28,83;0,00;21,83;21,85;20,60;20,20;
29.10.2009;15:50:17,0;28,01;30,44;28,83;0,00;21,83;21,85;20,58;20,20;
29.10.2009;15:50:17,0;28,01;30,44;28,83;0,00;21,83;21,85;20,60;20,20;
29.10.2009;15:50:18,0;28,01;30,44;28,83;0,00;21,83;21,85;20,60;20,20;
29.10.2009;15:50:18,0;28,01;30,44;28,83;0,00;21,83;21,85;20,60;20,20;
29.10.2009;15:50:18,0;28,01;30,44;28,83;0,00;21,83;21,85;20,60;20,20;
29.10.2009;15:50:18,0;28,01;30,44;28,83;0,00;21,83;21,85;20,60;20,20;
29.10.2009;15:50:18,0;28,01;30,44;28,83;0,00;21,83;21,88;20,60;20,20;
29.10.2009;15:50:18,0;28,01;30,44;28,83;0,00;21,83;21,85;20,60;20,20;
29.10.2009;15:50:18,0;28,01;30,44;28,83;0,00;21,83;21,85;20,58;20,20;
29.10.2009;15:50:18,0;28,01;30,44;28,83;0,00;21,83;21,85;20,60;20,20;
29.10.2009;15:50:19,0;28,01;30,44;28,83;0,00;21,83;21,85;20,60;20,20;
29.10.2009;15:50:19,0;28,01;30,44;28,83;0,00;21,83;21,85;20,58;20,20;
29.10.2009;15:50:19,0;28,01;30,44;28,83;0,00;21,83;21,85;20,60;20,20;
29.10.2009;15:50:19,0;28,01;30,44;28,83;0,00;21,83;21,85;20,60;20,20;
29.10.2009;15:50:19,0;28,01;30,44;28,83;0,00;21,83;21,85;20,60;20,20;
29.10.2009;15:50:19,0;28,01;30,44;28,83;0,00;21,83;21,85;20,60;20,20;
29.10.2009;15:50:19,0;28,01;30,44;28,83;0,00;21,83;21,85;20,60;20,20;
29.10.2009;15:50:19,0;28,01;30,44;28,83;0,00;21,83;21,85;20,60;20,20;
29.10.2009;15:50:19,0;28,01;30,44;28,83;0,00;21,83;21,85;20,60;20,20;
29.10.2009;15:50:19,0;28,01;30,44;28,83;0,00;21,83;21,85;20,60;20,20;
29.10.2009;15:50:19,0;28,01;30,44;28,83;0,00;21,83;21,85;20,60;20,20;
29.10.2009;15:50:19,0;28,01;30,44;28,83;0,00;21,83;21,88;20,60;20,20;
29.10.2009;15:50:20,0;28,01;30,44;28,83;0,00;21,83;21,85;20,60;20,20;
29.10.2009;15:50:20,0;28,01;30,44;28,83;0,00;21,83;21,85;20,60;20,20;
29.10.2009;15:50:20,0;28,01;30,44;28,83;0,00;21,83;21,85;20,60;20,20;
29.10.2009;15:50:20,0;28,01;30,44;28,83;0,00;21,83;21,88;20,60;20,20;
29.10.2009;15:50:20,0;28,01;30,44;28,83;0,00;21,83;21,85;20,60;20,20;
29.10.2009;15:50:20,0;28,01;30,44;28,83;0,00;21,83;21,88;20,60;20,20;
29.10.2009;15:50:20,0;28,01;30,44;28,83;0,00;21,83;21,85;20,60;20,20;
29.10.2009;15:50:20,0;28,01;30,44;28,83;0,00;21,83;21,85;20,60;20,20;
29.10.2009;15:50:21,0;28,01;30,44;28,83;0,00;21,83;21,85;20,60;20,20;
29.10.2009;15:50:21,0;28,01;30,44;28,83;0,00;21,83;21,85;20,60;20,20;
29.10.2009;15:50:21,0;28,01;30,44;28,83;0,00;21,83;21,88;20,60;20,20;
29.10.2009;15:50:21,0;28,01;30,44;28,83;0,00;21,83;21,88;20,60;20,20;
29.10.2009;15:50:21,0;28,01;30,44;28,83;0,00;21,83;21,85;20,60;20,20;
29.10.2009;15:50:21,0;28,01;30,44;28,83;0,00;21,83;21,85;20,60;20,23;
29.10.2009;15:50:21,0;28,01;30,44;28,83;0,00;21,83;21,85;20,60;20,20;
29.10.2009;15:50:21,0;28,01;30,44;28,83;0,00;21,83;21,85;20,60;20,20;
29.10.2009;15:50:21,0;28,01;30,44;28,83;0,00;21,83;21,85;20,60;20,20;
29.10.2009;15:50:21,0;28,01;30,44;28,83;0,00;21,83;21,85;20,60;20,20;
29.10.2009;15:50:21,0;28,01;30,44;28,83;0,00;21,83;21,85;20,60;20,23;
29.10.2009;15:50:21,0;28,01;30,44;28,83;0,00;21,83;21,85;20,60;20,20;
29.10.2009;15:50:22,0;28,01;30,44;28,83;0,00;21,83;21,88;20,60;20,20;
29.10.2009;15:50:22,0;28,01;30,44;28,83;0,00;21,83;21,85;20,60;20,20;
29.10.2009;15:50:22,0;28,01;30,44;28,83;0,00;21,83;21,85;20,60;20,20;
29.10.2009;15:50:22,0;28,01;30,44;28,83;0,00;21,83;21,85;20,60;20,20;
29.10.2009;15:50:22,0;28,01;30,44;28,83;0,00;21,83;21,85;20,60;20,20;
29.10.2009;15:50:22,0;28,01;30,44;28,83;0,00;21,83;21,85;20,60;20,20;
29.10.2009;15:50:22,0;28,01;30,44;28,83;0,00;21,83;21,88;20,60;20,20;
29.10.2009;15:50:22,0;28,01;30,44;28,83;0,00;21,83;21,85;20,60;20,20;
29.10.2009;15:50:23,0;28,01;30,44;28,83;0,00;21,83;21,88;20,60;20,20;
29.10.2009;15:50:23,0;28,01;30,44;28,83;0,00;21,83;21,85;20,60;20,20;
29.10.2009;15:50:23,0;28,01;30,44;28,83;0,00;21,83;21,85;20,60;20,23;
29.10.2009;15:50:23,0;28,01;30,44;28,83;0,00;21,83;21,85;20,60;20,20;
29.10.2009;15:50:23,0;28,01;30,44;28,83;0,00;21,83;21,85;20,60;20,20;
29.10.2009;15:50:23,0;28,01;30,44;28,83;0,00;21,83;21,85;20,60;20,20;
29.10.2009;15:50:23,0;28,01;30,44;28,83;0,00;21,83;21,85;20,60;20,23;
29.10.2009;15:50:23,0;28,01;30,44;28,83;0,00;21,83;21,85;20,60;20,23;
29.10.2009;15:50:23,0;28,01;30,44;28,83;0,00;21,83;21,85;20,60;20,20;
29.10.2009;15:50:23,0;28,01;30,44;28,83;0,00;21,83;21,88;20,60;20,20;
29.10.2009;15:50:23,0;28,01;30,44;28,83;0,00;21,83;21,85;20,60;20,20;
29.10.2009;15:50:23,0;28,01;30,44;28,83;0,00;21,83;21,85;20,60;20,23;
29.10.2009;15:50:24,0;28,01;30,44;28,83;0,00;21,83;21,85;20,60;20,20;
29.10.2009;15:50:24,0;28,01;30,44;28,83;0,00;21,83;21,85;20,60;20,20;
29.10.2009;15:50:24,0;28,01;30,44;28,83;0,00;21,83;21,85;20,60;20,20;
29.10.2009;15:50:24,0;28,01;30,44;28,83;0,00;21,83;21,88;20,60;20,20;
29.10.2009;15:50:24,0;28,01;30,44;28,83;0,00;21,83;21,85;20,60;20,20;
29.10.2009;15:50:24,0;28,01;30,44;28,83;0,00;21,83;21,85;20,60;20,23;
29.10.2009;15:50:24,0;28,01;30,44;28,83;0,00;21,83;21,85;20,60;20,23;
29.10.2009;15:50:24,0;28,01;30,44;28,83;0,00;21,83;21,88;20,60;20,20;
29.10.2009;15:50:25,0;28,01;30,44;28,83;0,00;21,83;21,85;20,60;20,23;
29.10.2009;15:50:25,0;28,01;30,44;28,83;0,00;21,83;21,85;20,60;20,20;
29.10.2009;15:50:25,0;28,01;30,44;28,83;0,00;21,83;21,85;20,60;20,23;
29.10.2009;15:50:25,0;28,01;30,44;28,83;0,00;21,83;21,85;20,60;20,20;
29.10.2009;15:50:25,0;28,01;30,44;28,83;0,00;21,83;21,85;20,60;20,20;
29.10.2009;15:50:25,0;28,01;30,44;28,83;0,00;21,83;21,85;20,60;20,23;
29.10.2009;15:50:25,0;28,01;30,44;28,83;0,00;21,83;21,85;20,60;20,23;
29.10.2009;15:50:25,0;28,01;30,44;28,83;0,00;21,83;21,85;20,60;20,23;
29.10.2009;15:50:25,0;28,01;30,44;28,83;0,00;21,83;21,85;20,60;20,23;
29.10.2009;15:50:25,0;28,01;30,44;28,83;0,00;21,83;21,85;20,60;20,20;
29.10.2009;15:50:25,0;28,01;30,44;28,83;0,00;21,83;21,85;20,60;20,20;
29.10.2009;15:50:25,0;28,01;30,44;28,83;0,00;21,83;21,85;20,60;20,23;
29.10.2009;15:50:26,0;28,01;30,44;28,83;0,00;21,83;21,85;20,60;20,23;
29.10.2009;15:50:26,0;28,01;30,44;28,83;0,00;21,83;21,88;20,60;20,23;
29.10.2009;15:50:26,0;28,01;30,44;28,83;0,00;21,83;21,85;20,60;20,20;
29.10.2009;15:50:26,0;28,01;30,44;28,83;0,00;21,83;21,85;20,60;20,23;
29.10.2009;15:50:26,0;28,01;30,44;28,83;0,00;21,83;21,85;20,60;20,20;
29.10.2009;15:50:26,0;28,01;30,44;28,83;0,00;21,83;21,88;20,60;20,23;
29.10.2009;15:50:26,0;28,01;30,44;28,83;0,00;21,83;21,85;20,60;20,20;
29.10.2009;15:50:26,0;28,01;30,44;28,83;0,00;21,83;21,85;20,60;20,20;
29.10.2009;15:50:27,0;28,01;30,44;28,83;0,00;21,83;21,85;20,60;20,23;
29.10.2009;15:50:27,0;28,01;30,44;28,83;0,00;21,83;21,85;20,60;20,20;
29.10.2009;15:50:27,0;28,01;30,44;28,83;0,00;21,83;21,85;20,60;20,20;
29.10.2009;15:50:27,0;28,01;30,44;28,83;0,00;21,83;21,85;20,60;20,23;
29.10.2009;15:50:27,0;28,01;30,44;28,83;0,00;21,83;21,85;20,60;20,23;
29.10.2009;15:50:27,0;28,01;30,44;28,83;0,00;21,83;21,85;20,60;20,20;
29.10.2009;15:50:27,0;28,01;30,44;28,83;0,00;21,83;21,85;20,60;20,23;
29.10.2009;15:50:27,0;28,01;30,44;28,83;0,00;21,83;21,85;20,60;20,23;
29.10.2009;15:50:27,0;28,01;30,44;28,83;0,00;21,83;21,85;20,60;20,23;
29.10.2009;15:50:27,0;28,01;30,44;28,83;0,00;21,83;21,85;20,60;20,23;
29.10.2009;15:50:27,0;28,01;30,44;28,83;0,00;21,83;21,85;20,60;20,20;
29.10.2009;15:50:27,0;28,01;30,44;28,83;0,00;21,83;21,85;20,60;20,23;
29.10.2009;15:50:28,0;28,01;30,44;28,83;0,00;21,83;21,85;20,60;20,23;
29.10.2009;15:50:28,0;28,01;30,44;28,83;0,00;21,83;21,85;20,63;20,20;
29.10.2009;15:50:28,0;28,01;30,44;28,83;0,00;21,83;21,88;20,60;20,23;
29.10.2009;15:50:28,0;28,01;30,44;28,83;0,00;21,83;21,85;20,60;20,23;
29.10.2009;15:50:28,0;28,01;30,44;28,83;0,00;21,83;21,85;20,60;20,20;
29.10.2009;15:50:28,0;28,01;30,44;28,83;0,00;21,83;21,85;20,60;20,23;
29.10.2009;15:50:28,0;28,01;30,44;28,83;0,00;21,83;21,85;20,60;20,23;
29.10.2009;15:50:28,0;28,01;30,44;28,83;0,00;21,83;21,85;20,60;20,23;
29.10.2009;15:50:29,0;28,01;30,44;28,83;0,00;21,83;21,85;20,60;20,23;
29.10.2009;15:50:29,0;28,01;30,44;28,83;0,00;21,83;21,85;20,60;20,23;
29.10.2009;15:50:29,0;28,01;30,44;28,83;0,00;21,83;21,85;20,60;20,23;
29.10.2009;15:50:29,0;28,01;30,44;28,83;0,00;21,83;21,85;20,60;20,23;
29.10.2009;15:50:29,0;28,01;30,44;28,83;0,00;21,83;21,85;20,60;20,23;
29.10.2009;15:50:29,0;28,01;30,44;28,83;0,00;21,83;21,85;20,60;20,23;
29.10.2009;15:50:29,0;28,01;30,44;28,83;0,00;21,83;21,85;20,60;20,23;
29.10.2009;15:50:29,0;28,01;30,44;28,83;0,00;21,83;21,85;20,60;20,23;
29.10.2009;15:50:29,0;28,01;30,44;28,83;0,00;21,83;21,85;20,60;20,23;
29.10.2009;15:50:29,0;28,01;30,44;28,83;0,00;21,83;21,85;20,60;20,20;
29.10.2009;15:50:29,0;28,01;30,44;28,83;0,00;21,83;21,85;20,60;20,23;
29.10.2009;15:50:29,0;28,01;30,44;28,83;0,00;21,83;21,85;20,60;20,23;
29.10.2009;15:50:30,0;28,01;30,44;28,83;0,00;21,81;21,85;20,60;20,23;
[truncated: 52,851 more chars]
