# Supplementary material for: Measurement of Thermal Effects of Doppler Ultrasound: An In Vitro Study
Source: PLoS One. 2015 Aug 24;10(8):e0135717. doi: 10.1371/journal.pone.0135717 (PMC4547707; doi:10.1371/journal.pone.0135717)
Supplement: S1 File — (ZIP) [file pone.0135717.s001.zip › rawData_4PlosOne/surface/tempdata_test7.ASC]

DASYLab - V 9.00.00
Schaltbildname : temp_messung_gyn
Aufgenommen am : 29.10.2009, 15:53:55
Blocklaenge    : 4
Delta          : 0.1 sec.
Kanalzahl      : 8

Thermodaten
Datum;Uhrzeit;Schreiben 0 [V];Schreiben 1 [V];Schreiben 2 [V];Schreiben 3 [V];Schreiben 4 [V];Schreiben 5 [V];Schreiben 6 [V];Schreiben 7 [V];
29.10.2009;15:53:55,0;28,01;30,44;28,83;0,00;21,86;21,85;20,41;20,39;
29.10.2009;15:53:55,0;28,01;30,44;28,83;0,00;21,86;21,85;20,41;20,39;
29.10.2009;15:53:55,0;28,01;30,44;28,83;0,00;21,86;21,85;20,41;20,39;
29.10.2009;15:53:55,0;28,01;30,44;28,83;0,00;21,86;21,88;20,41;20,39;
29.10.2009;15:53:55,0;27,76;30,15;28,57;0,00;21,86;21,85;20,41;20,39;
29.10.2009;15:53:55,0;28,01;30,44;28,83;0,00;21,86;21,85;20,41;20,39;
29.10.2009;15:53:55,0;28,01;30,44;28,83;0,00;21,86;21,88;20,41;20,39;
29.10.2009;15:53:55,0;28,01;30,44;28,83;0,00;21,86;21,85;20,41;20,39;
29.10.2009;15:53:56,0;28,01;30,44;28,83;0,00;21,86;21,85;20,41;20,39;
29.10.2009;15:53:56,0;28,01;30,44;28,83;0,00;21,86;21,85;20,41;20,39;
29.10.2009;15:53:56,0;28,01;30,44;28,83;0,00;21,86;21,85;20,41;20,39;
29.10.2009;15:53:56,0;28,01;30,44;28,83;0,00;21,86;21,85;20,41;20,39;
29.10.2009;15:53:56,0;28,01;30,44;28,83;0,00;21,86;21,85;20,41;20,39;
29.10.2009;15:53:56,0;28,01;30,44;28,83;0,00;21,86;21,85;20,41;20,39;
29.10.2009;15:53:56,0;28,01;30,44;28,83;0,00;21,86;21,85;20,41;20,39;
29.10.2009;15:53:56,0;28,01;30,44;28,83;0,00;21,86;21,85;20,41;20,39;
29.10.2009;15:53:57,0;28,01;30,44;28,83;0,00;21,86;21,85;20,41;20,39;
29.10.2009;15:53:57,0;28,01;30,44;28,83;0,00;21,86;21,85;20,41;20,39;
29.10.2009;15:53:57,0;28,01;30,44;28,83;0,00;21,86;21,85;20,43;20,39;
29.10.2009;15:53:57,0;28,01;30,44;28,83;0,00;21,86;21,85;20,41;20,39;
29.10.2009;15:53:57,0;28,01;30,44;28,83;0,00;21,86;21,85;20,43;20,39;
29.10.2009;15:53:57,0;28,01;30,44;28,83;0,00;21,86;21,85;20,41;20,39;
29.10.2009;15:53:57,0;28,01;30,44;28,83;0,00;21,86;21,85;20,43;20,39;
29.10.2009;15:53:57,0;28,01;30,44;28,83;0,00;21,86;21,85;20,43;20,39;
29.10.2009;15:53:57,0;28,01;30,44;28,83;0,00;21,86;21,88;20,41;20,39;
29.10.2009;15:53:57,0;28,01;30,44;28,83;0,00;21,86;21,85;20,41;20,39;
29.10.2009;15:53:57,0;28,01;30,44;28,83;0,00;21,86;21,88;20,43;20,37;
29.10.2009;15:53:57,0;28,01;30,44;28,83;0,00;21,86;21,88;20,43;20,39;
29.10.2009;15:53:58,0;28,01;30,44;28,83;0,00;21,86;21,85;20,41;20,39;
29.10.2009;15:53:58,0;28,01;30,44;28,83;0,00;21,86;21,85;20,43;20,39;
29.10.2009;15:53:58,0;28,01;30,44;28,83;0,00;21,86;21,88;20,43;20,39;
29.10.2009;15:53:58,0;28,01;30,44;28,83;0,00;21,86;21,88;20,43;20,39;
29.10.2009;15:53:58,0;28,01;30,44;28,83;0,00;21,86;21,85;20,43;20,39;
29.10.2009;15:53:58,0;28,01;30,44;28,83;0,00;21,86;21,85;20,43;20,37;
29.10.2009;15:53:58,0;28,01;30,44;28,83;0,00;21,86;21,88;20,43;20,37;
29.10.2009;15:53:58,0;28,01;30,44;28,83;0,00;21,86;21,88;20,43;20,39;
29.10.2009;15:53:59,0;28,01;30,44;28,83;0,00;21,86;21,88;20,43;20,39;
29.10.2009;15:53:59,0;28,01;30,44;28,83;0,00;21,86;21,85;20,43;20,39;
29.10.2009;15:53:59,0;28,01;30,44;28,83;0,00;21,88;21,88;20,43;20,39;
29.10.2009;15:53:59,0;28,01;30,44;28,83;0,00;21,86;21,85;20,43;20,37;
29.10.2009;15:53:59,0;28,01;30,44;28,83;0,00;21,86;21,85;20,43;20,39;
29.10.2009;15:53:59,0;28,01;30,44;28,83;0,00;21,86;21,85;20,43;20,37;
29.10.2009;15:53:59,0;28,01;30,44;28,83;0,00;21,86;21,88;20,43;20,39;
29.10.2009;15:53:59,0;28,01;30,44;28,83;0,00;21,86;21,85;20,43;20,37;
29.10.2009;15:53:59,0;28,01;30,44;28,83;0,00;21,86;21,85;20,43;20,39;
29.10.2009;15:53:59,0;28,01;30,44;28,83;0,00;21,88;21,85;20,43;20,37;
29.10.2009;15:53:59,0;28,01;30,44;28,83;0,00;21,86;21,85;20,43;20,37;
29.10.2009;15:53:59,0;28,01;30,44;28,83;0,00;21,86;21,85;20,43;20,37;
29.10.2009;15:54:00,0;28,01;30,44;28,83;0,00;21,86;21,85;20,43;20,37;
29.10.2009;15:54:00,0;28,01;30,44;28,83;0,00;21,86;21,85;20,43;20,37;
29.10.2009;15:54:00,0;28,01;30,44;28,83;0,00;21,86;21,85;20,43;20,37;
29.10.2009;15:54:00,0;28,01;30,44;28,83;0,00;21,86;21,88;20,43;20,37;
29.10.2009;15:54:00,0;28,01;30,44;28,83;0,00;21,86;21,85;20,43;20,37;
29.10.2009;15:54:00,0;27,85;30,26;28,66;0,00;21,86;21,85;20,43;20,37;
29.10.2009;15:54:00,0;28,01;30,44;28,83;0,00;21,86;21,85;20,43;20,37;
29.10.2009;15:54:00,0;28,01;30,44;28,83;0,00;21,86;21,88;20,43;20,37;
29.10.2009;15:54:01,0;28,01;30,44;28,83;0,00;21,86;21,88;20,43;20,37;
29.10.2009;15:54:01,0;28,01;30,44;28,83;0,00;21,86;21,85;20,43;20,37;
29.10.2009;15:54:01,0;28,01;30,44;28,83;0,00;21,86;21,88;20,43;20,37;
29.10.2009;15:54:01,0;28,01;30,44;28,83;0,00;21,86;21,85;20,43;20,37;
29.10.2009;15:54:01,0;28,01;30,44;28,83;0,00;21,86;21,88;20,43;20,37;
29.10.2009;15:54:01,0;28,01;30,44;28,83;0,00;21,86;21,85;20,43;20,37;
29.10.2009;15:54:01,0;28,01;30,44;28,83;0,00;21,86;21,85;20,43;20,37;
29.10.2009;15:54:01,0;28,01;30,44;28,83;0,00;21,86;21,85;20,43;20,37;
29.10.2009;15:54:01,0;28,01;30,44;28,83;0,00;21,86;21,88;20,43;20,37;
29.10.2009;15:54:01,0;28,01;30,44;28,83;0,00;21,86;21,88;20,43;20,37;
29.10.2009;15:54:01,0;28,01;30,44;28,83;0,00;21,86;21,85;20,43;20,37;
29.10.2009;15:54:01,0;28,01;30,44;28,83;0,00;21,86;21,85;20,43;20,37;
29.10.2009;15:54:02,0;28,01;30,44;28,83;0,00;21,86;21,85;20,43;20,37;
29.10.2009;15:54:02,0;28,01;30,44;28,83;0,00;21,86;21,85;20,43;20,37;
29.10.2009;15:54:02,0;28,01;30,44;28,83;0,00;21,86;21,85;20,43;20,37;
29.10.2009;15:54:02,0;28,01;30,44;28,83;0,00;21,86;21,88;20,43;20,37;
29.10.2009;15:54:02,0;28,01;30,44;28,83;0,00;21,86;21,88;20,43;20,37;
29.10.2009;15:54:02,0;28,01;30,44;28,83;0,00;21,86;21,85;20,43;20,37;
29.10.2009;15:54:02,0;28,01;30,44;28,83;0,00;21,86;21,85;20,45;20,37;
29.10.2009;15:54:02,0;28,01;30,44;28,83;0,00;21,86;21,88;20,43;20,37;
29.10.2009;15:54:03,0;28,01;30,44;28,83;0,00;21,86;21,88;20,43;20,37;
29.10.2009;15:54:03,0;28,01;30,44;28,83;0,00;21,86;21,85;20,43;20,37;
29.10.2009;15:54:03,0;28,01;30,44;28,83;0,00;21,86;21,88;20,45;20,37;
29.10.2009;15:54:03,0;28,01;30,44;28,83;0,00;21,86;21,88;20,43;20,37;
29.10.2009;15:54:03,0;28,01;30,44;28,83;0,00;21,86;21,85;20,45;20,37;
29.10.2009;15:54:03,0;28,01;30,44;28,83;0,00;21,86;21,85;20,43;20,37;
29.10.2009;15:54:03,0;28,01;30,44;28,83;0,00;21,86;21,88;20,45;20,37;
29.10.2009;15:54:03,0;28,01;30,44;28,83;0,00;21,86;21,85;20,45;20,37;
29.10.2009;15:54:03,0;28,01;30,44;28,83;0,00;21,86;21,85;20,45;20,35;
29.10.2009;15:54:03,0;28,01;30,44;28,83;0,00;21,86;21,88;20,43;20,37;
29.10.2009;15:54:03,0;28,01;30,44;28,83;0,00;21,86;21,85;20,45;20,37;
29.10.2009;15:54:03,0;28,01;30,44;28,83;0,00;21,86;21,85;20,45;20,37;
29.10.2009;15:54:04,0;28,01;30,44;28,83;0,00;21,86;21,85;20,45;20,35;
29.10.2009;15:54:04,0;28,01;30,44;28,83;0,00;21,86;21,85;20,43;20,37;
29.10.2009;15:54:04,0;28,01;30,44;28,83;0,00;21,86;21,85;20,45;20,35;
29.10.2009;15:54:04,0;28,01;30,44;28,83;0,00;21,86;21,88;20,43;20,37;
29.10.2009;15:54:04,0;28,01;30,44;28,83;0,00;21,86;21,88;20,45;20,37;
29.10.2009;15:54:04,0;28,01;30,44;28,83;0,00;21,86;21,88;20,45;20,37;
29.10.2009;15:54:04,0;28,01;30,44;28,83;0,00;21,86;21,85;20,45;20,35;
29.10.2009;15:54:04,0;28,01;30,44;28,83;0,00;21,86;21,85;20,45;20,37;
29.10.2009;15:54:05,0;28,01;30,44;28,83;0,00;21,88;21,85;20,45;20,35;
29.10.2009;15:54:05,0;28,01;30,44;28,83;0,00;21,86;21,88;20,45;20,35;
29.10.2009;15:54:05,0;28,01;30,44;28,83;0,00;21,86;21,88;20,45;20,35;
29.10.2009;15:54:05,0;28,01;30,44;28,83;0,00;21,86;21,85;20,45;20,35;
29.10.2009;15:54:05,0;28,01;30,44;28,83;0,00;21,86;21,85;20,43;20,35;
29.10.2009;15:54:05,0;28,01;30,44;28,83;0,00;21,86;21,85;20,45;20,35;
29.10.2009;15:54:05,0;28,01;30,44;28,83;0,00;21,86;21,85;20,45;20,37;
29.10.2009;15:54:05,0;28,01;30,44;28,83;0,00;21,86;21,85;20,45;20,37;
29.10.2009;15:54:05,0;28,01;30,44;28,83;0,00;21,86;21,85;20,45;20,35;
29.10.2009;15:54:05,0;28,01;30,44;28,83;0,00;21,86;21,88;20,45;20,35;
29.10.2009;15:54:05,0;28,01;30,44;28,83;0,00;21,86;21,85;20,45;20,35;
29.10.2009;15:54:05,0;28,01;30,44;28,83;0,00;21,86;21,85;20,45;20,35;
29.10.2009;15:54:06,0;28,01;30,44;28,83;0,00;21,86;21,88;20,45;20,35;
29.10.2009;15:54:06,0;28,01;30,44;28,83;0,00;21,86;21,88;20,45;20,35;
29.10.2009;15:54:06,0;28,01;30,44;28,83;0,00;21,86;21,85;20,45;20,35;
29.10.2009;15:54:06,0;28,01;30,44;28,83;0,00;21,86;21,85;20,45;20,35;
29.10.2009;15:54:06,0;28,01;30,44;28,83;0,00;21,88;21,85;20,45;20,35;
29.10.2009;15:54:06,0;28,01;30,44;28,83;0,00;21,86;21,88;20,45;20,35;
29.10.2009;15:54:06,0;28,01;30,44;28,83;0,00;21,86;21,85;20,45;20,35;
29.10.2009;15:54:06,0;28,01;30,44;28,83;0,00;21,86;21,88;20,45;20,35;
29.10.2009;15:54:07,0;28,01;30,44;28,83;0,00;21,88;21,85;20,45;20,35;
29.10.2009;15:54:07,0;28,01;30,44;28,83;0,00;21,86;21,85;20,45;20,35;
29.10.2009;15:54:07,0;28,01;30,44;28,83;0,00;21,86;21,88;20,45;20,35;
29.10.2009;15:54:07,0;28,01;30,44;28,83;0,00;21,86;21,85;20,45;20,35;
29.10.2009;15:54:07,0;28,01;30,44;28,83;0,00;21,86;21,85;20,45;20,35;
29.10.2009;15:54:07,0;28,01;30,44;28,83;0,00;21,86;21,85;20,45;20,35;
29.10.2009;15:54:07,0;28,01;30,44;28,83;0,00;21,86;21,85;20,45;20,35;
29.10.2009;15:54:07,0;28,01;30,44;28,83;0,00;21,86;21,85;20,45;20,35;
29.10.2009;15:54:07,0;28,01;30,44;28,83;0,00;21,86;21,85;20,45;20,35;
29.10.2009;15:54:07,0;28,01;30,44;28,83;0,00;21,86;21,85;20,45;20,35;
29.10.2009;15:54:07,0;28,01;30,44;28,83;0,00;21,86;21,85;20,45;20,35;
29.10.2009;15:54:07,0;28,01;30,44;28,83;0,00;21,86;21,85;20,45;20,35;
29.10.2009;15:54:08,0;28,01;30,44;28,83;0,00;21,86;21,85;20,45;20,35;
29.10.2009;15:54:08,0;28,01;30,44;28,83;0,00;21,86;21,88;20,45;20,35;
29.10.2009;15:54:08,0;28,01;30,44;28,83;0,00;21,86;21,85;20,45;20,35;
29.10.2009;15:54:08,0;28,01;30,44;28,83;0,00;21,86;21,85;20,45;20,35;
29.10.2009;15:54:08,0;28,01;30,44;28,83;0,00;21,86;21,85;20,48;20,35;
29.10.2009;15:54:08,0;28,01;30,44;28,83;0,00;21,86;21,88;20,45;20,35;
29.10.2009;15:54:08,0;28,01;30,44;28,83;0,00;21,86;21,88;20,45;20,35;
29.10.2009;15:54:08,0;28,01;30,44;28,83;0,00;21,86;21,88;20,45;20,35;
29.10.2009;15:54:09,0;28,01;30,44;28,83;0,00;21,86;21,88;20,45;20,35;
29.10.2009;15:54:09,0;28,01;30,44;28,83;0,00;21,86;21,85;20,45;20,35;
29.10.2009;15:54:09,0;28,01;30,44;28,83;0,00;21,86;21,85;20,45;20,35;
29.10.2009;15:54:09,0;28,01;30,44;28,83;0,00;21,86;21,85;20,45;20,35;
29.10.2009;15:54:09,0;28,01;30,44;28,83;0,00;21,86;21,85;20,45;20,35;
29.10.2009;15:54:09,0;28,01;30,44;28,83;0,00;21,86;21,85;20,45;20,35;
29.10.2009;15:54:09,0;28,01;30,44;28,83;0,00;21,86;21,85;20,45;20,35;
29.10.2009;15:54:09,0;28,01;30,44;28,83;0,00;21,86;21,88;20,45;20,35;
29.10.2009;15:54:09,0;28,01;30,44;28,83;0,00;21,86;21,85;20,45;20,35;
29.10.2009;15:54:09,0;28,01;30,44;28,83;0,00;21,86;21,85;20,45;20,35;
29.10.2009;15:54:09,0;28,01;30,44;28,83;0,00;21,86;21,85;20,45;20,35;
29.10.2009;15:54:09,0;28,01;30,44;28,83;0,00;21,86;21,88;20,45;20,37;
29.10.2009;15:54:10,0;28,01;30,44;28,83;0,00;21,86;21,85;20,48;20,35;
29.10.2009;15:54:10,0;28,01;30,44;28,83;0,00;21,86;21,88;20,45;20,35;
29.10.2009;15:54:10,0;28,01;30,44;28,83;0,00;21,86;21,85;20,45;20,35;
29.10.2009;15:54:10,0;28,01;30,44;28,83;0,00;21,86;21,85;20,48;20,35;
29.10.2009;15:54:10,0;28,01;30,44;28,83;0,00;21,86;21,88;20,45;20,35;
29.10.2009;15:54:10,0;28,01;30,44;28,83;0,00;21,86;21,85;20,45;20,37;
29.10.2009;15:54:10,0;28,01;30,44;28,83;0,00;21,86;21,85;20,48;20,35;
29.10.2009;15:54:10,0;28,01;30,44;28,83;0,00;21,86;21,88;20,48;20,35;
29.10.2009;15:54:11,0;28,01;30,44;28,83;0,00;21,86;21,88;20,48;20,35;
29.10.2009;15:54:11,0;28,01;30,44;28,83;0,00;21,86;21,88;20,48;20,35;
29.10.2009;15:54:11,0;28,01;30,44;28,83;0,00;21,86;21,85;20,48;20,35;
29.10.2009;15:54:11,0;28,01;30,44;28,83;0,00;21,86;21,85;20,48;20,35;
29.10.2009;15:54:11,0;28,01;30,44;28,83;0,00;21,86;21,85;20,48;20,35;
29.10.2009;15:54:11,0;28,01;30,44;28,83;0,00;21,86;21,85;20,48;20,37;
29.10.2009;15:54:11,0;28,01;30,44;28,83;0,00;21,86;21,85;20,48;20,35;
29.10.2009;15:54:11,0;28,01;30,44;28,83;0,00;21,88;21,85;20,48;20,37;
29.10.2009;15:54:11,0;28,01;30,44;28,83;0,00;21,86;21,88;20,48;20,35;
29.10.2009;15:54:11,0;28,01;30,44;28,83;0,00;21,86;21,88;20,48;20,35;
29.10.2009;15:54:11,0;28,01;30,44;28,83;0,00;21,86;21,88;20,48;20,37;
29.10.2009;15:54:11,0;28,01;30,44;28,83;0,00;21,86;21,85;20,48;20,35;
29.10.2009;15:54:12,0;28,01;30,44;28,83;0,00;21,86;21,85;20,48;20,37;
29.10.2009;15:54:12,0;28,01;30,44;28,83;0,00;21,86;21,88;20,48;20,37;
29.10.2009;15:54:12,0;28,01;30,44;28,83;0,00;21,86;21,85;20,48;20,35;
29.10.2009;15:54:12,0;28,01;30,44;28,83;0,00;21,86;21,85;20,48;20,37;
29.10.2009;15:54:12,0;28,01;30,44;28,83;0,00;21,86;21,85;20,48;20,35;
29.10.2009;15:54:12,0;28,01;30,44;28,83;0,00;21,86;21,85;20,48;20,35;
29.10.2009;15:54:12,0;28,01;30,44;28,83;0,00;21,86;21,85;20,48;20,35;
29.10.2009;15:54:12,0;28,01;30,44;28,83;0,00;21,86;21,85;20,48;20,37;
29.10.2009;15:54:13,0;28,01;30,44;28,83;0,00;21,86;21,85;20,48;20,37;
29.10.2009;15:54:13,0;28,01;30,44;28,83;0,00;21,86;21,85;20,48;20,35;
29.10.2009;15:54:13,0;28,01;30,44;28,83;0,00;21,86;21,85;20,48;20,35;
29.10.2009;15:54:13,0;28,01;30,44;28,83;0,00;21,86;21,85;20,48;20,37;
29.10.2009;15:54:13,0;28,01;30,44;28,83;0,00;21,86;21,85;20,48;20,37;
29.10.2009;15:54:13,0;28,01;30,44;28,83;0,00;21,86;21,85;20,48;20,35;
29.10.2009;15:54:13,0;28,01;30,44;28,83;0,00;21,86;21,88;20,48;20,35;
29.10.2009;15:54:13,0;28,01;30,44;28,83;0,00;21,86;21,85;20,48;20,37;
29.10.2009;15:54:13,0;28,01;30,44;28,83;0,00;21,86;21,85;20,48;20,37;
29.10.2009;15:54:13,0;28,01;30,44;28,83;0,00;21,86;21,88;20,48;20,35;
29.10.2009;15:54:13,0;28,01;30,44;28,83;0,00;21,86;21,88;20,48;20,35;
29.10.2009;15:54:13,0;28,01;30,44;28,83;0,00;21,88;21,85;20,48;20,35;
29.10.2009;15:54:14,0;28,01;30,44;28,83;0,00;21,86;21,85;20,48;20,35;
29.10.2009;15:54:14,0;28,01;30,44;28,83;0,00;21,88;21,85;20,48;20,35;
29.10.2009;15:54:14,0;28,01;30,44;28,83;0,00;21,86;21,85;20,48;20,35;
29.10.2009;15:54:14,0;28,01;30,44;28,83;0,00;21,86;21,85;20,48;20,35;
29.10.2009;15:54:14,0;28,01;30,44;28,83;0,00;21,86;21,85;20,48;20,35;
29.10.2009;15:54:14,0;28,01;30,44;28,83;0,00;21,86;21,88;20,48;20,37;
29.10.2009;15:54:14,0;28,01;30,44;28,83;0,00;21,86;21,85;20,48;20,35;
29.10.2009;15:54:14,0;28,01;30,44;28,83;0,00;21,86;21,88;20,48;20,35;
29.10.2009;15:54:15,0;28,01;30,44;28,83;0,00;21,86;21,85;20,48;20,35;
29.10.2009;15:54:15,0;28,01;30,44;28,83;0,00;21,86;21,85;20,48;20,35;
29.10.2009;15:54:15,0;28,01;30,44;28,83;0,00;21,86;21,85;20,48;20,35;
29.10.2009;15:54:15,0;28,01;30,44;28,83;0,00;21,86;21,88;20,48;20,35;
29.10.2009;15:54:15,0;28,01;30,44;28,83;0,00;21,86;21,88;20,48;20,37;
29.10.2009;15:54:15,0;28,01;30,44;28,83;0,00;21,86;21,88;20,48;20,35;
29.10.2009;15:54:15,0;28,01;30,44;28,83;0,00;21,86;21,85;20,48;20,35;
29.10.2009;15:54:15,0;28,01;30,44;28,83;0,00;21,86;21,88;20,48;20,35;
29.10.2009;15:54:15,0;28,01;30,44;28,83;0,00;21,86;21,85;20,48;20,35;
29.10.2009;15:54:15,0;28,01;30,44;28,83;0,00;21,86;21,85;20,48;20,35;
29.10.2009;15:54:15,0;28,01;30,44;28,83;0,00;21,86;21,85;20,48;20,35;
29.10.2009;15:54:15,0;28,01;30,44;28,83;0,00;21,86;21,85;20,48;20,35;
29.10.2009;15:54:16,0;28,01;30,44;28,83;0,00;21,86;21,85;20,48;20,35;
29.10.2009;15:54:16,0;28,01;30,44;28,83;0,00;21,86;21,85;20,48;20,35;
29.10.2009;15:54:16,0;28,01;30,44;28,83;0,00;21,86;21,85;20,48;20,35;
29.10.2009;15:54:16,0;28,01;30,44;28,83;0,00;21,86;21,85;20,48;20,35;
29.10.2009;15:54:16,0;28,01;30,44;28,83;0,00;21,86;21,85;20,48;20,35;
29.10.2009;15:54:16,0;28,01;30,44;28,83;0,00;21,88;21,85;20,48;20,35;
29.10.2009;15:54:16,0;28,01;30,44;28,83;0,00;21,86;21,85;20,48;20,35;
29.10.2009;15:54:16,0;28,01;30,44;28,83;0,00;21,86;21,85;20,48;20,35;
29.10.2009;15:54:17,0;28,01;30,44;28,83;0,00;21,86;21,88;20,48;20,35;
29.10.2009;15:54:17,0;28,01;30,44;28,83;0,00;21,86;21,85;20,48;20,35;
29.10.2009;15:54:17,0;28,01;30,44;28,83;0,00;21,88;21,85;20,48;20,35;
29.10.2009;15:54:17,0;28,01;30,44;28,83;0,00;21,86;21,85;20,48;20,35;
29.10.2009;15:54:17,0;28,01;30,44;28,83;0,00;21,86;21,85;20,48;20,35;
29.10.2009;15:54:17,0;28,01;30,44;28,83;0,00;21,86;21,85;20,48;20,35;
29.10.2009;15:54:17,0;28,01;30,44;28,83;0,00;21,86;21,88;20,48;20,35;
29.10.2009;15:54:17,0;28,01;30,44;28,83;0,00;21,86;21,88;20,48;20,35;
29.10.2009;15:54:17,0;28,01;30,44;28,83;0,00;21,86;21,88;20,48;20,35;
29.10.2009;15:54:17,0;28,01;30,44;28,83;0,00;21,86;21,85;20,48;20,35;
29.10.2009;15:54:17,0;28,01;30,44;28,83;0,00;21,86;21,85;20,48;20,35;
29.10.2009;15:54:17,0;28,01;30,44;28,83;0,00;21,86;21,85;20,48;20,35;
29.10.2009;15:54:18,0;28,01;30,44;28,83;0,00;21,86;21,85;20,48;20,35;
29.10.2009;15:54:18,0;28,01;30,44;28,83;0,00;21,86;21,85;20,48;20,35;
29.10.2009;15:54:18,0;28,01;30,44;28,83;0,00;21,86;21,85;20,48;20,35;
29.10.2009;15:54:18,0;28,01;30,44;28,83;0,00;21,86;21,85;20,48;20,35;
29.10.2009;15:54:18,0;28,01;30,44;28,83;0,00;21,86;21,85;20,48;20,35;
29.10.2009;15:54:18,0;28,01;30,44;28,83;0,00;21,88;21,88;20,48;20,35;
29.10.2009;15:54:18,0;28,01;30,44;28,83;0,00;21,86;21,85;20,48;20,35;
29.10.2009;15:54:18,0;28,01;30,44;28,83;0,00;21,86;21,85;20,48;20,35;
29.10.2009;15:54:19,0;28,01;30,44;28,83;0,00;21,86;21,85;20,48;20,35;
29.10.2009;15:54:19,0;28,01;30,44;28,83;0,00;21,88;21,85;20,48;20,35;
29.10.2009;15:54:19,0;28,01;30,44;28,83;0,00;21,86;21,85;20,48;20,35;
29.10.2009;15:54:19,0;28,01;30,44;28,83;0,00;21,86;21,85;20,48;20,35;
29.10.2009;15:54:19,0;28,01;30,44;28,83;0,00;21,86;21,85;20,48;20,35;
29.10.2009;15:54:19,0;28,01;30,44;28,83;0,00;21,86;21,85;20,48;20,35;
29.10.2009;15:54:19,0;28,01;30,44;28,83;0,00;21,86;21,85;20,48;20,35;
29.10.2009;15:54:19,0;28,01;30,44;28,83;0,00;21,86;21,85;20,48;20,35;
29.10.2009;15:54:19,0;28,01;30,44;28,83;0,00;21,86;21,85;20,48;20,35;
29.10.2009;15:54:19,0;28,01;30,44;28,83;0,00;21,86;21,85;20,48;20,35;
29.10.2009;15:54:19,0;28,01;30,44;28,83;0,00;21,86;21,88;20,48;20,35;
29.10.2009;15:54:19,0;28,01;30,44;28,83;0,00;21,86;21,88;20,48;20,35;
29.10.2009;15:54:20,0;28,01;30,44;28,83;0,00;21,86;21,85;20,48;20,35;
29.10.2009;15:54:20,0;28,01;30,44;28,83;0,00;21,88;21,85;20,48;20,35;
29.10.2009;15:54:20,0;28,01;30,44;28,83;0,00;21,86;21,88;20,48;20,35;
29.10.2009;15:54:20,0;28,01;30,44;28,83;0,00;21,86;21,85;20,48;20,35;
29.10.2009;15:54:20,0;28,01;30,44;28,83;0,00;21,86;21,85;20,48;20,35;
29.10.2009;15:54:20,0;28,01;30,44;28,83;0,00;21,86;21,88;20,48;20,35;
29.10.2009;15:54:20,0;28,01;30,44;28,83;0,00;21,86;21,88;20,48;20,35;
29.10.2009;15:54:20,0;28,01;30,44;28,83;0,00;21,86;21,88;20,48;20,35;
29.10.2009;15:54:21,0;28,01;30,44;28,83;0,00;21,86;21,85;20,48;20,35;
29.10.2009;15:54:21,0;28,01;30,44;28,83;0,00;21,86;21,85;20,48;20,35;
29.10.2009;15:54:21,0;28,01;30,44;28,83;0,00;21,86;21,85;20,48;20,35;
29.10.2009;15:54:21,0;28,01;30,44;28,83;0,00;21,86;21,85;20,48;20,35;
29.10.2009;15:54:21,0;28,01;30,44;28,83;0,00;21,88;21,85;20,48;20,35;
29.10.2009;15:54:21,0;28,01;30,44;28,83;0,00;21,86;21,85;20,48;20,35;
29.10.2009;15:54:21,0;28,01;30,44;28,83;0,00;21,86;21,85;20,48;20,35;
29.10.2009;15:54:21,0;28,01;30,44;28,83;0,00;21,86;21,88;20,48;20,35;
29.10.2009;15:54:21,0;28,01;30,44;28,83;0,00;21,86;21,85;20,48;20,35;
29.10.2009;15:54:21,0;28,01;30,44;28,83;0,00;21,86;21,85;20,48;20,35;
29.10.2009;15:54:21,0;28,01;30,44;28,83;0,00;21,88;21,88;20,48;20,35;
29.10.2009;15:54:21,0;28,01;30,44;28,83;0,00;21,86;21,85;20,48;20,35;
29.10.2009;15:54:22,0;28,01;30,44;28,83;0,00;21,86;21,85;20,48;20,35;
29.10.2009;15:54:22,0;28,01;30,44;28,83;0,00;21,86;21,85;20,50;20,35;
29.10.2009;15:54:22,0;28,01;30,44;28,83;0,00;21,86;21,85;20,50;20,35;
29.10.2009;15:54:22,0;28,01;30,44;28,83;0,00;21,86;21,85;20,50;20,35;
29.10.2009;15:54:22,0;28,01;30,44;28,83;0,00;21,86;21,88;20,50;20,35;
29.10.2009;15:54:22,0;28,01;30,44;28,83;0,00;21,86;21,85;20,50;20,35;
29.10.2009;15:54:22,0;28,01;30,44;28,83;0,00;21,86;21,85;20,50;20,35;
29.10.2009;15:54:22,0;28,01;30,44;28,83;0,00;21,88;21,85;20,50;20,35;
29.10.2009;15:54:23,0;28,01;30,44;28,83;0,00;21,86;21,85;20,50;20,35;
29.10.2009;15:54:23,0;28,01;30,44;28,83;0,00;21,86;21,85;20,50;20,35;
29.10.2009;15:54:23,0;28,01;30,44;28,83;0,00;21,86;21,85;20,50;20,35;
29.10.2009;15:54:23,0;28,01;30,44;28,83;0,00;21,86;21,85;20,50;20,35;
29.10.2009;15:54:23,0;28,01;30,44;28,83;0,00;21,86;21,85;20,50;20,35;
29.10.2009;15:54:23,0;28,01;30,44;28,83;0,00;21,86;21,85;20,50;20,35;
29.10.2009;15:54:23,0;28,01;30,44;28,83;0,00;21,86;21,85;20,50;20,35;
29.10.2009;15:54:23,0;28,01;30,44;28,83;0,00;21,88;21,88;20,53;20,35;
29.10.2009;15:54:23,0;28,01;30,44;28,83;0,00;21,86;21,85;20,53;20,35;
29.10.2009;15:54:23,0;28,01;30,44;28,83;0,00;21,86;21,85;20,53;20,35;
29.10.2009;15:54:23,0;28,01;30,44;28,83;0,00;21,86;21,85;20,53;20,35;
29.10.2009;15:54:23,0;28,01;30,44;28,83;0,00;21,86;21,85;20,53;20,35;
29.10.2009;15:54:24,0;28,01;30,44;28,83;0,00;21,86;21,85;20,53;20,35;
29.10.2009;15:54:24,0;28,01;30,44;28,83;0,00;21,86;21,85;20,53;20,35;
29.10.2009;15:54:24,0;28,01;30,44;28,83;0,00;21,86;21,85;20,53;20,35;
29.10.2009;15:54:24,0;28,01;30,44;28,83;0,00;21,86;21,85;20,53;20,35;
29.10.2009;15:54:24,0;28,01;30,44;28,83;0,00;21,86;21,85;20,53;20,35;
29.10.2009;15:54:24,0;28,01;30,44;28,83;0,00;21,86;21,85;20,55;20,35;
29.10.2009;15:54:24,0;28,01;30,44;28,83;0,00;21,86;21,88;20,53;20,35;
29.10.2009;15:54:24,0;28,01;30,44;28,83;0,00;21,86;21,85;20,55;20,35;
29.10.2009;15:54:25,0;28,01;30,44;28,83;0,00;21,86;21,85;20,55;20,35;
29.10.2009;15:54:25,0;28,01;30,44;28,83;0,00;21,88;21,88;20,55;20,35;
29.10.2009;15:54:25,0;27,79;30,19;28,60;0,00;21,88;21,85;20,55;20,35;
29.10.2009;15:54:25,0;28,01;30,44;28,83;0,00;21,86;21,85;20,55;20,35;
29.10.2009;15:54:25,0;28,01;30,44;28,83;0,00;21,86;21,85;20,55;20,35;
29.10.2009;15:54:25,0;28,01;30,44;28,83;0,00;21,86;21,85;20,55;20,35;
29.10.2009;15:54:25,0;28,01;30,44;28,83;0,00;21,86;21,85;20,55;20,35;
29.10.2009;15:54:25,0;28,01;30,44;28,83;0,00;21,86;21,85;20,58;20,35;
29.10.2009;15:54:25,0;28,01;30,44;28,83;0,00;21,86;21,85;20,58;20,35;
29.10.2009;15:54:25,0;28,01;30,44;28,83;0,00;21,86;21,85;20,58;20,35;
29.10.2009;15:54:25,0;28,01;30,44;28,83;0,00;21,88;21,85;20,58;20,35;
29.10.2009;15:54:25,0;28,01;30,44;28,83;0,00;21,86;21,85;20,58;20,35;
29.10.2009;15:54:26,0;28,01;30,44;28,83;0,00;21,88;21,85;20,58;20,35;
29.10.2009;15:54:26,0;28,01;30,44;28,83;0,00;21,86;21,85;20,58;20,35;
29.10.2009;15:54:26,0;28,01;30,44;28,83;0,00;21,86;21,85;20,58;20,35;
29.10.2009;15:54:26,0;28,01;30,44;28,83;0,00;21,86;21,85;20,58;20,35;
29.10.2009;15:54:26,0;28,01;30,44;28,83;0,00;21,88;21,88;20,58;20,35;
29.10.2009;15:54:26,0;28,01;30,44;28,83;0,00;21,86;21,88;20,58;20,35;
29.10.2009;15:54:26,0;28,01;30,44;28,83;0,00;21,86;21,85;20,58;20,35;
29.10.2009;15:54:26,0;28,01;30,44;28,83;0,00;21,86;21,85;20,58;20,35;
29.10.2009;15:54:27,0;28,01;30,44;28,83;0,00;21,86;21,85;20,58;20,35;
29.10.2009;15:54:27,0;28,01;30,44;28,83;0,00;21,86;21,85;20,58;20,35;
29.10.2009;15:54:27,0;28,01;30,44;28,83;0,00;21,86;21,88;20,58;20,35;
29.10.2009;15:54:27,0;28,01;30,44;28,83;0,00;21,86;21,85;20,58;20,35;
29.10.2009;15:54:27,0;28,01;30,44;28,83;0,00;21,88;21,85;20,58;20,35;
29.10.2009;15:54:27,0;28,01;30,44;28,83;0,00;21,86;21,88;20,58;20,35;
29.10.2009;15:54:27,0;28,01;30,44;28,83;0,00;21,86;21,85;20,58;20,35;
29.10.2009;15:54:27,0;28,01;30,44;28,83;0,00;21,88;21,85;20,60;20,35;
29.10.2009;15:54:27,0;28,01;30,44;28,83;0,00;21,86;21,88;20,58;20,35;
29.10.2009;15:54:27,0;28,01;30,44;28,83;0,00;21,86;21,85;20,60;20,35;
29.10.2009;15:54:27,0;28,01;30,44;28,83;0,00;21,86;21,85;20,60;20,35;
29.10.2009;15:54:27,0;28,01;30,44;28,83;0,00;21,86;21,85;20,60;20,35;
29.10.2009;15:54:28,0;28,01;30,44;28,83;0,00;21,86;21,88;20,60;20,35;
29.10.2009;15:54:28,0;28,01;30,44;28,83;0,00;21,88;21,85;20,60;20,35;
29.10.2009;15:54:28,0;28,01;30,44;28,83;0,00;21,86;21,88;20,60;20,35;
29.10.2009;15:54:28,0;28,01;30,44;28,83;0,00;21,86;21,85;20,60;20,35;
29.10.2009;15:54:28,0;28,01;30,44;28,83;0,00;21,86;21,85;20,60;20,35;
29.10.2009;15:54:28,0;28,01;30,44;28,83;0,00;21,86;21,88;20,60;20,35;
29.10.2009;15:54:28,0;28,01;30,44;28,83;0,00;21,88;21,85;20,60;20,35;
29.10.2009;15:54:28,0;28,01;30,44;28,83;0,00;21,86;21,85;20,63;20,35;
29.10.2009;15:54:29,0;28,01;30,44;28,83;0,00;21,88;21,85;20,63;20,35;
29.10.2009;15:54:29,0;28,01;30,44;28,83;0,00;21,86;21,85;20,63;20,35;
29.10.2009;15:54:29,0;28,01;30,44;28,83;0,00;21,86;21,85;20,63;20,35;
29.10.2009;15:54:29,0;28,01;30,44;28,83;0,00;21,86;21,85;20,63;20,35;
29.10.2009;15:54:29,0;28,01;30,44;28,83;0,00;21,88;21,85;20,63;20,35;
29.10.2009;15:54:29,0;28,01;30,44;28,83;0,00;21,86;21,88;20,63;20,35;
29.10.2009;15:54:29,0;28,01;30,44;28,83;0,00;21,86;21,85;20,63;20,35;
29.10.2009;15:54:29,0;28,01;30,44;28,83;0,00;21,86;21,85;20,63;20,35;
29.10.2009;15:54:29,0;28,01;30,44;28,83;0,00;21,86;21,85;20,63;20,35;
29.10.2009;15:54:29,0;28,01;30,44;28,83;0,00;21,86;21,85;20,63;20,35;
29.10.2009;15:54:29,0;28,01;30,44;28,83;0,00;21,86;21,88;20,63;20,35;
29.10.2009;15:54:29,0;28,01;30,44;28,83;0,00;21,88;21,85;20,63;20,35;
29.10.2009;15:54:30,0;28,01;30,44;28,83;0,00;21,86;21,88;20,63;20,35;
29.10.2009;15:54:30,0;28,01;30,44;28,83;0,00;21,86;21,88;20,63;20,35;
29.10.2009;15:54:30,0;28,01;30,44;28,83;0,00;21,86;21,85;20,65;20,35;
29.10.2009;15:54:30,0;28,01;30,44;28,83;0,00;21,86;21,85;20,65;20,35;
29.10.2009;15:54:30,0;28,01;30,44;28,83;0,00;21,88;21,85;20,65;20,35;
29.10.2009;15:54:30,0;28,01;30,44;28,83;0,00;21,88;21,88;20,65;20,35;
29.10.2009;15:54:30,0;28,01;30,44;28,83;0,00;21,88;21,85;20,65;20,35;
29.10.2009;15:54:30,0;28,01;30,44;28,83;0,00;21,86;21,85;20,65;20,35;
29.10.2009;15:54:31,0;28,01;30,44;28,83;0,00;21,88;21,85;20,65;20,35;
29.10.2009;15:54:31,0;28,01;30,44;28,83;0,00;21,86;21,85;20,65;20,35;
29.10.2009;15:54:31,0;28,01;30,44;28,83;0,00;21,88;21,85;20,65;20,35;
29.10.2009;15:54:31,0;28,01;30,44;28,83;0,00;21,86;21,85;20,65;20,35;
29.10.2009;15:54:31,0;28,01;30,44;28,83;0,00;21,86;21,85;20,65;20,35;
29.10.2009;15:54:31,0;28,01;30,44;28,83;0,00;21,88;21,85;20,65;20,35;
29.10.2009;15:54:31,0;28,01;30,44;28,83;0,00;21,86;21,85;20,65;20,35;
29.10.2009;15:54:31,0;28,01;30,44;28,83;0,00;21,86;21,85;20,65;20,35;
29.10.2009;15:54:31,0;28,01;30,44;28,83;0,00;21,86;21,85;20,65;20,35;
29.10.2009;15:54:31,0;28,01;30,44;28,83;0,00;21,86;21,85;20,65;20,35;
29.10.2009;15:54:31,0;28,01;30,44;28,83;0,00;21,86;21,88;20,67;20,35;
29.10.2009;15:54:31,0;28,01;30,44;28,83;0,00;21,86;21,88;20,67;20,35;
29.10.2009;15:54:32,0;28,01;30,44;28,83;0,00;21,86;21,88;20,65;20,35;
29.10.2009;15:54:32,0;28,01;30,44;28,83;0,00;21,88;21,85;20,67;20,35;
29.10.2009;15:54:32,0;28,01;30,44;28,83;0,00;21,88;21,85;20,67;20,35;
29.10.2009;15:54:32,0;28,01;30,44;28,83;0,00;21,86;21,85;20,67;20,35;
29.10.2009;15:54:32,0;28,01;30,44;28,83;0,00;21,86;21,85;20,67;20,35;
29.10.2009;15:54:32,0;28,01;30,44;28,83;0,00;21,86;21,85;20,67;20,35;
29.10.2009;15:54:32,0;28,01;30,44;28,83;0,00;21,86;21,85;20,67;20,35;
29.10.2009;15:54:32,0;28,01;30,44;28,83;0,00;21,88;21,85;20,67;20,35;
29.10.2009;15:54:33,0;28,01;30,44;28,83;0,00;21,88;21,85;20,67;20,35;
29.10.2009;15:54:33,0;28,01;30,44;28,83;0,00;21,86;21,85;20,67;20,35;
29.10.2009;15:54:33,0;28,01;30,44;28,83;0,00;21,88;21,88;20,67;20,35;
29.10.2009;15:54:33,0;28,01;30,44;28,83;0,00;21,86;21,85;20,67;20,35;
29.10.2009;15:54:33,0;28,01;30,44;28,83;0,00;21,86;21,88;20,67;20,35;
29.10.2009;15:54:33,0;28,01;30,44;28,83;0,00;21,86;21,88;20,67;20,32;
29.10.2009;15:54:33,0;28,01;30,44;28,83;0,00;21,86;21,85;20,67;20,35;
29.10.2009;15:54:33,0;28,01;30,44;28,83;0,00;21,88;21,85;20,67;20,35;
29.10.2009;15:54:33,0;28,01;30,44;28,83;0,00;21,86;21,85;20,67;20,35;
29.10.2009;15:54:33,0;28,01;30,44;28,83;0,00;21,86;21,85;20,67;20,35;
29.10.2009;15:54:33,0;28,01;30,44;28,83;0,00;21,86;21,85;20,67;20,35;
29.10.2009;15:54:33,0;28,01;30,44;28,83;0,00;21,88;21,85;20,67;20,35;
29.10.2009;15:54:34,0;28,01;30,44;28,83;0,00;21,86;21,88;20,67;20,32;
29.10.2009;15:54:34,0;28,01;30,44;28,83;0,00;21,86;21,85;20,67;20,35;
29.10.2009;15:54:34,0;28,01;30,44;28,83;0,00;21,86;21,85;20,67;20,35;
29.10.2009;15:54:34,0;28,01;30,44;28,83;0,00;21,88;21,85;20,67;20,32;
29.10.2009;15:54:34,0;28,01;30,44;28,83;0,00;21,86;21,88;20,67;20,35;
29.10.2009;15:54:34,0;28,01;30,44;28,83;0,00;21,86;21,85;20,67;20,35;
29.10.2009;15:54:34,0;28,01;30,44;28,83;0,00;21,86;21,85;20,67;20,35;
29.10.2009;15:54:34,0;28,01;30,44;28,83;0,00;21,86;21,85;20,67;20,35;
29.10.2009;15:54:35,0;28,01;30,44;28,83;0,00;21,86;21,85;20,67;20,35;
29.10.2009;15:54:35,0;28,01;30,44;28,83;0,00;21,86;21,85;20,67;20,35;
29.10.2009;15:54:35,0;28,01;30,44;28,83;0,00;21,86;21,88;20,67;20,35;
29.10.2009;15:54:35,0;28,01;30,44;28,83;0,00;21,88;21,85;20,67;20,35;
29.10.2009;15:54:35,0;28,01;30,44;28,83;0,00;21,88;21,85;20,67;20,35;
29.10.2009;15:54:35,0;28,01;30,44;28,83;0,00;21,86;21,85;20,67;20,35;
29.10.2009;15:54:35,0;28,01;30,44;28,83;0,00;21,88;21,88;20,67;20,35;
29.10.2009;15:54:35,0;28,01;30,44;28,83;0,00;21,86;21,88;20,67;20,35;
29.10.2009;15:54:35,0;28,01;30,44;28,83;0,00;21,88;21,85;20,67;20,35;
29.10.2009;15:54:35,0;28,01;30,44;28,83;0,00;21,86;21,85;20,70;20,35;
29.10.2009;15:54:35,0;28,01;30,44;28,83;0,00;21,86;21,85;20,67;20,35;
29.10.2009;15:54:35,0;28,01;30,44;28,83;0,00;21,86;21,88;20,67;20,35;
29.10.2009;15:54:36,0;28,01;30,44;28,83;0,00;21,88;21,85;20,67;20,35;
29.10.2009;15:54:36,0;28,01;30,44;28,83;0,00;21,86;21,85;20,70;20,35;
29.10.2009;15:54:36,0;28,01;30,44;28,83;0,00;21,86;21,88;20,67;20,35;
29.10.2009;15:54:36,0;28,01;30,44;28,83;0,00;21,86;21,88;20,67;20,35;
29.10.2009;15:54:36,0;28,01;30,44;28,83;0,00;21,86;21,88;20,70;20,35;
29.10.2009;15:54:36,0;28,01;30,44;28,83;0,00;21,86;21,85;20,67;20,35;
29.10.2009;15:54:36,0;28,01;30,44;28,83;0,00;21,86;21,85;20,70;20,32;
29.10.2009;15:54:36,0;28,01;30,44;28,83;0,00;21,86;21,85;20,67;20,35;
29.10.2009;15:54:37,0;28,01;30,44;28,83;0,00;21,86;21,85;20,67;20,35;
29.10.2009;15:54:37,0;28,01;30,44;28,83;0,00;21,86;21,85;20,70;20,35;
29.10.2009;15:54:37,0;28,01;30,44;28,83;0,00;21,86;21,88;20,70;20,35;
29.10.2009;15:54:37,0;28,01;30,44;28,83;0,00;21,86;21,85;20,70;20,35;
29.10.2009;15:54:37,0;28,01;30,44;28,83;0,00;21,86;21,88;20,67;20,35;
29.10.2009;15:54:37,0;28,01;30,44;28,83;0,00;21,86;21,85;20,67;20,35;
29.10.2009;15:54:37,0;28,01;30,44;28,83;0,00;21,86;21,85;20,70;20,35;
29.10.2009;15:54:37,0;28,01;30,44;28,83;0,00;21,86;21,85;20,67;20,35;
29.10.2009;15:54:37,0;28,01;30,44;28,83;0,00;21,86;21,85;20,67;20,35;
29.10.2009;15:54:37,0;28,01;30,44;28,83;0,00;21,86;21,85;20,70;20,35;
29.10.2009;15:54:37,0;28,01;30,44;28,83;0,00;21,86;21,85;20,67;20,35;
29.10.2009;15:54:37,0;28,01;30,44;28,83;0,00;21,86;21,88;20,70;20,35;
29.10.2009;15:54:38,0;28,01;30,44;28,83;0,00;21,86;21,85;20,67;20,35;
29.10.2009;15:54:38,0;28,01;30,44;28,83;0,00;21,88;21,85;20,67;20,35;
29.10.2009;15:54:38,0;28,01;30,44;28,83;0,00;21,86;21,85;20,70;20,35;
29.10.2009;15:54:38,0;28,01;30,44;28,83;0,00;21,86;21,85;20,67;20,35;
29.10.2009;15:54:38,0;28,01;30,44;28,83;0,00;21,88;21,85;20,67;20,35;
29.10.2009;15:54:38,0;28,01;30,44;28,83;0,00;21,86;21,85;20,67;20,35;
29.10.2009;15:54:38,0;28,01;30,44;28,83;0,00;21,88;21,85;20,67;20,35;
29.10.2009;15:54:38,0;28,01;30,44;28,83;0,00;21,86;21,85;20,67;20,35;
29.10.2009;15:54:39,0;28,01;30,44;28,83;0,00;21,86;21,85;20,67;20,35;
29.10.2009;15:54:39,0;28,01;30,44;28,83;0,00;21,86;21,85;20,67;20,35;
29.10.2009;15:54:39,0;28,01;30,44;28,83;0,00;21,88;21,88;20,67;20,35;
29.10.2009;15:54:39,0;28,01;30,44;28,83;0,00;21,88;21,85;20,67;20,35;
29.10.2009;15:54:39,0;28,01;30,44;28,83;0,00;21,86;21,88;20,67;20,35;
29.10.2009;15:54:39,0;28,01;30,44;28,83;0,00;21,88;21,85;20,67;20,37;
29.10.2009;15:54:39,0;28,01;30,44;28,83;0,00;21,86;21,88;20,67;20,35;
29.10.2009;15:54:39,0;28,01;30,44;28,83;0,00;21,86;21,85;20,67;20,35;
29.10.2009;15:54:39,0;28,01;30,44;28,83;0,00;21,86;21,85;20,67;20,37;
29.10.2009;15:54:39,0;28,01;30,44;28,83;0,00;21,88;21,85;20,67;20,37;
29.10.2009;15:54:39,0;28,01;30,44;28,83;0,00;21,86;21,85;20,65;20,37;
29.10.2009;15:54:39,0;28,01;30,44;28,83;0,00;21,86;21,85;20,67;20,37;
29.10.2009;15:54:40,0;28,01;30,44;28,83;0,00;21,88;21,85;20,65;20,37;
29.10.2009;15:54:40,0;28,01;30,44;28,83;0,00;21,88;21,85;20,65;20,37;
29.10.2009;15:54:40,0;28,01;30,44;28,83;0,00;21,88;21,85;20,65;20,37;
29.10.2009;15:54:40,0;28,01;30,44;28,83;0,00;21,86;21,85;20,65;20,35;
29.10.2009;15:54:40,0;28,01;30,44;28,83;0,00;21,88;21,85;20,65;20,37;
29.10.2009;15:54:40,0;28,01;30,44;28,83;0,00;21,88;21,85;20,65;20,37;
29.10.2009;15:54:40,0;28,01;30,44;28,83;0,00;21,88;21,85;20,65;20,37;
29.10.2009;15:54:40,0;28,01;30,44;28,83;0,00;21,86;21,85;20,65;20,37;
29.10.2009;15:54:41,0;28,01;30,44;28,83;0,00;21,86;21,85;20,65;20,37;
29.10.2009;15:54:41,0;28,01;30,44;28,83;0,00;21,86;21,85;20,65;20,37;
29.10.2009;15:54:41,0;28,01;30,44;28,83;0,00;21,86;21,85;20,65;20,37;
29.10.2009;15:54:41,0;28,01;30,44;28,83;0,00;21,86;21,85;20,65;20,37;
29.10.2009;15:54:41,0;28,01;30,44;28,83;0,00;21,86;21,85;20,65;20,37;
29.10.2009;15:54:41,0;28,01;30,44;28,83;0,00;21,86;21,85;20,65;20,37;
29.10.2009;15:54:41,0;28,01;30,44;28,83;0,00;21,88;21,85;20,65;20,37;
29.10.2009;15:54:41,0;28,01;30,44;28,83;0,00;21,88;21,85;20,65;20,37;
29.10.2009;15:54:41,0;28,01;30,44;28,83;0,00;21,88;21,85;20,65;20,37;
29.10.2009;15:54:41,0;28,01;30,44;28,83;0,00;21,86;21,85;20,65;20,37;
29.10.2009;15:54:41,0;28,01;30,44;28,83;0,00;21,86;21,88;20,63;20,37;
29.10.2009;15:54:41,0;28,01;30,44;28,83;0,00;21,88;21,85;20,63;20,37;
29.10.2009;15:54:42,0;28,01;30,44;28,83;0,00;21,88;21,88;20,65;20,37;
29.10.2009;15:54:42,0;28,01;30,44;28,83;0,00;21,86;21,85;20,63;20,37;
29.10.2009;15:54:42,0;28,01;30,44;28,83;0,00;21,88;21,85;20,63;20,37;
29.10.2009;15:54:42,0;28,01;30,44;28,83;0,00;21,88;21,88;20,63;20,37;
29.10.2009;15:54:42,0;28,01;30,44;28,83;0,00;21,86;21,85;20,63;20,37;
29.10.2009;15:54:42,0;28,01;30,44;28,83;0,00;21,88;21,88;20,63;20,37;
29.10.2009;15:54:42,0;28,01;30,44;28,83;0,00;21,86;21,85;20,63;20,37;
29.10.2009;15:54:42,0;28,01;30,44;28,83;0,00;21,88;21,85;20,63;20,37;
29.10.2009;15:54:43,0;28,01;30,44;28,83;0,00;21,86;21,85;20,63;20,37;
29.10.2009;15:54:43,0;28,01;30,44;28,83;0,00;21,88;21,85;20,63;20,37;
29.10.2009;15:54:43,0;28,01;30,44;28,83;0,00;21,88;21,85;20,63;20,37;
29.10.2009;15:54:43,0;28,01;30,44;28,83;0,00;21,88;21,85;20,63;20,37;
29.10.2009;15:54:43,0;28,01;30,44;28,83;0,00;21,86;21,85;20,63;20,37;
29.10.2009;15:54:43,0;28,01;30,44;28,83;0,00;21,86;21,85;20,63;20,37;
29.10.2009;15:54:43,0;28,01;30,44;28,83;0,00;21,88;21,85;20,63;20,37;
29.10.2009;15:54:43,0;28,01;30,44;28,83;0,00;21,86;21,85;20,63;20,37;
29.10.2009;15:54:43,0;28,01;30,44;28,83;0,00;21,86;21,85;20,60;20,37;
29.10.2009;15:54:43,0;28,01;30,44;28,83;0,00;21,86;21,85;20,63;20,37;
29.10.2009;15:54:43,0;28,01;30,44;28,83;0,00;21,86;21,85;20,60;20,37;
29.10.2009;15:54:43,0;28,01;30,44;28,83;0,00;21,86;21,88;20,60;20,37;
29.10.2009;15:54:44,0;28,01;30,44;28,83;0,00;21,88;21,88;20,60;20,37;
29.10.2009;15:54:44,0;28,01;30,44;28,83;0,00;21,86;21,85;20,60;20,37;
29.10.2009;15:54:44,0;28,01;30,44;28,83;0,00;21,86;21,85;20,60;20,39;
29.10.2009;15:54:44,0;28,01;30,44;28,83;0,00;21,86;21,88;20,60;20,39;
29.10.2009;15:54:44,0;28,01;30,44;28,83;0,00;21,86;21,85;20,60;20,37;
29.10.2009;15:54:44,0;28,01;30,44;28,83;0,00;21,86;21,88;20,60;20,37;
29.10.2009;15:54:44,0;28,01;30,44;28,83;0,00;21,86;21,88;20,60;20,39;
29.10.2009;15:54:44,0;28,01;30,44;28,83;0,00;21,88;21,85;20,60;20,39;
29.10.2009;15:54:45,0;28,01;30,44;28,83;0,00;21,86;21,85;20,60;20,39;
29.10.2009;15:54:45,0;28,01;30,44;28,83;0,00;21,86;21,85;20,60;20,39;
29.10.2009;15:54:45,0;28,01;30,44;28,83;0,00;21,88;21,85;20,60;20,39;
29.10.2009;15:54:45,0;28,01;30,44;28,83;0,00;21,86;21,88;20,60;20,39;
29.10.2009;15:54:45,0;28,01;30,44;28,83;0,00;21,86;21,85;20,60;20,39;
29.10.2009;15:54:45,0;28,01;30,44;28,83;0,00;21,86;21,85;20,60;20,37;
29.10.2009;15:54:45,0;28,01;30,44;28,83;0,00;21,86;21,85;20,60;20,39;
29.10.2009;15:54:45,0;28,01;30,44;28,83;0,00;21,86;21,85;20,60;20,39;
29.10.2009;15:54:45,0;28,01;30,44;28,83;0,00;21,86;21,88;20,60;20,37;
29.10.2009;15:54:45,0;28,01;30,44;28,83;0,00;21,86;21,85;20,60;20,39;
29.10.2009;15:54:45,0;28,01;30,44;28,83;0,00;21,88;21,88;20,58;20,39;
29.10.2009;15:54:45,0;28,01;30,44;28,83;0,00;21,88;21,85;20,58;20,39;
29.10.2009;15:54:46,0;28,01;30,44;28,83;0,00;21,86;21,85;20,60;20,39;
29.10.2009;15:54:46,0;28,01;30,44;28,83;0,00;21,86;21,85;20,60;20,39;
29.10.2009;15:54:46,0;28,01;30,44;28,83;0,00;21,86;21,85;20,58;20,39;
29.10.2009;15:54:46,0;28,01;30,44;28,83;0,00;21,88;21,85;20,60;20,39;
29.10.2009;15:54:46,0;28,01;30,44;28,83;0,00;21,88;21,85;20,60;20,39;
29.10.2009;15:54:46,0;28,01;30,44;28,83;0,00;21,86;21,85;20,58;20,39;
29.10.2009;15:54:46,0;28,01;30,44;28,83;0,00;21,86;21,88;20,58;20,39;
29.10.2009;15:54:46,0;28,01;30,44;28,83;0,00;21,88;21,85;20,58;20,39;
29.10.2009;15:54:47,0;28,01;30,44;28,83;0,00;21,86;21,85;20,58;20,39;
29.10.2009;15:54:47,0;28,01;30,44;28,83;0,00;21,88;21,85;20,58;20,39;
29.10.2009;15:54:47,0;28,01;30,44;28,83;0,00;21,86;21,85;20,58;20,39;
29.10.2009;15:54:47,0;28,01;30,44;28,83;0,00;21,86;21,85;20,58;20,39;
29.10.2009;15:54:47,0;28,01;30,44;28,83;0,00;21,88;21,85;20,58;20,39;
29.10.2009;15:54:47,0;28,01;30,44;28,83;0,00;21,86;21,88;20,58;20,39;
29.10.2009;15:54:47,0;28,01;30,44;28,83;0,00;21,86;21,85;20,58;20,39;
29.10.2009;15:54:47,0;28,01;30,44;28,83;0,00;21,86;21,85;20,58;20,39;
29.10.2009;15:54:47,0;28,01;30,44;28,83;0,00;21,88;21,85;20,58;20,39;
29.10.2009;15:54:47,0;28,01;30,44;28,83;0,00;21,88;21,85;20,58;20,39;
29.10.2009;15:54:47,0;28,01;30,44;28,83;0,00;21,86;21,85;20,58;20,39;
29.10.2009;15:54:47,0;28,01;30,44;28,83;0,00;21,86;21,88;20,58;20,39;
29.10.2009;15:54:48,0;28,01;30,44;28,83;0,00;21,88;21,85;20,58;20,39;
29.10.2009;15:54:48,0;28,01;30,44;28,83;0,00;21,86;21,85;20,58;20,39;
29.10.2009;15:54:48,0;28,01;30,44;28,83;0,00;21,88;21,85;20,58;20,39;
29.10.2009;15:54:48,0;28,01;30,44;28,83;0,00;21,86;21,88;20,58;20,39;
29.10.2009;15:54:48,0;28,01;30,44;28,83;0,00;21,88;21,85;20,58;20,39;
29.10.2009;15:54:48,0;28,01;30,44;28,83;0,00;21,88;21,88;20,58;20,39;
29.10.2009;15:54:48,0;28,01;30,44;28,83;0,00;21,88;21,85;20,58;20,39;
29.10.2009;15:54:48,0;28,01;30,44;28,83;0,00;21,86;21,85;20,58;20,39;
29.10.2009;15:54:49,0;28,01;30,44;28,83;0,00;21,88;21,85;20,58;20,39;
29.10.2009;15:54:49,0;28,01;30,44;28,83;0,00;21,86;21,85;20,58;20,39;
29.10.2009;15:54:49,0;28,01;30,44;28,83;0,00;21,86;21,85;20,58;20,39;
29.10.2009;15:54:49,0;28,01;30,44;28,83;0,00;21,88;21,85;20,58;20,39;
29.10.2009;15:54:49,0;28,01;30,44;28,83;0,00;21,86;21,88;20,58;20,39;
29.10.2009;15:54:49,0;28,01;30,44;28,83;0,00;21,88;21,85;20,58;20,39;
29.10.2009;15:54:49,0;28,01;30,44;28,83;0,00;21,88;21,88;20,58;20,39;
29.10.2009;15:54:49,0;28,01;30,44;28,83;0,00;21,86;21,88;20,58;20,39;
29.10.2009;15:54:49,0;28,01;30,44;28,83;0,00;21,88;21,85;20,58;20,39;
29.10.2009;15:54:49,0;28,01;30,44;28,83;0,00;21,86;21,85;20,58;20,39;
29.10.2009;15:54:49,0;28,01;30,44;28,83;0,00;21,86;21,85;20,58;20,39;
29.10.2009;15:54:49,0;28,01;30,44;28,83;0,00;21,88;21,85;20,58;20,39;
29.10.2009;15:54:50,0;28,01;30,44;28,83;0,00;21,88;21,85;20,58;20,39;
29.10.2009;15:54:50,0;28,01;30,44;28,83;0,00;21,86;21,88;20,58;20,39;
29.10.2009;15:54:50,0;28,01;30,44;28,83;0,00;21,86;21,85;20,58;20,39;
29.10.2009;15:54:50,0;28,01;30,44;28,83;0,00;21,88;21,88;20,58;20,39;
29.10.2009;15:54:50,0;28,01;30,44;28,83;0,00;21,88;21,85;20,55;20,39;
29.10.2009;15:54:50,0;28,01;30,44;28,83;0,00;21,88;21,85;20,58;20,39;
29.10.2009;15:54:50,0;28,01;30,44;28,83;0,00;21,88;21,85;20,58;20,39;
29.10.2009;15:54:50,0;28,01;30,44;28,83;0,00;21,88;21,85;20,55;20,39;
29.10.2009;15:54:51,0;28,01;30,44;28,83;0,00;21,86;21,85;20,55;20,39;
29.10.2009;15:54:51,0;28,01;30,44;28,83;0,00;21,86;21,85;20,55;20,39;
29.10.2009;15:54:51,0;28,01;30,44;28,83;0,00;21,86;21,85;20,55;20,39;
29.10.2009;15:54:51,0;28,01;30,44;28,83;0,00;21,88;21,85;20,55;20,39;
29.10.2009;15:54:51,0;28,01;30,44;28,83;0,00;21,88;21,85;20,58;20,39;
29.10.2009;15:54:51,0;28,01;30,44;28,83;0,00;21,86;21,85;20,55;20,39;
29.10.2009;15:54:51,0;28,01;30,44;28,83;0,00;21,88;21,85;20,55;20,39;
29.10.2009;15:54:51,0;28,01;30,44;28,83;0,00;21,88;21,85;20,55;20,39;
29.10.2009;15:54:51,0;28,01;30,44;28,83;0,00;21,88;21,85;20,55;20,39;
29.10.2009;15:54:51,0;28,01;30,44;28,83;0,00;21,88;21,85;20,55;20,39;
29.10.2009;15:54:51,0;28,01;30,44;28,83;0,00;21,88;21,85;20,55;20,39;
29.10.2009;15:54:51,0;28,01;30,44;28,83;0,00;21,86;21,85;20,55;20,39;
29.10.2009;15:54:52,0;28,01;30,44;28,83;0,00;21,88;21,85;20,55;20,39;
29.10.2009;15:54:52,0;27,73;30,12;28,53;0,00;21,86;21,88;20,55;20,39;
29.10.2009;15:54:52,0;28,01;30,44;28,83;0,00;21,86;21,85;20,55;20,39;
29.10.2009;15:54:52,0;28,01;30,44;28,83;0,00;21,86;21,85;20,55;20,39;
29.10.2009;15:54:52,0;28,01;30,44;28,83;0,00;21,86;21,85;20,55;20,42;
29.10.2009;15:54:52,0;28,01;30,44;28,83;0,00;21,88;21,85;20,53;20,42;
29.10.2009;15:54:52,0;28,01;30,44;28,83;0,00;21,86;21,85;20,55;20,39;
29.10.2009;15:54:52,0;28,01;30,44;28,83;0,00;21,86;21,85;20,55;20,39;
29.10.2009;15:54:53,0;28,01;30,44;28,83;0,00;21,86;21,85;20,53;20,39;
29.10.2009;15:54:53,0;28,01;30,44;28,83;0,00;21,88;21,85;20,55;20,42;
29.10.2009;15:54:53,0;28,01;30,44;28,83;0,00;21,88;21,85;20,55;20,42;
29.10.2009;15:54:53,0;27,76;30,15;28,57;0,00;21,88;21,88;20,55;20,39;
29.10.2009;15:54:53,0;28,01;30,44;28,83;0,00;21,88;21,88;20,53;20,42;
29.10.2009;15:54:53,0;28,01;30,44;28,83;0,00;21,86;21,85;20,53;20,39;
29.10.2009;15:54:53,0;28,01;30,44;28,83;0,00;21,88;21,85;20,53;20,42;
29.10.2009;15:54:53,0;28,01;30,44;28,83;0,00;21,88;21,88;20,53;20,42;
29.10.2009;15:54:53,0;28,01;30,44;28,83;0,00;21,88;21,85;20,55;20,42;
29.10.2009;15:54:53,0;28,01;30,44;28,83;0,00;21,88;21,85;20,55;20,39;
29.10.2009;15:54:53,0;28,01;30,44;28,83;0,00;21,86;21,85;20,53;20,39;
29.10.2009;15:54:53,0;28,01;30,44;28,83;0,00;21,86;21,85;20,53;20,39;
29.10.2009;15:54:54,0;28,01;30,44;28,83;0,00;21,86;21,85;20,53;20,39;
29.10.2009;15:54:54,0;27,95;30,37;28,76;0,00;21,88;21,88;20,53;20,42;
29.10.2009;15:54:54,0;28,01;30,44;28,83;0,00;21,86;21,85;20,53;20,39;
29.10.2009;15:54:54,0;28,01;30,44;28,83;0,00;21,86;21,85;20,53;20,42;
29.10.2009;15:54:54,0;28,01;30,44;28,83;0,00;21,88;21,85;20,53;20,42;
29.10.2009;15:54:54,0;28,01;30,44;28,83;0,00;21,86;21,85;20,53;20,39;
29.10.2009;15:54:54,0;28,01;30,44;28,83;0,00;21,86;21,88;20,53;20,39;
29.10.2009;15:54:54,0;28,01;30,44;28,83;0,00;21,86;21,85;20,53;20,42;
29.10.2009;15:54:55,0;28,01;30,44;28,83;0,00;21,88;21,85;20,53;20,42;
29.10.2009;15:54:55,0;28,01;30,44;28,83;0,00;21,88;21,85;20,53;20,42;
29.10.2009;15:54:55,0;28,01;30,44;28,83;0,00;21,88;21,85;20,53;20,42;
29.10.2009;15:54:55,0;28,01;30,44;28,83;0,00;21,86;21,85;20,53;20,42;
29.10.2009;15:54:55,0;27,79;30,19;28,57;0,00;21,86;21,85;20,53;20,42;
29.10.2009;15:54:55,0;28,01;30,44;28,83;0,00;21,86;21,85;20,53;20,42;
29.10.2009;15:54:55,0;28,01;30,44;28,83;0,00;21,88;21,88;20,53;20,42;
29.10.2009;15:54:55,0;28,01;30,44;28,83;0,00;21,86;21,88;20,53;20,42;
29.10.2009;15:54:55,0;28,01;30,44;28,83;0,00;21,88;21,85;20,53;20,42;
29.10.2009;15:54:55,0;28,01;30,44;28,83;0,00;21,86;21,85;20,53;20,39;
29.10.2009;15:54:55,0;28,01;30,44;28,83;0,00;21,86;21,85;20,53;20,42;
29.10.2009;15:54:55,0;28,01;30,44;28,83;0,00;21,88;21,85;20,53;20,39;
29.10.2009;15:54:56,0;28,01;30,44;28,83;0,00;21,88;21,85;20,53;20,42;
29.10.2009;15:54:56,0;27,85;30,30;28,70;0,00;21,88;21,85;20,53;20,42;
29.10.2009;15:54:56,0;28,01;30,44;28,83;0,00;21,88;21,85;20,53;20,42;
29.10.2009;15:54:56,0;28,01;30,44;28,83;0,00;21,88;21,85;20,53;20,42;
29.10.2009;15:54:56,0;28,01;30,44;28,83;0,00;21,88;21,85;20,53;20,42;
29.10.2009;15:54:56,0;28,01;30,44;28,83;0,00;21,88;21,85;20,53;20,39;
29.10.2009;15:54:56,0;28,01;30,44;28,83;0,00;21,88;21,88;20,53;20,42;
29.10.2009;15:54:56,0;28,01;30,44;28,83;0,00;21,88;21,85;20,53;20,42;
29.10.2009;15:54:57,0;28,01;30,44;28,83;0,00;21,86;21,85;20,53;20,42;
29.10.2009;15:54:57,0;28,01;30,44;28,83;0,00;21,88;21,85;20,53;20,42;
29.10.2009;15:54:57,0;28,01;30,44;28,83;0,00;21,88;21,88;20,50;20,42;
29.10.2009;15:54:57,0;28,01;30,44;28,83;0,00;21,88;21,85;20,53;20,39;
29.10.2009;15:54:57,0;28,01;30,44;28,83;0,00;21,88;21,85;20,53;20,42;
29.10.2009;15:54:57,0;28,01;30,44;28,83;0,00;21,86;21,85;20,53;20,39;
29.10.2009;15:54:57,0;28,01;30,44;28,83;0,00;21,88;21,85;20,50;20,42;
29.10.2009;15:54:57,0;28,01;30,44;28,83;0,00;21,88;21,85;20,53;20,42;
29.10.2009;15:54:57,0;28,01;30,44;28,83;0,00;21,88;21,85;20,53;20,42;
29.10.2009;15:54:57,0;28,01;30,44;28,83;0,00;21,88;21,85;20,50;20,39;
29.10.2009;15:54:57,0;28,01;30,44;28,83;0,00;21,88;21,85;20,50;20,39;
29.10.2009;15:54:57,0;28,01;30,44;28,83;0,00;21,88;21,85;20,53;20,39;
29.10.2009;15:54:58,0;28,01;30,44;28,83;0,00;21,88;21,88;20,50;20,39;
29.10.2009;15:54:58,0;28,01;30,44;28,83;0,00;21,88;21,85;20,50;20,39;
29.10.2009;15:54:58,0;28,01;30,44;28,83;0,00;21,86;21,85;20,50;20,39;
29.10.2009;15:54:58,0;28,01;30,44;28,83;0,00;21,88;21,85;20,50;20,39;
29.10.2009;15:54:58,0;28,01;30,44;28,83;0,00;21,86;21,85;20,50;20,39;
29.10.2009;15:54:58,0;28,01;30,44;28,83;0,00;21,86;21,85;20,50;20,39;
29.10.2009;15:54:58,0;28,01;30,44;28,83;0,00;21,86;21,85;20,50;20,39;
29.10.2009;15:54:58,0;28,01;30,44;28,83;0,00;21,88;21,85;20,50;20,39;
29.10.2009;15:54:59,0;28,01;30,44;28,83;0,00;21,88;21,88;20,50;20,39;
29.10.2009;15:54:59,0;28,01;30,44;28,83;0,00;21,88;21,85;20,50;20,39;
29.10.2009;15:54:59,0;28,01;30,44;28,83;0,00;21,86;21,85;20,50;20,39;
29.10.2009;15:54:59,0;28,01;30,44;28,83;0,00;21,86;21,88;20,50;20,39;
29.10.2009;15:54:59,0;28,01;30,44;28,83;0,00;21,86;21,85;20,50;20,39;
29.10.2009;15:54:59,0;28,01;30,44;28,83;0,00;21,88;21,88;20,50;20,39;
29.10.2009;15:54:59,0;28,01;30,44;28,83;0,00;21,88;21,85;20,50;20,39;
29.10.2009;15:54:59,0;28,01;30,44;28,83;0,00;21,86;21,85;20,50;20,39;
29.10.2009;15:54:59,0;28,01;30,44;28,83;0,00;21,88;21,85;20,50;20,39;
29.10.2009;15:54:59,0;28,01;30,44;28,83;0,00;21,88;21,88;20,50;20,39;
29.10.2009;15:54:59,0;28,01;30,44;28,83;0,00;21,86;21,85;20,50;20,39;
29.10.2009;15:54:59,0;28,01;30,44;28,83;0,00;21,88;21,85;20,50;20,39;
29.10.2009;15:55:00,0;28,01;30,44;28,83;0,00;21,88;21,85;20,50;20,39;
29.10.2009;15:55:00,0;28,01;30,44;28,83;0,00;21,88;21,85;20,50;20,39;
29.10.2009;15:55:00,0;28,01;30,44;28,83;0,00;21,88;21,85;20,48;20,39;
29.10.2009;15:55:00,0;28,01;30,44;28,83;0,00;21,86;21,88;20,50;20,39;
29.10.2009;15:55:00,0;28,01;30,44;28,83;0,00;21,88;21,88;20,50;20,39;
29.10.2009;15:55:00,0;28,01;30,44;28,83;0,00;21,86;21,85;20,50;20,39;
29.10.2009;15:55:00,0;28,01;30,44;28,83;0,00;21,88;21,88;20,50;20,39;
29.10.2009;15:55:00,0;28,01;30,44;28,83;0,00;21,88;21,85;20,50;20,39;
29.10.2009;15:55:01,0;28,01;30,44;28,83;0,00;21,86;21,85;20,50;20,39;
29.10.2009;15:55:01,0;28,01;30,44;28,83;0,00;21,88;21,85;20,50;20,39;
29.10.2009;15:55:01,0;28,01;30,44;28,83;0,00;21,88;21,88;20,48;20,39;
29.10.2009;15:55:01,0;28,01;30,44;28,83;0,00;21,88;21,85;20,48;20,39;
29.10.2009;15:55:01,0;28,01;30,44;28,83;0,00;21,86;21,85;20,50;20,39;
29.10.2009;15:55:01,0;28,01;30,44;28,83;0,00;21,86;21,88;20,50;20,39;
29.10.2009;15:55:01,0;28,01;30,44;28,83;0,00;21,88;21,85;20,48;20,37;
29.10.2009;15:55:01,0;28,01;30,44;28,83;0,00;21,88;21,85;20,48;20,37;
29.10.2009;15:55:01,0;28,01;30,44;28,83;0,00;21,88;21,85;20,48;20,39;
29.10.2009;15:55:01,0;28,01;30,44;28,83;0,00;21,86;21,85;20,48;20,37;
29.10.2009;15:55:01,0;28,01;30,44;28,83;0,00;21,88;21,85;20,48;20,37;
29.10.2009;15:55:01,0;28,01;30,44;28,83;0,00;21,88;21,85;20,48;20,37;
29.10.2009;15:55:02,0;28,01;30,44;28,83;0,00;21,88;21,88;20,48;20,37;
29.10.2009;15:55:02,0;28,01;30,44;28,83;0,00;21,86;21,85;20,48;20,37;
29.10.2009;15:55:02,0;28,01;30,44;28,83;0,00;21,86;21,88;20,48;20,37;
29.10.2009;15:55:02,0;28,01;30,44;28,83;0,00;21,88;21,85;20,48;20,39;
29.10.2009;15:55:02,0;28,01;30,44;28,83;0,00;21,86;21,85;20,48;20,37;
29.10.2009;15:55:02,0;28,01;30,44;28,83;0,00;21,88;21,88;20,48;20,37;
29.10.2009;15:55:02,0;28,01;30,44;28,83;0,00;21,86;21,85;20,48;20,37;
29.10.2009;15:55:02,0;28,01;30,44;28,83;0,00;21,88;21,85;20,48;20,37;
29.10.2009;15:55:03,0;28,01;30,44;28,83;0,00;21,88;21,85;20,48;20,37;
29.10.2009;15:55:03,0;28,01;30,44;28,83;0,00;21,88;21,88;20,48;20,37;
29.10.2009;15:55:03,0;28,01;30,44;28,83;0,00;21,88;21,85;20,48;20,37;
29.10.2009;15:55:03,0;28,01;30,44;28,83;0,00;21,88;21,88;20,48;20,37;
29.10.2009;15:55:03,0;28,01;30,44;28,83;0,00;21,88;21,85;20,48;20,37;
29.10.2009;15:55:03,0;28,01;30,44;28,83;0,00;21,86;21,88;20,48;20,37;
29.10.2009;15:55:03,0;28,01;30,44;28,83;0,00;21,86;21,85;20,48;20,37;
29.10.2009;15:55:03,0;28,01;30,44;28,83;0,00;21,86;21,85;20,48;20,37;
29.10.2009;15:55:03,0;28,01;30,44;28,83;0,00;21,88;21,85;20,48;20,37;
29.10.2009;15:55:03,0;28,01;30,44;28,83;0,00;21,88;21,85;20,48;20,37;
29.10.2009;15:55:03,0;28,01;30,44;28,83;0,00;21,86;21,85;20,48;20,37;
29.10.2009;15:55:03,0;28,01;30,44;28,83;0,00;21,88;21,85;20,48;20,37;
29.10.2009;15:55:04,0;28,01;30,44;28,83;0,00;21,86;21,85;20,48;20,37;
29.10.2009;15:55:04,0;28,01;30,44;28,83;0,00;21,88;21,88;20,48;20,37;
29.10.2009;15:55:04,0;28,01;30,44;28,83;0,00;21,88;21,85;20,48;20,37;
29.10.2009;15:55:04,0;28,01;30,44;28,83;0,00;21,88;21,85;20,48;20,37;
29.10.2009;15:55:04,0;28,01;30,44;28,83;0,00;21,88;21,85;20,48;20,37;
29.10.2009;15:55:04,0;28,01;30,44;28,83;0,00;21,86;21,85;20,48;20,37;
29.10.2009;15:55:04,0;28,01;30,44;28,83;0,00;21,86;21,85;20,48;20,37;
29.10.2009;15:55:04,0;28,01;30,44;28,83;0,00;21,88;21,88;20,45;20,37;
29.10.2009;15:55:05,0;28,01;30,44;28,83;0,00;21,86;21,88;20,45;20,37;
29.10.2009;15:55:05,0;28,01;30,44;28,83;0,00;21,88;21,85;20,45;20,37;
29.10.2009;15:55:05,0;28,01;30,44;28,83;0,00;21,88;21,85;20,45;20,37;
29.10.2009;15:55:05,0;28,01;30,44;28,83;0,00;21,88;21,85;20,45;20,37;
29.10.2009;15:55:05,0;28,01;30,44;28,83;0,00;21,86;21,88;20,45;20,35;
29.10.2009;15:55:05,0;28,01;30,44;28,83;0,00;21,88;21,85;20,45;20,37;
29.10.2009;15:55:05,0;28,01;30,44;28,83;0,00;21,88;21,85;20,45;20,37;
29.10.2009;15:55:05,0;28,01;30,44;28,83;0,00;21,88;21,85;20,45;20,37;
29.10.2009;15:55:05,0;28,01;30,44;28,83;0,00;21,86;21,85;20,45;20,35;
29.10.2009;15:55:05,0;28,01;30,44;28,83;0,00;21,86;21,85;20,45;20,35;
29.10.2009;15:55:05,0;28,01;30,44;28,83;0,00;21,88;21,88;20,45;20,37;
29.10.2009;15:55:05,0;28,01;30,44;28,83;0,00;21,88;21,85;20,45;20,35;
29.10.2009;15:55:06,0;28,01;30,44;28,83;0,00;21,88;21,88;20,45;20,35;
29.10.2009;15:55:06,0;28,01;30,44;28,83;0,00;21,88;21,85;20,45;20,37;
29.10.2009;15:55:06,0;28,01;30,44;28,83;0,00;21,86;21,85;20,45;20,35;
29.10.2009;15:55:06,0;28,01;30,44;28,83;0,00;21,88;21,88;20,45;20,35;
29.10.2009;15:55:06,0;28,01;30,44;28,83;0,00;21,86;21,85;20,45;20,35;
29.10.2009;15:55:06,0;28,01;30,44;28,83;0,00;21,88;21,88;20,45;20,35;
29.10.2009;15:55:06,0;28,01;30,44;28,83;0,00;21,88;21,85;20,45;20,35;
29.10.2009;15:55:06,0;28,01;30,44;28,83;0,00;21,88;21,85;20,45;20,35;
29.10.2009;15:55:07,0;28,01;30,44;28,83;0,00;21,88;21,85;20,45;20,35;
29.10.2009;15:55:07,0;28,01;30,44;28,83;0,00;21,88;21,85;20,45;20,35;
29.10.2009;15:55:07,0;28,01;30,44;28,83;0,00;21,88;21,85;20,45;20,35;
29.10.2009;15:55:07,0;28,01;30,44;28,83;0,00;21,88;21,85;20,45;20,35;
29.10.2009;15:55:07,0;28,01;30,44;28,83;0,00;21,86;21,85;20,45;20,35;
29.10.2009;15:55:07,0;28,01;30,44;28,83;0,00;21,88;21,85;20,45;20,35;
29.10.2009;15:55:07,0;28,01;30,44;28,83;0,00;21,88;21,85;20,45;20,35;
29.10.2009;15:55:07,0;28,01;30,44;28,83;0,00;21,88;21,85;20,45;20,35;
29.10.2009;15:55:07,0;28,01;30,44;28,83;0,00;21,88;21,85;20,45;20,35;
29.10.2009;15:55:07,0;28,01;30,44;28,83;0,00;21,88;21,85;20,45;20,35;
29.10.2009;15:55:07,0;28,01;30,44;28,83;0,00;21,88;21,85;20,45;20,35;
29.10.2009;15:55:07,0;28,01;30,44;28,83;0,00;21,88;21,85;20,45;20,35;
29.10.2009;15:55:08,0;28,01;30,44;28,83;0,00;21,88;21,85;20,45;20,35;
29.10.2009;15:55:08,0;28,01;30,44;28,83;0,00;21,88;21,85;20,45;20,35;
29.10.2009;15:55:08,0;28,01;30,44;28,83;0,00;21,88;21,88;20,45;20,35;
29.10.2009;15:55:08,0;28,01;30,44;28,83;0,00;21,88;21,85;20,45;20,35;
29.10.2009;15:55:08,0;28,01;30,44;28,83;0,00;21,86;21,85;20,45;20,35;
29.10.2009;15:55:08,0;28,01;30,44;28,83;0,00;21,88;21,85;20,43;20,35;
29.10.2009;15:55:08,0;28,01;30,44;28,83;0,00;21,88;21,85;20,43;20,35;
29.10.2009;15:55:08,0;28,01;30,44;28,83;0,00;21,88;21,88;20,43;20,35;
29.10.2009;15:55:09,0;28,01;30,44;28,83;0,00;21,88;21,85;20,43;20,35;
29.10.2009;15:55:09,0;28,01;30,44;28,83;0,00;21,88;21,85;20,45;20,35;
29.10.2009;15:55:09,0;28,01;30,44;28,83;0,00;21,86;21,88;20,43;20,35;
29.10.2009;15:55:09,0;28,01;30,44;28,83;0,00;21,88;21,85;20,43;20,35;
29.10.2009;15:55:09,0;28,01;30,44;28,83;0,00;21,88;21,85;20,43;20,35;
29.10.2009;15:55:09,0;28,01;30,44;28,83;0,00;21,88;21,88;20,43;20,32;
29.10.2009;15:55:09,0;28,01;30,44;28,83;0,00;21,88;21,85;20,43;20,35;
29.10.2009;15:55:09,0;28,01;30,44;28,83;0,00;21,86;21,85;20,43;20,35;
29.10.2009;15:55:09,0;28,01;30,44;28,83;0,00;21,86;21,85;20,43;20,35;
29.10.2009;15:55:09,0;28,01;30,44;28,83;0,00;21,88;21,85;20,43;20,35;
29.10.2009;15:55:09,0;28,01;30,44;28,83;0,00;21,88;21,85;20,43;20,35;
29.10.2009;15:55:09,0;28,01;30,44;28,83;0,00;21,86;21,85;20,43;20,35;
29.10.2009;15:55:10,0;28,01;30,44;28,83;0,00;21,86;21,85;20,43;20,35;
29.10.2009;15:55:10,0;28,01;30,44;28,83;0,00;21,86;21,85;20,43;20,32;
29.10.2009;15:55:10,0;28,01;30,44;28,83;0,00;21,88;21,85;20,43;20,35;
29.10.2009;15:55:10,0;28,01;30,44;28,83;0,00;21,86;21,85;20,43;20,32;
29.10.2009;15:55:10,0;28,01;30,44;28,83;0,00;21,88;21,85;20,43;20,35;
29.10.2009;15:55:10,0;28,01;30,44;28,83;0,00;21,88;21,85;20,43;20,32;
29.10.2009;15:55:10,0;28,01;30,44;28,83;0,00;21,88;21,85;20,43;20,35;
29.10.2009;15:55:10,0;28,01;30,44;28,83;0,00;21,86;21,85;20,43;20,35;
29.10.2009;15:55:11,0;28,01;30,44;28,83;0,00;21,88;21,85;20,43;20,32;
29.10.2009;15:55:11,0;28,01;30,44;28,83;0,00;21,86;21,85;20,43;20,32;
29.10.2009;15:55:11,0;28,01;30,44;28,83;0,00;21,88;21,85;20,43;20,32;
29.10.2009;15:55:11,0;28,01;30,44;28,83;0,00;21,88;21,85;20,43;20,32;
29.10.2009;15:55:11,0;28,01;30,44;28,83;0,00;21,86;21,88;20,43;20,32;
29.10.2009;15:55:11,0;28,01;30,44;28,83;0,00;21,88;21,85;20,43;20,32;
29.10.2009;15:55:11,0;28,01;30,44;28,83;0,00;21,88;21,85;20,43;20,35;
29.10.2009;15:55:11,0;28,01;30,44;28,83;0,00;21,88;21,85;20,43;20,32;
29.10.2009;15:55:11,0;28,01;30,44;28,83;0,00;21,88;21,85;20,43;20,32;
29.10.2009;15:55:11,0;28,01;30,44;28,83;0,00;21,88;21,85;20,43;20,32;
29.10.2009;15:55:11,0;28,01;30,44;28,83;0,00;21,88;21,85;20,43;20,32;
29.10.2009;15:55:11,0;28,01;30,44;28,83;0,00;21,88;21,88;20,43;20,32;
29.10.2009;15:55:12,0;28,01;30,44;28,83;0,00;21,88;21,85;20,43;20,32;
29.10.2009;15:55:12,0;28,01;30,44;28,83;0,00;21,88;21,85;20,43;20,32;
29.10.2009;15:55:12,0;28,01;30,44;28,83;0,00;21,88;21,85;20,43;20,32;
29.10.2009;15:55:12,0;28,01;30,44;28,83;0,00;21,88;21,85;20,43;20,32;
29.10.2009;15:55:12,0;28,01;30,44;28,83;0,00;21,88;21,85;20,43;20,32;
29.10.2009;15:55:12,0;28,01;30,44;28,83;0,00;21,88;21,85;20,43;20,32;
29.10.2009;15:55:12,0;28,01;30,44;28,83;0,00;21,88;21,85;20,43;20,32;
29.10.2009;15:55:12,0;28,01;30,44;28,83;0,00;21,88;21,85;20,43;20,32;
29.10.2009;15:55:13,0;28,01;30,44;28,83;0,00;21,88;21,88;20,43;20,32;
29.10.2009;15:55:13,0;28,01;30,44;28,83;0,00;21,88;21,85;20,41;20,32;
29.10.2009;15:55:13,0;28,01;30,44;28,83;0,00;21,88;21,85;20,41;20,32;
29.10.2009;15:55:13,0;28,01;30,44;28,83;0,00;21,88;21,85;20,41;20,32;
29.10.2009;15:55:13,0;28,01;30,44;28,83;0,00;21,88;21,85;20,41;20,32;
29.10.2009;15:55:13,0;28,01;30,44;28,83;0,00;21,88;21,85;20,43;20,32;
29.10.2009;15:55:13,0;28,01;30,44;28,83;0,00;21,88;21,85;20,41;20,32;
29.10.2009;15:55:13,0;28,01;30,44;28,83;0,00;21,88;21,88;20,41;20,32;
29.10.2009;15:55:13,0;28,01;30,44;28,83;0,00;21,88;21,88;20,41;20,32;
29.10.2009;15:55:13,0;28,01;30,44;28,83;0,00;21,88;21,85;20,43;20,32;
29.10.2009;15:55:13,0;28,01;30,44;28,83;0,00;21,88;21,85;20,41;20,32;
29.10.2009;15:55:13,0;28,01;30,44;28,83;0,00;21,88;21,85;20,43;20,32;
29.10.2009;15:55:14,0;28,01;30,44;28,83;0,00;21,88;21,85;20,41;20,32;
29.10.2009;15:55:14,0;28,01;30,44;28,83;0,00;21,88;21,85;20,43;20,32;
29.10.2009;15:55:14,0;28,01;30,44;28,83;0,00;21,88;21,85;20,43;20,32;
29.10.2009;15:55:14,0;28,01;30,44;28,83;0,00;21,88;21,85;20,41;20,32;
29.10.2009;15:55:14,0;28,01;30,44;28,83;0,00;21,86;21,85;20,41;20,32;
29.10.2009;15:55:14,0;28,01;30,44;28,83;0,00;21,88;21,85;20,41;20,32;
29.10.2009;15:55:14,0;28,01;30,44;28,83;0,00;21,88;21,85;20,41;20,32;
29.10.2009;15:55:14,0;28,01;30,44;28,83;0,00;21,86;21,88;20,41;20,32;
29.10.2009;15:55:15,0;28,01;30,44;28,83;0,00;21,88;21,85;20,41;20,32;
29.10.2009;15:55:15,0;28,01;30,44;28,83;0,00;21,86;21,85;20,41;20,32;
29.10.2009;15:55:15,0;28,01;30,44;28,83;0,00;21,88;21,85;20,41;20,32;
29.10.2009;15:55:15,0;28,01;30,44;28,83;0,00;21,86;21,85;20,41;20,32;
29.10.2009;15:55:15,0;28,01;30,44;28,83;0,00;21,88;21,85;20,41;20,32;
29.10.2009;15:55:15,0;28,01;30,44;28,83;0,00;21,86;21,88;20,41;20,32;
29.10.2009;15:55:15,0;28,01;30,44;28,83;0,00;21,88;21,85;20,41;20,32;
29.10.2009;15:55:15,0;28,01;30,44;28,83;0,00;21,88;21,85;20,41;20,32;
29.10.2009;15:55:15,0;28,01;30,44;28,83;0,00;21,88;21,85;20,41;20,32;
29.10.2009;15:55:15,0;28,01;30,44;28,83;0,00;21,86;21,85;20,41;20,32;
29.10.2009;15:55:15,0;28,01;30,44;28,83;0,00;21,86;21,85;20,41;20,32;
29.10.2009;15:55:15,0;28,01;30,44;28,83;0,00;21,88;21,88;20,41;20,32;
29.10.2009;15:55:16,0;28,01;30,44;28,83;0,00;21,88;21,88;20,41;20,32;
29.10.2009;15:55:16,0;28,01;30,44;28,83;0,00;21,88;21,85;20,41;20,32;
29.10.2009;15:55:16,0;28,01;30,44;28,83;0,00;21,88;21,85;20,41;20,32;
29.10.2009;15:55:16,0;28,01;30,44;28,83;0,00;21,88;21,85;20,41;20,32;
29.10.2009;15:55:16,0;28,01;30,44;28,83;0,00;21,88;21,85;20,41;20,32;
29.10.2009;15:55:16,0;28,01;30,44;28,83;0,00;21,88;21,88;20,41;20,32;
29.10.2009;15:55:16,0;28,01;30,44;28,83;0,00;21,88;21,85;20,41;20,32;
29.10.2009;15:55:16,0;28,01;30,44;28,83;0,00;21,88;21,85;20,41;20,32;
29.10.2009;15:55:17,0;28,01;30,44;28,83;0,00;21,86;21,85;20,41;20,32;
29.10.2009;15:55:17,0;28,01;30,44;28,83;0,00;21,88;21,85;20,41;20,32;
29.10.2009;15:55:17,0;28,01;30,44;28,83;0,00;21,88;21,88;20,41;20,32;
29.10.2009;15:55:17,0;28,01;30,44;28,83;0,00;21,88;21,85;20,41;20,32;
29.10.2009;15:55:17,0;28,01;30,44;28,83;0,00;21,88;21,88;20,41;20,32;
29.10.2009;15:55:17,0;28,01;30,44;28,83;0,00;21,88;21,85;20,41;20,32;
29.10.2009;15:55:17,0;28,01;30,44;28,83;0,00;21,88;21,88;20,41;20,32;
29.10.2009;15:55:17,0;28,01;30,44;28,83;0,00;21,88;21,85;20,41;20,32;
29.10.2009;15:55:17,0;28,01;30,44;28,83;0,00;21,86;21,85;20,41;20,32;
29.10.2009;15:55:17,0;28,01;30,44;28,83;0,00;21,86;21,85;20,41;20,32;
29.10.2009;15:55:17,0;28,01;30,44;28,83;0,00;21,88;21,85;20,41;20,32;
29.10.2009;15:55:17,0;28,01;30,44;28,83;0,00;21,88;21,85;20,41;20,32;
29.10.2009;15:55:18,0;28,01;30,44;28,83;0,00;21,88;21,85;20,41;20,32;
29.10.2009;15:55:18,0;28,01;30,44;28,83;0,00;21,88;21,88;20,41;20,32;
29.10.2009;15:55:18,0;28,01;30,44;28,83;0,00;21,88;21,85;20,41;20,35;
29.10.2009;15:55:18,0;28,01;30,44;28,83;0,00;21,88;21,85;20,41;20,32;
29.10.2009;15:55:18,0;28,01;30,44;28,83;0,00;21,88;21,85;20,41;20,32;
29.10.2009;15:55:18,0;28,01;30,44;28,83;0,00;21,88;21,85;20,41;20,35;
29.10.2009;15:55:18,0;28,01;30,44;28,83;0,00;21,88;21,88;20,41;20,32;
29.10.2009;15:55:18,0;28,01;30,44;28,83;0,00;21,88;21,85;20,41;20,35;
29.10.2009;15:55:19,0;28,01;30,44;28,83;0,00;21,88;21,85;20,41;20,35;
29.10.2009;15:55:19,0;28,01;30,44;28,83;0,00;21,88;21,85;20,41;20,32;
29.10.2009;15:55:19,0;28,01;30,44;28,83;0,00;21,88;21,85;20,41;20,35;
29.10.2009;15:55:19,0;28,01;30,44;28,83;0,00;21,86;21,85;20,41;20,35;
29.10.2009;15:55:19,0;28,01;30,44;28,83;0,00;21,88;21,85;20,41;20,35;
29.10.2009;15:55:19,0;28,01;30,44;28,83;0,00;21,88;21,85;20,41;20,32;
29.10.2009;15:55:19,0;28,01;30,44;28,83;0,00;21,88;21,85;20,41;20,35;
29.10.2009;15:55:19,0;28,01;30,44;28,83;0,00;21,88;21,85;20,41;20,32;
29.10.2009;15:55:19,0;28,01;30,44;28,83;0,00;21,88;21,85;20,41;20,32;
29.10.2009;15:55:19,0;28,01;30,44;28,83;0,00;21,88;21,88;20,41;20,32;
29.10.2009;15:55:19,0;28,01;30,44;28,83;0,00;21,88;21,85;20,41;20,35;
29.10.2009;15:55:19,0;28,01;30,44;28,83;0,00;21,88;21,85;20,41;20,35;
29.10.2009;15:55:20,0;28,01;30,44;28,83;0,00;21,88;21,85;20,41;20,35;
29.10.2009;15:55:20,0;28,01;30,44;28,83;0,00;21,88;21,85;20,41;20,35;
29.10.2009;15:55:20,0;28,01;30,44;28,83;0,00;21,88;21,85;20,41;20,35;
29.10.2009;15:55:20,0;28,01;30,44;28,83;0,00;21,88;21,88;20,41;20,35;
29.10.2009;15:55:20,0;28,01;30,44;28,83;0,00;21,88;21,85;20,41;20,35;
29.10.2009;15:55:20,0;28,01;30,44;28,83;0,00;21,88;21,85;20,41;20,35;
29.10.2009;15:55:20,0;28,01;30,44;28,83;0,00;21,88;21,85;20,41;20,35;
29.10.2009;15:55:20,0;28,01;30,44;28,83;0,00;21,88;21,85;20,41;20,35;
29.10.2009;15:55:21,0;28,01;30,44;28,83;0,00;21,88;21,85;20,41;20,35;
29.10.2009;15:55:21,0;28,01;30,44;28,83;0,00;21,88;21,88;20,41;20,35;
29.10.2009;15:55:21,0;28,01;30,44;28,83;0,00;21,88;21,88;20,41;20,35;
29.10.2009;15:55:21,0;28,01;30,44;28,83;0,00;21,88;21,85;20,41;20,35;
29.10.2009;15:55:21,0;28,01;30,44;28,83;0,00;21,88;21,85;20,41;20,35;
29.10.2009;15:55:21,0;28,01;30,44;28,83;0,00;21,88;21,85;20,41;20,35;
29.10.2009;15:55:21,0;28,01;30,44;28,83;0,00;21,88;21,85;20,41;20,35;
29.10.2009;15:55:21,0;28,01;30,44;28,83;0,00;21,86;21,85;20,41;20,35;
29.10.2009;15:55:21,0;28,01;30,44;28,83;0,00;21,88;21,85;20,41;20,35;
29.10.2009;15:55:21,0;28,01;30,44;28,83;0,00;21,86;21,85;20,41;20,35;
29.10.2009;15:55:21,0;28,01;30,44;28,83;0,00;21,88;21,88;20,41;20,35;
29.10.2009;15:55:21,0;28,01;30,44;28,83;0,00;21,88;21,85;20,41;20,35;
29.10.2009;15:55:22,0;28,01;30,44;28,83;0,00;21,86;21,85;20,41;20,35;
29.10.2009;15:55:22,0;28,01;30,44;28,83;0,00;21,86;21,85;20,41;20,35;
29.10.2009;15:55:22,0;28,01;30,44;28,83;0,00;21,86;21,85;20,41;20,35;
29.10.2009;15:55:22,0;28,01;30,44;28,83;0,00;21,88;21,85;20,41;20,35;
29.10.2009;15:55:22,0;28,01;30,44;28,83;0,00;21,88;21,85;20,41;20,35;
29.10.2009;15:55:22,0;28,01;30,44;28,83;0,00;21,86;21,85;20,41;20,35;
29.10.2009;15:55:22,0;28,01;30,44;28,83;0,00;21,88;21,85;20,41;20,35;
29.10.2009;15:55:22,0;28,01;30,44;28,83;0,00;21,88;21,85;20,41;20,35;
29.10.2009;15:55:23,0;28,01;30,44;28,83;0,00;21,88;21,85;20,41;20,35;
29.10.2009;15:55:23,0;28,01;30,44;28,83;0,00;21,88;21,85;20,41;20,35;
29.10.2009;15:55:23,0;28,01;30,44;28,83;0,00;21,88;21,85;20,41;20,35;
29.10.2009;15:55:23,0;28,01;30,44;28,83;0,00;21,88;21,85;20,41;20,35;
29.10.2009;15:55:23,0;28,01;30,44;28,83;0,00;21,88;21,85;20,41;20,35;
29.10.2009;15:55:23,0;28,01;30,44;28,83;0,00;21,88;21,85;20,41;20,35;
29.10.2009;15:55:23,0;28,01;30,44;28,83;0,00;21,88;21,85;20,41;20,35;
29.10.2009;15:55:23,0;28,01;30,44;28,83;0,00;21,88;21,85;20,41;20,35;
29.10.2009;15:55:23,0;28,01;30,44;28,83;0,00;21,88;21,88;20,41;20,35;
29.10.2009;15:55:23,0;28,01;30,44;28,83;0,00;21,88;21,85;20,41;20,35;
29.10.2009;15:55:23,0;28,01;30,44;28,83;0,00;21,88;21,85;20,41;20,35;
29.10.2009;15:55:23,0;28,01;30,44;28,83;0,00;21,86;21,88;20,41;20,35;
29.10.2009;15:55:24,0;28,01;30,44;28,83;0,00;21,88;21,85;20,41;20,35;
29.10.2009;15:55:24,0;28,01;30,44;28,83;0,00;21,88;21,85;20,41;20,35;
29.10.2009;15:55:24,0;28,01;30,44;28,83;0,00;21,88;21,85;20,41;20,35;
29.10.2009;15:55:24,0;28,01;30,44;28,83;0,00;21,88;21,85;20,41;20,35;
29.10.2009;15:55:24,0;28,01;30,44;28,83;0,00;21,88;21,85;20,41;20,35;
29.10.2009;15:55:24,0;28,01;30,44;28,83;0,00;21,88;21,85;20,41;20,35;
29.10.2009;15:55:24,0;28,01;30,44;28,83;0,00;21,88;21,85;20,41;20,35;
29.10.2009;15:55:24,0;28,01;30,44;28,83;0,00;21,88;21,85;20,41;20,35;
29.10.2009;15:55:25,0;28,01;30,44;28,83;0,00;21,88;21,85;20,41;20,35;
29.10.2009;15:55:25,0;28,01;30,44;28,83;0,00;21,86;21,85;20,41;20,35;
29.10.2009;15:55:25,0;28,01;30,44;28,83;0,00;21,88;21,85;20,41;20,35;
29.10.2009;15:55:25,0;28,01;30,44;28,83;0,00;21,86;21,85;20,41;20,35;
29.10.2009;15:55:25,0;28,01;30,44;28,83;0,00;21,88;21,85;20,41;20,37;
29.10.2009;15:55:25,0;28,01;30,44;28,83;0,00;21,88;21,85;20,41;20,35;
29.10.2009;15:55:25,0;28,01;30,44;28,83;0,00;21,88;21,85;20,41;20,37;
29.10.2009;15:55:25,0;28,01;30,44;28,83;0,00;21,88;21,85;20,41;20,37;
29.10.2009;15:55:25,0;28,01;30,44;28,83;0,00;21,88;21,85;20,41;20,35;
29.10.2009;15:55:25,0;28,01;30,44;28,83;0,00;21,88;21,85;20,41;20,37;
29.10.2009;15:55:25,0;28,01;30,44;28,83;0,00;21,88;21,85;20,41;20,35;
29.10.2009;15:55:25,0;28,01;30,44;28,83;0,00;21,88;21,85;20,41;20,35;
29.10.2009;15:55:26,0;28,01;30,44;28,83;0,00;21,86;21,85;20,41;20,37;
29.10.2009;15:55:26,0;28,01;30,44;28,83;0,00;21,88;21,85;20,41;20,37;
29.10.2009;15:55:26,0;28,01;30,44;28,83;0,00;21,88;21,85;20,41;20,35;
29.10.2009;15:55:26,0;28,01;30,44;28,83;0,00;21,88;21,85;20,41;20,37;
29.10.2009;15:55:26,0;28,01;30,44;28,83;0,00;21,88;21,85;20,41;20,35;
29.10.2009;15:55:26,0;28,01;30,44;28,83;0,00;21,88;21,85;20,41;20,35;
29.10.2009;15:55:26,0;28,01;30,44;28,83;0,00;21,88;21,85;20,41;20,35;
29.10.2009;15:55:26,0;28,01;30,44;28,83;0,00;21,88;21,85;20,41;20,37;
29.10.2009;15:55:27,0;28,01;30,44;28,83;0,00;21,88;21,85;20,41;20,37;
29.10.2009;15:55:27,0;28,01;30,44;28,83;0,00;21,88;21,85;20,41;20,37;
29.10.2009;15:55:27,0;28,01;30,44;28,83;0,00;21,88;21,85;20,41;20,35;
29.10.2009;15:55:27,0;28,01;30,44;28,83;0,00;21,88;21,85;20,41;20,35;
29.10.2009;15:55:27,0;28,01;30,44;28,83;0,00;21,88;21,88;20,41;20,37;
29.10.2009;15:55:27,0;28,01;30,44;28,83;0,00;21,88;21,85;20,41;20,37;
29.10.2009;15:55:27,0;28,01;30,44;28,83;0,00;21,88;21,85;20,41;20,37;
29.10.2009;15:55:27,0;28,01;30,44;28,83;0,00;21,86;21,85;20,41;20,37;
29.10.2009;15:55:27,0;28,01;30,44;28,83;0,00;21,88;21,85;20,41;20,37;
29.10.2009;15:55:27,0;28,01;30,44;28,83;0,00;21,88;21,85;20,41;20,37;
29.10.2009;15:55:27,0;28,01;30,44;28,83;0,00;21,88;21,85;20,41;20,37;
29.10.2009;15:55:27,0;28,01;30,44;28,83;0,00;21,86;21,85;20,41;20,37;
29.10.2009;15:55:28,0;28,01;30,44;28,83;0,00;21,88;21,85;20,41;20,37;
29.10.2009;15:55:28,0;28,01;30,44;28,83;0,00;21,86;21,85;20,41;20,35;
29.10.2009;15:55:28,0;28,01;30,44;28,83;0,00;21,88;21,88;20,41;20,37;
29.10.2009;15:55:28,0;28,01;30,44;28,83;0,00;21,88;21,85;20,41;20,37;
29.10.2009;15:55:28,0;28,01;30,44;28,83;0,00;21,86;21,85;20,41;20,37;
29.10.2009;15:55:28,0;28,01;30,44;28,83;0,00;21,88;21,85;20,41;20,37;
29.10.2009;15:55:28,0;28,01;30,44;28,83;0,00;21,88;21,88;20,41;20,37;
29.10.2009;15:55:28,0;28,01;30,44;28,83;0,00;21,88;21,85;20,41;20,37;
29.10.2009;15:55:29,0;28,01;30,44;28,83;0,00;21,88;21,88;20,41;20,37;
29.10.2009;15:55:29,0;28,01;30,44;28,83;0,00;21,88;21,85;20,41;20,37;
29.10.2009;15:55:29,0;28,01;30,44;28,83;0,00;21,88;21,85;20,41;20,37;
29.10.2009;15:55:29,0;28,01;30,44;28,83;0,00;21,88;21,85;20,41;20,37;
29.10.2009;15:55:29,0;28,01;30,44;28,83;0,00;21,88;21,85;20,41;20,37;
29.10.2009;15:55:29,0;28,01;30,44;28,83;0,00;21,88;21,88;20,41;20,37;
29.10.2009;15:55:29,0;28,01;30,44;28,83;0,00;21,88;21,85;20,41;20,37;
29.10.2009;15:55:29,0;28,01;30,44;28,83;0,00;21,88;21,85;20,41;20,37;
29.10.2009;15:55:29,0;28,01;30,44;28,83;0,00;21,88;21,85;20,41;20,37;
29.10.2009;15:55:29,0;28,01;30,44;28,83;0,00;21,88;21,85;20,41;20,37;
29.10.2009;15:55:29,0;28,01;30,44;28,83;0,00;21,88;21,85;20,41;20,37;
29.10.2009;15:55:29,0;28,01;30,44;28,83;0,00;21,88;21,85;20,41;20,37;
29.10.2009;15:55:30,0;28,01;30,44;28,83;0,00;21,88;21,85;20,41;20,37;
29.10.2009;15:55:30,0;28,01;30,44;28,83;0,00;21,88;21,85;20,41;20,37;
29.10.2009;15:55:30,0;28,01;30,44;28,83;0,00;21,88;21,88;20,41;20,37;
29.10.2009;15:55:30,0;28,01;30,44;28,83;0,00;21,88;21,85;20,41;20,37;
29.10.2009;15:55:30,0;28,01;30,44;28,83;0,00;21,88;21,85;20,41;20,37;
29.10.2009;15:55:30,0;27,73;30,12;28,53;0,00;21,88;21,85;20,41;20,37;
29.10.2009;15:55:30,0;28,01;30,44;28,83;0,00;21,88;21,85;20,41;20,37;
29.10.2009;15:55:30,0;28,01;30,44;28,83;0,00;21,88;21,85;20,41;20,37;
29.10.2009;15:55:31,0;28,01;30,44;28,83;0,00;21,88;21,85;20,41;20,37;
29.10.2009;15:55:31,0;28,01;30,44;28,83;0,00;21,88;21,85;20,41;20,37;
29.10.2009;15:55:31,0;28,01;30,44;28,83;0,00;21,88;21,85;20,41;20,37;
29.10.2009;15:55:31,0;28,01;30,44;28,83;0,00;21,88;21,85;20,41;20,37;
29.10.2009;15:55:31,0;28,01;30,44;28,83;0,00;21,88;21,85;20,41;20,37;
29.10.2009;15:55:31,0;28,01;30,44;28,83;0,00;21,88;21,85;20,41;20,37;
29.10.2009;15:55:31,0;28,01;30,44;28,83;0,00;21,88;21,85;20,41;20,37;
29.10.2009;15:55:31,0;28,01;30,44;28,83;0,00;21,88;21,85;20,41;20,37;
29.10.2009;15:55:31,0;28,01;30,44;28,83;0,00;21,88;21,85;20,41;20,37;
29.10.2009;15:55:31,0;28,01;30,44;28,83;0,00;21,88;21,88;20,41;20,37;
29.10.2009;15:55:31,0;28,01;30,44;28,83;0,00;21,88;21,85;20,41;20,37;
29.10.2009;15:55:31,0;28,01;30,44;28,83;0,00;21,88;21,88;20,41;20,37;
29.10.2009;15:55:32,0;28,01;30,44;28,83;0,00;21,88;21,85;20,41;20,37;
29.10.2009;15:55:32,0;28,01;30,44;28,83;0,00;21,88;21,88;20,41;20,37;
29.10.2009;15:55:32,0;28,01;30,44;28,83;0,00;21,88;21,85;20,41;20,37;
29.10.2009;15:55:32,0;28,01;30,44;28,83;0,00;21,88;21,85;20,41;20,37;
29.10.2009;15:55:32,0;28,01;30,44;28,83;0,00;21,88;21,88;20,41;20,37;
29.10.2009;15:55:32,0;28,01;30,44;28,83;0,00;21,88;21,85;20,41;20,37;
29.10.2009;15:55:32,0;28,01;30,44;28,83;0,00;21,88;21,85;20,41;20,37;
29.10.2009;15:55:32,0;28,01;30,44;28,83;0,00;21,88;21,85;20,41;20,37;
29.10.2009;15:55:33,0;28,01;30,44;28,83;0,00;21,88;21,85;20,41;20,37;
29.10.2009;15:55:33,0;28,01;30,44;28,83;0,00;21,88;21,85;20,41;20,37;
29.10.2009;15:55:33,0;28,01;30,44;28,83;0,00;21,88;21,85;20,41;20,37;
29.10.2009;15:55:33,0;28,01;30,44;28,83;0,00;21,88;21,85;20,41;20,37;
29.10.2009;15:55:33,0;28,01;30,44;28,83;0,00;21,88;21,85;20,41;20,37;
29.10.2009;15:55:33,0;28,01;30,44;28,83;0,00;21,88;21,85;20,41;20,39;
29.10.2009;15:55:33,0;28,01;30,44;28,83;0,00;21,86;21,88;20,41;20,37;
29.10.2009;15:55:33,0;28,01;30,44;28,83;0,00;21,88;21,85;20,41;20,37;
29.10.2009;15:55:33,0;28,01;30,44;28,83;0,00;21,88;21,85;20,41;20,37;
29.10.2009;15:55:33,0;28,01;30,44;28,83;0,00;21,88;21,85;20,41;20,37;
29.10.2009;15:55:33,0;28,01;30,44;28,83;0,00;21,88;21,85;20,41;20,37;
29.10.2009;15:55:33,0;28,01;30,44;28,83;0,00;21,88;21,85;20,41;20,37;
29.10.2009;15:55:34,0;28,01;30,44;28,83;0,00;21,88;21,85;20,41;20,39;
29.10.2009;15:55:34,0;28,01;30,44;28,83;0,00;21,88;21,85;20,41;20,37;
29.10.2009;15:55:34,0;28,01;30,44;28,83;0,00;21,88;21,85;20,41;20,37;
29.10.2009;15:55:34,0;28,01;30,44;28,83;0,00;21,88;21,85;20,41;20,37;
29.10.2009;15:55:34,0;28,01;30,44;28,83;0,00;21,88;21,85;20,41;20,37;
29.10.2009;15:55:34,0;28,01;30,44;28,83;0,00;21,88;21,85;20,41;20,37;
29.10.2009;15:55:34,0;28,01;30,44;28,83;0,00;21,88;21,85;20,41;20,37;
29.10.2009;15:55:34,0;28,01;30,44;28,83;0,00;21,88;21,85;20,41;20,37;
29.10.2009;15:55:35,0;28,01;30,44;28,83;0,00;21,88;21,85;20,41;20,37;
29.10.2009;15:55:35,0;28,01;30,44;28,83;0,00;21,88;21,85;20,41;20,39;
29.10.2009;15:55:35,0;28,01;30,44;28,83;0,00;21,88;21,85;20,41;20,37;
29.10.2009;15:55:35,0;28,01;30,44;28,83;0,00;21,88;21,85;20,41;20,37;
29.10.2009;15:55:35,0;28,01;30,44;28,83;0,00;21,88;21,85;20,41;20,37;
29.10.2009;15:55:35,0;28,01;30,44;28,83;0,00;21,88;21,85;20,41;20,39;
29.10.2009;15:55:35,0;28,01;30,44;28,83;0,00;21,88;21,85;20,41;20,37;
29.10.2009;15:55:35,0;28,01;30,44;28,83;0,00;21,88;21,85;20,41;20,39;
29.10.2009;15:55:35,0;28,01;30,44;28,83;0,00;21,88;21,85;20,41;20,37;
29.10.2009;15:55:35,0;28,01;30,44;28,83;0,00;21,88;21,85;20,41;20,39;
29.10.2009;15:55:35,0;28,01;30,44;28,83;0,00;21,88;21,85;20,41;20,39;
29.10.2009;15:55:35,0;28,01;30,44;28,83;0,00;21,88;21,85;20,41;20,39;
29.10.2009;15:55:36,0;28,01;30,44;28,83;0,00;21,88;21,85;20,41;20,39;
29.10.2009;15:55:36,0;28,01;30,44;28,83;0,00;21,88;21,85;20,41;20,39;
29.10.2009;15:55:36,0;28,01;30,44;28,83;0,00;21,88;21,85;20,41;20,37;
29.10.2009;15:55:36,0;28,01;30,44;28,83;0,00;21,88;21,85;20,41;20,39;
29.10.2009;15:55:36,0;28,01;30,44;28,83;0,00;21,88;21,85;20,41;20,39;
29.10.2009;15:55:36,0;28,01;30,44;28,83;0,00;21,88;21,85;20,41;20,39;
29.10.2009;15:55:36,0;28,01;30,44;28,83;0,00;21,88;21,85;20,41;20,39;
29.10.2009;15:55:36,0;28,01;30,44;28,83;0,00;21,88;21,85;20,41;20,39;
29.10.2009;15:55:37,0;28,01;30,44;28,83;0,00;21,88;21,85;20,41;20,39;
29.10.2009;15:55:37,0;28,01;30,44;28,83;0,00;21,88;21,85;20,41;20,37;
29.10.2009;15:55:37,0;28,01;30,44;28,83;0,00;21,88;21,85;20,41;20,37;
29.10.2009;15:55:37,0;28,01;30,44;28,83;0,00;21,88;21,85;20,41;20,39;
29.10.2009;15:55:37,0;28,01;30,44;28,83;0,00;21,88;21,85;20,41;20,39;
29.10.2009;15:55:37,0;28,01;30,44;28,83;0,00;21,88;21,85;20,41;20,39;
29.10.2009;15:55:37,0;28,01;30,44;28,83;0,00;21,88;21,85;20,41;20,39;
29.10.2009;15:55:37,0;28,01;30,44;28,83;0,00;21,88;21,85;20,41;20,39;
29.10.2009;15:55:37,0;28,01;30,44;28,83;0,00;21,88;21,88;20,41;20,39;
29.10.2009;15:55:37,0;28,01;30,44;28,83;0,00;21,88;21,85;20,41;20,39;
29.10.2009;15:55:37,0;28,01;30,44;28,83;0,00;21,88;21,85;20,41;20,39;
29.10.2009;15:55:37,0;28,01;30,44;28,83;0,00;21,88;21,85;20,41;20,39;
29.10.2009;15:55:38,0;28,01;30,44;28,83;0,00;21,88;21,85;20,41;20,39;
29.10.2009;15:55:38,0;28,01;30,44;28,83;0,00;21,88;21,88;20,41;20,39;
29.10.2009;15:55:38,0;28,01;30,44;28,83;0,00;21,88;21,85;20,41;20,39;
29.10.2009;15:55:38,0;28,01;30,44;28,83;0,00;21,88;21,85;20,41;20,39;
29.10.2009;15:55:38,0;28,01;30,44;28,83;0,00;21,88;21,85;20,41;20,37;
29.10.2009;15:55:38,0;28,01;30,44;28,83;0,00;21,88;21,85;20,41;20,39;
29.10.2009;15:55:38,0;28,01;30,44;28,83;0,00;21,88;21,85;20,41;20,39;
29.10.2009;15:55:38,0;28,01;30,44;28,83;0,00;21,88;21,85;20,41;20,39;
29.10.2009;15:55:39,0;28,01;30,44;28,83;0,00;21,88;21,85;20,41;20,39;
29.10.2009;15:55:39,0;28,01;30,44;28,83;0,00;21,88;21,85;20,41;20,39;
29.10.2009;15:55:39,0;28,01;30,44;28,83;0,00;21,88;21,85;20,41;20,39;
29.10.2009;15:55:39,0;28,01;30,44;28,83;0,00;21,88;21,85;20,41;20,39;
29.10.2009;15:55:39,0;28,01;30,44;28,83;0,00;21,88;21,85;20,41;20,39;
29.10.2009;15:55:39,0;28,01;30,44;28,83;0,00;21,88;21,85;20,41;20,39;
29.10.2009;15:55:39,0;28,01;30,44;28,83;0,00;21,88;21,85;20,41;20,39;
29.10.2009;15:55:39,0;28,01;30,44;28,83;0,00;21,88;21,88;20,41;20,39;
29.10.2009;15:55:39,0;28,01;30,44;28,83;0,00;21,88;21,85;20,41;20,39;
29.10.2009;15:55:39,0;28,01;30,44;28,83;0,00;21,88;21,85;20,41;20,39;
29.10.2009;15:55:39,0;28,01;30,44;28,83;0,00;21,88;21,85;20,41;20,39;
29.10.2009;15:55:39,0;28,01;30,44;28,83;0,00;21,88;21,85;20,41;20,39;
29.10.2009;15:55:40,0;28,01;30,44;28,83;0,00;21,88;21,85;20,41;20,39;
29.10.2009;15:55:40,0;28,01;30,44;28,83;0,00;21,88;21,85;20,41;20,39;
29.10.2009;15:55:40,0;28,01;30,44;28,83;0,00;21,88;21,85;20,41;20,39;
29.10.2009;15:55:40,0;28,01;30,44;28,83;0,00;21,88;21,85;20,41;20,39;
29.10.2009;15:55:40,0;28,01;30,44;28,83;0,00;21,88;21,85;20,41;20,39;
29.10.2009;15:55:40,0;28,01;30,44;28,83;0,00;21,88;21,85;20,41;20,39;
29.10.2009;15:55:40,0;28,01;30,44;28,83;0,00;21,88;21,88;20,41;20,39;
29.10.2009;15:55:40,0;28,01;30,44;28,83;0,00;21,88;21,85;20,41;20,39;
29.10.2009;15:55:41,0;28,01;30,44;28,83;0,00;21,88;21,85;20,41;20,39;
29.10.2009;15:55:41,0;28,01;30,44;28,83;0,00;21,88;21,85;20,41;20,39;
29.10.2009;15:55:41,0;28,01;30,44;28,83;0,00;21,88;21,88;20,41;20,39;
29.10.2009;15:55:41,0;28,01;30,44;28,83;0,00;21,88;21,85;20,41;20,39;
29.10.2009;15:55:41,0;28,01;30,44;28,83;0,00;21,88;21,85;20,41;20,39;
29.10.2009;15:55:41,0;28,01;30,44;28,83;0,00;21,88;21,85;20,41;20,39;
29.10.2009;15:55:41,0;28,01;30,44;28,83;0,00;21,88;21,85;20,41;20,39;
29.10.2009;15:55:41,0;28,01;30,44;28,83;0,00;21,88;21,85;20,41;20,39;
29.10.2009;15:55:41,0;28,01;30,44;28,83;0,00;21,88;21,85;20,41;20,39;
29.10.2009;15:55:41,0;28,01;30,44;28,83;0,00;21,88;21,85;20,41;20,39;
29.10.2009;15:55:41,0;28,01;30,44;28,83;0,00;21,88;21,85;20,41;20,39;
29.10.2009;15:55:41,0;28,01;30,44;28,83;0,00;21,88;21,88;20,41;20,39;
29.10.2009;15:55:42,0;28,01;30,44;28,83;0,00;21,88;21,85;20,41;20,39;
29.10.2009;15:55:42,0;28,01;30,44;28,83;0,00;21,88;21,85;20,41;20,39;
29.10.2009;15:55:42,0;28,01;30,44;28,83;0,00;21,88;21,85;20,41;20,39;
29.10.2009;15:55:42,0;28,01;30,44;28,83;0,00;21,88;21,85;20,41;20,39;
29.10.2009;15:55:42,0;28,01;30,44;28,83;0,00;21,88;21,85;20,41;20,39;
29.10.2009;15:55:42,0;28,01;30,44;28,83;0,00;21,88;21,85;20,41;20,39;
29.10.2009;15:55:42,0;28,01;30,44;28,83;0,00;21,88;21,85;20,41;20,39;
29.10.2009;15:55:42,0;28,01;30,44;28,83;0,00;21,88;21,85;20,41;20,39;
29.10.2009;15:55:43,0;28,01;30,44;28,83;0,00;21,88;21,85;20,41;20,39;
29.10.2009;15:55:43,0;28,01;30,44;28,83;0,00;21,88;21,85;20,41;20,39;
29.10.2009;15:55:43,0;28,01;30,44;28,83;0,00;21,88;21,85;20,41;20,39;
29.10.2009;15:55:43,0;28,01;30,44;28,83;0,00;21,88;21,85;20,41;20,39;
29.10.2009;15:55:43,0;28,01;30,44;28,83;0,00;21,88;21,85;20,41;20,39;
29.10.2009;15:55:43,0;28,01;30,44;28,83;0,00;21,88;21,85;20,41;20,39;
29.10.2009;15:55:43,0;28,01;30,44;28,83;0,00;21,88;21,88;20,41;20,39;
29.10.2009;15:55:43,0;28,01;30,44;28,83;0,00;21,88;21,88;20,41;20,39;
29.10.2009;15:55:43,0;28,01;30,44;28,83;0,00;21,88;21,85;20,41;20,39;
29.10.2009;15:55:43,0;28,01;30,44;28,83;0,00;21,88;21,88;20,41;20,39;
29.10.2009;15:55:43,0;28,01;30,44;28,83;0,00;21,88;21,85;20,41;20,39;
29.10.2009;15:55:43,0;28,01;30,44;28,83;0,00;21,88;21,85;20,41;20,39;
29.10.2009;15:55:44,0;28,01;30,44;28,83;0,00;21,88;21,85;20,41;20,39;
29.10.2009;15:55:44,0;28,01;30,44;28,83;0,00;21,88;21,85;20,41;20,39;
29.10.2009;15:55:44,0;28,01;30,44;28,83;0,00;21,88;21,85;20,41;20,39;
29.10.2009;15:55:44,0;28,01;30,44;28,83;0,00;21,88;21,85;20,41;20,39;
29.10.2009;15:55:44,0;28,01;30,44;28,83;0,00;21,88;21,88;20,41;20,39;
29.10.2009;15:55:44,0;28,01;30,44;28,83;0,00;21,88;21,85;20,41;20,39;
29.10.2009;15:55:44,0;28,01;30,44;28,83;0,00;21,88;21,85;20,41;20,39;
29.10.2009;15:55:44,0;28,01;30,44;28,83;0,00;21,88;21,85;20,41;20,39;
29.10.2009;15:55:45,0;28,01;30,44;28,83;0,00;21,88;21,85;20,41;20,39;
29.10.2009;15:55:45,0;28,01;30,44;28,83;0,00;21,88;21,85;20,41;20,39;
29.10.2009;15:55:45,0;28,01;30,44;28,83;0,00;21,86;21,85;20,41;20,39;
29.10.2009;15:55:45,0;28,01;30,44;28,83;0,00;21,88;21,85;20,41;20,39;
29.10.2009;15:55:45,0;28,01;30,44;28,83;0,00;21,88;21,85;20,41;20,39;
29.10.2009;15:55:45,0;28,01;30,44;28,83;0,00;21,88;21,85;20,41;20,39;
29.10.2009;15:55:45,0;28,01;30,44;28,83;0,00;21,88;21,85;20,41;20,39;
29.10.2009;15:55:45,0;28,01;30,44;28,83;0,00;21,88;21,85;20,41;20,39;
29.10.2009;15:55:45,0;28,01;30,44;28,83;0,00;21,88;21,85;20,41;20,39;
29.10.2009;15:55:45,0;28,01;30,44;28,83;0,00;21,88;21,85;20,41;20,39;
29.10.2009;15:55:45,0;28,01;30,44;28,83;0,00;21,88;21,85;20,41;20,39;
29.10.2009;15:55:45,0;28,01;30,44;28,83;0,00;21,88;21,85;20,41;20,39;
29.10.2009;15:55:46,0;28,01;30,44;28,83;0,00;21,88;21,85;20,41;20,39;
29.10.2009;15:55:46,0;28,01;30,44;28,83;0,00;21,88;21,85;20,41;20,39;
29.10.2009;15:55:46,0;28,01;30,44;28,83;0,00;21,88;21,85;20,41;20,39;
29.10.2009;15:55:46,0;28,01;30,44;28,83;0,00;21,88;21,85;20,41;20,39;
29.10.2009;15:55:46,0;28,01;30,44;28,83;0,00;21,88;21,85;20,41;20,39;
29.10.2009;15:55:46,0;28,01;30,44;28,83;0,00;21,88;21,88;20,41;20,39;
29.10.2009;15:55:46,0;28,01;30,44;28,83;0,00;21,88;21,85;20,41;20,39;
29.10.2009;15:55:46,0;28,01;30,44;28,83;0,00;21,88;21,85;20,41;20,39;
29.10.2009;15:55:47,0;28,01;30,44;28,83;0,00;21,88;21,85;20,41;20,39;
29.10.2009;15:55:47,0;28,01;30,44;28,83;0,00;21,88;21,85;20,41;20,39;
29.10.2009;15:55:47,0;28,01;30,44;28,83;0,00;21,88;21,85;20,41;20,39;
29.10.2009;15:55:47,0;28,01;30,44;28,83;0,00;21,88;21,85;20,41;20,39;
29.10.2009;15:55:47,0;28,01;30,44;28,83;0,00;21,88;21,85;20,41;20,39;
29.10.2009;15:55:47,0;28,01;30,44;28,83;0,00;21,88;21,85;20,41;20,39;
29.10.2009;15:55:47,0;28,01;30,44;28,83;0,00;21,88;21,85;20,41;20,39;
29.10.2009;15:55:47,0;28,01;30,44;28,83;0,00;21,88;21,85;20,41;20,39;
29.10.2009;15:55:47,0;28,01;30,44;28,83;0,00;21,88;21,85;20,41;20,39;
29.10.2009;15:55:47,0;28,01;30,44;28,83;0,00;21,86;21,85;20,41;20,39;
29.10.2009;15:55:47,0;28,01;30,44;28,83;0,00;21,88;21,85;20,41;20,39;
29.10.2009;15:55:47,0;28,01;30,44;28,83;0,00;21,88;21,85;20,41;20,39;
29.10.2009;15:55:48,0;28,01;30,44;28,83;0,00;21,88;21,85;20,41;20,39;
29.10.2009;15:55:48,0;28,01;30,44;28,83;0,00;21,88;21,85;20,41;20,39;
29.10.2009;15:55:48,0;28,01;30,44;28,83;0,00;21,88;21,88;20,41;20,39;
29.10.2009;15:55:48,0;28,01;30,44;28,83;0,00;21,88;21,85;20,41;20,39;
29.10.2009;15:55:48,0;28,01;30,44;28,83;0,00;21,88;21,85;20,41;20,39;
29.10.2009;15:55:48,0;28,01;30,44;28,83;0,00;21,88;21,85;20,41;20,39;
29.10.2009;15:55:48,0;28,01;30,44;28,83;0,00;21,88;21,85;20,41;20,39;
29.10.2009;15:55:48,0;28,01;30,44;28,83;0,00;21,88;21,85;20,41;20,39;
29.10.2009;15:55:49,0;28,01;30,44;28,83;0,00;21,88;21,85;20,41;20,39;
29.10.2009;15:55:49,0;28,01;30,44;28,83;0,00;21,88;21,85;20,41;20,39;
29.10.2009;15:55:49,0;28,01;30,44;28,83;0,00;21,88;21,85;20,41;20,39;
29.10.2009;15:55:49,0;28,01;30,44;28,83;0,00;21,88;21,85;20,41;20,39;
29.10.2009;15:55:49,0;28,01;30,44;28,83;0,00;21,88;21,85;20,41;20,39;
29.10.2009;15:55:49,0;28,01;30,44;28,83;0,00;21,88;21,88;20,41;20,39;
29.10.2009;15:55:49,0;28,01;30,44;28,83;0,00;21,88;21,85;20,41;20,39;
29.10.2009;15:55:49,0;28,01;30,44;28,83;0,00;21,88;21,85;20,41;20,39;
29.10.2009;15:55:49,0;28,01;30,44;28,83;0,00;21,88;21,85;20,41;20,39;
29.10.2009;15:55:49,0;28,01;30,44;28,83;0,00;21,88;21,85;20,41;20,39;
29.10.2009;15:55:49,0;28,01;30,44;28,83;0,00;21,88;21,85;20,41;20,39;
29.10.2009;15:55:49,0;28,01;30,44;28,83;0,00;21,88;21,85;20,41;20,39;
29.10.2009;15:55:50,0;28,01;30,44;28,83;0,00;21,88;21,85;20,41;20,39;
29.10.2009;15:55:50,0;28,01;30,44;28,83;0,00;21,88;21,85;20,41;20,39;
29.10.2009;15:55:50,0;28,01;30,44;28,83;0,00;21,88;21,85;20,41;20,39;
29.10.2009;15:55:50,0;28,01;30,44;28,83;0,00;21,88;21,85;20,41;20,39;
29.10.2009;15:55:50,0;28,01;30,44;28,83;0,00;21,88;21,85;20,41;20,39;
29.10.2009;15:55:50,0;28,01;30,44;28,83;0,00;21,88;21,88;20,41;20,39;
29.10.2009;15:55:50,0;28,01;30,44;28,83;0,00;21,88;21,85;20,41;20,39;
29.10.2009;15:55:50,0;28,01;30,44;28,83;0,00;21,88;21,85;20,41;20,39;
29.10.2009;15:55:51,0;28,01;30,44;28,83;0,00;21,88;21,85;20,41;20,39;
29.10.2009;15:55:51,0;28,01;30,44;28,83;0,00;21,88;21,85;20,41;20,39;
29.10.2009;15:55:51,0;28,01;30,44;28,83;0,00;21,88;21,85;20,41;20,39;
29.10.2009;15:55:51,0;28,01;30,44;28,83;0,00;21,88;21,85;20,41;20,39;
29.10.2009;15:55:51,0;28,01;30,44;28,83;0,00;21,88;21,85;20,41;20,39;
29.10.2009;15:55:51,0;28,01;30,44;28,83;0,00;21,88;21,85;20,41;20,39;
29.10.2009;15:55:51,0;28,01;30,44;28,83;0,00;21,88;21,85;20,41;20,39;
29.10.2009;15:55:51,0;28,01;30,44;28,83;0,00;21,88;21,85;20,41;20,39;
29.10.2009;15:55:51,0;28,01;30,44;28,83;0,00;21,88;21,85;20,41;20,39;
29.10.2009;15:55:51,0;28,01;30,44;28,83;0,00;21,88;21,85;20,41;20,39;
29.10.2009;15:55:51,0;28,01;30,44;28,83;0,00;21,88;21,85;20,41;20,39;
29.10.2009;15:55:51,0;28,01;30,44;28,83;0,00;21,88;21,85;20,41;20,39;
29.10.2009;15:55:52,0;28,01;30,44;28,83;0,00;21,88;21,85;20,41;20,39;
29.10.2009;15:55:52,0;28,01;30,44;28,83;0,00;21,88;21,88;20,41;20,39;
29.10.2009;15:55:52,0;28,01;30,44;28,83;0,00;21,88;21,85;20,41;20,39;
29.10.2009;15:55:52,0;28,01;30,44;28,83;0,00;21,88;21,88;20,41;20,39;
29.10.2009;15:55:52,0;28,01;30,44;28,83;0,00;21,88;21,85;20,41;20,39;
29.10.2009;15:55:52,0;28,01;30,44;28,83;0,00;21,88;21,85;20,41;20,39;
29.10.2009;15:55:52,0;28,01;30,44;28,83;0,00;21,88;21,85;20,41;20,39;
29.10.2009;15:55:52,0;28,01;30,44;28,83;0,00;21,88;21,85;20,41;20,39;
29.10.2009;15:55:53,0;28,01;30,44;28,83;0,00;21,88;21,88;20,41;20,39;
29.10.2009;15:55:53,0;28,01;30,44;28,83;0,00;21,88;21,85;20,41;20,39;
29.10.2009;15:55:53,0;28,01;30,44;28,83;0,00;21,88;21,85;20,41;20,39;
29.10.2009;15:55:53,0;28,01;30,44;28,83;0,00;21,88;21,85;20,41;20,39;
29.10.2009;15:55:53,0;28,01;30,44;28,83;0,00;21,88;21,85;20,41;20,39;
29.10.2009;15:55:53,0;28,01;30,44;28,83;0,00;21,88;21,85;20,41;20,39;
29.10.2009;15:55:53,0;28,01;30,44;28,83;0,00;21,88;21,85;20,41;20,39;
29.10.2009;15:55:53,0;28,01;30,44;28,83;0,00;21,88;21,85;20,41;20,39;
29.10.2009;15:55:53,0;28,01;30,44;28,83;0,00;21,88;21,85;20,41;20,42;
29.10.2009;15:55:53,0;28,01;30,44;28,83;0,00;21,88;21,85;20,41;20,39;
29.10.2009;15:55:53,0;28,01;30,44;28,83;0,00;21,88;21,85;20,41;20,39;
29.10.2009;15:55:53,0;28,01;30,44;28,83;0,00;21,88;21,85;20,41;20,39;
29.10.2009;15:55:54,0;28,01;30,44;28,83;0,00;21,88;21,85;20,41;20,39;
29.10.2009;15:55:54,0;28,01;30,44;28,83;0,00;21,88;21,85;20,41;20,39;
29.10.2009;15:55:54,0;28,01;30,44;28,83;0,00;21,88;21,85;20,41;20,39;
29.10.2009;15:55:54,0;28,01;30,44;28,83;0,00;21,88;21,85;20,41;20,39;
29.10.2009;15:55:54,0;28,01;30,44;28,83;0,00;21,88;21,85;20,41;20,39;
29.10.2009;15:55:54,0;28,01;30,44;28,83;0,00;21,88;21,85;20,41;20,39;
29.10.2009;15:55:54,0;28,01;30,44;28,83;0,00;21,88;21,85;20,41;20,39;
29.10.2009;15:55:54,0;28,01;30,44;28,83;0,00;21,88;21,85;20,41;20,39;
29.10.2009;15:55:55,0;28,01;30,44;28,83;0,00;21,88;21,85;20,41;20,42;
29.10.2009;15:55:55,0;28,01;30,44;28,83;0,00;21,88;21,85;20,41;20,39;
29.10.2009;15:55:55,0;28,01;30,44;28,83;0,00;21,88;21,88;20,41;20,39;
29.10.2009;15:55:55,0;28,01;30,44;28,83;0,00;21,88;21,85;20,41;20,39;
29.10.2009;15:55:55,0;27,76;30,15;28,57;0,00;21,88;21,85;20,41;20,39;
29.10.2009;15:55:55,0;28,01;30,44;28,83;0,00;21,88;21,85;20,41;20,39;
29.10.2009;15:55:55,0;28,01;30,44;28,83;0,00;21,88;21,85;20,41;20,39;
29.10.2009;15:55:55,0;28,01;30,44;28,83;0,00;21,88;21,85;20,41;20,39;
29.10.2009;15:55:55,0;28,01;30,44;28,83;0,00;21,88;21,85;20,41;20,42;
29.10.2009;15:55:55,0;28,01;30,44;28,83;0,00;21,88;21,85;20,41;20,42;
29.10.2009;15:55:55,0;28,01;30,44;28,83;0,00;21,88;21,85;20,41;20,39;
29.10.2009;15:55:55,0;28,01;30,44;28,83;0,00;21,88;21,85;20,41;20,39;
29.10.2009;15:55:56,0;28,01;30,44;28,83;0,00;21,88;21,85;20,41;20,39;
29.10.2009;15:55:56,0;27,76;30,15;28,60;0,00;21,88;21,85;20,41;20,39;
29.10.2009;15:55:56,0;28,01;30,44;28,83;0,00;21,88;21,88;20,41;20,39;
29.10.2009;15:55:56,0;28,01;30,44;28,83;0,00;21,88;21,85;20,41;20,39;
29.10.2009;15:55:56,0;28,01;30,44;28,83;0,00;21,88;21,85;20,41;20,39;
29.10.2009;15:55:56,0;28,01;30,44;28,83;0,00;21,88;21,85;20,41;20,39;
29.10.2009;15:55:56,0;28,01;30,44;28,83;0,00;21,88;21,85;20,41;20,39;
29.10.2009;15:55:56,0;28,01;30,44;28,83;0,00;21,88;21,88;20,41;20,42;
29.10.2009;15:55:57,0;28,01;30,44;28,83;0,00;21,88;21,85;20,41;20,39;
29.10.2009;15:55:57,0;28,01;30,44;28,83;0,00;21,88;21,85;20,41;20,39;
29.10.2009;15:55:57,0;28,01;30,44;28,83;0,00;21,88;21,88;20,41;20,39;
29.10.2009;15:55:57,0;27,98;30,37;28,76;0,00;21,88;21,85;20,41;20,42;
29.10.2009;15:55:57,0;28,01;30,44;28,83;0,00;21,88;21,85;20,41;20,39;
29.10.2009;15:55:57,0;28,01;30,44;28,83;0,00;21,88;21,88;20,41;20,39;
29.10.2009;15:55:57,0;28,01;30,44;28,83;0,00;21,88;21,85;20,41;20,39;
29.10.2009;15:55:57,0;28,01;30,44;28,83;0,00;21,88;21,85;20,41;20,39;
29.10.2009;15:55:57,0;28,01;30,44;28,83;0,00;21,88;21,85;20,41;20,42;
29.10.2009;15:55:57,0;28,01;30,44;28,83;0,00;21,88;21,85;20,41;20,42;
29.10.2009;15:55:57,0;28,01;30,44;28,83;0,00;21,88;21,85;20,41;20,42;
29.10.2009;15:55:57,0;28,01;30,44;28,83;0,00;21,88;21,85;20,41;20,42;
29.10.2009;15:55:58,0;28,01;30,44;28,83;0,00;21,88;21,85;20,41;20,42;
29.10.2009;15:55:58,0;27,79;30,19;28,63;0,00;21,88;21,88;20,41;20,39;
29.10.2009;15:55:58,0;28,01;30,44;28,83;0,00;21,88;21,85;20,41;20,42;
29.10.2009;15:55:58,0;28,01;30,44;28,83;0,00;21,88;21,85;20,41;20,39;
29.10.2009;15:55:58,0;28,01;30,44;28,83;0,00;21,88;21,85;20,41;20,39;
29.10.2009;15:55:58,0;28,01;30,44;28,83;0,00;21,88;21,85;20,41;20,39;
29.10.2009;15:55:58,0;28,01;30,44;28,83;0,00;21,88;21,85;20,41;20,39;
29.10.2009;15:55:58,0;28,01;30,44;28,83;0,00;21,88;21,85;20,41;20,39;
29.10.2009;15:55:59,0;28,01;30,44;28,83;0,00;21,88;21,85;20,41;20,42;
29.10.2009;15:55:59,0;28,01;30,44;28,83;0,00;21,88;21,85;20,41;20,42;
29.10.2009;15:55:59,0;28,01;30,44;28,83;0,00;21,88;21,85;20,41;20,42;
29.10.2009;15:55:59,0;27,91;30,33;28,73;0,00;21,88;21,85;20,41;20,39;
29.10.2009;15:55:59,0;28,01;30,44;28,83;0,00;21,88;21,85;20,41;20,42;
29.10.2009;15:55:59,0;28,01;30,44;28,83;0,00;21,88;21,85;20,41;20,39;
29.10.2009;15:55:59,0;28,01;30,44;28,83;0,00;21,88;21,85;20,41;20,42;
29.10.2009;15:55:59,0;28,01;30,44;28,83;0,00;21,88;21,85;20,41;20,42;
29.10.2009;15:55:59,0;28,01;30,44;28,83;0,00;21,88;21,85;20,41;20,42;
29.10.2009;15:55:59,0;28,01;30,44;28,83;0,00;21,88;21,85;20,41;20,42;
29.10.2009;15:55:59,0;28,01;30,44;28,83;0,00;21,88;21,88;20,41;20,42;
29.10.2009;15:55:59,0;28,01;30,44;28,83;0,00;21,88;21,85;20,41;20,42;
29.10.2009;15:56:00,0;28,01;30,44;28,83;0,00;21,88;21,85;20,41;20,42;
29.10.2009;15:56:00,0;28,01;30,44;28,83;0,00;21,88;21,85;20,41;20,39;
29.10.2009;15:56:00,0;27,88;30,26;28,66;0,00;21,88;21,85;20,41;20,39;
29.10.2009;15:56:00,0;28,01;30,44;28,83;0,00;21,88;21,85;20,41;20,42;
29.10.2009;15:56:00,0;28,01;30,44;28,83;0,00;21,88;21,85;20,41;20,39;
29.10.2009;15:56:00,0;28,01;30,44;28,83;0,00;21,88;21,85;20,41;20,39;
29.10.2009;15:56:00,0;28,01;30,44;28,83;0,00;21,88;21,88;20,41;20,42;
29.10.2009;15:56:00,0;28,01;30,44;28,83;0,00;21,88;21,85;20,41;20,42;
29.10.2009;15:56:01,0;28,01;30,44;28,83;0,00;21,88;21,85;20,41;20,39;
29.10.2009;15:56:01,0;28,01;30,44;28,83;0,00;21,88;21,85;20,41;20,42;
29.10.2009;15:56:01,0;28,01;30,44;28,83;0,00;21,88;21,85;20,41;20,42;
29.10.2009;15:56:01,0;28,01;30,44;28,83;0,00;21,88;21,85;20,41;20,42;
29.10.2009;15:56:01,0;28,01;30,44;28,83;0,00;21,88;21,85;20,41;20,42;
29.10.2009;15:56:01,0;28,01;30,44;28,83;0,00;21,88;21,85;20,41;20,39;
29.10.2009;15:56:01,0;28,01;30,44;28,83;0,00;21,88;21,85;20,41;20,42;
29.10.2009;15:56:01,0;28,01;30,44;28,83;0,00;21,88;21,85;20,41;20,42;
29.10.2009;15:56:01,0;28,01;30,44;28,83;0,00;21,88;21,85;20,41;20,39;
29.10.2009;15:56:01,0;28,01;30,44;28,83;0,00;21,88;21,85;20,41;20,42;
29.10.2009;15:56:01,0;28,01;30,44;28,83;0,00;21,88;21,85;20,41;20,39;
29.10.2009;15:56:01,0;28,01;30,44;28,83;0,00;21,88;21,85;20,41;20,42;
29.10.2009;15:56:02,0;28,01;30,44;28,83;0,00;21,88;21,85;20,41;20,42;
29.10.2009;15:56:02,0;28,01;30,44;28,83;0,00;21,88;21,85;20,41;20,42;
29.10.2009;15:56:02,0;28,01;30,44;28,83;0,00;21,88;21,88;20,41;20,42;
29.10.2009;15:56:02,0;28,01;30,44;28,83;0,00;21,88;21,88;20,41;20,42;
29.10.2009;15:56:02,0;28,01;30,44;28,83;0,00;21,88;21,88;20,41;20,42;
29.10.2009;15:56:02,0;28,01;30,44;28,83;0,00;21,88;21,85;20,41;20,39;
29.10.2009;15:56:02,0;28,01;30,44;28,83;0,00;21,88;21,85;20,41;20,39;
29.10.2009;15:56:02,0;28,01;30,44;28,83;0,00;21,88;21,85;20,41;20,42;
29.10.2009;15:56:03,0;28,01;30,44;28,83;0,00;21,88;21,85;20,41;20,42;
29.10.2009;15:56:03,0;28,01;30,44;28,83;0,00;21,88;21,85;20,41;20,42;
29.10.2009;15:56:03,0;28,01;30,44;28,83;0,00;21,88;21,85;20,41;20,39;
29.10.2009;15:56:03,0;28,01;30,44;28,83;0,00;21,88;21,85;20,41;20,42;
29.10.2009;15:56:03,0;28,01;30,44;28,83;0,00;21,88;21,85;20,41;20,42;
29.10.2009;15:56:03,0;28,01;30,44;28,83;0,00;21,88;21,85;20,41;20,42;
29.10.2009;15:56:03,0;28,01;30,44;28,83;0,00;21,88;21,85;20,41;20,42;
29.10.2009;15:56:03,0;28,01;30,44;28,83;0,00;21,88;21,85;20,41;20,42;
29.10.2009;15:56:03,0;28,01;30,44;28,83;0,00;21,88;21,85;20,41;20,42;
29.10.2009;15:56:03,0;28,01;30,44;28,83;0,00;21,88;21,85;20,41;20,39;
29.10.2009;15:56:03,0;28,01;30,44;28,83;0,00;21,88;21,85;20,41;20,42;
29.10.2009;15:56:03,0;28,01;30,44;28,83;0,00;21,88;21,85;20,41;20,39;
29.10.2009;15:56:04,0;28,01;30,44;28,83;0,00;21,88;21,85;20,41;20,42;
29.10.2009;15:56:04,0;28,01;30,44;28,83;0,00;21,88;21,85;20,41;20,42;
29.10.2009;15:56:04,0;28,01;30,44;28,83;0,00;21,88;21,85;20,41;20,42;
29.10.2009;15:56:04,0;28,01;30,44;28,83;0,00;21,88;21,85;20,41;20,42;
29.10.2009;15:56:04,0;28,01;30,44;28,83;0,00;21,88;21,85;20,41;20,42;
29.10.2009;15:56:04,0;28,01;30,44;28,83;0,00;21,88;21,85;20,41;20,42;
29.10.2009;15:56:04,0;28,01;30,44;28,83;0,00;21,88;21,85;20,41;20,39;
29.10.2009;15:56:04,0;28,01;30,44;28,83;0,00;21,88;21,85;20,41;20,42;
29.10.2009;15:56:05,0;28,01;30,44;28,83;0,00;21,88;21,85;20,41;20,42;
29.10.2009;15:56:05,0;28,01;30,44;28,83;0,00;21,88;21,88;20,41;20,42;
29.10.2009;15:56:05,0;28,01;30,44;28,83;0,00;21,88;21,88;20,41;20,42;
29.10.2009;15:56:05,0;28,01;30,44;28,83;0,00;21,88;21,85;20,41;20,42;
29.10.2009;15:56:05,0;28,01;30,44;28,83;0,00;21,88;21,88;20,41;20,42;
29.10.2009;15:56:05,0;28,01;30,44;28,83;0,00;21,88;21,85;20,41;20,42;
29.10.2009;15:56:05,0;28,01;30,44;28,83;0,00;21,88;21,88;20,41;20,42;
29.10.2009;15:56:05,0;28,01;30,44;28,83;0,00;21,88;21,85;20,41;20,42;
29.10.2009;15:56:05,0;28,01;30,44;28,83;0,00;21,88;21,85;20,41;20,42;
29.10.2009;15:56:05,0;28,01;30,44;28,83;0,00;21,88;21,85;20,41;20,42;
29.10.2009;15:56:05,0;28,01;30,44;28,83;0,00;21,88;21,85;20,41;20,42;
29.10.2009;15:56:05,0;28,01;30,44;28,83;0,00;21,88;21,85;20,41;20,42;
29.10.2009;15:56:06,0;28,01;30,44;28,83;0,00;21,88;21,85;20,43;20,42;
29.10.2009;15:56:06,0;28,01;30,44;28,83;0,00;21,88;21,85;20,41;20,42;
29.10.2009;15:56:06,0;28,01;30,44;28,83;0,00;21,88;21,85;20,41;20,42;
29.10.2009;15:56:06,0;28,01;30,44;28,83;0,00;21,88;21,85;20,41;20,42;
29.10.2009;15:56:06,0;28,01;30,44;28,83;0,00;21,88;21,85;20,41;20,42;
29.10.2009;15:56:06,0;28,01;30,44;28,83;0,00;21,88;21,85;20,41;20,42;
29.10.2009;15:56:06,0;28,01;30,44;28,83;0,00;21,88;21,85;20,41;20,42;
29.10.2009;15:56:06,0;28,01;30,44;28,83;0,00;21,88;21,85;20,41;20,42;
29.10.2009;15:56:07,0;28,01;30,44;28,83;0,00;21,88;21,85;20,41;20,42;
29.10.2009;15:56:07,0;28,01;30,44;28,83;0,00;21,88;21,85;20,41;20,42;
29.10.2009;15:56:07,0;28,01;30,44;28,83;0,00;21,88;21,85;20,41;20,42;
29.10.2009;15:56:07,0;28,01;30,44;28,83;0,00;21,88;21,85;20,41;20,42;
29.10.2009;15:56:07,0;28,01;30,44;28,83;0,00;21,88;21,85;20,41;20,42;
29.10.2009;15:56:07,0;28,01;30,44;28,83;0,00;21,88;21,85;20,41;20,42;
29.10.2009;15:56:07,0;28,01;30,44;28,83;0,00;21,88;21,85;20,41;20,42;
29.10.2009;15:56:07,0;28,01;30,44;28,83;0,00;21,88;21,85;20,41;20,42;
29.10.2009;15:56:07,0;28,01;30,44;28,83;0,00;21,88;21,85;20,41;20,42;
29.10.2009;15:56:07,0;28,01;30,44;28,83;0,00;21,88;21,85;20,41;20,42;
29.10.2009;15:56:07,0;28,01;30,44;28,83;0,00;21,88;21,88;20,41;20,42;
29.10.2009;15:56:07,0;28,01;30,44;28,83;0,00;21,88;21,85;20,41;20,42;
29.10.2009;15:56:08,0;28,01;30,44;28,83;0,00;21,88;21,85;20,41;20,42;
29.10.2009;15:56:08,0;28,01;30,44;28,83;0,00;21,88;21,85;20,41;20,42;
29.10.2009;15:56:08,0;28,01;30,44;28,83;0,00;21,88;21,85;20,41;20,42;
29.10.2009;15:56:08,0;28,01;30,44;28,83;0,00;21,88;21,85;20,41;20,42;
29.10.2009;15:56:08,0;28,01;30,44;28,83;0,00;21,88;21,85;20,41;20,42;
29.10.2009;15:56:08,0;28,01;30,44;28,83;0,00;21,88;21,88;20,41;20,42;
29.10.2009;15:56:08,0;28,01;30,44;28,83;0,00;21,88;21,85;20,41;20,42;
29.10.2009;15:56:08,0;28,01;30,44;28,83;0,00;21,88;21,85;20,41;20,42;
29.10.2009;15:56:09,0;28,01;30,44;28,83;0,00;21,88;21,85;20,41;20,42;
29.10.2009;15:56:09,0;28,01;30,44;28,83;0,00;21,88;21,85;20,41;20,42;
29.10.2009;15:56:09,0;28,01;30,44;28,83;0,00;21,88;21,85;20,41;20,42;
29.10.2009;15:56:09,0;28,01;30,44;28,83;0,00;21,88;21,85;20,41;20,42;
29.10.2009;15:56:09,0;28,01;30,44;28,83;0,00;21,88;21,85;20,41;20,42;
29.10.2009;15:56:09,0;28,01;30,44;28,83;0,00;21,88;21,85;20,41;20,42;
29.10.2009;15:56:09,0;28,01;30,44;28,83;0,00;21,88;21,85;20,41;20,42;
29.10.2009;15:56:09,0;28,01;30,44;28,83;0,00;21,88;21,85;20,43;20,42;
29.10.2009;15:56:09,0;28,01;30,44;28,83;0,00;21,88;21,85;20,41;20,42;
29.10.2009;15:56:09,0;28,01;30,44;28,83;0,00;21,88;21,85;20,41;20,42;
29.10.2009;15:56:09,0;28,01;30,44;28,83;0,00;21,88;21,85;20,41;20,42;
29.10.2009;15:56:09,0;28,01;30,44;28,83;0,00;21,88;21,85;20,41;20,42;
29.10.2009;15:56:10,0;28,01;30,44;28,83;0,00;21,88;21,85;20,41;20,42;
29.10.2009;15:56:10,0;28,01;30,44;28,83;0,00;21,88;21,88;20,41;20,42;
29.10.2009;15:56:10,0;28,01;30,44;28,83;0,00;21,88;21,85;20,41;20,42;
29.10.2009;15:56:10,0;28,01;30,44;28,83;0,00;21,88;21,85;20,41;20,42;
29.10.2009;15:56:10,0;28,01;30,44;28,83;0,00;21,88;21,85;20,41;20,42;
29.10.2009;15:56:10,0;28,01;30,44;28,83;0,00;21,88;21,85;20,41;20,42;
29.10.2009;15:56:10,0;28,01;30,44;28,83;0,00;21,88;21,85;20,41;20,42;
29.10.2009;15:56:10,0;28,01;30,44;28,83;0,00;21,88;21,85;20,41;20,42;
29.10.2009;15:56:11,0;28,01;30,44;28,83;0,00;21,88;21,85;20,41;20,42;
29.10.2009;15:56:11,0;28,01;30,44;28,83;0,00;21,88;21,85;20,41;20,42;
29.10.2009;15:56:11,0;28,01;30,44;28,83;0,00;21,88;21,85;20,41;20,42;
29.10.2009;15:56:11,0;28,01;30,44;28,83;0,00;21,88;21,85;20,41;20,42;
29.10.2009;15:56:11,0;28,01;30,44;28,83;0,00;21,88;21,85;20,43;20,42;
29.10.2009;15:56:11,0;28,01;30,44;28,83;0,00;21,88;21,85;20,43;20,42;
29.10.2009;15:56:11,0;28,01;30,44;28,83;0,00;21,88;21,85;20,41;20,42;
29.10.2009;15:56:11,0;28,01;30,44;28,83;0,00;21,88;21,85;20,41;20,42;
29.10.2009;15:56:11,0;28,01;30,44;28,83;0,00;21,88;21,88;20,41;20,42;
29.10.2009;15:56:11,0;28,01;30,44;28,83;0,00;21,88;21,85;20,41;20,42;
29.10.2009;15:56:11,0;28,01;30,44;28,83;0,00;21,88;21,88;20,41;20,42;
29.10.2009;15:56:11,0;28,01;30,44;28,83;0,00;21,88;21,85;20,41;20,42;
29.10.2009;15:56:12,0;28,01;30,44;28,83;0,00;21,88;21,85;20,41;20,42;
29.10.2009;15:56:12,0;28,01;30,44;28,83;0,00;21,88;21,85;20,41;20,42;
29.10.2009;15:56:12,0;28,01;30,44;28,83;0,00;21,88;21,85;20,41;20,42;
29.10.2009;15:56:12,0;28,01;30,44;28,83;0,00;21,88;21,85;20,41;20,42;
29.10.2009;15:56:12,0;28,01;30,44;28,83;0,00;21,88;21,85;20,41;20,42;
29.10.2009;15:56:12,0;28,01;30,44;28,83;0,00;21,88;21,85;20,41;20,42;
29.10.2009;15:56:12,0;28,01;30,44;28,83;0,00;21,88;21,85;20,41;20,42;
29.10.2009;15:56:12,0;28,01;30,44;28,83;0,00;21,88;21,85;20,43;20,42;
29.10.2009;15:56:13,0;28,01;30,44;28,83;0,00;21,88;21,85;20,43;20,42;
29.10.2009;15:56:13,0;28,01;30,44;28,83;0,00;21,88;21,85;20,43;20,42;
29.10.2009;15:56:13,0;28,01;30,44;28,83;0,00;21,88;21,85;20,41;20,42;
29.10.2009;15:56:13,0;28,01;30,44;28,83;0,00;21,88;21,85;20,41;20,42;
29.10.2009;15:56:13,0;28,01;30,44;28,83;0,00;21,88;21,85;20,41;20,42;
29.10.2009;15:56:13,0;28,01;30,44;28,83;0,00;21,88;21,85;20,41;20,42;
29.10.2009;15:56:13,0;28,01;30,44;28,83;0,00;21,88;21,85;20,41;20,42;
29.10.2009;15:56:13,0;28,01;30,44;28,83;0,00;21,88;21,88;20,41;20,42;
29.10.2009;15:56:13,0;28,01;30,44;28,83;0,00;21,88;21,85;20,41;20,42;
29.10.2009;15:56:13,0;28,01;30,44;28,83;0,00;21,88;21,85;20,41;20,42;
29.10.2009;15:56:13,0;28,01;30,44;28,83;0,00;21,88;21,85;20,41;20,42;
29.10.2009;15:56:13,0;28,01;30,44;28,83;0,00;21,88;21,85;20,41;20,42;
29.10.2009;15:56:14,0;28,01;30,44;28,83;0,00;21,88;21,85;20,41;20,42;
29.10.2009;15:56:14,0;28,01;30,44;28,83;0,00;21,88;21,85;20,41;20,42;
29.10.2009;15:56:14,0;28,01;30,44;28,83;0,00;21,88;21,85;20,41;20,42;
29.10.2009;15:56:14,0;28,01;30,44;28,83;0,00;21,88;21,85;20,41;20,42;
29.10.2009;15:56:14,0;28,01;30,44;28,83;0,00;21,88;21,85;20,41;20,42;
29.10.2009;15:56:14,0;28,01;30,44;28,83;0,00;21,88;21,85;20,41;20,42;
29.10.2009;15:56:14,0;28,01;30,44;28,83;0,00;21,88;21,85;20,41;20,42;
29.10.2009;15:56:14,0;28,01;30,44;28,83;0,00;21,88;21,85;20,41;20,42;
29.10.2009;15:56:15,0;28,01;30,44;28,83;0,00;21,88;21,85;20,41;20,42;
29.10.2009;15:56:15,0;28,01;30,44;28,83;0,00;21,88;21,85;20,41;20,42;
29.10.2009;15:56:15,0;28,01;30,44;28,83;0,00;21,88;21,88;20,43;20,42;
29.10.2009;15:56:15,0;28,01;30,44;28,83;0,00;21,88;21,85;20,41;20,42;
29.10.2009;15:56:15,0;28,01;30,44;28,83;0,00;21,88;21,85;20,43;20,42;
29.10.2009;15:56:15,0;28,01;30,44;28,83;0,00;21,88;21,85;20,41;20,42;
29.10.2009;15:56:15,0;28,01;30,44;28,83;0,00;21,88;21,85;20,41;20,42;
29.10.2009;15:56:15,0;28,01;30,44;28,83;0,00;21,88;21,85;20,41;20,42;
29.10.2009;15:56:15,0;28,01;30,44;28,83;0,00;21,88;21,85;20,41;20,42;
29.10.2009;15:56:15,0;28,01;30,44;28,83;0,00;21,88;21,85;20,43;20,42;
29.10.2009;15:56:15,0;28,01;30,44;28,83;0,00;21,88;21,85;20,41;20,42;
29.10.2009;15:56:15,0;28,01;30,44;28,83;0,00;21,88;21,85;20,41;20,42;
29.10.2009;15:56:16,0;28,01;30,44;28,83;0,00;21,88;21,85;20,41;20,42;
29.10.2009;15:56:16,0;28,01;30,44;28,83;0,00;21,88;21,85;20,41;20,42;
29.10.2009;15:56:16,0;28,01;30,44;28,83;0,00;21,88;21,85;20,43;20,42;
29.10.2009;15:56:16,0;28,01;30,44;28,83;0,00;21,88;21,85;20,43;20,42;
29.10.2009;15:56:16,0;28,01;30,44;28,83;0,00;21,88;21,85;20,41;20,42;
29.10.2009;15:56:16,0;28,01;30,44;28,83;0,00;21,88;21,85;20,41;20,42;
29.10.2009;15:56:16,0;28,01;30,44;28,83;0,00;21,88;21,85;20,41;20,42;
29.10.2009;15:56:16,0;28,01;30,44;28,83;0,00;21,88;21,85;20,41;20,42;
29.10.2009;15:56:17,0;28,01;30,44;28,83;0,00;21,88;21,85;20,41;20,42;
29.10.2009;15:56:17,0;28,01;30,44;28,83;0,00;21,88;21,85;20,43;20,42;
29.10.2009;15:56:17,0;28,01;30,44;28,83;0,00;21,88;21,85;20,41;20,42;
29.10.2009;15:56:17,0;28,01;30,44;28,83;0,00;21,88;21,85;20,43;20,42;
29.10.2009;15:56:17,0;28,01;30,44;28,83;0,00;21,88;21,85;20,43;20,42;
29.10.2009;15:56:17,0;28,01;30,44;28,83;0,00;21,88;21,85;20,41;20,42;
29.10.2009;15:56:17,0;28,01;30,44;28,83;0,00;21,88;21,85;20,43;20,42;
29.10.2009;15:56:17,0;28,01;30,44;28,83;0,00;21,88;21,85;20,41;20,42;
29.10.2009;15:56:17,0;28,01;30,44;28,83;0,00;21,88;21,85;20,41;20,42;
29.10.2009;15:56:17,0;28,01;30,44;28,83;0,00;21,88;21,85;20,41;20,42;
29.10.2009;15:56:17,0;28,01;30,44;28,83;0,00;21,88;21,85;20,41;20,42;
29.10.2009;15:56:17,0;28,01;30,44;28,83;0,00;21,88;21,85;20,43;20,42;
29.10.2009;15:56:18,0;28,01;30,44;28,83;0,00;21,88;21,85;20,41;20,42;
29.10.2009;15:56:18,0;28,01;30,44;28,83;0,00;21,88;21,85;20,43;20,42;
29.10.2009;15:56:18,0;28,01;30,44;28,83;0,00;21,88;21,85;20,41;20,42;
29.10.2009;15:56:18,0;28,01;30,44;28,83;0,00;21,88;21,85;20,41;20,42;
29.10.2009;15:56:18,0;28,01;30,44;28,83;0,00;21,88;21,85;20,41;20,42;
29.10.2009;15:56:18,0;28,01;30,44;28,83;0,00;21,88;21,88;20,41;20,42;
29.10.2009;15:56:18,0;28,01;30,44;28,83;0,00;21,88;21,85;20,43;20,42;
29.10.2009;15:56:18,0;28,01;30,44;28,83;0,00;21,88;21,85;20,41;20,42;
29.10.2009;15:56:19,0;28,01;30,44;28,83;0,00;21,88;21,85;20,43;20,42;
29.10.2009;15:56:19,0;28,01;30,44;28,83;0,00;21,88;21,85;20,41;20,42;
29.10.2009;15:56:19,0;28,01;30,44;28,83;0,00;21,88;21,85;20,43;20,42;
29.10.2009;15:56:19,0;28,01;30,44;28,83;0,00;21,88;21,85;20,43;20,42;
29.10.2009;15:56:19,0;28,01;30,44;28,83;0,00;21,88;21,85;20,41;20,42;
29.10.2009;15:56:19,0;28,01;30,44;28,83;0,00;21,88;21,85;20,41;20,42;
29.10.2009;15:56:19,0;28,01;30,44;28,83;0,00;21,88;21,85;20,41;20,42;
29.10.2009;15:56:19,0;28,01;30,44;28,83;0,00;21,88;21,85;20,43;20,42;
29.10.2009;15:56:19,0;28,01;30,44;28,83;0,00;21,88;21,85;20,43;20,42;
29.10.2009;15:56:19,0;28,01;30,44;28,83;0,00;21,88;21,85;20,41;20,42;
29.10.2009;15:56:19,0;28,01;30,44;28,83;0,00;21,88;21,85;20,41;20,42;
29.10.2009;15:56:19,0;28,01;30,44;28,83;0,00;21,88;21,85;20,43;20,42;
29.10.2009;15:56:20,0;28,01;30,44;28,83;0,00;21,88;21,85;20,41;20,42;
29.10.2009;15:56:20,0;28,01;30,44;28,83;0,00;21,88;21,85;20,41;20,42;
29.10.2009;15:56:20,0;28,01;30,44;28,83;0,00;21,88;21,85;20,41;20,42;
29.10.2009;15:56:20,0;28,01;30,44;28,83;0,00;21,88;21,85;20,41;20,42;
29.10.2009;15:56:20,0;28,01;30,44;28,83;0,00;21,88;21,85;20,41;20,42;
29.10.2009;15:56:20,0;28,01;30,44;28,83;0,00;21,88;21,88;20,43;20,42;
29.10.2009;15:56:20,0;28,01;30,44;28,83;0,00;21,88;21,85;20,43;20,42;
29.10.2009;15:56:20,0;28,01;30,44;28,83;0,00;21,88;21,85;20,41;20,42;
29.10.2009;15:56:21,0;28,01;30,44;28,83;0,00;21,88;21,85;20,41;20,42;
29.10.2009;15:56:21,0;28,01;30,44;28,83;0,00;21,88;21,85;20,41;20,42;
29.10.2009;15:56:21,0;28,01;30,44;28,83;0,00;21,88;21,85;20,43;20,42;
29.10.2009;15:56:21,0;28,01;30,44;28,83;0,00;21,88;21,85;20,41;20,42;
29.10.2009;15:56:21,0;28,01;30,44;28,83;0,00;21,88;21,85;20,43;20,42;
29.10.2009;15:56:21,0;28,01;30,44;28,83;0,00;21,88;21,85;20,41;20,42;
29.10.2009;15:56:21,0;28,01;30,44;28,83;0,00;21,88;21,85;20,41;20,42;
29.10.2009;15:56:21,0;28,01;30,44;28,83;0,00;21,88;21,88;20,41;20,42;
29.10.2009;15:56:21,0;28,01;30,44;28,83;0,00;21,88;21,85;20,43;20,42;
29.10.2009;15:56:21,0;28,01;30,44;28,83;0,00;21,88;21,85;20,41;20,42;
29.10.2009;15:56:21,0;28,01;30,44;28,83;0,00;21,88;21,85;20,41;20,42;
29.10.2009;15:56:21,0;28,01;30,44;28,83;0,00;21,88;21,85;20,41;20,42;
29.10.2009;15:56:22,0;28,01;30,44;28,83;0,00;21,88;21,85;20,43;20,42;
29.10.2009;15:56:22,0;28,01;30,44;28,83;0,00;21,88;21,85;20,43;20,42;
29.10.2009;15:56:22,0;28,01;30,44;28,83;0,00;21,88;21,85;20,43;20,42;
29.10.2009;15:56:22,0;28,01;30,44;28,83;0,00;21,88;21,85;20,41;20,42;
29.10.2009;15:56:22,0;28,01;30,44;28,83;0,00;21,88;21,85;20,41;20,42;
29.10.2009;15:56:22,0;28,01;30,44;28,83;0,00;21,88;21,85;20,43;20,42;
29.10.2009;15:56:22,0;28,01;30,44;28,83;0,00;21,88;21,85;20,43;20,42;
29.10.2009;15:56:22,0;28,01;30,44;28,83;0,00;21,88;21,85;20,41;20,42;
29.10.2009;15:56:23,0;28,01;30,44;28,83;0,00;21,88;21,85;20,43;20,42;
29.10.2009;15:56:23,0;28,01;30,44;28,83;0,00;21,88;21,85;20,41;20,42;
29.10.2009;15:56:23,0;28,01;30,44;28,83;0,00;21,88;21,85;20,43;20,42;
29.10.2009;15:56:23,0;28,01;30,44;28,83;0,00;21,88;21,85;20,41;20,42;
29.10.2009;15:56:23,0;28,01;30,44;28,83;0,00;21,88;21,85;20,43;20,42;
29.10.2009;15:56:23,0;28,01;30,44;28,83;0,00;21,88;21,88;20,41;20,42;
29.10.2009;15:56:23,0;28,01;30,44;28,83;0,00;21,88;21,88;20,43;20,42;
29.10.2009;15:56:23,0;28,01;30,44;28,83;0,00;21,88;21,85;20,43;20,42;
29.10.2009;15:56:23,0;28,01;30,44;28,83;0,00;21,88;21,85;20,43;20,42;
29.10.2009;15:56:23,0;28,01;30,44;28,83;0,00;21,88;21,85;20,41;20,42;
29.10.2009;15:56:23,0;28,01;30,44;28,83;0,00;21,88;21,85;20,43;20,42;
29.10.2009;15:56:23,0;28,01;30,44;28,83;0,00;21,88;21,85;20,43;20,42;
29.10.2009;15:56:24,0;28,01;30,44;28,83;0,00;21,88;21,85;20,41;20,42;
29.10.2009;15:56:24,0;28,01;30,44;28,83;0,00;21,88;21,85;20,43;20,42;
29.10.2009;15:56:24,0;28,01;30,44;28,83;0,00;21,88;21,88;20,43;20,42;
29.10.2009;15:56:24,0;28,01;30,44;28,83;0,00;21,88;21,85;20,43;20,42;
29.10.2009;15:56:24,0;28,01;30,44;28,83;0,00;21,88;21,85;20,41;20,42;
29.10.2009;15:56:24,0;28,01;30,44;28,83;0,00;21,88;21,85;20,43;20,42;
29.10.2009;15:56:24,0;28,01;30,44;28,83;0,00;21,88;21,85;20,43;20,42;
29.10.2009;15:56:24,0;28,01;30,44;28,83;0,00;21,88;21,85;20,43;20,44;
29.10.2009;15:56:25,0;28,01;30,44;28,83;0,00;21,88;21,85;20,41;20,42;
29.10.2009;15:56:25,0;28,01;30,44;28,83;0,00;21,88;21,85;20,41;20,42;
29.10.2009;15:56:25,0;28,01;30,44;28,83;0,00;21,88;21,85;20,41;20,42;
29.10.2009;15:56:25,0;28,01;30,44;28,83;0,00;21,88;21,85;20,43;20,42;
29.10.2009;15:56:25,0;28,01;30,44;28,83;0,00;21,88;21,85;20,41;20,42;
29.10.2009;15:56:25,0;28,01;30,44;28,83;0,00;21,88;21,85;20,41;20,42;
29.10.2009;15:56:25,0;28,01;30,44;28,83;0,00;21,88;21,85;20,43;20,42;
29.10.2009;15:56:25,0;28,01;30,44;28,83;0,00;21,88;21,85;20,41;20,42;
29.10.2009;15:56:25,0;28,01;30,44;28,83;0,00;21,88;21,85;20,43;20,42;
29.10.2009;15:56:25,0;28,01;30,44;28,83;0,00;21,88;21,85;20,41;20,42;
29.10.2009;15:56:25,0;28,01;30,44;28,83;0,00;21,88;21,85;20,43;20,42;
29.10.2009;15:56:25,0;28,01;30,44;28,83;0,00;21,88;21,85;20,41;20,42;
29.10.2009;15:56:26,0;28,01;30,44;28,83;0,00;21,88;21,85;20,43;20,42;
29.10.2009;15:56:26,0;28,01;30,44;28,83;0,00;21,88;21,85;20,43;20,42;
29.10.2009;15:56:26,0;28,01;30,44;28,83;0,00;21,88;21,85;20,41;20,42;
29.10.2009;15:56:26,0;28,01;30,44;28,83;0,00;21,88;21,88;20,41;20,42;
29.10.2009;15:56:26,0;28,01;30,44;28,83;0,00;21,88;21,88;20,41;20,42;
29.10.2009;15:56:26,0;28,01;30,44;28,83;0,00;21,88;21,85;20,43;20,42;
29.10.2009;15:56:26,0;28,01;30,44;28,83;0,00;21,88;21,85;20,43;20,42;
29.10.2009;15:56:26,0;28,01;30,44;28,83;0,00;21,88;21,85;20,41;20,42;
29.10.2009;15:56:27,0;28,01;30,44;28,83;0,00;21,88;21,85;20,43;20,42;
29.10.2009;15:56:27,0;28,01;30,44;28,83;0,00;21,88;21,85;20,43;20,44;
29.10.2009;15:56:27,0;28,01;30,44;28,83;0,00;21,88;21,88;20,43;20,42;
29.10.2009;15:56:27,0;28,01;30,44;28,83;0,00;21,88;21,85;20,43;20,42;
29.10.2009;15:56:27,0;28,01;30,44;28,83;0,00;21,88;21,85;20,41;20,42;
29.10.2009;15:56:27,0;28,01;30,44;28,83;0,00;21,88;21,85;20,43;20,42;
29.10.2009;15:56:27,0;28,01;30,44;28,83;0,00;21,88;21,85;20,41;20,42;
29.10.2009;15:56:27,0;28,01;30,44;28,83;0,00;21,88;21,85;20,41;20,42;
29.10.2009;15:56:27,0;28,01;30,44;28,83;0,00;21,88;21,85;20,43;20,42;
29.10.2009;15:56:27,0;28,01;30,44;28,83;0,00;21,88;21,85;20,43;20,42;
29.10.2009;15:56:27,0;28,01;30,44;28,83;0,00;21,88;21,85;20,43;20,42;
29.10.2009;15:56:27,0;28,01;30,44;28,83;0,00;21,88;21,85;20,43;20,44;
29.10.2009;15:56:28,0;28,01;30,44;28,83;0,00;21,88;21,85;20,43;20,42;
29.10.2009;15:56:28,0;28,01;30,44;28,83;0,00;21,88;21,85;20,43;20,42;
29.10.2009;15:56:28,0;28,01;30,44;28,83;0,00;21,88;21,85;20,43;20,42;
29.10.2009;15:56:28,0;28,01;30,44;28,83;0,00;21,88;21,85;20,41;20,42;
29.10.2009;15:56:28,0;28,01;30,44;28,83;0,00;21,88;21,85;20,41;20,42;
29.10.2009;15:56:28,0;28,01;30,44;28,83;0,00;21,88;21,88;20,43;20,44;
29.10.2009;15:56:28,0;28,01;30,44;28,83;0,00;21,88;21,85;20,43;20,42;
29.10.2009;15:56:28,0;28,01;30,44;28,83;0,00;21,88;21,85;20,41;20,42;
29.10.2009;15:56:29,0;28,01;30,44;28,83;0,00;21,88;21,88;20,41;20,42;
29.10.2009;15:56:29,0;28,01;30,44;28,83;0,00;21,88;21,85;20,43;20,42;
29.10.2009;15:56:29,0;28,01;30,44;28,83;0,00;21,88;21,85;20,43;20,44;
29.10.2009;15:56:29,0;28,01;30,44;28,83;0,00;21,88;21,85;20,41;20,42;
29.10.2009;15:56:29,0;28,01;30,44;28,83;0,00;21,88;21,85;20,41;20,42;
29.10.2009;15:56:29,0;28,01;30,44;28,83;0,00;21,88;21,85;20,43;20,42;
29.10.2009;15:56:29,0;28,01;30,44;28,83;0,00;21,88;21,85;20,43;20,42;
29.10.2009;15:56:29,0;28,01;30,44;28,83;0,00;21,88;21,85;20,41;20,42;
29.10.2009;15:56:29,0;28,01;30,44;28,83;0,00;21,88;21,85;20,43;20,44;
29.10.2009;15:56:29,0;28,01;30,44;28,83;0,00;21,88;21,85;20,43;20,44;
29.10.2009;15:56:29,0;28,01;30,44;28,83;0,00;21,88;21,85;20,43;20,42;
29.10.2009;15:56:29,0;28,01;30,44;28,83;0,00;21,88;21,85;20,41;20,44;
29.10.2009;15:56:30,0;28,01;30,44;28,83;0,00;21,88;21,85;20,43;20,42;
29.10.2009;15:56:30,0;28,01;30,44;28,83;0,00;21,88;21,85;20,43;20,42;
29.10.2009;15:56:30,0;28,01;30,44;28,83;0,00;21,88;21,85;20,43;20,42;
29.10.2009;15:56:30,0;28,01;30,44;28,83;0,00;21,88;21,85;20,43;20,44;
29.10.2009;15:56:30,0;28,01;30,44;28,83;0,00;21,88;21,85;20,41;20,42;
29.10.2009;15:56:30,0;28,01;30,44;28,83;0,00;21,88;21,85;20,43;20,42;
29.10.2009;15:56:30,0;28,01;30,44;28,83;0,00;21,88;21,88;20,43;20,44;
29.10.2009;15:56:30,0;28,01;30,44;28,83;0,00;21,88;21,85;20,43;20,42;
29.10.2009;15:56:31,0;28,01;30,44;28,83;0,00;21,88;21,85;20,43;20,42;
29.10.2009;15:56:31,0;28,01;30,44;28,83;0,00;21,88;21,85;20,43;20,42;
29.10.2009;15:56:31,0;28,01;30,44;28,83;0,00;21,88;21,85;20,43;20,42;
29.10.2009;15:56:31,0;28,01;30,44;28,83;0,00;21,88;21,85;20,43;20,42;
29.10.2009;15:56:31,0;28,01;30,44;28,83;0,00;21,88;21,85;20,43;20,42;
29.10.2009;15:56:31,0;28,01;30,44;28,83;0,00;21,88;21,85;20,43;20,42;
29.10.2009;15:56:31,0;28,01;30,44;28,83;0,00;21,88;21,85;20,43;20,42;
29.10.2009;15:56:31,0;28,01;30,44;28,83;0,00;21,88;21,85;20,43;20,42;
29.10.2009;15:56:31,0;28,01;30,44;28,83;0,00;21,88;21,85;20,43;20,42;
29.10.2009;15:56:31,0;28,01;30,44;28,83;0,00;21,88;21,85;20,43;20,44;
29.10.2009;15:56:31,0;28,01;30,44;28,83;0,00;21,88;21,85;20,43;20,42;
29.10.2009;15:56:31,0;28,01;30,44;28,83;0,00;21,88;21,85;20,43;20,44;
29.10.2009;15:56:32,0;28,01;30,44;28,83;0,00;21,88;21,85;20,43;20,42;
29.10.2009;15:56:32,0;28,01;30,44;28,83;0,00;21,88;21,85;20,43;20,42;
29.10.2009;15:56:32,0;28,01;30,44;28,83;0,00;21,88;21,85;20,43;20,44;
29.10.2009;15:56:32,0;28,01;30,44;28,83;0,00;21,88;21,85;20,43;20,42;
29.10.2009;15:56:32,0;28,01;30,44;28,83;0,00;21,88;21,85;20,43;20,44;
29.10.2009;15:56:32,0;28,01;30,44;28,83;0,00;21,88;21,85;20,43;20,42;
29.10.2009;15:56:32,0;28,01;30,44;28,83;0,00;21,88;21,85;20,43;20,44;
29.10.2009;15:56:32,0;28,01;30,44;28,83;0,00;21,88;21,85;20,43;20,42;
29.10.2009;15:56:33,0;28,01;30,44;28,83;0,00;21,88;21,85;20,43;20,42;
29.10.2009;15:56:33,0;28,01;30,44;28,83;0,00;21,88;21,85;20,43;20,44;
29.10.2009;15:56:33,0;28,01;30,44;28,83;0,00;21,88;21,85;20,43;20,42;
29.10.2009;15:56:33,0;28,01;30,44;28,83;0,00;21,88;21,85;20,43;20,42;
29.10.2009;15:56:33,0;28,01;30,44;28,83;0,00;21,88;21,85;20,43;20,42;
29.10.2009;15:56:33,0;28,01;30,44;28,83;0,00;21,88;21,85;20,41;20,42;
29.10.2009;15:56:33,0;28,01;30,44;28,83;0,00;21,88;21,85;20,41;20,42;
29.10.2009;15:56:33,0;28,01;30,44;28,83;0,00;21,88;21,85;20,43;20,42;
29.10.2009;15:56:33,0;28,01;30,44;28,83;0,00;21,88;21,85;20,43;20,42;
29.10.2009;15:56:33,0;28,01;30,44;28,83;0,00;21,88;21,85;20,43;20,44;
29.10.2009;15:56:33,0;28,01;30,44;28,83;0,00;21,88;21,88;20,43;20,42;
29.10.2009;15:56:33,0;28,01;30,44;28,83;0,00;21,88;21,85;20,43;20,42;
29.10.2009;15:56:34,0;28,01;30,44;28,83;0,00;21,88;21,85;20,43;20,42;
29.10.2009;15:56:34,0;28,01;30,44;28,83;0,00;21,88;21,85;20,43;20,42;
29.10.2009;15:56:34,0;28,01;30,44;28,83;0,00;21,88;21,85;20,43;20,42;
29.10.2009;15:56:34,0;28,01;30,44;28,83;0,00;21,88;21,85;20,43;20,44;
29.10.2009;15:56:34,0;28,01;30,44;28,83;0,00;21,88;21,85;20,43;20,42;
29.10.2009;15:56:34,0;28,01;30,44;28,83;0,00;21,88;21,85;20,43;20,42;
29.10.2009;15:56:34,0;28,01;30,44;28,83;0,00;21,88;21,85;20,43;20,42;
29.10.2009;15:56:34,0;28,01;30,44;28,83;0,00;21,88;21,85;20,43;20,42;
29.10.2009;15:56:35,0;28,01;30,44;28,83;0,00;21,88;21,85;20,43;20,42;
29.10.2009;15:56:35,0;28,01;30,44;28,83;0,00;21,88;21,85;20,43;20,42;
29.10.2009;15:56:35,0;28,01;30,44;28,83;0,00;21,88;21,85;20,43;20,42;
29.10.2009;15:56:35,0;28,01;30,44;28,83;0,00;21,88;21,85;20,43;20,42;
29.10.2009;15:56:35,0;28,01;30,44;28,83;0,00;21,88;21,85;20,43;20,42;
29.10.2009;15:56:35,0;28,01;30,44;28,83;0,00;21,88;21,85;20,43;20,42;
29.10.2009;15:56:35,0;28,01;30,44;28,83;0,00;21,88;21,85;20,43;20,42;
29.10.2009;15:56:35,0;28,01;30,44;28,83;0,00;21,88;21,85;20,43;20,42;
29.10.2009;15:56:35,0;28,01;30,44;28,83;0,00;21,88;21,88;20,43;20,42;
29.10.2009;15:56:35,0;28,01;30,44;28,83;0,00;21,88;21,85;20,43;20,42;
29.10.2009;15:56:35,0;28,01;30,44;28,83;0,00;21,88;21,85;20,43;20,42;
29.10.2009;15:56:35,0;28,01;30,44;28,83;0,00;21,88;21,85;20,41;20,42;
29.10.2009;15:56:36,0;28,01;30,44;28,83;0,00;21,88;21,85;20,43;20,39;
29.10.2009;15:56:36,0;28,01;30,44;28,83;0,00;21,88;21,88;20,43;20,42;
29.10.2009;15:56:36,0;28,01;30,44;28,80;0,00;21,88;21,88;20,41;20,42;
29.10.2009;15:56:36,0;28,01;30,44;28,83;0,00;21,88;21,85;20,41;20,42;
29.10.2009;15:56:36,0;28,01;30,44;28,83;0,00;21,88;21,85;20,43;20,42;
29.10.2009;15:56:36,0;28,01;30,44;28,83;0,00;21,88;21,85;20,43;20,42;
29.10.2009;15:56:36,0;28,01;30,44;28,83;0,00;21,88;21,85;20,41;20,42;
29.10.2009;15:56:36,0;28,01;30,44;28,83;0,00;21,88;21,85;20,43;20,39;
29.10.2009;15:56:37,0;28,01;30,44;28,83;0,00;21,88;21,85;20,41;20,42;
29.10.2009;15:56:37,0;28,01;30,44;28,83;0,00;21,88;21,85;20,43;20,42;
29.10.2009;15:56:37,0;28,01;30,44;28,83;0,00;21,88;21,85;20,41;20,42;
29.10.2009;15:56:37,0;28,01;30,44;28,83;0,00;21,88;21,85;20,41;20,39;
29.10.2009;15:56:37,0;28,01;30,44;28,83;0,00;21,88;21,85;20,41;20,39;
29.10.2009;15:56:37,0;28,01;30,44;28,83;0,00;21,88;21,85;20,41;20,39;
29.10.2009;15:56:37,0;28,01;30,44;28,83;0,00;21,88;21,85;20,43;20,39;
29.10.2009;15:56:37,0;28,01;30,44;28,83;0,00;21,88;21,85;20,41;20,42;
29.10.2009;15:56:37,0;28,01;30,44;28,83;0,00;21,88;21,85;20,41;20,39;
29.10.2009;15:56:37,0;28,01;30,44;28,83;0,00;21,88;21,85;20,41;20,39;
29.10.2009;15:56:37,0;28,01;30,44;28,83;0,00;21,88;21,85;20,41;20,39;
29.10.2009;15:56:37,0;28,01;30,44;28,83;0,00;21,88;21,85;20,41;20,39;
29.10.2009;15:56:38,0;28,01;30,44;28,83;0,00;21,88;21,85;20,41;20,39;
29.10.2009;15:56:38,0;28,01;30,44;28,83;0,00;21,88;21,85;20,41;20,39;
29.10.2009;15:56:38,0;28,01;30,44;28,83;0,00;21,88;21,85;20,41;20,39;
29.10.2009;15:56:38,0;28,01;30,44;28,83;0,00;21,88;21,85;20,41;20,39;
29.10.2009;15:56:38,0;28,01;30,44;28,83;0,00;21,88;21,85;20,43;20,39;
29.10.2009;15:56:38,0;28,01;30,44;28,83;0,00;21,88;21,85;20,41;20,39;
29.10.2009;15:56:38,0;28,01;30,44;28,83;0,00;21,88;21,85;20,41;20,39;
29.10.2009;15:56:38,0;28,01;30,44;28,83;0,00;21,88;21,85;20,41;20,39;
29.10.2009;15:56:39,0;28,01;30,44;28,83;0,00;21,88;21,85;20,41;20,39;
29.10.2009;15:56:39,0;28,01;30,44;28,83;0,00;21,88;21,85;20,41;20,39;
29.10.2009;15:56:39,0;28,01;30,44;28,83;0,00;21,88;21,88;20,41;20,39;
29.10.2009;15:56:39,0;28,01;30,44;28,83;0,00;21,88;21,85;20,41;20,39;
29.10.2009;15:56:39,0;28,01;30,44;28,83;0,00;21,88;21,85;20,41;20,39;
29.10.2009;15:56:39,0;28,01;30,44;28,83;0,00;21,88;21,85;20,41;20,39;
29.10.2009;15:56:39,0;28,01;30,44;28,83;0,00;21,88;21,85;20,41;20,39;
29.10.2009;15:56:39,0;28,01;30,44;28,83;0,00;21,88;21,85;20,41;20,39;
29.10.2009;15:56:39,0;28,01;30,44;28,83;0,00;21,88;21,85;20,41;20,39;
29.10.2009;15:56:39,0;28,01;30,44;28,83;0,00;21,88;21,85;20,41;20,39;
29.10.2009;15:56:39,0;28,01;30,44;28,83;0,00;21,88;21,85;20,41;20,39;
29.10.2009;15:56:39,0;28,01;30,44;28,83;0,00;21,88;21,85;20,41;20,39;
29.10.2009;15:56:40,0;28,01;30,44;28,83;0,00;21,88;21,85;20,41;20,39;
29.10.2009;15:56:40,0;28,01;30,44;28,83;0,00;21,88;21,85;20,41;20,39;
29.10.2009;15:56:40,0;28,01;30,44;28,83;0,00;21,88;21,85;20,41;20,39;
29.10.2009;15:56:40,0;28,01;30,44;28,83;0,00;21,88;21,85;20,41;20,39;
29.10.2009;15:56:40,0;28,01;30,44;28,83;0,00;21,88;21,85;20,41;20,39;
29.10.2009;15:56:40,0;28,01;30,44;28,83;0,00;21,88;21,88;20,41;20,37;
29.10.2009;15:56:40,0;28,01;30,44;28,83;0,00;21,88;21,85;20,41;20,39;
29.10.2009;15:56:40,0;28,01;30,44;28,83;0,00;21,88;21,88;20,41;20,39;
29.10.2009;15:56:41,0;28,01;30,44;28,83;0,00;21,88;21,85;20,41;20,39;
29.10.2009;15:56:41,0;28,01;30,44;28,83;0,00;21,88;21,85;20,41;20,37;
29.10.2009;15:56:41,0;28,01;30,44;28,83;0,00;21,88;21,85;20,41;20,37;
29.10.2009;15:56:41,0;28,01;30,44;28,83;0,00;21,88;21,85;20,41;20,39;
29.10.2009;15:56:41,0;28,01;30,44;28,83;0,00;21,88;21,85;20,41;20,37;
29.10.2009;15:56:41,0;28,01;30,44;28,83;0,00;21,88;21,85;20,41;20,37;
29.10.2009;15:56:41,0;28,01;30,44;28,83;0,00;21,88;21,85;20,41;20,39;
29.10.2009;15:56:41,0;28,01;30,44;28,83;0,00;21,88;21,85;20,41;20,39;
29.10.2009;15:56:41,0;28,01;30,44;28,83;0,00;21,88;21,85;20,41;20,37;
29.10.2009;15:56:41,0;28,01;30,44;28,83;0,00;21,88;21,85;20,41;20,37;
29.10.2009;15:56:41,0;28,01;30,44;28,83;0,00;21,88;21,85;20,41;20,37;
29.10.2009;15:56:41,0;28,01;30,44;28,83;0,00;21,88;21,85;20,41;20,37;
29.10.2009;15:56:42,0;28,01;30,44;28,83;0,00;21,88;21,85;20,41;20,37;
29.10.2009;15:56:42,0;28,01;30,44;28,83;0,00;21,88;21,85;20,41;20,37;
29.10.2009;15:56:42,0;28,01;30,44;28,83;0,00;21,88;21,85;20,41;20,37;
29.10.2009;15:56:42,0;28,01;30,44;28,83;0,00;21,88;21,85;20,41;20,37;
29.10.2009;15:56:42,0;28,01;30,44;28,83;0,00;21,88;21,85;20,41;20,37;
29.10.2009;15:56:42,0;28,01;30,44;28,83;0,00;21,88;21,85;20,41;20,37;
29.10.2009;15:56:42,0;28,01;30,44;28,83;0,00;21,88;21,85;20,41;20,37;
29.10.2009;15:56:42,0;28,01;30,44;28,83;0,00;21,88;21,85;20,41;20,37;
29.10.2009;15:56:43,0;28,01;30,44;28,83;0,00;21,88;21,85;20,41;20,37;
29.10.2009;15:56:43,0;28,01;30,44;28,83;0,00;21,88;21,85;20,41;20,37;
29.10.2009;15:56:43,0;28,01;30,44;28,83;0,00;21,88;21,85;20,41;20,37;
29.10.2009;15:56:43,0;28,01;30,44;28,83;0,00;21,88;21,85;20,41;20,37;
29.10.2009;15:56:43,0;28,01;30,44;28,83;0,00;21,88;21,85;20,41;20,37;
29.10.2009;15:56:43,0;28,01;30,44;28,83;0,00;21,88;21,85;20,41;20,37;
29.10.2009;15:56:43,0;28,01;30,44;28,83;0,00;21,88;21,88;20,41;20,37;
29.10.2009;15:56:43,0;28,01;30,44;28,83;0,00;21,88;21,85;20,41;20,37;
29.10.2009;15:56:43,0;28,01;30,44;28,83;0,00;21,88;21,85;20,41;20,37;
29.10.2009;15:56:43,0;28,01;30,44;28,83;0,00;21,88;21,85;20,41;20,37;
29.10.2009;15:56:43,0;28,01;30,44;28,83;0,00;21,88;21,85;20,41;20,35;
29.10.2009;15:56:43,0;28,01;30,44;28,83;0,00;21,88;21,85;20,38;20,37;
29.10.2009;15:56:44,0;28,01;30,44;28,83;0,00;21,88;21,85;20,41;20,37;
29.10.2009;15:56:44,0;28,01;30,44;28,83;0,00;21,88;21,85;20,38;20,37;
29.10.2009;15:56:44,0;28,01;30,44;28,83;0,00;21,88;21,85;20,38;20,37;
29.10.2009;15:56:44,0;28,01;30,44;28,83;0,00;21,88;21,85;20,41;20,35;
29.10.2009;15:56:44,0;28,01;30,44;28,83;0,00;21,88;21,85;20,41;20,35;
29.10.2009;15:56:44,0;28,01;30,44;28,83;0,00;21,88;21,85;20,38;20,37;
29.10.2009;15:56:44,0;28,01;30,44;28,83;0,00;21,88;21,85;20,38;20,35;
29.10.2009;15:56:44,0;28,01;30,44;28,83;0,00;21,88;21,85;20,41;20,35;
29.10.2009;15:56:45,0;28,01;30,44;28,83;0,00;21,88;21,85;20,41;20,37;
29.10.2009;15:56:45,0;28,01;30,44;28,83;0,00;21,88;21,85;20,38;20,35;
29.10.2009;15:56:45,0;28,01;30,44;28,83;0,00;21,88;21,85;20,38;20,35;
29.10.2009;15:56:45,0;28,01;30,44;28,83;0,00;21,88;21,85;20,38;20,35;
29.10.2009;15:56:45,0;28,01;30,44;28,83;0,00;21,88;21,85;20,38;20,35;
29.10.2009;15:56:45,0;28,01;30,44;28,83;0,00;21,88;21,85;20,38;20,35;
29.10.2009;15:56:45,0;28,01;30,44;28,83;0,00;21,88;21,85;20,38;20,35;
29.10.2009;15:56:45,0;28,01;30,44;28,83;0,00;21,88;21,85;20,38;20,35;
29.10.2009;15:56:45,0;28,01;30,44;28,83;0,00;21,88;21,85;20,38;20,35;
29.10.2009;15:56:45,0;28,01;30,44;28,83;0,00;21,88;21,85;20,41;20,35;
29.10.2009;15:56:45,0;28,01;30,44;28,83;0,00;21,88;21,85;20,38;20,35;
29.10.2009;15:56:45,0;28,01;30,44;28,83;0,00;21,88;21,85;20,38;20,35;
29.10.2009;15:56:46,0;28,01;30,44;28,83;0,00;21,88;21,85;20,41;20,35;
29.10.2009;15:56:46,0;28,01;30,44;28,83;0,00;21,88;21,85;20,38;20,35;
29.10.2009;15:56:46,0;28,01;30,44;28,83;0,00;21,88;21,85;20,38;20,35;
29.10.2009;15:56:46,0;28,01;30,44;28,83;0,00;21,88;21,85;20,41;20,35;
29.10.2009;15:56:46,0;28,01;30,44;28,83;0,00;21,88;21,85;20,38;20,35;
29.10.2009;15:56:46,0;28,01;30,44;28,83;0,00;21,88;21,85;20,38;20,35;
29.10.2009;15:56:46,0;28,01;30,44;28,83;0,00;21,88;21,88;20,38;20,35;
29.10.2009;15:56:46,0;28,01;30,44;28,83;0,00;21,88;21,85;20,38;20,35;
29.10.2009;15:56:47,0;28,01;30,44;28,83;0,00;21,88;21,85;20,38;20,35;
29.10.2009;15:56:47,0;28,01;30,44;28,83;0,00;21,88;21,85;20,38;20,35;
29.10.2009;15:56:47,0;28,01;30,44;28,83;0,00;21,88;21,85;20,38;20,35;
29.10.2009;15:56:47,0;28,01;30,44;28,83;0,00;21,88;21,85;20,38;20,35;
29.10.2009;15:56:47,0;28,01;30,44;28,83;0,00;21,88;21,85;20,38;20,35;
29.10.2009;15:56:47,0;28,01;30,44;28,83;0,00;21,88;21,85;20,38;20,35;
29.10.2009;15:56:47,0;28,01;30,44;28,83;0,00;21,88;21,85;20,38;20,35;
29.10.2009;15:56:47,0;28,01;30,44;28,83;0,00;21,88;21,85;20,38;20,35;
29.10.2009;15:56:47,0;28,01;30,44;28,83;0,00;21,88;21,85;20,41;20,35;
29.10.2009;15:56:47,0;28,01;30,44;28,83;0,00;21,88;21,85;20,38;20,35;
29.10.2009;15:56:47,0;28,01;30,44;28,83;0,00;21,88;21,85;20,38;20,35;
29.10.2009;15:56:47,0;28,01;30,44;28,83;0,00;21,88;21,85;20,38;20,35;
29.10.2009;15:56:48,0;28,01;30,44;28,83;0,00;21,88;21,85;20,38;20,35;
29.10.2009;15:56:48,0;28,01;30,44;28,83;0,00;21,88;21,85;20,38;20,35;
29.10.2009;15:56:48,0;28,01;30,44;28,83;0,00;21,88;21,85;20,38;20,35;
29.10.2009;15:56:48,0;28,01;30,44;28,83;0,00;21,88;21,85;20,38;20,35;
29.10.2009;15:56:48,0;28,01;30,44;28,83;0,00;21,88;21,85;20,38;20,35;
29.10.2009;15:56:48,0;28,01;30,44;28,83;0,00;21,88;21,85;20,38;20,35;
29.10.2009;15:56:48,0;28,01;30,44;28,83;0,00;21,88;21,85;20,38;20,35;
29.10.2009;15:56:48,0;28,01;30,44;28,83;0,00;21,88;21,85;20,38;20,35;
29.10.2009;15:56:49,0;28,01;30,44;28,83;0,00;21,88;21,85;20,38;20,35;
29.10.2009;15:56:49,0;28,01;30,44;28,83;0,00;21,88;21,85;20,38;20,35;
29.10.2009;15:56:49,0;28,01;30,44;28,83;0,00;21,88;21,85;20,38;20,32;
29.10.2009;15:56:49,0;28,01;30,44;28,83;0,00;21,88;21,85;20,38;20,35;
29.10.2009;15:56:49,0;28,01;30,44;28,83;0,00;21,88;21,85;20,38;20,32;
29.10.2009;15:56:49,0;28,01;30,44;28,83;0,00;21,88;21,85;20,38;20,32;
29.10.2009;15:56:49,0;28,01;30,44;28,83;0,00;21,88;21,85;20,38;20,32;
29.10.2009;15:56:49,0;28,01;30,44;28,83;0,00;21,88;21,85;20,38;20,32;
29.10.2009;15:56:49,0;28,01;30,44;28,83;0,00;21,88;21,85;20,38;20,32;
29.10.2009;15:56:49,0;28,01;30,44;28,83;0,00;21,88;21,85;20,38;20,32;
29.10.2009;15:56:49,0;28,01;30,44;28,83;0,00;21,88;21,85;20,38;20,32;
29.10.2009;15:56:49,0;28,01;30,44;28,83;0,00;21,88;21,85;20,38;20,32;
29.10.2009;15:56:50,0;28,01;30,44;28,83;0,00;21,88;21,85;20,38;20,32;
29.10.2009;15:56:50,0;28,01;30,44;28,83;0,00;21,88;21,85;20,38;20,32;
29.10.2009;15:56:50,0;28,01;30,44;28,83;0,00;21,88;21,85;20,38;20,32;
29.10.2009;15:56:50,0;28,01;30,44;28,83;0,00;21,88;21,85;20,38;20,32;
29.10.2009;15:56:50,0;28,01;30,44;28,83;0,00;21,88;21,85;20,38;20,32;
29.10.2009;15:56:50,0;28,01;30,44;28,83;0,00;21,88;21,85;20,38;20,32;
29.10.2009;15:56:50,0;28,01;30,44;28,83;0,00;21,88;21,85;20,38;20,32;
29.10.2009;15:56:50,0;28,01;30,44;28,83;0,00;21,88;21,85;20,38;20,32;
29.10.2009;15:56:51,0;28,01;30,44;28,83;0,00;21,88;21,85;20,38;20,32;
29.10.2009;15:56:51,0;28,01;30,44;28,83;0,00;21,88;21,85;20,38;20,32;
29.10.2009;15:56:51,0;28,01;30,44;28,83;0,00;21,88;21,85;20,38;20,32;
29.10.2009;15:56:51,0;28,01;30,44;28,83;0,00;21,88;21,85;20,38;20,32;
29.10.2009;15:56:51,0;28,01;30,44;28,83;0,00;21,88;21,85;20,38;20,32;
29.10.2009;15:56:51,0;28,01;30,44;28,83;0,00;21,88;21,85;20,38;20,32;
29.10.2009;15:56:51,0;28,01;30,44;28,83;0,00;21,88;21,85;20,38;20,32;
29.10.2009;15:56:51,0;28,01;30,44;28,83;0,00;21,88;21,85;20,38;20,32;
29.10.2009;15:56:51,0;28,01;30,44;28,83;0,00;21,88;21,85;20,38;20,32;
29.10.2009;15:56:51,0;28,01;30,44;28,83;0,00;21,88;21,85;20,38;20,32;
29.10.2009;15:56:51,0;28,01;30,44;28,83;0,00;21,88;21,85;20,38;20,32;
29.10.2009;15:56:51,0;28,01;30,44;28,83;0,00;21,88;21,85;20,38;20,32;
29.10.2009;15:56:52,0;28,01;30,44;28,83;0,00;21,88;21,88;20,38;20,32;
29.10.2009;15:56:52,0;28,01;30,44;28,83;0,00;21,88;21,85;20,38;20,32;
29.10.2009;15:56:52,0;28,01;30,44;28,83;0,00;21,88;21,85;20,38;20,32;
29.10.2009;15:56:52,0;28,01;30,44;28,83;0,00;21,88;21,85;20,38;20,32;
29.10.2009;15:56:52,0;28,01;30,44;28,83;0,00;21,88;21,85;20,38;20,32;
29.10.2009;15:56:52,0;28,01;30,44;28,83;0,00;21,88;21,85;20,38;20,32;
29.10.2009;15:56:52,0;28,01;30,44;28,83;0,00;21,88;21,85;20,38;20,32;
29.10.2009;15:56:52,0;28,01;30,44;28,83;0,00;21,88;21,85;20,38;20,32;
29.10.2009;15:56:53,0;28,01;30,44;28,83;0,00;21,88;21,85;20,38;20,32;
29.10.2009;15:56:53,0;28,01;30,44;28,83;0,00;21,88;21,88;20,38;20,32;
29.10.2009;15:56:53,0;28,01;30,44;28,83;0,00;21,88;21,85;20,38;20,32;
29.10.2009;15:56:53,0;28,01;30,44;28,83;0,00;21,88;21,85;20,38;20,32;
29.10.2009;15:56:53,0;28,01;30,44;28,83;0,00;21,88;21,85;20,38;20,32;
29.10.2009;15:56:53,0;28,01;30,44;28,83;0,00;21,88;21,85;20,38;20,32;
29.10.2009;15:56:53,0;28,01;30,44;28,83;0,00;21,88;21,85;20,36;20,35;
29.10.2009;15:56:53,0;28,01;30,44;28,83;0,00;21,88;21,88;20,38;20,35;
29.10.2009;15:56:53,0;28,01;30,44;28,83;0,00;21,88;21,85;20,38;20,32;
29.10.2009;15:56:53,0;28,01;30,44;28,83;0,00;21,88;21,85;20,38;20,35;
29.10.2009;15:56:53,0;28,01;30,44;28,83;0,00;21,88;21,85;20,38;20,35;
29.10.2009;15:56:53,0;28,01;30,44;28,83;0,00;21,88;21,85;20,38;20,35;
29.10.2009;15:56:54,0;28,01;30,44;28,83;0,00;21,88;21,85;20,38;20,35;
29.10.2009;15:56:54,0;28,01;30,44;28,83;0,00;21,88;21,85;20,38;20,35;
29.10.2009;15:56:54,0;28,01;30,44;28,83;0,00;21,88;21,85;20,38;20,35;
29.10.2009;15:56:54,0;28,01;30,44;28,83;0,00;21,88;21,85;20,38;20,35;
29.10.2009;15:56:54,0;28,01;30,44;28,83;0,00;21,88;21,85;20,36;20,35;
29.10.2009;15:56:54,0;28,01;30,44;28,83;0,00;21,88;21,85;20,38;20,35;
29.10.2009;15:56:54,0;28,01;30,44;28,83;0,00;21,88;21,85;20,38;20,35;
29.10.2009;15:56:54,0;28,01;30,44;28,83;0,00;21,88;21,85;20,38;20,35;
29.10.2009;15:56:55,0;28,01;30,44;28,83;0,00;21,88;21,85;20,38;20,37;
29.10.2009;15:56:55,0;28,01;30,44;28,83;0,00;21,88;21,85;20,38;20,37;
29.10.2009;15:56:55,0;28,01;30,44;28,83;0,00;21,88;21,85;20,38;20,35;
29.10.2009;15:56:55,0;28,01;30,44;28,83;0,00;21,88;21,85;20,38;20,37;
29.10.2009;15:56:55,0;28,01;30,44;28,83;0,00;21,88;21,85;20,38;20,37;
29.10.2009;15:56:55,0;28,01;30,44;28,83;0,00;21,88;21,85;20,38;20,37;
29.10.2009;15:56:55,0;28,01;30,44;28,83;0,00;21,88;21,85;20,38;20,37;
29.10.2009;15:56:55,0;28,01;30,44;28,83;0,00;21,88;21,85;20,38;20,37;
29.10.2009;15:56:55,0;28,01;30,44;28,83;0,00;21,88;21,85;20,38;20,37;
29.10.2009;15:56:55,0;28,01;30,44;28,83;0,00;21,88;21,85;20,38;20,37;
29.10.2009;15:56:55,0;28,01;30,44;28,83;0,00;21,88;21,85;20,38;20,37;
29.10.2009;15:56:55,0;28,01;30,44;28,83;0,00;21,88;21,85;20,38;20,37;
29.10.2009;15:56:56,0;28,01;30,44;28,83;0,00;21,88;21,85;20,38;20,37;
29.10.2009;15:56:56,0;28,01;30,44;28,83;0,00;21,88;21,85;20,38;20,37;
29.10.2009;15:56:56,0;28,01;30,44;28,83;0,00;21,88;21,85;20,38;20,37;
29.10.2009;15:56:56,0;28,01;30,44;28,83;0,00;21,88;21,88;20,38;20,39;
29.10.2009;15:56:56,0;28,01;30,44;28,83;0,00;21,88;21,85;20,38;20,39;
29.10.2009;15:56:56,0;28,01;30,44;28,83;0,00;21,88;21,85;20,38;20,37;
29.10.2009;15:56:56,0;28,01;30,44;28,83;0,00;21,88;21,85;20,38;20,39;
29.10.2009;15:56:56,0;28,01;30,44;28,83;0,00;21,88;21,85;20,38;20,39;
29.10.2009;15:56:57,0;28,01;30,44;28,83;0,00;21,88;21,85;20,38;20,39;
29.10.2009;15:56:57,0;28,01;30,44;28,83;0,00;21,88;21,85;20,38;20,39;
29.10.2009;15:56:57,0;28,01;30,44;28,83;0,00;21,88;21,85;20,38;20,39;
29.10.2009;15:56:57,0;28,01;30,44;28,83;0,00;21,88;21,85;20,38;20,39;
29.10.2009;15:56:57,0;28,01;30,44;28,83;0,00;21,88;21,85;20,38;20,39;
29.10.2009;15:56:57,0;28,01;30,44;28,83;0,00;21,88;21,85;20,38;20,39;
29.10.2009;15:56:57,0;28,01;30,44;28,83;0,00;21,88;21,85;20,38;20,39;
29.10.2009;15:56:57,0;28,01;30,44;28,83;0,00;21,88;21,85;20,38;20,39;
29.10.2009;15:56:57,0;28,01;30,44;28,83;0,00;21,88;21,85;20,38;20,39;
29.10.2009;15:56:57,0;28,01;30,44;28,83;0,00;21,88;21,85;20,38;20,39;
29.10.2009;15:56:57,0;28,01;30,44;28,83;0,00;21,88;21,85;20,38;20,39;
29.10.2009;15:56:57,0;28,01;30,44;28,83;0,00;21,88;21,85;20,38;20,39;
29.10.2009;15:56:58,0;28,01;30,44;28,83;0,00;21,88;21,88;20,38;20,39;
29.10.2009;15:56:58,0;27,70;30,08;28,50;0,00;21,88;21,85;20,41;20,39;
29.10.2009;15:56:58,0;28,01;30,44;28,83;0,00;21,88;21,85;20,38;20,39;
29.10.2009;15:56:58,0;28,01;30,44;28,83;0,00;21,88;21,85;20,38;20,39;
29.10.2009;15:56:58,0;28,01;30,44;28,83;0,00;21,88;21,85;20,41;20,39;
29.10.2009;15:56:58,0;28,01;30,44;28,83;0,00;21,88;21,85;20,38;20,39;
29.10.2009;15:56:58,0;28,01;30,44;28,83;0,00;21,88;21,88;20,41;20,39;
29.10.2009;15:56:58,0;27,98;30,44;28,83;0,00;21,88;21,85;20,38;20,39;
29.10.2009;15:56:59,0;28,01;30,44;28,83;0,00;21,88;21,85;20,41;20,39;
29.10.2009;15:56:59,0;28,01;30,44;28,83;0,00;21,88;21,85;20,38;20,39;
29.10.2009;15:56:59,0;28,01;30,44;28,83;0,00;21,88;21,85;20,38;20,39;
29.10.2009;15:56:59,0;27,51;29,86;28,30;0,00;21,88;21,85;20,38;20,39;
29.10.2009;15:56:59,0;28,01;30,44;28,83;0,00;21,88;21,85;20,41;20,39;
29.10.2009;15:56:59,0;28,01;30,44;28,83;0,00;21,88;21,85;20,38;20,39;
29.10.2009;15:56:59,0;28,01;30,44;28,83;0,00;21,88;21,85;20,41;20,39;
29.10.2009;15:56:59,0;28,01;30,44;28,83;0,00;21,88;21,85;20,38;20,39;
29.10.2009;15:56:59,0;28,01;30,44;28,83;0,00;21,88;21,85;20,41;20,39;
29.10.2009;15:56:59,0;28,01;30,44;28,83;0,00;21,88;21,85;20,41;20,39;
29.10.2009;15:56:59,0;28,01;30,44;28,83;0,00;21,88;21,85;20,41;20,39;
29.10.2009;15:56:59,0;28,01;30,44;28,83;0,00;21,88;21,85;20,38;20,39;
29.10.2009;15:57:00,0;28,01;30,44;28,83;0,00;21,88;21,85;20,41;20,39;
29.10.2009;15:57:00,0;28,01;30,44;28,83;0,00;21,88;21,85;20,41;20,39;
29.10.2009;15:57:00,0;27,67;30,04;28,50;0,00;21,88;21,85;20,41;20,39;
29.10.2009;15:57:00,0;28,01;30,44;28,83;0,00;21,88;21,85;20,41;20,39;
29.10.2009;15:57:00,0;28,01;30,44;28,83;0,00;21,88;21,85;20,41;20,39;
29.10.2009;15:57:00,0;28,01;30,44;28,83;0,00;21,88;21,85;20,38;20,39;
29.10.2009;15:57:00,0;28,01;30,44;28,83;0,00;21,88;21,85;20,41;20,39;
29.10.2009;15:57:00,0;28,01;30,44;28,83;0,00;21,88;21,85;20,38;20,39;
29.10.2009;15:57:01,0;28,01;30,44;28,83;0,00;21,88;21,85;20,41;20,39;
29.10.2009;15:57:01,0;28,01;30,44;28,83;0,00;21,88;21,85;20,41;20,39;
29.10.2009;15:57:01,0;28,01;30,44;28,83;0,00;21,88;21,85;20,41;20,39;
29.10.2009;15:57:01,0;27,60;29,97;28,40;0,00;21,88;21,85;20,41;20,42;
29.10.2009;15:57:01,0;28,01;30,44;28,83;0,00;21,88;21,85;20,41;20,39;
29.10.2009;15:57:01,0;28,01;30,44;28,83;0,00;21,88;21,85;20,41;20,39;
29.10.2009;15:57:01,0;28,01;30,44;28,83;0,00;21,88;21,85;20,41;20,39;
29.10.2009;15:57:01,0;28,01;30,44;28,83;0,00;21,88;21,85;20,41;20,39;
29.10.2009;15:57:01,0;28,01;30,44;28,83;0,00;21,88;21,85;20,41;20,42;
29.10.2009;15:57:01,0;28,01;30,44;28,83;0,00;21,88;21,85;20,41;20,39;
29.10.2009;15:57:01,0;28,01;30,44;28,83;0,00;21,88;21,85;20,41;20,39;
29.10.2009;15:57:01,0;28,01;30,44;28,83;0,00;21,88;21,85;20,41;20,39;
29.10.2009;15:57:02,0;28,01;30,44;28,83;0,00;21,88;21,85;20,41;20,42;
29.10.2009;15:57:02,0;27,76;30,15;28,60;0,00;21,88;21,85;20,41;20,42;
29.10.2009;15:57:02,0;28,01;30,44;28,83;0,00;21,88;21,85;20,41;20,42;
29.10.2009;15:57:02,0;28,01;30,44;28,83;0,00;21,88;21,85;20,41;20,42;
29.10.2009;15:57:02,0;28,01;30,44;28,83;0,00;21,88;21,85;20,41;20,42;
29.10.2009;15:57:02,0;28,01;30,44;28,83;0,00;21,88;21,85;20,41;20,42;
29.10.2009;15:57:02,0;28,01;30,44;28,83;0,00;21,88;21,85;20,41;20,42;
29.10.2009;15:57:02,0;28,01;30,44;28,83;0,00;21,88;21,85;20,41;20,42;
29.10.2009;15:57:03,0;28,01;30,44;28,83;0,00;21,88;21,85;20,41;20,42;
29.10.2009;15:57:03,0;28,01;30,44;28,83;0,00;21,88;21,85;20,41;20,42;
29.10.2009;15:57:03,0;28,01;30,44;28,83;0,00;21,88;21,85;20,41;20,42;
29.10.2009;15:57:03,0;28,01;30,44;28,83;0,00;21,88;21,85;20,41;20,42;
29.10.2009;15:57:03,0;28,01;30,44;28,83;0,00;21,88;21,85;20,41;20,42;
29.10.2009;15:57:03,0;28,01;30,44;28,83;0,00;21,88;21,85;20,41;20,42;
29.10.2009;15:57:03,0;28,01;30,44;28,83;0,00;21,88;21,85;20,41;20,42;
29.10.2009;15:57:03,0;28,01;30,44;28,83;0,00;21,88;21,85;20,41;20,42;
29.10.2009;15:57:03,0;28,01;30,44;28,83;0,00;21,88;21,85;20,41;20,42;
29.10.2009;15:57:03,0;28,01;30,44;28,83;0,00;21,88;21,85;20,41;20,42;
29.10.2009;15:57:03,0;28,01;30,44;28,83;0,00;21,88;21,85;20,41;20,42;
29.10.2009;15:57:03,0;28,01;30,44;28,83;0,00;21,88;21,85;20,41;20,42;
29.10.2009;15:57:04,0;28,01;30,44;28,83;0,00;21,88;21,85;20,41;20,42;
29.10.2009;15:57:04,0;28,01;30,44;28,83;0,00;21,88;21,85;20,41;20,42;
29.10.2009;15:57:04,0;28,01;30,44;28,83;0,00;21,88;21,88;20,41;20,42;
29.10.2009;15:57:04,0;28,01;30,44;28,83;0,00;21,88;21,85;20,41;20,42;
29.10.2009;15:57:04,0;28,01;30,44;28,83;0,00;21,88;21,85;20,41;20,42;
29.10.2009;15:57:04,0;28,01;30,44;28,83;0,00;21,88;21,85;20,41;20,42;
29.10.2009;15:57:04,0;28,01;30,44;28,83;0,00;21,88;21,85;20,41;20,42;
29.10.2009;15:57:04,0;28,01;30,44;28,83;0,00;21,88;21,85;20,41;20,42;
29.10.2009;15:57:05,0;28,01;30,44;28,83;0,00;21,88;21,85;20,41;20,42;
29.10.2009;15:57:05,0;28,01;30,44;28,83;0,00;21,88;21,85;20,41;20,42;
29.10.2009;15:57:05,0;28,01;30,44;28,83;0,00;21,88;21,85;20,41;20,42;
29.10.2009;15:57:05,0;28,01;30,44;28,83;0,00;21,88;21,85;20,41;20,42;
29.10.2009;15:57:05,0;28,01;30,44;28,83;0,00;21,88;21,85;20,41;20,42;
29.10.2009;15:57:05,0;28,01;30,44;28,83;0,00;21,88;21,85;20,41;20,42;
29.10.2009;15:57:05,0;28,01;30,44;28,83;0,00;21,88;21,88;20,41;20,42;
29.10.2009;15:57:05,0;28,01;30,44;28,83;0,00;21,88;21,85;20,41;20,42;
29.10.2009;15:57:05,0;28,01;30,44;28,83;0,00;21,88;21,85;20,41;20,42;
29.10.2009;15:57:05,0;28,01;30,44;28,83;0,00;21,88;21,85;20,41;20,42;
29.10.2009;15:57:05,0;28,01;30,44;28,83;0,00;21,88;21,85;20,41;20,42;
29.10.2009;15:57:05,0;28,01;30,44;28,83;0,00;21,88;21,85;20,41;20,42;
29.10.2009;15:57:06,0;28,01;30,44;28,83;0,00;21,88;21,85;20,41;20,42;
29.10.2009;15:57:06,0;28,01;30,44;28,83;0,00;21,88;21,85;20,41;20,42;
29.10.2009;15:57:06,0;28,01;30,44;28,83;0,00;21,88;21,85;20,41;20,42;
29.10.2009;15:57:06,0;28,01;30,44;28,83;0,00;21,88;21,85;20,41;20,42;
29.10.2009;15:57:06,0;28,01;30,44;28,83;0,00;21,88;21,85;20,41;20,42;
29.10.2009;15:57:06,0;28,01;30,44;28,83;0,00;21,88;21,85;20,41;20,42;
29.10.2009;15:57:06,0;28,01;30,44;28,83;0,00;21,88;21,85;20,41;20,42;
29.10.2009;15:57:06,0;28,01;30,44;28,83;0,00;21,88;21,85;20,41;20,42;
29.10.2009;15:57:07,0;28,01;30,44;28,83;0,00;21,88;21,85;20,41;20,42;
29.10.2009;15:57:07,0;28,01;30,44;28,83;0,00;21,88;21,85;20,41;20,42;
29.10.2009;15:57:07,0;28,01;30,44;28,83;0,00;21,88;21,85;20,41;20,42;
29.10.2009;15:57:07,0;28,01;30,44;28,83;0,00;21,88;21,85;20,41;20,42;
29.10.2009;15:57:07,0;28,01;30,44;28,83;0,00;21,88;21,85;20,41;20,42;
29.10.2009;15:57:07,0;28,01;30,44;28,83;0,00;21,88;21,85;20,41;20,42;
29.10.2009;15:57:07,0;28,01;30,44;28,83;0,00;21,88;21,85;20,41;20,44;
29.10.2009;15:57:07,0;28,01;30,44;28,83;0,00;21,88;21,85;20,41;20,42;
29.10.2009;15:57:07,0;28,01;30,44;28,83;0,00;21,88;21,85;20,41;20,42;
29.10.2009;15:57:07,0;28,01;30,44;28,83;0,00;21,88;21,85;20,41;20,42;
29.10.2009;15:57:07,0;28,01;30,44;28,83;0,00;21,88;21,85;20,41;20,42;
29.10.2009;15:57:07,0;28,01;30,44;28,83;0,00;21,88;21,85;20,41;20,42;
29.10.2009;15:57:08,0;28,01;30,44;28,83;0,00;21,88;21,85;20,41;20,44;
29.10.2009;15:57:08,0;28,01;30,44;28,83;0,00;21,88;21,85;20,41;20,42;
29.10.2009;15:57:08,0;28,01;30,44;28,83;0,00;21,88;21,85;20,43;20,42;
29.10.2009;15:57:08,0;28,01;30,44;28,83;0,00;21,88;21,85;20,43;20,42;
29.10.2009;15:57:08,0;28,01;30,44;28,83;0,00;21,88;21,85;20,43;20,42;
29.10.2009;15:57:08,0;28,01;30,44;28,83;0,00;21,88;21,85;20,43;20,42;
29.10.2009;15:57:08,0;28,01;30,44;28,83;0,00;21,88;21,85;20,41;20,42;
29.10.2009;15:57:08,0;28,01;30,44;28,83;0,00;21,88;21,85;20,41;20,42;
29.10.2009;15:57:09,0;28,01;30,44;28,83;0,00;21,88;21,85;20,43;20,42;
29.10.2009;15:57:09,0;28,01;30,44;28,83;0,00;21,88;21,88;20,43;20,42;
29.10.2009;15:57:09,0;28,01;30,44;28,83;0,00;21,88;21,85;20,41;20,44;
29.10.2009;15:57:09,0;28,01;30,44;28,83;0,00;21,88;21,85;20,41;20,42;
29.10.2009;15:57:09,0;28,01;30,44;28,83;0,00;21,88;21,85;20,43;20,44;
29.10.2009;15:57:09,0;28,01;30,44;28,83;0,00;21,88;21,85;20,41;20,42;
29.10.2009;15:57:09,0;28,01;30,44;28,83;0,00;21,88;21,85;20,41;20,42;
29.10.2009;15:57:09,0;28,01;30,44;28,83;0,00;21,88;21,85;20,43;20,42;
29.10.2009;15:57:09,0;28,01;30,44;28,83;0,00;21,88;21,85;20,41;20,42;
29.10.2009;15:57:09,0;28,01;30,44;28,83;0,00;21,88;21,85;20,43;20,42;
29.10.2009;15:57:09,0;28,01;30,44;28,83;0,00;21,88;21,85;20,43;20,42;
29.10.2009;15:57:09,0;28,01;30,44;28,83;0,00;21,88;21,85;20,41;20,42;
29.10.2009;15:57:10,0;28,01;30,44;28,83;0,00;21,88;21,85;20,43;20,42;
29.10.2009;15:57:10,0;28,01;30,44;28,83;0,00;21,88;21,85;20,43;20,44;
29.10.2009;15:57:10,0;28,01;30,44;28,83;0,00;21,88;21,85;20,43;20,42;
29.10.2009;15:57:10,0;28,01;30,44;28,83;0,00;21,88;21,85;20,41;20,42;
29.10.2009;15:57:10,0;28,01;30,44;28,83;0,00;21,88;21,85;20,43;20,44;
29.10.2009;15:57:10,0;28,01;30,44;28,83;0,00;21,88;21,85;20,41;20,42;
29.10.2009;15:57:10,0;28,01;30,44;28,83;0,00;21,88;21,88;20,41;20,42;
29.10.2009;15:57:10,0;28,01;30,44;28,83;0,00;21,88;21,85;20,43;20,42;
29.10.2009;15:57:11,0;28,01;30,44;28,83;0,00;21,88;21,85;20,43;20,42;
29.10.2009;15:57:11,0;28,01;30,44;28,83;0,00;21,88;21,85;20,41;20,42;
29.10.2009;15:57:11,0;28,01;30,44;28,83;0,00;21,88;21,85;20,41;20,44;
29.10.2009;15:57:11,0;28,01;30,44;28,83;0,00;21,88;21,85;20,43;20,42;
29.10.2009;15:57:11,0;28,01;30,44;28,83;0,00;21,88;21,85;20,41;20,42;
29.10.2009;15:57:11,0;28,01;30,44;28,83;0,00;21,88;21,85;20,41;20,42;
29.10.2009;15:57:11,0;28,01;30,44;28,83;0,00;21,88;21,85;20,43;20,42;
29.10.2009;15:57:11,0;28,01;30,44;28,83;0,00;21,88;21,88;20,43;20,42;
29.10.2009;15:57:11,0;28,01;30,44;28,83;0,00;21,88;21,85;20,43;20,42;
29.10.2009;15:57:11,0;28,01;30,44;28,83;0,00;21,88;21,85;20,41;20,42;
29.10.2009;15:57:11,0;28,01;30,44;28,83;0,00;21,88;21,85;20,43;20,42;
29.10.2009;15:57:11,0;28,01;30,44;28,83;0,00;21,91;21,85;20,41;20,42;
29.10.2009;15:57:12,0;28,01;30,44;28,83;0,00;21,88;21,85;20,41;20,42;
29.10.2009;15:57:12,0;28,01;30,44;28,83;0,00;21,88;21,85;20,43;20,42;
29.10.2009;15:57:12,0;28,01;30,44;28,83;0,00;21,88;21,85;20,43;20,44;
29.10.2009;15:57:12,0;28,01;30,44;28,83;0,00;21,88;21,85;20,41;20,42;
29.10.2009;15:57:12,0;28,01;30,44;28,83;0,00;21,88;21,85;20,43;20,42;
29.10.2009;15:57:12,0;28,01;30,44;28,83;0,00;21,88;21,85;20,43;20,42;
29.10.2009;15:57:12,0;28,01;30,44;28,83;0,00;21,88;21,85;20,41;20,42;
29.10.2009;15:57:12,0;28,01;30,44;28,83;0,00;21,88;21,85;20,43;20,42;
29.10.2009;15:57:13,0;28,01;30,44;28,83;0,00;21,88;21,85;20,41;20,42;
29.10.2009;15:57:13,0;28,01;30,44;28,83;0,00;21,88;21,85;20,43;20,42;
29.10.2009;15:57:13,0;28,01;30,44;28,83;0,00;21,88;21,85;20,43;20,42;
29.10.2009;15:57:13,0;28,01;30,44;28,83;0,00;21,88;21,85;20,41;20,42;
29.10.2009;15:57:13,0;28,01;30,44;28,83;0,00;21,88;21,85;20,41;20,42;
29.10.2009;15:57:13,0;28,01;30,44;28,83;0,00;21,88;21,85;20,43;20,42;
29.10.2009;15:57:13,0;28,01;30,44;28,83;0,00;21,88;21,85;20,43;20,42;
29.10.2009;15:57:13,0;28,01;30,44;28,83;0,00;21,88;21,85;20,43;20,44;
29.10.2009;15:57:13,0;28,01;30,44;28,83;0,00;21,88;21,85;20,43;20,42;
29.10.2009;15:57:13,0;28,01;30,44;28,83;0,00;21,88;21,85;20,43;20,42;
29.10.2009;15:57:13,0;28,01;30,44;28,83;0,00;21,88;21,85;20,41;20,42;
29.10.2009;15:57:13,0;28,01;30,44;28,83;0,00;21,88;21,85;20,41;20,42;
29.10.2009;15:57:14,0;28,01;30,44;28,83;0,00;21,88;21,85;20,43;20,42;
29.10.2009;15:57:14,0;28,01;30,44;28,83;0,00;21,88;21,85;20,43;20,42;
29.10.2009;15:57:14,0;28,01;30,44;28,83;0,00;21,88;21,85;20,41;20,42;
29.10.2009;15:57:14,0;28,01;30,44;28,83;0,00;21,88;21,85;20,43;20,42;
29.10.2009;15:57:14,0;28,01;30,44;28,83;0,00;21,88;21,85;20,41;20,42;
29.10.2009;15:57:14,0;28,01;30,44;28,83;0,00;21,88;21,85;20,43;20,42;
29.10.2009;15:57:14,0;28,01;30,44;28,83;0,00;21,88;21,85;20,43;20,42;
29.10.2009;15:57:14,0;28,01;30,44;28,83;0,00;21,88;21,85;20,41;20,42;
29.10.2009;15:57:15,0;28,01;30,44;28,83;0,00;21,88;21,85;20,41;20,42;
29.10.2009;15:57:15,0;28,01;30,44;28,83;0,00;21,88;21,85;20,41;20,42;
29.10.2009;15:57:15,0;28,01;30,44;28,83;0,00;21,88;21,85;20,41;20,42;
29.10.2009;15:57:15,0;28,01;30,44;28,83;0,00;21,88;21,85;20,41;20,42;
29.10.2009;15:57:15,0;28,01;30,44;28,83;0,00;21,88;21,85;20,43;20,42;
29.10.2009;15:57:15,0;28,01;30,44;28,83;0,00;21,88;21,85;20,43;20,42;
29.10.2009;15:57:15,0;28,01;30,44;28,83;0,00;21,88;21,85;20,43;20,42;
29.10.2009;15:57:15,0;28,01;30,44;28,83;0,00;21,88;21,85;20,43;20,42;
29.10.2009;15:57:15,0;28,01;30,44;28,83;0,00;21,88;21,85;20,43;20,42;
29.10.2009;15:57:15,0;28,01;30,44;28,83;0,00;21,88;21,85;20,43;20,42;
29.10.2009;15:57:15,0;28,01;30,44;28,83;0,00;21,88;21,85;20,43;20,42;
29.10.2009;15:57:15,0;28,01;30,44;28,83;0,00;21,88;21,85;20,43;20,42;
29.10.2009;15:57:16,0;28,01;30,44;28,83;0,00;21,88;21,85;20,43;20,42;
29.10.2009;15:57:16,0;28,01;30,44;28,83;0,00;21,88;21,85;20,41;20,42;
29.10.2009;15:57:16,0;28,01;30,44;28,83;0,00;21,91;21,85;20,41;20,42;
29.10.2009;15:57:16,0;28,01;30,44;28,83;0,00;21,88;21,88;20,43;20,42;
29.10.2009;15:57:16,0;28,01;30,44;28,83;0,00;21,88;21,85;20,43;20,42;
29.10.2009;15:57:16,0;28,01;30,44;28,83;0,00;21,88;21,85;20,41;20,42;
29.10.2009;15:57:16,0;28,01;30,44;28,83;0,00;21,88;21,85;20,43;20,42;
29.10.2009;15:57:16,0;28,01;30,44;28,83;0,00;21,88;21,85;20,43;20,42;
29.10.2009;15:57:17,0;28,01;30,44;28,83;0,00;21,88;21,85;20,41;20,42;
29.10.2009;15:57:17,0;28,01;30,44;28,83;0,00;21,88;21,85;20,43;20,42;
29.10.2009;15:57:17,0;28,01;30,44;28,83;0,00;21,88;21,85;20,43;20,42;
29.10.2009;15:57:17,0;28,01;30,44;28,83;0,00;21,88;21,85;20,43;20,42;
29.10.2009;15:57:17,0;28,01;30,44;28,83;0,00;21,88;21,85;20,41;20,42;
29.10.2009;15:57:17,0;28,01;30,44;28,83;0,00;21,88;21,85;20,43;20,42;
29.10.2009;15:57:17,0;28,01;30,44;28,83;0,00;21,88;21,85;20,43;20,42;
29.10.2009;15:57:17,0;28,01;30,44;28,83;0,00;21,88;21,85;20,43;20,42;
29.10.2009;15:57:17,0;28,01;30,44;28,83;0,00;21,88;21,85;20,43;20,42;
29.10.2009;15:57:17,0;28,01;30,44;28,83;0,00;21,88;21,85;20,43;20,42;
29.10.2009;15:57:17,0;28,01;30,44;28,83;0,00;21,88;21,85;20,43;20,42;
29.10.2009;15:57:17,0;28,01;30,44;28,83;0,00;21,88;21,85;20,43;20,42;
29.10.2009;15:57:18,0;28,01;30,44;28,83;0,00;21,88;21,85;20,43;20,42;
29.10.2009;15:57:18,0;28,01;30,44;28,83;0,00;21,88;21,85;20,43;20,42;
29.10.2009;15:57:18,0;28,01;30,44;28,83;0,00;21,88;21,85;20,43;20,42;
29.10.2009;15:57:18,0;28,01;30,44;28,83;0,00;21,88;21,85;20,43;20,42;
29.10.2009;15:57:18,0;28,01;30,44;28,83;0,00;21,88;21,85;20,43;20,42;
29.10.2009;15:57:18,0;28,01;30,44;28,83;0,00;21,88;21,85;20,43;20,42;
29.10.2009;15:57:18,0;28,01;30,44;28,83;0,00;21,88;21,85;20,43;20,42;
29.10.2009;15:57:18,0;28,01;30,44;28,83;0,00;21,88;21,85;20,43;20,42;
29.10.2009;15:57:19,0;28,01;30,44;28,83;0,00;21,88;21,88;20,43;20,42;
29.10.2009;15:57:19,0;28,01;30,44;28,83;0,00;21,88;21,85;20,43;20,42;
29.10.2009;15:57:19,0;28,01;30,44;28,83;0,00;21,88;21,85;20,43;20,42;
29.10.2009;15:57:19,0;28,01;30,44;28,83;0,00;21,88;21,85;20,43;20,42;
29.10.2009;15:57:19,0;28,01;30,44;28,83;0,00;21,88;21,85;20,43;20,42;
29.10.2009;15:57:19,0;28,01;30,44;28,83;0,00;21,88;21,85;20,43;20,42;
29.10.2009;15:57:19,0;28,01;30,44;28,83;0,00;21,88;21,85;20,43;20,42;
29.10.2009;15:57:19,0;28,01;30,44;28,83;0,00;21,88;21,85;20,43;20,42;
29.10.2009;15:57:19,0;28,01;30,44;28,83;0,00;21,88;21,85;20,43;20,42;
29.10.2009;15:57:19,0;28,01;30,44;28,83;0,00;21,88;21,85;20,43;20,42;
29.10.2009;15:57:19,0;28,01;30,44;28,83;0,00;21,88;21,85;20,41;20,42;
29.10.2009;15:57:19,0;28,01;30,44;28,83;0,00;21,88;21,85;20,43;20,42;
29.10.2009;15:57:20,0;28,01;30,44;28,83;0,00;21,88;21,85;20,43;20,42;
29.10.2009;15:57:20,0;28,01;30,44;28,83;0,00;21,88;21,85;20,43;20,42;
29.10.2009;15:57:20,0;28,01;30,44;28,83;0,00;21,88;21,85;20,43;20,42;
29.10.2009;15:57:20,0;28,01;30,44;28,83;0,00;21,88;21,85;20,43;20,42;
29.10.2009;15:57:20,0;28,01;30,44;28,83;0,00;21,88;21,85;20,43;20,42;
29.10.2009;15:57:20,0;28,01;30,44;28,83;0,00;21,88;21,85;20,43;20,42;
29.10.2009;15:57:20,0;28,01;30,44;28,83;0,00;21,88;21,85;20,41;20,42;
29.10.2009;15:57:20,0;28,01;30,44;28,83;0,00;21,88;21,85;20,43;20,42;
29.10.2009;15:57:21,0;28,01;30,44;28,83;0,00;21,88;21,85;20,43;20,42;
29.10.2009;15:57:21,0;28,01;30,44;28,83;0,00;21,88;21,85;20,43;20,42;
29.10.2009;15:57:21,0;28,01;30,44;28,83;0,00;21,88;21,85;20,43;20,42;
29.10.2009;15:57:21,0;28,01;30,44;28,83;0,00;21,88;21,85;20,43;20,42;
29.10.2009;15:57:21,0;28,01;30,44;28,83;0,00;21,88;21,85;20,43;20,42;
29.10.2009;15:57:21,0;28,01;30,44;28,83;0,00;21,88;21,85;20,43;20,42;
29.10.2009;15:57:21,0;28,01;30,44;28,83;0,00;21,88;21,85;20,43;20,42;
29.10.2009;15:57:21,0;28,01;30,44;28,83;0,00;21,88;21,85;20,43;20,42;
29.10.2009;15:57:21,0;28,01;30,44;28,83;0,00;21,88;21,85;20,43;20,42;
29.10.2009;15:57:21,0;28,01;30,44;28,83;0,00;21,88;21,85;20,43;20,42;
29.10.2009;15:57:21,0;28,01;30,44;28,83;0,00;21,88;21,85;20,43;20,42;
29.10.2009;15:57:21,0;28,01;30,44;28,83;0,00;21,88;21,85;20,43;20,42;
29.10.2009;15:57:22,0;28,01;30,44;28,83;0,00;21,88;21,85;20,43;20,42;
29.10.2009;15:57:22,0;28,01;30,44;28,83;0,00;21,88;21,85;20,43;20,42;
29.10.2009;15:57:22,0;28,01;30,44;28,83;0,00;21,88;21,85;20,43;20,42;
29.10.2009;15:57:22,0;28,01;30,44;28,83;0,00;21,88;21,85;20,43;20,42;
29.10.2009;15:57:22,0;28,01;30,44;28,83;0,00;21,88;21,85;20,43;20,42;
29.10.2009;15:57:22,0;28,01;30,44;28,83;0,00;21,88;21,85;20,43;20,42;
29.10.2009;15:57:22,0;28,01;30,44;28,83;0,00;21,88;21,85;20,43;20,42;
29.10.2009;15:57:22,0;28,01;30,44;28,83;0,00;21,88;21,85;20,43;20,42;
29.10.2009;15:57:23,0;28,01;30,44;28,83;0,00;21,88;21,85;20,43;20,42;
29.10.2009;15:57:23,0;28,01;30,44;28,83;0,00;21,88;21,85;20,43;20,42;
29.10.2009;15:57:23,0;28,01;30,44;28,83;0,00;21,88;21,88;20,43;20,42;
29.10.2009;15:57:23,0;28,01;30,44;28,83;0,00;21,88;21,85;20,43;20,42;
29.10.2009;15:57:23,0;28,01;30,44;28,83;0,00;21,88;21,85;20,43;20,42;
29.10.2009;15:57:23,0;28,01;30,44;28,83;0,00;21,88;21,85;20,43;20,42;
29.10.2009;15:57:23,0;28,01;30,44;28,83;0,00;21,88;21,85;20,43;20,42;
29.10.2009;15:57:23,0;28,01;30,44;28,83;0,00;21,88;21,85;20,43;20,42;
29.10.2009;15:57:23,0;28,01;30,44;28,83;0,00;21,88;21,85;20,43;20,44;
29.10.2009;15:57:23,0;28,01;30,44;28,83;0,00;21,88;21,85;20,43;20,44;
29.10.2009;15:57:23,0;28,01;30,44;28,83;0,00;21,88;21,85;20,43;20,42;
29.10.2009;15:57:23,0;28,01;30,44;28,83;0,00;21,88;21,85;20,43;20,42;
29.10.2009;15:57:24,0;28,01;30,44;28,83;0,00;21,88;21,85;20,43;20,42;
29.10.2009;15:57:24,0;28,01;30,44;28,83;0,00;21,88;21,85;20,43;20,42;
29.10.2009;15:57:24,0;28,01;30,44;28,83;0,00;21,88;21,85;20,43;20,42;
29.10.2009;15:57:24,0;28,01;30,44;28,83;0,00;21,88;21,85;20,43;20,42;
29.10.2009;15:57:24,0;28,01;30,44;28,83;0,00;21,88;21,85;20,43;20,44;
29.10.2009;15:57:24,0;28,01;30,44;28,83;0,00;21,88;21,85;20,43;20,42;
29.10.2009;15:57:24,0;28,01;30,44;28,83;0,00;21,88;21,88;20,43;20,42;
29.10.2009;15:57:24,0;28,01;30,44;28,83;0,00;21,88;21,85;20,43;20,44;
29.10.2009;15:57:25,0;28,01;30,44;28,83;0,00;21,88;21,85;20,43;20,42;
29.10.2009;15:57:25,0;28,01;30,44;28,83;0,00;21,88;21,85;20,43;20,42;
29.10.2009;15:57:25,0;28,01;30,44;28,83;0,00;21,88;21,85;20,43;20,42;
29.10.2009;15:57:25,0;28,01;30,44;28,83;0,00;21,88;21,85;20,43;20,42;
29.10.2009;15:57:25,0;28,01;30,44;28,83;0,00;21,88;21,85;20,43;20,42;
29.10.2009;15:57:25,0;28,01;30,44;28,83;0,00;21,88;21,85;20,43;20,42;
29.10.2009;15:57:25,0;28,01;30,44;28,83;0,00;21,88;21,85;20,43;20,42;
29.10.2009;15:57:25,0;28,01;30,44;28,83;0,00;21,88;21,85;20,43;20,42;
29.10.2009;15:57:25,0;28,01;30,44;28,83;0,00;21,88;21,85;20,43;20,42;
29.10.2009;15:57:25,0;28,01;30,44;28,83;0,00;21,88;21,85;20,43;20,44;
29.10.2009;15:57:25,0;28,01;30,44;28,83;0,00;21,88;21,85;20,43;20,42;
29.10.2009;15:57:25,0;28,01;30,44;28,83;0,00;21,88;21,88;20,43;20,42;
29.10.2009;15:57:26,0;28,01;30,44;28,83;0,00;21,88;21,85;20,43;20,44;
29.10.2009;15:57:26,0;28,01;30,44;28,83;0,00;21,88;21,85;20,43;20,42;
29.10.2009;15:57:26,0;28,01;30,44;28,83;0,00;21,88;21,85;20,43;20,42;
29.10.2009;15:57:26,0;28,01;30,44;28,83;0,00;21,88;21,85;20,43;20,42;
29.10.2009;15:57:26,0;28,01;30,44;28,83;0,00;21,88;21,85;20,43;20,42;
29.10.2009;15:57:26,0;28,01;30,44;28,83;0,00;21,88;21,85;20,43;20,42;
29.10.2009;15:57:26,0;28,01;30,44;28,83;0,00;21,88;21,85;20,43;20,44;
29.10.2009;15:57:26,0;28,01;30,44;28,83;0,00;21,88;21,85;20,43;20,42;
29.10.2009;15:57:27,0;28,01;30,44;28,83;0,00;21,88;21,85;20,43;20,44;
29.10.2009;15:57:27,0;28,01;30,44;28,83;0,00;21,88;21,85;20,43;20,44;
29.10.2009;15:57:27,0;28,01;30,44;28,83;0,00;21,91;21,85;20,43;20,44;
29.10.2009;15:57:27,0;28,01;30,44;28,83;0,00;21,88;21,85;20,43;20,42;
29.10.2009;15:57:27,0;28,01;30,44;28,83;0,00;21,91;21,85;20,43;20,42;
29.10.2009;15:57:27,0;28,01;30,44;28,83;0,00;21,88;21,85;20,43;20,44;
29.10.2009;15:57:27,0;28,01;30,44;28,83;0,00;21,88;21,85;20,43;20,44;
29.10.2009;15:57:27,0;28,01;30,44;28,83;0,00;21,88;21,85;20,43;20,44;
29.10.2009;15:57:27,0;28,01;30,44;28,83;0,00;21,88;21,85;20,43;20,44;
29.10.2009;15:57:27,0;28,01;30,44;28,83;0,00;21,88;21,85;20,43;20,44;
29.10.2009;15:57:27,0;28,01;30,44;28,83;0,00;21,88;21,85;20,43;20,44;
29.10.2009;15:57:27,0;28,01;30,44;28,83;0,00;21,91;21,85;20,43;20,44;
29.10.2009;15:57:28,0;28,01;30,44;28,83;0,00;21,88;21,85;20,43;20,44;
29.10.2009;15:57:28,0;28,01;30,44;28,83;0,00;21,88;21,85;20,43;20,42;
29.10.2009;15:57:28,0;28,01;30,44;28,83;0,00;21,88;21,85;20,43;20,42;
29.10.2009;15:57:28,0;28,01;30,44;28,83;0,00;21,88;21,85;20,43;20,42;
29.10.2009;15:57:28,0;28,01;30,44;28,83;0,00;21,88;21,85;20,43;20,44;
29.10.2009;15:57:28,0;28,01;30,44;28,83;0,00;21,88;21,85;20,43;20,42;
29.10.2009;15:57:28,0;28,01;30,44;28,83;0,00;21,88;21,85;20,43;20,42;
29.10.2009;15:57:28,0;28,01;30,44;28,83;0,00;21,88;21,85;20,43;20,44;
29.10.2009;15:57:29,0;28,01;30,44;28,83;0,00;21,88;21,85;20,43;20,42;
29.10.2009;15:57:29,0;28,01;30,44;28,83;0,00;21,88;21,85;20,43;20,42;
29.10.2009;15:57:29,0;28,01;30,44;28,83;0,00;21,88;21,85;20,43;20,44;
29.10.2009;15:57:29,0;28,01;30,44;28,83;0,00;21,88;21,85;20,43;20,42;
29.10.2009;15:57:29,0;28,01;30,44;28,83;0,00;21,88;21,88;20,43;20,44;
29.10.2009;15:57:29,0;28,01;30,44;28,83;0,00;21,88;21,85;20,43;20,44;
29.10.2009;15:57:29,0;28,01;30,44;28,83;0,00;21,88;21,85;20,43;20,44;
29.10.2009;15:57:29,0;28,01;30,44;28,83;0,00;21,88;21,85;20,43;20,42;
29.10.2009;15:57:29,0;28,01;30,44;28,83;0,00;21,88;21,85;20,43;20,42;
29.10.2009;15:57:29,0;28,01;30,44;28,83;0,00;21,88;21,85;20,43;20,42;
29.10.2009;15:57:29,0;28,01;30,44;28,83;0,00;21,88;21,85;20,43;20,44;
29.10.2009;15:57:29,0;28,01;30,44;28,83;0,00;21,88;21,85;20,43;20,42;
29.10.2009;15:57:30,0;28,01;30,44;28,83;0,00;21,88;21,85;20,43;20,44;
29.10.2009;15:57:30,0;28,01;30,44;28,83;0,00;21,88;21,85;20,43;20,44;
29.10.2009;15:57:30,0;28,01;30,44;28,83;0,00;21,88;21,85;20,43;20,44;
29.10.2009;15:57:30,0;28,01;30,44;28,83;0,00;21,88;21,85;20,43;20,44;
29.10.2009;15:57:30,0;28,01;30,44;28,83;0,00;21,88;21,85;20,43;20,44;
29.10.2009;15:57:30,0;28,01;30,44;28,83;0,00;21,88;21,85;20,43;20,44;
29.10.2009;15:57:30,0;28,01;30,44;28,83;0,00;21,88;21,85;20,43;20,42;
29.10.2009;15:57:30,0;28,01;30,44;28,83;0,00;21,88;21,85;20,43;20,44;
29.10.2009;15:57:31,0;28,01;30,44;28,83;0,00;21,88;21,85;20,43;20,44;
29.10.2009;15:57:31,0;28,01;30,44;28,83;0,00;21,88;21,85;20,43;20,42;
29.10.2009;15:57:31,0;28,01;30,44;28,83;0,00;21,88;21,85;20,43;20,44;
29.10.2009;15:57:31,0;28,01;30,44;28,83;0,00;21,88;21,85;20,43;20,44;
29.10.2009;15:57:31,0;28,01;30,44;28,83;0,00;21,88;21,85;20,43;20,44;
29.10.2009;15:57:31,0;28,01;30,44;28,83;0,00;21,88;21,88;20,43;20,44;
29.10.2009;15:57:31,0;28,01;30,44;28,83;0,00;21,88;21,85;20,43;20,42;
29.10.2009;15:57:31,0;28,01;30,44;28,83;0,00;21,88;21,85;20,43;20,44;
29.10.2009;15:57:31,0;28,01;30,44;28,83;0,00;21,88;21,85;20,43;20,44;
29.10.2009;15:57:31,0;28,01;30,44;28,83;0,00;21,88;21,85;20,43;20,42;
29.10.2009;15:57:31,0;28,01;30,44;28,83;0,00;21,88;21,88;20,43;20,44;
29.10.2009;15:57:31,0;28,01;30,44;28,83;0,00;21,88;21,85;20,43;20,44;
29.10.2009;15:57:32,0;28,01;30,44;28,83;0,00;21,88;21,85;20,43;20,44;
29.10.2009;15:57:32,0;28,01;30,44;28,83;0,00;21,88;21,85;20,43;20,44;
29.10.2009;15:57:32,0;28,01;30,44;28,83;0,00;21,88;21,85;20,43;20,44;
29.10.2009;15:57:32,0;28,01;30,44;28,83;0,00;21,88;21,85;20,43;20,44;
29.10.2009;15:57:32,0;28,01;30,44;28,83;0,00;21,88;21,85;20,43;20,44;
29.10.2009;15:57:32,0;28,01;30,44;28,83;0,00;21,88;21,85;20,43;20,44;
29.10.2009;15:57:32,0;28,01;30,44;28,83;0,00;21,88;21,85;20,43;20,44;
29.10.2009;15:57:32,0;28,01;30,44;28,83;0,00;21,88;21,85;20,43;20,44;
29.10.2009;15:57:33,0;28,01;30,44;28,83;0,00;21,88;21,85;20,43;20,44;
29.10.2009;15:57:33,0;28,01;30,44;28,83;0,00;21,88;21,85;20,43;20,44;
29.10.2009;15:57:33,0;28,01;30,44;28,83;0,00;21,88;21,85;20,43;20,44;
29.10.2009;15:57:33,0;28,01;30,44;28,83;0,00;21,88;21,85;20,43;20,44;
29.10.2009;15:57:33,0;28,01;30,44;28,83;0,00;21,88;21,85;20,43;20,44;
29.10.2009;15:57:33,0;28,01;30,44;28,83;0,00;21,88;21,85;20,43;20,42;
29.10.2009;15:57:33,0;28,01;30,44;28,83;0,00;21,88;21,85;20,43;20,44;
29.10.2009;15:57:33,0;28,01;30,44;28,83;0,00;21,88;21,85;20,43;20,44;
29.10.2009;15:57:33,0;28,01;30,44;28,83;0,00;21,88;21,85;20,43;20,44;
29.10.2009;15:57:33,0;28,01;30,44;28,83;0,00;21,88;21,85;20,43;20,44;
29.10.2009;15:57:33,0;28,01;30,44;28,83;0,00;21,88;21,85;20,43;20,42;
29.10.2009;15:57:33,0;28,01;30,44;28,83;0,00;21,88;21,85;20,43;20,44;
29.10.2009;15:57:34,0;28,01;30,44;28,83;0,00;21,88;21,85;20,43;20,44;
29.10.2009;15:57:34,0;28,01;30,44;28,83;0,00;21,88;21,85;20,43;20,44;
29.10.2009;15:57:34,0;28,01;30,44;28,83;0,00;21,88;21,85;20,43;20,44;
29.10.2009;15:57:34,0;28,01;30,44;28,83;0,00;21,91;21,85;20,43;20,44;
29.10.2009;15:57:34,0;28,01;30,44;28,83;0,00;21,88;21,85;20,43;20,44;
29.10.2009;15:57:34,0;28,01;30,44;28,83;0,00;21,88;21,85;20,43;20,44;
29.10.2009;15:57:34,0;28,01;30,44;28,83;0,00;21,88;21,85;20,43;20,44;
29.10.2009;15:57:34,0;28,01;30,44;28,83;0,00;21,88;21,85;20,43;20,44;
29.10.2009;15:57:35,0;28,01;30,44;28,83;0,00;21,88;21,85;20,43;20,44;
29.10.2009;15:57:35,0;28,01;30,44;28,83;0,00;21,88;21,85;20,43;20,44;
29.10.2009;15:57:35,0;28,01;30,44;28,83;0,00;21,88;21,85;20,43;20,44;
29.10.2009;15:57:35,0;28,01;30,44;28,83;0,00;21,88;21,85;20,43;20,44;
29.10.2009;15:57:35,0;28,01;30,44;28,83;0,00;21,91;21,85;20,43;20,44;
29.10.2009;15:57:35,0;28,01;30,44;28,83;0,00;21,91;21,85;20,43;20,44;
29.10.2009;15:57:35,0;28,01;30,44;28,83;0,00;21,88;21,85;20,43;20,42;
29.10.2009;15:57:35,0;28,01;30,44;28,83;0,00;21,88;21,85;20,43;20,44;
29.10.2009;15:57:35,0;28,01;30,44;28,83;0,00;21,88;21,85;20,43;20,44;
29.10.2009;15:57:35,0;28,01;30,44;28,83;0,00;21,88;21,85;20,43;20,44;
29.10.2009;15:57:35,0;28,01;30,44;28,83;0,00;21,88;21,85;20,43;20,44;
29.10.2009;15:57:35,0;28,01;30,44;28,83;0,00;21,88;21,85;20,43;20,44;
29.10.2009;15:57:36,0;28,01;30,44;28,83;0,00;21,88;21,85;20,43;20,44;
29.10.2009;15:57:36,0;28,01;30,44;28,83;0,00;21,88;21,85;20,43;20,44;
29.10.2009;15:57:36,0;28,01;30,44;28,83;0,00;21,88;21,85;20,43;20,44;
29.10.2009;15:57:36,0;28,01;30,44;28,83;0,00;21,88;21,85;20,43;20,44;
29.10.2009;15:57:36,0;28,01;30,44;28,83;0,00;21,88;21,85;20,43;20,44;
29.10.2009;15:57:36,0;28,01;30,44;28,83;0,00;21,88;21,85;20,43;20,44;
29.10.2009;15:57:36,0;28,01;30,44;28,83;0,00;21,88;21,88;20,43;20,44;
29.10.2009;15:57:36,0;28,01;30,44;28,83;0,00;21,88;21,85;20,43;20,44;
29.10.2009;15:57:37,0;28,01;30,44;28,83;0,00;21,88;21,85;20,43;20,44;
29.10.2009;15:57:37,0;28,01;30,44;28,83;0,00;21,88;21,85;20,43;20,44;
29.10.2009;15:57:37,0;28,01;30,44;28,83;0,00;21,88;21,85;20,43;20,44;
29.10.2009;15:57:37,0;28,01;30,44;28,83;0,00;21,88;21,85;20,43;20,44;
29.10.2009;15:57:37,0;28,01;30,44;28,83;0,00;21,88;21,85;20,43;20,44;
29.10.2009;15:57:37,0;28,01;30,44;28,83;0,00;21,91;21,85;20,43;20,44;
29.10.2009;15:57:37,0;28,01;30,44;28,83;0,00;21,88;21,85;20,43;20,44;
29.10.2009;15:57:37,0;28,01;30,44;28,83;0,00;21,88;21,85;20,43;20,44;
29.10.2009;15:57:37,0;28,01;30,44;28,83;0,00;21,88;21,85;20,43;20,44;
29.10.2009;15:57:37,0;28,01;30,44;28,83;0,00;21,88;21,88;20,43;20,44;
29.10.2009;15:57:37,0;28,01;30,44;28,83;0,00;21,88;21,85;20,43;20,44;
29.10.2009;15:57:37,0;28,01;30,44;28,83;0,00;21,88;21,85;20,43;20,44;
29.10.2009;15:57:38,0;28,01;30,44;28,83;0,00;21,88;21,85;20,43;20,44;
29.10.2009;15:57:38,0;28,01;30,44;28,83;0,00;21,88;21,85;20,43;20,44;
29.10.2009;15:57:38,0;28,01;30,41;28,83;0,00;21,91;21,85;20,43;20,44;
29.10.2009;15:57:38,0;28,01;30,44;28,83;0,00;21,88;21,85;20,43;20,44;
29.10.2009;15:57:38,0;28,01;30,44;28,83;0,00;21,88;21,85;20,43;20,44;
29.10.2009;15:57:38,0;28,01;30,44;28,83;0,00;21,88;21,85;20,43;20,44;
29.10.2009;15:57:38,0;28,01;30,44;28,83;0,00;21,88;21,85;20,43;20,44;
29.10.2009;15:57:38,0;28,01;30,44;28,83;0,00;21,88;21,85;20,45;20,44;
29.10.2009;15:57:39,0;28,01;30,44;28,83;0,00;21,91;21,85;20,43;20,44;
29.10.2009;15:57:39,0;28,01;30,44;28,83;0,00;21,88;21,85;20,43;20,44;
29.10.2009;15:57:39,0;28,01;30,44;28,83;0,00;21,88;21,85;20,43;20,42;
29.10.2009;15:57:39,0;28,01;30,44;28,83;0,00;21,88;21,85;20,43;20,44;
29.10.2009;15:57:39,0;27,98;30,41;28,80;0,00;21,88;21,85;20,43;20,44;
29.10.2009;15:57:39,0;28,01;30,44;28,83;0,00;21,91;21,85;20,43;20,44;
29.10.2009;15:57:39,0;28,01;30,44;28,83;0,00;21,88;21,85;20,43;20,44;
29.10.2009;15:57:39,0;28,01;30,44;28,83;0,00;21,88;21,85;20,43;20,44;
29.10.2009;15:57:39,0;28,01;30,44;28,83;0,00;21,88;21,85;20,43;20,44;
29.10.2009;15:57:39,0;28,01;30,44;28,83;0,00;21,88;21,85;20,43;20,44;
29.10.2009;15:57:39,0;28,01;30,44;28,83;0,00;21,88;21,85;20,43;20,44;
29.10.2009;15:57:39,0;28,01;30,44;28,83;0,00;21,88;21,85;20,43;20,44;
29.10.2009;15:57:40,0;28,01;30,44;28,83;0,00;21,88;21,85;20,43;20,44;
29.10.2009;15:57:40,0;28,01;30,44;28,83;0,00;21,91;21,85;20,43;20,44;
29.10.2009;15:57:40,0;28,01;30,44;28,83;0,00;21,88;21,85;20,43;20,44;
29.10.2009;15:57:40,0;28,01;30,44;28,83;0,00;21,88;21,85;20,43;20,44;
29.10.2009;15:57:40,0;28,01;30,44;28,83;0,00;21,88;21,85;20,43;20,44;
29.10.2009;15:57:40,0;28,01;30,44;28,83;0,00;21,91;21,85;20,43;20,44;
29.10.2009;15:57:40,0;28,01;30,44;28,83;0,00;21,88;21,85;20,43;20,44;
29.10.2009;15:57:40,0;28,01;30,44;28,83;0,00;21,88;21,85;20,43;20,44;
29.10.2009;15:57:41,0;28,01;30,44;28,83;0,00;21,88;21,85;20,43;20,44;
29.10.2009;15:57:41,0;28,01;30,44;28,83;0,00;21,88;21,85;20,43;20,44;
29.10.2009;15:57:41,0;28,01;30,44;28,83;0,00;21,88;21,85;20,43;20,44;
29.10.2009;15:57:41,0;28,01;30,44;28,83;0,00;21,88;21,85;20,43;20,44;
29.10.2009;15:57:41,0;28,01;30,44;28,83;0,00;21,88;21,85;20,43;20,44;
29.10.2009;15:57:41,0;28,01;30,44;28,83;0,00;21,91;21,85;20,43;20,44;
29.10.2009;15:57:41,0;28,01;30,44;28,83;0,00;21,88;21,85;20,43;20,44;
29.10.2009;15:57:41,0;28,01;30,44;28,83;0,00;21,88;21,85;20,43;20,44;
29.10.2009;15:57:41,0;28,01;30,44;28,83;0,00;21,88;21,85;20,43;20,44;
29.10.2009;15:57:41,0;28,01;30,44;28,83;0,00;21,88;21,85;20,43;20,44;
29.10.2009;15:57:41,0;28,01;30,44;28,83;0,00;21,91;21,85;20,43;20,44;
29.10.2009;15:57:41,0;28,01;30,44;28,83;0,00;21,88;21,85;20,43;20,44;
29.10.2009;15:57:42,0;28,01;30,44;28,83;0,00;21,88;21,85;20,43;20,44;
29.10.2009;15:57:42,0;28,01;30,44;28,83;0,00;21,88;21,85;20,43;20,44;
29.10.2009;15:57:42,0;28,01;30,44;28,83;0,00;21,88;21,85;20,43;20,44;
29.10.2009;15:57:42,0;28,01;30,44;28,83;0,00;21,88;21,85;20,43;20,44;
29.10.2009;15:57:42,0;28,01;30,44;28,83;0,00;21,88;21,85;20,45;20,44;
29.10.2009;15:57:42,0;28,01;30,44;28,83;0,00;21,88;21,85;20,43;20,44;
29.10.2009;15:57:42,0;28,01;30,44;28,83;0,00;21,88;21,85;20,43;20,44;
29.10.2009;15:57:42,0;28,01;30,44;28,83;0,00;21,88;21,85;20,43;20,44;
29.10.2009;15:57:43,0;28,01;30,44;28,83;0,00;21,88;21,85;20,43;20,44;
29.10.2009;15:57:43,0;28,01;30,44;28,83;0,00;21,88;21,85;20,45;20,44;
29.10.2009;15:57:43,0;28,01;30,44;28,83;0,00;21,91;21,85;20,43;20,44;
29.10.2009;15:57:43,0;28,01;30,44;28,83;0,00;21,88;21,85;20,45;20,44;
29.10.2009;15:57:43,0;28,01;30,44;28,83;0,00;21,88;21,85;20,43;20,44;
29.10.2009;15:57:43,0;28,01;30,44;28,83;0,00;21,88;21,85;20,43;20,44;
29.10.2009;15:57:43,0;28,01;30,44;28,83;0,00;21,88;21,85;20,43;20,44;
29.10.2009;15:57:43,0;28,01;30,44;28,83;0,00;21,88;21,85;20,43;20,44;
29.10.2009;15:57:43,0;28,01;30,44;28,83;0,00;21,88;21,85;20,43;20,44;
29.10.2009;15:57:43,0;28,01;30,44;28,83;0,00;21,88;21,85;20,43;20,44;
29.10.2009;15:57:43,0;28,01;30,44;28,83;0,00;21,88;21,85;20,43;20,44;
29.10.2009;15:57:43,0;28,01;30,44;28,83;0,00;21,88;21,85;20,43;20,44;
29.10.2009;15:57:44,0;28,01;30,44;28,83;0,00;21,88;21,85;20,43;20,44;
29.10.2009;15:57:44,0;28,01;30,44;28,83;0,00;21,88;21,85;20,43;20,44;
29.10.2009;15:57:44,0;28,01;30,44;28,83;0,00;21,88;21,85;20,43;20,44;
29.10.2009;15:57:44,0;28,01;30,44;28,83;0,00;21,88;21,85;20,43;20,44;
29.10.2009;15:57:44,0;28,01;30,44;28,83;0,00;21,91;21,85;20,43;20,44;
29.10.2009;15:57:44,0;28,01;30,44;28,83;0,00;21,88;21,85;20,45;20,44;
29.10.2009;15:57:44,0;28,01;30,44;28,83;0,00;21,88;21,85;20,45;20,44;
29.10.2009;15:57:44,0;28,01;30,44;28,83;0,00;21,91;21,85;20,43;20,44;
29.10.2009;15:57:45,0;28,01;30,44;28,83;0,00;21,91;21,85;20,45;20,44;
29.10.2009;15:57:45,0;28,01;30,44;28,83;0,00;21,88;21,85;20,43;20,44;
29.10.2009;15:57:45,0;28,01;30,44;28,83;0,00;21,88;21,85;20,43;20,44;
29.10.2009;15:57:45,0;28,01;30,44;28,83;0,00;21,88;21,85;20,43;20,44;
29.10.2009;15:57:45,0;28,01;30,44;28,83;0,00;21,88;21,85;20,43;20,44;
29.10.2009;15:57:45,0;28,01;30,44;28,83;0,00;21,88;21,85;20,43;20,44;
29.10.2009;15:57:45,0;28,01;30,44;28,83;0,00;21,91;21,85;20,43;20,44;
29.10.2009;15:57:45,0;28,01;30,44;28,83;0,00;21,88;21,85;20,45;20,44;
29.10.2009;15:57:45,0;28,01;30,44;28,83;0,00;21,88;21,85;20,45;20,44;
29.10.2009;15:57:45,0;28,01;30,44;28,83;0,00;21,88;21,85;20,43;20,44;
29.10.2009;15:57:45,0;28,01;30,44;28,83;0,00;21,88;21,85;20,45;20,44;
29.10.2009;15:57:45,0;28,01;30,44;28,83;0,00;21,88;21,85;20,43;20,44;
29.10.2009;15:57:46,0;28,01;30,44;28,83;0,00;21,88;21,85;20,43;20,44;
29.10.2009;15:57:46,0;28,01;30,44;28,83;0,00;21,88;21,85;20,43;20,44;
29.10.2009;15:57:46,0;28,01;30,44;28,83;0,00;21,88;21,85;20,43;20,44;
29.10.2009;15:57:46,0;28,01;30,44;28,83;0,00;21,88;21,85;20,43;20,44;
29.10.2009;15:57:46,0;28,01;30,44;28,83;0,00;21,88;21,85;20,43;20,44;
29.10.2009;15:57:46,0;28,01;30,44;28,83;0,00;21,88;21,85;20,43;20,44;
29.10.2009;15:57:46,0;28,01;30,44;28,83;0,00;21,88;21,85;20,43;20,44;
29.10.2009;15:57:46,0;28,01;30,44;28,83;0,00;21,88;21,85;20,43;20,44;
29.10.2009;15:57:47,0;28,01;30,44;28,83;0,00;21,88;21,85;20,43;20,44;
29.10.2009;15:57:47,0;28,01;30,44;28,83;0,00;21,91;21,85;20,45;20,44;
29.10.2009;15:57:47,0;28,01;30,44;28,83;0,00;21,88;21,85;20,43;20,44;
29.10.2009;15:57:47,0;28,01;30,44;28,83;0,00;21,88;21,85;20,43;20,44;
29.10.2009;15:57:47,0;28,01;30,44;28,83;0,00;21,88;21,85;20,45;20,44;
29.10.2009;15:57:47,0;28,01;30,44;28,83;0,00;21,88;21,85;20,43;20,44;
29.10.2009;15:57:47,0;28,01;30,44;28,83;0,00;21,88;21,85;20,43;20,44;
29.10.2009;15:57:47,0;28,01;30,44;28,83;0,00;21,88;21,85;20,43;20,44;
29.10.2009;15:57:47,0;28,01;30,44;28,83;0,00;21,88;21,85;20,43;20,44;
29.10.2009;15:57:47,0;28,01;30,44;28,83;0,00;21,88;21,85;20,43;20,44;
29.10.2009;15:57:47,0;28,01;30,44;28,83;0,00;21,88;21,85;20,43;20,44;
29.10.2009;15:57:47,0;28,01;30,44;28,83;0,00;21,88;21,85;20,43;20,44;
29.10.2009;15:57:48,0;28,01;30,44;28,83;0,00;21,88;21,85;20,43;20,44;
29.10.2009;15:57:48,0;28,01;30,44;28,83;0,00;21,91;21,85;20,43;20,44;
29.10.2009;15:57:48,0;28,01;30,44;28,83;0,00;21,88;21,85;20,45;20,44;
29.10.2009;15:57:48,0;28,01;30,44;28,83;0,00;21,88;21,85;20,43;20,44;
29.10.2009;15:57:48,0;28,01;30,44;28,83;0,00;21,88;21,85;20,45;20,44;
29.10.2009;15:57:48,0;28,01;30,44;28,83;0,00;21,88;21,85;20,43;20,44;
29.10.2009;15:57:48,0;28,01;30,44;28,83;0,00;21,91;21,85;20,45;20,44;
29.10.2009;15:57:48,0;28,01;30,44;28,83;0,00;21,88;21,85;20,43;20,44;
29.10.2009;15:57:49,0;28,01;30,44;28,83;0,00;21,88;21,85;20,45;20,44;
29.10.2009;15:57:49,0;28,01;30,44;28,83;0,00;21,88;21,85;20,43;20,44;
29.10.2009;15:57:49,0;28,01;30,44;28,83;0,00;21,91;21,85;20,43;20,44;
29.10.2009;15:57:49,0;28,01;30,44;28,83;0,00;21,88;21,85;20,43;20,44;
29.10.2009;15:57:49,0;28,01;30,44;28,83;0,00;21,91;21,85;20,43;20,44;
29.10.2009;15:57:49,0;28,01;30,44;28,83;0,00;21,91;21,85;20,45;20,44;
29.10.2009;15:57:49,0;28,01;30,44;28,83;0,00;21,88;21,85;20,43;20,44;
29.10.2009;15:57:49,0;28,01;30,44;28,83;0,00;21,91;21,85;20,43;20,44;
29.10.2009;15:57:49,0;28,01;30,44;28,83;0,00;21,88;21,85;20,43;20,44;
29.10.2009;15:57:49,0;28,01;30,44;28,83;0,00;21,91;21,85;20,45;20,44;
29.10.2009;15:57:49,0;28,01;30,44;28,83;0,00;21,88;21,85;20,45;20,44;
29.10.2009;15:57:49,0;28,01;30,44;28,83;0,00;21,88;21,85;20,43;20,44;
29.10.2009;15:57:50,0;28,01;30,44;28,83;0,00;21,88;21,85;20,43;20,44;
29.10.2009;15:57:50,0;28,01;30,44;28,83;0,00;21,88;21,85;20,45;20,44;
29.10.2009;15:57:50,0;28,01;30,44;28,83;0,00;21,88;21,85;20,45;20,44;
29.10.2009;15:57:50,0;28,01;30,44;28,83;0,00;21,88;21,85;20,43;20,44;
29.10.2009;15:57:50,0;28,01;30,44;28,83;0,00;21,91;21,85;20,43;20,44;
29.10.2009;15:57:50,0;28,01;30,44;28,83;0,00;21,91;21,85;20,45;20,44;
29.10.2009;15:57:50,0;28,01;30,44;28,83;0,00;21,88;21,85;20,45;20,44;
29.10.2009;15:57:50,0;28,01;30,44;28,83;0,00;21,88;21,85;20,45;20,44;
29.10.2009;15:57:51,0;28,01;30,44;28,83;0,00;21,91;21,85;20,45;20,44;
29.10.2009;15:57:51,0;28,01;30,44;28,83;0,00;21,88;21,85;20,43;20,44;
29.10.2009;15:57:51,0;28,01;30,44;28,83;0,00;21,88;21,85;20,45;20,44;
29.10.2009;15:57:51,0;28,01;30,44;28,83;0,00;21,88;21,85;20,43;20,44;
29.10.2009;15:57:51,0;28,01;30,44;28,83;0,00;21,88;21,85;20,43;20,44;
29.10.2009;15:57:51,0;28,01;30,44;28,83;0,00;21,91;21,85;20,45;20,44;
29.10.2009;15:57:51,0;28,01;30,44;28,83;0,00;21,88;21,85;20,43;20,44;
29.10.2009;15:57:51,0;28,01;30,44;28,83;0,00;21,88;21,85;20,45;20,44;
29.10.2009;15:57:51,0;28,01;30,44;28,83;0,00;21,88;21,85;20,43;20,44;
29.10.2009;15:57:51,0;28,01;30,44;28,83;0,00;21,88;21,85;20,43;20,44;
29.10.2009;15:57:51,0;28,01;30,44;28,83;0,00;21,88;21,85;20,45;20,44;
29.10.2009;15:57:51,0;28,01;30,44;28,83;0,00;21,88;21,85;20,43;20,44;
29.10.2009;15:57:52,0;28,01;30,44;28,83;0,00;21,91;21,85;20,43;20,44;
29.10.2009;15:57:52,0;28,01;30,44;28,83;0,00;21,88;21,85;20,45;20,44;
29.10.2009;15:57:52,0;28,01;30,44;28,83;0,00;21,88;21,85;20,45;20,44;
29.10.2009;15:57:52,0;28,01;30,44;28,83;0,00;21,88;21,85;20,45;20,44;
29.10.2009;15:57:52,0;28,01;30,44;28,83;0,00;21,88;21,85;20,45;20,44;
29.10.2009;15:57:52,0;28,01;30,44;28,83;0,00;21,88;21,85;20,45;20,44;
29.10.2009;15:57:52,0;28,01;30,44;28,83;0,00;21,88;21,85;20,45;20,44;
29.10.2009;15:57:52,0;28,01;30,44;28,83;0,00;21,91;21,85;20,45;20,44;
29.10.2009;15:57:53,0;28,01;30,44;28,83;0,00;21,88;21,85;20,45;20,44;
29.10.2009;15:57:53,0;28,01;30,44;28,83;0,00;21,88;21,85;20,45;20,44;
29.10.2009;15:57:53,0;28,01;30,44;28,83;0,00;21,88;21,85;20,45;20,44;
29.10.2009;15:57:53,0;28,01;30,44;28,83;0,00;21,88;21,85;20,45;20,44;
29.10.2009;15:57:53,0;28,01;30,44;28,83;0,00;21,88;21,85;20,43;20,44;
29.10.2009;15:57:53,0;28,01;30,44;28,83;0,00;21,88;21,85;20,43;20,44;
29.10.2009;15:57:53,0;28,01;30,44;28,83;0,00;21,91;21,85;20,43;20,44;
29.10.2009;15:57:53,0;28,01;30,44;28,83;0,00;21,88;21,85;20,45;20,44;
29.10.2009;15:57:53,0;28,01;30,44;28,83;0,00;21,91;21,85;20,43;20,44;
29.10.2009;15:57:53,0;28,01;30,44;28,83;0,00;21,88;21,85;20,45;20,44;
29.10.2009;15:57:53,0;28,01;30,44;28,83;0,00;21,88;21,85;20,45;20,44;
29.10.2009;15:57:53,0;28,01;30,44;28,83;0,00;21,88;21,85;20,45;20,44;
29.10.2009;15:57:54,0;28,01;30,44;28,83;0,00;21,88;21,85;20,45;20,44;
29.10.2009;15:57:54,0;28,01;30,44;28,83;0,00;21,91;21,85;20,45;20,44;
29.10.2009;15:57:54,0;28,01;30,44;28,83;0,00;21,88;21,85;20,43;20,44;
29.10.2009;15:57:54,0;28,01;30,44;28,83;0,00;21,88;21,85;20,45;20,47;
29.10.2009;15:57:54,0;28,01;30,44;28,83;0,00;21,88;21,85;20,45;20,44;
29.10.2009;15:57:54,0;28,01;30,44;28,83;0,00;21,88;21,85;20,43;20,44;
29.10.2009;15:57:54,0;28,01;30,44;28,83;0,00;21,88;21,85;20,45;20,44;
29.10.2009;15:57:54,0;28,01;30,44;28,83;0,00;21,88;21,85;20,45;20,44;
29.10.2009;15:57:55,0;28,01;30,44;28,83;0,00;21,88;21,85;20,45;20,44;
29.10.2009;15:57:55,0;28,01;30,44;28,83;0,00;21,88;21,85;20,45;20,44;
29.10.2009;15:57:55,0;28,01;30,44;28,83;0,00;21,88;21,85;20,45;20,44;
29.10.2009;15:57:55,0;28,01;30,44;28,83;0,00;21,88;21,85;20,45;20,44;
29.10.2009;15:57:55,0;28,01;30,44;28,83;0,00;21,88;21,85;20,43;20,44;
29.10.2009;15:57:55,0;28,01;30,44;28,83;0,00;21,88;21,85;20,45;20,44;
29.10.2009;15:57:55,0;28,01;30,44;28,83;0,00;21,88;21,85;20,45;20,44;
29.10.2009;15:57:55,0;28,01;30,44;28,83;0,00;21,88;21,85;20,43;20,44;
29.10.2009;15:57:55,0;28,01;30,44;28,83;0,00;21,88;21,85;20,43;20,44;
29.10.2009;15:57:55,0;28,01;30,44;28,83;0,00;21,88;21,85;20,43;20,44;
29.10.2009;15:57:55,0;28,01;30,44;28,83;0,00;21,88;21,85;20,43;20,44;
29.10.2009;15:57:55,0;28,01;30,44;28,83;0,00;21,91;21,85;20,45;20,44;
29.10.2009;15:57:56,0;28,01;30,44;28,83;0,00;21,91;21,85;20,45;20,44;
29.10.2009;15:57:56,0;28,01;30,44;28,83;0,00;21,91;21,85;20,45;20,44;
29.10.2009;15:57:56,0;28,01;30,44;28,83;0,00;21,88;21,85;20,45;20,44;
29.10.2009;15:57:56,0;28,01;30,44;28,83;0,00;21,88;21,85;20,45;20,44;
29.10.2009;15:57:56,0;28,01;30,44;28,83;0,00;21,88;21,85;20,45;20,44;
29.10.2009;15:57:56,0;28,01;30,44;28,83;0,00;21,91;21,85;20,45;20,44;
29.10.2009;15:57:56,0;28,01;30,44;28,83;0,00;21,88;21,85;20,45;20,44;
29.10.2009;15:57:56,0;28,01;30,44;28,83;0,00;21,88;21,85;20,45;20,44;
29.10.2009;15:57:57,0;28,01;30,44;28,83;0,00;21,88;21,85;20,43;20,44;
29.10.2009;15:57:57,0;28,01;30,44;28,83;0,00;21,88;21,85;20,45;20,44;
29.10.2009;15:57:57,0;28,01;30,44;28,83;0,00;21,88;21,85;20,45;20,44;
29.10.2009;15:57:57,0;28,01;30,44;28,83;0,00;21,91;21,85;20,45;20,44;
29.10.2009;15:57:57,0;28,01;30,44;28,83;0,00;21,88;21,85;20,43;20,44;
29.10.2009;15:57:57,0;28,01;30,44;28,83;0,00;21,88;21,85;20,45;20,44;
29.10.2009;15:57:57,0;28,01;30,44;28,83;0,00;21,88;21,85;20,45;20,44;
29.10.2009;15:57:57,0;28,01;30,44;28,83;0,00;21,88;21,85;20,45;20,44;
29.10.2009;15:57:57,0;28,01;30,44;28,83;0,00;21,88;21,85;20,45;20,44;
29.10.2009;15:57:57,0;28,01;30,44;28,83;0,00;21,91;21,85;20,45;20,44;
29.10.2009;15:57:57,0;28,01;30,44;28,83;0,00;21,88;21,85;20,45;20,44;
29.10.2009;15:57:57,0;28,01;30,44;28,83;0,00;21,88;21,85;20,45;20,44;
29.10.2009;15:57:58,0;28,01;30,44;28,83;0,00;21,88;21,85;20,45;20,44;
29.10.2009;15:57:58,0;28,01;30,44;28,83;0,00;21,88;21,85;20,45;20,44;
29.10.2009;15:57:58,0;28,01;30,44;28,83;0,00;21,88;21,85;20,45;20,44;
29.10.2009;15:57:58,0;28,01;30,44;28,83;0,00;21,91;21,85;20,45;20,44;
29.10.2009;15:57:58,0;28,01;30,44;28,83;0,00;21,88;21,85;20,45;20,44;
29.10.2009;15:57:58,0;28,01;30,44;28,83;0,00;21,88;21,85;20,45;20,44;
29.10.2009;15:57:58,0;28,01;30,44;28,83;0,00;21,88;21,85;20,45;20,44;
29.10.2009;15:57:58,0;28,01;30,44;28,83;0,00;21,91;21,85;20,45;20,44;
29.10.2009;15:57:59,0;28,01;30,44;28,83;0,00;21,88;21,85;20,45;20,44;
29.10.2009;15:57:59,0;28,01;30,44;28,83;0,00;21,91;21,85;20,43;20,44;
29.10.2009;15:57:59,0;28,01;30,44;28,83;0,00;21,91;21,85;20,45;20,44;
29.10.2009;15:57:59,0;28,01;30,44;28,83;0,00;21,88;21,85;20,45;20,44;
29.10.2009;15:57:59,0;28,01;30,44;28,83;0,00;21,88;21,85;20,45;20,44;
29.10.2009;15:57:59,0;28,01;30,44;28,83;0,00;21,88;21,85;20,43;20,44;
29.10.2009;15:57:59,0;28,01;30,44;28,83;0,00;21,88;21,85;20,45;20,44;
29.10.2009;15:57:59,0;28,01;30,44;28,83;0,00;21,88;21,85;20,45;20,44;
29.10.2009;15:57:59,0;28,01;30,44;28,83;0,00;21,88;21,85;20,43;20,44;
29.10.2009;15:57:59,0;28,01;30,44;28,83;0,00;21,88;21,85;20,45;20,44;
29.10.2009;15:57:59,0;28,01;30,44;28,83;0,00;21,88;21,85;20,45;20,44;
29.10.2009;15:57:59,0;28,01;30,44;28,83;0,00;21,88;21,85;20,43;20,44;
29.10.2009;15:58:00,0;28,01;30,44;28,83;0,00;21,88;21,85;20,45;20,44;
29.10.2009;15:58:00,0;28,01;30,44;28,83;0,00;21,88;21,85;20,45;20,44;
29.10.2009;15:58:00,0;28,01;30,44;28,83;0,00;21,88;21,88;20,45;20,44;
29.10.2009;15:58:00,0;28,01;30,44;28,83;0,00;21,88;21,85;20,45;20,44;
29.10.2009;15:58:00,0;28,01;30,44;28,83;0,00;21,91;21,85;20,45;20,44;
29.10.2009;15:58:00,0;28,01;30,44;28,83;0,00;21,88;21,85;20,45;20,44;
29.10.2009;15:58:00,0;28,01;30,44;28,83;0,00;21,88;21,85;20,45;20,44;
29.10.2009;15:58:00,0;28,01;30,44;28,83;0,00;21,88;21,85;20,45;20,44;
29.10.2009;15:58:01,0;28,01;30,44;28,83;0,00;21,88;21,85;20,45;20,44;
29.10.2009;15:58:01,0;28,01;30,44;28,83;0,00;21,88;21,85;20,45;20,44;
29.10.2009;15:58:01,0;28,01;30,44;28,83;0,00;21,88;21,85;20,45;20,44;
29.10.2009;15:58:01,0;27,79;30,15;28,60;0,00;21,88;21,85;20,45;20,44;
29.10.2009;15:58:01,0;28,01;30,44;28,83;0,00;21,88;21,85;20,43;20,47;
29.10.2009;15:58:01,0;28,01;30,44;28,83;0,00;21,88;21,85;20,45;20,44;
29.10.2009;15:58:01,0;28,01;30,44;28,83;0,00;21,91;21,85;20,45;20,44;
29.10.2009;15:58:01,0;28,01;30,44;28,83;0,00;21,88;21,85;20,45;20,44;
29.10.2009;15:58:01,0;28,01;30,44;28,83;0,00;21,88;21,85;20,45;20,44;
29.10.2009;15:58:01,0;28,01;30,44;28,83;0,00;21,88;21,85;20,45;20,44;
29.10.2009;15:58:01,0;28,01;30,44;28,83;0,00;21,88;21,85;20,45;20,44;
29.10.2009;15:58:01,0;28,01;30,44;28,83;0,00;21,88;21,85;20,45;20,44;
29.10.2009;15:58:02,0;28,01;30,44;28,83;0,00;21,88;21,85;20,45;20,44;
29.10.2009;15:58:02,0;27,36;29,68;28,14;0,00;21,91;21,85;20,45;20,44;
29.10.2009;15:58:02,0;28,01;30,44;28,83;0,00;21,88;21,85;20,45;20,44;
29.10.2009;15:58:02,0;28,01;30,44;28,83;0,00;21,88;21,85;20,45;20,44;
29.10.2009;15:58:02,0;28,01;30,44;28,83;0,00;21,88;21,85;20,45;20,44;
29.10.2009;15:58:02,0;28,01;30,44;28,83;0,00;21,88;21,85;20,45;20,44;
29.10.2009;15:58:02,0;28,01;30,44;28,83;0,00;21,88;21,85;20,45;20,44;
29.10.2009;15:58:02,0;28,01;30,44;28,83;0,00;21,88;21,85;20,45;20,44;
29.10.2009;15:58:03,0;28,01;30,44;28,83;0,00;21,88;21,85;20,45;20,44;
29.10.2009;15:58:03,0;28,01;30,44;28,83;0,00;21,88;21,85;20,45;20,44;
29.10.2009;15:58:03,0;28,01;30,44;28,83;0,00;21,88;21,85;20,45;20,44;
29.10.2009;15:58:03,0;27,98;30,41;28,80;0,00;21,88;21,85;20,45;20,44;
29.10.2009;15:58:03,0;28,01;30,44;28,83;0,00;21,88;21,85;20,45;20,44;
29.10.2009;15:58:03,0;28,01;30,44;28,83;0,00;21,88;21,85;20,45;20,44;
29.10.2009;15:58:03,0;28,01;30,44;28,83;0,00;21,88;21,85;20,45;20,44;
29.10.2009;15:58:03,0;28,01;30,44;28,83;0,00;21,88;21,85;20,45;20,44;
29.10.2009;15:58:03,0;28,01;30,44;28,83;0,00;21,88;21,85;20,45;20,44;
29.10.2009;15:58:03,0;28,01;30,44;28,83;0,00;21,88;21,85;20,45;20,44;
29.10.2009;15:58:03,0;28,01;30,44;28,83;0,00;21,88;21,85;20,45;20,44;
29.10.2009;15:58:03,0;28,01;30,44;28,83;0,00;21,88;21,88;20,45;20,47;
29.10.2009;15:58:04,0;28,01;30,44;28,83;0,00;21,88;21,85;20,45;20,44;
29.10.2009;15:58:04,0;27,70;30,08;28,50;0,00;21,88;21,85;20,45;20,44;
29.10.2009;15:58:04,0;28,01;30,44;28,83;0,00;21,88;21,85;20,45;20,44;
29.10.2009;15:58:04,0;28,01;30,44;28,83;0,00;21,88;21,85;20,45;20,44;
29.10.2009;15:58:04,0;28,01;30,44;28,83;0,00;21,88;21,85;20,45;20,44;
29.10.2009;15:58:04,0;28,01;30,44;28,83;0,00;21,88;21,85;20,45;20,44;
29.10.2009;15:58:04,0;28,01;30,44;28,83;0,00;21,88;21,85;20,45;20,44;
29.10.2009;15:58:04,0;28,01;30,44;28,83;0,00;21,91;21,85;20,45;20,47;
29.10.2009;15:58:05,0;28,01;30,44;28,83;0,00;21,88;21,85;20,45;20,44;
29.10.2009;15:58:05,0;28,01;30,44;28,83;0,00;21,88;21,85;20,45;20,44;
29.10.2009;15:58:05,0;28,01;30,44;28,83;0,00;21,88;21,85;20,45;20,47;
29.10.2009;15:58:05,0;28,01;30,44;28,83;0,00;21,88;21,85;20,45;20,44;
29.10.2009;15:58:05,0;27,48;29,83;28,27;0,00;21,88;21,85;20,45;20,44;
29.10.2009;15:58:05,0;28,01;30,44;28,83;0,00;21,91;21,85;20,45;20,44;
29.10.2009;15:58:05,0;28,01;30,44;28,83;0,00;21,88;21,85;20,45;20,44;
29.10.2009;15:58:05,0;28,01;30,44;28,83;0,00;21,88;21,85;20,45;20,47;
29.10.2009;15:58:05,0;28,01;30,44;28,83;0,00;21,88;21,85;20,45;20,44;
29.10.2009;15:58:05,0;28,01;30,44;28,83;0,00;21,88;21,85;20,45;20,47;
29.10.2009;15:58:05,0;28,01;30,44;28,83;0,00;21,91;21,85;20,45;20,44;
29.10.2009;15:58:05,0;28,01;30,44;28,83;0,00;21,91;21,85;20,45;20,44;
29.10.2009;15:58:06,0;28,01;30,44;28,83;0,00;21,88;21,85;20,45;20,44;
29.10.2009;15:58:06,0;28,01;30,44;28,83;0,00;21,91;21,85;20,45;20,44;
29.10.2009;15:58:06,0;28,01;30,44;28,83;0,00;21,91;21,85;20,45;20,44;
29.10.2009;15:58:06,0;28,01;30,44;28,83;0,00;21,91;21,85;20,45;20,44;
29.10.2009;15:58:06,0;28,01;30,44;28,83;0,00;21,88;21,85;20,45;20,44;
29.10.2009;15:58:06,0;28,01;30,44;28,83;0,00;21,88;21,85;20,45;20,44;
29.10.2009;15:58:06,0;28,01;30,44;28,83;0,00;21,88;21,85;20,45;20,47;
29.10.2009;15:58:06,0;28,01;30,44;28,83;0,00;21,91;21,85;20,45;20,44;
29.10.2009;15:58:07,0;28,01;30,44;28,83;0,00;21,88;21,85;20,45;20,44;
29.10.2009;15:58:07,0;28,01;30,44;28,83;0,00;21,88;21,85;20,45;20,44;
29.10.2009;15:58:07,0;28,01;30,44;28,83;0,00;21,91;21,85;20,45;20,47;
29.10.2009;15:58:07,0;28,01;30,44;28,83;0,00;21,88;21,85;20,45;20,44;
29.10.2009;15:58:07,0;28,01;30,44;28,83;0,00;21,88;21,85;20,45;20,44;
29.10.2009;15:58:07,0;28,01;30,44;28,83;0,00;21,88;21,85;20,45;20,44;
29.10.2009;15:58:07,0;28,01;30,44;28,83;0,00;21,88;21,85;20,45;20,44;
29.10.2009;15:58:07,0;28,01;30,44;28,83;0,00;21,88;21,85;20,45;20,44;
29.10.2009;15:58:07,0;28,01;30,44;28,83;0,00;21,91;21,85;20,45;20,44;
29.10.2009;15:58:07,0;28,01;30,44;28,83;0,00;21,88;21,85;20,45;20,47;
29.10.2009;15:58:07,0;28,01;30,44;28,83;0,00;21,91;21,85;20,45;20,44;
29.10.2009;15:58:07,0;28,01;30,44;28,83;0,00;21,88;21,85;20,45;20,44;
29.10.2009;15:58:08,0;28,01;30,44;28,83;0,00;21,88;21,85;20,45;20,44;
29.10.2009;15:58:08,0;28,01;30,44;28,83;0,00;21,88;21,85;20,45;20,44;
29.10.2009;15:58:08,0;28,01;30,44;28,83;0,00;21,88;21,85;20,45;20,47;
29.10.2009;15:58:08,0;28,01;30,44;28,83;0,00;21,88;21,85;20,45;20,44;
29.10.2009;15:58:08,0;28,01;30,44;28,83;0,00;21,88;21,85;20,45;20,44;
29.10.2009;15:58:08,0;28,01;30,44;28,83;0,00;21,91;21,85;20,45;20,44;
29.10.2009;15:58:08,0;28,01;30,44;28,83;0,00;21,91;21,85;20,45;20,44;
29.10.2009;15:58:08,0;28,01;30,44;28,83;0,00;21,88;21,85;20,45;20,47;
29.10.2009;15:58:09,0;28,01;30,44;28,83;0,00;21,88;21,85;20,45;20,47;
29.10.2009;15:58:09,0;28,01;30,44;28,83;0,00;21,91;21,85;20,45;20,44;
29.10.2009;15:58:09,0;28,01;30,44;28,83;0,00;21,88;21,85;20,45;20,47;
29.10.2009;15:58:09,0;27,98;30,44;28,83;0,00;21,88;21,85;20,45;20,47;
29.10.2009;15:58:09,0;28,01;30,44;28,83;0,00;21,88;21,85;20,45;20,44;
29.10.2009;15:58:09,0;28,01;30,44;28,83;0,00;21,88;21,85;20,45;20,44;
29.10.2009;15:58:09,0;28,01;30,44;28,83;0,00;21,88;21,85;20,45;20,44;
29.10.2009;15:58:09,0;28,01;30,44;28,83;0,00;21,88;21,85;20,45;20,44;
29.10.2009;15:58:09,0;28,01;30,44;28,83;0,00;21,88;21,85;20,45;20,44;
29.10.2009;15:58:09,0;28,01;30,44;28,83;0,00;21,88;21,85;20,45;20,47;
29.10.2009;15:58:09,0;28,01;30,44;28,83;0,00;21,88;21,85;20,45;20,44;
29.10.2009;15:58:09,0;28,01;30,44;28,83;0,00;21,88;21,85;20,45;20,44;
29.10.2009;15:58:10,0;28,01;30,44;28,83;0,00;21,88;21,85;20,45;20,44;
29.10.2009;15:58:10,0;28,01;30,44;28,83;0,00;21,91;21,85;20,45;20,44;
29.10.2009;15:58:10,0;28,01;30,44;28,83;0,00;21,88;21,85;20,45;20,44;
29.10.2009;15:58:10,0;28,01;30,44;28,83;0,00;21,88;21,85;20,45;20,47;
29.10.2009;15:58:10,0;28,01;30,44;28,83;0,00;21,88;21,85;20,45;20,44;
29.10.2009;15:58:10,0;28,01;30,44;28,83;0,00;21,91;21,85;20,45;20,44;
29.10.2009;15:58:10,0;28,01;30,44;28,83;0,00;21,88;21,85;20,45;20,44;
29.10.2009;15:58:10,0;28,01;30,44;28,83;0,00;21,88;21,85;20,45;20,44;
29.10.2009;15:58:11,0;28,01;30,44;28,83;0,00;21,91;21,85;20,45;20,44;
29.10.2009;15:58:11,0;28,01;30,44;28,83;0,00;21,88;21,85;20,45;20,44;
29.10.2009;15:58:11,0;28,01;30,44;28,83;0,00;21,88;21,85;20,45;20,47;
29.10.2009;15:58:11,0;28,01;30,44;28,83;0,00;21,88;21,85;20,45;20,44;
29.10.2009;15:58:11,0;28,01;30,44;28,83;0,00;21,88;21,85;20,45;20,44;
29.10.2009;15:58:11,0;28,01;30,44;28,83;0,00;21,91;21,85;20,45;20,44;
29.10.2009;15:58:11,0;28,01;30,44;28,83;0,00;21,88;21,85;20,45;20,47;
29.10.2009;15:58:11,0;28,01;30,44;28,83;0,00;21,91;21,85;20,45;20,44;
29.10.2009;15:58:11,0;28,01;30,44;28,83;0,00;21,88;21,85;20,45;20,44;
29.10.2009;15:58:11,0;28,01;30,44;28,83;0,00;21,88;21,85;20,45;20,47;
29.10.2009;15:58:11,0;28,01;30,44;28,83;0,00;21,88;21,85;20,45;20,47;
29.10.2009;15:58:11,0;28,01;30,44;28,83;0,00;21,88;21,85;20,45;20,44;
29.10.2009;15:58:12,0;28,01;30,44;28,83;0,00;21,91;21,85;20,45;20,47;
29.10.2009;15:58:12,0;28,01;30,44;28,83;0,00;21,88;21,85;20,45;20,47;
29.10.2009;15:58:12,0;28,01;30,44;28,83;0,00;21,88;21,85;20,45;20,44;
29.10.2009;15:58:12,0;28,01;30,44;28,83;0,00;21,88;21,85;20,45;20,47;
29.10.2009;15:58:12,0;28,01;30,44;28,83;0,00;21,91;21,85;20,45;20,44;
29.10.2009;15:58:12,0;28,01;30,44;28,83;0,00;21,91;21,85;20,45;20,47;
29.10.2009;15:58:12,0;28,01;30,44;28,83;0,00;21,88;21,85;20,45;20,44;
29.10.2009;15:58:12,0;28,01;30,44;28,83;0,00;21,91;21,85;20,45;20,44;
29.10.2009;15:58:13,0;28,01;30,44;28,83;0,00;21,88;21,85;20,45;20,44;
29.10.2009;15:58:13,0;28,01;30,44;28,83;0,00;21,91;21,85;20,45;20,47;
29.10.2009;15:58:13,0;28,01;30,44;28,83;0,00;21,91;21,85;20,45;20,44;
29.10.2009;15:58:13,0;28,01;30,44;28,83;0,00;21,88;21,85;20,45;20,44;
29.10.2009;15:58:13,0;28,01;30,44;28,83;0,00;21,88;21,85;20,45;20,47;
29.10.2009;15:58:13,0;28,01;30,44;28,83;0,00;21,88;21,85;20,45;20,47;
29.10.2009;15:58:13,0;28,01;30,44;28,83;0,00;21,88;21,85;20,45;20,47;
29.10.2009;15:58:13,0;28,01;30,44;28,83;0,00;21,91;21,85;20,45;20,44;
29.10.2009;15:58:13,0;28,01;30,44;28,83;0,00;21,88;21,85;20,45;20,44;
29.10.2009;15:58:13,0;28,01;30,44;28,83;0,00;21,88;21,85;20,45;20,47;
29.10.2009;15:58:13,0;28,01;30,44;28,83;0,00;21,91;21,85;20,45;20,47;
29.10.2009;15:58:13,0;28,01;30,44;28,83;0,00;21,91;21,85;20,45;20,47;
29.10.2009;15:58:14,0;28,01;30,44;28,83;0,00;21,88;21,85;20,45;20,44;
29.10.2009;15:58:14,0;28,01;30,44;28,83;0,00;21,91;21,85;20,45;20,47;
29.10.2009;15:58:14,0;28,01;30,44;28,83;0,00;21,88;21,85;20,45;20,47;
29.10.2009;15:58:14,0;28,01;30,44;28,83;0,00;21,88;21,85;20,45;20,44;
29.10.2009;15:58:14,0;28,01;30,44;28,83;0,00;21,88;21,85;20,45;20,47;
29.10.2009;15:58:14,0;28,01;30,44;28,83;0,00;21,88;21,85;20,45;20,47;
29.10.2009;15:58:14,0;28,01;30,44;28,83;0,00;21,88;21,85;20,45;20,47;
29.10.2009;15:58:14,0;28,01;30,44;28,83;0,00;21,88;21,85;20,45;20,47;
29.10.2009;15:58:15,0;28,01;30,44;28,83;0,00;21,88;21,85;20,45;20,47;
29.10.2009;15:58:15,0;28,01;30,44;28,83;0,00;21,88;21,85;20,45;20,44;
29.10.2009;15:58:15,0;28,01;30,44;28,83;0,00;21,91;21,85;20,45;20,47;
29.10.2009;15:58:15,0;28,01;30,44;28,83;0,00;21,91;21,85;20,45;20,44;
29.10.2009;15:58:15,0;28,01;30,44;28,83;0,00;21,88;21,85;20,45;20,44;
29.10.2009;15:58:15,0;28,01;30,44;28,83;0,00;21,91;21,85;20,45;20,44;
29.10.2009;15:58:15,0;28,01;30,44;28,83;0,00;21,91;21,85;20,45;20,47;
29.10.2009;15:58:15,0;28,01;30,44;28,83;0,00;21,91;21,85;20,45;20,44;
29.10.2009;15:58:15,0;28,01;30,44;28,83;0,00;21,88;21,85;20,45;20,44;
29.10.2009;15:58:15,0;28,01;30,44;28,83;0,00;21,91;21,85;20,45;20,47;
29.10.2009;15:58:15,0;28,01;30,44;28,83;0,00;21,88;21,85;20,45;20,44;
29.10.2009;15:58:15,0;28,01;30,44;28,83;0,00;21,88;21,85;20,45;20,44;
29.10.2009;15:58:16,0;28,01;30,44;28,83;0,00;21,91;21,85;20,45;20,47;
29.10.2009;15:58:16,0;27,98;30,41;28,83;0,00;21,91;21,85;20,45;20,44;
29.10.2009;15:58:16,0;28,01;30,44;28,83;0,00;21,88;21,85;20,45;20,44;
29.10.2009;15:58:16,0;28,01;30,44;28,83;0,00;21,91;21,85;20,45;20,44;
29.10.2009;15:58:16,0;28,01;30,44;28,83;0,00;21,88;21,85;20,45;20,47;
29.10.2009;15:58:16,0;28,01;30,44;28,83;0,00;21,88;21,85;20,45;20,44;
29.10.2009;15:58:16,0;28,01;30,44;28,83;0,00;21,88;21,85;20,45;20,47;
29.10.2009;15:58:16,0;28,01;30,44;28,83;0,00;21,88;21,85;20,45;20,47;
29.10.2009;15:58:17,0;28,01;30,44;28,83;0,00;21,88;21,85;20,45;20,47;
29.10.2009;15:58:17,0;28,01;30,44;28,83;0,00;21,88;21,85;20,45;20,44;
29.10.2009;15:58:17,0;28,01;30,44;28,83;0,00;21,88;21,85;20,45;20,47;
29.10.2009;15:58:17,0;28,01;30,44;28,83;0,00;21,88;21,85;20,45;20,47;
29.10.2009;15:58:17,0;28,01;30,44;28,83;0,00;21,91;21,85;20,45;20,44;
29.10.2009;15:58:17,0;28,01;30,44;28,83;0,00;21,88;21,85;20,45;20,44;
29.10.2009;15:58:17,0;28,01;30,44;28,83;0,00;21,88;21,85;20,45;20,44;
29.10.2009;15:58:17,0;28,01;30,44;28,83;0,00;21,91;21,85;20,45;20,44;
29.10.2009;15:58:17,0;28,01;30,44;28,83;0,00;21,88;21,85;20,45;20,44;
29.10.2009;15:58:17,0;28,01;30,44;28,83;0,00;21,91;21,85;20,45;20,47;
29.10.2009;15:58:17,0;28,01;30,44;28,83;0,00;21,88;21,85;20,45;20,44;
29.10.2009;15:58:17,0;28,01;30,44;28,83;0,00;21,91;21,85;20,45;20,47;
29.10.2009;15:58:18,0;28,01;30,44;28,83;0,00;21,91;21,85;20,45;20,47;
29.10.2009;15:58:18,0;28,01;30,44;28,83;0,00;21,88;21,85;20,45;20,47;
29.10.2009;15:58:18,0;28,01;30,44;28,83;0,00;21,88;21,85;20,45;20,47;
29.10.2009;15:58:18,0;28,01;30,44;28,83;0,00;21,91;21,85;20,45;20,47;
29.10.2009;15:58:18,0;28,01;30,44;28,83;0,00;21,88;21,85;20,45;20,47;
29.10.2009;15:58:18,0;28,01;30,44;28,83;0,00;21,88;21,85;20,45;20,47;
29.10.2009;15:58:18,0;28,01;30,44;28,83;0,00;21,91;21,85;20,45;20,47;
29.10.2009;15:58:18,0;28,01;30,44;28,83;0,00;21,91;21,85;20,45;20,44;
29.10.2009;15:58:19,0;28,01;30,44;28,83;0,00;21,88;21,85;20,45;20,47;
29.10.2009;15:58:19,0;28,01;30,44;28,83;0,00;21,91;21,85;20,45;20,47;
29.10.2009;15:58:19,0;28,01;30,44;28,83;0,00;21,91;21,85;20,45;20,44;
29.10.2009;15:58:19,0;28,01;30,44;28,83;0,00;21,91;21,85;20,45;20,47;
29.10.2009;15:58:19,0;28,01;30,44;28,83;0,00;21,91;21,85;20,45;20,44;
29.10.2009;15:58:19,0;28,01;30,44;28,83;0,00;21,91;21,85;20,45;20,47;
29.10.2009;15:58:19,0;28,01;30,44;28,83;0,00;21,88;21,85;20,45;20,47;
29.10.2009;15:58:19,0;28,01;30,44;28,83;0,00;21,91;21,85;20,45;20,47;
29.10.2009;15:58:19,0;28,01;30,44;28,83;0,00;21,88;21,85;20,45;20,47;
29.10.2009;15:58:19,0;28,01;30,44;28,83;0,00;21,91;21,85;20,45;20,47;
29.10.2009;15:58:19,0;28,01;30,44;28,83;0,00;21,88;21,85;20,45;20,47;
29.10.2009;15:58:19,0;28,01;30,44;28,83;0,00;21,88;21,85;20,45;20,47;
29.10.2009;15:58:20,0;28,01;30,44;28,83;0,00;21,88;21,85;20,45;20,47;
29.10.2009;15:58:20,0;28,01;30,44;28,83;0,00;21,88;21,85;20,45;20,47;
29.10.2009;15:58:20,0;28,01;30,44;28,83;0,00;21,91;21,85;20,45;20,47;
29.10.2009;15:58:20,0;28,01;30,44;28,83;0,00;21,88;21,85;20,45;20,47;
29.10.2009;15:58:20,0;28,01;30,44;28,83;0,00;21,91;21,85;20,45;20,47;
29.10.2009;15:58:20,0;28,01;30,44;28,83;0,00;21,88;21,85;20,45;20,47;
29.10.2009;15:58:20,0;28,01;30,44;28,83;0,00;21,88;21,85;20,45;20,44;
29.10.2009;15:58:20,0;28,01;30,44;28,83;0,00;21,91;21,85;20,45;20,47;
29.10.2009;15:58:21,0;28,01;30,44;28,83;0,00;21,88;21,85;20,45;20,47;
29.10.2009;15:58:21,0;28,01;30,44;28,83;0,00;21,91;21,85;20,45;20,47;
29.10.2009;15:58:21,0;28,01;30,44;28,83;0,00;21,88;21,85;20,45;20,47;
29.10.2009;15:58:21,0;28,01;30,44;28,83;0,00;21,91;21,85;20,45;20,47;
29.10.2009;15:58:21,0;28,01;30,44;28,83;0,00;21,91;21,85;20,45;20,47;
29.10.2009;15:58:21,0;28,01;30,44;28,83;0,00;21,88;21,85;20,45;20,47;
29.10.2009;15:58:21,0;28,01;30,44;28,83;0,00;21,88;21,85;20,45;20,47;
29.10.2009;15:58:21,0;28,01;30,44;28,83;0,00;21,91;21,85;20,45;20,47;
29.10.2009;15:58:21,0;28,01;30,44;28,83;0,00;21,88;21,85;20,45;20,44;
29.10.2009;15:58:21,0;28,01;30,44;28,83;0,00;21,91;21,85;20,45;20,47;
29.10.2009;15:58:21,0;28,01;30,44;28,83;0,00;21,91;21,85;20,45;20,47;
29.10.2009;15:58:21,0;28,01;30,44;28,83;0,00;21,88;21,85;20,45;20,47;
29.10.2009;15:58:22,0;28,01;30,44;28,83;0,00;21,91;21,85;20,45;20,47;
29.10.2009;15:58:22,0;28,01;30,44;28,83;0,00;21,91;21,85;20,45;20,44;
29.10.2009;15:58:22,0;28,01;30,44;28,83;0,00;21,91;21,85;20,45;20,47;
29.10.2009;15:58:22,0;28,01;30,44;28,83;0,00;21,88;21,85;20,45;20,47;
29.10.2009;15:58:22,0;28,01;30,44;28,83;0,00;21,88;21,85;20,45;20,47;
29.10.2009;15:58:22,0;28,01;30,44;28,83;0,00;21,88;21,85;20,45;20,47;
29.10.2009;15:58:22,0;28,01;30,44;28,83;0,00;21,91;21,85;20,45;20,47;
29.10.2009;15:58:22,0;28,01;30,44;28,83;0,00;21,91;21,85;20,45;20,47;
29.10.2009;15:58:23,0;28,01;30,44;28,83;0,00;21,91;21,85;20,45;20,47;
29.10.2009;15:58:23,0;28,01;30,44;28,83;0,00;21,88;21,85;20,45;20,47;
29.10.2009;15:58:23,0;28,01;30,44;28,83;0,00;21,91;21,85;20,45;20,47;
29.10.2009;15:58:23,0;28,01;30,44;28,83;0,00;21,88;21,85;20,45;20,47;
29.10.2009;15:58:23,0;28,01;30,44;28,83;0,00;21,88;21,85;20,45;20,44;
29.10.2009;15:58:23,0;28,01;30,44;28,83;0,00;21,88;21,85;20,45;20,47;
29.10.2009;15:58:23,0;28,01;30,44;28,83;0,00;21,88;21,85;20,45;20,47;
29.10.2009;15:58:23,0;28,01;30,44;28,83;0,00;21,91;21,85;20,45;20,47;
29.10.2009;15:58:23,0;28,01;30,44;28,83;0,00;21,88;21,85;20,45;20,47;
29.10.2009;15:58:23,0;28,01;30,44;28,83;0,00;21,91;21,85;20,45;20,47;
29.10.2009;15:58:23,0;28,01;30,44;28,83;0,00;21,88;21,85;20,45;20,44;
29.10.2009;15:58:23,0;28,01;30,44;28,83;0,00;21,88;21,85;20,45;20,47;
29.10.2009;15:58:24,0;28,01;30,44;28,83;0,00;21,91;21,85;20,45;20,47;
29.10.2009;15:58:24,0;28,01;30,44;28,83;0,00;21,91;21,85;20,45;20,47;
29.10.2009;15:58:24,0;28,01;30,44;28,83;0,00;21,88;21,85;20,45;20,47;
29.10.2009;15:58:24,0;28,01;30,44;28,83;0,00;21,91;21,85;20,45;20,47;
29.10.2009;15:58:24,0;28,01;30,44;28,83;0,00;21,88;21,85;20,45;20,47;
29.10.2009;15:58:24,0;28,01;30,44;28,83;0,00;21,88;21,85;20,45;20,44;
29.10.2009;15:58:24,0;28,01;30,44;28,83;0,00;21,91;21,85;20,45;20,47;
29.10.2009;15:58:24,0;28,01;30,44;28,83;0,00;21,91;21,85;20,45;20,47;
29.10.2009;15:58:25,0;28,01;30,44;28,83;0,00;21,91;21,85;20,45;20,47;
29.10.2009;15:58:25,0;28,01;30,44;28,83;0,00;21,88;21,85;20,45;20,47;
29.10.2009;15:58:25,0;28,01;30,44;28,83;0,00;21,88;21,85;20,45;20,47;
29.10.2009;15:58:25,0;28,01;30,44;28,83;0,00;21,91;21,85;20,45;20,47;
29.10.2009;15:58:25,0;28,01;30,44;28,83;0,00;21,88;21,85;20,45;20,44;
29.10.2009;15:58:25,0;28,01;30,44;28,83;0,00;21,91;21,85;20,45;20,47;
29.10.2009;15:58:25,0;28,01;30,44;28,83;0,00;21,88;21,85;20,45;20,44;
29.10.2009;15:58:25,0;28,01;30,44;28,83;0,00;21,91;21,85;20,45;20,47;
29.10.2009;15:58:25,0;28,01;30,44;28,83;0,00;21,91;21,85;20,45;20,44;
29.10.2009;15:58:25,0;28,01;30,44;28,83;0,00;21,88;21,85;20,45;20,47;
29.10.2009;15:58:25,0;28,01;30,44;28,83;0,00;21,88;21,85;20,45;20,44;
29.10.2009;15:58:25,0;28,01;30,44;28,83;0,00;21,91;21,85;20,45;20,47;
29.10.2009;15:58:26,0;28,01;30,44;28,83;0,00;21,91;21,85;20,45;20,47;
29.10.2009;15:58:26,0;28,01;30,44;28,83;0,00;21,88;21,85;20,45;20,47;
29.10.2009;15:58:26,0;28,01;30,44;28,83;0,00;21,88;21,85;20,45;20,44;
29.10.2009;15:58:26,0;28,01;30,44;28,83;0,00;21,88;21,85;20,45;20,47;
29.10.2009;15:58:26,0;28,01;30,44;28,83;0,00;21,91;21,85;20,45;20,44;
29.10.2009;15:58:26,0;28,01;30,44;28,83;0,00;21,88;21,85;20,45;20,44;
29.10.2009;15:58:26,0;28,01;30,44;28,83;0,00;21,91;21,85;20,45;20,44;
29.10.2009;15:58:26,0;28,01;30,44;28,83;0,00;21,91;21,85;20,45;20,44;
29.10.2009;15:58:27,0;28,01;30,44;28,83;0,00;21,91;21,85;20,45;20,44;
29.10.2009;15:58:27,0;28,01;30,44;28,83;0,00;21,88;21,85;20,45;20,44;
29.10.2009;15:58:27,0;28,01;30,44;28,83;0,00;21,88;21,85;20,45;20,44;
29.10.2009;15:58:27,0;28,01;30,44;28,83;0,00;21,88;21,85;20,45;20,44;
29.10.2009;15:58:27,0;28,01;30,44;28,83;0,00;21,88;21,85;20,45;20,44;
29.10.2009;15:58:27,0;28,01;30,44;28,83;0,00;21,88;21,85;20,45;20,44;
29.10.2009;15:58:27,0;28,01;30,44;28,83;0,00;21,91;21,85;20,45;20,44;
29.10.2009;15:58:27,0;28,01;30,44;28,83;0,00;21,88;21,85;20,45;20,44;
29.10.2009;15:58:27,0;28,01;30,44;28,83;0,00;21,88;21,85;20,45;20,44;
29.10.2009;15:58:27,0;28,01;30,44;28,83;0,00;21,91;21,85;20,45;20,44;
29.10.2009;15:58:27,0;28,01;30,44;28,83;0,00;21,88;21,85;20,45;20,44;
29.10.2009;15:58:27,0;28,01;30,44;28,83;0,00;21,91;21,85;20,45;20,44;
29.10.2009;15:58:28,0;28,01;30,44;28,83;0,00;21,91;21,85;20,45;20,44;
29.10.2009;15:58:28,0;28,01;30,44;28,83;0,00;21,91;21,85;20,45;20,44;
29.10.2009;15:58:28,0;28,01;30,44;28,83;0,00;21,88;21,85;20,45;20,44;
29.10.2009;15:58:28,0;28,01;30,44;28,83;0,00;21,88;21,85;20,45;20,44;
29.10.2009;15:58:28,0;28,01;30,44;28,83;0,00;21,88;21,85;20,45;20,44;
29.10.2009;15:58:28,0;28,01;30,44;28,83;0,00;21,91;21,85;20,45;20,44;
29.10.2009;15:58:28,0;28,01;30,44;28,83;0,00;21,91;21,85;20,45;20,44;
29.10.2009;15:58:28,0;28,01;30,44;28,83;0,00;21,88;21,85;20,45;20,42;
29.10.2009;15:58:29,0;28,01;30,44;28,83;0,00;21,91;21,85;20,45;20,44;
29.10.2009;15:58:29,0;28,01;30,44;28,83;0,00;21,91;21,85;20,45;20,44;
29.10.2009;15:58:29,0;28,01;30,44;28,83;0,00;21,91;21,85;20,45;20,44;
29.10.2009;15:58:29,0;28,01;30,44;28,83;0,00;21,88;21,85;20,45;20,44;
29.10.2009;15:58:29,0;28,01;30,44;28,83;0,00;21,88;21,85;20,45;20,44;
29.10.2009;15:58:29,0;28,01;30,44;28,83;0,00;21,88;21,85;20,45;20,42;
29.10.2009;15:58:29,0;28,01;30,44;28,83;0,00;21,88;21,85;20,43;20,44;
29.10.2009;15:58:29,0;28,01;30,44;28,83;0,00;21,91;21,85;20,45;20,42;
29.10.2009;15:58:29,0;28,01;30,44;28,83;0,00;21,91;21,85;20,45;20,42;
29.10.2009;15:58:29,0;28,01;30,44;28,83;0,00;21,91;21,85;20,45;20,42;
29.10.2009;15:58:29,0;28,01;30,44;28,83;0,00;21,91;21,85;20,45;20,42;
29.10.2009;15:58:29,0;28,01;30,44;28,83;0,00;21,88;21,85;20,45;20,42;
29.10.2009;15:58:30,0;28,01;30,44;28,83;0,00;21,88;21,85;20,45;20,44;
29.10.2009;15:58:30,0;28,01;30,44;28,83;0,00;21,91;21,85;20,45;20,42;
29.10.2009;15:58:30,0;28,01;30,44;28,83;0,00;21,91;21,85;20,45;20,42;
29.10.2009;15:58:30,0;28,01;30,44;28,83;0,00;21,91;21,85;20,45;20,42;
29.10.2009;15:58:30,0;28,01;30,44;28,83;0,00;21,91;21,85;20,45;20,42;
29.10.2009;15:58:30,0;28,01;30,44;28,83;0,00;21,88;21,85;20,45;20,42;
29.10.2009;15:58:30,0;28,01;30,44;28,83;0,00;21,88;21,85;20,45;20,42;
29.10.2009;15:58:30,0;28,01;30,44;28,83;0,00;21,91;21,85;20,45;20,42;
29.10.2009;15:58:31,0;28,01;30,44;28,83;0,00;21,91;21,85;20,45;20,42;
29.10.2009;15:58:31,0;28,01;30,44;28,83;0,00;21,88;21,85;20,45;20,42;
29.10.2009;15:58:31,0;28,01;30,44;28,83;0,00;21,91;21,85;20,43;20,42;
29.10.2009;15:58:31,0;28,01;30,44;28,83;0,00;21,91;21,85;20,43;20,42;
29.10.2009;15:58:31,0;28,01;30,44;28,83;0,00;21,88;21,85;20,45;20,42;
29.10.2009;15:58:31,0;28,01;30,44;28,83;0,00;21,91;21,85;20,45;20,42;
29.10.2009;15:58:31,0;28,01;30,44;28,83;0,00;21,91;21,85;20,45;20,42;
29.10.2009;15:58:31,0;28,01;30,44;28,83;0,00;21,91;21,85;20,43;20,42;
29.10.2009;15:58:31,0;28,01;30,44;28,83;0,00;21,91;21,85;20,45;20,42;
29.10.2009;15:58:31,0;28,01;30,44;28,83;0,00;21,88;21,85;20,45;20,42;
29.10.2009;15:58:31,0;28,01;30,44;28,83;0,00;21,88;21,85;20,43;20,42;
29.10.2009;15:58:31,0;28,01;30,44;28,83;0,00;21,88;21,85;20,43;20,42;
29.10.2009;15:58:32,0;28,01;30,44;28,83;0,00;21,91;21,85;20,45;20,42;
29.10.2009;15:58:32,0;28,01;30,44;28,83;0,00;21,91;21,85;20,43;20,42;
29.10.2009;15:58:32,0;28,01;30,44;28,83;0,00;21,91;21,85;20,45;20,42;
29.10.2009;15:58:32,0;28,01;30,44;28,83;0,00;21,91;21,85;20,43;20,42;
29.10.2009;15:58:32,0;28,01;30,44;28,83;0,00;21,91;21,85;20,43;20,42;
29.10.2009;15:58:32,0;28,01;30,44;28,83;0,00;21,88;21,85;20,45;20,42;
29.10.2009;15:58:32,0;28,01;30,44;28,83;0,00;21,88;21,85;20,43;20,42;
29.10.2009;15:58:32,0;28,01;30,44;28,83;0,00;21,91;21,85;20,43;20,42;
29.10.2009;15:58:33,0;28,01;30,44;28,83;0,00;21,91;21,85;20,45;20,42;
29.10.2009;15:58:33,0;28,01;30,44;28,83;0,00;21,88;21,85;20,45;20,42;
29.10.2009;15:58:33,0;28,01;30,44;28,83;0,00;21,88;21,85;20,43;20,39;
29.10.2009;15:58:33,0;28,01;30,44;28,83;0,00;21,88;21,85;20,43;20,39;
29.10.2009;15:58:33,0;28,01;30,44;28,83;0,00;21,91;21,85;20,43;20,42;
29.10.2009;15:58:33,0;28,01;30,44;28,83;0,00;21,88;21,85;20,43;20,42;
29.10.2009;15:58:33,0;28,01;30,44;28,83;0,00;21,91;21,85;20,43;20,42;
29.10.2009;15:58:33,0;28,01;30,44;28,83;0,00;21,88;21,85;20,43;20,42;
29.10.2009;15:58:33,0;28,01;30,44;28,83;0,00;21,91;21,85;20,43;20,42;
29.10.2009;15:58:33,0;28,01;30,44;28,83;0,00;21,91;21,85;20,43;20,42;
29.10.2009;15:58:33,0;28,01;30,44;28,83;0,00;21,88;21,85;20,43;20,42;
29.10.2009;15:58:33,0;28,01;30,44;28,83;0,00;21,91;21,85;20,43;20,42;
29.10.2009;15:58:34,0;28,01;30,44;28,83;0,00;21,88;21,85;20,45;20,42;
29.10.2009;15:58:34,0;28,01;30,44;28,83;0,00;21,88;21,85;20,43;20,39;
29.10.2009;15:58:34,0;28,01;30,44;28,83;0,00;21,88;21,85;20,43;20,42;
29.10.2009;15:58:34,0;28,01;30,44;28,83;0,00;21,91;21,85;20,43;20,42;
29.10.2009;15:58:34,0;28,01;30,44;28,83;0,00;21,91;21,85;20,45;20,42;
29.10.2009;15:58:34,0;28,01;30,44;28,83;0,00;21,91;21,85;20,43;20,42;
29.10.2009;15:58:34,0;28,01;30,44;28,83;0,00;21,91;21,85;20,43;20,42;
29.10.2009;15:58:34,0;28,01;30,44;28,83;0,00;21,88;21,85;20,43;20,42;
29.10.2009;15:58:35,0;28,01;30,44;28,83;0,00;21,91;21,85;20,43;20,39;
29.10.2009;15:58:35,0;28,01;30,44;28,83;0,00;21,88;21,85;20,43;20,42;
29.10.2009;15:58:35,0;28,01;30,44;28,83;0,00;21,91;21,85;20,43;20,42;
29.10.2009;15:58:35,0;28,01;30,44;28,83;0,00;21,91;21,85;20,43;20,42;
29.10.2009;15:58:35,0;28,01;30,44;28,83;0,00;21,91;21,85;20,43;20,42;
29.10.2009;15:58:35,0;28,01;30,44;28,83;0,00;21,88;21,85;20,43;20,42;
29.10.2009;15:58:35,0;28,01;30,44;28,83;0,00;21,88;21,85;20,43;20,42;
29.10.2009;15:58:35,0;28,01;30,44;28,83;0,00;21,91;21,85;20,43;20,42;
29.10.2009;15:58:35,0;28,01;30,44;28,83;0,00;21,88;21,85;20,43;20,42;
29.10.2009;15:58:35,0;28,01;30,44;28,83;0,00;21,91;21,85;20,43;20,42;
29.10.2009;15:58:35,0;28,01;30,44;28,83;0,00;21,88;21,85;20,43;20,42;
29.10.2009;15:58:35,0;28,01;30,44;28,83;0,00;21,91;21,85;20,45;20,42;
29.10.2009;15:58:36,0;28,01;30,44;28,83;0,00;21,88;21,85;20,43;20,42;
29.10.2009;15:58:36,0;28,01;30,44;28,83;0,00;21,88;21,85;20,43;20,42;
29.10.2009;15:58:36,0;28,01;30,44;28,83;0,00;21,91;21,85;20,45;20,42;
29.10.2009;15:58:36,0;28,01;30,44;28,83;0,00;21,88;21,85;20,43;20,42;
29.10.2009;15:58:36,0;28,01;30,44;28,83;0,00;21,91;21,85;20,43;20,42;
29.10.2009;15:58:36,0;28,01;30,44;28,83;0,00;21,91;21,85;20,43;20,42;
29.10.2009;15:58:36,0;28,01;30,44;28,83;0,00;21,88;21,85;20,45;20,42;
29.10.2009;15:58:36,0;28,01;30,44;28,83;0,00;21,88;21,85;20,43;20,42;
29.10.2009;15:58:37,0;28,01;30,44;28,83;0,00;21,91;21,85;20,43;20,42;
29.10.2009;15:58:37,0;28,01;30,44;28,83;0,00;21,91;21,85;20,43;20,42;
29.10.2009;15:58:37,0;28,01;30,44;28,83;0,00;21,91;21,85;20,45;20,42;
29.10.2009;15:58:37,0;28,01;30,44;28,83;0,00;21,88;21,85;20,43;20,42;
29.10.2009;15:58:37,0;28,01;30,44;28,83;0,00;21,88;21,85;20,43;20,42;
29.10.2009;15:58:37,0;28,01;30,44;28,83;0,00;21,91;21,85;20,43;20,42;
29.10.2009;15:58:37,0;28,01;30,44;28,83;0,00;21,91;21,85;20,43;20,42;
29.10.2009;15:58:37,0;28,01;30,44;28,83;0,00;21,88;21,85;20,45;20,42;
29.10.2009;15:58:37,0;28,01;30,44;28,83;0,00;21,88;21,85;20,43;20,42;
29.10.2009;15:58:37,0;28,01;30,44;28,83;0,00;21,91;21,85;20,43;20,42;
29.10.2009;15:58:37,0;28,01;30,44;28,83;0,00;21,91;21,85;20,43;20,42;
29.10.2009;15:58:37,0;28,01;30,44;28,83;0,00;21,91;21,85;20,43;20,42;
29.10.2009;15:58:38,0;28,01;30,44;28,83;0,00;21,88;21,85;20,43;20,42;
29.10.2009;15:58:38,0;28,01;30,44;28,83;0,00;21,88;21,85;20,43;20,42;
29.10.2009;15:58:38,0;28,01;30,44;28,83;0,00;21,91;21,85;20,43;20,42;
29.10.2009;15:58:38,0;28,01;30,44;28,83;0,00;21,91;21,85;20,43;20,42;
29.10.2009;15:58:38,0;28,01;30,44;28,83;0,00;21,91;21,85;20,43;20,42;
29.10.2009;15:58:38,0;28,01;30,44;28,83;0,00;21,91;21,85;20,45;20,42;
29.10.2009;15:58:38,0;28,01;30,44;28,83;0,00;21,88;21,85;20,43;20,42;
29.10.2009;15:58:38,0;28,01;30,44;28,83;0,00;21,91;21,85;20,45;20,42;
29.10.2009;15:58:39,0;28,01;30,44;28,83;0,00;21,91;21,85;20,43;20,42;
29.10.2009;15:58:39,0;28,01;30,44;28,83;0,00;21,91;21,85;20,45;20,42;
29.10.2009;15:58:39,0;28,01;30,44;28,83;0,00;21,88;21,85;20,43;20,42;
29.10.2009;15:58:39,0;28,01;30,44;28,83;0,00;21,91;21,85;20,43;20,42;
29.10.2009;15:58:39,0;28,01;30,44;28,83;0,00;21,91;21,85;20,45;20,42;
29.10.2009;15:58:39,0;28,01;30,44;28,83;0,00;21,88;21,85;20,43;20,42;
29.10.2009;15:58:39,0;28,01;30,44;28,83;0,00;21,91;21,85;20,43;20,42;
29.10.2009;15:58:39,0;28,01;30,44;28,83;0,00;21,91;21,85;20,43;20,42;
29.10.2009;15:58:39,0;28,01;30,44;28,83;0,00;21,88;21,85;20,45;20,42;
29.10.2009;15:58:39,0;28,01;30,44;28,83;0,00;21,91;21,85;20,43;20,42;
29.10.2009;15:58:39,0;28,01;30,44;28,83;0,00;21,91;21,85;20,45;20,42;
29.10.2009;15:58:39,0;28,01;30,44;28,83;0,00;21,88;21,85;20,43;20,42;
29.10.2009;15:58:40,0;28,01;30,44;28,83;0,00;21,91;21,85;20,43;20,44;
29.10.2009;15:58:40,0;28,01;30,44;28,83;0,00;21,91;21,85;20,43;20,42;
29.10.2009;15:58:40,0;28,01;30,44;28,83;0,00;21,91;21,85;20,43;20,42;
29.10.2009;15:58:40,0;28,01;30,44;28,83;0,00;21,88;21,85;20,43;20,42;
29.10.2009;15:58:40,0;28,01;30,44;28,83;0,00;21,88;21,85;20,43;20,44;
29.10.2009;15:58:40,0;28,01;30,44;28,83;0,00;21,88;21,85;20,43;20,42;
29.10.2009;15:58:40,0;28,01;30,44;28,83;0,00;21,91;21,85;20,43;20,42;
29.10.2009;15:58:40,0;28,01;30,44;28,83;0,00;21,91;21,85;20,45;20,42;
29.10.2009;15:58:41,0;28,01;30,44;28,83;0,00;21,88;21,85;20,43;20,42;
29.10.2009;15:58:41,0;28,01;30,44;28,83;0,00;21,91;21,85;20,45;20,42;
29.10.2009;15:58:41,0;28,01;30,44;28,83;0,00;21,88;21,85;20,45;20,42;
29.10.2009;15:58:41,0;28,01;30,44;28,83;0,00;21,88;21,85;20,43;20,42;
29.10.2009;15:58:41,0;28,01;30,44;28,83;0,00;21,88;21,85;20,45;20,42;
29.10.2009;15:58:41,0;28,01;30,44;28,83;0,00;21,91;21,85;20,45;20,42;
29.10.2009;15:58:41,0;28,01;30,44;28,83;0,00;21,88;21,85;20,43;20,42;
29.10.2009;15:58:41,0;28,01;30,44;28,83;0,00;21,88;21,85;20,43;20,44;
29.10.2009;15:58:41,0;28,01;30,44;28,83;0,00;21,88;21,85;20,45;20,42;
29.10.2009;15:58:41,0;28,01;30,44;28,83;0,00;21,91;21,85;20,43;20,42;
29.10.2009;15:58:41,0;28,01;30,44;28,83;0,00;21,91;21,85;20,45;20,44;
29.10.2009;15:58:41,0;28,01;30,44;28,83;0,00;21,88;21,85;20,45;20,44;
29.10.2009;15:58:42,0;28,01;30,44;28,83;0,00;21,88;21,85;20,45;20,44;
29.10.2009;15:58:42,0;28,01;30,44;28,83;0,00;21,91;21,85;20,45;20,44;
29.10.2009;15:58:42,0;28,01;30,44;28,83;0,00;21,88;21,85;20,45;20,44;
29.10.2009;15:58:42,0;28,01;30,44;28,83;0,00;21,88;21,85;20,45;20,42;
29.10.2009;15:58:42,0;28,01;30,44;28,83;0,00;21,91;21,85;20,43;20,44;
29.10.2009;15:58:42,0;28,01;30,44;28,83;0,00;21,88;21,85;20,45;20,44;
29.10.2009;15:58:42,0;28,01;30,44;28,83;0,00;21,91;21,85;20,45;20,42;
29.10.2009;15:58:42,0;28,01;30,44;28,83;0,00;21,88;21,85;20,45;20,44;
29.10.2009;15:58:43,0;28,01;30,44;28,83;0,00;21,91;21,85;20,45;20,44;
29.10.2009;15:58:43,0;28,01;30,44;28,83;0,00;21,91;21,85;20,45;20,42;
29.10.2009;15:58:43,0;28,01;30,44;28,83;0,00;21,88;21,85;20,43;20,44;
29.10.2009;15:58:43,0;28,01;30,44;28,83;0,00;21,91;21,85;20,45;20,44;
29.10.2009;15:58:43,0;28,01;30,44;28,83;0,00;21,91;21,85;20,43;20,44;
29.10.2009;15:58:43,0;28,01;30,44;28,83;0,00;21,91;21,85;20,45;20,42;
29.10.2009;15:58:43,0;28,01;30,44;28,83;0,00;21,91;21,85;20,43;20,44;
29.10.2009;15:58:43,0;28,01;30,44;28,83;0,00;21,88;21,85;20,45;20,42;
29.10.2009;15:58:43,0;28,01;30,44;28,83;0,00;21,91;21,85;20,43;20,42;
29.10.2009;15:58:43,0;28,01;30,44;28,83;0,00;21,88;21,85;20,43;20,44;
29.10.2009;15:58:43,0;28,01;30,44;28,83;0,00;21,91;21,85;20,45;20,44;
29.10.2009;15:58:43,0;28,01;30,44;28,83;0,00;21,88;21,85;20,43;20,44;
29.10.2009;15:58:44,0;28,01;30,44;28,83;0,00;21,91;21,85;20,45;20,44;
29.10.2009;15:58:44,0;28,01;30,44;28,83;0,00;21,91;21,85;20,45;20,44;
29.10.2009;15:58:44,0;28,01;30,44;28,83;0,00;21,88;21,85;20,45;20,44;
29.10.2009;15:58:44,0;28,01;30,44;28,83;0,00;21,91;21,85;20,43;20,44;
29.10.2009;15:58:44,0;28,01;30,44;28,83;0,00;21,91;21,85;20,45;20,44;
29.10.2009;15:58:44,0;28,01;30,44;28,83;0,00;21,91;21,85;20,45;20,44;
29.10.2009;15:58:44,0;28,01;30,44;28,83;0,00;21,91;21,85;20,45;20,44;
29.10.2009;15:58:44,0;28,01;30,44;28,83;0,00;21,88;21,85;20,43;20,44;
29.10.2009;15:58:45,0;28,01;30,44;28,83;0,00;21,88;21,85;20,45;20,44;
29.10.2009;15:58:45,0;28,01;30,44;28,83;0,00;21,88;21,85;20,45;20,44;
29.10.2009;15:58:45,0;28,01;30,44;28,83;0,00;21,91;21,85;20,45;20,44;
29.10.2009;15:58:45,0;28,01;30,44;28,83;0,00;21,91;21,85;20,45;20,42;
29.10.2009;15:58:45,0;28,01;30,44;28,83;0,00;21,88;21,85;20,45;20,44;
29.10.2009;15:58:45,0;28,01;30,44;28,83;0,00;21,88;21,85;20,45;20,44;
29.10.2009;15:58:45,0;28,01;30,44;28,83;0,00;21,91;21,85;20,45;20,44;
29.10.2009;15:58:45,0;28,01;30,44;28,83;0,00;21,91;21,85;20,43;20,44;
29.10.2009;15:58:45,0;28,01;30,44;28,83;0,00;21,91;21,85;20,45;20,44;
29.10.2009;15:58:45,0;28,01;30,44;28,83;0,00;21,91;21,85;20,45;20,44;
29.10.2009;15:58:45,0;28,01;30,44;28,83;0,00;21,88;21,85;20,45;20,44;
29.10.2009;15:58:45,0;28,01;30,44;28,83;0,00;21,91;21,85;20,45;20,44;
29.10.2009;15:58:46,0;28,01;30,44;28,83;0,00;21,91;21,85;20,45;20,44;
29.10.2009;15:58:46,0;28,01;30,44;28,83;0,00;21,91;21,85;20,45;20,44;
29.10.2009;15:58:46,0;28,01;30,44;28,83;0,00;21,91;21,85;20,45;20,44;
29.10.2009;15:58:46,0;28,01;30,44;28,83;0,00;21,88;21,85;20,45;20,44;
29.10.2009;15:58:46,0;28,01;30,44;28,83;0,00;21,91;21,85;20,43;20,44;
29.10.2009;15:58:46,0;28,01;30,44;28,83;0,00;21,91;21,85;20,45;20,44;
29.10.2009;15:58:46,0;28,01;30,44;28,83;0,00;21,91;21,85;20,45;20,44;
29.10.2009;15:58:46,0;28,01;30,44;28,83;0,00;21,91;21,85;20,45;20,44;
29.10.2009;15:58:47,0;28,01;30,44;28,83;0,00;21,88;21,85;20,45;20,44;
29.10.2009;15:58:47,0;28,01;30,44;28,83;0,00;21,91;21,85;20,45;20,44;
29.10.2009;15:58:47,0;28,01;30,44;28,83;0,00;21,91;21,85;20,45;20,44;
29.10.2009;15:58:47,0;28,01;30,44;28,83;0,00;21,91;21,85;20,45;20,44;
29.10.2009;15:58:47,0;28,01;30,44;28,83;0,00;21,91;21,85;20,45;20,44;
29.10.2009;15:58:47,0;28,01;30,44;28,83;0,00;21,91;21,85;20,45;20,44;
29.10.2009;15:58:47,0;28,01;30,44;28,83;0,00;21,91;21,85;20,45;20,44;
29.10.2009;15:58:47,0;28,01;30,44;28,83;0,00;21,91;21,85;20,45;20,44;
29.10.2009;15:58:47,0;28,01;30,44;28,83;0,00;21,91;21,85;20,45;20,44;
29.10.2009;15:58:47,0;28,01;30,44;28,83;0,00;21,88;21,85;20,45;20,44;
29.10.2009;15:58:47,0;28,01;30,44;28,83;0,00;21,91;21,85;20,43;20,44;
29.10.2009;15:58:47,0;28,01;30,44;28,83;0,00;21,88;21,85;20,45;20,44;
29.10.2009;15:58:48,0;28,01;30,44;28,83;0,00;21,91;21,85;20,45;20,44;
29.10.2009;15:58:48,0;28,01;30,44;28,83;0,00;21,88;21,85;20,45;20,44;
29.10.2009;15:58:48,0;28,01;30,44;28,83;0,00;21,91;21,85;20,45;20,44;
29.10.2009;15:58:48,0;28,01;30,44;28,83;0,00;21,91;21,85;20,45;20,44;
29.10.2009;15:58:48,0;28,01;30,44;28,83;0,00;21,91;21,85;20,45;20,44;
29.10.2009;15:58:48,0;28,01;30,44;28,83;0,00;21,91;21,85;20,45;20,44;
29.10.2009;15:58:48,0;28,01;30,44;28,83;0,00;21,88;21,85;20,45;20,44;
29.10.2009;15:58:48,0;28,01;30,44;28,83;0,00;21,91;21,85;20,45;20,44;
29.10.2009;15:58:49,0;28,01;30,44;28,83;0,00;21,88;21,85;20,45;20,44;
29.10.2009;15:58:49,0;28,01;30,44;28,83;0,00;21,88;21,85;20,45;20,44;
29.10.2009;15:58:49,0;28,01;30,44;28,83;0,00;21,91;21,85;20,45;20,44;
29.10.2009;15:58:49,0;28,01;30,44;28,83;0,00;21,91;21,85;20,45;20,44;
29.10.2009;15:58:49,0;28,01;30,44;28,83;0,00;21,88;21,85;20,45;20,44;
29.10.2009;15:58:49,0;28,01;30,44;28,83;0,00;21,91;21,85;20,45;20,44;
29.10.2009;15:58:49,0;28,01;30,44;28,83;0,00;21,91;21,85;20,45;20,44;
29.10.2009;15:58:49,0;28,01;30,44;28,83;0,00;21,91;21,85;20,45;20,44;
29.10.2009;15:58:49,0;28,01;30,44;28,83;0,00;21,88;21,85;20,45;20,44;
29.10.2009;15:58:49,0;28,01;30,44;28,83;0,00;21,91;21,85;20,45;20,44;
29.10.2009;15:58:49,0;28,01;30,44;28,83;0,00;21,91;21,85;20,45;20,44;
29.10.2009;15:58:49,0;28,01;30,44;28,83;0,00;21,91;21,85;20,45;20,44;
29.10.2009;15:58:50,0;28,01;30,44;28,83;0,00;21,91;21,85;20,45;20,44;
29.10.2009;15:58:50,0;28,01;30,44;28,83;0,00;21,91;21,85;20,45;20,44;
29.10.2009;15:58:50,0;28,01;30,44;28,83;0,00;21,91;21,85;20,45;20,44;
29.10.2009;15:58:50,0;28,01;30,44;28,83;0,00;21,88;21,85;20,45;20,44;
29.10.2009;15:58:50,0;28,01;30,44;28,83;0,00;21,88;21,85;20,45;20,44;
29.10.2009;15:58:50,0;28,01;30,44;28,83;0,00;21,91;21,85;20,45;20,44;
29.10.2009;15:58:50,0;28,01;30,44;28,83;0,00;21,91;21,85;20,45;20,44;
29.10.2009;15:58:50,0;28,01;30,44;28,83;0,00;21,91;21,85;20,45;20,44;
29.10.2009;15:58:51,0;28,01;30,44;28,83;0,00;21,91;21,85;20,45;20,44;
29.10.2009;15:58:51,0;28,01;30,44;28,83;0,00;21,91;21,85;20,45;20,44;
29.10.2009;15:58:51,0;28,01;30,44;28,83;0,00;21,91;21,85;20,45;20,44;
29.10.2009;15:58:51,0;28,01;30,44;28,83;0,00;21,91;21,85;20,45;20,44;
29.10.2009;15:58:51,0;28,01;30,44;28,83;0,00;21,91;21,85;20,45;20,44;
29.10.2009;15:58:51,0;28,01;30,44;28,83;0,00;21,88;21,85;20,45;20,44;
29.10.2009;15:58:51,0;28,01;30,44;28,83;0,00;21,91;21,85;20,45;20,44;
29.10.2009;15:58:51,0;28,01;30,44;28,83;0,00;21,91;21,85;20,45;20,44;
29.10.2009;15:58:51,0;28,01;30,44;28,83;0,00;21,91;21,85;20,45;20,44;
29.10.2009;15:58:51,0;28,01;30,44;28,83;0,00;21,88;21,85;20,45;20,44;
29.10.2009;15:58:51,0;28,01;30,44;28,83;0,00;21,91;21,85;20,45;20,44;
29.10.2009;15:58:51,0;28,01;30,44;28,83;0,00;21,91;21,85;20,45;20,44;
29.10.2009;15:58:52,0;28,01;30,44;28,83;0,00;21,91;21,85;20,45;20,47;
29.10.2009;15:58:52,0;28,01;30,44;28,83;0,00;21,91;21,85;20,45;20,44;
29.10.2009;15:58:52,0;28,01;30,44;28,83;0,00;21,88;21,85;20,45;20,44;
29.10.2009;15:58:52,0;28,01;30,44;28,83;0,00;21,91;21,85;20,45;20,44;
29.10.2009;15:58:52,0;28,01;30,44;28,83;0,00;21,91;21,85;20,45;20,44;
29.10.2009;15:58:52,0;28,01;30,44;28,83;0,00;21,91;21,85;20,45;20,44;
29.10.2009;15:58:52,0;28,01;30,44;28,83;0,00;21,91;21,85;20,45;20,44;
29.10.2009;15:58:52,0;28,01;30,44;28,83;0,00;21,91;21,85;20,45;20,44;
29.10.2009;15:58:53,0;28,01;30,44;28,83;0,00;21,88;21,85;20,45;20,47;
29.10.2009;15:58:53,0;28,01;30,44;28,83;0,00;21,91;21,85;20,45;20,44;
29.10.2009;15:58:53,0;28,01;30,44;28,83;0,00;21,91;21,85;20,45;20,44;
29.10.2009;15:58:53,0;28,01;30,44;28,83;0,00;21,91;21,85;20,45;20,44;
29.10.2009;15:58:53,0;28,01;30,44;28,83;0,00;21,88;21,85;20,45;20,44;
29.10.2009;15:58:53,0;28,01;30,44;28,83;0,00;21,91;21,85;20,45;20,44;
29.10.2009;15:58:53,0;28,01;30,44;28,83;0,00;21,91;21,85;20,45;20,44;
29.10.2009;15:58:53,0;28,01;30,44;28,83;0,00;21,91;21,85;20,45;20,44;
29.10.2009;15:58:53,0;28,01;30,44;28,83;0,00;21,88;21,85;20,45;20,44;
29.10.2009;15:58:53,0;28,01;30,44;28,83;0,00;21,91;21,85;20,45;20,44;
29.10.2009;15:58:53,0;28,01;30,44;28,83;0,00;21,88;21,85;20,45;20,44;
29.10.2009;15:58:53,0;28,01;30,44;28,83;0,00;21,91;21,85;20,45;20,44;
29.10.2009;15:58:54,0;28,01;30,44;28,83;0,00;21,91;21,85;20,45;20,44;
29.10.2009;15:58:54,0;28,01;30,44;28,83;0,00;21,91;21,85;20,45;20,44;
29.10.2009;15:58:54,0;28,01;30,44;28,83;0,00;21,91;21,85;20,45;20,44;
29.10.2009;15:58:54,0;28,01;30,44;28,83;0,00;21,91;21,85;20,45;20,44;
29.10.2009;15:58:54,0;28,01;30,44;28,83;0,00;21,91;21,85;20,45;20,47;
29.10.2009;15:58:54,0;28,01;30,44;28,83;0,00;21,91;21,85;20,45;20,44;
29.10.2009;15:58:54,0;28,01;30,44;28,83;0,00;21,91;21,85;20,45;20,44;
29.10.2009;15:58:54,0;28,01;30,44;28,83;0,00;21,91;21,85;20,45;20,47;
29.10.2009;15:58:55,0;28,01;30,44;28,83;0,00;21,88;21,85;20,45;20,47;
29.10.2009;15:58:55,0;28,01;30,44;28,83;0,00;21,91;21,85;20,45;20,44;
29.10.2009;15:58:55,0;28,01;30,44;28,83;0,00;21,91;21,85;20,45;20,44;
29.10.2009;15:58:55,0;28,01;30,44;28,83;0,00;21,91;21,85;20,45;20,44;
29.10.2009;15:58:55,0;28,01;30,44;28,83;0,00;21,91;21,85;20,45;20,47;
29.10.2009;15:58:55,0;28,01;30,44;28,83;0,00;21,91;21,85;20,45;20,44;
29.10.2009;15:58:55,0;28,01;30,44;28,83;0,00;21,91;21,85;20,45;20,44;
29.10.2009;15:58:55,0;28,01;30,44;28,83;0,00;21,91;21,85;20,45;20,47;
29.10.2009;15:58:55,0;28,01;30,44;28,83;0,00;21,88;21,85;20,45;20,44;
29.10.2009;15:58:55,0;28,01;30,44;28,83;0,00;21,91;21,85;20,45;20,44;
29.10.2009;15:58:55,0;28,01;30,44;28,83;0,00;21,91;21,85;20,45;20,44;
29.10.2009;15:58:55,0;28,01;30,44;28,83;0,00;21,91;21,85;20,45;20,44;
29.10.2009;15:58:56,0;28,01;30,44;28,83;0,00;21,91;21,85;20,45;20,47;
29.10.2009;15:58:56,0;28,01;30,44;28,83;0,00;21,91;21,85;20,45;20,47;
29.10.2009;15:58:56,0;28,01;30,44;28,83;0,00;21,91;21,85;20,45;20,44;
29.10.2009;15:58:56,0;28,01;30,44;28,83;0,00;21,91;21,85;20,45;20,44;
29.10.2009;15:58:56,0;28,01;30,44;28,83;0,00;21,91;21,85;20,45;20,47;
29.10.2009;15:58:56,0;28,01;30,44;28,83;0,00;21,91;21,85;20,45;20,47;
29.10.2009;15:58:56,0;28,01;30,44;28,83;0,00;21,91;21,85;20,45;20,44;
29.10.2009;15:58:56,0;28,01;30,44;28,83;0,00;21,91;21,85;20,45;20,44;
29.10.2009;15:58:57,0;28,01;30,44;28,83;0,00;21,91;21,85;20,45;20,47;
29.10.2009;15:58:57,0;28,01;30,44;28,83;0,00;21,88;21,85;20,45;20,44;
29.10.2009;15:58:57,0;28,01;30,44;28,83;0,00;21,88;21,85;20,45;20,44;
29.10.2009;15:58:57,0;28,01;30,44;28,83;0,00;21,91;21,85;20,45;20,47;
29.10.2009;15:58:57,0;28,01;30,44;28,83;0,00;21,91;21,85;20,45;20,47;
29.10.2009;15:58:57,0;28,01;30,44;28,83;0,00;21,91;21,85;20,45;20,47;
29.10.2009;15:58:57,0;28,01;30,44;28,83;0,00;21,88;21,85;20,45;20,44;
29.10.2009;15:58:57,0;28,01;30,44;28,83;0,00;21,91;21,85;20,45;20,44;
29.10.2009;15:58:57,0;28,01;30,44;28,83;0,00;21,91;21,85;20,45;20,47;
29.10.2009;15:58:57,0;28,01;30,44;28,83;0,00;21,88;21,85;20,45;20,44;
29.10.2009;15:58:57,0;28,01;30,44;28,83;0,00;21,88;21,85;20,45;20,44;
29.10.2009;15:58:57,0;28,01;30,44;28,83;0,00;21,91;21,85;20,45;20,47;
29.10.2009;15:58:58,0;28,01;30,44;28,83;0,00;21,88;21,85;20,45;20,44;
29.10.2009;15:58:58,0;28,01;30,44;28,83;0,00;21,91;21,85;20,45;20,47;
29.10.2009;15:58:58,0;28,01;30,44;28,83;0,00;21,91;21,85;20,45;20,47;
29.10.2009;15:58:58,0;28,01;30,44;28,83;0,00;21,91;21,85;20,45;20,47;
29.10.2009;15:58:58,0;28,01;30,44;28,83;0,00;21,91;21,85;20,45;20,44;
29.10.2009;15:58:58,0;28,01;30,44;28,83;0,00;21,91;21,85;20,45;20,44;
29.10.2009;15:58:58,0;28,01;30,44;28,83;0,00;21,91;21,85;20,45;20,44;
29.10.2009;15:58:58,0;28,01;30,44;28,83;0,00;21,91;21,85;20,45;20,44;
29.10.2009;15:58:59,0;28,01;30,44;28,83;0,00;21,91;21,85;20,45;20,47;
29.10.2009;15:58:59,0;28,01;30,44;28,83;0,00;21,88;21,85;20,45;20,47;
29.10.2009;15:58:59,0;28,01;30,44;28,83;0,00;21,91;21,85;20,45;20,47;
29.10.2009;15:58:59,0;28,01;30,44;28,83;0,00;21,91;21,85;20,45;20,47;
29.10.2009;15:58:59,0;28,01;30,44;28,83;0,00;21,91;21,85;20,45;20,47;
29.10.2009;15:58:59,0;28,01;30,44;28,83;0,00;21,91;21,85;20,45;20,47;
29.10.2009;15:58:59,0;28,01;30,44;28,83;0,00;21,88;21,85;20,45;20,44;
29.10.2009;15:58:59,0;28,01;30,44;28,83;0,00;21,91;21,85;20,45;20,47;
29.10.2009;15:58:59,0;28,01;30,44;28,83;0,00;21,88;21,85;20,45;20,47;
29.10.2009;15:58:59,0;28,01;30,44;28,83;0,00;21,91;21,85;20,45;20,47;
29.10.2009;15:58:59,0;28,01;30,44;28,83;0,00;21,91;21,85;20,45;20,47;
29.10.2009;15:58:59,0;28,01;30,44;28,83;0,00;21,91;21,85;20,45;20,47;
29.10.2009;15:59:00,0;28,01;30,44;28,83;0,00;21,91;21,85;20,45;20,44;
29.10.2009;15:59:00,0;28,01;30,44;28,83;0,00;21,91;21,85;20,45;20,47;
29.10.2009;15:59:00,0;28,01;30,44;28,83;0,00;21,91;21,85;20,45;20,47;
29.10.2009;15:59:00,0;28,01;30,44;28,83;0,00;21,91;21,85;20,45;20,44;
29.10.2009;15:59:00,0;28,01;30,44;28,83;0,00;21,91;21,85;20,45;20,47;
29.10.2009;15:59:00,0;28,01;30,44;28,83;0,00;21,91;21,85;20,45;20,47;
29.10.2009;15:59:00,0;28,01;30,44;28,83;0,00;21,88;21,85;20,48;20,44;
29.10.2009;15:59:00,0;28,01;30,44;28,83;0,00;21,88;21,85;20,45;20,47;
29.10.2009;15:59:01,0;28,01;30,44;28,83;0,00;21,91;21,85;20,45;20,47;
29.10.2009;15:59:01,0;28,01;30,44;28,83;0,00;21,91;21,85;20,48;20,44;
29.10.2009;15:59:01,0;28,01;30,44;28,83;0,00;21,88;21,85;20,45;20,44;
29.10.2009;15:59:01,0;28,01;30,44;28,83;0,00;21,91;21,85;20,45;20,47;
29.10.2009;15:59:01,0;28,01;30,44;28,83;0,00;21,91;21,85;20,45;20,44;
29.10.2009;15:59:01,0;28,01;30,44;28,83;0,00;21,91;21,85;20,45;20,44;
29.10.2009;15:59:01,0;28,01;30,44;28,83;0,00;21,91;21,85;20,45;20,44;
29.10.2009;15:59:01,0;28,01;30,44;28,83;0,00;21,88;21,85;20,45;20,47;
29.10.2009;15:59:01,0;28,01;30,44;28,83;0,00;21,88;21,85;20,45;20,44;
29.10.2009;15:59:01,0;28,01;30,44;28,83;0,00;21,88;21,85;20,45;20,47;
29.10.2009;15:59:01,0;28,01;30,44;28,83;0,00;21,91;21,85;20,45;20,47;
29.10.2009;15:59:01,0;28,01;30,44;28,83;0,00;21,91;21,85;20,45;20,47;
29.10.2009;15:59:02,0;28,01;30,44;28,83;0,00;21,91;21,85;20,45;20,47;
29.10.2009;15:59:02,0;28,01;30,44;28,83;0,00;21,91;21,85;20,45;20,47;
29.10.2009;15:59:02,0;28,01;30,44;28,83;0,00;21,91;21,85;20,45;20,44;
29.10.2009;15:59:02,0;28,01;30,44;28,83;0,00;21,91;21,85;20,45;20,47;
29.10.2009;15:59:02,0;28,01;30,44;28,83;0,00;21,88;21,85;20,45;20,47;
29.10.2009;15:59:02,0;28,01;30,44;28,83;0,00;21,91;21,85;20,45;20,47;
29.10.2009;15:59:02,0;28,01;30,44;28,83;0,00;21,91;21,85;20,45;20,47;
29.10.2009;15:59:02,0;28,01;30,44;28,83;0,00;21,91;21,85;20,45;20,47;
29.10.2009;15:59:03,0;28,01;30,44;28,83;0,00;21,91;21,85;20,45;20,47;
29.10.2009;15:59:03,0;28,01;30,44;28,83;0,00;21,91;21,85;20,45;20,47;
29.10.2009;15:59:03,0;28,01;30,44;28,83;0,00;21,91;21,85;20,45;20,47;
29.10.2009;15:59:03,0;28,01;30,44;28,83;0,00;21,91;21,85;20,45;20,47;
29.10.2009;15:59:03,0;28,01;30,44;28,83;0,00;21,91;21,85;20,45;20,47;
29.10.2009;15:59:03,0;28,01;30,44;28,83;0,00;21,91;21,85;20,45;20,47;
29.10.2009;15:59:03,0;28,01;30,44;28,83;0,00;21,91;21,85;20,48;20,44;
29.10.2009;15:59:03,0;28,01;30,44;28,83;0,00;21,91;21,85;20,45;20,47;
29.10.2009;15:59:03,0;28,01;30,44;28,83;0,00;21,91;21,85;20,45;20,47;
29.10.2009;15:59:03,0;28,01;30,44;28,83;0,00;21,91;21,85;20,45;20,47;
29.10.2009;15:59:03,0;28,01;30,44;28,83;0,00;21,91;21,85;20,45;20,47;
29.10.2009;15:59:03,0;28,01;30,44;28,83;0,00;21,88;21,85;20,45;20,47;
29.10.2009;15:59:04,0;28,01;30,44;28,83;0,00;21,91;21,85;20,45;20,47;
29.10.2009;15:59:04,0;27,91;30,33;28,73;0,00;21,91;21,85;20,45;20,47;
29.10.2009;15:59:04,0;28,01;30,44;28,83;0,00;21,88;21,85;20,45;20,47;
29.10.2009;15:59:04,0;28,01;30,44;28,83;0,00;21,91;21,85;20,45;20,47;
29.10.2009;15:59:04,0;28,01;30,44;28,83;0,00;21,91;21,85;20,45;20,47;
29.10.2009;15:59:04,0;28,01;30,44;28,83;0,00;21,88;21,85;20,45;20,47;
29.10.2009;15:59:04,0;28,01;30,44;28,83;0,00;21,91;21,85;20,45;20,47;
29.10.2009;15:59:04,0;28,01;30,44;28,83;0,00;21,91;21,85;20,45;20,47;
29.10.2009;15:59:05,0;28,01;30,44;28,83;0,00;21,91;21,85;20,45;20,47;
29.10.2009;15:59:05,0;28,01;30,44;28,83;0,00;21,91;21,85;20,45;20,47;
29.10.2009;15:59:05,0;28,01;30,44;28,83;0,00;21,91;21,85;20,45;20,47;
29.10.2009;15:59:05,0;28,01;30,44;28,83;0,00;21,91;21,85;20,45;20,47;
29.10.2009;15:59:05,0;27,60;29,97;28,40;0,00;21,91;21,85;20,48;20,47;
29.10.2009;15:59:05,0;28,01;30,44;28,83;0,00;21,91;21,85;20,45;20,47;
29.10.2009;15:59:05,0;28,01;30,44;28,83;0,00;21,91;21,85;20,45;20,47;
29.10.2009;15:59:05,0;28,01;30,44;28,83;0,00;21,91;21,85;20,48;20,44;
29.10.2009;15:59:05,0;28,01;30,44;28,83;0,00;21,91;21,85;20,45;20,47;
29.10.2009;15:59:05,0;28,01;30,44;28,83;0,00;21,91;21,85;20,45;20,47;
29.10.2009;15:59:05,0;28,01;30,44;28,83;0,00;21,91;21,85;20,48;20,47;
29.10.2009;15:59:05,0;28,01;30,44;28,83;0,00;21,91;21,85;20,45;20,47;
29.10.2009;15:59:06,0;28,01;30,44;28,83;0,00;21,91;21,85;20,45;20,47;
29.10.2009;15:59:06,0;28,01;30,44;28,83;0,00;21,91;21,85;20,45;20,47;
29.10.2009;15:59:06,0;28,01;30,44;28,83;0,00;21,88;21,85;20,45;20,47;
29.10.2009;15:59:06,0;28,01;30,44;28,83;0,00;21,88;21,85;20,45;20,47;
29.10.2009;15:59:06,0;28,01;30,44;28,83;0,00;21,91;21,85;20,45;20,47;
29.10.2009;15:59:06,0;28,01;30,44;28,83;0,00;21,88;21,85;20,48;20,47;
29.10.2009;15:59:06,0;28,01;30,44;28,83;0,00;21,91;21,85;20,45;20,47;
29.10.2009;15:59:06,0;28,01;30,44;28,83;0,00;21,91;21,85;20,45;20,47;
29.10.2009;15:59:07,0;28,01;30,44;28,83;0,00;21,91;21,85;20,45;20,47;
29.10.2009;15:59:07,0;28,01;30,44;28,83;0,00;21,91;21,85;20,45;20,47;
29.10.2009;15:59:07,0;28,01;30,44;28,83;0,00;21,91;21,85;20,45;20,47;
29.10.2009;15:59:07,0;27,85;30,26;28,66;0,00;21,91;21,85;20,45;20,47;
29.10.2009;15:59:07,0;28,01;30,44;28,83;0,00;21,91;21,85;20,45;20,47;
29.10.2009;15:59:07,0;28,01;30,44;28,83;0,00;21,91;21,85;20,45;20,47;
29.10.2009;15:59:07,0;28,01;30,44;28,83;0,00;21,91;21,85;20,48;20,47;
29.10.2009;15:59:07,0;28,01;30,44;28,83;0,00;21,88;21,85;20,45;20,47;
29.10.2009;15:59:07,0;28,01;30,44;28,83;0,00;21,91;21,85;20,45;20,47;
29.10.2009;15:59:07,0;28,01;30,44;28,83;0,00;21,91;21,85;20,45;20,47;
29.10.2009;15:59:07,0;28,01;30,44;28,83;0,00;21,91;21,85;20,45;20,47;
29.10.2009;15:59:07,0;28,01;30,44;28,83;0,00;21,91;21,85;20,45;20,47;
29.10.2009;15:59:08,0;28,01;30,44;28,83;0,00;21,91;21,85;20,48;20,47;
29.10.2009;15:59:08,0;27,79;30,19;28,63;0,00;21,91;21,85;20,45;20,47;
29.10.2009;15:59:08,0;28,01;30,44;28,83;0,00;21,91;21,85;20,45;20,47;
29.10.2009;15:59:08,0;28,01;30,44;28,83;0,00;21,91;21,85;20,45;20,47;
29.10.2009;15:59:08,0;28,01;30,44;28,83;0,00;21,91;21,85;20,45;20,47;
29.10.2009;15:59:08,0;28,01;30,44;28,83;0,00;21,91;21,85;20,48;20,47;
29.10.2009;15:59:08,0;28,01;30,44;28,83;0,00;21,91;21,85;20,48;20,47;
29.10.2009;15:59:08,0;28,01;30,44;28,83;0,00;21,91;21,85;20,45;20,47;
29.10.2009;15:59:09,0;28,01;30,44;28,83;0,00;21,91;21,85;20,45;20,47;
29.10.2009;15:59:09,0;28,01;30,44;28,83;0,00;21,91;21,85;20,45;20,47;
29.10.2009;15:59:09,0;28,01;30,44;28,83;0,00;21,88;21,85;20,45;20,47;
29.10.2009;15:59:09,0;28,01;30,44;28,83;0,00;21,91;21,85;20,48;20,47;
29.10.2009;15:59:09,0;28,01;30,44;28,83;0,00;21,91;21,85;20,45;20,47;
29.10.2009;15:59:09,0;28,01;30,44;28,83;0,00;21,91;21,85;20,45;20,47;
29.10.2009;15:59:09,0;28,01;30,44;28,83;0,00;21,91;21,85;20,48;20,47;
29.10.2009;15:59:09,0;28,01;30,44;28,83;0,00;21,91;21,85;20,45;20,47;
29.10.2009;15:59:09,0;28,01;30,44;28,83;0,00;21,91;21,85;20,45;20,47;
29.10.2009;15:59:09,0;28,01;30,44;28,83;0,00;21,91;21,85;20,45;20,47;
29.10.2009;15:59:09,0;28,01;30,44;28,83;0,00;21,91;21,85;20,45;20,47;
29.10.2009;15:59:09,0;28,01;30,44;28,83;0,00;21,91;21,85;20,45;20,47;
29.10.2009;15:59:10,0;28,01;30,44;28,83;0,00;21,88;21,85;20,48;20,47;
29.10.2009;15:59:10,0;28,01;30,44;28,83;0,00;21,91;21,85;20,45;20,47;
29.10.2009;15:59:10,0;27,91;30,33;28,73;0,00;21,91;21,85;20,45;20,47;
29.10.2009;15:59:10,0;28,01;30,44;28,83;0,00;21,91;21,85;20,48;20,47;
29.10.2009;15:59:10,0;28,01;30,44;28,83;0,00;21,91;21,85;20,45;20,47;
29.10.2009;15:59:10,0;28,01;30,44;28,83;0,00;21,91;21,85;20,45;20,47;
29.10.2009;15:59:10,0;28,01;30,44;28,83;0,00;21,91;21,85;20,45;20,47;
29.10.2009;15:59:10,0;28,01;30,44;28,83;0,00;21,91;21,85;20,45;20,47;
29.10.2009;15:59:11,0;28,01;30,44;28,83;0,00;21,91;21,85;20,45;20,47;
29.10.2009;15:59:11,0;28,01;30,44;28,83;0,00;21,91;21,85;20,45;20,47;
29.10.2009;15:59:11,0;28,01;30,44;28,83;0,00;21,91;21,85;20,45;20,47;
29.10.2009;15:59:11,0;28,01;30,44;28,83;0,00;21,91;21,85;20,48;20,47;
29.10.2009;15:59:11,0;28,01;30,44;28,83;0,00;21,91;21,85;20,45;20,47;
29.10.2009;15:59:11,0;28,01;30,44;28,83;0,00;21,91;21,85;20,48;20,47;
29.10.2009;15:59:11,0;28,01;30,44;28,83;0,00;21,91;21,85;20,45;20,47;
29.10.2009;15:59:11,0;28,01;30,44;28,83;0,00;21,91;21,85;20,45;20,47;
29.10.2009;15:59:11,0;28,01;30,44;28,83;0,00;21,91;21,85;20,48;20,47;
29.10.2009;15:59:11,0;28,01;30,44;28,83;0,00;21,91;21,85;20,45;20,47;
29.10.2009;15:59:11,0;28,01;30,44;28,83;0,00;21,91;21,85;20,48;20,47;
29.10.2009;15:59:11,0;28,01;30,44;28,83;0,00;21,88;21,85;20,48;20,47;
29.10.2009;15:59:12,0;28,01;30,44;28,83;0,00;21,91;21,85;20,45;20,47;
29.10.2009;15:59:12,0;28,01;30,44;28,83;0,00;21,91;21,85;20,45;20,47;
29.10.2009;15:59:12,0;28,01;30,44;28,83;0,00;21,88;21,85;20,45;20,47;
29.10.2009;15:59:12,0;28,01;30,44;28,83;0,00;21,91;21,85;20,48;20,47;
29.10.2009;15:59:12,0;28,01;30,44;28,83;0,00;21,91;21,85;20,48;20,47;
29.10.2009;15:59:12,0;28,01;30,44;28,83;0,00;21,91;21,85;20,48;20,47;
29.10.2009;15:59:12,0;28,01;30,44;28,83;0,00;21,91;21,85;20,48;20,47;
29.10.2009;15:59:12,0;28,01;30,44;28,83;0,00;21,91;21,85;20,45;20,47;
29.10.2009;15:59:13,0;28,01;30,44;28,83;0,00;21,91;21,85;20,48;20,47;
29.10.2009;15:59:13,0;28,01;30,44;28,83;0,00;21,91;21,85;20,45;20,47;
29.10.2009;15:59:13,0;28,01;30,44;28,83;0,00;21,91;21,85;20,45;20,47;
29.10.2009;15:59:13,0;28,01;30,44;28,83;0,00;21,91;21,85;20,45;20,47;
29.10.2009;15:59:13,0;28,01;30,44;28,83;0,00;21,91;21,85;20,45;20,47;
29.10.2009;15:59:13,0;28,01;30,44;28,83;0,00;21,91;21,85;20,48;20,47;
29.10.2009;15:59:13,0;28,01;30,44;28,83;0,00;21,91;21,85;20,48;20,47;
29.10.2009;15:59:13,0;28,01;30,44;28,83;0,00;21,91;21,85;20,45;20,47;
29.10.2009;15:59:13,0;28,01;30,44;28,83;0,00;21,91;21,85;20,48;20,47;
29.10.2009;15:59:13,0;28,01;30,44;28,83;0,00;21,88;21,85;20,48;20,47;
29.10.2009;15:59:13,0;28,01;30,44;28,83;0,00;21,91;21,85;20,45;20,47;
29.10.2009;15:59:13,0;28,01;30,44;28,83;0,00;21,91;21,85;20,48;20,47;
29.10.2009;15:59:14,0;28,01;30,44;28,83;0,00;21,91;21,85;20,48;20,47;
29.10.2009;15:59:14,0;28,01;30,44;28,83;0,00;21,91;21,85;20,48;20,47;
29.10.2009;15:59:14,0;28,01;30,44;28,83;0,00;21,91;21,85;20,48;20,47;
29.10.2009;15:59:14,0;28,01;30,44;28,83;0,00;21,91;21,85;20,48;20,47;
29.10.2009;15:59:14,0;28,01;30,44;28,83;0,00;21,91;21,85;20,48;20,47;
29.10.2009;15:59:14,0;28,01;30,44;28,83;0,00;21,91;21,85;20,48;20,47;
29.10.2009;15:59:14,0;28,01;30,44;28,83;0,00;21,91;21,85;20,48;20,47;
29.10.2009;15:59:14,0;28,01;30,44;28,83;0,00;21,91;21,85;20,45;20,47;
29.10.2009;15:59:15,0;28,01;30,44;28,83;0,00;21,91;21,85;20,48;20,47;
29.10.2009;15:59:15,0;28,01;30,44;28,83;0,00;21,88;21,85;20,48;20,47;
29.10.2009;15:59:15,0;28,01;30,44;28,83;0,00;21,91;21,85;20,48;20,47;
29.10.2009;15:59:15,0;28,01;30,44;28,83;0,00;21,91;21,85;20,48;20,47;
29.10.2009;15:59:15,0;28,01;30,44;28,83;0,00;21,91;21,85;20,45;20,47;
29.10.2009;15:59:15,0;28,01;30,44;28,83;0,00;21,91;21,85;20,48;20,47;
29.10.2009;15:59:15,0;28,01;30,44;28,83;0,00;21,88;21,85;20,45;20,47;
29.10.2009;15:59:15,0;28,01;30,44;28,83;0,00;21,91;21,85;20,48;20,47;
29.10.2009;15:59:15,0;28,01;30,44;28,83;0,00;21,91;21,85;20,48;20,47;
29.10.2009;15:59:15,0;28,01;30,44;28,83;0,00;21,91;21,85;20,45;20,47;
29.10.2009;15:59:15,0;28,01;30,44;28,83;0,00;21,91;21,85;20,45;20,47;
29.10.2009;15:59:15,0;28,01;30,44;28,83;0,00;21,91;21,85;20,48;20,47;
29.10.2009;15:59:16,0;28,01;30,44;28,83;0,00;21,91;21,85;20,48;20,47;
29.10.2009;15:59:16,0;28,01;30,44;28,83;0,00;21,91;21,85;20,48;20,47;
29.10.2009;15:59:16,0;28,01;30,44;28,83;0,00;21,88;21,85;20,48;20,47;
29.10.2009;15:59:16,0;28,01;30,44;28,83;0,00;21,91;21,85;20,48;20,47;
29.10.2009;15:59:16,0;28,01;30,44;28,83;0,00;21,91;21,85;20,45;20,47;
29.10.2009;15:59:16,0;28,01;30,44;28,83;0,00;21,91;21,85;20,48;20,47;
29.10.2009;15:59:16,0;28,01;30,44;28,83;0,00;21,91;21,85;20,48;20,47;
29.10.2009;15:59:16,0;28,01;30,44;28,83;0,00;21,91;21,85;20,45;20,47;
29.10.2009;15:59:17,0;28,01;30,44;28,83;0,00;21,91;21,85;20,48;20,47;
29.10.2009;15:59:17,0;28,01;30,44;28,83;0,00;21,91;21,85;20,45;20,47;
29.10.2009;15:59:17,0;28,01;30,44;28,83;0,00;21,91;21,85;20,48;20,47;
29.10.2009;15:59:17,0;28,01;30,44;28,83;0,00;21,91;21,85;20,48;20,47;
29.10.2009;15:59:17,0;28,01;30,44;28,83;0,00;21,91;21,85;20,48;20,47;
29.10.2009;15:59:17,0;28,01;30,44;28,83;0,00;21,91;21,85;20,48;20,47;
29.10.2009;15:59:17,0;28,01;30,44;28,83;0,00;21,91;21,85;20,45;20,47;
29.10.2009;15:59:17,0;28,01;30,44;28,83;0,00;21,88;21,85;20,45;20,47;
29.10.2009;15:59:17,0;28,01;30,44;28,83;0,00;21,88;21,85;20,48;20,47;
29.10.2009;15:59:17,0;28,01;30,44;28,83;0,00;21,91;21,85;20,48;20,47;
29.10.2009;15:59:17,0;28,01;30,44;28,83;0,00;21,91;21,85;20,48;20,47;
29.10.2009;15:59:17,0;28,01;30,44;28,83;0,00;21,91;21,85;20,48;20,47;
29.10.2009;15:59:18,0;28,01;30,44;28,83;0,00;21,91;21,85;20,45;20,47;
29.10.2009;15:59:18,0;28,01;30,44;28,83;0,00;21,88;21,85;20,48;20,47;
29.10.2009;15:59:18,0;28,01;30,44;28,83;0,00;21,91;21,85;20,45;20,47;
29.10.2009;15:59:18,0;28,01;30,44;28,83;0,00;21,91;21,85;20,48;20,47;
29.10.2009;15:59:18,0;28,01;30,44;28,83;0,00;21,91;21,85;20,48;20,47;
29.10.2009;15:59:18,0;28,01;30,44;28,83;0,00;21,91;21,85;20,48;20,47;
29.10.2009;15:59:18,0;28,01;30,44;28,83;0,00;21,91;21,85;20,45;20,47;
29.10.2009;15:59:18,0;28,01;30,44;28,83;0,00;21,91;21,85;20,48;20,47;
29.10.2009;15:59:19,0;28,01;30,44;28,83;0,00;21,88;21,85;20,48;20,47;
29.10.2009;15:59:19,0;28,01;30,44;28,83;0,00;21,91;21,85;20,45;20,47;
29.10.2009;15:59:19,0;28,01;30,44;28,83;0,00;21,91;21,85;20,48;20,47;
29.10.2009;15:59:19,0;28,01;30,44;28,83;0,00;21,91;21,85;20,48;20,47;
29.10.2009;15:59:19,0;28,01;30,44;28,83;0,00;21,91;21,85;20,48;20,47;
29.10.2009;15:59:19,0;28,01;30,44;28,83;0,00;21,91;21,85;20,48;20,47;
29.10.2009;15:59:19,0;28,01;30,44;28,83;0,00;21,91;21,85;20,48;20,47;
29.10.2009;15:59:19,0;28,01;30,44;28,83;0,00;21,91;21,85;20,48;20,47;
29.10.2009;15:59:19,0;28,01;30,44;28,83;0,00;21,91;21,85;20,48;20,47;
29.10.2009;15:59:19,0;28,01;30,44;28,83;0,00;21,91;21,85;20,48;20,47;
29.10.2009;15:59:19,0;28,01;30,44;28,83;0,00;21,91;21,85;20,48;20,47;
29.10.2009;15:59:19,0;28,01;30,44;28,83;0,00;21,91;21,85;20,48;20,47;
29.10.2009;15:59:20,0;28,01;30,44;28,83;0,00;21,91;21,85;20,48;20,47;
29.10.2009;15:59:20,0;28,01;30,44;28,83;0,00;21,91;21,85;20,48;20,47;
29.10.2009;15:59:20,0;28,01;30,44;28,83;0,00;21,91;21,85;20,48;20,47;
29.10.2009;15:59:20,0;28,01;30,44;28,83;0,00;21,91;21,85;20,48;20,47;
29.10.2009;15:59:20,0;28,01;30,44;28,83;0,00;21,91;21,85;20,48;20,47;
29.10.2009;15:59:20,0;28,01;30,44;28,83;0,00;21,91;21,85;20,48;20,47;
29.10.2009;15:59:20,0;28,01;30,44;28,83;0,00;21,91;21,85;20,48;20,47;
29.10.2009;15:59:20,0;28,01;30,44;28,83;0,00;21,91;21,85;20,48;20,47;
29.10.2009;15:59:21,0;28,01;30,44;28,83;0,00;21,91;21,85;20,48;20,47;
29.10.2009;15:59:21,0;28,01;30,44;28,83;0,00;21,91;21,85;20,48;20,47;
29.10.2009;15:59:21,0;28,01;30,44;28,83;0,00;21,91;21,85;20,48;20,47;
29.10.2009;15:59:21,0;28,01;30,44;28,83;0,00;21,91;21,85;20,48;20,47;
29.10.2009;15:59:21,0;28,01;30,44;28,83;0,00;21,91;21,85;20,48;20,47;
29.10.2009;15:59:21,0;28,01;30,44;28,83;0,00;21,91;21,85;20,48;20,47;
29.10.2009;15:59:21,0;28,01;30,44;28,83;0,00;21,91;21,85;20,48;20,47;
29.10.2009;15:59:21,0;28,01;30,44;28,83;0,00;21,91;21,85;20,48;20,47;
29.10.2009;15:59:21,0;28,01;30,44;28,83;0,00;21,91;21,85;20,48;20,47;
29.10.2009;15:59:21,0;28,01;30,44;28,83;0,00;21,91;21,85;20,48;20,47;
29.10.2009;15:59:21,0;28,01;30,44;28,83;0,00;21,91;21,85;20,48;20,47;
29.10.2009;15:59:21,0;28,01;30,44;28,83;0,00;21,91;21,85;20,48;20,47;
29.10.2009;15:59:22,0;28,01;30,44;28,83;0,00;21,91;21,85;20,48;20,49;
29.10.2009;15:59:22,0;28,01;30,44;28,83;0,00;21,91;21,85;20,48;20,47;
29.10.2009;15:59:22,0;28,01;30,44;28,83;0,00;21,91;21,85;20,48;20,47;
29.10.2009;15:59:22,0;28,01;30,44;28,83;0,00;21,91;21,85;20,48;20,47;
29.10.2009;15:59:22,0;28,01;30,44;28,83;0,00;21,91;21,85;20,45;20,47;
29.10.2009;15:59:22,0;28,01;30,44;28,83;0,00;21,91;21,85;20,45;20,47;
29.10.2009;15:59:22,0;28,01;30,44;28,83;0,00;21,91;21,85;20,48;20,47;
29.10.2009;15:59:22,0;28,01;30,44;28,83;0,00;21,91;21,85;20,48;20,47;
29.10.2009;15:59:23,0;28,01;30,44;28,83;0,00;21,91;21,85;20,48;20,47;
29.10.2009;15:59:23,0;28,01;30,44;28,83;0,00;21,91;21,85;20,48;20,47;
29.10.2009;15:59:23,0;28,01;30,44;28,83;0,00;21,91;21,85;20,48;20,47;
29.10.2009;15:59:23,0;28,01;30,44;28,83;0,00;21,91;21,85;20,45;20,47;
29.10.2009;15:59:23,0;28,01;30,44;28,83;0,00;21,91;21,85;20,48;20,47;
29.10.2009;15:59:23,0;28,01;30,44;28,83;0,00;21,91;21,85;20,48;20,47;
29.10.2009;15:59:23,0;28,01;30,44;28,83;0,00;21,91;21,85;20,48;20,47;
29.10.2009;15:59:23,0;28,01;30,44;28,83;0,00;21,91;21,85;20,48;20,47;
29.10.2009;15:59:23,0;28,01;30,44;28,83;0,00;21,91;21,85;20,48;20,47;
29.10.2009;15:59:23,0;28,01;30,44;28,83;0,00;21,91;21,85;20,48;20,47;
29.10.2009;15:59:23,0;28,01;30,44;28,83;0,00;21,91;21,85;20,48;20,47;
29.10.2009;15:59:23,0;28,01;30,44;28,83;0,00;21,91;21,85;20,48;20,47;
29.10.2009;15:59:24,0;28,01;30,44;28,83;0,00;21,91;21,85;20,48;20,47;
29.10.2009;15:59:24,0;28,01;30,44;28,83;0,00;21,91;21,85;20,48;20,47;
29.10.2009;15:59:24,0;28,01;30,44;28,83;0,00;21,88;21,85;20,48;20,47;
29.10.2009;15:59:24,0;28,01;30,44;28,83;0,00;21,91;21,85;20,48;20,47;
29.10.2009;15:59:24,0;28,01;30,44;28,83;0,00;21,91;21,85;20,48;20,47;
29.10.2009;15:59:24,0;28,01;30,44;28,83;0,00;21,91;21,85;20,48;20,47;
29.10.2009;15:59:24,0;28,01;30,44;28,83;0,00;21,91;21,85;20,48;20,47;
29.10.2009;15:59:24,0;28,01;30,44;28,83;0,00;21,91;21,85;20,48;20,47;
29.10.2009;15:59:25,0;28,01;30,44;28,83;0,00;21,91;21,85;20,48;20,47;
29.10.2009;15:59:25,0;28,01;30,44;28,83;0,00;21,91;21,85;20,48;20,47;
29.10.2009;15:59:25,0;28,01;30,44;28,83;0,00;21,91;21,85;20,48;20,47;
29.10.2009;15:59:25,0;28,01;30,44;28,83;0,00;21,91;21,85;20,45;20,47;
29.10.2009;15:59:25,0;28,01;30,44;28,83;0,00;21,91;21,85;20,48;20,47;
29.10.2009;15:59:25,0;28,01;30,44;28,83;0,00;21,91;21,85;20,48;20,47;
29.10.2009;15:59:25,0;28,01;30,44;28,83;0,00;21,91;21,85;20,48;20,47;
29.10.2009;15:59:25,0;28,01;30,44;28,83;0,00;21,91;21,85;20,48;20,47;
29.10.2009;15:59:25,0;28,01;30,44;28,83;0,00;21,91;21,85;20,48;20,47;
29.10.2009;15:59:25,0;28,01;30,44;28,83;0,00;21,91;21,85;20,48;20,49;
29.10.2009;15:59:25,0;28,01;30,44;28,83;0,00;21,91;21,85;20,48;20,47;
29.10.2009;15:59:25,0;28,01;30,44;28,83;0,00;21,91;21,85;20,48;20,47;
29.10.2009;15:59:26,0;28,01;30,44;28,83;0,00;21,91;21,85;20,48;20,47;
29.10.2009;15:59:26,0;28,01;30,44;28,83;0,00;21,91;21,85;20,48;20,47;
29.10.2009;15:59:26,0;28,01;30,44;28,83;0,00;21,91;21,85;20,48;20,47;
29.10.2009;15:59:26,0;28,01;30,44;28,83;0,00;21,91;21,85;20,48;20,47;
29.10.2009;15:59:26,0;28,01;30,44;28,83;0,00;21,91;21,85;20,48;20,47;
29.10.2009;15:59:26,0;28,01;30,44;28,83;0,00;21,91;21,85;20,48;20,47;
29.10.2009;15:59:26,0;28,01;30,44;28,83;0,00;21,91;21,85;20,48;20,47;
29.10.2009;15:59:26,0;28,01;30,44;28,83;0,00;21,91;21,85;20,48;20,47;
29.10.2009;15:59:27,0;28,01;30,44;28,83;0,00;21,91;21,85;20,48;20,47;
29.10.2009;15:59:27,0;28,01;30,44;28,83;0,00;21,88;21,85;20,48;20,47;
29.10.2009;15:59:27,0;28,01;30,44;28,83;0,00;21,91;21,85;20,48;20,47;
29.10.2009;15:59:27,0;28,01;30,44;28,83;0,00;21,88;21,85;20,48;20,47;
29.10.2009;15:59:27,0;28,01;30,44;28,83;0,00;21,91;21,85;20,48;20,47;
29.10.2009;15:59:27,0;28,01;30,44;28,83;0,00;21,91;21,85;20,48;20,47;
29.10.2009;15:59:27,0;28,01;30,44;28,83;0,00;21,91;21,85;20,48;20,47;
29.10.2009;15:59:27,0;28,01;30,44;28,83;0,00;21,91;21,85;20,48;20,47;
29.10.2009;15:59:27,0;28,01;30,44;28,83;0,00;21,91;21,85;20,48;20,47;
29.10.2009;15:59:27,0;28,01;30,44;28,83;0,00;21,91;21,85;20,48;20,47;
29.10.2009;15:59:27,0;28,01;30,44;28,83;0,00;21,91;21,85;20,48;20,47;
29.10.2009;15:59:27,0;28,01;30,44;28,83;0,00;21,91;21,85;20,48;20,47;
29.10.2009;15:59:28,0;28,01;30,44;28,83;0,00;21,91;21,85;20,48;20,47;
29.10.2009;15:59:28,0;28,01;30,44;28,83;0,00;21,91;21,85;20,48;20,47;
29.10.2009;15:59:28,0;28,01;30,44;28,83;0,00;21,91;21,85;20,48;20,47;
29.10.2009;15:59:28,0;28,01;30,44;28,83;0,00;21,91;21,85;20,48;20,47;
29.10.2009;15:59:28,0;28,01;30,44;28,83;0,00;21,91;21,85;20,48;20,47;
29.10.2009;15:59:28,0;28,01;30,44;28,83;0,00;21,91;21,85;20,48;20,47;
29.10.2009;15:59:28,0;28,01;30,44;28,83;0,00;21,91;21,85;20,48;20,47;
29.10.2009;15:59:28,0;28,01;30,44;28,83;0,00;21,91;21,85;20,48;20,47;
29.10.2009;15:59:29,0;28,01;30,44;28,83;0,00;21,91;21,85;20,48;20,47;
29.10.2009;15:59:29,0;28,01;30,44;28,83;0,00;21,91;21,85;20,48;20,49;
29.10.2009;15:59:29,0;28,01;30,44;28,83;0,00;21,91;21,85;20,48;20,47;
29.10.2009;15:59:29,0;28,01;30,44;28,83;0,00;21,91;21,85;20,48;20,47;
29.10.2009;15:59:29,0;28,01;30,44;28,83;0,00;21,91;21,85;20,48;20,47;
29.10.2009;15:59:29,0;28,01;30,44;28,83;0,00;21,91;21,85;20,48;20,47;
29.10.2009;15:59:29,0;28,01;30,44;28,83;0,00;21,91;21,85;20,48;20,47;
29.10.2009;15:59:29,0;28,01;30,44;28,83;0,00;21,88;21,85;20,48;20,47;
29.10.2009;15:59:29,0;28,01;30,44;28,83;0,00;21,91;21,85;20,48;20,47;
29.10.2009;15:59:29,0;28,01;30,44;28,83;0,00;21,91;21,85;20,48;20,47;
29.10.2009;15:59:29,0;28,01;30,44;28,83;0,00;21,91;21,85;20,45;20,47;
29.10.2009;15:59:29,0;28,01;30,44;28,83;0,00;21,91;21,85;20,48;20,47;
29.10.2009;15:59:30,0;28,01;30,44;28,83;0,00;21,91;21,85;20,48;20,47;
29.10.2009;15:59:30,0;28,01;30,44;28,83;0,00;21,91;21,85;20,48;20,47;
29.10.2009;15:59:30,0;28,01;30,44;28,83;0,00;21,91;21,85;20,48;20,47;
29.10.2009;15:59:30,0;28,01;30,44;28,83;0,00;21,91;21,85;20,48;20,47;
29.10.2009;15:59:30,0;28,01;30,44;28,83;0,00;21,91;21,85;20,48;20,47;
29.10.2009;15:59:30,0;28,01;30,44;28,83;0,00;21,91;21,85;20,48;20,47;
29.10.2009;15:59:30,0;28,01;30,44;28,83;0,00;21,91;21,85;20,48;20,47;
29.10.2009;15:59:30,0;28,01;30,44;28,83;0,00;21,91;21,85;20,48;20,47;
29.10.2009;15:59:31,0;28,01;30,44;28,83;0,00;21,91;21,85;20,48;20,47;
29.10.2009;15:59:31,0;28,01;30,44;28,83;0,00;21,91;21,85;20,48;20,47;
29.10.2009;15:59:31,0;28,01;30,44;28,83;0,00;21,91;21,85;20,48;20,47;
29.10.2009;15:59:31,0;28,01;30,44;28,83;0,00;21,91;21,85;20,48;20,47;
29.10.2009;15:59:31,0;28,01;30,44;28,83;0,00;21,91;21,85;20,48;20,47;
29.10.2009;15:59:31,0;28,01;30,44;28,83;0,00;21,91;21,85;20,48;20,47;
29.10.2009;15:59:31,0;28,01;30,44;28,83;0,00;21,91;21,85;20,48;20,47;
29.10.2009;15:59:31,0;28,01;30,44;28,83;0,00;21,91;21,85;20,48;20,47;
29.10.2009;15:59:31,0;28,01;30,44;28,83;0,00;21,91;21,85;20,48;20,47;
29.10.2009;15:59:31,0;28,01;30,44;28,83;0,00;21,91;21,85;20,48;20,47;
29.10.2009;15:59:31,0;28,01;30,44;28,83;0,00;21,91;21,85;20,48;20,47;
29.10.2009;15:59:31,0;28,01;30,44;28,83;0,00;21,91;21,85;20,48;20,47;
29.10.2009;15:59:32,0;28,01;30,44;28,83;0,00;21,91;21,85;20,48;20,47;
29.10.2009;15:59:32,0;28,01;30,44;28,83;0,00;21,91;21,85;20,45;20,47;
29.10.2009;15:59:32,0;28,01;30,44;28,83;0,00;21,91;21,85;20,48;20,47;
29.10.2009;15:59:32,0;28,01;30,44;28,83;0,00;21,91;21,85;20,48;20,47;
29.10.2009;15:59:32,0;28,01;30,44;28,83;0,00;21,91;21,85;20,45;20,47;
29.10.2009;15:59:32,0;28,01;30,44;28,83;0,00;21,91;21,85;20,48;20,47;
29.10.2009;15:59:32,0;28,01;30,44;28,83;0,00;21,91;21,85;20,48;20,47;
29.10.2009;15:59:32,0;28,01;30,44;28,83;0,00;21,91;21,85;20,48;20,47;
29.10.2009;15:59:33,0;28,01;30,44;28,83;0,00;21,91;21,85;20,45;20,47;
29.10.2009;15:59:33,0;28,01;30,44;28,83;0,00;21,91;21,85;20,48;20,47;
29.10.2009;15:59:33,0;28,01;30,44;28,83;0,00;21,91;21,85;20,48;20,47;
29.10.2009;15:59:33,0;28,01;30,44;28,83;0,00;21,91;21,85;20,48;20,47;
29.10.2009;15:59:33,0;28,01;30,44;28,83;0,00;21,91;21,85;20,48;20,47;
29.10.2009;15:59:33,0;28,01;30,44;28,83;0,00;21,91;21,85;20,48;20,47;
29.10.2009;15:59:33,0;28,01;30,44;28,83;0,00;21,91;21,85;20,45;20,47;
29.10.2009;15:59:33,0;28,01;30,44;28,83;0,00;21,91;21,85;20,48;20,47;
29.10.2009;15:59:33,0;28,01;30,44;28,83;0,00;21,91;21,85;20,48;20,47;
29.10.2009;15:59:33,0;28,01;30,44;28,83;0,00;21,91;21,85;20,48;20,47;
29.10.2009;15:59:33,0;28,01;30,44;28,83;0,00;21,91;21,85;20,48;20,47;
29.10.2009;15:59:33,0;28,01;30,44;28,83;0,00;21,91;21,85;20,48;20,47;
29.10.2009;15:59:34,0;28,01;30,44;28,83;0,00;21,91;21,85;20,45;20,47;
29.10.2009;15:59:34,0;28,01;30,44;28,83;0,00;21,91;21,85;20,48;20,47;
29.10.2009;15:59:34,0;28,01;30,44;28,83;0,00;21,91;21,85;20,48;20,47;
29.10.2009;15:59:34,0;28,01;30,44;28,83;0,00;21,91;21,85;20,48;20,47;
29.10.2009;15:59:34,0;28,01;30,44;28,83;0,00;21,91;21,85;20,48;20,47;
29.10.2009;15:59:34,0;28,01;30,44;28,83;0,00;21,91;21,85;20,48;20,47;
29.10.2009;15:59:34,0;28,01;30,44;28,83;0,00;21,91;21,85;20,48;20,47;
29.10.2009;15:59:34,0;28,01;30,44;28,83;0,00;21,91;21,85;20,48;20,44;
29.10.2009;15:59:35,0;28,01;30,44;28,83;0,00;21,91;21,85;20,48;20,47;
29.10.2009;15:59:35,0;28,01;30,44;28,83;0,00;21,91;21,85;20,48;20,47;
29.10.2009;15:59:35,0;28,01;30,44;28,83;0,00;21,91;21,85;20,48;20,47;
29.10.2009;15:59:35,0;28,01;30,44;28,83;0,00;21,91;21,85;20,48;20,47;
29.10.2009;15:59:35,0;28,01;30,44;28,83;0,00;21,91;21,85;20,48;20,47;
29.10.2009;15:59:35,0;28,01;30,44;28,83;0,00;21,91;21,85;20,48;20,47;
29.10.2009;15:59:35,0;28,01;30,44;28,83;0,00;21,91;21,85;20,48;20,47;
29.10.2009;15:59:35,0;28,01;30,44;28,83;0,00;21,91;21,85;20,48;20,47;
29.10.2009;15:59:35,0;28,01;30,44;28,83;0,00;21,91;21,85;20,48;20,47;
29.10.2009;15:59:35,0;28,01;30,44;28,83;0,00;21,91;21,85;20,48;20,47;
29.10.2009;15:59:35,0;28,01;30,44;28,83;0,00;21,91;21,85;20,48;20,47;
29.10.2009;15:59:35,0;28,01;30,44;28,83;0,00;21,91;21,85;20,48;20,47;
29.10.2009;15:59:36,0;28,01;30,44;28,83;0,00;21,91;21,85;20,48;20,47;
29.10.2009;15:59:36,0;28,01;30,44;28,83;0,00;21,91;21,85;20,48;20,47;
29.10.2009;15:59:36,0;28,01;30,44;28,83;0,00;21,91;21,85;20,45;20,47;
29.10.2009;15:59:36,0;28,01;30,44;28,83;0,00;21,91;21,85;20,45;20,47;
29.10.2009;15:59:36,0;28,01;30,44;28,83;0,00;21,91;21,85;20,48;20,47;
29.10.2009;15:59:36,0;28,01;30,44;28,83;0,00;21,91;21,85;20,48;20,47;
29.10.2009;15:59:36,0;28,01;30,44;28,83;0,00;21,91;21,85;20,48;20,47;
29.10.2009;15:59:36,0;28,01;30,44;28,83;0,00;21,91;21,85;20,48;20,47;
29.10.2009;15:59:37,0;28,01;30,44;28,83;0,00;21,91;21,85;20,48;20,47;
29.10.2009;15:59:37,0;28,01;30,44;28,83;0,00;21,91;21,85;20,48;20,47;
29.10.2009;15:59:37,0;28,01;30,44;28,83;0,00;21,91;21,85;20,48;20,47;
29.10.2009;15:59:37,0;28,01;30,44;28,83;0,00;21,91;21,85;20,48;20,47;
29.10.2009;15:59:37,0;28,01;30,44;28,83;0,00;21,91;21,85;20,48;20,47;
29.10.2009;15:59:37,0;28,01;30,44;28,83;0,00;21,91;21,85;20,48;20,47;
29.10.2009;15:59:37,0;28,01;30,44;28,83;0,00;21,91;21,85;20,48;20,47;
29.10.2009;15:59:37,0;28,01;30,44;28,83;0,00;21,91;21,85;20,48;20,47;
29.10.2009;15:59:37,0;28,01;30,44;28,83;0,00;21,91;21,85;20,48;20,47;
29.10.2009;15:59:37,0;28,01;30,44;28,83;0,00;21,91;21,85;20,48;20,47;
29.10.2009;15:59:37,0;28,01;30,44;28,83;0,00;21,91;21,85;20,48;20,47;
29.10.2009;15:59:37,0;28,01;30,44;28,83;0,00;21,91;21,85;20,48;20,47;
29.10.2009;15:59:38,0;28,01;30,44;28,83;0,00;21,91;21,85;20,48;20,47;
29.10.2009;15:59:38,0;28,01;30,44;28,83;0,00;21,91;21,85;20,48;20,47;
29.10.2009;15:59:38,0;28,01;30,44;28,83;0,00;21,91;21,85;20,48;20,47;
29.10.2009;15:59:38,0;28,01;30,44;28,83;0,00;21,91;21,85;20,48;20,47;
29.10.2009;15:59:38,0;28,01;30,44;28,83;0,00;21,91;21,85;20,45;20,47;
29.10.2009;15:59:38,0;28,01;30,44;28,83;0,00;21,91;21,85;20,48;20,47;
29.10.2009;15:59:38,0;28,01;30,44;28,83;0,00;21,91;21,85;20,48;20,47;
29.10.2009;15:59:38,0;28,01;30,44;28,83;0,00;21,91;21,85;20,48;20,47;
29.10.2009;15:59:39,0;28,01;30,44;28,83;0,00;21,91;21,85;20,48;20,47;
29.10.2009;15:59:39,0;28,01;30,44;28,83;0,00;21,91;21,85;20,48;20,47;
29.10.2009;15:59:39,0;28,01;30,44;28,83;0,00;21,91;21,85;20,48;20,47;
29.10.2009;15:59:39,0;28,01;30,44;28,83;0,00;21,91;21,85;20,48;20,47;
29.10.2009;15:59:39,0;28,01;30,44;28,83;0,00;21,91;21,85;20,48;20,47;
29.10.2009;15:59:39,0;28,01;30,44;28,83;0,00;21,91;21,85;20,48;20,47;
29.10.2009;15:59:39,0;28,01;30,44;28,83;0,00;21,91;21,85;20,48;20,47;
29.10.2009;15:59:39,0;28,01;30,44;28,83;0,00;21,91;21,85;20,45;20,47;
29.10.2009;15:59:39,0;28,01;30,44;28,83;0,00;21,91;21,85;20,48;20,47;
29.10.2009;15:59:39,0;28,01;30,44;28,83;0,00;21,91;21,85;20,48;20,47;
29.10.2009;15:59:39,0;28,01;30,44;28,83;0,00;21,91;21,85;20,48;20,47;
29.10.2009;15:59:39,0;28,01;30,44;28,83;0,00;21,91;21,85;20,48;20,47;
29.10.2009;15:59:40,0;28,01;30,44;28,83;0,00;21,91;21,85;20,48;20,47;
29.10.2009;15:59:40,0;28,01;30,44;28,83;0,00;21,91;21,85;20,48;20,47;
29.10.2009;15:59:40,0;28,01;30,44;28,83;0,00;21,91;21,85;20,48;20,47;
29.10.2009;15:59:40,0;28,01;30,44;28,83;0,00;21,91;21,85;20,48;20,47;
29.10.2009;15:59:40,0;28,01;30,44;28,83;0,00;21,91;21,85;20,48;20,47;
29.10.2009;15:59:40,0;28,01;30,44;28,83;0,00;21,91;21,85;20,48;20,47;
29.10.2009;15:59:40,0;28,01;30,44;28,83;0,00;21,91;21,85;20,48;20,47;
29.10.2009;15:59:40,0;28,01;30,44;28,83;0,00;21,91;21,85;20,48;20,47;
29.10.2009;15:59:41,0;28,01;30,44;28,83;0,00;21,91;21,85;20,48;20,47;
29.10.2009;15:59:41,0;28,01;30,44;28,83;0,00;21,91;21,85;20,48;20,47;
29.10.2009;15:59:41,0;28,01;30,44;28,83;0,00;21,91;21,85;20,48;20,47;
29.10.2009;15:59:41,0;28,01;30,44;28,83;0,00;21,91;21,85;20,48;20,47;
29.10.2009;15:59:41,0;28,01;30,44;28,83;0,00;21,91;21,85;20,48;20,47;
29.10.2009;15:59:41,0;28,01;30,44;28,83;0,00;21,91;21,85;20,48;20,47;
29.10.2009;15:59:41,0;28,01;30,44;28,83;0,00;21,91;21,85;20,48;20,47;
29.10.2009;15:59:41,0;28,01;30,44;28,83;0,00;21,91;21,85;20,48;20,47;
29.10.2009;15:59:41,0;28,01;30,44;28,83;0,00;21,91;21,85;20,48;20,47;
29.10.2009;15:59:41,0;28,01;30,44;28,83;0,00;21,91;21,85;20,48;20,47;
29.10.2009;15:59:41,0;28,01;30,44;28,83;0,00;21,91;21,85;20,48;20,47;
29.10.2009;15:59:41,0;28,01;30,44;28,83;0,00;21,91;21,85;20,48;20,47;
29.10.2009;15:59:42,0;28,01;30,44;28,83;0,00;21,91;21,85;20,48;20,47;
29.10.2009;15:59:42,0;28,01;30,44;28,83;0,00;21,91;21,85;20,48;20,47;
29.10.2009;15:59:42,0;28,01;30,44;28,83;0,00;21,91;21,85;20,48;20,47;
29.10.2009;15:59:42,0;28,01;30,44;28,83;0,00;21,91;21,85;20,48;20,47;
29.10.2009;15:59:42,0;28,01;30,44;28,83;0,00;21,91;21,85;20,48;20,47;
29.10.2009;15:59:42,0;28,01;30,44;28,83;0,00;21,91;21,85;20,48;20,47;
29.10.2009;15:59:42,0;28,01;30,44;28,83;0,00;21,91;21,85;20,48;20,47;
29.10.2009;15:59:42,0;28,01;30,44;28,83;0,00;21,91;21,85;20,48;20,47;
29.10.2009;15:59:43,0;28,01;30,44;28,83;0,00;21,91;21,85;20,48;20,47;
29.10.2009;15:59:43,0;28,01;30,44;28,83;0,00;21,91;21,85;20,48;20,47;
29.10.2009;15:59:43,0;28,01;30,44;28,83;0,00;21,91;21,85;20,48;20,47;
29.10.2009;15:59:43,0;28,01;30,44;28,83;0,00;21,91;21,85;20,48;20,47;
29.10.2009;15:59:43,0;28,01;30,44;28,83;0,00;21,91;21,85;20,48;20,47;
29.10.2009;15:59:43,0;28,01;30,44;28,83;0,00;21,91;21,85;20,48;20,47;
29.10.2009;15:59:43,0;28,01;30,44;28,83;0,00;21,91;21,85;20,48;20,47;
29.10.2009;15:59:43,0;28,01;30,44;28,83;0,00;21,91;21,85;20,48;20,47;
29.10.2009;15:59:43,0;28,01;30,44;28,83;0,00;21,91;21,85;20,48;20,47;
29.10.2009;15:59:43,0;28,01;30,44;28,83;0,00;21,91;21,85;20,48;20,47;
29.10.2009;15:59:43,0;28,01;30,44;28,83;0,00;21,91;21,85;20,48;20,47;
29.10.2009;15:59:43,0;28,01;30,44;28,83;0,00;21,91;21,85;20,48;20,47;
29.10.2009;15:59:44,0;28,01;30,44;28,83;0,00;21,91;21,85;20,48;20,47;
29.10.2009;15:59:44,0;28,01;30,44;28,83;0,00;21,91;21,85;20,48;20,47;
29.10.2009;15:59:44,0;28,01;30,44;28,83;0,00;21,91;21,85;20,48;20,47;
29.10.2009;15:59:44,0;28,01;30,44;28,83;0,00;21,91;21,85;20,48;20,47;
29.10.2009;15:59:44,0;28,01;30,44;28,83;0,00;21,91;21,85;20,48;20,47;
29.10.2009;15:59:44,0;28,01;30,44;28,83;0,00;21,91;21,85;20,48;20,47;
29.10.2009;15:59:44,0;28,01;30,44;28,83;0,00;21,91;21,85;20,48;20,47;
29.10.2009;15:59:44,0;28,01;30,44;28,83;0,00;21,91;21,85;20,48;20,47;
29.10.2009;15:59:45,0;28,01;30,44;28,83;0,00;21,91;21,85;20,48;20,47;
29.10.2009;15:59:45,0;28,01;30,44;28,83;0,00;21,91;21,85;20,48;20,47;
29.10.2009;15:59:45,0;28,01;30,44;28,83;0,00;21,91;21,85;20,48;20,47;
29.10.2009;15:59:45,0;28,01;30,44;28,83;0,00;21,91;21,85;20,48;20,47;
29.10.2009;15:59:45,0;28,01;30,44;28,83;0,00;21,91;21,85;20,48;20,47;
29.10.2009;15:59:45,0;28,01;30,44;28,83;0,00;21,91;21,85;20,48;20,47;
29.10.2009;15:59:45,0;28,01;30,44;28,83;0,00;21,91;21,85;20,48;20,47;
29.10.2009;15:59:45,0;28,01;30,44;28,83;0,00;21,91;21,85;20,48;20,47;
29.10.2009;15:59:45,0;28,01;30,44;28,83;0,00;21,91;21,85;20,48;20,47;
29.10.2009;15:59:45,0;28,01;30,44;28,83;0,00;21,91;21,85;20,45;20,47;
29.10.2009;15:59:45,0;28,01;30,44;28,83;0,00;21,91;21,85;20,48;20,47;
29.10.2009;15:59:45,0;28,01;30,44;28,83;0,00;21,91;21,85;20,48;20,47;
29.10.2009;15:59:46,0;28,01;30,44;28,83;0,00;21,91;21,85;20,48;20,47;
29.10.2009;15:59:46,0;28,01;30,44;28,83;0,00;21,91;21,85;20,48;20,47;
29.10.2009;15:59:46,0;28,01;30,44;28,83;0,00;21,91;21,85;20,48;20,47;
29.10.2009;15:59:46,0;28,01;30,44;28,83;0,00;21,91;21,85;20,48;20,47;
29.10.2009;15:59:46,0;28,01;30,44;28,83;0,00;21,91;21,85;20,48;20,47;
29.10.2009;15:59:46,0;28,01;30,44;28,83;0,00;21,91;21,85;20,48;20,47;
29.10.2009;15:59:46,0;28,01;30,44;28,83;0,00;21,91;21,85;20,48;20,47;
29.10.2009;15:59:46,0;28,01;30,44;28,83;0,00;21,91;21,85;20,48;20,47;
29.10.2009;15:59:47,0;28,01;30,44;28,83;0,00;21,91;21,85;20,48;20,47;
29.10.2009;15:59:47,0;28,01;30,44;28,83;0,00;21,91;21,85;20,48;20,47;
29.10.2009;15:59:47,0;28,01;30,44;28,83;0,00;21,91;21,85;20,48;20,47;
29.10.2009;15:59:47,0;28,01;30,44;28,83;0,00;21,91;21,85;20,48;20,47;
29.10.2009;15:59:47,0;28,01;30,44;28,83;0,00;21,91;21,85;20,48;20,47;
29.10.2009;15:59:47,0;28,01;30,44;28,83;0,00;21,91;21,85;20,48;20,47;
29.10.2009;15:59:47,0;28,01;30,44;28,83;0,00;21,91;21,85;20,48;20,47;
29.10.2009;15:59:47,0;28,01;30,44;28,83;0,00;21,91;21,85;20,48;20,47;
29.10.2009;15:59:47,0;28,01;30,44;28,83;0,00;21,91;21,85;20,48;20,47;
29.10.2009;15:59:47,0;28,01;30,44;28,83;0,00;21,91;21,85;20,48;20,47;
29.10.2009;15:59:47,0;28,01;30,44;28,83;0,00;21,91;21,85;20,48;20,47;
29.10.2009;15:59:47,0;28,01;30,44;28,83;0,00;21,91;21,85;20,48;20,47;
29.10.2009;15:59:48,0;28,01;30,44;28,83;0,00;21,91;21,85;20,48;20,47;
29.10.2009;15:59:48,0;28,01;30,44;28,83;0,00;21,91;21,85;20,48;20,47;
29.10.2009;15:59:48,0;28,01;30,44;28,83;0,00;21,91;21,85;20,48;20,47;
29.10.2009;15:59:48,0;28,01;30,44;28,83;0,00;21,91;21,85;20,48;20,47;
29.10.2009;15:59:48,0;28,01;30,44;28,83;0,00;21,91;21,85;20,48;20,47;
29.10.2009;15:59:48,0;28,01;30,44;28,83;0,00;21,91;21,85;20,48;20,47;
29.10.2009;15:59:48,0;28,01;30,44;28,83;0,00;21,91;21,85;20,48;20,47;
29.10.2009;15:59:48,0;28,01;30,44;28,83;0,00;21,91;21,85;20,48;20,47;
29.10.2009;15:59:49,0;28,01;30,44;28,83;0,00;21,91;21,85;20,48;20,47;
29.10.2009;15:59:49,0;28,01;30,44;28,83;0,00;21,91;21,85;20,48;20,47;
29.10.2009;15:59:49,0;28,01;30,44;28,83;0,00;21,91;21,85;20,48;20,47;
29.10.2009;15:59:49,0;28,01;30,44;28,83;0,00;21,91;21,85;20,48;20,47;
29.10.2009;15:59:49,0;28,01;30,44;28,83;0,00;21,91;21,85;20,48;20,47;
29.10.2009;15:59:49,0;28,01;30,44;28,83;0,00;21,91;21,85;20,48;20,49;
29.10.2009;15:59:49,0;28,01;30,44;28,83;0,00;21,91;21,85;20,48;20,47;
29.10.2009;15:59:49,0;28,01;30,44;28,83;0,00;21,91;21,85;20,48;20,47;
29.10.2009;15:59:49,0;28,01;30,44;28,83;0,00;21,91;21,85;20,48;20,47;
29.10.2009;15:59:49,0;28,01;30,44;28,83;0,00;21,91;21,85;20,48;20,47;
29.10.2009;15:59:49,0;28,01;30,44;28,83;0,00;21,91;21,85;20,48;20,47;
29.10.2009;15:59:49,0;28,01;30,44;28,83;0,00;21,91;21,85;20,48;20,47;
29.10.2009;15:59:50,0;28,01;30,44;28,83;0,00;21,91;21,85;20,48;20,47;
29.10.2009;15:59:50,0;28,01;30,44;28,83;0,00;21,91;21,85;20,48;20,47;
29.10.2009;15:59:50,0;28,01;30,44;28,83;0,00;21,91;21,85;20,48;20,47;
29.10.2009;15:59:50,0;28,01;30,44;28,83;0,00;21,91;21,85;20,48;20,47;
29.10.2009;15:59:50,0;28,01;30,44;28,83;0,00;21,91;21,85;20,48;20,49;
29.10.2009;15:59:50,0;28,01;30,44;28,83;0,00;21,91;21,85;20,48;20,47;
29.10.2009;15:59:50,0;28,01;30,44;28,83;0,00;21,91;21,85;20,48;20,47;
29.10.2009;15:59:50,0;28,01;30,44;28,83;0,00;21,91;21,85;20,48;20,47;
29.10.2009;15:59:51,0;28,01;30,44;28,83;0,00;21,91;21,85;20,48;20,47;
29.10.2009;15:59:51,0;28,01;30,44;28,83;0,00;21,91;21,85;20,48;20,47;
29.10.2009;15:59:51,0;28,01;30,44;28,83;0,00;21,91;21,85;20,48;20,47;
29.10.2009;15:59:51,0;28,01;30,44;28,83;0,00;21,91;21,85;20,48;20,47;
29.10.2009;15:59:51,0;28,01;30,44;28,83;0,00;21,91;21,85;20,48;20,47;
29.10.2009;15:59:51,0;28,01;30,44;28,83;0,00;21,91;21,85;20,48;20,47;
29.10.2009;15:59:51,0;28,01;30,44;28,83;0,00;21,91;21,85;20,48;20,47;
29.10.2009;15:59:51,0;28,01;30,44;28,83;0,00;21,91;21,85;20,48;20,47;
29.10.2009;15:59:51,0;28,01;30,44;28,83;0,00;21,91;21,85;20,48;20,47;
29.10.2009;15:59:51,0;28,01;30,44;28,83;0,00;21,91;21,85;20,48;20,47;
29.10.2009;15:59:51,0;28,01;30,44;28,83;0,00;21,91;21,85;20,48;20,47;
29.10.2009;15:59:51,0;28,01;30,44;28,83;0,00;21,91;21,85;20,48;20,47;
29.10.2009;15:59:52,0;28,01;30,44;28,83;0,00;21,91;21,85;20,48;20,49;
29.10.2009;15:59:52,0;28,01;30,44;28,83;0,00;21,91;21,85;20,48;20,47;
29.10.2009;15:59:52,0;28,01;30,44;28,83;0,00;21,91;21,85;20,48;20,47;
29.10.2009;15:59:52,0;28,01;30,44;28,83;0,00;21,91;21,85;20,48;20,47;
29.10.2009;15:59:52,0;28,01;30,44;28,83;0,00;21,91;21,85;20,48;20,47;
29.10.2009;15:59:52,0;28,01;30,44;28,83;0,00;21,91;21,85;20,48;20,47;
29.10.2009;15:59:52,0;28,01;30,44;28,83;0,00;21,91;21,85;20,48;20,47;
29.10.2009;15:59:52,0;28,01;30,44;28,83;0,00;21,91;21,85;20,48;20,47;
29.10.2009;15:59:53,0;28,01;30,44;28,83;0,00;21,91;21,85;20,48;20,47;
29.10.2009;15:59:53,0;28,01;30,44;28,83;0,00;21,91;21,85;20,48;20,49;
29.10.2009;15:59:53,0;28,01;30,44;28,83;0,00;21,91;21,85;20,48;20,47;
29.10.2009;15:59:53,0;28,01;30,44;28,83;0,00;21,91;21,85;20,48;20,47;
29.10.2009;15:59:53,0;28,01;30,44;28,83;0,00;21,91;21,85;20,48;20,47;
29.10.2009;15:59:53,0;28,01;30,44;28,83;0,00;21,91;21,85;20,48;20,47;
29.10.2009;15:59:53,0;28,01;30,44;28,83;0,00;21,91;21,85;20,48;20,47;
29.10.2009;15:59:53,0;28,01;30,44;28,83;0,00;21,91;21,85;20,48;20,47;
29.10.2009;15:59:53,0;28,01;30,44;28,83;0,00;21,91;21,85;20,48;20,47;
29.10.2009;15:59:53,0;28,01;30,44;28,83;0,00;21,91;21,85;20,48;20,47;
29.10.2009;15:59:53,0;28,01;30,44;28,83;0,00;21,91;21,85;20,48;20,47;
29.10.2009;15:59:53,0;28,01;30,44;28,83;0,00;21,91;21,85;20,48;20,47;
29.10.2009;15:59:54,0;28,01;30,44;28,83;0,00;21,91;21,85;20,48;20,47;
29.10.2009;15:59:54,0;28,01;30,44;28,83;0,00;21,91;21,85;20,48;20,47;
29.10.2009;15:59:54,0;28,01;30,44;28,83;0,00;21,91;21,85;20,48;20,47;
29.10.2009;15:59:54,0;28,01;30,44;28,83;0,00;21,91;21,85;20,48;20,47;
29.10.2009;15:59:54,0;28,01;30,44;28,83;0,00;21,91;21,85;20,48;20,47;
29.10.2009;15:59:54,0;28,01;30,44;28,83;0,00;21,91;21,85;20,48;20,47;
29.10.2009;15:59:54,0;28,01;30,44;28,83;0,00;21,91;21,85;20,48;20,49;
29.10.2009;15:59:54,0;28,01;30,44;28,83;0,00;21,91;21,85;20,48;20,47;
29.10.2009;15:59:55,0;28,01;30,44;28,83;0,00;21,91;21,85;20,48;20,47;
29.10.2009;15:59:55,0;28,01;30,44;28,83;0,00;21,91;21,85;20,48;20,47;
29.10.2009;15:59:55,0;28,01;30,44;28,83;0,00;21,91;21,85;20,48;20,47;
29.10.2009;15:59:55,0;28,01;30,44;28,83;0,00;21,91;21,85;20,48;20,47;
29.10.2009;15:59:55,0;28,01;30,44;28,83;0,00;21,91;21,85;20,48;20,47;
29.10.2009;15:59:55,0;28,01;30,44;28,83;0,00;21,91;21,85;20,48;20,47;
29.10.2009;15:59:55,0;28,01;30,44;28,83;0,00;21,91;21,85;20,48;20,47;
29.10.2009;15:59:55,0;28,01;30,44;28,83;0,00;21,91;21,85;20,48;20,47;
29.10.2009;15:59:55,0;28,01;30,44;28,83;0,00;21,91;21,85;20,48;20,47;
29.10.2009;15:59:55,0;28,01;30,44;28,83;0,00;21,91;21,85;20,48;20,47;
29.10.2009;15:59:55,0;28,01;30,44;28,83;0,00;21,91;21,85;20,48;20,47;
29.10.2009;15:59:55,0;28,01;30,44;28,83;0,00;21,91;21,85;20,48;20,47;
29.10.2009;15:59:56,0;28,01;30,44;28,83;0,00;21,91;21,85;20,48;20,47;
29.10.2009;15:59:56,0;28,01;30,44;28,83;0,00;21,91;21,85;20,48;20,47;
29.10.2009;15:59:56,0;28,01;30,44;28,83;0,00;21,91;21,85;20,48;20,47;
29.10.2009;15:59:56,0;28,01;30,44;28,83;0,00;21,91;21,85;20,48;20,47;
29.10.2009;15:59:56,0;28,01;30,44;28,83;0,00;21,91;21,85;20,48;20,47;
29.10.2009;15:59:56,0;28,01;30,44;28,83;0,00;21,91;21,85;20,48;20,47;
29.10.2009;15:59:56,0;28,01;30,44;28,83;0,00;21,91;21,85;20,48;20,47;
29.10.2009;15:59:56,0;28,01;30,44;28,83;0,00;21,91;21,85;20,48;20,47;
29.10.2009;15:59:57,0;28,01;30,44;28,83;0,00;21,91;21,85;20,48;20,47;
29.10.2009;15:59:57,0;28,01;30,44;28,83;0,00;21,91;21,85;20,48;20,47;
29.10.2009;15:59:57,0;28,01;30,44;28,83;0,00;21,91;21,85;20,48;20,47;
29.10.2009;15:59:57,0;28,01;30,44;28,83;0,00;21,91;21,85;20,48;20,47;
29.10.2009;15:59:57,0;28,01;30,44;28,83;0,00;21,91;21,85;20,48;20,47;
29.10.2009;15:59:57,0;28,01;30,44;28,83;0,00;21,91;21,85;20,48;20,47;
29.10.2009;15:59:57,0;28,01;30,44;28,83;0,00;21,91;21,85;20,48;20,47;
29.10.2009;15:59:57,0;28,01;30,44;28,83;0,00;21,91;21,85;20,48;20,47;
29.10.2009;15:59:57,0;28,01;30,44;28,83;0,00;21,91;21,85;20,48;20,47;
29.10.2009;15:59:57,0;28,01;30,44;28,83;0,00;21,91;21,85;20,48;20,47;
29.10.2009;15:59:57,0;28,01;30,44;28,83;0,00;21,91;21,85;20,48;20,47;
29.10.2009;15:59:57,0;28,01;30,44;28,83;0,00;21,91;21,85;20,48;20,47;
29.10.2009;15:59:58,0;28,01;30,44;28,83;0,00;21,91;21,85;20,48;20,47;
29.10.2009;15:59:58,0;28,01;30,44;28,83;0,00;21,91;21,85;20,48;20,47;
29.10.2009;15:59:58,0;28,01;30,44;28,83;0,00;21,91;21,85;20,48;20,47;
29.10.2009;15:59:58,0;28,01;30,44;28,83;0,00;21,91;21,85;20,48;20,47;
29.10.2009;15:59:58,0;28,01;30,44;28,83;0,00;21,91;21,85;20,48;20,47;
29.10.2009;15:59:58,0;28,01;30,44;28,83;0,00;21,91;21,85;20,48;20,47;
29.10.2009;15:59:58,0;28,01;30,44;28,83;0,00;21,91;21,85;20,48;20,44;
29.10.2009;15:59:58,0;28,01;30,44;28,83;0,00;21,91;21,85;20,48;20,44;
29.10.2009;15:59:59,0;28,01;30,44;28,83;0,00;21,91;21,85;20,48;20,44;
29.10.2009;15:59:59,0;28,01;30,44;28,83;0,00;21,91;21,85;20,48;20,47;
29.10.2009;15:59:59,0;28,01;30,44;28,83;0,00;21,91;21,85;20,48;20,44;
29.10.2009;15:59:59,0;28,01;30,44;28,83;0,00;21,91;21,85;20,48;20,44;
29.10.2009;15:59:59,0;28,01;30,44;28,83;0,00;21,91;21,85;20,48;20,44;
29.10.2009;15:59:59,0;28,01;30,44;28,83;0,00;21,91;21,85;20,48;20,44;
29.10.2009;15:59:59,0;28,01;30,44;28,83;0,00;21,91;21,85;20,48;20,44;
29.10.2009;15:59:59,0;28,01;30,44;28,83;0,00;21,91;21,85;20,48;20,44;
29.10.2009;15:59:59,0;28,01;30,44;28,83;0,00;21,91;21,85;20,48;20,47;
29.10.2009;15:59:59,0;28,01;30,44;28,83;0,00;21,91;21,85;20,48;20,44;
29.10.2009;15:59:59,0;28,01;30,44;28,83;0,00;21,91;21,85;20,48;20,44;
29.10.2009;15:59:59,0;28,01;30,44;28,83;0,00;21,91;21,85;20,48;20,47;
29.10.2009;16:00:00,0;28,01;30,44;28,83;0,00;21,91;21,85;20,48;20,47;
29.10.2009;16:00:00,0;28,01;30,44;28,83;0,00;21,91;21,85;20,48;20,44;
29.10.2009;16:00:00,0;28,01;30,44;28,83;0,00;21,91;21,85;20,48;20,47;
29.10.2009;16:00:00,0;28,01;30,44;28,83;0,00;21,91;21,85;20,48;20,47;
29.10.2009;16:00:00,0;28,01;30,44;28,83;0,00;21,91;21,85;20,48;20,44;
29.10.2009;16:00:00,0;28,01;30,44;28,83;0,00;21,91;21,85;20,48;20,47;
29.10.2009;16:00:00,0;28,01;30,44;28,83;0,00;21,91;21,85;20,48;20,44;
29.10.2009;16:00:00,0;28,01;30,44;28,83;0,00;21,91;21,85;20,48;20,44;
29.10.2009;16:00:01,0;28,01;30,44;28,83;0,00;21,91;21,85;20,48;20,47;
29.10.2009;16:00:01,0;28,01;30,44;28,83;0,00;21,91;21,85;20,48;20,47;
29.10.2009;16:00:01,0;28,01;30,44;28,83;0,00;21,91;21,85;20,48;20,44;
29.10.2009;16:00:01,0;28,01;30,44;28,83;0,00;21,91;21,85;20,48;20,47;
29.10.2009;16:00:01,0;28,01;30,44;28,83;0,00;21,91;21,85;20,48;20,47;
29.10.2009;16:00:01,0;28,01;30,44;28,83;0,00;21,91;21,85;20,48;20,44;
29.10.2009;16:00:01,0;28,01;30,44;28,83;0,00;21,91;21,85;20,48;20,47;
29.10.2009;16:00:01,0;28,01;30,44;28,83;0,00;21,91;21,85;20,48;20,47;
29.10.2009;16:00:01,0;28,01;30,44;28,83;0,00;21,91;21,85;20,48;20,47;
29.10.2009;16:00:01,0;28,01;30,44;28,83;0,00;21,91;21,85;20,48;20,47;
29.10.2009;16:00:01,0;28,01;30,44;28,83;0,00;21,91;21,85;20,48;20,47;
29.10.2009;16:00:01,0;28,01;30,44;28,83;0,00;21,91;21,85;20,48;20,47;
29.10.2009;16:00:02,0;28,01;30,44;28,83;0,00;21,91;21,85;20,48;20,47;
29.10.2009;16:00:02,0;28,01;30,44;28,83;0,00;21,91;21,85;20,48;20,47;
29.10.2009;16:00:02,0;28,01;30,44;28,83;0,00;21,91;21,85;20,48;20,47;
29.10.2009;16:00:02,0;28,01;30,44;28,83;0,00;21,91;21,85;20,48;20,44;
29.10.2009;16:00:02,0;28,01;30,44;28,83;0,00;21,91;21,85;20,48;20,47;
29.10.2009;16:00:02,0;28,01;30,44;28,83;0,00;21,91;21,85;20,48;20,44;
29.10.2009;16:00:02,0;28,01;30,44;28,83;0,00;21,91;21,85;20,48;20,47;
29.10.2009;16:00:02,0;28,01;30,44;28,83;0,00;21,91;21,85;20,48;20,47;
29.10.2009;16:00:03,0;28,01;30,44;28,83;0,00;21,91;21,85;20,48;20,44;
29.10.2009;16:00:03,0;28,01;30,44;28,83;0,00;21,91;21,85;20,48;20,44;
29.10.2009;16:00:03,0;28,01;30,44;28,83;0,00;21,91;21,85;20,48;20,47;
29.10.2009;16:00:03,0;28,01;30,44;28,83;0,00;21,91;21,85;20,48;20,47;
29.10.2009;16:00:03,0;28,01;30,44;28,83;0,00;21,91;21,85;20,48;20,47;
29.10.2009;16:00:03,0;28,01;30,44;28,83;0,00;21,91;21,85;20,48;20,47;
29.10.2009;16:00:03,0;28,01;30,44;28,83;0,00;21,91;21,85;20,48;20,47;
29.10.2009;16:00:03,0;28,01;30,44;28,83;0,00;21,91;21,85;20,48;20,47;
29.10.2009;16:00:03,0;28,01;30,44;28,83;0,00;21,91;21,85;20,48;20,44;
29.10.2009;16:00:03,0;28,01;30,44;28,83;0,00;21,91;21,85;20,48;20,44;
29.10.2009;16:00:03,0;28,01;30,44;28,83;0,00;21,91;21,85;20,48;20,47;
29.10.2009;16:00:03,0;28,01;30,44;28,83;0,00;21,88;21,85;20,48;20,47;
29.10.2009;16:00:04,0;28,01;30,44;28,83;0,00;21,91;21,85;20,45;20,44;
29.10.2009;16:00:04,0;28,01;30,44;28,83;0,00;21,91;21,85;20,48;20,47;
29.10.2009;16:00:04,0;28,01;30,44;28,83;0,00;21,91;21,85;20,48;20,47;
29.10.2009;16:00:04,0;28,01;30,44;28,83;0,00;21,91;21,85;20,48;20,44;
29.10.2009;16:00:04,0;28,01;30,44;28,83;0,00;21,91;21,85;20,48;20,47;
29.10.2009;16:00:04,0;28,01;30,44;28,83;0,00;21,91;21,85;20,48;20,47;
29.10.2009;16:00:04,0;28,01;30,44;28,83;0,00;21,91;21,85;20,48;20,44;
29.10.2009;16:00:04,0;28,01;30,44;28,83;0,00;21,91;21,85;20,48;20,44;
29.10.2009;16:00:05,0;28,01;30,44;28,83;0,00;21,91;21,85;20,48;20,47;
29.10.2009;16:00:05,0;28,01;30,44;28,83;0,00;21,91;21,85;20,48;20,47;
29.10.2009;16:00:05,0;28,01;30,44;28,83;0,00;21,91;21,85;20,48;20,47;
29.10.2009;16:00:05,0;28,01;30,44;28,83;0,00;21,91;21,85;20,48;20,47;
29.10.2009;16:00:05,0;28,01;30,44;28,83;0,00;21,91;21,85;20,48;20,47;
29.10.2009;16:00:05,0;28,01;30,44;28,83;0,00;21,91;21,85;20,48;20,47;
29.10.2009;16:00:05,0;28,01;30,44;28,83;0,00;21,91;21,85;20,48;20,47;
29.10.2009;16:00:05,0;28,01;30,44;28,83;0,00;21,91;21,85;20,48;20,47;
29.10.2009;16:00:05,0;28,01;30,44;28,83;0,00;21,91;21,85;20,48;20,44;
29.10.2009;16:00:05,0;28,01;30,44;28,83;0,00;21,91;21,85;20,48;20,47;
29.10.2009;16:00:05,0;28,01;30,44;28,83;0,00;21,91;21,85;20,48;20,47;
29.10.2009;16:00:05,0;28,01;30,44;28,83;0,00;21,91;21,85;20,48;20,47;
29.10.2009;16:00:06,0;28,01;30,44;28,83;0,00;21,91;21,85;20,48;20,47;
29.10.2009;16:00:06,0;28,01;30,44;28,83;0,00;21,91;21,85;20,48;20,47;
29.10.2009;16:00:06,0;28,01;30,44;28,83;0,00;21,91;21,85;20,48;20,47;
29.10.2009;16:00:06,0;28,01;30,44;28,83;0,00;21,91;21,85;20,48;20,44;
29.10.2009;16:00:06,0;28,01;30,44;28,83;0,00;21,91;21,85;20,48;20,47;
29.10.2009;16:00:06,0;28,01;30,44;28,83;0,00;21,91;21,85;20,48;20,47;
29.10.2009;16:00:06,0;28,01;30,44;28,83;0,00;21,88;21,85;20,48;20,47;
29.10.2009;16:00:06,0;28,01;30,44;28,83;0,00;21,91;21,85;20,48;20,47;
29.10.2009;16:00:07,0;28,01;30,44;28,83;0,00;21,91;21,85;20,48;20,47;
29.10.2009;16:00:07,0;28,01;30,44;28,83;0,00;21,91;21,85;20,48;20,47;
29.10.2009;16:00:07,0;28,01;30,44;28,83;0,00;21,91;21,85;20,48;20,47;
29.10.2009;16:00:07,0;28,01;30,41;28,80;0,00;21,91;21,85;20,48;20,47;
29.10.2009;16:00:07,0;28,01;30,44;28,83;0,00;21,91;21,85;20,48;20,47;
29.10.2009;16:00:07,0;28,01;30,44;28,83;0,00;21,91;21,85;20,48;20,47;
29.10.2009;16:00:07,0;28,01;30,44;28,83;0,00;21,91;21,85;20,45;20,47;
29.10.2009;16:00:07,0;28,01;30,44;28,83;0,00;21,91;21,85;20,48;20,47;
29.10.2009;16:00:07,0;28,01;30,44;28,83;0,00;21,91;21,85;20,48;20,47;
29.10.2009;16:00:07,0;28,01;30,44;28,83;0,00;21,91;21,85;20,48;20,47;
29.10.2009;16:00:07,0;28,01;30,44;28,83;0,00;21,91;21,85;20,48;20,47;
29.10.2009;16:00:07,0;28,01;30,44;28,83;0,00;21,91;21,85;20,48;20,47;
29.10.2009;16:00:08,0;28,01;30,44;28,83;0,00;21,91;21,85;20,48;20,47;
29.10.2009;16:00:08,0;27,67;30,04;28,47;0,00;21,91;21,85;20,48;20,47;
29.10.2009;16:00:08,0;28,01;30,44;28,83;0,00;21,91;21,85;20,48;20,47;
29.10.2009;16:00:08,0;28,01;30,44;28,83;0,00;21,91;21,85;20,48;20,47;
29.10.2009;16:00:08,0;28,01;30,44;28,83;0,00;21,91;21,85;20,48;20,47;
29.10.2009;16:00:08,0;28,01;30,44;28,83;0,00;21,91;21,85;20,48;20,47;
29.10.2009;16:00:08,0;28,01;30,44;28,83;0,00;21,91;21,85;20,48;20,47;
29.10.2009;16:00:08,0;28,01;30,44;28,83;0,00;21,91;21,85;20,48;20,47;
29.10.2009;16:00:09,0;28,01;30,44;28,83;0,00;21,91;21,85;20,48;20,47;
29.10.2009;16:00:09,0;28,01;30,44;28,83;0,00;21,91;21,85;20,48;20,47;
29.10.2009;16:00:09,0;28,01;30,44;28,83;0,00;21,91;21,85;20,48;20,47;
29.10.2009;16:00:09,0;27,95;30,37;28,76;0,00;21,91;21,85;20,48;20,47;
29.10.2009;16:00:09,0;28,01;30,44;28,83;0,00;21,91;21,85;20,48;20,47;
29.10.2009;16:00:09,0;28,01;30,44;28,83;0,00;21,91;21,85;20,48;20,44;
29.10.2009;16:00:09,0;28,01;30,44;28,83;0,00;21,91;21,85;20,48;20,47;
29.10.2009;16:00:09,0;28,01;30,44;28,83;0,00;21,91;21,85;20,48;20,47;
29.10.2009;16:00:09,0;28,01;30,44;28,83;0,00;21,91;21,85;20,48;20,47;
29.10.2009;16:00:09,0;28,01;30,44;28,83;0,00;21,91;21,85;20,48;20,47;
29.10.2009;16:00:09,0;28,01;30,44;28,83;0,00;21,91;21,85;20,48;20,47;
29.10.2009;16:00:09,0;28,01;30,44;28,83;0,00;21,91;21,85;20,48;20,47;
29.10.2009;16:00:10,0;28,01;30,44;28,83;0,00;21,91;21,85;20,48;20,47;
29.10.2009;16:00:10,0;28,01;30,44;28,83;0,00;21,91;21,85;20,48;20,47;
29.10.2009;16:00:10,0;28,01;30,44;28,83;0,00;21,91;21,85;20,48;20,47;
29.10.2009;16:00:10,0;28,01;30,44;28,83;0,00;21,91;21,85;20,48;20,47;
29.10.2009;16:00:10,0;28,01;30,44;28,83;0,00;21,91;21,85;20,48;20,47;
29.10.2009;16:00:10,0;28,01;30,44;28,83;0,00;21,91;21,85;20,48;20,47;
29.10.2009;16:00:10,0;28,01;30,44;28,83;0,00;21,91;21,85;20,48;20,47;
29.10.2009;16:00:10,0;28,01;30,44;28,83;0,00;21,91;21,85;20,48;20,47;
29.10.2009;16:00:11,0;28,01;30,44;28,83;0,00;21,91;21,85;20,48;20,47;
29.10.2009;16:00:11,0;28,01;30,44;28,83;0,00;21,91;21,85;20,48;20,47;
29.10.2009;16:00:11,0;28,01;30,44;28,83;0,00;21,91;21,85;20,48;20,47;
29.10.2009;16:00:11,0;27,82;30,22;28,60;0,00;21,91;21,85;20,48;20,47;
29.10.2009;16:00:11,0;28,01;30,44;28,83;0,00;21,91;21,85;20,48;20,47;
29.10.2009;16:00:11,0;28,01;30,44;28,83;0,00;21,91;21,85;20,48;20,47;
29.10.2009;16:00:11,0;28,01;30,44;28,83;0,00;21,91;21,85;20,48;20,47;
29.10.2009;16:00:11,0;28,01;30,44;28,83;0,00;21,91;21,85;20,48;20,47;
29.10.2009;16:00:11,0;28,01;30,44;28,83;0,00;21,91;21,85;20,48;20,47;
29.10.2009;16:00:11,0;28,01;30,44;28,83;0,00;21,91;21,85;20,48;20,47;
29.10.2009;16:00:11,0;28,01;30,44;28,83;0,00;21,91;21,85;20,48;20,47;
29.10.2009;16:00:11,0;28,01;30,44;28,83;0,00;21,91;21,85;20,48;20,47;
29.10.2009;16:00:12,0;28,01;30,44;28,83;0,00;21,91;21,85;20,48;20,47;
29.10.2009;16:00:12,0;28,01;30,44;28,83;0,00;21,91;21,85;20,48;20,47;
29.10.2009;16:00:12,0;28,01;30,44;28,83;0,00;21,91;21,85;20,48;20,47;
29.10.2009;16:00:12,0;28,01;30,44;28,83;0,00;21,91;21,85;20,48;20,47;
29.10.2009;16:00:12,0;28,01;30,44;28,83;0,00;21,91;21,85;20,48;20,47;
29.10.2009;16:00:12,0;28,01;30,44;28,83;0,00;21,91;21,85;20,48;20,47;
29.10.2009;16:00:12,0;28,01;30,44;28,83;0,00;21,91;21,85;20,48;20,47;
29.10.2009;16:00:12,0;28,01;30,44;28,83;0,00;21,91;21,85;20,48;20,47;
29.10.2009;16:00:13,0;28,01;30,44;28,83;0,00;21,91;21,85;20,48;20,47;
29.10.2009;16:00:13,0;28,01;30,44;28,83;0,00;21,91;21,85;20,48;20,47;
29.10.2009;16:00:13,0;28,01;30,44;28,83;0,00;21,91;21,85;20,48;20,47;
29.10.2009;16:00:13,0;28,01;30,44;28,83;0,00;21,91;21,85;20,48;20,47;
29.10.2009;16:00:13,0;28,01;30,44;28,83;0,00;21,91;21,85;20,48;20,47;
29.10.2009;16:00:13,0;28,01;30,44;28,83;0,00;21,91;21,85;20,48;20,47;
29.10.2009;16:00:13,0;28,01;30,44;28,83;0,00;21,91;21,85;20,48;20,47;
29.10.2009;16:00:13,0;28,01;30,44;28,83;0,00;21,91;21,85;20,48;20,47;
29.10.2009;16:00:13,0;28,01;30,44;28,83;0,00;21,91;21,85;20,48;20,47;
29.10.2009;16:00:13,0;28,01;30,44;28,83;0,00;21,91;21,85;20,48;20,47;
29.10.2009;16:00:13,0;28,01;30,44;28,83;0,00;21,91;21,85;20,48;20,47;
29.10.2009;16:00:13,0;28,01;30,44;28,83;0,00;21,91;21,85;20,48;20,47;
29.10.2009;16:00:14,0;28,01;30,44;28,83;0,00;21,91;21,85;20,48;20,47;
29.10.2009;16:00:14,0;28,01;30,44;28,83;0,00;21,91;21,85;20,48;20,47;
29.10.2009;16:00:14,0;28,01;30,44;28,83;0,00;21,91;21,85;20,48;20,47;
29.10.2009;16:00:14,0;28,01;30,44;28,83;0,00;21,91;21,85;20,48;20,47;
29.10.2009;16:00:14,0;28,01;30,44;28,83;0,00;21,91;21,85;20,48;20,47;
29.10.2009;16:00:14,0;28,01;30,44;28,83;0,00;21,91;21,85;20,48;20,47;
29.10.2009;16:00:14,0;28,01;30,44;28,83;0,00;21,91;21,85;20,48;20,47;
29.10.2009;16:00:14,0;28,01;30,44;28,83;0,00;21,91;21,85;20,48;20,47;
29.10.2009;16:00:15,0;28,01;30,44;28,83;0,00;21,91;21,85;20,48;20,47;
29.10.2009;16:00:15,0;28,01;30,44;28,83;0,00;21,91;21,85;20,48;20,47;
29.10.2009;16:00:15,0;28,01;30,44;28,83;0,00;21,91;21,85;20,48;20,47;
29.10.2009;16:00:15,0;28,01;30,44;28,83;0,00;21,91;21,85;20,48;20,47;
29.10.2009;16:00:15,0;28,01;30,44;28,83;0,00;21,91;21,85;20,48;20,47;
29.10.2009;16:00:15,0;28,01;30,44;28,83;0,00;21,91;21,85;20,48;20,47;
29.10.2009;16:00:15,0;28,01;30,44;28,83;0,00;21,91;21,85;20,48;20,47;
29.10.2009;16:00:15,0;28,01;30,44;28,83;0,00;21,91;21,85;20,48;20,47;
29.10.2009;16:00:15,0;28,01;30,44;28,83;0,00;21,91;21,85;20,48;20,47;
29.10.2009;16:00:15,0;28,01;30,44;28,83;0,00;21,91;21,85;20,48;20,47;
29.10.2009;16:00:15,0;28,01;30,44;28,83;0,00;21,91;21,85;20,48;20,47;
29.10.2009;16:00:15,0;28,01;30,44;28,83;0,00;21,91;21,85;20,48;20,47;
29.10.2009;16:00:16,0;28,01;30,44;28,83;0,00;21,91;21,85;20,48;20,47;
29.10.2009;16:00:16,0;28,01;30,44;28,83;0,00;21,91;21,85;20,48;20,47;
29.10.2009;16:00:16,0;28,01;30,44;28,83;0,00;21,91;21,85;20,48;20,47;
29.10.2009;16:00:16,0;28,01;30,44;28,83;0,00;21,91;21,85;20,48;20,47;
29.10.2009;16:00:16,0;28,01;30,44;28,83;0,00;21,91;21,85;20,48;20,44;
29.10.2009;16:00:16,0;28,01;30,44;28,83;0,00;21,91;21,85;20,48;20,47;
29.10.2009;16:00:16,0;28,01;30,44;28,83;0,00;21,91;21,85;20,48;20,44;
29.10.2009;16:00:16,0;28,01;30,44;28,83;0,00;21,91;21,85;20,48;20,47;
29.10.2009;16:00:17,0;28,01;30,44;28,83;0,00;21,91;21,85;20,48;20,47;
29.10.2009;16:00:17,0;28,01;30,44;28,83;0,00;21,91;21,85;20,48;20,47;
29.10.2009;16:00:17,0;28,01;30,44;28,83;0,00;21,91;21,85;20,48;20,44;
29.10.2009;16:00:17,0;28,01;30,44;28,83;0,00;21,91;21,85;20,48;20,47;
29.10.2009;16:00:17,0;28,01;30,44;28,83;0,00;21,91;21,85;20,48;20,47;
29.10.2009;16:00:17,0;28,01;30,44;28,83;0,00;21,91;21,85;20,48;20,44;
29.10.2009;16:00:17,0;28,01;30,44;28,83;0,00;21,91;21,85;20,48;20,47;
29.10.2009;16:00:17,0;28,01;30,44;28,83;0,00;21,91;21,85;20,48;20,44;
29.10.2009;16:00:17,0;28,01;30,44;28,83;0,00;21,91;21,85;20,48;20,44;
29.10.2009;16:00:17,0;28,01;30,44;28,83;0,00;21,91;21,85;20,48;20,44;
29.10.2009;16:00:17,0;28,01;30,44;28,83;0,00;21,91;21,85;20,48;20,44;
29.10.2009;16:00:17,0;28,01;30,44;28,83;0,00;21,91;21,85;20,48;20,44;
29.10.2009;16:00:18,0;28,01;30,44;28,83;0,00;21,91;21,85;20,48;20,44;
29.10.2009;16:00:18,0;28,01;30,44;28,83;0,00;21,91;21,85;20,48;20,44;
29.10.2009;16:00:18,0;28,01;30,44;28,83;0,00;21,91;21,85;20,48;20,44;
29.10.2009;16:00:18,0;28,01;30,44;28,83;0,00;21,91;21,85;20,45;20,44;
29.10.2009;16:00:18,0;28,01;30,44;28,83;0,00;21,91;21,85;20,48;20,44;
29.10.2009;16:00:18,0;28,01;30,44;28,83;0,00;21,91;21,85;20,48;20,44;
29.10.2009;16:00:18,0;28,01;30,44;28,83;0,00;21,91;21,85;20,48;20,44;
29.10.2009;16:00:18,0;28,01;30,44;28,83;0,00;21,91;21,85;20,48;20,44;
29.10.2009;16:00:19,0;28,01;30,44;28,83;0,00;21,91;21,85;20,48;20,44;
29.10.2009;16:00:19,0;28,01;30,44;28,83;0,00;21,91;21,85;20,48;20,44;
29.10.2009;16:00:19,0;28,01;30,44;28,83;0,00;21,91;21,85;20,48;20,44;
29.10.2009;16:00:19,0;28,01;30,44;28,83;0,00;21,91;21,85;20,48;20,44;
29.10.2009;16:00:19,0;28,01;30,44;28,83;0,00;21,91;21,85;20,48;20,44;
29.10.2009;16:00:19,0;28,01;30,44;28,83;0,00;21,91;21,85;20,48;20,44;
29.10.2009;16:00:19,0;28,01;30,44;28,83;0,00;21,91;21,85;20,48;20,44;
29.10.2009;16:00:19,0;28,01;30,44;28,83;0,00;21,91;21,85;20,48;20,44;
29.10.2009;16:00:19,0;28,01;30,44;28,83;0,00;21,91;21,85;20,45;20,44;
29.10.2009;16:00:19,0;28,01;30,44;28,83;0,00;21,91;21,85;20,48;20,44;
29.10.2009;16:00:19,0;28,01;30,44;28,83;0,00;21,91;21,85;20,45;20,44;
29.10.2009;16:00:19,0;28,01;30,44;28,83;0,00;21,91;21,85;20,48;20,44;
29.10.2009;16:00:20,0;28,01;30,44;28,83;0,00;21,91;21,85;20,48;20,44;
29.10.2009;16:00:20,0;28,01;30,44;28,83;0,00;21,91;21,85;20,45;20,44;
29.10.2009;16:00:20,0;28,01;30,44;28,83;0,00;21,91;21,85;20,48;20,44;
29.10.2009;16:00:20,0;28,01;30,44;28,83;0,00;21,91;21,85;20,45;20,44;
29.10.2009;16:00:20,0;28,01;30,44;28,83;0,00;21,91;21,85;20,45;20,44;
29.10.2009;16:00:20,0;28,01;30,44;28,83;0,00;21,91;21,85;20,48;20,44;
29.10.2009;16:00:20,0;28,01;30,44;28,83;0,00;21,91;21,85;20,48;20,44;
29.10.2009;16:00:20,0;28,01;30,44;28,83;0,00;21,91;21,85;20,48;20,44;
29.10.2009;16:00:21,0;28,01;30,44;28,83;0,00;21,91;21,85;20,45;20,44;
29.10.2009;16:00:21,0;28,01;30,44;28,83;0,00;21,91;21,85;20,45;20,44;
29.10.2009;16:00:21,0;28,01;30,44;28,83;0,00;21,91;21,85;20,45;20,44;
29.10.2009;16:00:21,0;28,01;30,44;28,83;0,00;21,91;21,85;20,48;20,42;
29.10.2009;16:00:21,0;28,01;30,44;28,83;0,00;21,91;21,85;20,48;20,44;
29.10.2009;16:00:21,0;28,01;30,44;28,83;0,00;21,91;21,85;20,45;20,44;
29.10.2009;16:00:21,0;28,01;30,44;28,83;0,00;21,91;21,85;20,48;20,44;
29.10.2009;16:00:21,0;28,01;30,44;28,83;0,00;21,91;21,85;20,48;20,44;
29.10.2009;16:00:21,0;28,01;30,44;28,83;0,00;21,91;21,85;20,45;20,44;
29.10.2009;16:00:21,0;28,01;30,44;28,83;0,00;21,91;21,85;20,48;20,44;
29.10.2009;16:00:21,0;28,01;30,44;28,83;0,00;21,91;21,85;20,48;20,42;
29.10.2009;16:00:21,0;28,01;30,44;28,83;0,00;21,91;21,85;20,45;20,44;
29.10.2009;16:00:22,0;28,01;30,44;28,83;0,00;21,91;21,85;20,48;20,44;
29.10.2009;16:00:22,0;28,01;30,44;28,83;0,00;21,91;21,85;20,48;20,44;
29.10.2009;16:00:22,0;28,01;30,44;28,83;0,00;21,91;21,85;20,48;20,44;
29.10.2009;16:00:22,0;28,01;30,44;28,83;0,00;21,91;21,85;20,45;20,44;
29.10.2009;16:00:22,0;28,01;30,44;28,83;0,00;21,91;21,85;20,45;20,44;
29.10.2009;16:00:22,0;28,01;30,44;28,83;0,00;21,91;21,85;20,45;20,44;
29.10.2009;16:00:22,0;28,01;30,44;28,83;0,00;21,91;21,85;20,45;20,44;
29.10.2009;16:00:22,0;28,01;30,44;28,83;0,00;21,91;21,85;20,45;20,44;
29.10.2009;16:00:23,0;28,01;30,44;28,83;0,00;21,91;21,85;20,45;20,44;
29.10.2009;16:00:23,0;28,01;30,44;28,83;0,00;21,91;21,85;20,45;20,44;
29.10.2009;16:00:23,0;28,01;30,44;28,83;0,00;21,91;21,85;20,45;20,44;
29.10.2009;16:00:23,0;28,01;30,44;28,83;0,00;21,91;21,85;20,45;20,44;
29.10.2009;16:00:23,0;28,01;30,44;28,83;0,00;21,91;21,85;20,45;20,44;
29.10.2009;16:00:23,0;28,01;30,44;28,83;0,00;21,91;21,85;20,45;20,44;
29.10.2009;16:00:23,0;28,01;30,44;28,83;0,00;21,91;21,85;20,48;20,44;
29.10.2009;16:00:23,0;28,01;30,44;28,83;0,00;21,91;21,85;20,45;20,44;
29.10.2009;16:00:23,0;28,01;30,44;28,83;0,00;21,91;21,85;20,48;20,44;
29.10.2009;16:00:23,0;28,01;30,44;28,83;0,00;21,91;21,85;20,48;20,44;
29.10.2009;16:00:23,0;28,01;30,44;28,83;0,00;21,91;21,85;20,45;20,44;
29.10.2009;16:00:23,0;28,01;30,44;28,83;0,00;21,91;21,85;20,45;20,44;
29.10.2009;16:00:24,0;28,01;30,44;28,83;0,00;21,91;21,85;20,45;20,44;
29.10.2009;16:00:24,0;28,01;30,44;28,83;0,00;21,91;21,85;20,45;20,44;
29.10.2009;16:00:24,0;28,01;30,44;28,83;0,00;21,91;21,85;20,45;20,44;
29.10.2009;16:00:24,0;28,01;30,44;28,83;0,00;21,91;21,85;20,45;20,44;
29.10.2009;16:00:24,0;28,01;30,44;28,83;0,00;21,91;21,85;20,48;20,44;
29.10.2009;16:00:24,0;28,01;30,44;28,83;0,00;21,91;21,85;20,48;20,44;
29.10.2009;16:00:24,0;28,01;30,44;28,83;0,00;21,91;21,85;20,45;20,44;
29.10.2009;16:00:24,0;28,01;30,44;28,83;0,00;21,91;21,85;20,45;20,44;
29.10.2009;16:00:25,0;28,01;30,44;28,83;0,00;21,91;21,85;20,48;20,44;
29.10.2009;16:00:25,0;28,01;30,44;28,83;0,00;21,91;21,85;20,48;20,44;
29.10.2009;16:00:25,0;28,01;30,44;28,83;0,00;21,91;21,85;20,45;20,44;
29.10.2009;16:00:25,0;28,01;30,44;28,83;0,00;21,91;21,85;20,45;20,44;
29.10.2009;16:00:25,0;28,01;30,44;28,83;0,00;21,91;21,85;20,45;20,44;
29.10.2009;16:00:25,0;28,01;30,44;28,83;0,00;21,91;21,85;20,45;20,44;
29.10.2009;16:00:25,0;28,01;30,44;28,83;0,00;21,91;21,85;20,45;20,44;
29.10.2009;16:00:25,0;28,01;30,44;28,83;0,00;21,91;21,85;20,45;20,44;
29.10.2009;16:00:25,0;28,01;30,44;28,83;0,00;21,91;21,85;20,45;20,44;
29.10.2009;16:00:25,0;28,01;30,44;28,83;0,00;21,91;21,85;20,45;20,44;
29.10.2009;16:00:25,0;28,01;30,44;28,83;0,00;21,91;21,85;20,48;20,44;
29.10.2009;16:00:25,0;28,01;30,44;28,83;0,00;21,91;21,85;20,45;20,44;
29.10.2009;16:00:26,0;28,01;30,44;28,83;0,00;21,91;21,85;20,45;20,44;
29.10.2009;16:00:26,0;28,01;30,44;28,83;0,00;21,91;21,85;20,48;20,44;
29.10.2009;16:00:26,0;28,01;30,44;28,83;0,00;21,91;21,85;20,48;20,44;
29.10.2009;16:00:26,0;28,01;30,44;28,83;0,00;21,91;21,85;20,45;20,44;
29.10.2009;16:00:26,0;28,01;30,44;28,83;0,00;21,91;21,85;20,45;20,44;
29.10.2009;16:00:26,0;28,01;30,44;28,83;0,00;21,91;21,85;20,45;20,42;
29.10.2009;16:00:26,0;28,01;30,44;28,83;0,00;21,91;21,85;20,45;20,44;
29.10.2009;16:00:26,0;28,01;30,44;28,83;0,00;21,91;21,85;20,45;20,42;
29.10.2009;16:00:27,0;28,01;30,44;28,83;0,00;21,91;21,85;20,45;20,44;
29.10.2009;16:00:27,0;28,01;30,44;28,83;0,00;21,91;21,85;20,45;20,42;
29.10.2009;16:00:27,0;28,01;30,44;28,83;0,00;21,91;21,85;20,45;20,42;
29.10.2009;16:00:27,0;28,01;30,44;28,83;0,00;21,91;21,85;20,45;20,44;
29.10.2009;16:00:27,0;28,01;30,44;28,83;0,00;21,91;21,85;20,45;20,42;
29.10.2009;16:00:27,0;28,01;30,44;28,83;0,00;21,91;21,85;20,45;20,42;
29.10.2009;16:00:27,0;28,01;30,44;28,83;0,00;21,91;21,85;20,45;20,42;
29.10.2009;16:00:27,0;28,01;30,44;28,83;0,00;21,91;21,85;20,45;20,42;
29.10.2009;16:00:27,0;28,01;30,44;28,83;0,00;21,91;21,85;20,45;20,42;
29.10.2009;16:00:27,0;28,01;30,44;28,83;0,00;21,91;21,85;20,45;20,42;
29.10.2009;16:00:27,0;28,01;30,44;28,83;0,00;21,91;21,85;20,45;20,42;
29.10.2009;16:00:27,0;28,01;30,44;28,83;0,00;21,91;21,85;20,45;20,42;
29.10.2009;16:00:28,0;28,01;30,44;28,83;0,00;21,91;21,85;20,45;20,42;
29.10.2009;16:00:28,0;28,01;30,44;28,83;0,00;21,91;21,85;20,45;20,42;
29.10.2009;16:00:28,0;28,01;30,44;28,83;0,00;21,91;21,85;20,45;20,42;
29.10.2009;16:00:28,0;28,01;30,44;28,83;0,00;21,91;21,85;20,45;20,42;
29.10.2009;16:00:28,0;28,01;30,44;28,83;0,00;21,91;21,85;20,45;20,42;
29.10.2009;16:00:28,0;28,01;30,44;28,83;0,00;21,91;21,85;20,45;20,42;
29.10.2009;16:00:28,0;28,01;30,44;28,83;0,00;21,91;21,85;20,45;20,42;
29.10.2009;16:00:28,0;28,01;30,44;28,83;0,00;21,91;21,85;20,45;20,42;
29.10.2009;16:00:29,0;28,01;30,44;28,83;0,00;21,91;21,85;20,45;20,42;
29.10.2009;16:00:29,0;28,01;30,44;28,83;0,00;21,91;21,85;20,45;20,42;
29.10.2009;16:00:29,0;28,01;30,44;28,83;0,00;21,91;21,85;20,45;20,42;
29.10.2009;16:00:29,0;28,01;30,44;28,83;0,00;21,91;21,85;20,45;20,42;
29.10.2009;16:00:29,0;28,01;30,44;28,83;0,00;21,91;21,85;20,45;20,42;
29.10.2009;16:00:29,0;28,01;30,44;28,83;0,00;21,91;21,85;20,45;20,42;
29.10.2009;16:00:29,0;28,01;30,44;28,83;0,00;21,91;21,85;20,45;20,42;
29.10.2009;16:00:29,0;28,01;30,44;28,83;0,00;21,91;21,85;20,45;20,42;
29.10.2009;16:00:29,0;28,01;30,44;28,83;0,00;21,91;21,85;20,45;20,42;
29.10.2009;16:00:29,0;28,01;30,44;28,83;0,00;21,91;21,85;20,45;20,42;
29.10.2009;16:00:29,0;28,01;30,44;28,83;0,00;21,91;21,85;20,45;20,42;
29.10.2009;16:00:29,0;28,01;30,44;28,83;0,00;21,91;21,85;20,45;20,42;
29.10.2009;16:00:30,0;28,01;30,44;28,83;0,00;21,91;21,85;20,45;20,42;
29.10.2009;16:00:30,0;28,01;30,44;28,83;0,00;21,91;21,85;20,45;20,42;
29.10.2009;16:00:30,0;28,01;30,44;28,83;0,00;21,91;21,85;20,45;20,42;
29.10.2009;16:00:30,0;28,01;30,44;28,83;0,00;21,91;21,85;20,45;20,39;
29.10.2009;16:00:30,0;28,01;30,44;28,83;0,00;21,91;21,85;20,45;20,42;
29.10.2009;16:00:30,0;28,01;30,44;28,83;0,00;21,91;21,85;20,45;20,39;
29.10.2009;16:00:30,0;28,01;30,44;28,83;0,00;21,91;21,85;20,45;20,39;
29.10.2009;16:00:30,0;28,01;30,44;28,83;0,00;21,91;21,85;20,45;20,39;
29.10.2009;16:00:31,0;28,01;30,44;28,83;0,00;21,91;21,85;20,45;20,39;
29.10.2009;16:00:31,0;28,01;30,44;28,83;0,00;21,91;21,85;20,45;20,39;
29.10.2009;16:00:31,0;28,01;30,44;28,83;0,00;21,91;21,85;20,45;20,39;
29.10.2009;16:00:31,0;28,01;30,44;28,83;0,00;21,91;21,85;20,45;20,39;
29.10.2009;16:00:31,0;28,01;30,44;28,83;0,00;21,91;21,85;20,45;20,39;
29.10.2009;16:00:31,0;28,01;30,44;28,83;0,00;21,91;21,85;20,45;20,39;
29.10.2009;16:00:31,0;28,01;30,44;28,83;0,00;21,91;21,85;20,45;20,39;
29.10.2009;16:00:31,0;28,01;30,44;28,83;0,00;21,91;21,85;20,45;20,39;
29.10.2009;16:00:31,0;28,01;30,44;28,83;0,00;21,91;21,85;20,45;20,39;
29.10.2009;16:00:31,0;28,01;30,44;28,83;0,00;21,91;21,85;20,45;20,39;
29.10.2009;16:00:31,0;28,01;30,44;28,83;0,00;21,91;21,85;20,45;20,39;
29.10.2009;16:00:31,0;28,01;30,44;28,83;0,00;21,91;21,85;20,45;20,39;
29.10.2009;16:00:32,0;28,01;30,44;28,83;0,00;21,91;21,85;20,45;20,39;
29.10.2009;16:00:32,0;28,01;30,44;28,83;0,00;21,91;21,85;20,45;20,39;
29.10.2009;16:00:32,0;28,01;30,44;28,83;0,00;21,91;21,85;20,45;20,39;
29.10.2009;16:00:32,0;28,01;30,44;28,83;0,00;21,91;21,85;20,45;20,39;
29.10.2009;16:00:32,0;28,01;30,44;28,83;0,00;21,91;21,85;20,45;20,39;
29.10.2009;16:00:32,0;28,01;30,44;28,83;0,00;21,91;21,85;20,45;20,39;
29.10.2009;16:00:32,0;28,01;30,44;28,83;0,00;21,91;21,85;20,43;20,39;
29.10.2009;16:00:32,0;28,01;30,44;28,83;0,00;21,91;21,85;20,45;20,39;
29.10.2009;16:00:33,0;28,01;30,44;28,83;0,00;21,91;21,85;20,45;20,39;
29.10.2009;16:00:33,0;28,01;30,44;28,83;0,00;21,91;21,85;20,45;20,39;
29.10.2009;16:00:33,0;28,01;30,44;28,83;0,00;21,91;21,85;20,45;20,39;
29.10.2009;16:00:33,0;28,01;30,44;28,83;0,00;21,91;21,85;20,45;20,39;
29.10.2009;16:00:33,0;28,01;30,44;28,83;0,00;21,91;21,85;20,43;20,39;
29.10.2009;16:00:33,0;28,01;30,44;28,83;0,00;21,91;21,85;20,43;20,39;
29.10.2009;16:00:33,0;28,01;30,44;28,83;0,00;21,91;21,85;20,45;20,39;
29.10.2009;16:00:33,0;28,01;30,44;28,83;0,00;21,91;21,85;20,43;20,39;
29.10.2009;16:00:33,0;28,01;30,44;28,83;0,00;21,91;21,85;20,45;20,39;
29.10.2009;16:00:33,0;28,01;30,44;28,83;0,00;21,91;21,85;20,45;20,39;
29.10.2009;16:00:33,0;28,01;30,44;28,83;0,00;21,91;21,85;20,45;20,39;
29.10.2009;16:00:33,0;28,01;30,44;28,83;0,00;21,91;21,85;20,45;20,39;
29.10.2009;16:00:34,0;28,01;30,44;28,83;0,00;21,91;21,85;20,45;20,39;
29.10.2009;16:00:34,0;28,01;30,44;28,83;0,00;21,91;21,85;20,45;20,39;
29.10.2009;16:00:34,0;28,01;30,44;28,83;0,00;21,91;21,85;20,43;20,39;
29.10.2009;16:00:34,0;28,01;30,44;28,83;0,00;21,91;21,85;20,45;20,39;
29.10.2009;16:00:34,0;28,01;30,44;28,83;0,00;21,91;21,85;20,43;20,39;
29.10.2009;16:00:34,0;28,01;30,44;28,83;0,00;21,91;21,85;20,43;20,39;
29.10.2009;16:00:34,0;28,01;30,44;28,83;0,00;21,91;21,85;20,45;20,39;
29.10.2009;16:00:34,0;28,01;30,44;28,83;0,00;21,91;21,85;20,45;20,39;
29.10.2009;16:00:35,0;28,01;30,44;28,83;0,00;21,91;21,85;20,45;20,39;
29.10.2009;16:00:35,0;28,01;30,44;28,83;0,00;21,91;21,85;20,45;20,39;
29.10.2009;16:00:35,0;28,01;30,44;28,83;0,00;21,91;21,85;20,45;20,39;
29.10.2009;16:00:35,0;28,01;30,44;28,83;0,00;21,91;21,82;20,43;20,39;
29.10.2009;16:00:35,0;28,01;30,44;28,83;0,00;21,91;21,85;20,45;20,39;
29.10.2009;16:00:35,0;28,01;30,44;28,83;0,00;21,91;21,85;20,43;20,39;
29.10.2009;16:00:35,0;28,01;30,44;28,83;0,00;21,91;21,85;20,43;20,39;
29.10.2009;16:00:35,0;28,01;30,44;28,83;0,00;21,91;21,85;20,43;20,39;
29.10.2009;16:00:35,0;28,01;30,44;28,83;0,00;21,91;21,85;20,43;20,39;
29.10.2009;16:00:35,0;28,01;30,44;28,83;0,00;21,91;21,85;20,43;20,39;
29.10.2009;16:00:35,0;28,01;30,44;28,83;0,00;21,91;21,85;20,45;20,39;
29.10.2009;16:00:35,0;28,01;30,44;28,83;0,00;21,91;21,85;20,45;20,39;
29.10.2009;16:00:36,0;28,01;30,44;28,83;0,00;21,91;21,85;20,45;20,39;
29.10.2009;16:00:36,0;28,01;30,44;28,83;0,00;21,91;21,85;20,43;20,39;
29.10.2009;16:00:36,0;28,01;30,44;28,83;0,00;21,91;21,85;20,45;20,39;
29.10.2009;16:00:36,0;28,01;30,44;28,83;0,00;21,91;21,85;20,43;20,39;
29.10.2009;16:00:36,0;28,01;30,44;28,83;0,00;21,91;21,85;20,45;20,39;
29.10.2009;16:00:36,0;28,01;30,44;28,83;0,00;21,91;21,85;20,45;20,39;
29.10.2009;16:00:36,0;28,01;30,44;28,83;0,00;21,91;21,85;20,45;20,39;
29.10.2009;16:00:36,0;28,01;30,44;28,83;0,00;21,91;21,85;20,43;20,39;
29.10.2009;16:00:37,0;28,01;30,44;28,83;0,00;21,91;21,85;20,43;20,39;
29.10.2009;16:00:37,0;28,01;30,44;28,83;0,00;21,91;21,85;20,45;20,39;
29.10.2009;16:00:37,0;28,01;30,44;28,83;0,00;21,91;21,85;20,43;20,39;
29.10.2009;16:00:37,0;28,01;30,44;28,83;0,00;21,91;21,85;20,45;20,39;
29.10.2009;16:00:37,0;28,01;30,44;28,83;0,00;21,91;21,85;20,45;20,39;
29.10.2009;16:00:37,0;28,01;30,44;28,83;0,00;21,91;21,85;20,43;20,39;
29.10.2009;16:00:37,0;28,01;30,44;28,83;0,00;21,91;21,85;20,43;20,39;
29.10.2009;16:00:37,0;28,01;30,44;28,83;0,00;21,91;21,85;20,45;20,39;
29.10.2009;16:00:37,0;28,01;30,44;28,83;0,00;21,91;21,85;20,45;20,39;
29.10.2009;16:00:37,0;28,01;30,44;28,83;0,00;21,91;21,85;20,45;20,39;
29.10.2009;16:00:37,0;28,01;30,44;28,83;0,00;21,91;21,85;20,45;20,39;
29.10.2009;16:00:37,0;28,01;30,44;28,83;0,00;21,91;21,85;20,43;20,42;
29.10.2009;16:00:38,0;28,01;30,44;28,83;0,00;21,91;21,85;20,43;20,42;
29.10.2009;16:00:38,0;28,01;30,44;28,83;0,00;21,91;21,85;20,45;20,42;
29.10.2009;16:00:38,0;28,01;30,44;28,83;0,00;21,91;21,85;20,45;20,42;
29.10.2009;16:00:38,0;28,01;30,44;28,83;0,00;21,91;21,85;20,45;20,42;
29.10.2009;16:00:38,0;28,01;30,44;28,83;0,00;21,91;21,85;20,45;20,42;
29.10.2009;16:00:38,0;28,01;30,44;28,83;0,00;21,91;21,85;20,45;20,42;
29.10.2009;16:00:38,0;28,01;30,44;28,83;0,00;21,91;21,85;20,45;20,42;
29.10.2009;16:00:38,0;28,01;30,44;28,83;0,00;21,91;21,85;20,45;20,42;
29.10.2009;16:00:39,0;28,01;30,44;28,83;0,00;21,91;21,85;20,43;20,42;
29.10.2009;16:00:39,0;28,01;30,44;28,83;0,00;21,91;21,85;20,43;20,42;
29.10.2009;16:00:39,0;28,01;30,44;28,83;0,00;21,91;21,85;20,45;20,42;
29.10.2009;16:00:39,0;28,01;30,44;28,83;0,00;21,91;21,85;20,45;20,42;
29.10.2009;16:00:39,0;28,01;30,44;28,83;0,00;21,91;21,85;20,43;20,42;
29.10.2009;16:00:39,0;28,01;30,44;28,83;0,00;21,91;21,85;20,45;20,42;
29.10.2009;16:00:39,0;28,01;30,44;28,83;0,00;21,91;21,85;20,45;20,42;
29.10.2009;16:00:39,0;28,01;30,44;28,83;0,00;21,91;21,85;20,43;20,42;
29.10.2009;16:00:39,0;28,01;30,44;28,83;0,00;21,91;21,85;20,45;20,42;
29.10.2009;16:00:39,0;28,01;30,44;28,83;0,00;21,91;21,85;20,45;20,42;
29.10.2009;16:00:39,0;28,01;30,44;28,83;0,00;21,91;21,85;20,45;20,42;
29.10.2009;16:00:39,0;28,01;30,44;28,83;0,00;21,91;21,85;20,45;20,42;
29.10.2009;16:00:40,0;28,01;30,44;28,83;0,00;21,91;21,85;20,45;20,42;
29.10.2009;16:00:40,0;28,01;30,44;28,83;0,00;21,91;21,85;20,43;20,42;
29.10.2009;16:00:40,0;28,01;30,44;28,83;0,00;21,91;21,85;20,45;20,39;
29.10.2009;16:00:40,0;28,01;30,44;28,83;0,00;21,91;21,85;20,43;20,42;
29.10.2009;16:00:40,0;28,01;30,44;28,83;0,00;21,91;21,85;20,45;20,42;
29.10.2009;16:00:40,0;28,01;30,44;28,83;0,00;21,91;21,85;20,45;20,42;
29.10.2009;16:00:40,0;28,01;30,44;28,83;0,00;21,91;21,85;20,45;20,42;
29.10.2009;16:00:40,0;28,01;30,44;28,83;0,00;21,91;21,85;20,45;20,42;
29.10.2009;16:00:41,0;28,01;30,44;28,83;0,00;21,91;21,85;20,45;20,42;
29.10.2009;16:00:41,0;28,01;30,44;28,83;0,00;21,91;21,85;20,45;20,39;
29.10.2009;16:00:41,0;28,01;30,44;28,83;0,00;21,91;21,85;20,45;20,42;
29.10.2009;16:00:41,0;28,01;30,44;28,83;0,00;21,91;21,85;20,43;20,42;
29.10.2009;16:00:41,0;28,01;30,44;28,83;0,00;21,91;21,85;20,45;20,42;
29.10.2009;16:00:41,0;28,01;30,44;28,83;0,00;21,91;21,85;20,45;20,42;
29.10.2009;16:00:41,0;28,01;30,44;28,83;0,00;21,91;21,85;20,45;20,42;
29.10.2009;16:00:41,0;28,01;30,44;28,83;0,00;21,91;21,85;20,45;20,42;
29.10.2009;16:00:41,0;28,01;30,44;28,83;0,00;21,91;21,85;20,45;20,42;
29.10.2009;16:00:41,0;28,01;30,44;28,83;0,00;21,91;21,85;20,45;20,42;
29.10.2009;16:00:41,0;28,01;30,44;28,83;0,00;21,91;21,85;20,45;20,42;
29.10.2009;16:00:41,0;28,01;30,44;28,83;0,00;21,91;21,85;20,45;20,42;
29.10.2009;16:00:42,0;28,01;30,44;28,83;0,00;21,91;21,85;20,45;20,42;
29.10.2009;16:00:42,0;28,01;30,44;28,83;0,00;21,91;21,85;20,45;20,42;
29.10.2009;16:00:42,0;28,01;30,44;28,83;0,00;21,91;21,85;20,45;20,42;
29.10.2009;16:00:42,0;28,01;30,44;28,83;0,00;21,91;21,85;20,45;20,42;
29.10.2009;16:00:42,0;28,01;30,44;28,83;0,00;21,91;21,85;20,45;20,42;
29.10.2009;16:00:42,0;28,01;30,44;28,83;0,00;21,91;21,85;20,45;20,42;
29.10.2009;16:00:42,0;28,01;30,44;28,83;0,00;21,91;21,85;20,45;20,42;
29.10.2009;16:00:42,0;28,01;30,44;28,83;0,00;21,91;21,85;20,45;20,42;
29.10.2009;16:00:43,0;28,01;30,44;28,83;0,00;21,91;21,85;20,45;20,42;
29.10.2009;16:00:43,0;28,01;30,44;28,83;0,00;21,91;21,85;20,45;20,42;
29.10.2009;16:00:43,0;28,01;30,44;28,83;0,00;21,91;21,85;20,45;20,42;
29.10.2009;16:00:43,0;28,01;30,44;28,83;0,00;21,91;21,85;20,45;20,42;
29.10.2009;16:00:43,0;28,01;30,44;28,83;0,00;21,91;21,85;20,45;20,42;
29.10.2009;16:00:43,0;28,01;30,44;28,83;0,00;21,91;21,85;20,45;20,42;
29.10.2009;16:00:43,0;28,01;30,44;28,83;0,00;21,91;21,85;20,45;20,42;
29.10.2009;16:00:43,0;28,01;30,44;28,83;0,00;21,91;21,85;20,45;20,42;
29.10.2009;16:00:43,0;28,01;30,44;28,83;0,00;21,91;21,85;20,45;20,42;
29.10.2009;16:00:43,0;28,01;30,44;28,83;0,00;21,91;21,85;20,45;20,42;
29.10.2009;16:00:43,0;28,01;30,44;28,83;0,00;21,91;21,85;20,45;20,42;
29.10.2009;16:00:43,0;28,01;30,44;28,83;0,00;21,91;21,85;20,45;20,42;
29.10.2009;16:00:44,0;28,01;30,44;28,83;0,00;21,91;21,85;20,45;20,42;
29.10.2009;16:00:44,0;28,01;30,44;28,83;0,00;21,91;21,85;20,45;20,42;
29.10.2009;16:00:44,0;28,01;30,44;28,83;0,00;21,91;21,85;20,45;20,42;
29.10.2009;16:00:44,0;28,01;30,44;28,83;0,00;21,91;21,85;20,45;20,42;
29.10.2009;16:00:44,0;28,01;30,44;28,83;0,00;21,91;21,82;20,45;20,42;
29.10.2009;16:00:44,0;28,01;30,44;28,83;0,00;21,91;21,85;20,45;20,42;
29.10.2009;16:00:44,0;28,01;30,44;28,83;0,00;21,91;21,85;20,45;20,42;
29.10.2009;16:00:44,0;28,01;30,44;28,83;0,00;21,91;21,85;20,45;20,42;
29.10.2009;16:00:45,0;28,01;30,44;28,83;0,00;21,91;21,85;20,45;20,42;
29.10.2009;16:00:45,0;28,01;30,44;28,83;0,00;21,91;21,85;20,45;20,42;
29.10.2009;16:00:45,0;28,01;30,44;28,83;0,00;21,91;21,85;20,45;20,42;
29.10.2009;16:00:45,0;28,01;30,44;28,83;0,00;21,91;21,85;20,45;20,42;
29.10.2009;16:00:45,0;28,01;30,44;28,83;0,00;21,91;21,85;20,45;20,42;
29.10.2009;16:00:45,0;28,01;30,44;28,83;0,00;21,91;21,85;20,45;20,42;
29.10.2009;16:00:45,0;28,01;30,44;28,83;0,00;21,91;21,85;20,45;20,42;
29.10.2009;16:00:45,0;28,01;30,44;28,83;0,00;21,91;21,85;20,45;20,42;
29.10.2009;16:00:45,0;28,01;30,44;28,83;0,00;21,91;21,85;20,45;20,42;
29.10.2009;16:00:45,0;28,01;30,44;28,83;0,00;21,91;21,85;20,45;20,42;
29.10.2009;16:00:45,0;28,01;30,44;28,83;0,00;21,91;21,85;20,45;20,42;
29.10.2009;16:00:45,0;28,01;30,44;28,83;0,00;21,91;21,85;20,45;20,42;
29.10.2009;16:00:46,0;28,01;30,44;28,83;0,00;21,91;21,85;20,45;20,42;
29.10.2009;16:00:46,0;28,01;30,44;28,83;0,00;21,91;21,85;20,45;20,42;
29.10.2009;16:00:46,0;28,01;30,44;28,83;0,00;21,91;21,85;20,45;20,42;
29.10.2009;16:00:46,0;28,01;30,44;28,83;0,00;21,91;21,85;20,45;20,42;
29.10.2009;16:00:46,0;28,01;30,44;28,83;0,00;21,91;21,85;20,45;20,42;
29.10.2009;16:00:46,0;28,01;30,44;28,83;0,00;21,91;21,85;20,45;20,42;
29.10.2009;16:00:46,0;28,01;30,44;28,83;0,00;21,91;21,85;20,45;20,42;
29.10.2009;16:00:46,0;28,01;30,44;28,83;0,00;21,91;21,85;20,45;20,42;
29.10.2009;16:00:47,0;28,01;30,44;28,83;0,00;21,91;21,85;20,45;20,42;
29.10.2009;16:00:47,0;28,01;30,44;28,83;0,00;21,91;21,85;20,45;20,42;
29.10.2009;16:00:47,0;28,01;30,44;28,83;0,00;21,91;21,85;20,45;20,42;
29.10.2009;16:00:47,0;28,01;30,44;28,83;0,00;21,91;21,85;20,45;20,42;
29.10.2009;16:00:47,0;28,01;30,44;28,83;0,00;21,91;21,85;20,45;20,42;
29.10.2009;16:00:47,0;28,01;30,44;28,83;0,00;21,91;21,85;20,45;20,42;
29.10.2009;16:00:47,0;28,01;30,44;28,83;0,00;21,91;21,85;20,48;20,42;
29.10.2009;16:00:47,0;28,01;30,44;28,83;0,00;21,91;21,85;20,45;20,42;
29.10.2009;16:00:47,0;28,01;30,44;28,83;0,00;21,91;21,85;20,48;20,42;
29.10.2009;16:00:47,0;28,01;30,44;28,83;0,00;21,91;21,85;20,45;20,42;
29.10.2009;16:00:47,0;28,01;30,44;28,83;0,00;21,91;21,85;20,45;20,42;
29.10.2009;16:00:47,0;28,01;30,44;28,83;0,00;21,91;21,85;20,48;20,42;
29.10.2009;16:00:48,0;28,01;30,44;28,83;0,00;21,91;21,85;20,45;20,42;
29.10.2009;16:00:48,0;28,01;30,44;28,83;0,00;21,91;21,85;20,48;20,42;
29.10.2009;16:00:48,0;28,01;30,44;28,83;0,00;21,91;21,85;20,48;20,42;
29.10.2009;16:00:48,0;28,01;30,44;28,83;0,00;21,91;21,85;20,48;20,42;
29.10.2009;16:00:48,0;28,01;30,44;28,83;0,00;21,91;21,85;20,48;20,42;
29.10.2009;16:00:48,0;28,01;30,44;28,83;0,00;21,91;21,85;20,45;20,44;
29.10.2009;16:00:48,0;28,01;30,44;28,83;0,00;21,91;21,85;20,45;20,42;
29.10.2009;16:00:48,0;28,01;30,44;28,83;0,00;21,91;21,85;20,48;20,42;
29.10.2009;16:00:49,0;28,01;30,44;28,83;0,00;21,91;21,85;20,48;20,42;
29.10.2009;16:00:49,0;28,01;30,44;28,83;0,00;21,91;21,85;20,48;20,42;
29.10.2009;16:00:49,0;28,01;30,44;28,83;0,00;21,91;21,85;20,48;20,44;
29.10.2009;16:00:49,0;28,01;30,44;28,83;0,00;21,91;21,85;20,48;20,42;
29.10.2009;16:00:49,0;28,01;30,44;28,83;0,00;21,91;21,85;20,48;20,44;
29.10.2009;16:00:49,0;28,01;30,44;28,83;0,00;21,91;21,85;20,45;20,44;
29.10.2009;16:00:49,0;28,01;30,44;28,83;0,00;21,91;21,85;20,45;20,44;
29.10.2009;16:00:49,0;28,01;30,44;28,83;0,00;21,91;21,85;20,48;20,44;
29.10.2009;16:00:49,0;28,01;30,44;28,83;0,00;21,91;21,85;20,48;20,44;
29.10.2009;16:00:49,0;28,01;30,44;28,83;0,00;21,91;21,85;20,48;20,44;
29.10.2009;16:00:49,0;28,01;30,44;28,83;0,00;21,91;21,85;20,48;20,44;
29.10.2009;16:00:49,0;28,01;30,44;28,83;0,00;21,91;21,85;20,48;20,44;
29.10.2009;16:00:50,0;28,01;30,44;28,83;0,00;21,91;21,85;20,48;20,44;
29.10.2009;16:00:50,0;28,01;30,44;28,83;0,00;21,91;21,85;20,48;20,44;
29.10.2009;16:00:50,0;28,01;30,44;28,83;0,00;21,91;21,85;20,48;20,44;
29.10.2009;16:00:50,0;28,01;30,44;28,83;0,00;21,91;21,85;20,48;20,44;
29.10.2009;16:00:50,0;28,01;30,44;28,83;0,00;21,91;21,85;20,48;20,44;
29.10.2009;16:00:50,0;28,01;30,44;28,83;0,00;21,91;21,85;20,48;20,44;
29.10.2009;16:00:50,0;28,01;30,44;28,83;0,00;21,91;21,85;20,48;20,47;
29.10.2009;16:00:50,0;28,01;30,44;28,83;0,00;21,91;21,85;20,48;20,47;
29.10.2009;16:00:51,0;28,01;30,44;28,83;0,00;21,91;21,85;20,48;20,47;
29.10.2009;16:00:51,0;28,01;30,44;28,83;0,00;21,91;21,85;20,48;20,47;
29.10.2009;16:00:51,0;28,01;30,44;28,83;0,00;21,91;21,85;20,48;20,47;
29.10.2009;16:00:51,0;28,01;30,44;28,83;0,00;21,91;21,85;20,48;20,47;
29.10.2009;16:00:51,0;28,01;30,44;28,83;0,00;21,91;21,85;20,48;20,47;
29.10.2009;16:00:51,0;28,01;30,44;28,83;0,00;21,91;21,85;20,48;20,47;
29.10.2009;16:00:51,0;28,01;30,44;28,83;0,00;21,91;21,85;20,48;20,47;
29.10.2009;16:00:51,0;28,01;30,44;28,83;0,00;21,91;21,85;20,48;20,47;
29.10.2009;16:00:51,0;28,01;30,44;28,83;0,00;21,91;21,85;20,48;20,47;
29.10.2009;16:00:51,0;28,01;30,44;28,83;0,00;21,91;21,85;20,48;20,47;
29.10.2009;16:00:51,0;28,01;30,44;28,83;0,00;21,91;21,85;20,48;20,47;
29.10.2009;16:00:51,0;28,01;30,44;28,83;0,00;21,91;21,85;20,48;20,47;
29.10.2009;16:00:52,0;28,01;30,44;28,83;0,00;21,91;21,85;20,48;20,47;
29.10.2009;16:00:52,0;28,01;30,44;28,83;0,00;21,91;21,85;20,48;20,47;
29.10.2009;16:00:52,0;28,01;30,44;28,83;0,00;21,91;21,85;20,48;20,47;
29.10.2009;16:00:52,0;28,01;30,44;28,83;0,00;21,91;21,85;20,50;20,47;
29.10.2009;16:00:52,0;28,01;30,44;28,83;0,00;21,91;21,85;20,48;20,47;
29.10.2009;16:00:52,0;28,01;30,44;28,83;0,00;21,91;21,85;20,50;20,49;
29.10.2009;16:00:52,0;28,01;30,44;28,83;0,00;21,91;21,85;20,50;20,47;
29.10.2009;16:00:52,0;28,01;30,44;28,83;0,00;21,91;21,85;20,50;20,49;
29.10.2009;16:00:53,0;28,01;30,44;28,83;0,00;21,91;21,85;20,50;20,49;
29.10.2009;16:00:53,0;28,01;30,44;28,83;0,00;21,91;21,85;20,50;20,49;
29.10.2009;16:00:53,0;28,01;30,44;28,83;0,00;21,91;21,85;20,50;20,49;
29.10.2009;16:00:53,0;28,01;30,44;28,83;0,00;21,91;21,85;20,50;20,49;
29.10.2009;16:00:53,0;28,01;30,44;28,83;0,00;21,91;21,85;20,50;20,47;
29.10.2009;16:00:53,0;28,01;30,44;28,83;0,00;21,91;21,85;20,50;20,49;
29.10.2009;16:00:53,0;28,01;30,44;28,83;0,00;21,91;21,85;20,50;20,49;
29.10.2009;16:00:53,0;28,01;30,44;28,83;0,00;21,91;21,85;20,50;20,49;
29.10.2009;16:00:53,0;28,01;30,44;28,83;0,00;21,91;21,85;20,50;20,49;
29.10.2009;16:00:53,0;28,01;30,44;28,83;0,00;21,91;21,85;20,50;20,49;
29.10.2009;16:00:53,0;28,01;30,44;28,83;0,00;21,91;21,85;20,50;20,49;
29.10.2009;16:00:53,0;28,01;30,44;28,83;0,00;21,91;21,85;20,50;20,49;
29.10.2009;16:00:54,0;28,01;30,44;28,83;0,00;21,91;21,85;20,50;20,49;
29.10.2009;16:00:54,0;28,01;30,44;28,83;0,00;21,91;21,85;20,50;20,49;
29.10.2009;16:00:54,0;28,01;30,44;28,83;0,00;21,91;21,85;20,50;20,49;
29.10.2009;16:00:54,0;28,01;30,44;28,83;0,00;21,91;21,85;20,50;20,49;
29.10.2009;16:00:54,0;28,01;30,44;28,83;0,00;21,91;21,85;20,50;20,49;
29.10.2009;16:00:54,0;28,01;30,44;28,83;0,00;21,91;21,85;20,50;20,49;
29.10.2009;16:00:54,0;28,01;30,44;28,83;0,00;21,91;21,85;20,50;20,49;
29.10.2009;16:00:54,0;28,01;30,44;28,83;0,00;21,91;21,85;20,50;20,49;
29.10.2009;16:00:55,0;28,01;30,44;28,83;0,00;21,91;21,85;20,50;20,49;
29.10.2009;16:00:55,0;28,01;30,44;28,83;0,00;21,91;21,85;20,50;20,49;
29.10.2009;16:00:55,0;28,01;30,44;28,83;0,00;21,91;21,85;20,50;20,49;
29.10.2009;16:00:55,0;28,01;30,44;28,83;0,00;21,91;21,85;20,50;20,51;
29.10.2009;16:00:55,0;28,01;30,44;28,83;0,00;21,91;21,85;20,50;20,49;
29.10.2009;16:00:55,0;28,01;30,44;28,83;0,00;21,91;21,85;20,50;20,49;
29.10.2009;16:00:55,0;28,01;30,44;28,83;0,00;21,91;21,85;20,50;20,49;
29.10.2009;16:00:55,0;28,01;30,44;28,83;0,00;21,91;21,85;20,50;20,49;
29.10.2009;16:00:55,0;28,01;30,44;28,83;0,00;21,91;21,85;20,50;20,51;
29.10.2009;16:00:55,0;28,01;30,44;28,83;0,00;21,91;21,85;20,50;20,49;
29.10.2009;16:00:55,0;28,01;30,44;28,83;0,00;21,91;21,85;20,50;20,49;
29.10.2009;16:00:55,0;28,01;30,44;28,83;0,00;21,91;21,85;20,50;20,51;
29.10.2009;16:00:56,0;28,01;30,44;28,83;0,00;21,91;21,85;20,50;20,51;
29.10.2009;16:00:56,0;28,01;30,44;28,83;0,00;21,91;21,85;20,50;20,51;
29.10.2009;16:00:56,0;28,01;30,44;28,83;0,00;21,91;21,85;20,50;20,51;
29.10.2009;16:00:56,0;28,01;30,44;28,83;0,00;21,91;21,85;20,50;20,51;
29.10.2009;16:00:56,0;28,01;30,44;28,83;0,00;21,91;21,85;20,50;20,51;
29.10.2009;16:00:56,0;28,01;30,44;28,83;0,00;21,91;21,85;20,53;20,51;
29.10.2009;16:00:56,0;28,01;30,44;28,83;0,00;21,91;21,85;20,50;20,51;
29.10.2009;16:00:56,0;28,01;30,44;28,83;0,00;21,91;21,85;20,50;20,51;
29.10.2009;16:00:57,0;28,01;30,44;28,83;0,00;21,91;21,85;20,50;20,51;
29.10.2009;16:00:57,0;28,01;30,44;28,83;0,00;21,91;21,85;20,53;20,51;
29.10.2009;16:00:57,0;28,01;30,44;28,83;0,00;21,91;21,85;20,53;20,51;
29.10.2009;16:00:57,0;28,01;30,44;28,83;0,00;21,91;21,85;20,53;20,51;
29.10.2009;16:00:57,0;28,01;30,44;28,83;0,00;21,91;21,85;20,53;20,51;
29.10.2009;16:00:57,0;28,01;30,44;28,83;0,00;21,91;21,85;20,53;20,51;
29.10.2009;16:00:57,0;28,01;30,44;28,83;0,00;21,91;21,85;20,53;20,51;
29.10.2009;16:00:57,0;28,01;30,44;28,83;0,00;21,91;21,85;20,53;20,51;
29.10.2009;16:00:57,0;28,01;30,44;28,83;0,00;21,91;21,85;20,50;20,51;
29.10.2009;16:00:57,0;28,01;30,44;28,83;0,00;21,91;21,85;20,53;20,51;
29.10.2009;16:00:57,0;28,01;30,44;28,83;0,00;21,91;21,85;20,53;20,51;
29.10.2009;16:00:57,0;28,01;30,44;28,83;0,00;21,91;21,85;20,53;20,51;
29.10.2009;16:00:58,0;28,01;30,44;28,83;0,00;21,91;21,85;20,53;20,51;
29.10.2009;16:00:58,0;28,01;30,44;28,83;0,00;21,91;21,85;20,53;20,51;
29.10.2009;16:00:58,0;28,01;30,44;28,83;0,00;21,91;21,85;20,53;20,51;
29.10.2009;16:00:58,0;28,01;30,44;28,83;0,00;21,91;21,85;20,53;20,51;
29.10.2009;16:00:58,0;28,01;30,44;28,83;0,00;21,91;21,85;20,53;20,51;
29.10.2009;16:00:58,0;28,01;30,44;28,83;0,00;21,91;21,85;20,53;20,51;
29.10.2009;16:00:58,0;28,01;30,44;28,83;0,00;21,91;21,85;20,53;20,51;
29.10.2009;16:00:58,0;28,01;30,44;28,83;0,00;21,91;21,85;20,53;20,49;
29.10.2009;16:00:59,0;28,01;30,44;28,83;0,00;21,91;21,85;20,53;20,51;
29.10.2009;16:00:59,0;28,01;30,44;28,83;0,00;21,91;21,82;20,53;20,51;
29.10.2009;16:00:59,0;28,01;30,44;28,83;0,00;21,91;21,85;20,53;20,51;
29.10.2009;16:00:59,0;28,01;30,44;28,83;0,00;21,91;21,85;20,53;20,49;
29.10.2009;16:00:59,0;28,01;30,44;28,83;0,00;21,91;21,85;20,53;20,51;
29.10.2009;16:00:59,0;28,01;30,44;28,83;0,00;21,91;21,85;20,53;20,51;
29.10.2009;16:00:59,0;28,01;30,44;28,83;0,00;21,91;21,85;20,53;20,51;
29.10.2009;16:00:59,0;28,01;30,44;28,83;0,00;21,91;21,85;20,53;20,51;
29.10.2009;16:00:59,0;28,01;30,44;28,83;0,00;21,91;21,85;20,53;20,51;
29.10.2009;16:00:59,0;28,01;30,44;28,83;0,00;21,91;21,85;20,53;20,51;
29.10.2009;16:00:59,0;28,01;30,44;28,83;0,00;21,91;21,85;20,53;20,51;
29.10.2009;16:00:59,0;28,01;30,44;28,83;0,00;21,91;21,85;20,53;20,51;
29.10.2009;16:01:00,0;28,01;30,44;28,83;0,00;21,91;21,85;20,53;20,51;
29.10.2009;16:01:00,0;28,01;30,44;28,83;0,00;21,91;21,85;20,53;20,51;
29.10.2009;16:01:00,0;28,01;30,44;28,83;0,00;21,91;21,82;20,53;20,51;
29.10.2009;16:01:00,0;28,01;30,44;28,83;0,00;21,91;21,85;20,53;20,51;
29.10.2009;16:01:00,0;28,01;30,44;28,83;0,00;21,91;21,85;20,53;20,51;
29.10.2009;16:01:00,0;28,01;30,44;28,83;0,00;21,91;21,85;20,53;20,51;
29.10.2009;16:01:00,0;28,01;30,44;28,83;0,00;21,91;21,85;20,53;20,51;
29.10.2009;16:01:00,0;28,01;30,44;28,83;0,00;21,91;21,85;20,53;20,51;
29.10.2009;16:01:01,0;28,01;30,44;28,83;0,00;21,91;21,85;20,53;20,51;
29.10.2009;16:01:01,0;28,01;30,44;28,83;0,00;21,91;21,85;20,53;20,51;
29.10.2009;16:01:01,0;28,01;30,44;28,83;0,00;21,91;21,85;20,53;20,51;
29.10.2009;16:01:01,0;28,01;30,44;28,83;0,00;21,91;21,85;20,55;20,51;
29.10.2009;16:01:01,0;28,01;30,44;28,83;0,00;21,91;21,85;20,55;20,51;
29.10.2009;16:01:01,0;28,01;30,44;28,83;0,00;21,91;21,85;20,53;20,51;
29.10.2009;16:01:01,0;28,01;30,44;28,83;0,00;21,91;21,85;20,53;20,51;
29.10.2009;16:01:01,0;28,01;30,44;28,83;0,00;21,91;21,85;20,55;20,54;
29.10.2009;16:01:01,0;28,01;30,44;28,83;0,00;21,91;21,85;20,55;20,51;
29.10.2009;16:01:01,0;28,01;30,44;28,83;0,00;21,91;21,85;20,55;20,54;
29.10.2009;16:01:01,0;28,01;30,44;28,83;0,00;21,91;21,85;20,55;20,54;
29.10.2009;16:01:01,0;28,01;30,44;28,83;0,00;21,91;21,85;20,55;20,51;
29.10.2009;16:01:02,0;28,01;30,44;28,83;0,00;21,91;21,85;20,55;20,54;
29.10.2009;16:01:02,0;28,01;30,44;28,83;0,00;21,91;21,85;20,55;20,54;
29.10.2009;16:01:02,0;28,01;30,44;28,83;0,00;21,91;21,85;20,55;20,54;
29.10.2009;16:01:02,0;28,01;30,44;28,83;0,00;21,91;21,85;20,55;20,54;
29.10.2009;16:01:02,0;28,01;30,44;28,83;0,00;21,91;21,85;20,55;20,54;
29.10.2009;16:01:02,0;28,01;30,44;28,83;0,00;21,91;21,85;20,55;20,54;
29.10.2009;16:01:02,0;28,01;30,44;28,83;0,00;21,91;21,85;20,55;20,54;
29.10.2009;16:01:02,0;28,01;30,44;28,83;0,00;21,91;21,85;20,55;20,54;
29.10.2009;16:01:03,0;28,01;30,44;28,83;0,00;21,91;21,85;20,55;20,54;
29.10.2009;16:01:03,0;28,01;30,44;28,83;0,00;21,91;21,85;20,55;20,54;
29.10.2009;16:01:03,0;28,01;30,44;28,83;0,00;21,91;21,85;20,55;20,54;
29.10.2009;16:01:03,0;28,01;30,44;28,83;0,00;21,91;21,85;20,55;20,54;
29.10.2009;16:01:03,0;28,01;30,44;28,83;0,00;21,91;21,85;20,55;20,54;
29.10.2009;16:01:03,0;28,01;30,44;28,83;0,00;21,91;21,85;20,55;20,54;
29.10.2009;16:01:03,0;28,01;30,44;28,83;0,00;21,91;21,85;20,55;20,54;
29.10.2009;16:01:03,0;28,01;30,44;28,83;0,00;21,91;21,85;20,55;20,56;
29.10.2009;16:01:03,0;28,01;30,44;28,83;0,00;21,91;21,85;20,58;20,54;
29.10.2009;16:01:03,0;28,01;30,44;28,83;0,00;21,91;21,85;20,58;20,54;
29.10.2009;16:01:03,0;28,01;30,44;28,83;0,00;21,91;21,85;20,55;20,56;
29.10.2009;16:01:03,0;28,01;30,44;28,83;0,00;21,91;21,85;20,55;20,56;
29.10.2009;16:01:04,0;28,01;30,44;28,83;0,00;21,91;21,85;20,55;20,56;
29.10.2009;16:01:04,0;28,01;30,44;28,83;0,00;21,91;21,85;20,55;20,56;
29.10.2009;16:01:04,0;28,01;30,44;28,83;0,00;21,91;21,85;20,55;20,56;
29.10.2009;16:01:04,0;28,01;30,44;28,83;0,00;21,91;21,85;20,58;20,56;
29.10.2009;16:01:04,0;28,01;30,44;28,83;0,00;21,91;21,85;20,55;20,56;
29.10.2009;16:01:04,0;28,01;30,44;28,83;0,00;21,91;21,85;20,58;20,56;
29.10.2009;16:01:04,0;28,01;30,44;28,83;0,00;21,91;21,85;20,58;20,56;
29.10.2009;16:01:04,0;28,01;30,44;28,83;0,00;21,91;21,85;20,58;20,56;
29.10.2009;16:01:05,0;28,01;30,44;28,83;0,00;21,91;21,85;20,58;20,56;
29.10.2009;16:01:05,0;28,01;30,44;28,83;0,00;21,91;21,85;20,58;20,56;
29.10.2009;16:01:05,0;28,01;30,44;28,83;0,00;21,91;21,85;20,58;20,56;
29.10.2009;16:01:05,0;28,01;30,44;28,83;0,00;21,91;21,85;20,58;20,56;
29.10.2009;16:01:05,0;28,01;30,44;28,83;0,00;21,91;21,82;20,58;20,56;
29.10.2009;16:01:05,0;28,01;30,44;28,83;0,00;21,91;21,85;20,58;20,56;
29.10.2009;16:01:05,0;28,01;30,44;28,83;0,00;21,91;21,85;20,58;20,56;
29.10.2009;16:01:05,0;28,01;30,44;28,83;0,00;21,91;21,85;20,58;20,56;
29.10.2009;16:01:05,0;28,01;30,44;28,83;0,00;21,91;21,85;20,58;20,59;
29.10.2009;16:01:05,0;28,01;30,44;28,83;0,00;21,91;21,85;20,58;20,56;
29.10.2009;16:01:05,0;28,01;30,44;28,83;0,00;21,91;21,85;20,58;20,56;
29.10.2009;16:01:05,0;28,01;30,44;28,83;0,00;21,91;21,85;20,58;20,59;
29.10.2009;16:01:06,0;28,01;30,44;28,83;0,00;21,91;21,85;20,58;20,59;
29.10.2009;16:01:06,0;28,01;30,44;28,83;0,00;21,91;21,85;20,58;20,59;
29.10.2009;16:01:06,0;28,01;30,44;28,83;0,00;21,91;21,85;20,58;20,59;
29.10.2009;16:01:06,0;28,01;30,44;28,83;0,00;21,91;21,85;20,58;20,59;
29.10.2009;16:01:06,0;28,01;30,44;28,83;0,00;21,91;21,85;20,58;20,59;
29.10.2009;16:01:06,0;28,01;30,44;28,83;0,00;21,91;21,85;20,58;20,59;
29.10.2009;16:01:06,0;28,01;30,44;28,83;0,00;21,91;21,85;20,58;20,59;
29.10.2009;16:01:06,0;28,01;30,44;28,83;0,00;21,91;21,85;20,58;20,59;
29.10.2009;16:01:07,0;28,01;30,44;28,83;0,00;21,91;21,85;20,58;20,59;
29.10.2009;16:01:07,0;28,01;30,44;28,83;0,00;21,91;21,85;20,58;20,59;
29.10.2009;16:01:07,0;28,01;30,44;28,83;0,00;21,91;21,85;20,58;20,59;
29.10.2009;16:01:07,0;28,01;30,44;28,83;0,00;21,91;21,85;20,58;20,59;
29.10.2009;16:01:07,0;28,01;30,44;28,83;0,00;21,91;21,85;20,58;20,59;
29.10.2009;16:01:07,0;28,01;30,44;28,83;0,00;21,91;21,85;20,58;20,59;
29.10.2009;16:01:07,0;28,01;30,44;28,83;0,00;21,91;21,85;20,58;20,59;
29.10.2009;16:01:07,0;28,01;30,44;28,83;0,00;21,91;21,85;20,58;20,59;
29.10.2009;16:01:07,0;28,01;30,44;28,83;0,00;21,91;21,85;20,58;20,59;
29.10.2009;16:01:07,0;28,01;30,44;28,83;0,00;21,91;21,85;20,58;20,59;
29.10.2009;16:01:07,0;28,01;30,44;28,83;0,00;21,91;21,85;20,58;20,59;
29.10.2009;16:01:07,0;28,01;30,44;28,83;0,00;21,91;21,85;20,58;20,59;
29.10.2009;16:01:08,0;28,01;30,44;28,83;0,00;21,91;21,85;20,58;20,61;
29.10.2009;16:01:08,0;28,01;30,44;28,83;0,00;21,91;21,85;20,58;20,59;
29.10.2009;16:01:08,0;28,01;30,44;28,83;0,00;21,91;21,85;20,58;20,59;
29.10.2009;16:01:08,0;28,01;30,44;28,83;0,00;21,91;21,85;20,58;20,59;
29.10.2009;16:01:08,0;28,01;30,44;28,83;0,00;21,91;21,85;20,58;20,61;
29.10.2009;16:01:08,0;28,01;30,44;28,83;0,00;21,91;21,82;20,58;20,61;
29.10.2009;16:01:08,0;28,01;30,44;28,83;0,00;21,91;21,85;20,58;20,61;
29.10.2009;16:01:08,0;28,01;30,44;28,83;0,00;21,91;21,85;20,58;20,61;
29.10.2009;16:01:09,0;28,01;30,44;28,83;0,00;21,91;21,85;20,58;20,61;
29.10.2009;16:01:09,0;28,01;30,44;28,83;0,00;21,91;21,85;20,58;20,61;
29.10.2009;16:01:09,0;28,01;30,44;28,83;0,00;21,91;21,85;20,58;20,61;
29.10.2009;16:01:09,0;28,01;30,44;28,83;0,00;21,91;21,85;20,58;20,61;
29.10.2009;16:01:09,0;28,01;30,44;28,83;0,00;21,91;21,85;20,58;20,61;
29.10.2009;16:01:09,0;28,01;30,44;28,83;0,00;21,91;21,85;20,58;20,61;
29.10.2009;16:01:09,0;28,01;30,44;28,83;0,00;21,91;21,85;20,58;20,61;
29.10.2009;16:01:09,0;28,01;30,44;28,83;0,00;21,91;21,85;20,58;20,61;
29.10.2009;16:01:09,0;28,01;30,44;28,83;0,00;21,91;21,85;20,58;20,61;
29.10.2009;16:01:09,0;28,01;30,44;28,83;0,00;21,91;21,85;20,58;20,61;
29.10.2009;16:01:09,0;28,01;30,44;28,83;0,00;21,91;21,85;20,58;20,61;
29.10.2009;16:01:09,0;28,01;30,44;28,83;0,00;21,91;21,85;20,58;20,61;
29.10.2009;16:01:10,0;28,01;30,44;28,83;0,00;21,91;21,85;20,58;20,61;
29.10.2009;16:01:10,0;28,01;30,44;28,83;0,00;21,91;21,85;20,58;20,61;
29.10.2009;16:01:10,0;28,01;30,44;28,83;0,00;21,91;21,85;20,58;20,61;
29.10.2009;16:01:10,0;28,01;30,44;28,83;0,00;21,91;21,85;20,58;20,61;
29.10.2009;16:01:10,0;28,01;30,44;28,83;0,00;21,91;21,85;20,60;20,61;
29.10.2009;16:01:10,0;28,01;30,44;28,83;0,00;21,91;21,85;20,58;20,61;
29.10.2009;16:01:10,0;28,01;30,44;28,83;0,00;21,91;21,85;20,58;20,61;
29.10.2009;16:01:10,0;28,01;30,44;28,83;0,00;21,91;21,85;20,60;20,61;
29.10.2009;16:01:11,0;28,01;30,44;28,83;0,00;21,91;21,85;20,58;20,63;
29.10.2009;16:01:11,0;28,01;30,44;28,83;0,00;21,91;21,85;20,58;20,63;
29.10.2009;16:01:11,0;28,01;30,44;28,83;0,00;21,91;21,85;20,58;20,63;
29.10.2009;16:01:11,0;27,70;30,08;28,47;0,00;21,91;21,85;20,58;20,63;
29.10.2009;16:01:11,0;28,01;30,44;28,83;0,00;21,91;21,85;20,60;20,63;
29.10.2009;16:01:11,0;28,01;30,44;28,83;0,00;21,91;21,85;20,58;20,63;
29.10.2009;16:01:11,0;28,01;30,44;28,83;0,00;21,91;21,85;20,60;20,63;
29.10.2009;16:01:11,0;28,01;30,44;28,83;0,00;21,91;21,85;20,58;20,63;
29.10.2009;16:01:11,0;28,01;30,44;28,83;0,00;21,91;21,85;20,60;20,63;
29.10.2009;16:01:11,0;28,01;30,44;28,83;0,00;21,91;21,85;20,58;20,63;
29.10.2009;16:01:11,0;28,01;30,44;28,83;0,00;21,91;21,85;20,58;20,63;
29.10.2009;16:01:11,0;28,01;30,44;28,83;0,00;21,91;21,85;20,58;20,63;
29.10.2009;16:01:12,0;28,01;30,44;28,83;0,00;21,91;21,85;20,60;20,63;
29.10.2009;16:01:12,0;27,88;30,26;28,70;0,00;21,91;21,85;20,60;20,63;
29.10.2009;16:01:12,0;28,01;30,44;28,83;0,00;21,91;21,85;20,60;20,63;
29.10.2009;16:01:12,0;28,01;30,44;28,83;0,00;21,91;21,85;20,60;20,63;
29.10.2009;16:01:12,0;28,01;30,44;28,83;0,00;21,91;21,85;20,60;20,63;
29.10.2009;16:01:12,0;28,01;30,44;28,83;0,00;21,91;21,85;20,60;20,63;
29.10.2009;16:01:12,0;28,01;30,44;28,83;0,00;21,91;21,85;20,60;20,63;
29.10.2009;16:01:12,0;28,01;30,44;28,83;0,00;21,91;21,85;20,60;20,63;
29.10.2009;16:01:13,0;28,01;30,44;28,83;0,00;21,91;21,85;20,60;20,66;
29.10.2009;16:01:13,0;28,01;30,44;28,83;0,00;21,91;21,85;20,60;20,66;
29.10.2009;16:01:13,0;28,01;30,44;28,83;0,00;21,91;21,85;20,60;20,63;
29.10.2009;16:01:13,0;27,88;30,30;28,73;0,00;21,91;21,85;20,60;20,63;
29.10.2009;16:01:13,0;28,01;30,44;28,83;0,00;21,91;21,85;20,60;20,63;
29.10.2009;16:01:13,0;28,01;30,44;28,83;0,00;21,91;21,85;20,60;20,63;
29.10.2009;16:01:13,0;28,01;30,44;28,83;0,00;21,91;21,85;20,60;20,66;
29.10.2009;16:01:13,0;28,01;30,44;28,83;0,00;21,91;21,85;20,60;20,66;
29.10.2009;16:01:13,0;28,01;30,44;28,83;0,00;21,91;21,85;20,60;20,63;
29.10.2009;16:01:13,0;28,01;30,44;28,83;0,00;21,91;21,85;20,60;20,66;
29.10.2009;16:01:13,0;28,01;30,44;28,83;0,00;21,91;21,85;20,60;20,66;
29.10.2009;16:01:13,0;28,01;30,44;28,83;0,00;21,91;21,85;20,60;20,63;
29.10.2009;16:01:14,0;28,01;30,44;28,83;0,00;21,91;21,85;20,60;20,66;
29.10.2009;16:01:14,0;27,79;30,19;28,60;0,00;21,91;21,85;20,60;20,66;
29.10.2009;16:01:14,0;28,01;30,44;28,83;0,00;21,91;21,85;20,60;20,66;
29.10.2009;16:01:14,0;28,01;30,44;28,83;0,00;21,91;21,85;20,60;20,66;
29.10.2009;16:01:14,0;28,01;30,44;28,83;0,00;21,91;21,85;20,60;20,66;
29.10.2009;16:01:14,0;28,01;30,44;28,83;0,00;21,91;21,85;20,60;20,66;
29.10.2009;16:01:14,0;28,01;30,44;28,83;0,00;21,91;21,85;20,60;20,66;
29.10.2009;16:01:14,0;28,01;30,44;28,83;0,00;21,91;21,85;20,60;20,66;
29.10.2009;16:01:15,0;28,01;30,44;28,83;0,00;21,91;21,85;20,60;20,66;
29.10.2009;16:01:15,0;28,01;30,44;28,83;0,00;21,91;21,85;20,60;20,66;
29.10.2009;16:01:15,0;28,01;30,44;28,83;0,00;21,91;21,85;20,60;20,66;
29.10.2009;16:01:15,0;28,01;30,44;28,83;0,00;21,91;21,85;20,60;20,66;
29.10.2009;16:01:15,0;27,79;30,19;28,60;0,00;21,91;21,85;20,60;20,66;
29.10.2009;16:01:15,0;28,01;30,44;28,83;0,00;21,91;21,85;20,60;20,66;
29.10.2009;16:01:15,0;28,01;30,44;28,83;0,00;21,91;21,85;20,60;20,66;
29.10.2009;16:01:15,0;28,01;30,44;28,83;0,00;21,91;21,85;20,60;20,66;
29.10.2009;16:01:15,0;28,01;30,44;28,83;0,00;21,91;21,85;20,60;20,66;
29.10.2009;16:01:15,0;28,01;30,44;28,83;0,00;21,91;21,85;20,60;20,66;
29.10.2009;16:01:15,0;28,01;30,44;28,83;0,00;21,91;21,85;20,60;20,66;
29.10.2009;16:01:15,0;28,01;30,44;28,83;0,00;21,91;21,85;20,60;20,68;
29.10.2009;16:01:16,0;28,01;30,44;28,83;0,00;21,91;21,85;20,60;20,66;
29.10.2009;16:01:16,0;28,01;30,44;28,83;0,00;21,91;21,85;20,60;20,68;
29.10.2009;16:01:16,0;28,01;30,44;28,83;0,00;21,91;21,85;20,60;20,68;
29.10.2009;16:01:16,0;28,01;30,44;28,83;0,00;21,91;21,85;20,60;20,68;
29.10.2009;16:01:16,0;28,01;30,44;28,83;0,00;21,91;21,85;20,60;20,68;
29.10.2009;16:01:16,0;28,01;30,44;28,83;0,00;21,91;21,85;20,60;20,68;
29.10.2009;16:01:16,0;28,01;30,44;28,83;0,00;21,91;21,85;20,60;20,68;
29.10.2009;16:01:16,0;28,01;30,44;28,83;0,00;21,91;21,85;20,60;20,68;
29.10.2009;16:01:17,0;28,01;30,44;28,83;0,00;21,91;21,85;20,60;20,68;
29.10.2009;16:01:17,0;28,01;30,44;28,83;0,00;21,91;21,85;20,60;20,68;
29.10.2009;16:01:17,0;28,01;30,44;28,83;0,00;21,91;21,85;20,60;20,68;
29.10.2009;16:01:17,0;28,01;30,44;28,83;0,00;21,91;21,85;20,60;20,68;
29.10.2009;16:01:17,0;28,01;30,44;28,83;0,00;21,91;21,85;20,60;20,68;
29.10.2009;16:01:17,0;28,01;30,44;28,83;0,00;21,91;21,85;20,60;20,68;
29.10.2009;16:01:17,0;28,01;30,44;28,83;0,00;21,91;21,85;20,60;20,68;
29.10.2009;16:01:17,0;28,01;30,44;28,83;0,00;21,91;21,85;20,60;20,68;
29.10.2009;16:01:17,0;28,01;30,44;28,83;0,00;21,91;21,85;20,60;20,68;
29.10.2009;16:01:17,0;28,01;30,44;28,83;0,00;21,91;21,85;20,60;20,68;
29.10.2009;16:01:17,0;28,01;30,44;28,83;0,00;21,91;21,85;20,60;20,68;
29.10.2009;16:01:17,0;28,01;30,44;28,83;0,00;21,91;21,82;20,60;20,68;
29.10.2009;16:01:18,0;28,01;30,44;28,83;0,00;21,91;21,85;20,60;20,68;
29.10.2009;16:01:18,0;28,01;30,44;28,83;0,00;21,91;21,82;20,60;20,68;
29.10.2009;16:01:18,0;28,01;30,44;28,83;0,00;21,91;21,85;20,63;20,68;
29.10.2009;16:01:18,0;28,01;30,44;28,83;0,00;21,91;21,85;20,60;20,68;
29.10.2009;16:01:18,0;28,01;30,44;28,83;0,00;21,91;21,85;20,60;20,68;
29.10.2009;16:01:18,0;28,01;30,44;28,83;0,00;21,91;21,85;20,60;20,68;
29.10.2009;16:01:18,0;28,01;30,44;28,83;0,00;21,91;21,85;20,60;20,68;
29.10.2009;16:01:18,0;28,01;30,44;28,83;0,00;21,91;21,85;20,60;20,68;
29.10.2009;16:01:19,0;28,01;30,44;28,83;0,00;21,91;21,85;20,60;20,68;
29.10.2009;16:01:19,0;28,01;30,44;28,83;0,00;21,91;21,85;20,60;20,68;
29.10.2009;16:01:19,0;28,01;30,44;28,83;0,00;21,91;21,85;20,60;20,68;
29.10.2009;16:01:19,0;28,01;30,44;28,83;0,00;21,91;21,85;20,63;20,68;
29.10.2009;16:01:19,0;28,01;30,44;28,83;0,00;21,91;21,85;20,63;20,68;
29.10.2009;16:01:19,0;28,01;30,44;28,83;0,00;21,91;21,85;20,63;20,68;
29.10.2009;16:01:19,0;28,01;30,44;28,83;0,00;21,91;21,85;20,63;20,68;
29.10.2009;16:01:19,0;28,01;30,44;28,83;0,00;21,91;21,85;20,63;20,68;
29.10.2009;16:01:19,0;28,01;30,44;28,83;0,00;21,91;21,85;20,60;20,71;
29.10.2009;16:01:19,0;28,01;30,44;28,83;0,00;21,91;21,85;20,63;20,68;
29.10.2009;16:01:19,0;28,01;30,44;28,83;0,00;21,91;21,85;20,63;20,71;
29.10.2009;16:01:19,0;28,01;30,44;28,83;0,00;21,91;21,85;20,63;20,71;
29.10.2009;16:01:20,0;28,01;30,44;28,83;0,00;21,91;21,85;20,63;20,71;
29.10.2009;16:01:20,0;28,01;30,44;28,83;0,00;21,91;21,85;20,63;20,71;
29.10.2009;16:01:20,0;28,01;30,44;28,83;0,00;21,91;21,85;20,63;20,71;
29.10.2009;16:01:20,0;28,01;30,44;28,83;0,00;21,91;21,85;20,63;20,71;
29.10.2009;16:01:20,0;28,01;30,44;28,83;0,00;21,91;21,85;20,63;20,71;
29.10.2009;16:01:20,0;28,01;30,44;28,83;0,00;21,91;21,85;20,63;20,71;
29.10.2009;16:01:20,0;28,01;30,44;28,83;0,00;21,91;21,85;20,63;20,71;
29.10.2009;16:01:20,0;28,01;30,44;28,83;0,00;21,91;21,85;20,63;20,71;
29.10.2009;16:01:21,0;28,01;30,44;28,83;0,00;21,91;21,85;20,63;20,71;
29.10.2009;16:01:21,0;28,01;30,44;28,83;0,00;21,91;21,85;20,63;20,71;
29.10.2009;16:01:21,0;28,01;30,44;28,83;0,00;21,91;21,85;20,63;20,71;
29.10.2009;16:01:21,0;28,01;30,44;28,83;0,00;21,91;21,85;20,63;20,71;
29.10.2009;16:01:21,0;28,01;30,44;28,83;0,00;21,91;21,85;20,63;20,71;
29.10.2009;16:01:21,0;28,01;30,44;28,83;0,00;21,91;21,85;20,63;20,71;
29.10.2009;16:01:21,0;28,01;30,44;28,83;0,00;21,91;21,85;20,63;20,71;
29.10.2009;16:01:21,0;28,01;30,44;28,83;0,00;21,91;21,85;20,63;20,71;
29.10.2009;16:01:21,0;28,01;30,44;28,83;0,00;21,91;21,85;20,63;20,71;
29.10.2009;16:01:21,0;28,01;30,44;28,83;0,00;21,91;21,85;20,63;20,71;
29.10.2009;16:01:21,0;28,01;30,44;28,83;0,00;21,91;21,85;20,63;20,71;
29.10.2009;16:01:21,0;28,01;30,44;28,83;0,00;21,91;21,85;20,63;20,71;
29.10.2009;16:01:22,0;28,01;30,44;28,83;0,00;21,91;21,85;20,63;20,71;
29.10.2009;16:01:22,0;28,01;30,44;28,83;0,00;21,91;21,85;20,63;20,71;
29.10.2009;16:01:22,0;28,01;30,44;28,83;0,00;21,91;21,85;20,63;20,71;
29.10.2009;16:01:22,0;28,01;30,44;28,83;0,00;21,91;21,85;20,63;20,71;
29.10.2009;16:01:22,0;28,01;30,44;28,83;0,00;21,91;21,85;20,63;20,71;
29.10.2009;16:01:22,0;28,01;30,44;28,83;0,00;21,91;21,85;20,63;20,71;
29.10.2009;16:01:22,0;28,01;30,44;28,83;0,00;21,91;21,85;20,63;20,71;
29.10.2009;16:01:22,0;28,01;30,44;28,83;0,00;21,91;21,85;20,63;20,73;
29.10.2009;16:01:23,0;28,01;30,44;28,83;0,00;21,91;21,85;20,63;20,71;
29.10.2009;16:01:23,0;28,01;30,44;28,83;0,00;21,91;21,85;20,63;20,71;
29.10.2009;16:01:23,0;28,01;30,44;28,83;0,00;21,91;21,85;20,63;20,71;
29.10.2009;16:01:23,0;28,01;30,44;28,83;0,00;21,91;21,85;20,63;20,71;
29.10.2009;16:01:23,0;28,01;30,44;28,83;0,00;21,91;21,85;20,63;20,71;
29.10.2009;16:01:23,0;28,01;30,44;28,83;0,00;21,91;21,85;20,63;20,71;
29.10.2009;16:01:23,0;28,01;30,44;28,83;0,00;21,91;21,85;20,63;20,71;
29.10.2009;16:01:23,0;28,01;30,44;28,83;0,00;21,91;21,85;20,63;20,73;
29.10.2009;16:01:23,0;28,01;30,44;28,83;0,00;21,91;21,85;20,63;20,73;
29.10.2009;16:01:23,0;28,01;30,44;28,83;0,00;21,91;21,85;20,63;20,73;
29.10.2009;16:01:23,0;28,01;30,44;28,83;0,00;21,91;21,82;20,63;20,73;
29.10.2009;16:01:23,0;28,01;30,44;28,83;0,00;21,91;21,85;20,63;20,73;
29.10.2009;16:01:24,0;28,01;30,44;28,83;0,00;21,91;21,85;20,63;20,73;
29.10.2009;16:01:24,0;28,01;30,44;28,83;0,00;21,91;21,85;20,63;20,73;
29.10.2009;16:01:24,0;28,01;30,44;28,83;0,00;21,91;21,85;20,63;20,73;
29.10.2009;16:01:24,0;28,01;30,44;28,83;0,00;21,91;21,85;20,63;20,73;
29.10.2009;16:01:24,0;28,01;30,44;28,83;0,00;21,91;21,85;20,63;20,73;
29.10.2009;16:01:24,0;28,01;30,44;28,83;0,00;21,91;21,85;20,63;20,71;
29.10.2009;16:01:24,0;28,01;30,44;28,83;0,00;21,91;21,85;20,63;20,73;
29.10.2009;16:01:24,0;28,01;30,44;28,83;0,00;21,91;21,85;20,63;20,73;
29.10.2009;16:01:25,0;28,01;30,44;28,83;0,00;21,91;21,82;20,65;20,73;
29.10.2009;16:01:25,0;28,01;30,44;28,83;0,00;21,91;21,85;20,63;20,73;
29.10.2009;16:01:25,0;28,01;30,44;28,83;0,00;21,91;21,85;20,63;20,73;
29.10.2009;16:01:25,0;28,01;30,44;28,83;0,00;21,91;21,85;20,63;20,73;
29.10.2009;16:01:25,0;28,01;30,44;28,83;0,00;21,91;21,85;20,65;20,73;
29.10.2009;16:01:25,0;28,01;30,44;28,83;0,00;21,91;21,85;20,65;20,73;
29.10.2009;16:01:25,0;28,01;30,44;28,83;0,00;21,91;21,85;20,63;20,73;
29.10.2009;16:01:25,0;28,01;30,44;28,83;0,00;21,91;21,85;20,65;20,73;
29.10.2009;16:01:25,0;28,01;30,44;28,83;0,00;21,91;21,85;20,63;20,73;
29.10.2009;16:01:25,0;28,01;30,44;28,83;0,00;21,91;21,85;20,63;20,73;
29.10.2009;16:01:25,0;28,01;30,44;28,83;0,00;21,91;21,85;20,65;20,73;
29.10.2009;16:01:25,0;28,01;30,44;28,83;0,00;21,91;21,85;20,65;20,73;
29.10.2009;16:01:26,0;28,01;30,44;28,83;0,00;21,91;21,82;20,65;20,73;
29.10.2009;16:01:26,0;28,01;30,44;28,83;0,00;21,91;21,85;20,63;20,73;
29.10.2009;16:01:26,0;28,01;30,44;28,83;0,00;21,91;21,85;20,65;20,73;
29.10.2009;16:01:26,0;28,01;30,44;28,83;0,00;21,91;21,85;20,63;20,76;
29.10.2009;16:01:26,0;28,01;30,44;28,83;0,00;21,91;21,85;20,65;20,73;
29.10.2009;16:01:26,0;28,01;30,44;28,83;0,00;21,91;21,85;20,65;20,73;
29.10.2009;16:01:26,0;28,01;30,44;28,83;0,00;21,91;21,85;20,63;20,73;
29.10.2009;16:01:26,0;28,01;30,44;28,83;0,00;21,91;21,85;20,65;20,73;
29.10.2009;16:01:27,0;28,01;30,44;28,83;0,00;21,91;21,85;20,65;20,73;
29.10.2009;16:01:27,0;28,01;30,44;28,83;0,00;21,91;21,85;20,65;20,73;
29.10.2009;16:01:27,0;28,01;30,44;28,83;0,00;21,91;21,85;20,65;20,73;
29.10.2009;16:01:27,0;28,01;30,44;28,83;0,00;21,91;21,85;20,65;20,73;
29.10.2009;16:01:27,0;28,01;30,44;28,83;0,00;21,91;21,85;20,65;20,73;
29.10.2009;16:01:27,0;28,01;30,44;28,83;0,00;21,91;21,85;20,65;20,73;
29.10.2009;16:01:27,0;28,01;30,44;28,83;0,00;21,91;21,85;20,65;20,76;
29.10.2009;16:01:27,0;28,01;30,44;28,83;0,00;21,91;21,85;20,65;20,73;
29.10.2009;16:01:27,0;28,01;30,44;28,83;0,00;21,91;21,85;20,65;20,76;
29.10.2009;16:01:27,0;28,01;30,44;28,83;0,00;21,91;21,85;20,65;20,76;
29.10.2009;16:01:27,0;28,01;30,44;28,83;0,00;21,91;21,85;20,65;20,73;
29.10.2009;16:01:27,0;28,01;30,44;28,83;0,00;21,91;21,85;20,65;20,76;
29.10.2009;16:01:28,0;28,01;30,44;28,83;0,00;21,91;21,85;20,65;20,73;
29.10.2009;16:01:28,0;28,01;30,44;28,83;0,00;21,91;21,85;20,65;20,76;
29.10.2009;16:01:28,0;28,01;30,44;28,83;0,00;21,91;21,85;20,65;20,76;
29.10.2009;16:01:28,0;28,01;30,44;28,83;0,00;21,91;21,85;20,65;20,76;
29.10.2009;16:01:28,0;28,01;30,44;28,83;0,00;21,91;21,85;20,65;20,76;
29.10.2009;16:01:28,0;28,01;30,44;28,83;0,00;21,91;21,85;20,65;20,76;
29.10.2009;16:01:28,0;28,01;30,44;28,83;0,00;21,91;21,85;20,65;20,76;
29.10.2009;16:01:28,0;28,01;30,44;28,83;0,00;21,91;21,85;20,65;20,76;
29.10.2009;16:01:29,0;28,01;30,44;28,83;0,00;21,91;21,85;20,65;20,76;
29.10.2009;16:01:29,0;28,01;30,44;28,83;0,00;21,91;21,85;20,65;20,76;
29.10.2009;16:01:29,0;28,01;30,44;28,83;0,00;21,91;21,85;20,65;20,76;
29.10.2009;16:01:29,0;28,01;30,44;28,83;0,00;21,91;21,85;20,65;20,76;
29.10.2009;16:01:29,0;28,01;30,44;28,83;0,00;21,91;21,85;20,65;20,76;
29.10.2009;16:01:29,0;28,01;30,44;28,83;0,00;21,91;21,85;20,65;20,76;
29.10.2009;16:01:29,0;28,01;30,44;28,83;0,00;21,91;21,85;20,65;20,76;
29.10.2009;16:01:29,0;28,01;30,44;28,83;0,00;21,91;21,85;20,65;20,76;
29.10.2009;16:01:29,0;28,01;30,44;28,83;0,00;21,91;21,85;20,65;20,76;
29.10.2009;16:01:29,0;28,01;30,44;28,83;0,00;21,91;21,85;20,65;20,76;
29.10.2009;16:01:29,0;28,01;30,44;28,83;0,00;21,91;21,85;20,65;20,78;
29.10.2009;16:01:29,0;28,01;30,44;28,83;0,00;21,91;21,85;20,65;20,76;
29.10.2009;16:01:30,0;28,01;30,44;28,83;0,00;21,91;21,85;20,65;20,76;
29.10.2009;16:01:30,0;28,01;30,44;28,83;0,00;21,91;21,85;20,65;20,76;
29.10.2009;16:01:30,0;28,01;30,44;28,83;0,00;21,91;21,85;20,65;20,76;
29.10.2009;16:01:30,0;28,01;30,44;28,83;0,00;21,91;21,85;20,65;20,76;
29.10.2009;16:01:30,0;28,01;30,44;28,83;0,00;21,91;21,85;20,65;20,78;
29.10.2009;16:01:30,0;28,01;30,44;28,83;0,00;21,91;21,85;20,65;20,76;
29.10.2009;16:01:30,0;28,01;30,44;28,83;0,00;21,91;21,85;20,65;20,78;
29.10.2009;16:01:30,0;28,01;30,44;28,83;0,00;21,91;21,85;20,65;20,78;
29.10.2009;16:01:31,0;28,01;30,44;28,83;0,00;21,91;21,85;20,65;20,76;
29.10.2009;16:01:31,0;28,01;30,44;28,83;0,00;21,91;21,85;20,65;20,76;
29.10.2009;16:01:31,0;28,01;30,44;28,83;0,00;21,91;21,85;20,65;20,76;
29.10.2009;16:01:31,0;28,01;30,44;28,83;0,00;21,91;21,85;20,65;20,76;
29.10.2009;16:01:31,0;28,01;30,44;28,83;0,00;21,91;21,85;20,65;20,76;
29.10.2009;16:01:31,0;28,01;30,44;28,83;0,00;21,91;21,85;20,65;20,76;
29.10.2009;16:01:31,0;28,01;30,44;28,83;0,00;21,91;21,85;20,65;20,76;
29.10.2009;16:01:31,0;28,01;30,44;28,83;0,00;21,91;21,85;20,65;20,76;
29.10.2009;16:01:31,0;28,01;30,44;28,83;0,00;21,91;21,85;20,65;20,76;
29.10.2009;16:01:31,0;28,01;30,44;28,83;0,00;21,91;21,85;20,65;20,76;
29.10.2009;16:01:31,0;28,01;30,44;28,83;0,00;21,91;21,85;20,65;20,76;
29.10.2009;16:01:31,0;28,01;30,44;28,83;0,00;21,91;21,85;20,67;20,76;
29.10.2009;16:01:32,0;28,01;30,44;28,83;0,00;21,91;21,85;20,65;20,76;
29.10.2009;16:01:32,0;28,01;30,44;28,83;0,00;21,91;21,85;20,65;20,76;
29.10.2009;16:01:32,0;28,01;30,44;28,83;0,00;21,91;21,85;20,65;20,76;
29.10.2009;16:01:32,0;28,01;30,44;28,83;0,00;21,91;21,85;20,67;20,73;
29.10.2009;16:01:32,0;28,01;30,44;28,83;0,00;21,91;21,85;20,67;20,76;
29.10.2009;16:01:32,0;28,01;30,44;28,83;0,00;21,91;21,85;20,67;20,73;
29.10.2009;16:01:32,0;28,01;30,44;28,83;0,00;21,91;21,85;20,65;20,76;
29.10.2009;16:01:32,0;28,01;30,44;28,83;0,00;21,91;21,85;20,67;20,73;
29.10.2009;16:01:33,0;28,01;30,44;28,83;0,00;21,91;21,85;20,67;20,73;
29.10.2009;16:01:33,0;28,01;30,44;28,83;0,00;21,91;21,85;20,65;20,73;
29.10.2009;16:01:33,0;28,01;30,44;28,83;0,00;21,91;21,85;20,67;20,73;
29.10.2009;16:01:33,0;28,01;30,44;28,83;0,00;21,91;21,82;20,67;20,73;
29.10.2009;16:01:33,0;28,01;30,44;28,83;0,00;21,91;21,85;20,65;20,73;
29.10.2009;16:01:33,0;28,01;30,44;28,83;0,00;21,91;21,85;20,67;20,73;
29.10.2009;16:01:33,0;28,01;30,44;28,83;0,00;21,91;21,85;20,67;20,73;
29.10.2009;16:01:33,0;28,01;30,44;28,83;0,00;21,91;21,85;20,67;20,73;
29.10.2009;16:01:33,0;28,01;30,44;28,83;0,00;21,91;21,85;20,67;20,73;
29.10.2009;16:01:33,0;28,01;30,44;28,83;0,00;21,91;21,85;20,67;20,73;
29.10.2009;16:01:33,0;28,01;30,44;28,83;0,00;21,91;21,85;20,67;20,73;
29.10.2009;16:01:33,0;28,01;30,44;28,83;0,00;21,91;21,85;20,67;20,73;
29.10.2009;16:01:34,0;28,01;30,44;28,83;0,00;21,94;21,85;20,67;20,73;
29.10.2009;16:01:34,0;28,01;30,44;28,83;0,00;21,91;21,85;20,67;20,73;
29.10.2009;16:01:34,0;28,01;30,44;28,83;0,00;21,91;21,82;20,67;20,73;
29.10.2009;16:01:34,0;28,01;30,44;28,83;0,00;21,91;21,85;20,67;20,71;
29.10.2009;16:01:34,0;28,01;30,44;28,83;0,00;21,91;21,85;20,67;20,71;
29.10.2009;16:01:34,0;28,01;30,44;28,83;0,00;21,91;21,85;20,67;20,73;
29.10.2009;16:01:34,0;28,01;30,44;28,83;0,00;21,91;21,85;20,67;20,71;
29.10.2009;16:01:34,0;28,01;30,44;28,83;0,00;21,91;21,85;20,67;20,71;
29.10.2009;16:01:35,0;28,01;30,44;28,83;0,00;21,91;21,85;20,67;20,71;
29.10.2009;16:01:35,0;28,01;30,44;28,83;0,00;21,91;21,85;20,67;20,71;
29.10.2009;16:01:35,0;28,01;30,44;28,83;0,00;21,91;21,82;20,67;20,71;
29.10.2009;16:01:35,0;28,01;30,44;28,83;0,00;21,91;21,85;20,67;20,71;
29.10.2009;16:01:35,0;28,01;30,44;28,83;0,00;21,91;21,85;20,67;20,71;
29.10.2009;16:01:35,0;28,01;30,44;28,83;0,00;21,91;21,85;20,67;20,71;
29.10.2009;16:01:35,0;28,01;30,44;28,83;0,00;21,91;21,85;20,67;20,71;
29.10.2009;16:01:35,0;28,01;30,44;28,83;0,00;21,91;21,85;20,67;20,71;
29.10.2009;16:01:35,0;28,01;30,44;28,83;0,00;21,91;21,85;20,67;20,71;
29.10.2009;16:01:35,0;28,01;30,44;28,83;0,00;21,91;21,85;20,67;20,71;
29.10.2009;16:01:35,0;28,01;30,44;28,83;0,00;21,91;21,85;20,67;20,71;
29.10.2009;16:01:35,0;28,01;30,44;28,83;0,00;21,91;21,85;20,67;20,71;
29.10.2009;16:01:36,0;28,01;30,44;28,83;0,00;21,91;21,85;20,67;20,71;
29.10.2009;16:01:36,0;28,01;30,44;28,83;0,00;21,91;21,85;20,67;20,71;
29.10.2009;16:01:36,0;28,01;30,44;28,83;0,00;21,91;21,85;20,67;20,68;
29.10.2009;16:01:36,0;28,01;30,44;28,83;0,00;21,91;21,85;20,67;20,68;
29.10.2009;16:01:36,0;28,01;30,44;28,83;0,00;21,91;21,85;20,67;20,68;
29.10.2009;16:01:36,0;28,01;30,44;28,83;0,00;21,91;21,85;20,67;20,68;
29.10.2009;16:01:36,0;28,01;30,44;28,83;0,00;21,91;21,85;20,67;20,68;
29.10.2009;16:01:36,0;28,01;30,44;28,83;0,00;21,91;21,85;20,67;20,68;
29.10.2009;16:01:37,0;28,01;30,44;28,83;0,00;21,91;21,85;20,67;20,68;
29.10.2009;16:01:37,0;28,01;30,44;28,83;0,00;21,91;21,85;20,67;20,68;
29.10.2009;16:01:37,0;28,01;30,44;28,83;0,00;21,91;21,85;20,67;20,68;
29.10.2009;16:01:37,0;28,01;30,44;28,83;0,00;21,91;21,85;20,67;20,68;
29.10.2009;16:01:37,0;28,01;30,44;28,83;0,00;21,91;21,85;20,67;20,68;
29.10.2009;16:01:37,0;28,01;30,44;28,83;0,00;21,91;21,82;20,67;20,68;
29.10.2009;16:01:37,0;28,01;30,44;28,83;0,00;21,91;21,85;20,67;20,68;
29.10.2009;16:01:37,0;28,01;30,44;28,83;0,00;21,91;21,85;20,67;20,66;
29.10.2009;16:01:37,0;28,01;30,44;28,83;0,00;21,91;21,85;20,67;20,68;
29.10.2009;16:01:37,0;28,01;30,44;28,83;0,00;21,91;21,85;20,67;20,66;
29.10.2009;16:01:37,0;28,01;30,44;28,83;0,00;21,91;21,85;20,67;20,66;
29.10.2009;16:01:37,0;28,01;30,44;28,83;0,00;21,91;21,85;20,67;20,66;
29.10.2009;16:01:38,0;28,01;30,44;28,83;0,00;21,91;21,85;20,70;20,66;
29.10.2009;16:01:38,0;28,01;30,44;28,83;0,00;21,91;21,85;20,67;20,66;
29.10.2009;16:01:38,0;28,01;30,44;28,83;0,00;21,94;21,85;20,67;20,66;
29.10.2009;16:01:38,0;28,01;30,44;28,83;0,00;21,91;21,85;20,67;20,66;
29.10.2009;16:01:38,0;28,01;30,44;28,83;0,00;21,91;21,85;20,70;20,66;
29.10.2009;16:01:38,0;28,01;30,44;28,83;0,00;21,91;21,85;20,67;20,66;
29.10.2009;16:01:38,0;28,01;30,44;28,83;0,00;21,91;21,85;20,67;20,66;
29.10.2009;16:01:38,0;28,01;30,44;28,83;0,00;21,91;21,85;20,67;20,66;
29.10.2009;16:01:39,0;28,01;30,44;28,83;0,00;21,91;21,85;20,67;20,66;
29.10.2009;16:01:39,0;28,01;30,44;28,83;0,00;21,91;21,85;20,70;20,66;
29.10.2009;16:01:39,0;28,01;30,44;28,83;0,00;21,91;21,85;20,67;20,66;
29.10.2009;16:01:39,0;28,01;30,44;28,83;0,00;21,91;21,85;20,70;20,66;
29.10.2009;16:01:39,0;28,01;30,44;28,83;0,00;21,91;21,85;20,70;20,66;
29.10.2009;16:01:39,0;28,01;30,44;28,83;0,00;21,91;21,85;20,67;20,66;
29.10.2009;16:01:39,0;28,01;30,44;28,83;0,00;21,91;21,85;20,70;20,66;
29.10.2009;16:01:39,0;28,01;30,44;28,83;0,00;21,91;21,85;20,67;20,66;
29.10.2009;16:01:39,0;28,01;30,44;28,83;0,00;21,91;21,85;20,70;20,63;
29.10.2009;16:01:39,0;28,01;30,44;28,83;0,00;21,91;21,85;20,70;20,66;
29.10.2009;16:01:39,0;28,01;30,44;28,83;0,00;21,91;21,85;20,70;20,63;
29.10.2009;16:01:39,0;28,01;30,44;28,83;0,00;21,91;21,82;20,70;20,63;
29.10.2009;16:01:40,0;28,01;30,44;28,83;0,00;21,91;21,85;20,70;20,63;
29.10.2009;16:01:40,0;28,01;30,44;28,83;0,00;21,91;21,85;20,70;20,63;
29.10.2009;16:01:40,0;28,01;30,44;28,83;0,00;21,91;21,85;20,70;20,63;
29.10.2009;16:01:40,0;28,01;30,44;28,83;0,00;21,91;21,85;20,70;20,63;
29.10.2009;16:01:40,0;28,01;30,44;28,83;0,00;21,91;21,85;20,70;20,63;
29.10.2009;16:01:40,0;28,01;30,44;28,83;0,00;21,91;21,85;20,70;20,63;
29.10.2009;16:01:40,0;28,01;30,44;28,83;0,00;21,91;21,85;20,70;20,63;
29.10.2009;16:01:40,0;28,01;30,44;28,83;0,00;21,91;21,85;20,70;20,63;
29.10.2009;16:01:41,0;28,01;30,44;28,83;0,00;21,91;21,85;20,70;20,63;
29.10.2009;16:01:41,0;28,01;30,44;28,83;0,00;21,91;21,85;20,70;20,63;
29.10.2009;16:01:41,0;28,01;30,44;28,83;0,00;21,91;21,85;20,70;20,63;
29.10.2009;16:01:41,0;28,01;30,44;28,83;0,00;21,91;21,85;20,70;20,63;
29.10.2009;16:01:41,0;28,01;30,44;28,83;0,00;21,91;21,85;20,70;20,63;
29.10.2009;16:01:41,0;28,01;30,44;28,83;0,00;21,91;21,85;20,70;20,63;
29.10.2009;16:01:41,0;28,01;30,44;28,83;0,00;21,91;21,85;20,70;20,63;
29.10.2009;16:01:41,0;28,01;30,44;28,83;0,00;21,91;21,82;20,70;20,63;
29.10.2009;16:01:41,0;28,01;30,44;28,83;0,00;21,91;21,85;20,70;20,63;
29.10.2009;16:01:41,0;28,01;30,44;28,83;0,00;21,91;21,85;20,70;20,63;
29.10.2009;16:01:41,0;28,01;30,44;28,83;0,00;21,91;21,85;20,70;20,63;
29.10.2009;16:01:41,0;28,01;30,44;28,83;0,00;21,91;21,85;20,70;20,63;
29.10.2009;16:01:42,0;28,01;30,44;28,83;0,00;21,91;21,85;20,70;20,63;
29.10.2009;16:01:42,0;28,01;30,44;28,83;0,00;21,91;21,85;20,70;20,63;
29.10.2009;16:01:42,0;28,01;30,44;28,83;0,00;21,91;21,85;20,70;20,63;
29.10.2009;16:01:42,0;28,01;30,44;28,83;0,00;21,91;21,85;20,70;20,63;
29.10.2009;16:01:42,0;28,01;30,44;28,83;0,00;21,91;21,85;20,70;20,61;
29.10.2009;16:01:42,0;28,01;30,44;28,83;0,00;21,91;21,85;20,70;20,61;
29.10.2009;16:01:42,0;28,01;30,44;28,83;0,00;21,91;21,85;20,70;20,63;
29.10.2009;16:01:42,0;28,01;30,44;28,83;0,00;21,91;21,85;20,70;20,61;
29.10.2009;16:01:43,0;28,01;30,44;28,83;0,00;21,91;21,85;20,70;20,61;
29.10.2009;16:01:43,0;28,01;30,44;28,83;0,00;21,91;21,85;20,70;20,61;
29.10.2009;16:01:43,0;28,01;30,44;28,83;0,00;21,91;21,85;20,70;20,61;
29.10.2009;16:01:43,0;28,01;30,44;28,83;0,00;21,91;21,85;20,70;20,61;
29.10.2009;16:01:43,0;28,01;30,44;28,83;0,00;21,91;21,85;20,70;20,61;
29.10.2009;16:01:43,0;28,01;30,44;28,83;0,00;21,91;21,85;20,70;20,61;
29.10.2009;16:01:43,0;28,01;30,44;28,83;0,00;21,91;21,85;20,70;20,61;
29.10.2009;16:01:43,0;28,01;30,44;28,83;0,00;21,91;21,85;20,70;20,61;
29.10.2009;16:01:43,0;28,01;30,44;28,83;0,00;21,91;21,82;20,70;20,61;
29.10.2009;16:01:43,0;28,01;30,44;28,83;0,00;21,91;21,85;20,70;20,61;
29.10.2009;16:01:43,0;28,01;30,44;28,83;0,00;21,91;21,85;20,70;20,61;
29.10.2009;16:01:43,0;28,01;30,44;28,83;0,00;21,91;21,85;20,72;20,61;
29.10.2009;16:01:44,0;28,01;30,44;28,83;0,00;21,91;21,85;20,72;20,61;
29.10.2009;16:01:44,0;28,01;30,44;28,83;0,00;21,91;21,85;20,72;20,61;
29.10.2009;16:01:44,0;28,01;30,44;28,83;0,00;21,91;21,85;20,70;20,61;
29.10.2009;16:01:44,0;28,01;30,44;28,83;0,00;21,91;21,85;20,72;20,61;
29.10.2009;16:01:44,0;28,01;30,44;28,83;0,00;21,91;21,85;20,72;20,61;
29.10.2009;16:01:44,0;28,01;30,44;28,83;0,00;21,91;21,85;20,72;20,61;
29.10.2009;16:01:44,0;28,01;30,44;28,83;0,00;21,91;21,85;20,72;20,61;
29.10.2009;16:01:44,0;28,01;30,44;28,83;0,00;21,91;21,85;20,72;20,61;
29.10.2009;16:01:45,0;28,01;30,44;28,83;0,00;21,91;21,85;20,72;20,61;
29.10.2009;16:01:45,0;28,01;30,44;28,83;0,00;21,91;21,85;20,72;20,61;
29.10.2009;16:01:45,0;28,01;30,44;28,83;0,00;21,91;21,85;20,72;20,59;
29.10.2009;16:01:45,0;28,01;30,44;28,83;0,00;21,91;21,85;20,72;20,61;
29.10.2009;16:01:45,0;28,01;30,44;28,83;0,00;21,91;21,85;20,72;20,59;
29.10.2009;16:01:45,0;28,01;30,44;28,83;0,00;21,91;21,85;20,72;20,59;
29.10.2009;16:01:45,0;28,01;30,44;28,83;0,00;21,91;21,85;20,72;20,59;
29.10.2009;16:01:45,0;28,01;30,44;28,83;0,00;21,91;21,85;20,72;20,61;
29.10.2009;16:01:45,0;28,01;30,44;28,83;0,00;21,91;21,85;20,72;20,59;
29.10.2009;16:01:45,0;28,01;30,44;28,83;0,00;21,91;21,85;20,72;20,59;
29.10.2009;16:01:45,0;28,01;30,44;28,83;0,00;21,91;21,85;20,72;20,59;
29.10.2009;16:01:45,0;28,01;30,44;28,83;0,00;21,91;21,85;20,72;20,59;
29.10.2009;16:01:46,0;28,01;30,44;28,83;0,00;21,91;21,85;20,72;20,59;
29.10.2009;16:01:46,0;28,01;30,44;28,83;0,00;21,91;21,85;20,72;20,59;
29.10.2009;16:01:46,0;28,01;30,44;28,83;0,00;21,91;21,85;20,72;20,59;
29.10.2009;16:01:46,0;28,01;30,44;28,83;0,00;21,91;21,85;20,72;20,59;
29.10.2009;16:01:46,0;28,01;30,44;28,83;0,00;21,91;21,85;20,72;20,59;
29.10.2009;16:01:46,0;28,01;30,44;28,83;0,00;21,91;21,85;20,72;20,59;
29.10.2009;16:01:46,0;28,01;30,44;28,83;0,00;21,91;21,85;20,72;20,59;
29.10.2009;16:01:46,0;28,01;30,44;28,83;0,00;21,91;21,85;20,72;20,59;
29.10.2009;16:01:47,0;28,01;30,44;28,83;0,00;21,91;21,82;20,72;20,59;
29.10.2009;16:01:47,0;28,01;30,44;28,83;0,00;21,91;21,85;20,72;20,59;
29.10.2009;16:01:47,0;28,01;30,44;28,83;0,00;21,91;21,85;20,72;20,59;
29.10.2009;16:01:47,0;28,01;30,44;28,83;0,00;21,91;21,85;20,72;20,59;
29.10.2009;16:01:47,0;28,01;30,44;28,83;0,00;21,91;21,85;20,72;20,59;
29.10.2009;16:01:47,0;28,01;30,44;28,83;0,00;21,91;21,85;20,72;20,59;
29.10.2009;16:01:47,0;28,01;30,44;28,83;0,00;21,91;21,85;20,72;20,59;
29.10.2009;16:01:47,0;28,01;30,44;28,83;0,00;21,91;21,85;20,72;20,59;
29.10.2009;16:01:47,0;28,01;30,44;28,83;0,00;21,91;21,85;20,72;20,59;
29.10.2009;16:01:47,0;28,01;30,44;28,83;0,00;21,91;21,85;20,72;20,59;
29.10.2009;16:01:47,0;28,01;30,44;28,83;0,00;21,91;21,85;20,72;20,59;
29.10.2009;16:01:47,0;28,01;30,44;28,83;0,00;21,91;21,85;20,72;20,59;
29.10.2009;16:01:48,0;28,01;30,44;28,83;0,00;21,91;21,85;20,72;20,59;
29.10.2009;16:01:48,0;28,01;30,44;28,83;0,00;21,91;21,85;20,75;20,59;
29.10.2009;16:01:48,0;28,01;30,44;28,83;0,00;21,91;21,85;20,72;20,59;
29.10.2009;16:01:48,0;28,01;30,44;28,83;0,00;21,91;21,85;20,72;20,59;
29.10.2009;16:01:48,0;28,01;30,44;28,83;0,00;21,91;21,85;20,72;20,59;
29.10.2009;16:01:48,0;28,01;30,44;28,83;0,00;21,91;21,85;20,72;20,59;
29.10.2009;16:01:48,0;28,01;30,44;28,83;0,00;21,91;21,85;20,72;20,56;
29.10.2009;16:01:48,0;28,01;30,44;28,83;0,00;21,91;21,85;20,72;20,56;
29.10.2009;16:01:49,0;28,01;30,44;28,83;0,00;21,94;21,85;20,72;20,56;
29.10.2009;16:01:49,0;28,01;30,44;28,83;0,00;21,91;21,85;20,72;20,56;
29.10.2009;16:01:49,0;28,01;30,44;28,83;0,00;21,91;21,85;20,72;20,59;
29.10.2009;16:01:49,0;28,01;30,44;28,83;0,00;21,91;21,85;20,72;20,56;
29.10.2009;16:01:49,0;28,01;30,44;28,83;0,00;21,91;21,82;20,75;20,56;
29.10.2009;16:01:49,0;28,01;30,44;28,83;0,00;21,91;21,85;20,72;20,56;
29.10.2009;16:01:49,0;28,01;30,44;28,83;0,00;21,91;21,85;20,75;20,56;
29.10.2009;16:01:49,0;28,01;30,44;28,83;0,00;21,91;21,85;20,72;20,56;
29.10.2009;16:01:49,0;28,01;30,44;28,83;0,00;21,91;21,85;20,75;20,56;
29.10.2009;16:01:49,0;28,01;30,44;28,83;0,00;21,91;21,85;20,72;20,56;
29.10.2009;16:01:49,0;28,01;30,44;28,83;0,00;21,91;21,85;20,75;20,56;
29.10.2009;16:01:49,0;28,01;30,44;28,83;0,00;21,91;21,85;20,75;20,59;
29.10.2009;16:01:50,0;28,01;30,44;28,83;0,00;21,91;21,85;20,75;20,56;
29.10.2009;16:01:50,0;28,01;30,44;28,83;0,00;21,91;21,85;20,75;20,56;
29.10.2009;16:01:50,0;28,01;30,44;28,83;0,00;21,91;21,85;20,75;20,56;
29.10.2009;16:01:50,0;28,01;30,44;28,83;0,00;21,91;21,85;20,72;20,56;
29.10.2009;16:01:50,0;28,01;30,44;28,83;0,00;21,91;21,82;20,75;20,56;
29.10.2009;16:01:50,0;28,01;30,44;28,83;0,00;21,91;21,85;20,72;20,56;
29.10.2009;16:01:50,0;28,01;30,44;28,83;0,00;21,91;21,85;20,72;20,56;
29.10.2009;16:01:50,0;28,01;30,44;28,83;0,00;21,91;21,85;20,75;20,56;
29.10.2009;16:01:51,0;28,01;30,44;28,83;0,00;21,91;21,85;20,75;20,56;
29.10.2009;16:01:51,0;28,01;30,44;28,83;0,00;21,91;21,85;20,75;20,56;
29.10.2009;16:01:51,0;28,01;30,44;28,83;0,00;21,91;21,85;20,75;20,56;
29.10.2009;16:01:51,0;28,01;30,44;28,83;0,00;21,91;21,85;20,75;20,56;
29.10.2009;16:01:51,0;27,98;30,41;28,83;0,00;21,91;21,82;20,75;20,56;
29.10.2009;16:01:51,0;28,01;30,44;28,83;0,00;21,91;21,85;20,75;20,56;
29.10.2009;16:01:51,0;28,01;30,44;28,83;0,00;21,91;21,85;20,75;20,56;
29.10.2009;16:01:51,0;28,01;30,44;28,83;0,00;21,91;21,85;20,75;20,56;
29.10.2009;16:01:51,0;28,01;30,44;28,83;0,00;21,91;21,85;20,75;20,56;
29.10.2009;16:01:51,0;28,01;30,44;28,83;0,00;21,91;21,85;20,72;20,54;
29.10.2009;16:01:51,0;28,01;30,44;28,83;0,00;21,91;21,85;20,75;20,56;
29.10.2009;16:01:51,0;28,01;30,44;28,83;0,00;21,91;21,85;20,75;20,54;
29.10.2009;16:01:52,0;28,01;30,44;28,83;0,00;21,91;21,85;20,75;20,56;
29.10.2009;16:01:52,0;28,01;30,44;28,83;0,00;21,91;21,85;20,75;20,56;
29.10.2009;16:01:52,0;28,01;30,44;28,83;0,00;21,91;21,85;20,75;20,56;
29.10.2009;16:01:52,0;28,01;30,44;28,83;0,00;21,91;21,85;20,75;20,56;
29.10.2009;16:01:52,0;28,01;30,44;28,83;0,00;21,91;21,85;20,75;20,56;
29.10.2009;16:01:52,0;28,01;30,44;28,83;0,00;21,91;21,82;20,75;20,54;
29.10.2009;16:01:52,0;28,01;30,44;28,83;0,00;21,91;21,85;20,75;20,54;
29.10.2009;16:01:52,0;28,01;30,44;28,83;0,00;21,91;21,85;20,75;20,54;
29.10.2009;16:01:53,0;28,01;30,44;28,83;0,00;21,91;21,85;20,75;20,56;
29.10.2009;16:01:53,0;28,01;30,44;28,83;0,00;21,91;21,85;20,75;20,54;
29.10.2009;16:01:53,0;28,01;30,44;28,83;0,00;21,91;21,85;20,75;20,56;
29.10.2009;16:01:53,0;28,01;30,44;28,83;0,00;21,91;21,85;20,75;20,54;
29.10.2009;16:01:53,0;28,01;30,44;28,83;0,00;21,91;21,85;20,75;20,56;
29.10.2009;16:01:53,0;28,01;30,44;28,83;0,00;21,91;21,85;20,75;20,54;
29.10.2009;16:01:53,0;28,01;30,44;28,83;0,00;21,94;21,85;20,75;20,54;
29.10.2009;16:01:53,0;28,01;30,44;28,83;0,00;21,91;21,85;20,75;20,54;
29.10.2009;16:01:53,0;28,01;30,44;28,83;0,00;21,91;21,85;20,75;20,54;
29.10.2009;16:01:53,0;28,01;30,44;28,83;0,00;21,91;21,85;20,75;20,54;
29.10.2009;16:01:53,0;28,01;30,44;28,83;0,00;21,91;21,85;20,75;20,54;
29.10.2009;16:01:53,0;28,01;30,44;28,83;0,00;21,91;21,85;20,75;20,54;
29.10.2009;16:01:54,0;28,01;30,44;28,83;0,00;21,91;21,85;20,75;20,54;
29.10.2009;16:01:54,0;28,01;30,44;28,83;0,00;21,91;21,82;20,75;20,54;
29.10.2009;16:01:54,0;28,01;30,44;28,83;0,00;21,91;21,85;20,75;20,54;
29.10.2009;16:01:54,0;28,01;30,44;28,83;0,00;21,91;21,85;20,75;20,54;
29.10.2009;16:01:54,0;28,01;30,44;28,83;0,00;21,91;21,85;20,75;20,54;
29.10.2009;16:01:54,0;28,01;30,44;28,83;0,00;21,91;21,85;20,75;20,54;
29.10.2009;16:01:54,0;27,98;30,41;28,83;0,00;21,91;21,85;20,75;20,54;
29.10.2009;16:01:54,0;28,01;30,44;28,83;0,00;21,91;21,85;20,75;20,54;
29.10.2009;16:01:55,0;28,01;30,44;28,83;0,00;21,91;21,85;20,75;20,54;
29.10.2009;16:01:55,0;28,01;30,44;28,83;0,00;21,91;21,85;20,75;20,54;
29.10.2009;16:01:55,0;28,01;30,44;28,83;0,00;21,91;21,85;20,75;20,54;
29.10.2009;16:01:55,0;28,01;30,44;28,83;0,00;21,91;21,85;20,75;20,54;
29.10.2009;16:01:55,0;28,01;30,44;28,83;0,00;21,91;21,85;20,75;20,54;
29.10.2009;16:01:55,0;28,01;30,44;28,83;0,00;21,91;21,85;20,75;20,54;
29.10.2009;16:01:55,0;28,01;30,44;28,83;0,00;21,91;21,85;20,75;20,54;
29.10.2009;16:01:55,0;28,01;30,44;28,83;0,00;21,91;21,85;20,75;20,54;
29.10.2009;16:01:55,0;28,01;30,44;28,83;0,00;21,91;21,85;20,75;20,54;
29.10.2009;16:01:55,0;28,01;30,44;28,83;0,00;21,91;21,85;20,75;20,54;
29.10.2009;16:01:55,0;28,01;30,44;28,83;0,00;21,94;21,82;20,75;20,54;
29.10.2009;16:01:55,0;28,01;30,44;28,83;0,00;21,91;21,85;20,75;20,54;
29.10.2009;16:01:56,0;28,01;30,44;28,83;0,00;21,91;21,85;20,75;20,54;
29.10.2009;16:01:56,0;28,01;30,44;28,83;0,00;21,91;21,85;20,75;20,54;
29.10.2009;16:01:56,0;28,01;30,44;28,83;0,00;21,91;21,85;20,75;20,54;
29.10.2009;16:01:56,0;28,01;30,44;28,83;0,00;21,91;21,82;20,75;20,54;
29.10.2009;16:01:56,0;28,01;30,44;28,83;0,00;21,91;21,85;20,75;20,54;
29.10.2009;16:01:56,0;28,01;30,44;28,83;0,00;21,91;21,85;20,75;20,54;
29.10.2009;16:01:56,0;28,01;30,44;28,83;0,00;21,91;21,85;20,75;20,54;
29.10.2009;16:01:56,0;28,01;30,44;28,83;0,00;21,91;21,85;20,75;20,54;
29.10.2009;16:01:57,0;28,01;30,44;28,83;0,00;21,91;21,85;20,75;20,54;
29.10.2009;16:01:57,0;28,01;30,44;28,83;0,00;21,91;21,85;20,75;20,54;
29.10.2009;16:01:57,0;28,01;30,44;28,83;0,00;21,91;21,85;20,75;20,54;
29.10.2009;16:01:57,0;28,01;30,44;28,83;0,00;21,91;21,85;20,75;20,54;
29.10.2009;16:01:57,0;28,01;30,44;28,83;0,00;21,91;21,85;20,75;20,54;
29.10.2009;16:01:57,0;28,01;30,44;28,83;0,00;21,91;21,85;20,75;20,54;
29.10.2009;16:01:57,0;28,01;30,44;28,83;0,00;21,91;21,85;20,75;20,51;
29.10.2009;16:01:57,0;28,01;30,44;28,83;0,00;21,91;21,85;20,75;20,54;
29.10.2009;16:01:57,0;28,01;30,44;28,83;0,00;21,91;21,85;20,75;20,51;
29.10.2009;16:01:57,0;28,01;30,44;28,83;0,00;21,91;21,85;20,77;20,54;
29.10.2009;16:01:57,0;28,01;30,44;28,83;0,00;21,91;21,85;20,75;20,51;
29.10.2009;16:01:57,0;28,01;30,44;28,83;0,00;21,91;21,85;20,75;20,54;
29.10.2009;16:01:58,0;28,01;30,44;28,83;0,00;21,91;21,85;20,75;20,54;
29.10.2009;16:01:58,0;28,01;30,44;28,83;0,00;21,91;21,85;20,75;20,51;
29.10.2009;16:01:58,0;28,01;30,44;28,83;0,00;21,91;21,85;20,75;20,51;
29.10.2009;16:01:58,0;28,01;30,44;28,83;0,00;21,91;21,85;20,75;20,51;
29.10.2009;16:01:58,0;28,01;30,44;28,83;0,00;21,91;21,85;20,75;20,54;
29.10.2009;16:01:58,0;28,01;30,44;28,83;0,00;21,91;21,85;20,77;20,51;
29.10.2009;16:01:58,0;28,01;30,44;28,83;0,00;21,91;21,85;20,75;20,51;
29.10.2009;16:01:58,0;28,01;30,44;28,83;0,00;21,91;21,85;20,75;20,54;
29.10.2009;16:01:59,0;28,01;30,44;28,83;0,00;21,91;21,85;20,75;20,51;
29.10.2009;16:01:59,0;28,01;30,44;28,83;0,00;21,91;21,85;20,75;20,51;
29.10.2009;16:01:59,0;28,01;30,44;28,83;0,00;21,91;21,85;20,75;20,51;
29.10.2009;16:01:59,0;28,01;30,44;28,83;0,00;21,91;21,85;20,75;20,51;
29.10.2009;16:01:59,0;28,01;30,44;28,83;0,00;21,94;21,85;20,75;20,51;
29.10.2009;16:01:59,0;28,01;30,44;28,83;0,00;21,91;21,85;20,77;20,51;
29.10.2009;16:01:59,0;28,01;30,44;28,83;0,00;21,91;21,85;20,77;20,51;
29.10.2009;16:01:59,0;28,01;30,44;28,83;0,00;21,91;21,85;20,77;20,51;
29.10.2009;16:01:59,0;28,01;30,44;28,83;0,00;21,91;21,85;20,77;20,51;
29.10.2009;16:01:59,0;28,01;30,44;28,83;0,00;21,91;21,85;20,77;20,51;
29.10.2009;16:01:59,0;28,01;30,44;28,83;0,00;21,91;21,85;20,77;20,51;
29.10.2009;16:01:59,0;28,01;30,44;28,83;0,00;21,91;21,85;20,77;20,51;
29.10.2009;16:02:00,0;28,01;30,44;28,83;0,00;21,91;21,85;20,77;20,51;
29.10.2009;16:02:00,0;28,01;30,44;28,83;0,00;21,91;21,85;20,77;20,51;
29.10.2009;16:02:00,0;28,01;30,44;28,83;0,00;21,94;21,85;20,77;20,51;
29.10.2009;16:02:00,0;28,01;30,44;28,83;0,00;21,91;21,85;20,77;20,51;
29.10.2009;16:02:00,0;28,01;30,44;28,83;0,00;21,91;21,85;20,77;20,51;
29.10.2009;16:02:00,0;28,01;30,44;28,83;0,00;21,91;21,85;20,77;20,51;
29.10.2009;16:02:00,0;28,01;30,44;28,83;0,00;21,91;21,85;20,77;20,51;
29.10.2009;16:02:00,0;28,01;30,44;28,83;0,00;21,91;21,85;20,77;20,51;
29.10.2009;16:02:01,0;28,01;30,44;28,83;0,00;21,91;21,85;20,77;20,51;
29.10.2009;16:02:01,0;28,01;30,44;28,83;0,00;21,91;21,85;20,77;20,51;
29.10.2009;16:02:01,0;28,01;30,44;28,83;0,00;21,94;21,85;20,77;20,51;
29.10.2009;16:02:01,0;28,01;30,44;28,83;0,00;21,91;21,85;20,77;20,51;
29.10.2009;16:02:01,0;28,01;30,44;28,83;0,00;21,91;21,85;20,77;20,51;
29.10.2009;16:02:01,0;28,01;30,44;28,83;0,00;21,91;21,85;20,77;20,51;
29.10.2009;16:02:01,0;28,01;30,44;28,83;0,00;21,91;21,85;20,77;20,51;
29.10.2009;16:02:01,0;28,01;30,44;28,83;0,00;21,91;21,85;20,80;20,51;
29.10.2009;16:02:01,0;28,01;30,44;28,83;0,00;21,91;21,85;20,80;20,51;
29.10.2009;16:02:01,0;28,01;30,44;28,83;0,00;21,91;21,85;20,80;20,51;
29.10.2009;16:02:01,0;28,01;30,44;28,83;0,00;21,91;21,82;20,80;20,51;
29.10.2009;16:02:01,0;28,01;30,44;28,83;0,00;21,91;21,85;20,80;20,51;
29.10.2009;16:02:02,0;28,01;30,44;28,83;0,00;21,91;21,85;20,80;20,51;
29.10.2009;16:02:02,0;28,01;30,44;28,83;0,00;21,91;21,85;20,80;20,51;
29.10.2009;16:02:02,0;28,01;30,44;28,83;0,00;21,91;21,82;20,80;20,51;
29.10.2009;16:02:02,0;28,01;30,44;28,83;0,00;21,91;21,85;20,80;20,51;
29.10.2009;16:02:02,0;28,01;30,44;28,83;0,00;21,91;21,85;20,80;20,51;
29.10.2009;16:02:02,0;28,01;30,44;28,83;0,00;21,91;21,85;20,80;20,51;
29.10.2009;16:02:02,0;28,01;30,44;28,83;0,00;21,91;21,85;20,80;20,51;
29.10.2009;16:02:02,0;28,01;30,44;28,83;0,00;21,91;21,85;20,80;20,51;
29.10.2009;16:02:03,0;28,01;30,44;28,83;0,00;21,91;21,85;20,80;20,51;
29.10.2009;16:02:03,0;28,01;30,44;28,83;0,00;21,91;21,85;20,82;20,51;
29.10.2009;16:02:03,0;28,01;30,44;28,83;0,00;21,91;21,85;20,80;20,51;
29.10.2009;16:02:03,0;28,01;30,44;28,83;0,00;21,94;21,85;20,80;20,51;
29.10.2009;16:02:03,0;28,01;30,44;28,83;0,00;21,91;21,85;20,82;20,51;
29.10.2009;16:02:03,0;28,01;30,44;28,83;0,00;21,91;21,85;20,82;20,51;
29.10.2009;16:02:03,0;28,01;30,44;28,83;0,00;21,91;21,82;20,82;20,51;
29.10.2009;16:02:03,0;28,01;30,44;28,83;0,00;21,91;21,85;20,82;20,51;
29.10.2009;16:02:03,0;28,01;30,44;28,83;0,00;21,91;21,85;20,82;20,51;
29.10.2009;16:02:03,0;28,01;30,44;28,83;0,00;21,91;21,85;20,82;20,51;
29.10.2009;16:02:03,0;28,01;30,44;28,83;0,00;21,94;21,85;20,82;20,51;
29.10.2009;16:02:03,0;28,01;30,44;28,83;0,00;21,91;21,85;20,82;20,49;
29.10.2009;16:02:04,0;28,01;30,44;28,83;0,00;21,91;21,85;20,82;20,51;
29.10.2009;16:02:04,0;28,01;30,44;28,83;0,00;21,94;21,85;20,82;20,51;
29.10.2009;16:02:04,0;28,01;30,44;28,83;0,00;21,91;21,85;20,82;20,51;
29.10.2009;16:02:04,0;28,01;30,44;28,83;0,00;21,91;21,85;20,82;20,51;
29.10.2009;16:02:04,0;28,01;30,44;28,83;0,00;21,91;21,85;20,82;20,49;
29.10.2009;16:02:04,0;28,01;30,44;28,83;0,00;21,91;21,85;20,82;20,51;
29.10.2009;16:02:04,0;28,01;30,44;28,83;0,00;21,91;21,82;20,82;20,51;
29.10.2009;16:02:04,0;28,01;30,44;28,83;0,00;21,91;21,85;20,85;20,49;
29.10.2009;16:02:05,0;28,01;30,44;28,83;0,00;21,91;21,85;20,85;20,51;
29.10.2009;16:02:05,0;28,01;30,44;28,83;0,00;21,91;21,82;20,85;20,49;
29.10.2009;16:02:05,0;28,01;30,44;28,83;0,00;21,91;21,85;20,85;20,51;
29.10.2009;16:02:05,0;28,01;30,44;28,83;0,00;21,91;21,85;20,82;20,51;
29.10.2009;16:02:05,0;28,01;30,44;28,83;0,00;21,91;21,85;20,85;20,49;
29.10.2009;16:02:05,0;28,01;30,44;28,83;0,00;21,91;21,85;20,85;20,49;
29.10.2009;16:02:05,0;28,01;30,44;28,83;0,00;21,91;21,85;20,85;20,51;
29.10.2009;16:02:05,0;28,01;30,44;28,83;0,00;21,91;21,85;20,85;20,49;
29.10.2009;16:02:05,0;28,01;30,44;28,83;0,00;21,91;21,85;20,85;20,51;
29.10.2009;16:02:05,0;28,01;30,44;28,83;0,00;21,91;21,82;20,85;20,49;
29.10.2009;16:02:05,0;28,01;30,44;28,83;0,00;21,91;21,85;20,85;20,49;
29.10.2009;16:02:05,0;28,01;30,44;28,83;0,00;21,91;21,85;20,85;20,49;
29.10.2009;16:02:06,0;28,01;30,44;28,83;0,00;21,91;21,85;20,87;20,51;
29.10.2009;16:02:06,0;28,01;30,44;28,83;0,00;21,91;21,85;20,85;20,49;
29.10.2009;16:02:06,0;28,01;30,44;28,83;0,00;21,91;21,85;20,87;20,49;
29.10.2009;16:02:06,0;28,01;30,44;28,83;0,00;21,94;21,85;20,85;20,49;
29.10.2009;16:02:06,0;28,01;30,44;28,83;0,00;21,91;21,82;20,87;20,49;
29.10.2009;16:02:06,0;28,01;30,44;28,83;0,00;21,91;21,85;20,85;20,49;
29.10.2009;16:02:06,0;28,01;30,44;28,83;0,00;21,91;21,85;20,87;20,49;
29.10.2009;16:02:06,0;28,01;30,44;28,83;0,00;21,91;21,85;20,85;20,49;
29.10.2009;16:02:07,0;28,01;30,44;28,83;0,00;21,91;21,85;20,87;20,49;
29.10.2009;16:02:07,0;28,01;30,44;28,83;0,00;21,91;21,85;20,87;20,49;
29.10.2009;16:02:07,0;28,01;30,44;28,83;0,00;21,91;21,85;20,87;20,49;
29.10.2009;16:02:07,0;28,01;30,44;28,83;0,00;21,91;21,85;20,87;20,49;
29.10.2009;16:02:07,0;28,01;30,44;28,83;0,00;21,91;21,85;20,87;20,49;
29.10.2009;16:02:07,0;28,01;30,44;28,83;0,00;21,91;21,85;20,87;20,49;
29.10.2009;16:02:07,0;28,01;30,44;28,83;0,00;21,91;21,82;20,87;20,49;
29.10.2009;16:02:07,0;28,01;30,44;28,83;0,00;21,91;21,85;20,87;20,49;
29.10.2009;16:02:07,0;28,01;30,44;28,83;0,00;21,91;21,85;20,87;20,49;
29.10.2009;16:02:07,0;28,01;30,44;28,83;0,00;21,91;21,85;20,87;20,49;
29.10.2009;16:02:07,0;28,01;30,44;28,83;0,00;21,91;21,85;20,87;20,49;
29.10.2009;16:02:07,0;28,01;30,44;28,83;0,00;21,91;21,85;20,87;20,49;
29.10.2009;16:02:08,0;28,01;30,44;28,83;0,00;21,91;21,85;20,87;20,49;
29.10.2009;16:02:08,0;28,01;30,44;28,83;0,00;21,91;21,85;20,90;20,49;
29.10.2009;16:02:08,0;28,01;30,44;28,83;0,00;21,91;21,85;20,90;20,49;
29.10.2009;16:02:08,0;28,01;30,44;28,83;0,00;21,91;21,85;20,87;20,49;
29.10.2009;16:02:08,0;28,01;30,44;28,83;0,00;21,94;21,85;20,87;20,49;
29.10.2009;16:02:08,0;28,01;30,44;28,83;0,00;21,91;21,85;20,90;20,49;
29.10.2009;16:02:08,0;28,01;30,44;28,83;0,00;21,91;21,85;20,87;20,49;
29.10.2009;16:02:08,0;28,01;30,44;28,83;0,00;21,91;21,85;20,90;20,49;
29.10.2009;16:02:09,0;28,01;30,44;28,83;0,00;21,91;21,85;20,90;20,49;
29.10.2009;16:02:09,0;28,01;30,44;28,83;0,00;21,91;21,85;20,90;20,49;
29.10.2009;16:02:09,0;28,01;30,44;28,83;0,00;21,91;21,85;20,90;20,49;
29.10.2009;16:02:09,0;28,01;30,44;28,83;0,00;21,91;21,85;20,90;20,49;
29.10.2009;16:02:09,0;28,01;30,44;28,83;0,00;21,91;21,85;20,90;20,49;
29.10.2009;16:02:09,0;28,01;30,44;28,83;0,00;21,91;21,85;20,90;20,49;
29.10.2009;16:02:09,0;28,01;30,44;28,83;0,00;21,91;21,85;20,90;20,49;
29.10.2009;16:02:09,0;28,01;30,44;28,83;0,00;21,94;21,85;20,90;20,49;
29.10.2009;16:02:09,0;28,01;30,44;28,83;0,00;21,91;21,85;20,90;20,49;
29.10.2009;16:02:09,0;28,01;30,44;28,83;0,00;21,91;21,85;20,90;20,49;
29.10.2009;16:02:09,0;28,01;30,44;28,83;0,00;21,91;21,85;20,90;20,49;
29.10.2009;16:02:09,0;28,01;30,44;28,83;0,00;21,91;21,85;20,90;20,49;
29.10.2009;16:02:10,0;28,01;30,44;28,83;0,00;21,91;21,85;20,90;20,49;
29.10.2009;16:02:10,0;28,01;30,44;28,83;0,00;21,91;21,85;20,90;20,49;
29.10.2009;16:02:10,0;28,01;30,44;28,83;0,00;21,91;21,85;20,90;20,49;
29.10.2009;16:02:10,0;28,01;30,44;28,83;0,00;21,91;21,82;20,90;20,49;
29.10.2009;16:02:10,0;28,01;30,44;28,83;0,00;21,91;21,85;20,90;20,49;
29.10.2009;16:02:10,0;28,01;30,44;28,83;0,00;21,91;21,85;20,90;20,49;
29.10.2009;16:02:10,0;28,01;30,44;28,83;0,00;21,91;21,85;20,90;20,49;
29.10.2009;16:02:10,0;28,01;30,44;28,83;0,00;21,94;21,85;20,90;20,49;
29.10.2009;16:02:11,0;28,01;30,44;28,83;0,00;21,91;21,85;20,90;20,49;
29.10.2009;16:02:11,0;28,01;30,44;28,83;0,00;21,91;21,85;20,90;20,49;
29.10.2009;16:02:11,0;28,01;30,44;28,83;0,00;21,91;21,85;20,90;20,49;
29.10.2009;16:02:11,0;28,01;30,44;28,83;0,00;21,91;21,82;20,90;20,49;
29.10.2009;16:02:11,0;28,01;30,44;28,83;0,00;21,91;21,85;20,90;20,49;
29.10.2009;16:02:11,0;28,01;30,44;28,83;0,00;21,91;21,85;20,90;20,49;
29.10.2009;16:02:11,0;28,01;30,44;28,83;0,00;21,91;21,85;20,90;20,49;
29.10.2009;16:02:11,0;28,01;30,44;28,83;0,00;21,91;21,85;20,90;20,49;
29.10.2009;16:02:11,0;28,01;30,44;28,83;0,00;21,91;21,82;20,90;20,49;
29.10.2009;16:02:11,0;28,01;30,44;28,83;0,00;21,91;21,85;20,90;20,49;
29.10.2009;16:02:11,0;28,01;30,44;28,83;0,00;21,91;21,85;20,90;20,49;
29.10.2009;16:02:11,0;28,01;30,44;28,83;0,00;21,91;21,85;20,90;20,49;
29.10.2009;16:02:12,0;28,01;30,44;28,83;0,00;21,94;21,85;20,90;20,49;
29.10.2009;16:02:12,0;28,01;30,44;28,83;0,00;21,91;21,85;20,90;20,49;
29.10.2009;16:02:12,0;28,01;30,44;28,83;0,00;21,91;21,82;20,90;20,49;
29.10.2009;16:02:12,0;28,01;30,44;28,83;0,00;21,91;21,82;20,90;20,49;
29.10.2009;16:02:12,0;28,01;30,44;28,83;0,00;21,91;21,85;20,90;20,49;
29.10.2009;16:02:12,0;28,01;30,44;28,83;0,00;21,91;21,85;20,90;20,49;
29.10.2009;16:02:12,0;28,01;30,44;28,83;0,00;21,91;21,85;20,90;20,49;
29.10.2009;16:02:12,0;28,01;30,44;28,83;0,00;21,91;21,85;20,90;20,49;
29.10.2009;16:02:13,0;28,01;30,44;28,83;0,00;21,91;21,85;20,90;20,49;
29.10.2009;16:02:13,0;28,01;30,44;28,83;0,00;21,91;21,85;20,90;20,49;
29.10.2009;16:02:13,0;28,01;30,44;28,83;0,00;21,91;21,85;20,90;20,49;
29.10.2009;16:02:13,0;28,01;30,44;28,83;0,00;21,94;21,85;20,90;20,49;
29.10.2009;16:02:13,0;28,01;30,44;28,83;0,00;21,91;21,85;20,90;20,47;
29.10.2009;16:02:13,0;28,01;30,44;28,83;0,00;21,91;21,85;20,90;20,49;
29.10.2009;16:02:13,0;28,01;30,44;28,83;0,00;21,91;21,85;20,90;20,49;
29.10.2009;16:02:13,0;28,01;30,44;28,83;0,00;21,91;21,85;20,90;20,49;
29.10.2009;16:02:13,0;28,01;30,44;28,83;0,00;21,91;21,82;20,90;20,49;
29.10.2009;16:02:13,0;28,01;30,44;28,83;0,00;21,91;21,82;20,90;20,49;
29.10.2009;16:02:13,0;28,01;30,44;28,83;0,00;21,91;21,85;20,90;20,49;
29.10.2009;16:02:13,0;28,01;30,44;28,83;0,00;21,94;21,85;20,90;20,49;
29.10.2009;16:02:14,0;28,01;30,44;28,83;0,00;21,91;21,85;20,90;20,49;
29.10.2009;16:02:14,0;27,60;29,97;28,40;0,00;21,91;21,85;20,87;20,49;
29.10.2009;16:02:14,0;28,01;30,44;28,83;0,00;21,91;21,85;20,90;20,49;
29.10.2009;16:02:14,0;28,01;30,44;28,83;0,00;21,91;21,85;20,90;20,49;
29.10.2009;16:02:14,0;28,01;30,44;28,83;0,00;21,91;21,85;20,90;20,49;
29.10.2009;16:02:14,0;28,01;30,44;28,83;0,00;21,91;21,85;20,90;20,49;
29.10.2009;16:02:14,0;28,01;30,44;28,83;0,00;21,91;21,85;20,87;20,49;
29.10.2009;16:02:14,0;28,01;30,44;28,83;0,00;21,91;21,85;20,90;20,49;
29.10.2009;16:02:15,0;28,01;30,44;28,83;0,00;21,91;21,82;20,90;20,49;
29.10.2009;16:02:15,0;28,01;30,44;28,83;0,00;21,91;21,85;20,90;20,49;
29.10.2009;16:02:15,0;28,01;30,44;28,83;0,00;21,91;21,85;20,87;20,49;
29.10.2009;16:02:15,0;28,01;30,44;28,83;0,00;21,91;21,85;20,87;20,49;
29.10.2009;16:02:15,0;27,30;29,61;28,08;0,00;21,94;21,85;20,90;20,49;
29.10.2009;16:02:15,0;28,01;30,44;28,83;0,00;21,91;21,82;20,87;20,49;
29.10.2009;16:02:15,0;28,01;30,44;28,83;0,00;21,91;21,85;20,87;20,49;
29.10.2009;16:02:15,0;28,01;30,44;28,83;0,00;21,94;21,85;20,87;20,49;
29.10.2009;16:02:15,0;28,01;30,44;28,83;0,00;21,91;21,85;20,87;20,49;
29.10.2009;16:02:15,0;28,01;30,44;28,83;0,00;21,91;21,85;20,90;20,49;
29.10.2009;16:02:15,0;28,01;30,44;28,83;0,00;21,91;21,85;20,90;20,49;
29.10.2009;16:02:15,0;28,01;30,44;28,83;0,00;21,91;21,85;20,87;20,49;
29.10.2009;16:02:16,0;28,01;30,44;28,83;0,00;21,91;21,85;20,87;20,49;
29.10.2009;16:02:16,0;27,88;30,26;28,66;0,00;21,94;21,85;20,87;20,49;
29.10.2009;16:02:16,0;28,01;30,44;28,83;0,00;21,91;21,85;20,87;20,49;
29.10.2009;16:02:16,0;28,01;30,44;28,83;0,00;21,91;21,85;20,87;20,47;
29.10.2009;16:02:16,0;28,01;30,44;28,83;0,00;21,91;21,85;20,87;20,49;
29.10.2009;16:02:16,0;28,01;30,44;28,83;0,00;21,91;21,85;20,87;20,49;
29.10.2009;16:02:16,0;28,01;30,44;28,83;0,00;21,91;21,85;20,87;20,49;
29.10.2009;16:02:16,0;28,01;30,44;28,83;0,00;21,91;21,85;20,87;20,49;
29.10.2009;16:02:17,0;28,01;30,44;28,83;0,00;21,91;21,85;20,87;20,49;
29.10.2009;16:02:17,0;28,01;30,44;28,83;0,00;21,94;21,85;20,87;20,49;
29.10.2009;16:02:17,0;28,01;30,44;28,83;0,00;21,91;21,85;20,87;20,47;
29.10.2009;16:02:17,0;27,70;30,08;28,50;0,00;21,91;21,85;20,90;20,49;
29.10.2009;16:02:17,0;28,01;30,44;28,83;0,00;21,91;21,85;20,87;20,49;
29.10.2009;16:02:17,0;28,01;30,44;28,83;0,00;21,91;21,85;20,87;20,49;
29.10.2009;16:02:17,0;28,01;30,44;28,83;0,00;21,91;21,85;20,87;20,49;
29.10.2009;16:02:17,0;28,01;30,44;28,83;0,00;21,91;21,85;20,87;20,49;
29.10.2009;16:02:17,0;28,01;30,44;28,83;0,00;21,91;21,85;20,87;20,49;
29.10.2009;16:02:17,0;28,01;30,44;28,83;0,00;21,91;21,85;20,87;20,49;
29.10.2009;16:02:17,0;28,01;30,44;28,83;0,00;21,91;21,85;20,87;20,49;
29.10.2009;16:02:17,0;28,01;30,44;28,83;0,00;21,91;21,85;20,87;20,49;
29.10.2009;16:02:18,0;28,01;30,44;28,83;0,00;21,91;21,82;20,87;20,49;
29.10.2009;16:02:18,0;27,88;30,30;28,70;0,00;21,94;21,85;20,87;20,49;
29.10.2009;16:02:18,0;28,01;30,44;28,83;0,00;21,91;21,85;20,87;20,49;
29.10.2009;16:02:18,0;28,01;30,44;28,83;0,00;21,91;21,85;20,87;20,49;
29.10.2009;16:02:18,0;28,01;30,44;28,83;0,00;21,91;21,85;20,87;20,49;
29.10.2009;16:02:18,0;28,01;30,44;28,83;0,00;21,91;21,85;20,87;20,49;
29.10.2009;16:02:18,0;28,01;30,44;28,83;0,00;21,91;21,85;20,87;20,47;
29.10.2009;16:02:18,0;28,01;30,44;28,83;0,00;21,91;21,85;20,87;20,49;
29.10.2009;16:02:19,0;28,01;30,44;28,83;0,00;21,94;21,85;20,87;20,49;
29.10.2009;16:02:19,0;28,01;30,44;28,83;0,00;21,91;21,85;20,87;20,49;
29.10.2009;16:02:19,0;28,01;30,44;28,83;0,00;21,94;21,85;20,87;20,49;
29.10.2009;16:02:19,0;28,01;30,44;28,83;0,00;21,91;21,82;20,87;20,49;
29.10.2009;16:02:19,0;28,01;30,44;28,83;0,00;21,91;21,85;20,87;20,49;
29.10.2009;16:02:19,0;28,01;30,44;28,83;0,00;21,91;21,85;20,87;20,47;
29.10.2009;16:02:19,0;28,01;30,44;28,83;0,00;21,91;21,85;20,87;20,49;
29.10.2009;16:02:19,0;28,01;30,44;28,83;0,00;21,91;21,85;20,87;20,47;
29.10.2009;16:02:19,0;28,01;30,44;28,83;0,00;21,91;21,85;20,87;20,49;
29.10.2009;16:02:19,0;28,01;30,44;28,83;0,00;21,91;21,85;20,87;20,49;
29.10.2009;16:02:19,0;28,01;30,44;28,83;0,00;21,91;21,85;20,87;20,49;
29.10.2009;16:02:19,0;28,01;30,44;28,83;0,00;21,91;21,85;20,87;20,49;
29.10.2009;16:02:20,0;28,01;30,44;28,83;0,00;21,94;21,85;20,87;20,47;
29.10.2009;16:02:20,0;28,01;30,44;28,83;0,00;21,91;21,85;20,87;20,49;
29.10.2009;16:02:20,0;27,91;30,33;28,73;0,00;21,91;21,85;20,87;20,49;
29.10.2009;16:02:20,0;28,01;30,44;28,83;0,00;21,91;21,85;20,87;20,49;
29.10.2009;16:02:20,0;28,01;30,44;28,83;0,00;21,91;21,85;20,87;20,49;
29.10.2009;16:02:20,0;28,01;30,44;28,83;0,00;21,91;21,85;20,87;20,49;
29.10.2009;16:02:20,0;28,01;30,44;28,83;0,00;21,91;21,82;20,87;20,49;
29.10.2009;16:02:20,0;28,01;30,44;28,83;0,00;21,94;21,85;20,87;20,49;
29.10.2009;16:02:21,0;28,01;30,44;28,83;0,00;21,91;21,85;20,87;20,47;
29.10.2009;16:02:21,0;28,01;30,44;28,83;0,00;21,91;21,85;20,87;20,47;
29.10.2009;16:02:21,0;28,01;30,44;28,83;0,00;21,91;21,82;20,87;20,47;
29.10.2009;16:02:21,0;28,01;30,44;28,83;0,00;21,91;21,85;20,87;20,49;
29.10.2009;16:02:21,0;28,01;30,44;28,83;0,00;21,91;21,85;20,87;20,49;
29.10.2009;16:02:21,0;28,01;30,44;28,83;0,00;21,91;21,82;20,87;20,49;
29.10.2009;16:02:21,0;28,01;30,44;28,83;0,00;21,91;21,85;20,87;20,47;
29.10.2009;16:02:21,0;28,01;30,44;28,83;0,00;21,91;21,85;20,87;20,47;
29.10.2009;16:02:21,0;28,01;30,44;28,83;0,00;21,94;21,82;20,87;20,49;
29.10.2009;16:02:21,0;28,01;30,44;28,83;0,00;21,91;21,85;20,87;20,47;
29.10.2009;16:02:21,0;28,01;30,44;28,83;0,00;21,91;21,85;20,87;20,49;
29.10.2009;16:02:21,0;28,01;30,44;28,83;0,00;21,91;21,85;20,87;20,49;
29.10.2009;16:02:22,0;28,01;30,44;28,83;0,00;21,91;21,85;20,87;20,49;
29.10.2009;16:02:22,0;28,01;30,44;28,83;0,00;21,91;21,85;20,87;20,47;
29.10.2009;16:02:22,0;28,01;30,44;28,83;0,00;21,91;21,85;20,87;20,47;
29.10.2009;16:02:22,0;28,01;30,44;28,83;0,00;21,91;21,85;20,87;20,49;
29.10.2009;16:02:22,0;28,01;30,44;28,83;0,00;21,94;21,85;20,87;20,49;
29.10.2009;16:02:22,0;28,01;30,44;28,83;0,00;21,94;21,85;20,87;20,47;
29.10.2009;16:02:22,0;28,01;30,44;28,83;0,00;21,91;21,85;20,87;20,49;
29.10.2009;16:02:22,0;28,01;30,44;28,83;0,00;21,91;21,82;20,87;20,49;
29.10.2009;16:02:23,0;28,01;30,44;28,83;0,00;21,91;21,85;20,87;20,49;
29.10.2009;16:02:23,0;28,01;30,44;28,83;0,00;21,91;21,85;20,87;20,47;
29.10.2009;16:02:23,0;28,01;30,44;28,83;0,00;21,94;21,85;20,87;20,47;
29.10.2009;16:02:23,0;27,98;30,41;28,80;0,00;21,91;21,85;20,87;20,49;
29.10.2009;16:02:23,0;28,01;30,44;28,83;0,00;21,94;21,82;20,87;20,47;
29.10.2009;16:02:23,0;28,01;30,44;28,83;0,00;21,94;21,85;20,87;20,47;
29.10.2009;16:02:23,0;28,01;30,44;28,83;0,00;21,91;21,85;20,87;20,47;
29.10.2009;16:02:23,0;28,01;30,44;28,83;0,00;21,91;21,85;20,87;20,47;
29.10.2009;16:02:23,0;28,01;30,44;28,83;0,00;21,91;21,85;20,87;20,47;
29.10.2009;16:02:23,0;28,01;30,44;28,83;0,00;21,91;21,85;20,87;20,47;
29.10.2009;16:02:23,0;28,01;30,44;28,83;0,00;21,91;21,82;20,87;20,49;
29.10.2009;16:02:23,0;28,01;30,44;28,83;0,00;21,91;21,82;20,87;20,49;
29.10.2009;16:02:24,0;28,01;30,44;28,83;0,00;21,91;21,82;20,87;20,47;
29.10.2009;16:02:24,0;28,01;30,44;28,83;0,00;21,91;21,85;20,90;20,47;
29.10.2009;16:02:24,0;28,01;30,44;28,83;0,00;21,91;21,85;20,87;20,47;
29.10.2009;16:02:24,0;28,01;30,44;28,83;0,00;21,91;21,85;20,90;20,49;
29.10.2009;16:02:24,0;28,01;30,44;28,83;0,00;21,91;21,85;20,87;20,47;
29.10.2009;16:02:24,0;28,01;30,44;28,83;0,00;21,91;21,85;20,90;20,49;
29.10.2009;16:02:24,0;28,01;30,44;28,83;0,00;21,91;21,85;20,90;20,49;
29.10.2009;16:02:24,0;28,01;30,44;28,83;0,00;21,91;21,85;20,90;20,47;
29.10.2009;16:02:25,0;28,01;30,44;28,83;0,00;21,91;21,85;20,87;20,47;
29.10.2009;16:02:25,0;28,01;30,44;28,83;0,00;21,91;21,85;20,90;20,47;
29.10.2009;16:02:25,0;28,01;30,44;28,83;0,00;21,91;21,85;20,90;20,49;
29.10.2009;16:02:25,0;28,01;30,44;28,83;0,00;21,91;21,85;20,90;20,47;
29.10.2009;16:02:25,0;28,01;30,44;28,83;0,00;21,91;21,85;20,90;20,49;
29.10.2009;16:02:25,0;28,01;30,44;28,83;0,00;21,91;21,85;20,90;20,47;
29.10.2009;16:02:25,0;28,01;30,44;28,83;0,00;21,91;21,85;20,90;20,47;
29.10.2009;16:02:25,0;28,01;30,44;28,83;0,00;21,94;21,85;20,90;20,49;
29.10.2009;16:02:25,0;28,01;30,44;28,83;0,00;21,91;21,82;20,90;20,47;
29.10.2009;16:02:25,0;28,01;30,44;28,83;0,00;21,91;21,85;20,90;20,47;
29.10.2009;16:02:25,0;28,01;30,44;28,83;0,00;21,91;21,85;20,90;20,49;
29.10.2009;16:02:25,0;28,01;30,44;28,83;0,00;21,91;21,85;20,90;20,49;
29.10.2009;16:02:26,0;28,01;30,44;28,83;0,00;21,91;21,85;20,90;20,47;
29.10.2009;16:02:26,0;28,01;30,44;28,83;0,00;21,91;21,85;20,90;20,47;
29.10.2009;16:02:26,0;28,01;30,44;28,83;0,00;21,91;21,82;20,90;20,47;
29.10.2009;16:02:26,0;28,01;30,44;28,83;0,00;21,91;21,85;20,90;20,49;
29.10.2009;16:02:26,0;28,01;30,44;28,83;0,00;21,94;21,85;20,90;20,49;
29.10.2009;16:02:26,0;28,01;30,44;28,83;0,00;21,91;21,85;20,90;20,49;
29.10.2009;16:02:26,0;28,01;30,44;28,83;0,00;21,91;21,85;20,92;20,49;
29.10.2009;16:02:26,0;28,01;30,44;28,83;0,00;21,91;21,85;20,90;20,47;
29.10.2009;16:02:27,0;28,01;30,44;28,83;0,00;21,91;21,85;20,90;20,47;
29.10.2009;16:02:27,0;28,01;30,44;28,83;0,00;21,94;21,85;20,92;20,47;
29.10.2009;16:02:27,0;28,01;30,44;28,83;0,00;21,91;21,85;20,92;20,47;
29.10.2009;16:02:27,0;28,01;30,44;28,83;0,00;21,94;21,85;20,92;20,47;
29.10.2009;16:02:27,0;28,01;30,44;28,83;0,00;21,91;21,82;20,92;20,49;
29.10.2009;16:02:27,0;28,01;30,44;28,83;0,00;21,91;21,82;20,92;20,47;
29.10.2009;16:02:27,0;28,01;30,44;28,83;0,00;21,91;21,85;20,92;20,47;
29.10.2009;16:02:27,0;28,01;30,44;28,83;0,00;21,91;21,85;20,92;20,47;
29.10.2009;16:02:27,0;28,01;30,44;28,83;0,00;21,91;21,85;20,92;20,47;
29.10.2009;16:02:27,0;28,01;30,44;28,83;0,00;21,94;21,85;20,92;20,47;
29.10.2009;16:02:27,0;28,01;30,44;28,83;0,00;21,91;21,85;20,92;20,49;
29.10.2009;16:02:27,0;28,01;30,44;28,83;0,00;21,94;21,85;20,92;20,47;
29.10.2009;16:02:28,0;28,01;30,44;28,83;0,00;21,91;21,85;20,92;20,49;
29.10.2009;16:02:28,0;28,01;30,44;28,83;0,00;21,94;21,85;20,92;20,47;
29.10.2009;16:02:28,0;28,01;30,44;28,83;0,00;21,91;21,85;20,92;20,47;
29.10.2009;16:02:28,0;28,01;30,44;28,83;0,00;21,91;21,85;20,92;20,47;
29.10.2009;16:02:28,0;28,01;30,44;28,83;0,00;21,91;21,85;20,92;20,47;
29.10.2009;16:02:28,0;28,01;30,44;28,83;0,00;21,94;21,85;20,95;20,47;
29.10.2009;16:02:28,0;28,01;30,44;28,83;0,00;21,91;21,85;20,92;20,49;
29.10.2009;16:02:28,0;28,01;30,44;28,83;0,00;21,91;21,85;20,92;20,47;
29.10.2009;16:02:29,0;28,01;30,44;28,83;0,00;21,91;21,85;20,95;20,47;
29.10.2009;16:02:29,0;28,01;30,44;28,83;0,00;21,91;21,85;20,92;20,47;
29.10.2009;16:02:29,0;28,01;30,44;28,83;0,00;21,94;21,82;20,95;20,47;
29.10.2009;16:02:29,0;28,01;30,44;28,83;0,00;21,91;21,85;20,95;20,47;
29.10.2009;16:02:29,0;28,01;30,44;28,83;0,00;21,91;21,82;20,95;20,47;
29.10.2009;16:02:29,0;28,01;30,44;28,83;0,00;21,91;21,82;20,95;20,47;
29.10.2009;16:02:29,0;28,01;30,44;28,83;0,00;21,91;21,82;20,95;20,47;
29.10.2009;16:02:29,0;28,01;30,44;28,83;0,00;21,91;21,85;20,95;20,47;
29.10.2009;16:02:29,0;28,01;30,44;28,83;0,00;21,94;21,85;20,95;20,47;
29.10.2009;16:02:29,0;28,01;30,44;28,83;0,00;21,91;21,85;20,95;20,47;
29.10.2009;16:02:29,0;28,01;30,44;28,83;0,00;21,91;21,85;20,95;20,47;
29.10.2009;16:02:29,0;28,01;30,44;28,83;0,00;21,91;21,85;20,95;20,47;
29.10.2009;16:02:30,0;28,01;30,44;28,83;0,00;21,91;21,85;20,95;20,47;
29.10.2009;16:02:30,0;28,01;30,44;28,83;0,00;21,91;21,85;20,95;20,47;
29.10.2009;16:02:30,0;28,01;30,44;28,83;0,00;21,91;21,85;20,95;20,47;
29.10.2009;16:02:30,0;28,01;30,44;28,83;0,00;21,91;21,85;20,95;20,47;
29.10.2009;16:02:30,0;28,01;30,44;28,83;0,00;21,91;21,82;20,95;20,47;
29.10.2009;16:02:30,0;28,01;30,44;28,83;0,00;21,91;21,85;20,95;20,47;
29.10.2009;16:02:30,0;28,01;30,44;28,83;0,00;21,91;21,85;20,95;20,47;
29.10.2009;16:02:30,0;28,01;30,44;28,83;0,00;21,91;21,85;20,95;20,47;
29.10.2009;16:02:31,0;28,01;30,44;28,83;0,00;21,91;21,85;20,95;20,47;
29.10.2009;16:02:31,0;28,01;30,44;28,83;0,00;21,91;21,85;20,95;20,47;
29.10.2009;16:02:31,0;28,01;30,44;28,83;0,00;21,91;21,85;20,95;20,47;
29.10.2009;16:02:31,0;28,01;30,44;28,83;0,00;21,91;21,85;20,97;20,47;
29.10.2009;16:02:31,0;28,01;30,44;28,83;0,00;21,91;21,85;20,95;20,47;
29.10.2009;16:02:31,0;28,01;30,44;28,83;0,00;21,91;21,85;20,97;20,47;
29.10.2009;16:02:31,0;28,01;30,44;28,83;0,00;21,91;21,85;20,97;20,47;
29.10.2009;16:02:31,0;28,01;30,44;28,83;0,00;21,91;21,85;20,97;20,47;
29.10.2009;16:02:31,0;28,01;30,44;28,83;0,00;21,91;21,85;20,97;20,47;
29.10.2009;16:02:31,0;28,01;30,44;28,83;0,00;21,91;21,85;20,97;20,47;
29.10.2009;16:02:31,0;28,01;30,44;28,83;0,00;21,91;21,82;20,97;20,47;
29.10.2009;16:02:31,0;28,01;30,44;28,83;0,00;21,91;21,85;20,97;20,47;
29.10.2009;16:02:32,0;28,01;30,44;28,83;0,00;21,91;21,85;20,97;20,47;
29.10.2009;16:02:32,0;28,01;30,44;28,83;0,00;21,91;21,82;20,97;20,47;
29.10.2009;16:02:32,0;28,01;30,44;28,83;0,00;21,91;21,85;20,97;20,47;
29.10.2009;16:02:32,0;28,01;30,44;28,83;0,00;21,91;21,85;20,97;20,47;
29.10.2009;16:02:32,0;28,01;30,44;28,83;0,00;21,91;21,85;20,97;20,47;
29.10.2009;16:02:32,0;28,01;30,44;28,83;0,00;21,91;21,85;20,97;20,47;
29.10.2009;16:02:32,0;28,01;30,44;28,83;0,00;21,94;21,85;20,97;20,47;
29.10.2009;16:02:32,0;28,01;30,44;28,83;0,00;21,91;21,85;20,97;20,47;
29.10.2009;16:02:33,0;28,01;30,44;28,83;0,00;21,91;21,85;20,97;20,47;
29.10.2009;16:02:33,0;28,01;30,44;28,83;0,00;21,91;21,85;20,97;20,47;
29.10.2009;16:02:33,0;28,01;30,44;28,83;0,00;21,91;21,85;20,97;20,47;
29.10.2009;16:02:33,0;28,01;30,44;28,83;0,00;21,91;21,85;20,97;20,47;
29.10.2009;16:02:33,0;28,01;30,44;28,83;0,00;21,94;21,85;20,97;20,47;
29.10.2009;16:02:33,0;28,01;30,44;28,83;0,00;21,94;21,85;21,00;20,47;
29.10.2009;16:02:33,0;28,01;30,44;28,83;0,00;21,94;21,85;21,00;20,47;
29.10.2009;16:02:33,0;28,01;30,44;28,83;0,00;21,91;21,85;20,97;20,47;
29.10.2009;16:02:33,0;28,01;30,44;28,83;0,00;21,91;21,82;21,00;20,47;
29.10.2009;16:02:33,0;28,01;30,44;28,83;0,00;21,91;21,85;20,97;20,47;
29.10.2009;16:02:33,0;28,01;30,44;28,83;0,00;21,91;21,85;20,97;20,47;
29.10.2009;16:02:33,0;28,01;30,44;28,83;0,00;21,91;21,85;21,00;20,47;
29.10.2009;16:02:34,0;28,01;30,44;28,83;0,00;21,91;21,85;21,00;20,47;
29.10.2009;16:02:34,0;28,01;30,44;28,83;0,00;21,91;21,82;21,00;20,47;
29.10.2009;16:02:34,0;28,01;30,44;28,83;0,00;21,91;21,85;21,00;20,47;
29.10.2009;16:02:34,0;28,01;30,44;28,83;0,00;21,91;21,85;21,00;20,47;
29.10.2009;16:02:34,0;28,01;30,44;28,83;0,00;21,94;21,85;21,00;20,47;
29.10.2009;16:02:34,0;28,01;30,44;28,83;0,00;21,91;21,85;21,00;20,47;
29.10.2009;16:02:34,0;28,01;30,44;28,83;0,00;21,94;21,85;21,00;20,47;
29.10.2009;16:02:34,0;28,01;30,44;28,83;0,00;21,91;21,85;21,00;20,47;
29.10.2009;16:02:35,0;28,01;30,44;28,83;0,00;21,94;21,85;21,00;20,47;
29.10.2009;16:02:35,0;28,01;30,44;28,83;0,00;21,91;21,85;21,00;20,47;
29.10.2009;16:02:35,0;28,01;30,44;28,83;0,00;21,91;21,82;21,00;20,47;
29.10.2009;16:02:35,0;28,01;30,44;28,83;0,00;21,91;21,82;21,00;20,47;
29.10.2009;16:02:35,0;28,01;30,44;28,83;0,00;21,91;21,85;21,00;20,47;
29.10.2009;16:02:35,0;28,01;30,44;28,83;0,00;21,91;21,82;21,00;20,47;
29.10.2009;16:02:35,0;28,01;30,44;28,83;0,00;21,91;21,85;21,00;20,47;
29.10.2009;16:02:35,0;28,01;30,44;28,83;0,00;21,91;21,85;21,00;20,47;
29.10.2009;16:02:35,0;28,01;30,44;28,83;0,00;21,91;21,82;21,00;20,47;
29.10.2009;16:02:35,0;28,01;30,44;28,83;0,00;21,91;21,85;21,00;20,47;
29.10.2009;16:02:35,0;28,01;30,44;28,83;0,00;21,94;21,85;21,00;20,47;
29.10.2009;16:02:35,0;28,01;30,44;28,83;0,00;21,91;21,82;21,00;20,47;
29.10.2009;16:02:36,0;28,01;30,44;28,83;0,00;21,91;21,85;21,00;20,47;
29.10.2009;16:02:36,0;28,01;30,44;28,83;0,00;21,91;21,85;21,02;20,47;
29.10.2009;16:02:36,0;28,01;30,44;28,83;0,00;21,94;21,82;21,02;20,47;
29.10.2009;16:02:36,0;28,01;30,44;28,83;0,00;21,91;21,82;21,02;20,47;
29.10.2009;16:02:36,0;28,01;30,44;28,83;0,00;21,91;21,85;21,02;20,47;
29.10.2009;16:02:36,0;28,01;30,44;28,83;0,00;21,91;21,85;21,02;20,47;
29.10.2009;16:02:36,0;28,01;30,44;28,83;0,00;21,91;21,85;21,02;20,47;
29.10.2009;16:02:36,0;28,01;30,44;28,83;0,00;21,91;21,85;21,02;20,47;
29.10.2009;16:02:37,0;28,01;30,44;28,83;0,00;21,91;21,85;21,02;20,47;
29.10.2009;16:02:37,0;28,01;30,44;28,83;0,00;21,91;21,85;21,02;20,47;
29.10.2009;16:02:37,0;28,01;30,44;28,83;0,00;21,94;21,85;21,02;20,47;
29.10.2009;16:02:37,0;28,01;30,44;28,83;0,00;21,91;21,85;21,02;20,47;
29.10.2009;16:02:37,0;28,01;30,44;28,83;0,00;21,94;21,85;21,02;20,47;
29.10.2009;16:02:37,0;28,01;30,44;28,83;0,00;21,91;21,85;21,02;20,47;
29.10.2009;16:02:37,0;28,01;30,44;28,83;0,00;21,91;21,82;21,02;20,47;
29.10.2009;16:02:37,0;28,01;30,44;28,83;0,00;21,91;21,82;21,02;20,47;
29.10.2009;16:02:37,0;28,01;30,44;28,83;0,00;21,94;21,82;21,02;20,47;
29.10.2009;16:02:37,0;28,01;30,44;28,83;0,00;21,91;21,82;21,05;20,47;
29.10.2009;16:02:37,0;28,01;30,44;28,83;0,00;21,91;21,82;21,02;20,47;
29.10.2009;16:02:37,0;28,01;30,44;28,83;0,00;21,91;21,85;21,02;20,47;
29.10.2009;16:02:38,0;28,01;30,44;28,83;0,00;21,94;21,85;21,05;20,47;
29.10.2009;16:02:38,0;28,01;30,44;28,83;0,00;21,91;21,82;21,05;20,47;
29.10.2009;16:02:38,0;28,01;30,44;28,83;0,00;21,91;21,82;21,05;20,47;
29.10.2009;16:02:38,0;28,01;30,44;28,83;0,00;21,91;21,85;21,05;20,47;
29.10.2009;16:02:38,0;28,01;30,44;28,83;0,00;21,91;21,85;21,05;20,47;
29.10.2009;16:02:38,0;28,01;30,44;28,83;0,00;21,94;21,85;21,05;20,47;
29.10.2009;16:02:38,0;28,01;30,44;28,83;0,00;21,94;21,85;21,05;20,47;
29.10.2009;16:02:38,0;28,01;30,44;28,83;0,00;21,91;21,85;21,05;20,47;
29.10.2009;16:02:39,0;28,01;30,44;28,83;0,00;21,91;21,82;21,05;20,47;
29.10.2009;16:02:39,0;28,01;30,44;28,83;0,00;21,91;21,85;21,05;20,47;
29.10.2009;16:02:39,0;28,01;30,44;28,83;0,00;21,91;21,85;21,05;20,47;
29.10.2009;16:02:39,0;28,01;30,44;28,83;0,00;21,91;21,85;21,05;20,47;
29.10.2009;16:02:39,0;28,01;30,44;28,83;0,00;21,91;21,85;21,05;20,47;
29.10.2009;16:02:39,0;28,01;30,44;28,83;0,00;21,94;21,82;21,05;20,47;
29.10.2009;16:02:39,0;28,01;30,44;28,83;0,00;21,91;21,85;21,05;20,47;
29.10.2009;16:02:39,0;28,01;30,44;28,83;0,00;21,91;21,85;21,05;20,47;
29.10.2009;16:02:39,0;28,01;30,44;28,83;0,00;21,94;21,85;21,05;20,47;
29.10.2009;16:02:39,0;28,01;30,44;28,83;0,00;21,91;21,85;21,05;20,47;
29.10.2009;16:02:39,0;28,01;30,44;28,83;0,00;21,94;21,82;21,05;20,47;
29.10.2009;16:02:39,0;28,01;30,44;28,83;0,00;21,94;21,85;21,07;20,47;
29.10.2009;16:02:40,0;28,01;30,44;28,83;0,00;21,91;21,85;21,05;20,47;
29.10.2009;16:02:40,0;28,01;30,44;28,83;0,00;21,94;21,82;21,07;20,47;
29.10.2009;16:02:40,0;28,01;30,44;28,83;0,00;21,94;21,85;21,05;20,47;
29.10.2009;16:02:40,0;28,01;30,44;28,83;0,00;21,94;21,85;21,07;20,47;
29.10.2009;16:02:40,0;28,01;30,44;28,83;0,00;21,91;21,85;21,07;20,47;
29.10.2009;16:02:40,0;28,01;30,44;28,83;0,00;21,91;21,85;21,07;20,47;
29.10.2009;16:02:40,0;28,01;30,44;28,83;0,00;21,91;21,85;21,07;20,47;
29.10.2009;16:02:40,0;28,01;30,44;28,83;0,00;21,91;21,85;21,05;20,47;
29.10.2009;16:02:41,0;28,01;30,44;28,83;0,00;21,91;21,85;21,07;20,47;
29.10.2009;16:02:41,0;28,01;30,44;28,83;0,00;21,91;21,82;21,07;20,47;
29.10.2009;16:02:41,0;28,01;30,44;28,83;0,00;21,91;21,85;21,07;20,47;
29.10.2009;16:02:41,0;28,01;30,44;28,83;0,00;21,91;21,85;21,07;20,47;
29.10.2009;16:02:41,0;28,01;30,44;28,83;0,00;21,94;21,82;21,07;20,47;
29.10.2009;16:02:41,0;28,01;30,44;28,83;0,00;21,91;21,82;21,07;20,47;
29.10.2009;16:02:41,0;28,01;30,44;28,83;0,00;21,91;21,85;21,07;20,47;
29.10.2009;16:02:41,0;28,01;30,44;28,83;0,00;21,91;21,85;21,07;20,47;
29.10.2009;16:02:41,0;28,01;30,44;28,83;0,00;21,91;21,85;21,07;20,47;
29.10.2009;16:02:41,0;28,01;30,44;28,83;0,00;21,91;21,85;21,07;20,47;
29.10.2009;16:02:41,0;28,01;30,44;28,83;0,00;21,91;21,82;21,07;20,47;
29.10.2009;16:02:41,0;28,01;30,44;28,83;0,00;21,91;21,82;21,07;20,47;
29.10.2009;16:02:42,0;28,01;30,44;28,83;0,00;21,91;21,85;21,07;20,47;
29.10.2009;16:02:42,0;28,01;30,44;28,83;0,00;21,91;21,85;21,07;20,47;
29.10.2009;16:02:42,0;28,01;30,44;28,83;0,00;21,91;21,85;21,07;20,47;
29.10.2009;16:02:42,0;28,01;30,44;28,83;0,00;21,91;21,85;21,07;20,47;
29.10.2009;16:02:42,0;28,01;30,44;28,83;0,00;21,91;21,82;21,07;20,47;
29.10.2009;16:02:42,0;28,01;30,44;28,83;0,00;21,91;21,85;21,10;20,47;
29.10.2009;16:02:42,0;28,01;30,44;28,83;0,00;21,94;21,85;21,07;20,47;
29.10.2009;16:02:42,0;28,01;30,44;28,83;0,00;21,91;21,85;21,10;20,47;
29.10.2009;16:02:43,0;28,01;30,44;28,83;0,00;21,91;21,85;21,10;20,47;
29.10.2009;16:02:43,0;28,01;30,44;28,83;0,00;21,91;21,85;21,10;20,47;
29.10.2009;16:02:43,0;28,01;30,44;28,83;0,00;21,91;21,82;21,10;20,47;
29.10.2009;16:02:43,0;28,01;30,44;28,83;0,00;21,94;21,85;21,10;20,47;
29.10.2009;16:02:43,0;28,01;30,44;28,83;0,00;21,91;21,82;21,10;20,47;
29.10.2009;16:02:43,0;28,01;30,44;28,83;0,00;21,91;21,85;21,10;20,47;
29.10.2009;16:02:43,0;28,01;30,44;28,83;0,00;21,91;21,85;21,10;20,47;
29.10.2009;16:02:43,0;28,01;30,44;28,83;0,00;21,91;21,85;21,10;20,47;
29.10.2009;16:02:43,0;28,01;30,44;28,83;0,00;21,94;21,85;21,10;20,47;
29.10.2009;16:02:43,0;28,01;30,44;28,83;0,00;21,91;21,82;21,10;20,47;
29.10.2009;16:02:43,0;28,01;30,44;28,83;0,00;21,91;21,85;21,10;20,47;
29.10.2009;16:02:43,0;28,01;30,44;28,83;0,00;21,91;21,85;21,10;20,47;
29.10.2009;16:02:44,0;28,01;30,44;28,83;0,00;21,91;21,85;21,10;20,47;
29.10.2009;16:02:44,0;28,01;30,44;28,83;0,00;21,91;21,82;21,10;20,47;
29.10.2009;16:02:44,0;27,98;30,41;28,83;0,00;21,91;21,85;21,10;20,47;
29.10.2009;16:02:44,0;28,01;30,44;28,83;0,00;21,91;21,85;21,10;20,47;
29.10.2009;16:02:44,0;28,01;30,44;28,83;0,00;21,91;21,82;21,10;20,47;
29.10.2009;16:02:44,0;28,01;30,44;28,83;0,00;21,91;21,85;21,10;20,47;
29.10.2009;16:02:44,0;28,01;30,44;28,83;0,00;21,94;21,85;21,10;20,47;
29.10.2009;16:02:44,0;28,01;30,44;28,83;0,00;21,91;21,85;21,10;20,47;
29.10.2009;16:02:45,0;28,01;30,44;28,83;0,00;21,91;21,85;21,10;20,47;
29.10.2009;16:02:45,0;28,01;30,44;28,83;0,00;21,91;21,85;21,10;20,47;
29.10.2009;16:02:45,0;28,01;30,44;28,83;0,00;21,91;21,85;21,10;20,47;
29.10.2009;16:02:45,0;28,01;30,44;28,83;0,00;21,91;21,85;21,10;20,49;
29.10.2009;16:02:45,0;28,01;30,44;28,83;0,00;21,91;21,85;21,10;20,47;
29.10.2009;16:02:45,0;28,01;30,44;28,83;0,00;21,91;21,85;21,10;20,47;
29.10.2009;16:02:45,0;28,01;30,44;28,83;0,00;21,91;21,85;21,12;20,47;
29.10.2009;16:02:45,0;28,01;30,44;28,83;0,00;21,91;21,85;21,10;20,47;
29.10.2009;16:02:45,0;28,01;30,44;28,83;0,00;21,91;21,85;21,10;20,47;
29.10.2009;16:02:45,0;28,01;30,44;28,83;0,00;21,91;21,85;21,12;20,47;
29.10.2009;16:02:45,0;28,01;30,44;28,83;0,00;21,91;21,85;21,10;20,47;
29.10.2009;16:02:45,0;28,01;30,44;28,83;0,00;21,91;21,85;21,12;20,47;
29.10.2009;16:02:46,0;28,01;30,44;28,83;0,00;21,91;21,85;21,12;20,47;
29.10.2009;16:02:46,0;28,01;30,44;28,83;0,00;21,94;21,85;21,12;20,47;
29.10.2009;16:02:46,0;28,01;30,44;28,83;0,00;21,94;21,85;21,10;20,47;
29.10.2009;16:02:46,0;28,01;30,44;28,83;0,00;21,94;21,85;21,12;20,47;
29.10.2009;16:02:46,0;28,01;30,44;28,83;0,00;21,94;21,85;21,12;20,49;
29.10.2009;16:02:46,0;28,01;30,44;28,83;0,00;21,91;21,85;21,12;20,47;
29.10.2009;16:02:46,0;28,01;30,44;28,83;0,00;21,91;21,82;21,12;20,49;
29.10.2009;16:02:46,0;28,01;30,44;28,83;0,00;21,94;21,82;21,12;20,47;
29.10.2009;16:02:47,0;28,01;30,44;28,83;0,00;21,91;21,85;21,12;20,47;
29.10.2009;16:02:47,0;28,01;30,44;28,83;0,00;21,91;21,82;21,12;20,47;
29.10.2009;16:02:47,0;28,01;30,44;28,83;0,00;21,91;21,85;21,12;20,47;
29.10.2009;16:02:47,0;28,01;30,44;28,83;0,00;21,91;21,85;21,12;20,47;
29.10.2009;16:02:47,0;28,01;30,44;28,83;0,00;21,91;21,85;21,12;20,47;
29.10.2009;16:02:47,0;28,01;30,44;28,83;0,00;21,91;21,85;21,12;20,47;
29.10.2009;16:02:47,0;28,01;30,44;28,83;0,00;21,94;21,85;21,12;20,47;
29.10.2009;16:02:47,0;28,01;30,44;28,83;0,00;21,91;21,85;21,12;20,47;
29.10.2009;16:02:47,0;28,01;30,44;28,83;0,00;21,91;21,85;21,12;20,49;
29.10.2009;16:02:47,0;28,01;30,44;28,83;0,00;21,94;21,82;21,12;20,47;
29.10.2009;16:02:47,0;28,01;30,44;28,83;0,00;21,91;21,82;21,12;20,49;
29.10.2009;16:02:47,0;28,01;30,44;28,83;0,00;21,91;21,82;21,12;20,47;
29.10.2009;16:02:48,0;28,01;30,44;28,83;0,00;21,91;21,85;21,12;20,47;
29.10.2009;16:02:48,0;28,01;30,44;28,83;0,00;21,94;21,85;21,12;20,47;
29.10.2009;16:02:48,0;28,01;30,44;28,83;0,00;21,94;21,85;21,12;20,47;
29.10.2009;16:02:48,0;28,01;30,44;28,83;0,00;21,91;21,82;21,12;20,47;
29.10.2009;16:02:48,0;28,01;30,44;28,83;0,00;21,94;21,82;21,12;20,47;
29.10.2009;16:02:48,0;28,01;30,44;28,83;0,00;21,91;21,85;21,12;20,47;
29.10.2009;16:02:48,0;28,01;30,44;28,83;0,00;21,94;21,82;21,12;20,49;
29.10.2009;16:02:48,0;28,01;30,44;28,83;0,00;21,94;21,82;21,12;20,47;
29.10.2009;16:02:49,0;28,01;30,44;28,83;0,00;21,94;21,82;21,12;20,49;
29.10.2009;16:02:49,0;28,01;30,44;28,83;0,00;21,94;21,85;21,12;20,47;
29.10.2009;16:02:49,0;28,01;30,44;28,83;0,00;21,94;21,82;21,12;20,49;
29.10.2009;16:02:49,0;28,01;30,44;28,83;0,00;21,91;21,85;21,12;20,47;
29.10.2009;16:02:49,0;28,01;30,44;28,83;0,00;21,91;21,85;21,12;20,49;
29.10.2009;16:02:49,0;28,01;30,44;28,83;0,00;21,91;21,85;21,12;20,49;
29.10.2009;16:02:49,0;28,01;30,44;28,83;0,00;21,94;21,82;21,12;20,49;
29.10.2009;16:02:49,0;28,01;30,44;28,83;0,00;21,94;21,85;21,12;20,47;
29.10.2009;16:02:49,0;28,01;30,44;28,83;0,00;21,94;21,85;21,12;20,47;
29.10.2009;16:02:49,0;28,01;30,44;28,83;0,00;21,91;21,85;21,12;20,47;
29.10.2009;16:02:49,0;28,01;30,44;28,83;0,00;21,91;21,82;21,12;20,47;
29.10.2009;16:02:49,0;28,01;30,44;28,83;0,00;21,94;21,85;21,15;20,47;
29.10.2009;16:02:50,0;28,01;30,44;28,83;0,00;21,94;21,82;21,15;20,47;
29.10.2009;16:02:50,0;28,01;30,44;28,83;0,00;21,91;21,85;21,15;20,47;
29.10.2009;16:02:50,0;28,01;30,44;28,83;0,00;21,91;21,82;21,15;20,47;
29.10.2009;16:02:50,0;28,01;30,44;28,83;0,00;21,91;21,85;21,15;20,47;
29.10.2009;16:02:50,0;28,01;30,44;28,83;0,00;21,91;21,85;21,15;20,47;
29.10.2009;16:02:50,0;28,01;30,44;28,83;0,00;21,91;21,85;21,15;20,47;
29.10.2009;16:02:50,0;28,01;30,44;28,83;0,00;21,94;21,85;21,15;20,49;
29.10.2009;16:02:50,0;28,01;30,44;28,83;0,00;21,91;21,85;21,15;20,47;
29.10.2009;16:02:51,0;28,01;30,44;28,83;0,00;21,91;21,85;21,15;20,47;
29.10.2009;16:02:51,0;28,01;30,44;28,83;0,00;21,91;21,82;21,15;20,47;
29.10.2009;16:02:51,0;28,01;30,44;28,83;0,00;21,94;21,85;21,15;20,49;
29.10.2009;16:02:51,0;28,01;30,44;28,83;0,00;21,91;21,85;21,17;20,47;
29.10.2009;16:02:51,0;28,01;30,44;28,83;0,00;21,91;21,85;21,17;20,47;
29.10.2009;16:02:51,0;28,01;30,44;28,83;0,00;21,91;21,82;21,17;20,47;
29.10.2009;16:02:51,0;28,01;30,44;28,83;0,00;21,91;21,82;21,17;20,47;
29.10.2009;16:02:51,0;28,01;30,44;28,83;0,00;21,91;21,82;21,17;20,47;
29.10.2009;16:02:51,0;28,01;30,44;28,83;0,00;21,94;21,85;21,17;20,49;
29.10.2009;16:02:51,0;28,01;30,44;28,83;0,00;21,91;21,82;21,17;20,47;
29.10.2009;16:02:51,0;28,01;30,44;28,83;0,00;21,94;21,82;21,17;20,49;
29.10.2009;16:02:51,0;28,01;30,44;28,83;0,00;21,94;21,85;21,17;20,49;
29.10.2009;16:02:52,0;28,01;30,44;28,83;0,00;21,94;21,82;21,17;20,49;
29.10.2009;16:02:52,0;28,01;30,44;28,83;0,00;21,91;21,82;21,17;20,47;
29.10.2009;16:02:52,0;28,01;30,44;28,83;0,00;21,91;21,85;21,17;20,49;
29.10.2009;16:02:52,0;28,01;30,44;28,83;0,00;21,94;21,85;21,17;20,47;
29.10.2009;16:02:52,0;28,01;30,44;28,83;0,00;21,94;21,82;21,17;20,49;
29.10.2009;16:02:52,0;28,01;30,44;28,83;0,00;21,91;21,82;21,20;20,47;
29.10.2009;16:02:52,0;28,01;30,44;28,83;0,00;21,94;21,85;21,20;20,49;
29.10.2009;16:02:52,0;28,01;30,44;28,83;0,00;21,91;21,85;21,20;20,47;
29.10.2009;16:02:53,0;28,01;30,44;28,83;0,00;21,94;21,85;21,20;20,47;
29.10.2009;16:02:53,0;28,01;30,44;28,83;0,00;21,91;21,85;21,20;20,49;
29.10.2009;16:02:53,0;28,01;30,44;28,83;0,00;21,91;21,85;21,20;20,47;
29.10.2009;16:02:53,0;28,01;30,44;28,83;0,00;21,91;21,85;21,20;20,47;
29.10.2009;16:02:53,0;28,01;30,44;28,83;0,00;21,91;21,82;21,20;20,47;
29.10.2009;16:02:53,0;28,01;30,44;28,83;0,00;21,94;21,82;21,22;20,49;
29.10.2009;16:02:53,0;28,01;30,44;28,83;0,00;21,94;21,82;21,20;20,47;
29.10.2009;16:02:53,0;28,01;30,44;28,83;0,00;21,91;21,82;21,20;20,49;
29.10.2009;16:02:53,0;28,01;30,44;28,83;0,00;21,94;21,85;21,22;20,47;
29.10.2009;16:02:53,0;28,01;30,44;28,83;0,00;21,91;21,82;21,22;20,49;
29.10.2009;16:02:53,0;28,01;30,44;28,83;0,00;21,91;21,82;21,22;20,49;
29.10.2009;16:02:53,0;28,01;30,44;28,83;0,00;21,91;21,82;21,22;20,49;
29.10.2009;16:02:54,0;28,01;30,44;28,83;0,00;21,91;21,82;21,22;20,49;
29.10.2009;16:02:54,0;28,01;30,44;28,83;0,00;21,91;21,82;21,22;20,49;
29.10.2009;16:02:54,0;28,01;30,44;28,83;0,00;21,94;21,85;21,22;20,49;
29.10.2009;16:02:54,0;28,01;30,44;28,83;0,00;21,91;21,85;21,22;20,49;
29.10.2009;16:02:54,0;28,01;30,44;28,83;0,00;21,91;21,82;21,22;20,49;
29.10.2009;16:02:54,0;28,01;30,44;28,83;0,00;21,94;21,85;21,22;20,49;
29.10.2009;16:02:54,0;28,01;30,44;28,83;0,00;21,94;21,82;21,25;20,49;
29.10.2009;16:02:54,0;28,01;30,44;28,83;0,00;21,94;21,85;21,25;20,49;
29.10.2009;16:02:55,0;28,01;30,44;28,83;0,00;21,94;21,85;21,25;20,49;
29.10.2009;16:02:55,0;28,01;30,44;28,83;0,00;21,91;21,82;21,25;20,49;
29.10.2009;16:02:55,0;28,01;30,44;28,83;0,00;21,94;21,85;21,25;20,49;
29.10.2009;16:02:55,0;28,01;30,44;28,83;0,00;21,91;21,85;21,25;20,49;
29.10.2009;16:02:55,0;27,98;30,41;28,83;0,00;21,94;21,82;21,25;20,49;
29.10.2009;16:02:55,0;28,01;30,44;28,83;0,00;21,94;21,82;21,25;20,49;
29.10.2009;16:02:55,0;28,01;30,44;28,83;0,00;21,94;21,85;21,25;20,49;
29.10.2009;16:02:55,0;28,01;30,44;28,83;0,00;21,91;21,82;21,25;20,49;
29.10.2009;16:02:55,0;28,01;30,44;28,83;0,00;21,91;21,82;21,25;20,49;
29.10.2009;16:02:55,0;28,01;30,44;28,83;0,00;21,91;21,85;21,28;20,49;
29.10.2009;16:02:55,0;28,01;30,44;28,83;0,00;21,94;21,82;21,28;20,49;
29.10.2009;16:02:55,0;28,01;30,44;28,83;0,00;21,94;21,85;21,28;20,49;
29.10.2009;16:02:56,0;28,01;30,44;28,83;0,00;21,94;21,82;21,28;20,49;
29.10.2009;16:02:56,0;28,01;30,44;28,83;0,00;21,91;21,85;21,28;20,49;
29.10.2009;16:02:56,0;28,01;30,44;28,83;0,00;21,94;21,85;21,28;20,49;
29.10.2009;16:02:56,0;28,01;30,44;28,83;0,00;21,94;21,85;21,28;20,49;
29.10.2009;16:02:56,0;28,01;30,44;28,83;0,00;21,94;21,85;21,28;20,49;
29.10.2009;16:02:56,0;28,01;30,44;28,83;0,00;21,91;21,85;21,28;20,49;
29.10.2009;16:02:56,0;28,01;30,44;28,83;0,00;21,91;21,82;21,28;20,49;
29.10.2009;16:02:56,0;28,01;30,44;28,83;0,00;21,91;21,85;21,28;20,49;
29.10.2009;16:02:57,0;28,01;30,44;28,83;0,00;21,91;21,82;21,28;20,49;
29.10.2009;16:02:57,0;28,01;30,44;28,83;0,00;21,91;21,85;21,30;20,49;
29.10.2009;16:02:57,0;28,01;30,44;28,83;0,00;21,91;21,82;21,30;20,49;
29.10.2009;16:02:57,0;28,01;30,44;28,83;0,00;21,94;21,85;21,30;20,49;
29.10.2009;16:02:57,0;28,01;30,44;28,83;0,00;21,91;21,85;21,30;20,49;
29.10.2009;16:02:57,0;28,01;30,44;28,83;0,00;21,91;21,82;21,30;20,49;
29.10.2009;16:02:57,0;28,01;30,44;28,83;0,00;21,91;21,85;21,30;20,49;
29.10.2009;16:02:57,0;28,01;30,44;28,83;0,00;21,94;21,85;21,30;20,49;
29.10.2009;16:02:57,0;28,01;30,44;28,83;0,00;21,91;21,82;21,30;20,49;
29.10.2009;16:02:57,0;28,01;30,44;28,83;0,00;21,91;21,82;21,30;20,49;
29.10.2009;16:02:57,0;28,01;30,44;28,83;0,00;21,94;21,85;21,30;20,49;
29.10.2009;16:02:57,0;28,01;30,44;28,83;0,00;21,91;21,85;21,30;20,49;
29.10.2009;16:02:58,0;28,01;30,44;28,83;0,00;21,94;21,85;21,30;20,49;
29.10.2009;16:02:58,0;28,01;30,44;28,83;0,00;21,91;21,85;21,30;20,49;
29.10.2009;16:02:58,0;28,01;30,44;28,83;0,00;21,94;21,85;21,30;20,49;
29.10.2009;16:02:58,0;28,01;30,44;28,83;0,00;21,91;21,85;21,33;20,49;
29.10.2009;16:02:58,0;28,01;30,44;28,83;0,00;21,94;21,85;21,33;20,49;
29.10.2009;16:02:58,0;28,01;30,44;28,83;0,00;21,91;21,85;21,33;20,49;
29.10.2009;16:02:58,0;28,01;30,44;28,83;0,00;21,94;21,85;21,33;20,49;
29.10.2009;16:02:58,0;28,01;30,44;28,83;0,00;21,94;21,85;21,33;20,49;
29.10.2009;16:02:59,0;28,01;30,44;28,83;0,00;21,94;21,82;21,33;20,49;
29.10.2009;16:02:59,0;28,01;30,44;28,83;0,00;21,94;21,82;21,33;20,49;
29.10.2009;16:02:59,0;28,01;30,44;28,83;0,00;21,94;21,85;21,33;20,49;
29.10.2009;16:02:59,0;28,01;30,44;28,83;0,00;21,94;21,85;21,33;20,49;
29.10.2009;16:02:59,0;28,01;30,44;28,83;0,00;21,94;21,85;21,33;20,49;
29.10.2009;16:02:59,0;28,01;30,44;28,83;0,00;21,91;21,82;21,33;20,49;
29.10.2009;16:02:59,0;28,01;30,44;28,83;0,00;21,91;21,85;21,33;20,49;
29.10.2009;16:02:59,0;28,01;30,44;28,83;0,00;21,94;21,85;21,33;20,49;
29.10.2009;16:02:59,0;28,01;30,44;28,83;0,00;21,91;21,85;21,33;20,49;
29.10.2009;16:02:59,0;28,01;30,44;28,83;0,00;21,91;21,85;21,33;20,49;
29.10.2009;16:02:59,0;28,01;30,44;28,83;0,00;21,94;21,82;21,33;20,49;
29.10.2009;16:02:59,0;28,01;30,44;28,83;0,00;21,91;21,85;21,33;20,49;
29.10.2009;16:03:00,0;28,01;30,44;28,83;0,00;21,91;21,85;21,33;20,49;
29.10.2009;16:03:00,0;28,01;30,44;28,83;0,00;21,94;21,85;21,35;20,49;
29.10.2009;16:03:00,0;28,01;30,44;28,83;0,00;21,94;21,82;21,35;20,49;
29.10.2009;16:03:00,0;28,01;30,44;28,83;0,00;21,94;21,82;21,35;20,49;
29.10.2009;16:03:00,0;28,01;30,44;28,83;0,00;21,91;21,85;21,33;20,49;
29.10.2009;16:03:00,0;28,01;30,44;28,83;0,00;21,91;21,85;21,33;20,49;
29.10.2009;16:03:00,0;28,01;30,44;28,83;0,00;21,91;21,85;21,35;20,49;
29.10.2009;16:03:00,0;28,01;30,44;28,83;0,00;21,91;21,85;21,35;20,49;
29.10.2009;16:03:01,0;28,01;30,44;28,83;0,00;21,94;21,85;21,35;20,49;
29.10.2009;16:03:01,0;28,01;30,44;28,83;0,00;21,91;21,85;21,35;20,49;
29.10.2009;16:03:01,0;28,01;30,44;28,83;0,00;21,94;21,85;21,35;20,49;
29.10.2009;16:03:01,0;28,01;30,44;28,83;0,00;21,91;21,82;21,35;20,49;
29.10.2009;16:03:01,0;28,01;30,44;28,83;0,00;21,91;21,85;21,35;20,49;
29.10.2009;16:03:01,0;28,01;30,44;28,83;0,00;21,94;21,85;21,35;20,49;
29.10.2009;16:03:01,0;28,01;30,44;28,83;0,00;21,91;21,85;21,35;20,49;
29.10.2009;16:03:01,0;28,01;30,44;28,83;0,00;21,94;21,85;21,35;20,49;
29.10.2009;16:03:01,0;28,01;30,44;28,83;0,00;21,91;21,85;21,35;20,49;
29.10.2009;16:03:01,0;28,01;30,44;28,83;0,00;21,94;21,85;21,35;20,49;
29.10.2009;16:03:01,0;28,01;30,44;28,83;0,00;21,94;21,82;21,35;20,49;
29.10.2009;16:03:01,0;28,01;30,44;28,83;0,00;21,94;21,85;21,35;20,49;
29.10.2009;16:03:02,0;28,01;30,44;28,83;0,00;21,91;21,85;21,35;20,49;
29.10.2009;16:03:02,0;28,01;30,44;28,83;0,00;21,91;21,85;21,35;20,49;
29.10.2009;16:03:02,0;28,01;30,44;28,83;0,00;21,91;21,82;21,35;20,49;
29.10.2009;16:03:02,0;28,01;30,44;28,83;0,00;21,94;21,82;21,35;20,49;
29.10.2009;16:03:02,0;28,01;30,44;28,83;0,00;21,94;21,85;21,35;20,51;
29.10.2009;16:03:02,0;28,01;30,44;28,83;0,00;21,94;21,82;21,38;20,49;
29.10.2009;16:03:02,0;28,01;30,44;28,83;0,00;21,91;21,85;21,35;20,49;
29.10.2009;16:03:02,0;28,01;30,44;28,83;0,00;21,94;21,85;21,35;20,49;
29.10.2009;16:03:03,0;28,01;30,44;28,83;0,00;21,91;21,85;21,35;20,49;
29.10.2009;16:03:03,0;28,01;30,44;28,83;0,00;21,94;21,85;21,38;20,51;
29.10.2009;16:03:03,0;28,01;30,44;28,83;0,00;21,91;21,85;21,38;20,51;
29.10.2009;16:03:03,0;28,01;30,44;28,83;0,00;21,94;21,82;21,38;20,51;
29.10.2009;16:03:03,0;28,01;30,44;28,83;0,00;21,91;21,82;21,38;20,49;
29.10.2009;16:03:03,0;28,01;30,44;28,83;0,00;21,91;21,85;21,38;20,51;
29.10.2009;16:03:03,0;28,01;30,44;28,83;0,00;21,94;21,82;21,38;20,51;
29.10.2009;16:03:03,0;28,01;30,44;28,83;0,00;21,91;21,85;21,38;20,51;
29.10.2009;16:03:03,0;28,01;30,44;28,83;0,00;21,94;21,82;21,38;20,49;
29.10.2009;16:03:03,0;28,01;30,44;28,83;0,00;21,94;21,85;21,38;20,49;
29.10.2009;16:03:03,0;28,01;30,44;28,83;0,00;21,94;21,85;21,38;20,51;
29.10.2009;16:03:03,0;28,01;30,44;28,83;0,00;21,94;21,85;21,38;20,51;
29.10.2009;16:03:04,0;28,01;30,44;28,83;0,00;21,94;21,85;21,38;20,49;
29.10.2009;16:03:04,0;28,01;30,44;28,83;0,00;21,91;21,85;21,38;20,51;
29.10.2009;16:03:04,0;28,01;30,44;28,83;0,00;21,94;21,85;21,38;20,51;
29.10.2009;16:03:04,0;28,01;30,44;28,83;0,00;21,91;21,82;21,38;20,51;
29.10.2009;16:03:04,0;28,01;30,44;28,83;0,00;21,91;21,82;21,38;20,51;
29.10.2009;16:03:04,0;28,01;30,44;28,83;0,00;21,91;21,82;21,38;20,51;
29.10.2009;16:03:04,0;28,01;30,44;28,83;0,00;21,94;21,82;21,38;20,51;
29.10.2009;16:03:04,0;28,01;30,44;28,83;0,00;21,94;21,85;21,38;20,51;
29.10.2009;16:03:05,0;28,01;30,44;28,83;0,00;21,94;21,85;21,38;20,51;
29.10.2009;16:03:05,0;28,01;30,44;28,83;0,00;21,94;21,82;21,38;20,51;
29.10.2009;16:03:05,0;28,01;30,44;28,83;0,00;21,94;21,85;21,38;20,51;
29.10.2009;16:03:05,0;28,01;30,44;28,83;0,00;21,94;21,85;21,38;20,51;
29.10.2009;16:03:05,0;28,01;30,44;28,83;0,00;21,94;21,85;21,38;20,51;
29.10.2009;16:03:05,0;28,01;30,44;28,83;0,00;21,94;21,82;21,38;20,51;
29.10.2009;16:03:05,0;28,01;30,44;28,83;0,00;21,94;21,82;21,38;20,51;
29.10.2009;16:03:05,0;28,01;30,44;28,83;0,00;21,94;21,85;21,38;20,51;
29.10.2009;16:03:05,0;28,01;30,44;28,83;0,00;21,94;21,85;21,38;20,51;
29.10.2009;16:03:05,0;28,01;30,44;28,83;0,00;21,91;21,82;21,38;20,51;
29.10.2009;16:03:05,0;28,01;30,44;28,83;0,00;21,94;21,85;21,38;20,51;
29.10.2009;16:03:05,0;28,01;30,44;28,83;0,00;21,94;21,85;21,38;20,51;
29.10.2009;16:03:06,0;28,01;30,44;28,83;0,00;21,94;21,85;21,38;20,51;
29.10.2009;16:03:06,0;28,01;30,44;28,83;0,00;21,94;21,82;21,40;20,51;
29.10.2009;16:03:06,0;28,01;30,44;28,83;0,00;21,91;21,85;21,38;20,51;
29.10.2009;16:03:06,0;28,01;30,44;28,83;0,00;21,94;21,85;21,40;20,51;
29.10.2009;16:03:06,0;28,01;30,44;28,83;0,00;21,94;21,82;21,38;20,51;
29.10.2009;16:03:06,0;28,01;30,44;28,83;0,00;21,91;21,85;21,40;20,51;
29.10.2009;16:03:06,0;28,01;30,44;28,83;0,00;21,91;21,82;21,40;20,51;
29.10.2009;16:03:06,0;28,01;30,44;28,83;0,00;21,94;21,82;21,40;20,51;
29.10.2009;16:03:07,0;28,01;30,44;28,83;0,00;21,94;21,85;21,40;20,51;
29.10.2009;16:03:07,0;28,01;30,44;28,83;0,00;21,94;21,82;21,40;20,51;
29.10.2009;16:03:07,0;28,01;30,44;28,83;0,00;21,94;21,82;21,40;20,51;
29.10.2009;16:03:07,0;28,01;30,44;28,83;0,00;21,94;21,82;21,40;20,51;
29.10.2009;16:03:07,0;28,01;30,44;28,83;0,00;21,94;21,85;21,40;20,51;
29.10.2009;16:03:07,0;28,01;30,44;28,83;0,00;21,94;21,85;21,40;20,51;
29.10.2009;16:03:07,0;28,01;30,44;28,83;0,00;21,94;21,85;21,40;20,51;
29.10.2009;16:03:07,0;28,01;30,44;28,83;0,00;21,91;21,85;21,40;20,51;
29.10.2009;16:03:07,0;28,01;30,44;28,83;0,00;21,94;21,82;21,40;20,51;
29.10.2009;16:03:07,0;28,01;30,44;28,83;0,00;21,91;21,85;21,40;20,51;
29.10.2009;16:03:07,0;28,01;30,44;28,83;0,00;21,91;21,85;21,40;20,51;
29.10.2009;16:03:07,0;28,01;30,44;28,83;0,00;21,91;21,85;21,40;20,51;
29.10.2009;16:03:08,0;28,01;30,44;28,83;0,00;21,94;21,85;21,40;20,51;
29.10.2009;16:03:08,0;28,01;30,44;28,83;0,00;21,94;21,85;21,40;20,51;
29.10.2009;16:03:08,0;28,01;30,44;28,83;0,00;21,94;21,85;21,40;20,51;
29.10.2009;16:03:08,0;28,01;30,44;28,83;0,00;21,94;21,85;21,40;20,51;
29.10.2009;16:03:08,0;28,01;30,44;28,83;0,00;21,91;21,85;21,40;20,51;
29.10.2009;16:03:08,0;28,01;30,44;28,83;0,00;21,94;21,82;21,40;20,51;
29.10.2009;16:03:08,0;28,01;30,44;28,83;0,00;21,91;21,82;21,40;20,51;
29.10.2009;16:03:08,0;28,01;30,44;28,83;0,00;21,94;21,82;21,40;20,51;
29.10.2009;16:03:09,0;28,01;30,44;28,83;0,00;21,94;21,85;21,40;20,51;
29.10.2009;16:03:09,0;28,01;30,44;28,83;0,00;21,94;21,85;21,40;20,54;
29.10.2009;16:03:09,0;28,01;30,44;28,83;0,00;21,91;21,85;21,40;20,51;
29.10.2009;16:03:09,0;28,01;30,44;28,83;0,00;21,91;21,82;21,40;20,51;
29.10.2009;16:03:09,0;28,01;30,44;28,83;0,00;21,94;21,85;21,40;20,54;
29.10.2009;16:03:09,0;28,01;30,44;28,83;0,00;21,94;21,85;21,40;20,51;
29.10.2009;16:03:09,0;28,01;30,44;28,83;0,00;21,91;21,85;21,40;20,51;
29.10.2009;16:03:09,0;28,01;30,44;28,83;0,00;21,94;21,82;21,43;20,54;
29.10.2009;16:03:09,0;28,01;30,44;28,83;0,00;21,91;21,85;21,43;20,54;
29.10.2009;16:03:09,0;28,01;30,44;28,83;0,00;21,94;21,85;21,40;20,51;
29.10.2009;16:03:09,0;28,01;30,44;28,83;0,00;21,91;21,85;21,43;20,54;
29.10.2009;16:03:09,0;28,01;30,44;28,83;0,00;21,91;21,85;21,43;20,51;
29.10.2009;16:03:10,0;28,01;30,44;28,83;0,00;21,94;21,82;21,43;20,51;
29.10.2009;16:03:10,0;28,01;30,44;28,83;0,00;21,94;21,85;21,43;20,54;
29.10.2009;16:03:10,0;28,01;30,44;28,83;0,00;21,94;21,82;21,43;20,54;
29.10.2009;16:03:10,0;28,01;30,44;28,83;0,00;21,94;21,85;21,43;20,51;
29.10.2009;16:03:10,0;28,01;30,44;28,83;0,00;21,91;21,85;21,43;20,54;
29.10.2009;16:03:10,0;28,01;30,44;28,83;0,00;21,91;21,82;21,43;20,54;
29.10.2009;16:03:10,0;28,01;30,44;28,83;0,00;21,91;21,82;21,43;20,54;
29.10.2009;16:03:10,0;28,01;30,44;28,83;0,00;21,94;21,85;21,43;20,54;
29.10.2009;16:03:11,0;28,01;30,44;28,83;0,00;21,94;21,85;21,43;20,54;
29.10.2009;16:03:11,0;28,01;30,44;28,83;0,00;21,94;21,82;21,43;20,54;
29.10.2009;16:03:11,0;28,01;30,44;28,83;0,00;21,94;21,82;21,43;20,54;
29.10.2009;16:03:11,0;28,01;30,44;28,83;0,00;21,91;21,85;21,43;20,54;
29.10.2009;16:03:11,0;28,01;30,44;28,83;0,00;21,94;21,85;21,43;20,54;
29.10.2009;16:03:11,0;28,01;30,44;28,83;0,00;21,94;21,82;21,43;20,54;
29.10.2009;16:03:11,0;28,01;30,44;28,83;0,00;21,91;21,82;21,45;20,54;
29.10.2009;16:03:11,0;28,01;30,44;28,83;0,00;21,91;21,85;21,45;20,54;
29.10.2009;16:03:11,0;28,01;30,44;28,83;0,00;21,91;21,82;21,45;20,54;
29.10.2009;16:03:11,0;28,01;30,44;28,83;0,00;21,94;21,85;21,45;20,54;
29.10.2009;16:03:11,0;28,01;30,44;28,83;0,00;21,91;21,85;21,45;20,54;
29.10.2009;16:03:11,0;28,01;30,44;28,83;0,00;21,91;21,85;21,45;20,54;
29.10.2009;16:03:12,0;28,01;30,44;28,83;0,00;21,94;21,85;21,45;20,54;
29.10.2009;16:03:12,0;28,01;30,44;28,83;0,00;21,91;21,85;21,45;20,54;
29.10.2009;16:03:12,0;28,01;30,44;28,83;0,00;21,94;21,85;21,45;20,54;
29.10.2009;16:03:12,0;28,01;30,44;28,83;0,00;21,94;21,82;21,45;20,54;
29.10.2009;16:03:12,0;28,01;30,44;28,83;0,00;21,91;21,82;21,45;20,54;
29.10.2009;16:03:12,0;28,01;30,44;28,83;0,00;21,91;21,82;21,45;20,54;
29.10.2009;16:03:12,0;28,01;30,44;28,83;0,00;21,94;21,82;21,48;20,54;
29.10.2009;16:03:12,0;28,01;30,44;28,83;0,00;21,94;21,82;21,48;20,54;
29.10.2009;16:03:13,0;28,01;30,44;28,83;0,00;21,94;21,82;21,48;20,54;
29.10.2009;16:03:13,0;28,01;30,44;28,83;0,00;21,94;21,85;21,48;20,54;
29.10.2009;16:03:13,0;28,01;30,44;28,83;0,00;21,91;21,82;21,48;20,54;
29.10.2009;16:03:13,0;28,01;30,44;28,83;0,00;21,91;21,82;21,48;20,54;
29.10.2009;16:03:13,0;28,01;30,44;28,83;0,00;21,91;21,85;21,48;20,54;
29.10.2009;16:03:13,0;28,01;30,44;28,83;0,00;21,94;21,82;21,48;20,54;
29.10.2009;16:03:13,0;28,01;30,44;28,83;0,00;21,94;21,85;21,48;20,54;
29.10.2009;16:03:13,0;28,01;30,44;28,83;0,00;21,94;21,82;21,48;20,54;
29.10.2009;16:03:13,0;28,01;30,44;28,83;0,00;21,94;21,85;21,48;20,54;
29.10.2009;16:03:13,0;28,01;30,44;28,83;0,00;21,94;21,85;21,48;20,54;
29.10.2009;16:03:13,0;28,01;30,44;28,83;0,00;21,91;21,85;21,48;20,54;
29.10.2009;16:03:13,0;28,01;30,44;28,83;0,00;21,91;21,82;21,51;20,54;
29.10.2009;16:03:14,0;28,01;30,44;28,83;0,00;21,91;21,82;21,51;20,54;
29.10.2009;16:03:14,0;28,01;30,44;28,83;0,00;21,94;21,85;21,51;20,54;
29.10.2009;16:03:14,0;28,01;30,44;28,83;0,00;21,94;21,85;21,51;20,54;
29.10.2009;16:03:14,0;28,01;30,44;28,83;0,00;21,91;21,85;21,51;20,54;
29.10.2009;16:03:14,0;28,01;30,44;28,83;0,00;21,94;21,85;21,51;20,54;
29.10.2009;16:03:14,0;28,01;30,44;28,83;0,00;21,94;21,85;21,51;20,54;
29.10.2009;16:03:14,0;28,01;30,44;28,83;0,00;21,91;21,85;21,51;20,54;
29.10.2009;16:03:14,0;28,01;30,44;28,83;0,00;21,91;21,85;21,51;20,54;
29.10.2009;16:03:15,0;28,01;30,44;28,83;0,00;21,94;21,82;21,51;20,54;
29.10.2009;16:03:15,0;28,01;30,44;28,83;0,00;21,91;21,85;21,51;20,54;
29.10.2009;16:03:15,0;28,01;30,44;28,83;0,00;21,94;21,85;21,53;20,54;
29.10.2009;16:03:15,0;28,01;30,44;28,83;0,00;21,91;21,85;21,53;20,54;
29.10.2009;16:03:15,0;28,01;30,44;28,83;0,00;21,94;21,85;21,53;20,54;
29.10.2009;16:03:15,0;28,01;30,44;28,83;0,00;21,91;21,85;21,53;20,54;
29.10.2009;16:03:15,0;28,01;30,44;28,83;0,00;21,94;21,85;21,53;20,54;
29.10.2009;16:03:15,0;28,01;30,44;28,83;0,00;21,94;21,82;21,53;20,54;
29.10.2009;16:03:15,0;28,01;30,44;28,83;0,00;21,94;21,85;21,53;20,54;
29.10.2009;16:03:15,0;28,01;30,44;28,83;0,00;21,94;21,82;21,53;20,54;
29.10.2009;16:03:15,0;28,01;30,44;28,83;0,00;21,91;21,82;21,53;20,54;
29.10.2009;16:03:15,0;28,01;30,44;28,83;0,00;21,94;21,85;21,53;20,54;
29.10.2009;16:03:16,0;28,01;30,44;28,83;0,00;21,94;21,82;21,53;20,54;
29.10.2009;16:03:16,0;28,01;30,44;28,83;0,00;21,94;21,82;21,56;20,54;
29.10.2009;16:03:16,0;28,01;30,44;28,83;0,00;21,94;21,82;21,53;20,54;
29.10.2009;16:03:16,0;28,01;30,44;28,83;0,00;21,94;21,85;21,53;20,54;
29.10.2009;16:03:16,0;28,01;30,44;28,83;0,00;21,94;21,85;21,56;20,54;
29.10.2009;16:03:16,0;28,01;30,44;28,83;0,00;21,94;21,85;21,56;20,54;
29.10.2009;16:03:16,0;28,01;30,44;28,83;0,00;21,91;21,85;21,56;20,54;
29.10.2009;16:03:16,0;28,01;30,44;28,83;0,00;21,94;21,85;21,56;20,54;
29.10.2009;16:03:17,0;28,01;30,44;28,83;0,00;21,94;21,85;21,56;20,54;
29.10.2009;16:03:17,0;28,01;30,44;28,83;0,00;21,91;21,82;21,56;20,54;
29.10.2009;16:03:17,0;28,01;30,44;28,83;0,00;21,94;21,85;21,56;20,56;
29.10.2009;16:03:17,0;27,60;29,97;28,40;0,00;21,94;21,85;21,56;20,54;
29.10.2009;16:03:17,0;28,01;30,44;28,83;0,00;21,94;21,85;21,56;20,54;
29.10.2009;16:03:17,0;28,01;30,44;28,83;0,00;21,94;21,85;21,56;20,54;
29.10.2009;16:03:17,0;28,01;30,44;28,83;0,00;21,94;21,85;21,58;20,54;
29.10.2009;16:03:17,0;28,01;30,44;28,83;0,00;21,91;21,85;21,58;20,56;
29.10.2009;16:03:17,0;28,01;30,44;28,83;0,00;21,94;21,85;21,58;20,54;
29.10.2009;16:03:17,0;28,01;30,44;28,83;0,00;21,91;21,85;21,58;20,56;
29.10.2009;16:03:17,0;28,01;30,44;28,83;0,00;21,91;21,82;21,58;20,54;
29.10.2009;16:03:17,0;28,01;30,44;28,83;0,00;21,94;21,82;21,58;20,54;
29.10.2009;16:03:18,0;28,01;30,44;28,83;0,00;21,94;21,85;21,58;20,56;
29.10.2009;16:03:18,0;27,51;29,86;28,30;0,00;21,91;21,82;21,58;20,54;
29.10.2009;16:03:18,0;28,01;30,44;28,83;0,00;21,91;21,85;21,58;20,54;
29.10.2009;16:03:18,0;28,01;30,44;28,83;0,00;21,94;21,82;21,58;20,54;
29.10.2009;16:03:18,0;28,01;30,44;28,83;0,00;21,94;21,85;21,58;20,54;
29.10.2009;16:03:18,0;28,01;30,44;28,83;0,00;21,91;21,85;21,58;20,54;
29.10.2009;16:03:18,0;28,01;30,44;28,83;0,00;21,91;21,85;21,58;20,54;
29.10.2009;16:03:18,0;28,01;30,44;28,83;0,00;21,94;21,82;21,58;20,54;
29.10.2009;16:03:19,0;28,01;30,44;28,83;0,00;21,94;21,82;21,61;20,54;
29.10.2009;16:03:19,0;28,01;30,44;28,83;0,00;21,94;21,85;21,61;20,54;
29.10.2009;16:03:19,0;28,01;30,44;28,83;0,00;21,94;21,82;21,61;20,56;
29.10.2009;16:03:19,0;27,88;30,30;28,70;0,00;21,94;21,85;21,61;20,56;
29.10.2009;16:03:19,0;28,01;30,44;28,83;0,00;21,91;21,82;21,61;20,54;
29.10.2009;16:03:19,0;28,01;30,44;28,83;0,00;21,91;21,82;21,61;20,56;
29.10.2009;16:03:19,0;28,01;30,44;28,83;0,00;21,94;21,82;21,61;20,56;
29.10.2009;16:03:19,0;28,01;30,44;28,83;0,00;21,91;21,82;21,61;20,56;
29.10.2009;16:03:19,0;28,01;30,44;28,83;0,00;21,94;21,85;21,61;20,56;
29.10.2009;16:03:19,0;28,01;30,44;28,83;0,00;21,94;21,82;21,61;20,56;
29.10.2009;16:03:19,0;28,01;30,44;28,83;0,00;21,94;21,85;21,61;20,56;
29.10.2009;16:03:19,0;28,01;30,44;28,83;0,00;21,94;21,85;21,61;20,54;
29.10.2009;16:03:20,0;28,01;30,44;28,83;0,00;21,94;21,85;21,61;20,56;
29.10.2009;16:03:20,0;28,01;30,44;28,83;0,00;21,94;21,85;21,61;20,56;
29.10.2009;16:03:20,0;27,67;30,08;28,50;0,00;21,94;21,82;21,61;20,56;
29.10.2009;16:03:20,0;28,01;30,44;28,83;0,00;21,94;21,82;21,64;20,56;
29.10.2009;16:03:20,0;28,01;30,44;28,83;0,00;21,94;21,85;21,64;20,56;
29.10.2009;16:03:20,0;28,01;30,44;28,83;0,00;21,94;21,85;21,64;20,56;
29.10.2009;16:03:20,0;28,01;30,44;28,83;0,00;21,94;21,85;21,64;20,56;
29.10.2009;16:03:20,0;28,01;30,44;28,83;0,00;21,91;21,85;21,64;20,56;
29.10.2009;16:03:21,0;28,01;30,44;28,83;0,00;21,94;21,82;21,64;20,56;
29.10.2009;16:03:21,0;28,01;30,44;28,83;0,00;21,94;21,85;21,64;20,56;
29.10.2009;16:03:21,0;28,01;30,44;28,83;0,00;21,94;21,85;21,64;20,56;
29.10.2009;16:03:21,0;27,73;30,12;28,53;0,00;21,94;21,82;21,64;20,56;
29.10.2009;16:03:21,0;28,01;30,44;28,83;0,00;21,94;21,85;21,64;20,56;
29.10.2009;16:03:21,0;28,01;30,44;28,83;0,00;21,91;21,82;21,66;20,56;
29.10.2009;16:03:21,0;28,01;30,44;28,83;0,00;21,94;21,85;21,64;20,56;
29.10.2009;16:03:21,0;28,01;30,44;28,83;0,00;21,91;21,85;21,64;20,56;
29.10.2009;16:03:21,0;28,01;30,44;28,83;0,00;21,94;21,85;21,66;20,56;
29.10.2009;16:03:21,0;28,01;30,44;28,83;0,00;21,94;21,85;21,66;20,56;
29.10.2009;16:03:21,0;28,01;30,44;28,83;0,00;21,94;21,85;21,66;20,56;
29.10.2009;16:03:21,0;28,01;30,44;28,83;0,00;21,91;21,85;21,66;20,56;
29.10.2009;16:03:22,0;28,01;30,44;28,83;0,00;21,91;21,85;21,66;20,56;
29.10.2009;16:03:22,0;28,01;30,44;28,83;0,00;21,94;21,82;21,66;20,56;
29.10.2009;16:03:22,0;28,01;30,44;28,83;0,00;21,94;21,82;21,66;20,56;
29.10.2009;16:03:22,0;28,01;30,44;28,83;0,00;21,91;21,85;21,66;20,56;
29.10.2009;16:03:22,0;28,01;30,44;28,83;0,00;21,94;21,85;21,66;20,56;
29.10.2009;16:03:22,0;28,01;30,44;28,83;0,00;21,94;21,85;21,66;20,56;
29.10.2009;16:03:22,0;28,01;30,44;28,83;0,00;21,91;21,82;21,66;20,56;
29.10.2009;16:03:22,0;28,01;30,44;28,83;0,00;21,94;21,82;21,69;20,56;
29.10.2009;16:03:23,0;28,01;30,44;28,83;0,00;21,94;21,82;21,69;20,56;
29.10.2009;16:03:23,0;28,01;30,44;28,83;0,00;21,94;21,85;21,69;20,56;
29.10.2009;16:03:23,0;28,01;30,44;28,83;0,00;21,91;21,85;21,69;20,56;
29.10.2009;16:03:23,0;28,01;30,44;28,83;0,00;21,94;21,85;21,69;20,56;
29.10.2009;16:03:23,0;28,01;30,44;28,83;0,00;21,91;21,85;21,69;20,56;
29.10.2009;16:03:23,0;28,01;30,44;28,83;0,00;21,91;21,82;21,69;20,56;
29.10.2009;16:03:23,0;28,01;30,44;28,83;0,00;21,91;21,85;21,69;20,56;
29.10.2009;16:03:23,0;28,01;30,44;28,83;0,00;21,94;21,85;21,69;20,56;
29.10.2009;16:03:23,0;28,01;30,44;28,83;0,00;21,94;21,85;21,69;20,56;
29.10.2009;16:03:23,0;28,01;30,44;28,83;0,00;21,94;21,82;21,69;20,56;
29.10.2009;16:03:23,0;28,01;30,44;28,83;0,00;21,91;21,85;21,69;20,56;
29.10.2009;16:03:23,0;28,01;30,44;28,83;0,00;21,91;21,85;21,69;20,56;
29.10.2009;16:03:24,0;28,01;30,44;28,83;0,00;21,94;21,85;21,69;20,56;
29.10.2009;16:03:24,0;28,01;30,44;28,83;0,00;21,91;21,82;21,69;20,56;
29.10.2009;16:03:24,0;28,01;30,44;28,83;0,00;21,91;21,85;21,69;20,56;
29.10.2009;16:03:24,0;28,01;30,44;28,83;0,00;21,91;21,82;21,71;20,56;
29.10.2009;16:03:24,0;28,01;30,44;28,83;0,00;21,94;21,85;21,69;20,56;
29.10.2009;16:03:24,0;28,01;30,44;28,83;0,00;21,94;21,85;21,71;20,56;
29.10.2009;16:03:24,0;28,01;30,44;28,83;0,00;21,94;21,85;21,71;20,56;
29.10.2009;16:03:24,0;28,01;30,44;28,83;0,00;21,94;21,85;21,71;20,59;
29.10.2009;16:03:25,0;28,01;30,44;28,83;0,00;21,94;21,82;21,71;20,56;
29.10.2009;16:03:25,0;28,01;30,44;28,83;0,00;21,94;21,85;21,71;20,59;
29.10.2009;16:03:25,0;28,01;30,44;28,83;0,00;21,91;21,85;21,71;20,56;
29.10.2009;16:03:25,0;28,01;30,44;28,83;0,00;21,94;21,85;21,71;20,56;
29.10.2009;16:03:25,0;28,01;30,44;28,83;0,00;21,94;21,85;21,71;20,56;
29.10.2009;16:03:25,0;28,01;30,44;28,83;0,00;21,91;21,82;21,71;20,56;
29.10.2009;16:03:25,0;28,01;30,44;28,83;0,00;21,91;21,82;21,71;20,56;
29.10.2009;16:03:25,0;28,01;30,44;28,83;0,00;21,94;21,82;21,71;20,59;
29.10.2009;16:03:25,0;28,01;30,44;28,83;0,00;21,91;21,85;21,71;20,56;
29.10.2009;16:03:25,0;28,01;30,44;28,83;0,00;21,94;21,85;21,74;20,56;
29.10.2009;16:03:25,0;28,01;30,44;28,83;0,00;21,94;21,82;21,71;20,56;
29.10.2009;16:03:25,0;28,01;30,44;28,83;0,00;21,94;21,82;21,71;20,56;
29.10.2009;16:03:26,0;28,01;30,44;28,83;0,00;21,94;21,82;21,71;20,56;
[truncated: 323,331 more chars]
