# Supplementary material for: Measurement of Thermal Effects of Doppler Ultrasound: An In Vitro Study
Source: PLoS One. 2015 Aug 24;10(8):e0135717. doi: 10.1371/journal.pone.0135717 (PMC4547707; doi:10.1371/journal.pone.0135717)
Supplement: S1 File — (ZIP) [file pone.0135717.s001.zip › rawData_4PlosOne/water/aloka_3dvers1.ASC]

DASYLab - V 9.00.00
Schaltbildname : temp_messung_gyn
Aufgenommen am : 18.05.2009, 17:01:49
Blocklaenge    : 1
Delta          : 1 sec.
Kanalzahl      : 8

Thermodaten
Datum;Uhrzeit;Schreiben 0 [V];Schreiben 1 [V];Schreiben 2 [V];Schreiben 3 [V];Schreiben 4 [V];Schreiben 5 [V];Schreiben 6 [V];Schreiben 7 [V];
18.05.2009;17:01:49;21,32;20,41;20,81;21,70;13,34;13,24;13,36;13,35;
18.05.2009;17:01:49;21,32;20,41;20,81;21,68;13,34;13,24;13,36;13,35;
18.05.2009;17:01:50;21,32;20,41;20,81;21,68;13,34;13,24;13,36;13,35;
18.05.2009;17:01:51;21,32;20,39;20,81;21,68;13,34;13,24;13,36;13,35;
18.05.2009;17:01:52;21,31;20,39;20,81;21,68;13,34;13,24;13,36;13,35;
18.05.2009;17:01:53;21,31;20,39;20,81;21,68;13,34;13,24;13,36;13,35;
18.05.2009;17:01:54;21,31;20,39;20,81;21,68;13,34;13,24;13,36;13,35;
18.05.2009;17:01:55;21,31;20,39;20,79;21,68;13,34;13,24;13,36;13,35;
18.05.2009;17:01:56;21,31;20,39;20,81;21,68;13,34;13,24;13,36;13,35;
18.05.2009;17:01:57;21,31;20,38;20,79;21,68;13,34;13,24;13,36;13,35;
18.05.2009;17:01:58;21,31;20,39;20,81;21,68;13,34;13,24;13,36;13,35;
18.05.2009;17:01:59;21,32;20,44;20,86;21,68;13,34;13,24;13,36;13,35;
18.05.2009;17:02:00;21,31;20,50;20,91;21,68;13,34;13,24;13,36;13,35;
18.05.2009;17:02:01;21,31;20,54;20,92;21,68;13,34;13,24;13,36;13,35;
18.05.2009;17:02:02;21,32;20,57;20,92;21,68;13,34;13,24;13,36;13,35;
18.05.2009;17:02:03;21,32;20,58;20,94;21,68;13,34;13,24;13,36;13,35;
18.05.2009;17:02:04;21,32;20,58;20,94;21,70;13,34;13,24;13,36;13,35;
18.05.2009;17:02:05;21,32;20,60;20,94;21,70;13,34;13,24;13,36;13,35;
18.05.2009;17:02:06;21,32;20,60;20,94;21,70;13,34;13,24;13,36;13,35;
18.05.2009;17:02:07;21,34;20,60;20,94;21,70;13,34;13,24;13,36;13,35;
18.05.2009;17:02:08;21,34;20,60;20,94;21,70;13,34;13,24;13,36;13,35;
18.05.2009;17:02:09;21,34;20,62;20,94;21,70;13,34;13,24;13,36;13,35;
18.05.2009;17:02:10;21,34;20,62;20,94;21,70;13,34;13,24;13,36;13,35;
18.05.2009;17:02:11;21,34;20,62;20,94;21,70;13,34;13,24;13,36;13,35;
18.05.2009;17:02:12;21,34;20,63;20,94;21,70;13,34;13,24;13,36;13,35;
18.05.2009;17:02:13;21,34;20,63;20,94;21,70;13,34;13,24;13,36;13,35;
18.05.2009;17:02:14;21,34;20,62;20,94;21,72;13,34;13,24;13,36;13,35;
18.05.2009;17:02:15;21,34;20,63;20,94;21,72;13,34;13,24;13,36;13,35;
18.05.2009;17:02:16;21,34;20,63;20,94;21,72;13,34;13,24;13,36;13,35;
18.05.2009;17:02:17;21,34;20,63;20,94;21,72;13,34;13,24;13,36;13,35;
18.05.2009;17:02:18;21,34;20,63;20,94;21,72;13,34;13,24;13,36;13,35;
18.05.2009;17:02:19;21,34;20,62;20,94;21,72;13,34;13,24;13,36;13,35;
18.05.2009;17:02:20;21,34;20,62;20,94;21,72;13,34;13,24;13,36;13,35;
18.05.2009;17:02:21;21,34;20,62;20,94;21,72;13,34;13,24;13,36;13,35;
18.05.2009;17:02:22;21,34;20,62;20,94;21,72;13,34;13,24;13,36;13,35;
18.05.2009;17:02:23;21,34;20,63;20,92;21,72;13,32;13,23;13,35;13,34;
18.05.2009;17:02:24;21,34;20,65;20,91;21,72;13,34;13,24;13,36;13,35;
18.05.2009;17:02:25;21,34;20,65;20,91;21,72;13,34;13,24;13,36;13,35;
18.05.2009;17:02:26;21,34;20,65;20,91;21,74;13,34;13,24;13,36;13,35;
18.05.2009;17:02:27;21,34;20,65;20,91;21,74;13,34;13,24;13,36;13,35;
18.05.2009;17:02:28;21,34;20,65;20,91;21,74;13,34;13,24;13,36;13,35;
18.05.2009;17:02:29;21,34;20,65;20,91;21,74;13,34;13,24;13,36;13,35;
18.05.2009;17:02:30;21,34;20,67;20,91;21,74;13,34;13,24;13,36;13,35;
18.05.2009;17:02:31;21,34;20,65;20,91;21,74;13,34;13,24;13,36;13,35;
18.05.2009;17:02:32;21,34;20,67;20,91;21,74;13,34;13,24;13,36;13,35;
18.05.2009;17:02:33;21,34;20,67;20,91;21,74;13,34;13,24;13,36;13,35;
18.05.2009;17:02:34;21,34;20,67;20,91;21,74;13,34;13,24;13,36;13,35;
18.05.2009;17:02:35;21,34;20,67;20,91;21,74;13,34;13,24;13,36;13,35;
18.05.2009;17:02:36;21,34;20,67;20,91;21,74;13,34;13,24;13,36;13,35;
18.05.2009;17:02:37;21,34;20,67;20,91;21,74;13,34;13,24;13,36;13,35;
18.05.2009;17:02:38;21,34;20,67;20,91;21,74;13,34;13,24;13,36;13,35;
18.05.2009;17:02:39;21,34;20,70;20,89;21,75;13,34;13,24;13,36;13,35;
18.05.2009;17:02:40;21,34;20,70;20,89;21,75;13,34;13,24;13,36;13,35;
18.05.2009;17:02:41;21,34;20,73;20,87;21,75;13,34;13,24;13,36;13,35;
18.05.2009;17:02:42;21,34;20,73;20,89;21,75;13,34;13,24;13,36;13,35;
18.05.2009;17:02:43;21,34;20,73;20,87;21,75;13,34;13,24;13,36;13,35;
18.05.2009;17:02:44;21,34;20,75;20,89;21,75;13,34;13,24;13,36;13,35;
18.05.2009;17:02:45;21,34;20,75;20,89;21,75;13,34;13,24;13,36;13,35;
18.05.2009;17:02:46;21,34;20,75;20,87;21,74;13,34;13,24;13,36;13,35;
18.05.2009;17:02:47;21,34;20,75;20,89;21,74;13,34;13,24;13,36;13,35;
18.05.2009;17:02:48;21,34;20,75;20,89;21,74;13,34;13,24;13,36;13,35;
18.05.2009;17:02:49;21,34;20,75;20,87;21,74;13,34;13,24;13,36;13,35;
18.05.2009;17:02:50;21,32;20,75;20,87;21,74;13,34;13,24;13,36;13,35;
18.05.2009;17:02:51;21,32;20,75;20,89;21,74;13,34;13,24;13,36;13,35;
18.05.2009;17:02:52;21,32;20,75;20,89;21,74;13,34;13,24;13,36;13,35;
18.05.2009;17:02:53;21,34;20,75;20,89;21,74;13,34;13,24;13,36;13,35;
18.05.2009;17:02:54;21,34;20,75;20,89;21,75;13,34;13,24;13,36;13,35;
18.05.2009;17:02:55;21,32;20,75;20,89;21,74;13,34;13,24;13,36;13,35;
18.05.2009;17:02:56;21,32;20,75;20,89;21,74;13,34;13,24;13,36;13,35;
18.05.2009;17:02:57;21,32;20,76;20,89;21,75;13,34;13,24;13,36;13,35;
18.05.2009;17:02:58;21,32;20,71;20,89;21,74;13,34;13,24;13,36;13,35;
18.05.2009;17:02:59;21,32;20,62;20,89;21,72;13,34;13,24;13,36;13,35;
18.05.2009;17:03:00;21,32;20,57;20,89;21,72;13,34;13,24;13,36;13,35;
18.05.2009;17:03:01;21,34;20,52;20,89;21,74;13,34;13,24;13,36;13,35;
18.05.2009;17:03:02;21,34;20,50;20,89;21,72;13,34;13,24;13,36;13,35;
18.05.2009;17:03:03;21,34;20,49;20,89;21,72;13,34;13,24;13,36;13,35;
18.05.2009;17:03:04;21,34;20,49;20,89;21,72;13,34;13,24;13,36;13,35;
18.05.2009;17:03:05;21,34;20,49;20,89;21,72;13,34;13,24;13,36;13,35;
18.05.2009;17:03:06;21,34;20,47;20,89;21,72;13,34;13,24;13,36;13,35;
18.05.2009;17:03:07;21,34;20,49;20,91;21,72;13,34;13,24;13,36;13,35;
18.05.2009;17:03:08;21,34;20,50;20,91;21,72;13,34;13,24;13,36;13,35;
18.05.2009;17:03:09;21,34;20,52;20,91;21,72;13,34;13,24;13,36;13,35;
18.05.2009;17:03:10;21,34;20,54;20,91;21,72;13,34;13,24;13,36;13,35;
18.05.2009;17:03:11;21,34;20,54;20,92;21,72;13,34;13,24;13,36;13,35;
18.05.2009;17:03:12;21,34;20,57;20,91;21,72;13,34;13,24;13,36;13,35;
18.05.2009;17:03:13;21,34;20,62;20,91;21,74;13,34;13,24;13,36;13,35;
18.05.2009;17:03:14;21,32;20,65;20,89;21,74;13,34;13,24;13,36;13,35;
18.05.2009;17:03:15;21,32;20,68;20,89;21,74;13,34;13,24;13,36;13,35;
18.05.2009;17:03:16;21,32;20,71;20,87;21,74;13,34;13,24;13,36;13,35;
18.05.2009;17:03:17;21,32;20,75;20,86;21,75;13,34;13,24;13,36;13,35;
18.05.2009;17:03:18;21,32;20,76;20,86;21,75;13,34;13,24;13,36;13,35;
18.05.2009;17:03:19;21,32;20,78;20,84;21,75;13,34;13,24;13,36;13,35;
18.05.2009;17:03:20;21,32;20,80;20,84;21,75;13,34;13,24;13,36;13,35;
18.05.2009;17:03:21;21,32;20,80;20,84;21,75;13,34;13,24;13,36;13,35;
18.05.2009;17:03:22;21,32;20,80;20,84;21,75;13,34;13,24;13,36;13,35;
18.05.2009;17:03:23;21,32;20,82;20,86;21,75;13,34;13,24;13,36;13,35;
18.05.2009;17:03:24;21,32;20,82;20,84;21,74;13,34;13,24;13,36;13,35;
18.05.2009;17:03:25;21,32;20,82;20,84;21,74;13,34;13,24;13,36;13,35;
18.05.2009;17:03:26;21,31;20,82;20,84;21,74;13,34;13,24;13,36;13,35;
18.05.2009;17:03:27;21,31;20,82;20,84;21,74;13,34;13,24;13,36;13,35;
18.05.2009;17:03:28;21,31;20,82;20,84;21,75;13,28;13,19;13,31;13,29;
18.05.2009;17:03:29;21,31;20,82;20,84;21,74;13,34;13,24;13,36;13,35;
18.05.2009;17:03:30;21,29;20,82;20,84;21,74;13,34;13,24;13,36;13,35;
18.05.2009;17:03:31;21,29;20,78;20,82;21,75;13,34;13,24;13,36;13,35;
18.05.2009;17:03:32;21,29;20,76;20,82;21,74;13,34;13,24;13,36;13,35;
18.05.2009;17:03:33;21,29;20,76;20,86;21,72;13,34;13,24;13,36;13,35;
18.05.2009;17:03:34;21,27;20,76;20,87;21,72;13,34;13,24;13,36;13,35;
18.05.2009;17:03:35;21,27;20,63;20,82;21,68;13,34;13,24;13,36;13,35;
18.05.2009;17:03:36;21,27;20,55;20,82;21,68;13,34;13,24;13,36;13,35;
18.05.2009;17:03:37;21,27;20,52;20,81;21,68;13,34;13,24;13,36;13,35;
18.05.2009;17:03:38;21,27;20,47;20,81;21,68;13,34;13,24;13,36;13,35;
18.05.2009;17:03:39;21,27;20,46;20,81;21,68;13,34;13,24;13,36;13,35;
18.05.2009;17:03:40;21,27;20,44;20,81;21,68;13,34;13,24;13,36;13,35;
18.05.2009;17:03:41;21,29;20,44;20,81;21,68;13,34;13,24;13,36;13,35;
18.05.2009;17:03:42;21,29;20,43;20,81;21,68;13,34;13,24;13,36;13,35;
18.05.2009;17:03:43;21,29;20,41;20,81;21,68;13,34;13,24;13,36;13,35;
18.05.2009;17:03:44;21,29;20,41;20,81;21,68;13,34;13,24;13,36;13,35;
18.05.2009;17:03:45;21,31;20,41;20,81;21,68;13,34;13,24;13,36;13,35;
18.05.2009;17:03:46;21,31;20,41;20,81;21,67;13,34;13,24;13,36;13,35;
18.05.2009;17:03:47;21,31;20,39;20,81;21,67;13,34;13,24;13,36;13,35;
18.05.2009;17:03:48;21,31;20,39;20,81;21,67;13,34;13,24;13,36;13,35;
18.05.2009;17:03:49;21,31;20,39;20,81;21,67;13,34;13,24;13,36;13,35;
18.05.2009;17:03:50;21,31;20,39;20,81;21,67;13,34;13,24;13,36;13,35;
18.05.2009;17:03:51;21,32;20,39;20,79;21,67;13,34;13,24;13,36;13,35;
18.05.2009;17:03:52;21,32;20,39;20,79;21,67;13,34;13,24;13,36;13,35;
18.05.2009;17:03:53;21,32;20,39;20,79;21,67;13,34;13,24;13,36;13,35;
18.05.2009;17:03:54;21,32;20,44;20,81;21,68;13,34;13,24;13,36;13,35;
18.05.2009;17:03:55;21,32;20,57;20,84;21,68;13,34;13,24;13,36;13,35;
18.05.2009;17:03:56;21,32;20,63;20,86;21,68;13,34;13,24;13,36;13,35;
18.05.2009;17:03:57;21,32;20,68;20,86;21,68;13,34;13,24;13,36;13,35;
18.05.2009;17:03:58;21,32;20,71;20,86;21,68;13,34;13,24;13,36;13,35;
18.05.2009;17:03:59;21,32;20,73;20,86;21,70;13,34;13,24;13,36;13,35;
18.05.2009;17:04:00;21,32;20,76;20,84;21,72;13,34;13,24;13,36;13,35;
18.05.2009;17:04:01;21,32;20,78;20,81;21,72;13,34;13,24;13,36;13,35;
18.05.2009;17:04:02;21,32;20,78;20,81;21,74;13,34;13,24;13,36;13,35;
18.05.2009;17:04:03;21,32;20,68;20,79;21,72;13,34;13,24;13,36;13,35;
18.05.2009;17:04:04;21,32;20,60;20,78;21,70;13,34;13,24;13,36;13,35;
18.05.2009;17:04:05;21,32;20,54;20,78;21,68;13,34;13,24;13,36;13,35;
18.05.2009;17:04:06;21,34;20,49;20,78;21,68;13,34;13,24;13,36;13,35;
18.05.2009;17:04:07;21,32;20,47;20,76;21,68;13,34;13,24;13,36;13,35;
18.05.2009;17:04:08;21,32;20,46;20,76;21,68;13,34;13,24;13,36;13,35;
18.05.2009;17:04:09;21,32;20,44;20,76;21,68;13,34;13,24;13,36;13,35;
18.05.2009;17:04:10;21,32;20,44;20,76;21,68;13,34;13,24;13,36;13,35;
18.05.2009;17:04:11;21,32;20,43;20,76;21,68;13,34;13,24;13,36;13,35;
18.05.2009;17:04:12;21,32;20,46;20,82;21,70;13,34;13,24;13,36;13,35;
18.05.2009;17:04:13;21,32;20,49;20,86;21,70;13,34;13,24;13,36;13,35;
18.05.2009;17:04:14;21,32;20,49;20,87;21,70;13,34;13,24;13,36;13,35;
18.05.2009;17:04:15;21,32;20,50;20,87;21,70;13,34;13,24;13,36;13,35;
18.05.2009;17:04:16;21,32;20,50;20,87;21,70;13,34;13,24;13,36;13,35;
18.05.2009;17:04:17;21,32;20,50;20,89;21,70;13,34;13,24;13,36;13,35;
18.05.2009;17:04:18;21,32;20,50;20,89;21,70;13,34;13,24;13,36;13,35;
18.05.2009;17:04:19;21,32;20,54;20,86;21,72;13,34;13,24;13,36;13,35;
18.05.2009;17:04:20;21,31;20,63;20,84;21,72;13,34;13,24;13,36;13,35;
18.05.2009;17:04:21;21,32;20,71;20,82;21,74;13,34;13,24;13,36;13,35;
18.05.2009;17:04:22;21,31;20,75;20,81;21,74;13,34;13,24;13,36;13,35;
18.05.2009;17:04:23;21,32;20,76;20,81;21,74;13,34;13,24;13,36;13,35;
18.05.2009;17:04:24;21,31;20,78;20,81;21,75;13,34;13,24;13,36;13,35;
18.05.2009;17:04:25;21,32;20,80;20,81;21,75;13,34;13,24;13,36;13,35;
18.05.2009;17:04:26;21,32;20,80;20,81;21,75;13,34;13,24;13,36;13,35;
18.05.2009;17:04:27;21,32;20,80;20,81;21,75;13,34;13,24;13,36;13,35;
18.05.2009;17:04:28;21,32;20,80;20,81;21,74;13,23;13,15;13,26;13,25;
18.05.2009;17:04:29;21,32;20,80;20,81;21,75;13,34;13,24;13,36;13,35;
18.05.2009;17:04:30;21,32;20,80;20,82;21,75;13,34;13,24;13,36;13,35;
18.05.2009;17:04:31;21,32;20,82;20,81;21,74;13,34;13,24;13,36;13,35;
18.05.2009;17:04:32;21,32;20,80;20,82;21,74;13,34;13,24;13,36;13,35;
18.05.2009;17:04:33;21,32;20,80;20,82;21,74;13,33;13,24;13,35;13,35;
18.05.2009;17:04:34;21,32;20,80;20,82;21,74;13,34;13,24;13,36;13,35;
18.05.2009;17:04:35;21,32;20,80;20,82;21,74;13,34;13,24;13,36;13,35;
18.05.2009;17:04:36;21,34;20,80;20,82;21,74;13,34;13,24;13,36;13,35;
18.05.2009;17:04:37;21,34;20,80;20,82;21,74;13,34;13,24;13,36;13,35;
18.05.2009;17:04:38;21,34;20,80;20,82;21,74;13,34;13,24;13,36;13,35;
18.05.2009;17:04:39;21,34;20,80;20,82;21,74;13,34;13,24;13,36;13,35;
18.05.2009;17:04:40;21,34;20,80;20,82;21,74;13,34;13,24;13,36;13,35;
18.05.2009;17:04:41;21,34;20,80;20,84;21,74;13,34;13,24;13,36;13,35;
18.05.2009;17:04:42;21,34;20,80;20,84;21,74;13,34;13,24;13,36;13,35;
18.05.2009;17:04:43;21,34;20,80;20,82;21,74;13,34;13,24;13,36;13,35;
18.05.2009;17:04:44;21,34;20,80;20,84;21,75;13,34;13,24;13,36;13,35;
18.05.2009;17:04:45;21,36;20,80;20,84;21,74;13,34;13,24;13,36;13,35;
18.05.2009;17:04:46;21,36;20,80;20,84;21,74;13,34;13,24;13,36;13,35;
18.05.2009;17:04:47;21,36;20,80;20,84;21,74;13,34;13,24;13,36;13,35;
18.05.2009;17:04:48;21,36;20,80;20,84;21,75;13,34;13,24;13,36;13,35;
18.05.2009;17:04:49;21,36;20,80;20,84;21,74;13,34;13,24;13,36;13,35;
18.05.2009;17:04:50;21,36;20,80;20,84;21,75;13,34;13,24;13,36;13,35;
18.05.2009;17:04:51;21,36;20,80;20,84;21,75;13,34;13,24;13,36;13,35;
18.05.2009;17:04:52;21,36;20,80;20,84;21,75;13,34;13,24;13,36;13,35;
18.05.2009;17:04:53;21,36;20,80;20,84;21,74;13,34;13,24;13,36;13,35;
18.05.2009;17:04:54;21,36;20,80;20,84;21,75;13,34;13,24;13,36;13,35;
18.05.2009;17:04:55;21,36;20,80;20,84;21,75;13,34;13,24;13,36;13,35;
18.05.2009;17:04:56;21,36;20,80;20,84;21,74;13,34;13,24;13,36;13,35;
18.05.2009;17:04:57;21,36;20,80;20,84;21,75;13,34;13,24;13,36;13,35;
18.05.2009;17:04:58;21,36;20,80;20,84;21,75;13,34;13,24;13,36;13,35;
18.05.2009;17:04:59;21,37;20,80;20,84;21,75;13,34;13,24;13,36;13,35;
18.05.2009;17:05:00;21,36;20,80;20,84;21,75;13,34;13,24;13,36;13,35;
18.05.2009;17:05:01;21,36;20,80;20,84;21,74;13,34;13,24;13,36;13,35;
18.05.2009;17:05:02;21,36;20,80;20,84;21,74;13,34;13,24;13,36;13,35;
18.05.2009;17:05:03;21,37;20,80;20,84;21,75;13,34;13,24;13,36;13,35;
18.05.2009;17:05:04;21,37;20,80;20,84;21,74;13,34;13,24;13,36;13,35;
18.05.2009;17:05:05;21,37;20,80;20,84;21,74;13,34;13,24;13,36;13,35;
18.05.2009;17:05:06;21,37;20,80;20,84;21,74;13,34;13,24;13,36;13,35;
18.05.2009;17:05:07;21,37;20,78;20,84;21,74;13,34;13,24;13,36;13,35;
18.05.2009;17:05:08;21,37;20,78;20,82;21,74;13,34;13,24;13,36;13,35;
18.05.2009;17:05:09;21,39;20,76;20,82;21,74;13,34;13,24;13,36;13,35;
18.05.2009;17:05:10;21,39;20,76;20,82;21,74;13,34;13,24;13,36;13,35;
18.05.2009;17:05:11;21,41;20,73;20,84;21,72;13,34;13,24;13,36;13,35;
18.05.2009;17:05:12;21,41;20,73;20,84;21,72;13,34;13,24;13,36;13,35;
18.05.2009;17:05:13;21,41;20,71;20,84;21,72;13,34;13,24;13,36;13,35;
18.05.2009;17:05:14;21,41;20,70;20,84;21,72;13,34;13,24;13,36;13,35;
18.05.2009;17:05:15;21,41;20,70;20,84;21,72;13,34;13,24;13,36;13,35;
18.05.2009;17:05:16;21,43;20,70;20,84;21,72;13,34;13,24;13,36;13,35;
18.05.2009;17:05:17;21,43;20,70;20,84;21,74;13,34;13,24;13,36;13,35;
18.05.2009;17:05:18;21,43;20,70;20,84;21,74;13,34;13,24;13,36;13,35;
18.05.2009;17:05:19;21,43;20,68;20,84;21,74;13,34;13,24;13,36;13,35;
18.05.2009;17:05:20;21,45;20,70;20,84;21,74;13,34;13,24;13,36;13,35;
18.05.2009;17:05:21;21,45;20,70;20,84;21,74;13,34;13,24;13,36;13,35;
18.05.2009;17:05:22;21,45;20,70;20,84;21,74;13,34;13,24;13,36;13,35;
18.05.2009;17:05:23;21,45;20,70;20,84;21,74;13,34;13,24;13,36;13,35;
18.05.2009;17:05:24;21,45;20,70;20,84;21,74;13,34;13,24;13,36;13,35;
18.05.2009;17:05:25;21,45;20,70;20,84;21,74;13,34;13,24;13,36;13,35;
18.05.2009;17:05:26;21,45;20,70;20,84;21,75;13,34;13,24;13,36;13,35;
18.05.2009;17:05:27;21,45;20,70;20,84;21,74;13,34;13,24;13,36;13,35;
18.05.2009;17:05:28;21,45;20,70;20,84;21,75;13,34;13,24;13,36;13,35;
18.05.2009;17:05:29;21,45;20,71;20,84;21,75;13,34;13,24;13,36;13,35;
18.05.2009;17:05:30;21,45;20,70;20,84;21,75;13,34;13,24;13,36;13,35;
18.05.2009;17:05:31;21,45;20,63;20,84;21,75;13,34;13,24;13,36;13,35;
18.05.2009;17:05:32;21,45;20,57;20,82;21,75;13,34;13,24;13,36;13,35;
18.05.2009;17:05:33;21,45;20,55;20,82;21,77;13,28;13,19;13,31;13,30;
18.05.2009;17:05:34;21,45;20,54;20,84;21,77;13,34;13,24;13,36;13,35;
18.05.2009;17:05:35;21,45;20,52;20,84;21,77;13,34;13,24;13,36;13,35;
18.05.2009;17:05:36;21,45;20,52;20,82;21,77;13,34;13,24;13,36;13,35;
18.05.2009;17:05:37;21,43;20,52;20,84;21,77;13,34;13,24;13,36;13,35;
18.05.2009;17:05:38;21,43;20,50;20,84;21,77;13,34;13,24;13,36;13,35;
18.05.2009;17:05:39;21,43;20,52;20,84;21,77;13,34;13,24;13,36;13,35;
18.05.2009;17:05:40;21,43;20,50;20,84;21,77;13,34;13,24;13,36;13,35;
18.05.2009;17:05:41;21,41;20,52;20,84;21,77;13,34;13,24;13,36;13,35;
18.05.2009;17:05:42;21,41;20,52;20,82;21,77;13,34;13,24;13,36;13,35;
18.05.2009;17:05:43;21,41;20,52;20,84;21,77;13,34;13,24;13,36;13,35;
18.05.2009;17:05:44;21,41;20,52;20,84;21,77;13,34;13,24;13,36;13,35;
18.05.2009;17:05:45;21,41;20,52;20,84;21,77;13,34;13,24;13,36;13,35;
18.05.2009;17:05:46;21,41;20,50;20,82;21,75;13,34;13,24;13,36;13,35;
18.05.2009;17:05:47;21,41;20,47;20,82;21,74;13,34;13,24;13,36;13,35;
18.05.2009;17:05:48;21,39;20,49;20,82;21,75;13,34;13,24;13,36;13,35;
18.05.2009;17:05:49;21,39;20,57;20,84;21,77;13,34;13,24;13,36;13,35;
18.05.2009;17:05:50;21,39;20,58;20,82;21,77;13,34;13,24;13,36;13,35;
18.05.2009;17:05:51;21,39;20,55;20,84;21,77;13,34;13,24;13,36;13,35;
18.05.2009;17:05:52;21,39;20,55;20,84;21,77;13,34;13,24;13,36;13,35;
18.05.2009;17:05:53;21,39;20,54;20,82;21,77;13,34;13,24;13,36;13,35;
18.05.2009;17:05:54;21,39;20,54;20,84;21,75;13,34;13,24;13,36;13,35;
18.05.2009;17:05:55;21,39;20,54;20,84;21,75;13,34;13,24;13,36;13,35;
18.05.2009;17:05:56;21,39;20,52;20,82;21,74;13,34;13,24;13,36;13,35;
18.05.2009;17:05:57;21,39;20,54;20,82;21,75;13,34;13,24;13,36;13,35;
18.05.2009;17:05:58;21,39;20,54;20,82;21,75;13,34;13,24;13,36;13,35;
18.05.2009;17:05:59;21,39;20,54;20,82;21,75;13,34;13,24;13,36;13,35;
18.05.2009;17:06:00;21,39;20,54;20,82;21,75;13,34;13,24;13,36;13,35;
18.05.2009;17:06:01;21,39;20,54;20,82;21,75;13,34;13,24;13,36;13,35;
18.05.2009;17:06:02;21,39;20,54;20,82;21,75;13,34;13,24;13,36;13,35;
18.05.2009;17:06:03;21,39;20,54;20,82;21,75;13,34;13,24;13,36;13,35;
18.05.2009;17:06:04;21,39;20,55;20,82;21,75;13,34;13,24;13,36;13,35;
18.05.2009;17:06:05;21,39;20,55;20,82;21,74;13,34;13,24;13,36;13,35;
18.05.2009;17:06:06;21,39;20,55;20,82;21,74;13,34;13,24;13,36;13,35;
18.05.2009;17:06:07;21,39;20,55;20,82;21,74;13,34;13,24;13,36;13,35;
18.05.2009;17:06:08;21,39;20,55;20,82;21,74;13,34;13,24;13,36;13,35;
18.05.2009;17:06:09;21,39;20,55;20,81;21,72;13,34;13,24;13,36;13,35;
18.05.2009;17:06:10;21,39;20,55;20,81;21,74;13,34;13,24;13,36;13,35;
18.05.2009;17:06:11;21,39;20,55;20,81;21,72;13,34;13,24;13,36;13,35;
18.05.2009;17:06:12;21,39;20,57;20,81;21,72;13,34;13,24;13,36;13,35;
18.05.2009;17:06:13;21,37;20,57;20,81;21,72;13,34;13,24;13,36;13,35;
18.05.2009;17:06:14;21,39;20,62;20,84;21,70;13,34;13,24;13,36;13,35;
18.05.2009;17:06:15;21,39;20,63;20,89;21,68;13,34;13,24;13,36;13,35;
18.05.2009;17:06:16;21,39;20,62;20,92;21,68;13,34;13,24;13,36;13,35;
18.05.2009;17:06:17;21,39;20,62;20,92;21,68;13,34;13,24;13,36;13,35;
18.05.2009;17:06:18;21,39;20,60;20,92;21,68;13,34;13,24;13,36;13,35;
18.05.2009;17:06:19;21,39;20,60;20,94;21,68;13,34;13,24;13,36;13,35;
18.05.2009;17:06:20;21,41;20,60;20,94;21,70;13,34;13,24;13,36;13,35;
18.05.2009;17:06:21;21,41;20,60;20,94;21,70;13,34;13,24;13,36;13,35;
18.05.2009;17:06:22;21,41;20,63;20,94;21,72;13,34;13,24;13,36;13,35;
18.05.2009;17:06:23;21,39;20,68;20,89;21,74;13,34;13,24;13,36;13,35;
18.05.2009;17:06:24;21,39;20,71;20,87;21,74;13,34;13,24;13,36;13,35;
18.05.2009;17:06:25;21,39;20,71;20,86;21,77;13,34;13,24;13,36;13,35;
18.05.2009;17:06:26;21,39;20,71;20,89;21,75;13,34;13,24;13,36;13,35;
18.05.2009;17:06:27;21,41;20,65;20,89;21,74;13,34;13,24;13,36;13,35;
18.05.2009;17:06:28;21,43;20,58;20,86;21,74;13,34;13,24;13,36;13,35;
18.05.2009;17:06:29;21,45;20,54;20,84;21,74;13,34;13,24;13,36;13,35;
18.05.2009;17:06:30;21,46;20,52;20,84;21,74;13,34;13,24;13,36;13,35;
18.05.2009;17:06:31;21,45;20,54;20,91;21,74;13,34;13,24;13,36;13,35;
18.05.2009;17:06:32;21,45;20,57;20,94;21,75;13,34;13,24;13,36;13,35;
18.05.2009;17:06:33;21,45;20,58;20,94;21,75;13,28;13,19;13,30;13,29;
18.05.2009;17:06:34;21,45;20,58;20,94;21,74;13,34;13,24;13,36;13,35;
18.05.2009;17:06:35;21,45;20,60;20,94;21,74;13,34;13,24;13,36;13,35;
18.05.2009;17:06:36;21,43;20,60;20,94;21,74;13,34;13,24;13,36;13,35;
18.05.2009;17:06:37;21,43;20,60;20,96;21,74;13,34;13,24;13,36;13,35;
18.05.2009;17:06:38;21,43;20,60;20,94;21,74;13,29;13,20;13,32;13,31;
18.05.2009;17:06:39;21,43;20,60;20,94;21,75;13,34;13,24;13,36;13,35;
18.05.2009;17:06:40;21,43;20,60;20,96;21,74;13,34;13,24;13,36;13,35;
18.05.2009;17:06:41;21,45;20,60;20,96;21,74;13,34;13,24;13,36;13,35;
18.05.2009;17:06:42;21,45;20,60;20,96;21,74;13,34;13,24;13,36;13,35;
18.05.2009;17:06:43;21,45;20,60;20,96;21,74;13,34;13,24;13,36;13,35;
18.05.2009;17:06:44;21,45;20,60;20,96;21,74;13,34;13,24;13,36;13,35;
18.05.2009;17:06:45;21,45;20,60;20,96;21,74;13,34;13,24;13,36;13,35;
18.05.2009;17:06:46;21,45;20,55;20,89;21,74;13,34;13,24;13,36;13,35;
18.05.2009;17:06:47;21,45;20,54;20,87;21,74;13,34;13,24;13,36;13,35;
18.05.2009;17:06:48;21,45;20,55;20,91;21,74;13,34;13,24;13,36;13,35;
18.05.2009;17:06:49;21,45;20,55;20,91;21,74;13,34;13,24;13,36;13,35;
18.05.2009;17:06:50;21,45;20,55;20,91;21,74;13,34;13,24;13,36;13,35;
18.05.2009;17:06:51;21,45;20,58;20,92;21,74;13,34;13,24;13,36;13,35;
18.05.2009;17:06:52;21,45;20,62;20,94;21,74;13,34;13,24;13,36;13,35;
18.05.2009;17:06:53;21,45;20,63;20,96;21,74;13,34;13,24;13,36;13,35;
18.05.2009;17:06:54;21,45;20,65;20,96;21,74;13,34;13,24;13,36;13,35;
18.05.2009;17:06:55;21,43;20,58;20,89;21,74;13,34;13,24;13,36;13,35;
18.05.2009;17:06:56;21,43;20,54;20,86;21,74;13,34;13,24;13,36;13,35;
18.05.2009;17:06:57;21,41;20,52;20,84;21,74;13,34;13,24;13,36;13,35;
18.05.2009;17:06:58;21,41;20,50;20,84;21,74;13,34;13,24;13,36;13,35;
18.05.2009;17:06:59;21,39;20,49;20,84;21,74;13,34;13,24;13,36;13,35;
18.05.2009;17:07:00;21,39;20,47;20,84;21,74;13,34;13,24;13,36;13,35;
18.05.2009;17:07:01;21,37;20,46;20,84;21,74;13,34;13,24;13,36;13,35;
18.05.2009;17:07:02;21,37;20,46;20,84;21,74;13,34;13,24;13,36;13,35;
18.05.2009;17:07:03;21,37;20,46;20,82;21,74;13,34;13,24;13,36;13,35;
18.05.2009;17:07:04;21,37;20,44;20,82;21,74;13,34;13,24;13,36;13,35;
18.05.2009;17:07:05;21,37;20,44;20,82;21,74;13,34;13,24;13,36;13,35;
18.05.2009;17:07:06;21,36;20,44;20,82;21,74;13,34;13,24;13,36;13,35;
18.05.2009;17:07:07;21,37;20,44;20,82;21,74;13,34;13,24;13,36;13,35;
18.05.2009;17:07:08;21,36;20,43;20,82;21,74;13,34;13,24;13,36;13,35;
18.05.2009;17:07:09;21,36;20,43;20,82;21,74;13,34;13,24;13,36;13,35;
18.05.2009;17:07:10;21,43;20,43;20,82;21,74;13,34;13,24;13,36;13,35;
18.05.2009;17:07:11;21,52;20,43;20,82;21,74;13,34;13,24;13,36;13,35;
18.05.2009;17:07:12;21,57;20,43;20,84;21,74;13,34;13,24;13,36;13,35;
18.05.2009;17:07:13;21,63;20,43;20,84;21,74;13,34;13,24;13,36;13,35;
18.05.2009;17:07:14;21,68;20,43;20,84;21,74;13,34;13,24;13,36;13,35;
18.05.2009;17:07:15;21,68;20,43;20,84;21,74;13,34;13,24;13,36;13,35;
18.05.2009;17:07:16;21,68;20,43;20,84;21,72;13,34;13,24;13,36;13,35;
18.05.2009;17:07:17;21,70;20,43;20,84;21,72;13,34;13,24;13,36;13,35;
18.05.2009;17:07:18;21,70;20,43;20,84;21,74;13,34;13,24;13,36;13,35;
18.05.2009;17:07:19;21,70;20,43;20,82;21,74;13,34;13,24;13,36;13,35;
18.05.2009;17:07:20;21,70;20,43;20,84;21,72;13,34;13,24;13,36;13,35;
18.05.2009;17:07:21;21,72;20,43;20,84;21,72;13,34;13,24;13,36;13,35;
18.05.2009;17:07:22;21,72;20,43;20,84;21,72;13,34;13,24;13,36;13,35;
18.05.2009;17:07:23;21,57;20,43;20,84;21,72;13,34;13,24;13,36;13,35;
18.05.2009;17:07:24;21,55;20,43;20,84;21,74;13,34;13,24;13,36;13,35;
18.05.2009;17:07:25;21,53;20,44;20,84;21,72;13,34;13,24;13,36;13,35;
18.05.2009;17:07:26;21,50;20,43;20,82;21,72;13,34;13,24;13,36;13,35;
18.05.2009;17:07:27;21,46;20,43;20,82;21,72;13,34;13,24;13,36;13,35;
18.05.2009;17:07:28;21,45;20,43;20,82;21,72;13,34;13,24;13,36;13,35;
18.05.2009;17:07:29;21,43;20,43;20,82;21,72;13,34;13,24;13,36;13,35;
18.05.2009;17:07:30;21,41;20,43;20,82;21,72;13,34;13,24;13,36;13,35;
18.05.2009;17:07:31;21,41;20,43;20,82;21,72;13,34;13,24;13,36;13,35;
18.05.2009;17:07:32;21,39;20,43;20,82;21,72;13,34;13,24;13,36;13,35;
18.05.2009;17:07:33;21,39;20,43;20,82;21,72;13,34;13,24;13,36;13,35;
18.05.2009;17:07:34;21,37;20,43;20,82;21,72;13,34;13,24;13,36;13,35;
18.05.2009;17:07:35;21,37;20,41;20,82;21,72;13,34;13,24;13,36;13,35;
18.05.2009;17:07:36;21,37;20,43;20,82;21,72;13,34;13,24;13,36;13,35;
18.05.2009;17:07:37;21,36;20,41;20,82;21,72;13,34;13,24;13,36;13,35;
18.05.2009;17:07:38;21,36;20,41;20,82;21,72;13,26;13,18;13,30;13,28;
18.05.2009;17:07:39;21,36;20,41;20,82;21,74;13,34;13,24;13,36;13,35;
18.05.2009;17:07:40;21,36;20,41;20,82;21,72;13,34;13,24;13,36;13,35;
18.05.2009;17:07:41;21,36;20,41;20,82;21,72;13,34;13,24;13,36;13,35;
18.05.2009;17:07:42;21,36;20,41;20,82;21,72;13,34;13,24;13,36;13,35;
18.05.2009;17:07:43;21,34;20,41;20,82;21,72;13,33;13,24;13,36;13,35;
18.05.2009;17:07:44;21,34;20,41;20,82;21,72;13,34;13,24;13,36;13,35;
18.05.2009;17:07:45;21,34;20,41;20,82;21,72;13,34;13,24;13,36;13,35;
18.05.2009;17:07:46;21,34;20,41;20,82;21,72;13,34;13,24;13,36;13,35;
18.05.2009;17:07:47;21,34;20,41;20,82;21,72;13,34;13,24;13,36;13,35;
18.05.2009;17:07:48;21,34;20,41;20,82;21,72;13,33;13,24;13,36;13,35;
18.05.2009;17:07:49;21,34;20,41;20,82;21,72;13,34;13,24;13,36;13,35;
18.05.2009;17:07:50;21,34;20,41;20,82;21,72;13,34;13,24;13,36;13,35;
18.05.2009;17:07:51;21,34;20,41;20,82;21,72;13,34;13,24;13,36;13,35;
18.05.2009;17:07:52;21,34;20,41;20,82;21,72;13,34;13,24;13,36;13,35;
18.05.2009;17:07:53;21,34;20,41;20,82;21,72;13,33;13,24;13,36;13,35;
18.05.2009;17:07:54;21,34;20,41;20,82;21,72;13,34;13,24;13,36;13,35;
18.05.2009;17:07:55;21,34;20,41;20,82;21,72;13,34;13,24;13,36;13,35;
