# Supplementary material for: Measurement of Thermal Effects of Doppler Ultrasound: An In Vitro Study
Source: PLoS One. 2015 Aug 24;10(8):e0135717. doi: 10.1371/journal.pone.0135717 (PMC4547707; doi:10.1371/journal.pone.0135717)
Supplement: S1 File — (ZIP) [file pone.0135717.s001.zip › rawData_4PlosOne/water/aloka_curved_ver4.ASC]

DASYLab - V 9.00.00
Schaltbildname : temp_messung_gyn
Aufgenommen am : 18.05.2009, 17:33:27
Blocklaenge    : 1
Delta          : 1 sec.
Kanalzahl      : 8

Thermodaten
Datum;Uhrzeit;Schreiben 0 [V];Schreiben 1 [V];Schreiben 2 [V];Schreiben 3 [V];Schreiben 4 [V];Schreiben 5 [V];Schreiben 6 [V];Schreiben 7 [V];
18.05.2009;17:33:27;21,39;20,54;20,94;21,82;13,27;13,19;13,30;13,28;
18.05.2009;17:33:28;21,41;20,52;20,94;21,82;13,34;13,24;13,36;13,35;
18.05.2009;17:33:29;21,41;20,52;20,94;21,82;13,30;13,22;13,34;13,32;
18.05.2009;17:33:30;21,39;20,52;20,94;21,82;13,34;13,24;13,36;13,35;
18.05.2009;17:33:31;21,39;20,52;20,94;21,82;13,34;13,24;13,36;13,35;
18.05.2009;17:33:32;21,41;20,52;20,94;21,82;13,34;13,24;13,36;13,35;
18.05.2009;17:33:33;21,39;20,52;20,94;21,82;13,34;13,24;13,36;13,35;
18.05.2009;17:33:34;21,39;20,52;20,94;21,82;13,34;13,24;13,36;13,35;
18.05.2009;17:33:35;21,39;20,52;20,94;21,82;13,34;13,24;13,36;13,35;
18.05.2009;17:33:36;21,39;20,52;20,94;21,82;13,34;13,24;13,36;13,35;
18.05.2009;17:33:37;21,39;20,52;20,94;21,82;13,34;13,24;13,36;13,35;
18.05.2009;17:33:38;21,39;20,52;20,94;21,82;13,34;13,24;13,36;13,35;
18.05.2009;17:33:39;21,39;20,52;20,94;21,82;13,34;13,24;13,36;13,35;
18.05.2009;17:33:40;21,39;20,52;20,94;21,82;13,34;13,24;13,36;13,35;
18.05.2009;17:33:41;21,39;20,52;20,94;21,82;13,34;13,24;13,36;13,35;
18.05.2009;17:33:42;21,39;20,52;20,94;21,82;13,34;13,24;13,36;13,35;
18.05.2009;17:33:43;21,39;20,52;20,94;21,82;13,34;13,24;13,36;13,35;
18.05.2009;17:33:44;21,39;20,50;20,92;21,82;13,34;13,24;13,36;13,35;
18.05.2009;17:33:45;21,39;20,52;20,94;21,82;13,34;13,24;13,36;13,35;
18.05.2009;17:33:46;21,39;20,50;20,92;21,82;13,34;13,24;13,36;13,35;
18.05.2009;17:33:47;21,39;20,50;20,94;21,82;13,34;13,24;13,36;13,35;
18.05.2009;17:33:48;21,39;20,50;20,94;21,82;13,34;13,24;13,36;13,35;
18.05.2009;17:33:49;21,39;20,50;20,94;21,82;13,34;13,24;13,36;13,35;
18.05.2009;17:33:50;21,39;20,50;20,94;21,82;13,34;13,24;13,36;13,35;
18.05.2009;17:33:51;21,39;20,50;20,92;21,82;13,34;13,24;13,36;13,35;
18.05.2009;17:33:52;21,39;20,50;20,92;21,82;13,34;13,24;13,36;13,35;
18.05.2009;17:33:53;21,39;20,50;20,92;21,82;13,34;13,24;13,36;13,35;
18.05.2009;17:33:54;21,45;20,52;20,94;21,88;13,34;13,24;13,36;13,35;
18.05.2009;17:33:55;21,50;20,55;20,94;21,89;13,34;13,24;13,36;13,35;
18.05.2009;17:33:56;21,53;20,57;20,94;21,91;13,34;13,24;13,36;13,35;
18.05.2009;17:33:57;21,53;20,57;20,96;21,91;13,34;13,24;13,36;13,35;
18.05.2009;17:33:58;21,55;20,57;20,96;21,91;13,34;13,24;13,36;13,35;
18.05.2009;17:33:59;21,55;20,58;20,96;21,91;13,34;13,24;13,36;13,35;
18.05.2009;17:34:00;21,55;20,58;20,96;21,91;13,34;13,24;13,36;13,35;
18.05.2009;17:34:01;21,55;20,58;20,96;21,91;13,34;13,24;13,36;13,35;
18.05.2009;17:34:02;21,57;20,58;20,96;21,91;13,34;13,24;13,36;13,35;
18.05.2009;17:34:03;21,55;20,58;20,96;21,91;13,34;13,24;13,36;13,35;
18.05.2009;17:34:04;21,57;20,58;20,96;21,91;13,34;13,24;13,36;13,35;
18.05.2009;17:34:05;21,57;20,60;20,96;21,91;13,34;13,24;13,36;13,35;
18.05.2009;17:34:06;21,57;20,60;20,96;21,91;13,34;13,24;13,36;13,35;
18.05.2009;17:34:07;21,57;20,60;20,96;21,91;13,34;13,24;13,36;13,35;
18.05.2009;17:34:08;21,57;20,60;20,96;21,91;13,34;13,24;13,36;13,35;
18.05.2009;17:34:09;21,59;20,60;20,96;21,91;13,34;13,24;13,36;13,35;
18.05.2009;17:34:10;21,57;20,60;20,96;21,91;13,34;13,24;13,36;13,35;
18.05.2009;17:34:11;21,59;20,60;20,96;21,91;13,34;13,24;13,36;13,35;
18.05.2009;17:34:12;21,59;20,60;20,96;21,91;13,34;13,24;13,36;13,35;
18.05.2009;17:34:13;21,59;20,62;20,96;21,91;13,34;13,24;13,36;13,35;
18.05.2009;17:34:14;21,59;20,60;20,96;21,91;13,34;13,24;13,36;13,35;
18.05.2009;17:34:15;21,59;20,62;20,96;21,91;13,34;13,24;13,36;13,35;
18.05.2009;17:34:16;21,59;20,62;20,96;21,91;13,34;13,24;13,36;13,35;
18.05.2009;17:34:17;21,59;20,62;20,96;21,91;13,34;13,24;13,36;13,35;
18.05.2009;17:34:18;21,57;20,62;20,96;21,91;13,34;13,24;13,36;13,35;
18.05.2009;17:34:19;21,59;20,62;20,96;21,91;13,34;13,24;13,36;13,35;
18.05.2009;17:34:20;21,59;20,62;20,96;21,91;13,34;13,24;13,36;13,35;
18.05.2009;17:34:21;21,59;20,62;20,96;21,91;13,34;13,24;13,36;13,35;
18.05.2009;17:34:22;21,59;20,62;20,96;21,91;13,34;13,24;13,36;13,35;
18.05.2009;17:34:23;21,59;20,62;20,96;21,91;13,34;13,24;13,36;13,35;
18.05.2009;17:34:24;21,59;20,62;20,96;21,91;13,34;13,24;13,36;13,35;
18.05.2009;17:34:25;21,57;20,62;20,96;21,91;13,34;13,24;13,36;13,35;
18.05.2009;17:34:26;21,59;20,62;20,96;21,91;13,34;13,24;13,36;13,35;
18.05.2009;17:34:27;21,59;20,62;20,96;21,91;13,26;13,17;13,29;13,28;
18.05.2009;17:34:28;21,59;20,62;20,96;21,93;13,22;13,14;13,25;13,24;
18.05.2009;17:34:29;21,59;20,62;20,96;21,91;13,33;13,24;13,35;13,34;
18.05.2009;17:34:30;21,59;20,62;20,96;21,86;13,27;13,19;13,30;13,29;
18.05.2009;17:34:31;21,57;20,60;20,96;21,88;13,28;13,19;13,31;13,30;
18.05.2009;17:34:32;21,57;20,60;20,96;21,88;13,30;13,22;13,34;13,32;
18.05.2009;17:34:33;21,59;20,62;20,96;21,91;13,34;13,24;13,36;13,35;
18.05.2009;17:34:34;21,55;20,62;20,96;21,88;13,34;13,24;13,36;13,35;
18.05.2009;17:34:35;21,48;20,58;20,96;21,84;13,34;13,24;13,36;13,35;
18.05.2009;17:34:36;21,53;20,58;20,96;21,89;13,34;13,24;13,36;13,35;
18.05.2009;17:34:37;21,57;20,60;20,96;21,91;13,34;13,24;13,36;13,35;
18.05.2009;17:34:38;21,57;20,60;20,96;21,93;13,34;13,24;13,36;13,35;
18.05.2009;17:34:39;21,57;20,62;20,96;21,89;13,34;13,24;13,36;13,35;
18.05.2009;17:34:40;21,57;20,62;20,98;21,86;13,34;13,24;13,36;13,35;
18.05.2009;17:34:41;21,57;20,62;20,98;21,86;13,34;13,24;13,36;13,35;
18.05.2009;17:34:42;21,59;20,62;20,98;21,84;13,34;13,24;13,36;13,35;
18.05.2009;17:34:43;21,59;20,60;20,98;21,84;13,34;13,24;13,36;13,35;
18.05.2009;17:34:44;21,59;20,60;20,96;21,84;13,34;13,24;13,36;13,35;
18.05.2009;17:34:45;21,59;20,60;20,96;21,89;13,34;13,24;13,36;13,35;
18.05.2009;17:34:46;21,59;20,62;20,98;21,88;13,34;13,24;13,36;13,35;
18.05.2009;17:34:47;21,59;20,62;20,98;21,86;13,34;13,24;13,36;13,35;
18.05.2009;17:34:48;21,59;20,63;20,98;21,91;13,34;13,24;13,36;13,35;
18.05.2009;17:34:49;21,59;20,62;20,98;21,89;13,34;13,24;13,36;13,35;
18.05.2009;17:34:50;21,57;20,62;20,96;21,88;13,34;13,24;13,36;13,35;
18.05.2009;17:34:51;21,57;20,60;20,96;21,88;13,34;13,24;13,36;13,35;
18.05.2009;17:34:52;21,57;20,60;20,96;21,89;13,34;13,24;13,36;13,35;
18.05.2009;17:34:53;21,57;20,62;20,96;21,91;13,34;13,24;13,36;13,35;
18.05.2009;17:34:54;21,57;20,60;20,96;21,91;13,34;13,24;13,36;13,35;
18.05.2009;17:34:55;21,57;20,60;20,96;21,91;13,34;13,24;13,36;13,35;
18.05.2009;17:34:56;21,59;20,60;20,96;21,91;13,34;13,24;13,36;13,35;
18.05.2009;17:34:57;21,59;20,60;20,96;21,91;13,34;13,24;13,36;13,35;
18.05.2009;17:34:58;21,59;20,60;20,96;21,91;13,34;13,24;13,36;13,35;
18.05.2009;17:34:59;21,59;20,60;20,96;21,91;13,34;13,24;13,36;13,35;
18.05.2009;17:35:00;21,57;20,60;20,96;21,91;13,34;13,24;13,36;13,35;
18.05.2009;17:35:01;21,59;20,60;20,96;21,91;13,34;13,24;13,36;13,35;
18.05.2009;17:35:02;21,59;20,60;20,96;21,91;13,34;13,24;13,36;13,35;
18.05.2009;17:35:03;21,59;20,60;20,96;21,91;13,34;13,24;13,36;13,35;
18.05.2009;17:35:04;21,59;20,60;20,96;21,91;13,34;13,24;13,36;13,35;
18.05.2009;17:35:05;21,59;20,60;20,96;21,91;13,34;13,24;13,36;13,35;
18.05.2009;17:35:06;21,59;20,60;20,96;21,91;13,34;13,24;13,36;13,35;
18.05.2009;17:35:07;21,57;20,60;20,96;21,91;13,34;13,24;13,36;13,35;
18.05.2009;17:35:08;21,59;20,60;20,96;21,91;13,34;13,24;13,36;13,35;
18.05.2009;17:35:09;21,59;20,60;20,96;21,91;13,34;13,24;13,36;13,35;
18.05.2009;17:35:10;21,59;20,60;20,96;21,91;13,34;13,24;13,36;13,35;
18.05.2009;17:35:11;21,57;20,60;20,96;21,91;13,34;13,24;13,36;13,35;
18.05.2009;17:35:12;21,57;20,60;20,96;21,91;13,34;13,24;13,36;13,35;
18.05.2009;17:35:13;21,57;20,60;20,96;21,89;13,34;13,24;13,36;13,35;
18.05.2009;17:35:14;21,59;20,63;20,96;21,88;13,34;13,24;13,36;13,35;
18.05.2009;17:35:15;21,59;20,65;20,96;21,88;13,34;13,24;13,36;13,35;
18.05.2009;17:35:16;21,59;20,63;20,96;21,88;13,34;13,24;13,36;13,35;
18.05.2009;17:35:17;21,61;20,65;20,96;21,86;13,34;13,24;13,36;13,35;
18.05.2009;17:35:18;21,61;20,67;20,96;21,88;13,34;13,24;13,36;13,35;
18.05.2009;17:35:19;21,61;20,67;20,96;21,88;13,34;13,24;13,36;13,35;
18.05.2009;17:35:20;21,61;20,65;20,96;21,88;13,33;13,24;13,36;13,35;
18.05.2009;17:35:21;21,61;20,63;20,96;21,89;13,34;13,24;13,36;13,35;
18.05.2009;17:35:22;21,61;20,67;20,96;21,88;13,34;13,24;13,36;13,35;
18.05.2009;17:35:23;21,61;20,67;20,96;21,88;13,34;13,24;13,36;13,35;
18.05.2009;17:35:24;21,63;20,68;20,96;21,88;13,34;13,24;13,36;13,35;
18.05.2009;17:35:25;21,63;20,68;20,96;21,88;13,34;13,24;13,36;13,35;
18.05.2009;17:35:26;21,61;20,65;20,96;21,89;13,34;13,24;13,36;13,35;
18.05.2009;17:35:27;21,61;20,63;20,96;21,91;13,34;13,24;13,36;13,35;
18.05.2009;17:35:28;21,61;20,63;20,94;21,91;13,34;13,24;13,36;13,35;
18.05.2009;17:35:29;21,61;20,63;20,96;21,91;13,33;13,24;13,36;13,35;
18.05.2009;17:35:30;21,59;20,63;20,96;21,91;13,22;13,14;13,25;13,24;
18.05.2009;17:35:31;21,59;20,63;20,96;21,91;13,17;13,09;13,19;13,19;
18.05.2009;17:35:32;21,61;20,63;20,96;21,88;13,32;13,23;13,35;13,34;
18.05.2009;17:35:33;21,61;20,65;20,96;21,88;13,24;13,15;13,26;13,25;
18.05.2009;17:35:34;21,61;20,67;20,96;21,88;13,25;13,17;13,29;13,28;
18.05.2009;17:35:35;21,61;20,67;20,96;21,88;13,29;13,20;13,32;13,31;
18.05.2009;17:35:36;21,61;20,68;20,96;21,86;13,33;13,24;13,36;13,35;
18.05.2009;17:35:37;21,59;20,67;20,96;21,86;13,33;13,24;13,36;13,35;
18.05.2009;17:35:38;21,61;20,67;20,96;21,88;13,34;13,24;13,36;13,35;
18.05.2009;17:35:39;21,61;20,67;20,96;21,88;13,33;13,24;13,36;13,35;
18.05.2009;17:35:40;21,63;20,68;20,96;21,88;13,33;13,24;13,36;13,35;
18.05.2009;17:35:41;21,63;20,68;20,96;21,88;13,34;13,24;13,36;13,35;
18.05.2009;17:35:42;21,63;20,68;20,96;21,88;13,34;13,24;13,36;13,35;
18.05.2009;17:35:43;21,63;20,68;20,96;21,88;13,34;13,24;13,36;13,35;
18.05.2009;17:35:44;21,64;20,68;20,96;21,88;13,34;13,24;13,36;13,35;
18.05.2009;17:35:45;21,63;20,70;20,96;21,88;13,34;13,24;13,36;13,35;
18.05.2009;17:35:46;21,64;20,70;20,96;21,88;13,34;13,24;13,36;13,35;
18.05.2009;17:35:47;21,64;20,68;20,96;21,88;13,34;13,24;13,36;13,35;
18.05.2009;17:35:48;21,64;20,70;20,96;21,88;13,34;13,24;13,36;13,35;
18.05.2009;17:35:49;21,64;20,70;20,96;21,88;13,34;13,24;13,36;13,35;
18.05.2009;17:35:50;21,64;20,70;20,96;21,88;13,33;13,24;13,36;13,35;
18.05.2009;17:35:51;21,64;20,70;20,96;21,88;13,34;13,24;13,36;13,35;
18.05.2009;17:35:52;21,63;20,70;20,96;21,88;13,34;13,24;13,36;13,35;
18.05.2009;17:35:53;21,64;20,70;20,96;21,88;13,34;13,24;13,36;13,35;
18.05.2009;17:35:54;21,64;20,70;20,96;21,88;13,34;13,24;13,36;13,35;
18.05.2009;17:35:55;21,64;20,70;20,96;21,88;13,34;13,24;13,36;13,35;
18.05.2009;17:35:56;21,64;20,70;20,96;21,88;13,34;13,24;13,36;13,35;
18.05.2009;17:35:57;21,64;20,70;20,96;21,88;13,34;13,24;13,36;13,35;
18.05.2009;17:35:58;21,64;20,70;20,96;21,88;13,34;13,24;13,36;13,35;
18.05.2009;17:35:59;21,64;20,70;20,96;21,88;13,34;13,24;13,36;13,35;
18.05.2009;17:36:00;21,64;20,70;20,96;21,88;13,33;13,24;13,36;13,35;
18.05.2009;17:36:01;21,64;20,70;20,96;21,88;13,34;13,24;13,36;13,35;
18.05.2009;17:36:02;21,64;20,70;20,96;21,88;13,34;13,24;13,36;13,35;
18.05.2009;17:36:03;21,64;20,70;20,96;21,88;13,34;13,24;13,36;13,35;
18.05.2009;17:36:04;21,64;20,70;20,96;21,88;13,34;13,24;13,36;13,35;
18.05.2009;17:36:05;21,64;20,70;20,96;21,88;13,34;13,24;13,36;13,35;
18.05.2009;17:36:06;21,66;20,70;20,96;21,88;13,34;13,24;13,36;13,35;
18.05.2009;17:36:07;21,64;20,70;20,96;21,88;13,34;13,24;13,36;13,35;
18.05.2009;17:36:08;21,66;20,70;20,96;21,88;13,34;13,24;13,36;13,35;
18.05.2009;17:36:09;21,64;20,70;20,96;21,88;13,34;13,24;13,36;13,35;
18.05.2009;17:36:10;21,66;20,70;20,96;21,88;13,34;13,24;13,36;13,35;
18.05.2009;17:36:11;21,64;20,70;20,96;21,88;13,34;13,24;13,36;13,35;
18.05.2009;17:36:12;21,64;20,70;20,96;21,88;13,34;13,24;13,36;13,35;
18.05.2009;17:36:13;21,66;20,70;20,96;21,88;13,34;13,24;13,36;13,35;
18.05.2009;17:36:14;21,64;20,70;20,96;21,88;13,34;13,24;13,36;13,35;
18.05.2009;17:36:15;21,64;20,70;20,96;21,88;13,34;13,24;13,36;13,35;
18.05.2009;17:36:16;21,66;20,70;20,96;21,88;13,34;13,24;13,36;13,35;
18.05.2009;17:36:17;21,66;20,70;20,96;21,88;13,34;13,24;13,36;13,35;
18.05.2009;17:36:18;21,64;20,70;20,96;21,86;13,34;13,24;13,36;13,35;
18.05.2009;17:36:19;21,66;20,70;20,96;21,86;13,34;13,24;13,36;13,35;
18.05.2009;17:36:20;21,64;20,70;20,96;21,88;13,34;13,24;13,36;13,35;
18.05.2009;17:36:21;21,66;20,70;20,96;21,88;13,34;13,24;13,36;13,35;
18.05.2009;17:36:22;21,66;20,70;20,96;21,88;13,34;13,24;13,36;13,35;
18.05.2009;17:36:23;21,66;20,70;20,96;21,88;13,34;13,24;13,36;13,35;
18.05.2009;17:36:24;21,66;20,70;20,96;21,88;13,34;13,24;13,36;13,35;
18.05.2009;17:36:25;21,66;20,70;20,96;21,88;13,34;13,24;13,36;13,35;
18.05.2009;17:36:26;21,66;20,70;20,96;21,86;13,34;13,24;13,36;13,35;
18.05.2009;17:36:27;21,66;20,70;20,96;21,88;13,34;13,24;13,36;13,35;
18.05.2009;17:36:28;21,66;20,70;20,96;21,88;13,34;13,24;13,36;13,35;
18.05.2009;17:36:29;21,66;20,70;20,96;21,88;13,34;13,24;13,36;13,35;
18.05.2009;17:36:30;21,66;20,70;20,96;21,88;13,34;13,24;13,36;13,35;
18.05.2009;17:36:31;21,66;20,70;20,96;21,88;13,34;13,24;13,36;13,35;
18.05.2009;17:36:32;21,66;20,70;20,96;21,88;13,33;13,24;13,35;13,35;
18.05.2009;17:36:33;21,66;20,70;20,96;21,88;13,25;13,16;13,28;13,27;
18.05.2009;17:36:34;21,66;20,70;20,96;21,88;13,17;13,09;13,20;13,20;
18.05.2009;17:36:35;21,64;20,70;20,96;21,88;13,30;13,22;13,34;13,32;
18.05.2009;17:36:36;21,66;20,70;20,96;21,88;13,26;13,17;13,28;13,27;
18.05.2009;17:36:37;21,66;20,70;20,96;21,88;13,26;13,17;13,29;13,28;
18.05.2009;17:36:38;21,53;20,63;20,94;21,86;13,29;13,20;13,32;13,31;
