# Supplementary material for: Measurement of Thermal Effects of Doppler Ultrasound: An In Vitro Study
Source: PLoS One. 2015 Aug 24;10(8):e0135717. doi: 10.1371/journal.pone.0135717 (PMC4547707; doi:10.1371/journal.pone.0135717)
Supplement: S1 File — (ZIP) [file pone.0135717.s001.zip › rawData_4PlosOne/water/tempdata_abdsieTi3_5nr2.ASC]

DASYLab - V 9.00.00
Schaltbildname : temp_messung8erv2
Aufgenommen am : 11.02.2009, 16:47:50
Blocklaenge    : 2
Delta          : 0.2 sec.
Kanalzahl      : 8

Thermodaten
Datum;Uhrzeit;Schreiben 0 [V];Schreiben 1 [V];Schreiben 2 [V];Schreiben 3 [V];Schreiben 4 [V];Schreiben 5 [V];Schreiben 6 [V];Schreiben 7 [V];
11.02.2009;16:47:50,0;22,54;21,00;22,15;23,07;22,75;22,62;22,65;22,67;
11.02.2009;16:47:50,0;22,54;21,00;22,15;23,07;22,75;22,62;22,62;22,67;
11.02.2009;16:47:50,0;22,54;21,02;22,15;23,07;22,75;22,62;22,65;22,67;
11.02.2009;16:47:50,0;22,54;21,02;22,15;23,07;22,75;22,62;22,62;22,67;
11.02.2009;16:47:51,0;22,54;21,04;22,15;23,07;22,75;22,65;22,65;22,67;
11.02.2009;16:47:51,0;22,54;21,04;22,15;23,07;22,75;22,62;22,62;22,67;
11.02.2009;16:47:51,0;22,54;21,04;22,15;23,07;22,75;22,62;22,62;22,67;
11.02.2009;16:47:51,0;22,54;21,06;22,15;23,09;22,75;22,62;22,65;22,67;
11.02.2009;16:47:52,0;22,54;21,06;22,15;23,07;22,72;22,62;22,65;22,67;
11.02.2009;16:47:52,0;22,54;21,06;22,15;23,09;22,75;22,62;22,65;22,64;
11.02.2009;16:47:52,0;22,54;21,06;22,15;23,07;22,75;22,62;22,65;22,67;
11.02.2009;16:47:52,0;22,54;21,06;22,15;23,07;22,75;22,62;22,62;22,67;
11.02.2009;16:47:52,0;22,54;21,04;22,15;23,07;22,75;22,62;22,62;22,67;
11.02.2009;16:47:52,0;22,54;21,04;22,15;23,07;22,75;22,65;22,62;22,67;
11.02.2009;16:47:53,0;22,54;21,04;22,15;23,07;22,75;22,62;22,62;22,64;
11.02.2009;16:47:53,0;22,54;21,02;22,15;23,07;22,75;22,65;22,65;22,67;
11.02.2009;16:47:53,0;22,54;21,02;22,15;23,07;22,75;22,62;22,65;22,67;
11.02.2009;16:47:53,0;22,54;21,02;22,15;23,07;22,75;22,62;22,62;22,67;
11.02.2009;16:47:54,0;22,54;21,02;22,15;23,07;22,75;22,62;22,62;22,67;
11.02.2009;16:47:54,0;22,54;21,00;22,15;23,07;22,75;22,62;22,65;22,67;
11.02.2009;16:47:54,0;22,54;21,00;22,15;23,07;22,75;22,62;22,65;22,67;
11.02.2009;16:47:54,0;22,54;21,02;22,15;23,07;22,75;22,62;22,65;22,67;
11.02.2009;16:47:54,0;22,54;21,02;22,17;23,07;22,75;22,65;22,62;22,67;
11.02.2009;16:47:54,0;22,54;21,02;22,17;23,07;22,75;22,62;22,62;22,67;
11.02.2009;16:47:55,0;22,54;21,02;22,15;23,07;22,75;22,62;22,65;22,67;
11.02.2009;16:47:55,0;22,54;21,00;22,17;23,07;22,75;22,62;22,65;22,67;
11.02.2009;16:47:55,0;22,54;21,00;22,17;23,07;22,75;22,65;22,65;22,67;
11.02.2009;16:47:55,0;22,54;21,02;22,17;23,09;22,75;22,65;22,65;22,67;
11.02.2009;16:47:56,0;22,54;21,02;22,15;23,09;22,75;22,62;22,65;22,67;
11.02.2009;16:47:56,0;22,54;21,02;22,17;23,07;22,75;22,62;22,65;22,67;
11.02.2009;16:47:56,0;22,54;21,04;22,17;23,07;22,75;22,62;22,62;22,67;
11.02.2009;16:47:56,0;22,54;21,04;22,17;23,07;22,75;22,62;22,62;22,67;
11.02.2009;16:47:56,0;22,54;21,06;22,17;23,07;22,75;22,65;22,62;22,67;
11.02.2009;16:47:56,0;22,54;21,06;22,17;23,09;22,75;22,62;22,62;22,67;
11.02.2009;16:47:57,0;22,54;21,06;22,17;23,09;22,75;22,62;22,65;22,67;
11.02.2009;16:47:57,0;22,54;21,07;22,17;23,09;22,75;22,62;22,65;22,67;
11.02.2009;16:47:57,0;22,54;21,07;22,17;23,09;22,75;22,65;22,65;22,67;
11.02.2009;16:47:57,0;22,54;21,07;22,17;23,09;22,75;22,62;22,65;22,67;
11.02.2009;16:47:58,0;22,54;21,09;22,17;23,07;22,75;22,65;22,62;22,67;
11.02.2009;16:47:58,0;22,54;21,09;22,17;23,09;22,75;22,62;22,65;22,67;
11.02.2009;16:47:58,0;22,54;21,09;22,17;23,09;22,75;22,62;22,65;22,67;
11.02.2009;16:47:58,0;22,54;21,11;22,17;23,09;22,75;22,62;22,65;22,67;
11.02.2009;16:47:58,0;22,54;21,11;22,36;23,09;22,75;22,65;22,62;22,67;
11.02.2009;16:47:58,0;22,54;21,13;22,59;23,09;22,75;22,62;22,65;22,67;
11.02.2009;16:47:59,0;22,54;21,13;22,70;23,09;22,75;22,62;22,65;22,67;
11.02.2009;16:47:59,0;22,54;21,13;22,76;23,09;22,72;22,62;22,65;22,67;
11.02.2009;16:47:59,0;22,54;21,15;22,81;23,09;22,75;22,65;22,65;22,67;
11.02.2009;16:47:59,0;22,54;21,15;22,83;23,09;22,75;22,62;22,65;22,67;
11.02.2009;16:48:00,0;22,54;21,15;22,87;23,09;22,75;22,62;22,62;22,64;
11.02.2009;16:48:00,0;22,54;21,15;22,87;23,09;22,72;22,62;22,65;22,64;
11.02.2009;16:48:00,0;22,54;21,16;22,90;23,09;22,75;22,62;22,62;22,67;
11.02.2009;16:48:00,0;22,54;21,18;22,92;23,09;22,75;22,62;22,62;22,67;
11.02.2009;16:48:00,0;22,54;21,18;22,94;23,09;22,75;22,65;22,62;22,67;
11.02.2009;16:48:00,0;22,54;21,18;22,94;23,09;22,75;22,65;22,65;22,67;
11.02.2009;16:48:01,0;22,54;21,18;22,94;23,09;22,75;22,65;22,65;22,67;
11.02.2009;16:48:01,0;22,54;21,20;22,96;23,09;22,75;22,62;22,65;22,67;
11.02.2009;16:48:01,0;22,54;21,18;22,96;23,09;22,75;22,65;22,65;22,67;
11.02.2009;16:48:01,0;22,54;21,20;22,99;23,09;22,75;22,62;22,65;22,67;
11.02.2009;16:48:02,0;22,54;21,20;22,99;23,09;22,75;22,65;22,65;22,67;
11.02.2009;16:48:02,0;22,54;21,18;22,99;23,09;22,75;22,62;22,65;22,67;
11.02.2009;16:48:02,0;22,54;21,16;22,99;23,09;22,75;22,65;22,65;22,67;
11.02.2009;16:48:02,0;22,54;21,15;22,99;23,09;22,75;22,62;22,65;22,67;
11.02.2009;16:48:02,0;22,54;21,15;22,99;23,11;22,75;22,65;22,65;22,67;
11.02.2009;16:48:02,0;22,54;21,15;22,99;23,11;22,75;22,62;22,62;22,67;
11.02.2009;16:48:03,0;22,54;21,13;22,99;23,09;22,75;22,62;22,65;22,67;
11.02.2009;16:48:03,0;22,54;21,13;23,01;23,09;22,75;22,62;22,62;22,67;
11.02.2009;16:48:03,0;22,54;21,13;22,99;23,11;22,75;22,62;22,62;22,67;
11.02.2009;16:48:03,0;22,54;21,13;23,01;23,11;22,75;22,62;22,65;22,67;
11.02.2009;16:48:04,0;22,54;21,13;22,99;23,11;22,75;22,62;22,65;22,67;
11.02.2009;16:48:04,0;22,54;21,13;23,01;23,09;22,75;22,65;22,65;22,67;
11.02.2009;16:48:04,0;22,54;21,11;23,01;23,09;22,75;22,62;22,65;22,67;
11.02.2009;16:48:04,0;22,54;21,11;23,01;23,11;22,75;22,62;22,65;22,67;
11.02.2009;16:48:04,0;22,54;21,09;23,01;23,11;22,75;22,65;22,62;22,67;
11.02.2009;16:48:04,0;22,54;21,07;23,01;23,09;22,75;22,62;22,62;22,67;
11.02.2009;16:48:05,0;22,56;21,06;23,01;23,11;22,75;22,65;22,65;22,67;
11.02.2009;16:48:05,0;22,54;21,06;23,01;23,11;22,75;22,65;22,62;22,67;
11.02.2009;16:48:05,0;22,54;21,04;23,01;23,11;22,75;22,62;22,65;22,67;
11.02.2009;16:48:05,0;22,54;21,04;23,01;23,11;22,75;22,62;22,65;22,67;
11.02.2009;16:48:06,0;22,56;21,02;23,01;23,11;22,75;22,62;22,65;22,67;
11.02.2009;16:48:06,0;22,54;21,02;23,01;23,11;22,75;22,65;22,65;22,67;
11.02.2009;16:48:06,0;22,54;21,00;23,01;23,11;22,75;22,65;22,65;22,67;
11.02.2009;16:48:06,0;22,54;21,00;23,01;23,11;22,75;22,65;22,65;22,67;
11.02.2009;16:48:06,0;22,54;21,00;23,01;23,11;22,75;22,62;22,65;22,67;
11.02.2009;16:48:06,0;22,54;20,99;23,01;23,11;22,75;22,65;22,65;22,67;
11.02.2009;16:48:07,0;22,54;20,97;23,01;23,11;22,75;22,65;22,65;22,67;
11.02.2009;16:48:07,0;22,54;20,97;23,01;23,11;22,75;22,65;22,65;22,67;
11.02.2009;16:48:07,0;22,54;20,95;23,01;23,11;22,75;22,65;22,65;22,67;
11.02.2009;16:48:07,0;22,54;20,93;23,03;23,11;22,75;22,62;22,65;22,67;
11.02.2009;16:48:08,0;22,56;20,93;23,01;23,11;22,75;22,62;22,65;22,67;
11.02.2009;16:48:08,0;22,54;20,92;23,03;23,11;22,75;22,65;22,65;22,67;
11.02.2009;16:48:08,0;22,54;20,92;23,03;23,11;22,75;22,65;22,65;22,67;
11.02.2009;16:48:08,0;22,56;20,90;23,03;23,11;22,75;22,62;22,65;22,67;
11.02.2009;16:48:08,0;22,54;20,90;23,03;23,11;22,75;22,65;22,65;22,67;
11.02.2009;16:48:08,0;22,54;20,90;23,03;23,11;22,75;22,65;22,62;22,67;
11.02.2009;16:48:09,0;22,56;20,90;23,03;23,11;22,75;22,62;22,65;22,67;
11.02.2009;16:48:09,0;22,54;20,88;23,03;23,11;22,75;22,62;22,62;22,67;
11.02.2009;16:48:09,0;22,54;20,88;23,03;23,11;22,75;22,62;22,65;22,67;
11.02.2009;16:48:09,0;22,56;20,88;23,03;23,11;22,75;22,65;22,65;22,67;
11.02.2009;16:48:10,0;22,54;20,88;23,03;23,11;22,75;22,65;22,65;22,67;
11.02.2009;16:48:10,0;22,54;20,87;23,03;23,11;22,75;22,65;22,65;22,67;
11.02.2009;16:48:10,0;22,54;20,87;23,03;23,11;22,75;22,62;22,65;22,67;
11.02.2009;16:48:10,0;22,54;20,87;23,03;23,11;22,75;22,65;22,65;22,67;
11.02.2009;16:48:10,0;22,54;20,87;23,03;23,11;22,75;22,65;22,65;22,67;
11.02.2009;16:48:10,0;22,54;20,87;23,03;23,11;22,75;22,65;22,65;22,67;
11.02.2009;16:48:11,0;22,54;20,87;23,03;23,11;22,75;22,65;22,65;22,67;
11.02.2009;16:48:11,0;22,54;20,87;23,03;23,11;22,75;22,65;22,65;22,67;
11.02.2009;16:48:11,0;22,54;20,87;23,05;23,11;22,75;22,62;22,65;22,67;
11.02.2009;16:48:11,0;22,56;20,88;23,03;23,11;22,75;22,65;22,65;22,67;
11.02.2009;16:48:12,0;22,54;20,88;23,03;23,13;22,75;22,65;22,65;22,67;
11.02.2009;16:48:12,0;22,54;20,88;23,03;23,11;22,75;22,65;22,65;22,67;
11.02.2009;16:48:12,0;22,56;20,88;23,05;23,13;22,75;22,65;22,65;22,67;
11.02.2009;16:48:12,0;22,56;20,88;23,05;23,13;22,75;22,65;22,65;22,67;
11.02.2009;16:48:12,0;22,54;20,90;23,05;23,11;22,75;22,65;22,65;22,67;
11.02.2009;16:48:12,0;22,54;20,90;23,05;23,11;22,75;22,65;22,65;22,67;
11.02.2009;16:48:13,0;22,54;20,90;23,05;23,11;22,75;22,65;22,65;22,67;
11.02.2009;16:48:13,0;22,54;20,90;23,03;23,13;22,75;22,62;22,65;22,67;
11.02.2009;16:48:13,0;22,56;20,90;23,03;23,13;22,75;22,65;22,65;22,67;
11.02.2009;16:48:13,0;22,56;20,90;23,05;23,13;22,75;22,65;22,65;22,67;
11.02.2009;16:48:14,0;22,54;20,90;23,05;23,13;22,75;22,62;22,65;22,67;
11.02.2009;16:48:14,0;22,54;20,90;23,05;23,11;22,75;22,65;22,65;22,67;
11.02.2009;16:48:14,0;22,56;20,90;23,05;23,13;22,75;22,65;22,65;22,67;
11.02.2009;16:48:14,0;22,54;20,92;23,05;23,13;22,75;22,65;22,65;22,67;
11.02.2009;16:48:14,0;22,56;20,92;23,05;23,13;22,75;22,62;22,65;22,67;
11.02.2009;16:48:14,0;22,54;20,92;23,05;23,13;22,75;22,65;22,65;22,67;
11.02.2009;16:48:15,0;22,54;20,93;23,05;23,13;22,75;22,65;22,62;22,67;
11.02.2009;16:48:15,0;22,54;20,93;23,05;23,13;22,75;22,65;22,65;22,67;
11.02.2009;16:48:15,0;22,56;20,93;23,05;23,13;22,75;22,65;22,62;22,67;
11.02.2009;16:48:15,0;22,56;20,95;23,05;23,13;22,75;22,62;22,65;22,67;
11.02.2009;16:48:16,0;22,54;20,95;23,05;23,13;22,75;22,65;22,65;22,67;
11.02.2009;16:48:16,0;22,56;20,95;23,05;23,13;22,75;22,65;22,65;22,67;
11.02.2009;16:48:16,0;22,56;20,95;23,05;23,13;22,75;22,62;22,65;22,67;
11.02.2009;16:48:16,0;22,54;20,95;23,05;23,13;22,77;22,65;22,65;22,67;
11.02.2009;16:48:16,0;22,54;20,95;23,05;23,13;22,75;22,65;22,65;22,67;
11.02.2009;16:48:16,0;22,56;20,95;23,05;23,13;22,75;22,65;22,65;22,67;
11.02.2009;16:48:17,0;22,56;20,95;23,05;23,13;22,75;22,65;22,65;22,67;
11.02.2009;16:48:17,0;22,54;20,97;23,05;23,13;22,75;22,65;22,65;22,67;
11.02.2009;16:48:17,0;22,56;20,97;23,05;23,13;22,75;22,65;22,65;22,67;
11.02.2009;16:48:17,0;22,56;20,97;23,05;23,13;22,75;22,65;22,65;22,67;
11.02.2009;16:48:18,0;22,56;20,97;23,05;23,13;22,75;22,65;22,65;22,67;
11.02.2009;16:48:18,0;22,56;20,99;23,05;23,13;22,75;22,65;22,65;22,67;
11.02.2009;16:48:18,0;22,54;20,99;23,05;23,13;22,75;22,65;22,65;22,67;
11.02.2009;16:48:18,0;22,54;20,99;23,05;23,13;22,75;22,65;22,65;22,67;
11.02.2009;16:48:18,0;22,56;21,00;23,05;23,13;22,75;22,65;22,65;22,67;
11.02.2009;16:48:18,0;22,56;21,00;23,05;23,15;22,75;22,65;22,65;22,67;
11.02.2009;16:48:19,0;22,56;21,02;23,05;23,13;22,75;22,62;22,65;22,67;
11.02.2009;16:48:19,0;22,54;21,02;23,08;23,13;22,75;22,65;22,65;22,67;
11.02.2009;16:48:19,0;22,56;21,02;23,05;23,13;22,75;22,65;22,65;22,67;
11.02.2009;16:48:19,0;22,56;21,02;23,05;23,13;22,75;22,65;22,65;22,67;
11.02.2009;16:48:20,0;22,56;21,02;23,05;23,15;22,75;22,62;22,65;22,67;
11.02.2009;16:48:20,0;22,54;21,02;23,08;23,13;22,75;22,65;22,65;22,67;
11.02.2009;16:48:20,0;22,56;21,02;23,05;23,13;22,75;22,65;22,65;22,67;
11.02.2009;16:48:20,0;22,56;21,02;23,05;23,15;22,75;22,65;22,65;22,67;
11.02.2009;16:48:20,0;22,56;21,00;23,05;23,13;22,75;22,65;22,65;22,67;
11.02.2009;16:48:20,0;22,56;21,02;23,05;23,15;22,75;22,62;22,65;22,67;
11.02.2009;16:48:21,0;22,54;21,02;23,08;23,15;22,75;22,65;22,65;22,67;
11.02.2009;16:48:21,0;22,56;21,02;23,08;23,15;22,75;22,65;22,65;22,67;
11.02.2009;16:48:21,0;22,56;21,00;23,05;23,13;22,75;22,65;22,65;22,67;
11.02.2009;16:48:21,0;22,56;21,00;23,08;23,15;22,75;22,65;22,65;22,67;
11.02.2009;16:48:22,0;22,54;21,00;23,08;23,15;22,75;22,65;22,65;22,67;
11.02.2009;16:48:22,0;22,56;21,00;23,08;23,13;22,75;22,65;22,65;22,67;
11.02.2009;16:48:22,0;22,56;20,99;23,08;23,15;22,75;22,65;22,65;22,67;
11.02.2009;16:48:22,0;22,54;20,99;23,08;23,15;22,75;22,65;22,62;22,67;
11.02.2009;16:48:22,0;22,56;20,99;23,08;23,15;22,75;22,65;22,65;22,67;
11.02.2009;16:48:22,0;22,56;20,97;23,08;23,15;22,75;22,65;22,65;22,67;
11.02.2009;16:48:23,0;22,54;20,97;23,08;23,15;22,75;22,65;22,65;22,67;
11.02.2009;16:48:23,0;22,56;20,97;23,08;23,15;22,75;22,65;22,65;22,67;
11.02.2009;16:48:23,0;22,56;20,97;23,08;23,15;22,75;22,65;22,65;22,67;
11.02.2009;16:48:23,0;22,54;20,97;23,08;23,15;22,75;22,65;22,65;22,67;
11.02.2009;16:48:24,0;22,56;20,97;23,05;23,15;22,75;22,65;22,65;22,67;
11.02.2009;16:48:24,0;22,56;20,99;23,08;23,15;22,75;22,65;22,65;22,67;
11.02.2009;16:48:24,0;22,56;20,99;23,08;23,15;22,75;22,65;22,62;22,67;
11.02.2009;16:48:24,0;22,56;20,99;23,08;23,15;22,75;22,65;22,65;22,67;
11.02.2009;16:48:24,0;22,56;20,99;23,08;23,15;22,75;22,65;22,65;22,67;
11.02.2009;16:48:24,0;22,56;21,00;23,08;23,15;22,75;22,65;22,65;22,67;
11.02.2009;16:48:25,0;22,56;21,00;23,08;23,15;22,75;22,65;22,65;22,67;
11.02.2009;16:48:25,0;22,56;21,00;23,08;23,15;22,75;22,65;22,65;22,67;
11.02.2009;16:48:25,0;22,56;21,02;23,08;23,15;22,75;22,65;22,65;22,67;
11.02.2009;16:48:25,0;22,54;21,02;23,08;23,15;22,75;22,65;22,65;22,67;
11.02.2009;16:48:26,0;22,56;21,02;23,08;23,15;22,75;22,65;22,65;22,67;
11.02.2009;16:48:26,0;22,56;21,04;23,08;23,15;22,75;22,65;22,65;22,67;
11.02.2009;16:48:26,0;22,56;21,02;23,08;23,15;22,75;22,65;22,65;22,67;
11.02.2009;16:48:26,0;22,56;21,02;23,08;23,15;22,75;22,62;22,65;22,67;
11.02.2009;16:48:26,0;22,56;21,02;23,08;23,15;22,75;22,65;22,65;22,67;
11.02.2009;16:48:26,0;22,56;21,02;23,08;23,15;22,75;22,65;22,65;22,67;
11.02.2009;16:48:27,0;22,56;21,02;23,08;23,15;22,75;22,65;22,65;22,67;
11.02.2009;16:48:27,0;22,56;21,04;23,08;23,15;22,75;22,65;22,65;22,67;
11.02.2009;16:48:27,0;22,56;21,04;23,08;23,15;22,75;22,65;22,65;22,67;
11.02.2009;16:48:27,0;22,54;21,04;23,08;23,15;22,75;22,65;22,65;22,67;
11.02.2009;16:48:28,0;22,56;21,06;23,08;23,15;22,75;22,65;22,65;22,67;
11.02.2009;16:48:28,0;22,56;21,06;23,08;23,15;22,75;22,65;22,62;22,67;
11.02.2009;16:48:28,0;22,56;21,04;23,08;23,15;22,75;22,65;22,65;22,67;
11.02.2009;16:48:28,0;22,56;21,06;23,08;23,15;22,75;22,65;22,65;22,67;
11.02.2009;16:48:28,0;22,56;21,06;23,08;23,15;22,75;22,65;22,65;22,67;
11.02.2009;16:48:28,0;22,56;21,06;23,08;23,15;22,75;22,65;22,65;22,67;
11.02.2009;16:48:29,0;22,56;21,06;23,08;23,15;22,75;22,65;22,65;22,67;
11.02.2009;16:48:29,0;22,56;21,06;23,08;23,15;22,75;22,65;22,65;22,67;
11.02.2009;16:48:29,0;22,56;21,06;23,08;23,15;22,75;22,65;22,65;22,67;
11.02.2009;16:48:29,0;22,54;21,06;23,08;23,15;22,75;22,65;22,65;22,67;
11.02.2009;16:48:30,0;22,56;21,06;23,08;23,15;22,75;22,65;22,65;22,67;
11.02.2009;16:48:30,0;22,56;21,06;23,08;23,15;22,75;22,65;22,65;22,67;
11.02.2009;16:48:30,0;22,56;21,06;23,08;23,15;22,75;22,65;22,65;22,67;
11.02.2009;16:48:30,0;22,56;21,06;23,08;23,15;22,75;22,65;22,65;22,67;
11.02.2009;16:48:30,0;22,56;21,07;23,08;23,15;22,75;22,65;22,65;22,67;
11.02.2009;16:48:30,0;22,56;21,06;23,08;23,15;22,75;22,65;22,65;22,67;
11.02.2009;16:48:31,0;22,56;21,06;23,08;23,15;22,75;22,65;22,65;22,67;
11.02.2009;16:48:31,0;22,56;21,06;23,08;23,15;22,75;22,65;22,65;22,67;
11.02.2009;16:48:31,0;22,56;21,07;23,08;23,15;22,75;22,65;22,65;22,67;
11.02.2009;16:48:31,0;22,56;21,07;23,08;23,15;22,75;22,65;22,65;22,67;
11.02.2009;16:48:32,0;22,56;21,07;23,08;23,15;22,75;22,65;22,65;22,67;
11.02.2009;16:48:32,0;22,56;21,07;23,08;23,15;22,75;22,65;22,65;22,67;
11.02.2009;16:48:32,0;22,54;21,07;23,08;23,15;22,75;22,65;22,65;22,67;
11.02.2009;16:48:32,0;22,56;21,09;23,08;23,15;22,75;22,65;22,65;22,67;
11.02.2009;16:48:32,0;22,56;21,09;23,08;23,15;22,75;22,65;22,65;22,67;
11.02.2009;16:48:32,0;22,56;21,09;23,08;23,15;22,75;22,65;22,65;22,67;
11.02.2009;16:48:33,0;22,56;21,09;23,08;23,15;22,75;22,65;22,65;22,67;
11.02.2009;16:48:33,0;22,56;21,11;23,08;23,15;22,75;22,65;22,65;22,67;
11.02.2009;16:48:33,0;22,56;21,11;23,08;23,15;22,75;22,65;22,65;22,67;
11.02.2009;16:48:33,0;22,56;21,11;23,08;23,15;22,75;22,65;22,65;22,67;
11.02.2009;16:48:34,0;22,56;21,11;23,08;23,15;22,75;22,65;22,65;22,67;
11.02.2009;16:48:34,0;22,56;21,13;23,08;23,15;22,75;22,65;22,65;22,67;
11.02.2009;16:48:34,0;22,56;21,15;23,08;23,15;22,75;22,65;22,65;22,67;
11.02.2009;16:48:34,0;22,56;21,15;23,08;23,15;22,75;22,65;22,65;22,67;
11.02.2009;16:48:34,0;22,56;21,15;23,08;23,15;22,75;22,65;22,65;22,67;
11.02.2009;16:48:34,0;22,56;21,16;23,08;23,15;22,75;22,65;22,65;22,67;
11.02.2009;16:48:35,0;22,56;21,16;23,08;23,15;22,75;22,65;22,65;22,67;
11.02.2009;16:48:35,0;22,56;21,16;23,08;23,15;22,75;22,62;22,65;22,67;
11.02.2009;16:48:35,0;22,56;21,18;23,08;23,15;22,75;22,65;22,65;22,67;
11.02.2009;16:48:35,0;22,56;21,16;23,08;23,15;22,75;22,65;22,65;22,67;
11.02.2009;16:48:36,0;22,56;21,16;23,08;23,15;22,75;22,65;22,65;22,67;
11.02.2009;16:48:36,0;22,56;21,16;23,08;23,15;22,75;22,65;22,65;22,67;
11.02.2009;16:48:36,0;22,56;21,18;23,08;23,15;22,75;22,65;22,65;22,67;
11.02.2009;16:48:36,0;22,56;21,18;23,08;23,15;22,75;22,65;22,65;22,67;
11.02.2009;16:48:36,0;22,56;21,18;23,08;23,15;22,75;22,65;22,65;22,67;
11.02.2009;16:48:36,0;22,56;21,18;23,08;23,15;22,75;22,65;22,65;22,67;
11.02.2009;16:48:37,0;22,56;21,18;23,08;23,15;22,75;22,65;22,65;22,67;
11.02.2009;16:48:37,0;22,56;21,18;23,08;23,15;22,75;22,62;22,65;22,67;
11.02.2009;16:48:37,0;22,56;21,18;23,08;23,15;22,75;22,65;22,65;22,67;
11.02.2009;16:48:37,0;22,54;21,20;23,05;23,15;22,75;22,65;22,65;22,67;
11.02.2009;16:48:38,0;22,56;21,20;23,08;23,15;22,75;22,65;22,65;22,67;
11.02.2009;16:48:38,0;22,56;21,22;23,05;23,15;22,75;22,65;22,65;22,67;
11.02.2009;16:48:38,0;22,56;21,22;23,05;23,15;22,75;22,65;22,65;22,67;
11.02.2009;16:48:38,0;22,56;21,22;23,08;23,15;22,75;22,65;22,65;22,67;
11.02.2009;16:48:38,0;22,56;21,22;23,05;23,15;22,75;22,65;22,65;22,67;
11.02.2009;16:48:38,0;22,56;21,22;23,05;23,15;22,75;22,65;22,65;22,67;
11.02.2009;16:48:39,0;22,56;21,22;23,05;23,15;22,75;22,65;22,65;22,67;
11.02.2009;16:48:39,0;22,56;21,22;23,05;23,15;22,75;22,65;22,65;22,67;
11.02.2009;16:48:39,0;22,56;21,22;23,05;23,18;22,75;22,65;22,65;22,67;
11.02.2009;16:48:39,0;22,56;21,22;23,05;23,18;22,75;22,65;22,65;22,67;
11.02.2009;16:48:40,0;22,56;21,22;23,05;23,18;22,75;22,65;22,65;22,67;
11.02.2009;16:48:40,0;22,56;21,22;23,03;23,18;22,75;22,65;22,65;22,67;
11.02.2009;16:48:40,0;22,56;21,22;23,05;23,20;22,75;22,65;22,65;22,67;
11.02.2009;16:48:40,0;22,56;21,22;23,05;23,20;22,75;22,65;22,65;22,67;
11.02.2009;16:48:40,0;22,56;21,22;23,03;23,20;22,75;22,65;22,65;22,67;
11.02.2009;16:48:40,0;22,56;21,24;23,03;23,20;22,75;22,65;22,65;22,67;
11.02.2009;16:48:41,0;22,56;21,24;23,03;23,22;22,75;22,65;22,65;22,67;
11.02.2009;16:48:41,0;22,56;21,25;23,03;23,22;22,75;22,65;22,65;22,67;
11.02.2009;16:48:41,0;22,56;21,25;23,03;23,24;22,75;22,65;22,65;22,67;
11.02.2009;16:48:41,0;22,56;21,27;23,01;23,24;22,75;22,65;22,65;22,67;
11.02.2009;16:48:42,0;22,56;21,27;23,01;23,24;22,75;22,65;22,65;22,67;
11.02.2009;16:48:42,0;22,56;21,27;23,01;23,26;22,75;22,65;22,65;22,67;
11.02.2009;16:48:42,0;22,56;21,29;23,01;23,26;22,75;22,65;22,65;22,67;
11.02.2009;16:48:42,0;22,54;21,29;22,74;23,26;22,75;22,65;22,65;22,67;
11.02.2009;16:48:42,0;22,56;21,31;22,53;23,24;22,75;22,65;22,65;22,67;
11.02.2009;16:48:42,0;22,56;21,33;22,44;23,24;22,75;22,65;22,65;22,67;
11.02.2009;16:48:43,0;22,56;21,33;22,40;23,24;22,75;22,65;22,65;22,67;
11.02.2009;16:48:43,0;22,54;21,33;22,36;23,26;22,75;22,65;22,65;22,67;
11.02.2009;16:48:43,0;22,56;21,33;22,34;23,26;22,75;22,62;22,65;22,67;
11.02.2009;16:48:43,0;22,56;21,33;22,32;23,24;22,75;22,65;22,65;22,67;
11.02.2009;16:48:44,0;22,56;21,33;22,30;23,24;22,75;22,65;22,65;22,67;
11.02.2009;16:48:44,0;22,56;21,33;22,30;23,24;22,75;22,62;22,65;22,67;
11.02.2009;16:48:44,0;22,56;21,31;22,27;23,26;22,75;22,65;22,65;22,67;
11.02.2009;16:48:44,0;22,56;21,31;22,27;23,26;22,75;22,65;22,65;22,67;
11.02.2009;16:48:44,0;22,56;21,31;22,27;23,24;22,75;22,65;22,65;22,67;
11.02.2009;16:48:44,0;22,56;21,31;22,25;23,24;22,75;22,65;22,65;22,67;
11.02.2009;16:48:45,0;22,56;21,29;22,25;23,24;22,75;22,65;22,65;22,67;
11.02.2009;16:48:45,0;22,56;21,29;22,25;23,24;22,75;22,65;22,65;22,67;
11.02.2009;16:48:45,0;22,56;21,27;22,25;23,24;22,75;22,65;22,65;22,67;
11.02.2009;16:48:45,0;22,56;21,27;22,25;23,24;22,75;22,65;22,65;22,67;
11.02.2009;16:48:46,0;22,56;21,25;22,23;23,24;22,75;22,65;22,65;22,67;
11.02.2009;16:48:46,0;22,56;21,25;22,23;23,24;22,75;22,62;22,65;22,67;
11.02.2009;16:48:46,0;22,54;21,25;22,23;23,22;22,75;22,65;22,65;22,67;
11.02.2009;16:48:46,0;22,56;21,25;22,23;23,22;22,75;22,65;22,65;22,67;
11.02.2009;16:48:46,0;22,56;21,27;22,23;23,22;22,75;22,65;22,65;22,67;
11.02.2009;16:48:46,0;22,56;21,27;22,23;23,22;22,75;22,65;22,65;22,67;
11.02.2009;16:48:47,0;22,56;21,27;22,23;23,22;22,75;22,65;22,65;22,67;
11.02.2009;16:48:47,0;22,56;21,29;22,21;23,22;22,75;22,65;22,65;22,67;
11.02.2009;16:48:47,0;22,56;21,29;22,21;23,20;22,75;22,65;22,65;22,67;
11.02.2009;16:48:47,0;22,56;21,31;22,21;23,20;22,75;22,65;22,65;22,67;
11.02.2009;16:48:48,0;22,54;21,31;22,21;23,20;22,75;22,65;22,65;22,67;
11.02.2009;16:48:48,0;22,56;21,31;22,21;23,20;22,75;22,65;22,65;22,67;
11.02.2009;16:48:48,0;22,56;21,31;22,21;23,20;22,75;22,65;22,65;22,67;
11.02.2009;16:48:48,0;22,56;21,31;22,21;23,20;22,75;22,65;22,65;22,67;
11.02.2009;16:48:48,0;22,56;21,31;22,21;23,20;22,75;22,65;22,65;22,67;
11.02.2009;16:48:48,0;22,56;21,29;22,21;23,20;22,75;22,65;22,65;22,67;
11.02.2009;16:48:49,0;22,56;21,29;22,21;23,20;22,75;22,65;22,65;22,67;
11.02.2009;16:48:49,0;22,56;21,29;22,21;23,20;22,75;22,65;22,65;22,67;
11.02.2009;16:48:49,0;22,56;21,27;22,21;23,18;22,75;22,65;22,65;22,67;
11.02.2009;16:48:49,0;22,56;21,25;22,19;23,18;22,75;22,65;22,65;22,67;
11.02.2009;16:48:50,0;22,56;21,25;22,19;23,18;22,75;22,65;22,65;22,67;
11.02.2009;16:48:50,0;22,56;21,24;22,19;23,18;22,75;22,65;22,65;22,67;
11.02.2009;16:48:50,0;22,56;21,24;22,19;23,18;22,75;22,65;22,65;22,67;
11.02.2009;16:48:50,0;22,56;21,22;22,19;23,18;22,75;22,65;22,65;22,67;
11.02.2009;16:48:50,0;22,56;21,24;22,19;23,18;22,75;22,65;22,65;22,67;
11.02.2009;16:48:50,0;22,56;21,22;22,19;23,18;22,75;22,65;22,65;22,67;
11.02.2009;16:48:51,0;22,56;21,22;22,19;23,18;22,75;22,65;22,65;22,67;
11.02.2009;16:48:51,0;22,56;21,20;22,19;23,18;22,75;22,65;22,65;22,67;
11.02.2009;16:48:51,0;22,56;21,20;22,19;23,18;22,75;22,65;22,65;22,67;
11.02.2009;16:48:51,0;22,56;21,20;22,19;23,18;22,75;22,65;22,65;22,67;
11.02.2009;16:48:52,0;22,56;21,20;22,19;23,18;22,75;22,65;22,65;22,67;
11.02.2009;16:48:52,0;22,56;21,18;22,19;23,18;22,75;22,65;22,65;22,67;
11.02.2009;16:48:52,0;22,56;21,18;22,19;23,18;22,75;22,65;22,65;22,67;
11.02.2009;16:48:52,0;22,56;21,18;22,19;23,18;22,75;22,65;22,65;22,67;
11.02.2009;16:48:52,0;22,56;21,16;22,19;23,18;22,75;22,65;22,65;22,67;
11.02.2009;16:48:52,0;22,56;21,16;22,19;23,18;22,75;22,65;22,65;22,67;
11.02.2009;16:48:53,0;22,56;21,15;22,19;23,18;22,75;22,65;22,65;22,67;
11.02.2009;16:48:53,0;22,56;21,15;22,19;23,18;22,75;22,65;22,65;22,67;
11.02.2009;16:48:53,0;22,56;21,13;22,19;23,18;22,75;22,65;22,65;22,67;
11.02.2009;16:48:53,0;22,56;21,13;22,19;23,18;22,75;22,65;22,65;22,67;
11.02.2009;16:48:54,0;22,56;21,13;22,19;23,18;22,75;22,65;22,65;22,67;
11.02.2009;16:48:54,0;22,56;21,11;22,19;23,18;22,75;22,65;22,65;22,67;
11.02.2009;16:48:54,0;22,56;21,11;22,19;23,18;22,75;22,65;22,65;22,67;
11.02.2009;16:48:54,0;22,56;21,13;22,19;23,15;22,75;22,65;22,65;22,67;
11.02.2009;16:48:54,0;22,56;21,13;22,19;23,15;22,75;22,65;22,65;22,67;
11.02.2009;16:48:54,0;22,56;21,15;22,19;23,15;22,75;22,65;22,65;22,67;
11.02.2009;16:48:55,0;22,56;21,15;22,19;23,15;22,75;22,65;22,65;22,67;
11.02.2009;16:48:55,0;22,56;21,16;22,19;23,13;22,75;22,65;22,65;22,67;
11.02.2009;16:48:55,0;22,56;21,18;22,19;23,13;22,75;22,65;22,65;22,67;
11.02.2009;16:48:55,0;22,56;21,18;22,21;23,13;22,75;22,65;22,65;22,67;
11.02.2009;16:48:56,0;22,56;21,18;22,19;23,13;22,75;22,65;22,65;22,67;
11.02.2009;16:48:56,0;22,56;21,18;22,19;23,13;22,75;22,65;22,65;22,67;
11.02.2009;16:48:56,0;22,56;21,18;22,19;23,13;22,75;22,65;22,65;22,67;
11.02.2009;16:48:56,0;22,56;21,18;22,21;23,11;22,75;22,65;22,65;22,67;
11.02.2009;16:48:56,0;22,56;21,18;22,19;23,11;22,75;22,65;22,65;22,67;
11.02.2009;16:48:56,0;22,56;21,18;22,21;23,11;22,75;22,65;22,65;22,67;
11.02.2009;16:48:57,0;22,56;21,18;22,21;23,11;22,75;22,65;22,65;22,67;
11.02.2009;16:48:57,0;22,56;21,16;22,21;23,11;22,75;22,65;22,65;22,67;
11.02.2009;16:48:57,0;22,56;21,16;22,21;23,11;22,75;22,65;22,65;22,67;
11.02.2009;16:48:57,0;22,56;21,15;22,21;23,11;22,75;22,65;22,65;22,67;
11.02.2009;16:48:58,0;22,56;21,13;22,21;23,11;22,75;22,65;22,65;22,67;
11.02.2009;16:48:58,0;22,56;21,11;22,21;23,11;22,75;22,65;22,65;22,67;
11.02.2009;16:48:58,0;22,56;21,11;22,21;23,11;22,75;22,65;22,65;22,67;
11.02.2009;16:48:58,0;22,56;21,11;22,21;23,11;22,75;22,65;22,65;22,67;
11.02.2009;16:48:58,0;22,56;21,11;22,21;23,11;22,75;22,65;22,65;22,67;
11.02.2009;16:48:58,0;22,56;21,11;22,21;23,09;22,75;22,65;22,65;22,67;
11.02.2009;16:48:59,0;22,56;21,11;22,21;23,09;22,75;22,65;22,65;22,67;
11.02.2009;16:48:59,0;22,56;21,11;22,21;23,09;22,77;22,65;22,65;22,67;
11.02.2009;16:48:59,0;22,56;21,11;22,21;23,09;22,75;22,65;22,65;22,67;
11.02.2009;16:48:59,0;22,56;21,11;22,19;23,09;22,75;22,65;22,65;22,67;
11.02.2009;16:49:00,0;22,56;21,11;22,19;23,11;22,75;22,65;22,65;22,67;
11.02.2009;16:49:00,0;22,56;21,13;22,19;23,09;22,75;22,65;22,65;22,67;
11.02.2009;16:49:00,0;22,56;21,11;22,19;23,09;22,75;22,65;22,65;22,67;
11.02.2009;16:49:00,0;22,56;21,11;22,19;23,09;22,75;22,65;22,65;22,67;
11.02.2009;16:49:00,0;22,56;21,11;22,19;23,09;22,75;22,65;22,65;22,67;
11.02.2009;16:49:00,0;22,56;21,09;22,19;23,09;22,75;22,65;22,65;22,67;
11.02.2009;16:49:01,0;22,56;21,11;22,19;23,09;22,75;22,65;22,65;22,67;
11.02.2009;16:49:01,0;22,56;21,11;22,19;23,09;22,75;22,65;22,65;22,67;
11.02.2009;16:49:01,0;22,56;21,11;22,19;23,09;22,75;22,65;22,65;22,67;
11.02.2009;16:49:01,0;22,56;21,11;22,19;23,09;22,77;22,65;22,65;22,67;
11.02.2009;16:49:02,0;22,56;21,09;22,19;23,09;22,75;22,65;22,65;22,67;
11.02.2009;16:49:02,0;22,56;21,09;22,17;23,09;22,75;22,65;22,65;22,67;
11.02.2009;16:49:02,0;22,56;21,07;22,17;23,09;22,75;22,65;22,65;22,67;
11.02.2009;16:49:02,0;22,56;21,07;22,17;23,09;22,75;22,65;22,65;22,67;
11.02.2009;16:49:02,0;22,56;21,07;22,17;23,09;22,75;22,65;22,65;22,67;
11.02.2009;16:49:02,0;22,56;21,07;22,17;23,09;22,75;22,65;22,65;22,67;
11.02.2009;16:49:03,0;22,56;21,07;22,17;23,09;22,75;22,65;22,65;22,67;
11.02.2009;16:49:03,0;22,56;21,07;22,17;23,09;22,75;22,65;22,65;22,67;
11.02.2009;16:49:03,0;22,56;21,07;22,17;23,09;22,75;22,65;22,65;22,67;
11.02.2009;16:49:03,0;22,56;21,06;22,17;23,09;22,75;22,65;22,65;22,67;
11.02.2009;16:49:04,0;22,56;21,04;22,17;23,09;22,75;22,65;22,65;22,67;
11.02.2009;16:49:04,0;22,56;21,02;22,17;23,09;22,75;22,65;22,65;22,67;
11.02.2009;16:49:04,0;22,56;21,02;22,17;23,09;22,75;22,65;22,65;22,67;
11.02.2009;16:49:04,0;22,56;21,02;22,17;23,09;22,77;22,65;22,65;22,67;
11.02.2009;16:49:04,0;22,56;21,00;22,17;23,09;22,75;22,65;22,65;22,67;
11.02.2009;16:49:04,0;22,56;20,99;22,17;23,09;22,75;22,65;22,65;22,67;
11.02.2009;16:49:05,0;22,56;20,99;22,17;23,09;22,75;22,65;22,65;22,67;
11.02.2009;16:49:05,0;22,56;20,97;22,17;23,09;22,75;22,65;22,65;22,67;
11.02.2009;16:49:05,0;22,56;20,95;22,17;23,09;22,75;22,65;22,65;22,67;
11.02.2009;16:49:05,0;22,56;20,95;22,17;23,09;22,75;22,65;22,65;22,67;
11.02.2009;16:49:06,0;22,56;20,95;22,15;23,09;22,75;22,65;22,65;22,67;
11.02.2009;16:49:06,0;22,56;20,93;22,15;23,09;22,75;22,65;22,65;22,67;
11.02.2009;16:49:06,0;22,56;20,93;22,17;23,09;22,75;22,65;22,65;22,67;
11.02.2009;16:49:06,0;22,56;20,92;22,17;23,09;22,75;22,65;22,65;22,67;
11.02.2009;16:49:06,0;22,56;20,92;22,15;23,09;22,75;22,65;22,65;22,67;
11.02.2009;16:49:06,0;22,56;20,90;22,17;23,09;22,75;22,65;22,65;22,67;
11.02.2009;16:49:07,0;22,56;20,88;22,15;23,09;22,75;22,65;22,65;22,67;
11.02.2009;16:49:07,0;22,56;20,88;22,15;23,09;22,75;22,65;22,65;22,67;
11.02.2009;16:49:07,0;22,56;20,87;22,15;23,09;22,75;22,65;22,65;22,67;
11.02.2009;16:49:07,0;22,56;20,87;22,15;23,09;22,75;22,65;22,65;22,67;
11.02.2009;16:49:08,0;22,56;20,87;22,15;23,09;22,77;22,65;22,65;22,67;
11.02.2009;16:49:08,0;22,56;20,85;22,15;23,09;22,75;22,65;22,65;22,67;
11.02.2009;16:49:08,0;22,58;20,83;22,15;23,09;22,75;22,65;22,65;22,67;
11.02.2009;16:49:08,0;22,56;20,83;22,15;23,09;22,75;22,65;22,65;22,67;
11.02.2009;16:49:08,0;22,58;20,82;22,15;23,09;22,75;22,65;22,65;22,67;
11.02.2009;16:49:08,0;22,58;20,83;22,15;23,09;22,77;22,65;22,65;22,67;
11.02.2009;16:49:09,0;22,56;20,82;22,15;23,09;22,75;22,65;22,65;22,67;
11.02.2009;16:49:09,0;22,56;20,82;22,15;23,09;22,75;22,65;22,65;22,67;
11.02.2009;16:49:09,0;22,58;20,82;22,15;23,09;22,75;22,65;22,65;22,67;
11.02.2009;16:49:09,0;22,56;20,82;22,15;23,09;22,77;22,65;22,65;22,67;
11.02.2009;16:49:10,0;22,56;20,82;22,15;23,09;22,75;22,65;22,65;22,67;
11.02.2009;16:49:10,0;22,56;20,82;22,15;23,09;22,75;22,65;22,65;22,67;
11.02.2009;16:49:10,0;22,56;20,82;22,15;23,09;22,75;22,65;22,65;22,67;
11.02.2009;16:49:10,0;22,56;20,82;22,15;23,09;22,75;22,65;22,65;22,67;
11.02.2009;16:49:10,0;22,56;20,82;22,15;23,09;22,75;22,65;22,65;22,67;
11.02.2009;16:49:10,0;22,56;20,82;22,15;23,09;22,75;22,65;22,65;22,67;
11.02.2009;16:49:11,0;22,56;20,82;22,15;23,09;22,77;22,65;22,65;22,67;
11.02.2009;16:49:11,0;22,56;20,83;22,15;23,09;22,75;22,65;22,65;22,67;
11.02.2009;16:49:11,0;22,56;20,82;22,15;23,09;22,75;22,65;22,65;22,67;
11.02.2009;16:49:11,0;22,56;20,83;22,15;23,09;22,77;22,65;22,65;22,67;
11.02.2009;16:49:12,0;22,56;20,83;22,15;23,09;22,77;22,65;22,65;22,67;
11.02.2009;16:49:12,0;22,58;20,83;22,15;23,09;22,75;22,65;22,65;22,67;
11.02.2009;16:49:12,0;22,56;20,83;22,15;23,09;22,75;22,65;22,65;22,67;
11.02.2009;16:49:12,0;22,56;20,85;22,15;23,09;22,77;22,65;22,65;22,67;
11.02.2009;16:49:12,0;22,56;20,85;22,15;23,09;22,75;22,65;22,65;22,67;
11.02.2009;16:49:12,0;22,56;20,85;22,15;23,09;22,75;22,65;22,65;22,67;
11.02.2009;16:49:13,0;22,56;20,85;22,15;23,09;22,77;22,65;22,65;22,67;
11.02.2009;16:49:13,0;22,56;20,87;22,15;23,09;22,75;22,65;22,65;22,67;
11.02.2009;16:49:13,0;22,56;20,87;22,15;23,09;22,75;22,65;22,65;22,67;
11.02.2009;16:49:13,0;22,58;20,88;22,15;23,09;22,77;22,65;22,65;22,67;
11.02.2009;16:49:14,0;22,56;20,88;22,15;23,09;22,77;22,65;22,65;22,67;
11.02.2009;16:49:14,0;22,56;20,90;22,15;23,09;22,75;22,65;22,65;22,67;
11.02.2009;16:49:14,0;22,56;20,92;22,15;23,09;22,75;22,65;22,65;22,67;
11.02.2009;16:49:14,0;22,58;20,92;22,15;23,09;22,75;22,65;22,65;22,67;
11.02.2009;16:49:14,0;22,56;20,92;22,15;23,09;22,77;22,65;22,65;22,67;
11.02.2009;16:49:14,0;22,56;20,93;22,15;23,09;22,75;22,65;22,65;22,67;
11.02.2009;16:49:15,0;22,58;20,95;22,15;23,09;22,75;22,65;22,65;22,67;
11.02.2009;16:49:15,0;22,58;20,93;22,13;23,09;22,77;22,65;22,65;22,67;
11.02.2009;16:49:15,0;22,56;20,93;22,13;23,09;22,75;22,65;22,65;22,67;
11.02.2009;16:49:15,0;22,56;20,93;22,15;23,09;22,75;22,65;22,65;22,67;
11.02.2009;16:49:16,0;22,58;20,93;22,15;23,09;22,75;22,65;22,65;22,67;
11.02.2009;16:49:16,0;22,56;20,93;22,13;23,09;22,75;22,65;22,65;22,67;
11.02.2009;16:49:16,0;22,58;20,93;22,15;23,09;22,75;22,65;22,65;22,67;
11.02.2009;16:49:16,0;22,56;20,93;22,13;23,09;22,75;22,65;22,65;22,67;
11.02.2009;16:49:16,0;22,58;20,93;22,15;23,09;22,75;22,65;22,65;22,67;
11.02.2009;16:49:16,0;22,56;20,93;22,13;23,09;22,75;22,65;22,65;22,67;
11.02.2009;16:49:17,0;22,56;20,92;22,15;23,09;22,75;22,65;22,65;22,67;
11.02.2009;16:49:17,0;22,58;20,92;22,15;23,09;22,75;22,65;22,65;22,67;
11.02.2009;16:49:17,0;22,56;20,92;22,15;23,09;22,75;22,65;22,65;22,67;
11.02.2009;16:49:17,0;22,56;20,92;22,15;23,09;22,75;22,65;22,65;22,67;
11.02.2009;16:49:18,0;22,56;20,92;22,13;23,09;22,75;22,65;22,65;22,67;
11.02.2009;16:49:18,0;22,56;20,90;22,13;23,09;22,77;22,65;22,65;22,67;
11.02.2009;16:49:18,0;22,56;20,90;22,15;23,09;22,75;22,65;22,65;22,67;
11.02.2009;16:49:18,0;22,56;20,88;22,15;23,09;22,75;22,65;22,65;22,67;
11.02.2009;16:49:18,0;22,58;20,88;22,15;23,09;22,75;22,65;22,65;22,67;
11.02.2009;16:49:18,0;22,56;20,88;22,13;23,09;22,75;22,65;22,65;22,67;
11.02.2009;16:49:19,0;22,56;20,88;22,15;23,09;22,77;22,65;22,65;22,67;
11.02.2009;16:49:19,0;22,56;20,90;22,15;23,09;22,75;22,65;22,65;22,67;
11.02.2009;16:49:19,0;22,56;20,90;22,13;23,09;22,75;22,65;22,65;22,67;
11.02.2009;16:49:19,0;22,56;20,90;22,15;23,09;22,75;22,65;22,65;22,67;
11.02.2009;16:49:20,0;22,56;20,90;22,15;23,09;22,75;22,65;22,65;22,67;
11.02.2009;16:49:20,0;22,56;20,88;22,13;23,09;22,75;22,65;22,65;22,67;
