# Supplementary material for: Measurement of Thermal Effects of Doppler Ultrasound: An In Vitro Study
Source: PLoS One. 2015 Aug 24;10(8):e0135717. doi: 10.1371/journal.pone.0135717 (PMC4547707; doi:10.1371/journal.pone.0135717)
Supplement: S1 File — (ZIP) [file pone.0135717.s001.zip › rawData_4PlosOne/water/tempdata_aloka2.ASC]

DASYLab - V 9.00.00
Schaltbildname : temp_messung8erv2
Aufgenommen am : 26.03.2009, 14:22:37
Blocklaenge    : 2
Delta          : 0.2 sec.
Kanalzahl      : 8

Thermodaten
Datum;Uhrzeit;Schreiben 0 [V];Schreiben 1 [V];Schreiben 2 [V];Schreiben 3 [V];Schreiben 4 [V];Schreiben 5 [V];Schreiben 6 [V];Schreiben 7 [V];
26.03.2009;14:22:37,0;20,33;19,54;19,91;20,78;13,34;13,24;13,36;13,35;
26.03.2009;14:22:37,0;20,33;19,54;19,91;20,76;13,34;13,24;13,36;13,35;
26.03.2009;14:22:37,0;20,33;19,54;19,91;20,78;13,34;13,24;13,36;13,35;
26.03.2009;14:22:37,0;20,33;19,54;19,91;20,76;13,34;13,24;13,36;13,35;
26.03.2009;14:22:38,0;20,33;19,56;19,91;20,76;13,34;13,24;13,36;13,35;
26.03.2009;14:22:38,0;20,33;19,54;19,91;20,78;13,33;13,24;13,36;13,35;
26.03.2009;14:22:38,0;20,33;19,56;19,91;20,78;13,33;13,24;13,36;13,35;
26.03.2009;14:22:38,0;20,33;19,54;19,91;20,76;13,34;13,24;13,36;13,35;
26.03.2009;14:22:39,0;20,33;19,56;19,91;20,78;13,34;13,24;13,36;13,35;
26.03.2009;14:22:39,0;20,33;19,56;19,91;20,76;13,34;13,24;13,36;13,35;
26.03.2009;14:22:39,0;20,33;19,54;19,91;20,76;13,34;13,24;13,36;13,35;
26.03.2009;14:22:39,0;20,33;19,54;19,91;20,76;13,34;13,24;13,36;13,35;
26.03.2009;14:22:39,0;20,33;19,54;19,91;20,76;13,34;13,24;13,36;13,35;
26.03.2009;14:22:39,0;20,33;19,54;19,91;20,76;13,34;13,24;13,36;13,35;
26.03.2009;14:22:40,0;20,33;19,54;19,91;20,76;13,34;13,24;13,36;13,35;
26.03.2009;14:22:40,0;20,33;19,54;19,91;20,76;13,34;13,24;13,36;13,35;
26.03.2009;14:22:40,0;20,34;19,54;19,91;20,76;13,34;13,24;13,36;13,35;
26.03.2009;14:22:40,0;20,33;19,54;19,91;20,76;13,34;13,24;13,36;13,35;
26.03.2009;14:22:41,0;20,33;19,54;19,91;20,78;13,34;13,24;13,36;13,35;
26.03.2009;14:22:41,0;20,34;19,56;19,91;20,78;13,34;13,24;13,36;13,35;
26.03.2009;14:22:41,0;20,33;19,54;19,91;20,76;13,34;13,24;13,36;13,35;
26.03.2009;14:22:41,0;20,33;19,54;19,91;20,76;13,34;13,24;13,36;13,35;
26.03.2009;14:22:41,0;20,33;19,54;19,91;20,76;13,34;13,24;13,36;13,35;
26.03.2009;14:22:41,0;20,33;19,56;19,91;20,76;13,34;13,24;13,36;13,35;
26.03.2009;14:22:42,0;20,33;19,54;19,91;20,78;13,34;13,24;13,36;13,35;
26.03.2009;14:22:42,0;20,33;19,54;19,91;20,76;13,34;13,24;13,36;13,35;
26.03.2009;14:22:42,0;20,33;19,54;19,91;20,76;13,34;13,24;13,36;13,35;
26.03.2009;14:22:42,0;20,33;19,54;19,91;20,78;13,34;13,24;13,36;13,35;
26.03.2009;14:22:43,0;20,33;19,54;19,91;20,76;13,34;13,24;13,36;13,35;
26.03.2009;14:22:43,0;20,33;19,54;19,91;20,76;13,34;13,24;13,36;13,35;
26.03.2009;14:22:43,0;20,33;19,54;19,90;20,76;13,34;13,24;13,36;13,35;
26.03.2009;14:22:43,0;20,33;19,54;19,91;20,76;13,34;13,24;13,36;13,35;
26.03.2009;14:22:43,0;20,33;19,54;19,91;20,76;13,34;13,24;13,36;13,35;
26.03.2009;14:22:43,0;20,33;19,54;19,91;20,76;13,34;13,24;13,36;13,35;
26.03.2009;14:22:44,0;20,33;19,54;19,91;20,76;13,34;13,24;13,36;13,35;
26.03.2009;14:22:44,0;20,33;19,54;19,91;20,76;13,34;13,24;13,36;13,35;
26.03.2009;14:22:44,0;20,33;19,54;19,91;20,78;13,34;13,24;13,36;13,35;
26.03.2009;14:22:44,0;20,34;19,56;19,91;20,76;13,34;13,24;13,36;13,35;
26.03.2009;14:22:45,0;20,33;19,54;19,91;20,76;13,34;13,24;13,36;13,35;
26.03.2009;14:22:45,0;20,33;19,54;19,91;20,76;13,34;13,24;13,36;13,35;
26.03.2009;14:22:45,0;20,33;19,54;19,91;20,76;13,34;13,24;13,36;13,35;
26.03.2009;14:22:45,0;20,33;19,54;19,91;20,76;13,34;13,24;13,36;13,35;
26.03.2009;14:22:45,0;20,33;19,54;19,91;20,76;13,34;13,24;13,36;13,35;
26.03.2009;14:22:45,0;20,33;19,54;19,91;20,76;13,34;13,24;13,36;13,35;
26.03.2009;14:22:46,0;20,33;19,54;19,91;20,76;13,34;13,24;13,36;13,35;
26.03.2009;14:22:46,0;20,33;19,54;19,91;20,78;13,34;13,24;13,36;13,35;
26.03.2009;14:22:46,0;20,33;19,56;19,91;20,76;13,34;13,24;13,36;13,35;
26.03.2009;14:22:46,0;20,33;19,54;19,91;20,78;13,34;13,24;13,36;13,35;
26.03.2009;14:22:47,0;20,33;19,54;19,91;20,76;13,34;13,24;13,36;13,35;
26.03.2009;14:22:47,0;20,33;19,54;19,91;20,78;13,34;13,24;13,36;13,35;
26.03.2009;14:22:47,0;20,33;19,54;19,91;20,76;13,34;13,24;13,36;13,35;
26.03.2009;14:22:47,0;20,34;19,54;19,90;20,76;13,34;13,24;13,36;13,35;
26.03.2009;14:22:47,0;20,33;19,54;19,91;20,76;13,34;13,24;13,36;13,35;
26.03.2009;14:22:47,0;20,33;19,54;19,91;20,76;13,34;13,24;13,36;13,35;
26.03.2009;14:22:48,0;20,33;19,54;19,91;20,76;13,34;13,24;13,36;13,35;
26.03.2009;14:22:48,0;20,33;19,54;19,91;20,78;13,34;13,24;13,36;13,35;
26.03.2009;14:22:48,0;20,33;19,54;19,91;20,78;13,34;13,24;13,36;13,35;
26.03.2009;14:22:48,0;20,33;19,54;19,91;20,76;13,34;13,24;13,36;13,35;
26.03.2009;14:22:49,0;20,34;19,54;19,91;20,78;13,34;13,24;13,36;13,35;
26.03.2009;14:22:49,0;20,33;19,54;19,91;20,76;13,34;13,24;13,36;13,35;
26.03.2009;14:22:49,0;20,33;19,54;19,91;20,76;13,34;13,24;13,36;13,35;
26.03.2009;14:22:49,0;20,33;19,54;19,91;20,76;13,34;13,24;13,36;13,35;
26.03.2009;14:22:49,0;20,33;19,54;19,91;20,78;13,34;13,24;13,36;13,35;
26.03.2009;14:22:49,0;20,34;19,54;19,91;20,78;13,34;13,24;13,36;13,35;
26.03.2009;14:22:50,0;20,33;19,54;19,91;20,76;13,34;13,24;13,36;13,35;
26.03.2009;14:22:50,0;20,33;19,54;19,91;20,76;13,34;13,24;13,36;13,35;
26.03.2009;14:22:50,0;20,33;19,54;19,91;20,76;13,34;13,24;13,36;13,35;
26.03.2009;14:22:50,0;20,33;19,56;19,91;20,76;13,34;13,24;13,36;13,35;
26.03.2009;14:22:51,0;20,33;19,54;19,91;20,78;13,34;13,24;13,36;13,35;
26.03.2009;14:22:51,0;20,33;19,54;19,91;20,76;13,34;13,24;13,36;13,35;
26.03.2009;14:22:51,0;20,33;19,54;19,91;20,76;13,34;13,24;13,36;13,35;
26.03.2009;14:22:51,0;20,33;19,54;19,91;20,78;13,34;13,24;13,36;13,35;
26.03.2009;14:22:51,0;20,33;19,54;19,91;20,76;13,34;13,24;13,36;13,35;
26.03.2009;14:22:51,0;20,33;19,54;19,91;20,76;13,34;13,24;13,36;13,35;
26.03.2009;14:22:52,0;20,34;19,54;19,91;20,78;13,34;13,24;13,36;13,35;
26.03.2009;14:22:52,0;20,37;19,58;19,91;20,78;13,34;13,24;13,36;13,35;
26.03.2009;14:22:52,0;20,41;19,60;19,91;20,78;13,34;13,24;13,36;13,35;
26.03.2009;14:22:52,0;20,41;19,60;19,91;20,78;13,34;13,24;13,36;13,35;
26.03.2009;14:22:53,0;20,43;19,63;19,91;20,76;13,34;13,24;13,36;13,35;
26.03.2009;14:22:53,0;20,43;19,63;19,91;20,76;13,34;13,24;13,36;13,35;
26.03.2009;14:22:53,0;20,43;19,63;19,91;20,76;13,34;13,24;13,36;13,35;
26.03.2009;14:22:53,0;20,44;19,63;19,91;20,78;13,34;13,24;13,36;13,35;
26.03.2009;14:22:53,0;20,44;19,64;19,91;20,76;13,34;13,24;13,36;13,35;
26.03.2009;14:22:53,0;20,44;19,64;19,91;20,76;13,34;13,24;13,36;13,35;
26.03.2009;14:22:54,0;20,46;19,64;19,91;20,78;13,34;13,24;13,36;13,35;
26.03.2009;14:22:54,0;20,46;19,65;19,91;20,78;13,34;13,24;13,36;13,35;
26.03.2009;14:22:54,0;20,46;19,65;19,91;20,78;13,34;13,24;13,36;13,35;
26.03.2009;14:22:54,0;20,46;19,65;19,91;20,76;13,34;13,24;13,36;13,35;
26.03.2009;14:22:55,0;20,46;19,65;19,91;20,78;13,34;13,24;13,36;13,35;
26.03.2009;14:22:55,0;20,46;19,65;19,91;20,78;13,34;13,24;13,36;13,35;
26.03.2009;14:22:55,0;20,46;19,65;19,91;20,76;13,34;13,24;13,36;13,35;
26.03.2009;14:22:55,0;20,46;19,65;19,91;20,78;13,34;13,24;13,36;13,35;
26.03.2009;14:22:55,0;20,47;19,65;19,91;20,76;13,34;13,24;13,36;13,35;
26.03.2009;14:22:55,0;20,47;19,65;19,91;20,76;13,34;13,24;13,36;13,35;
26.03.2009;14:22:56,0;20,47;19,65;19,91;20,78;13,34;13,24;13,36;13,35;
26.03.2009;14:22:56,0;20,47;19,67;19,91;20,78;13,34;13,24;13,36;13,35;
26.03.2009;14:22:56,0;20,47;19,65;19,91;20,78;13,34;13,24;13,36;13,35;
26.03.2009;14:22:56,0;20,47;19,67;19,91;20,76;13,34;13,24;13,36;13,35;
26.03.2009;14:22:57,0;20,47;19,65;19,91;20,78;13,34;13,24;13,36;13,35;
26.03.2009;14:22:57,0;20,47;19,67;19,91;20,78;13,33;13,24;13,36;13,35;
26.03.2009;14:22:57,0;20,47;19,67;19,91;20,76;13,33;13,24;13,36;13,35;
26.03.2009;14:22:57,0;20,47;19,67;19,91;20,76;13,34;13,24;13,36;13,35;
26.03.2009;14:22:57,0;20,47;19,67;19,91;20,78;13,34;13,24;13,36;13,35;
26.03.2009;14:22:57,0;20,47;19,67;19,91;20,76;13,34;13,24;13,36;13,35;
26.03.2009;14:22:58,0;20,47;19,67;19,91;20,76;13,34;13,24;13,36;13,35;
26.03.2009;14:22:58,0;20,47;19,67;19,91;20,76;13,34;13,24;13,36;13,35;
26.03.2009;14:22:58,0;20,47;19,67;19,91;20,78;13,34;13,24;13,36;13,35;
26.03.2009;14:22:58,0;20,47;19,67;19,91;20,76;13,34;13,24;13,36;13,35;
26.03.2009;14:22:59,0;20,47;19,67;19,91;20,78;13,34;13,24;13,36;13,35;
26.03.2009;14:22:59,0;20,49;19,67;19,91;20,76;13,34;13,24;13,36;13,35;
26.03.2009;14:22:59,0;20,47;19,67;19,91;20,78;13,34;13,24;13,36;13,35;
26.03.2009;14:22:59,0;20,49;19,67;19,91;20,76;13,34;13,24;13,36;13,35;
26.03.2009;14:22:59,0;20,47;19,67;19,91;20,78;13,34;13,24;13,36;13,35;
26.03.2009;14:22:59,0;20,49;19,67;19,91;20,76;13,34;13,24;13,36;13,35;
26.03.2009;14:23:00,0;20,49;19,68;19,91;20,76;13,34;13,24;13,36;13,35;
26.03.2009;14:23:00,0;20,49;19,68;19,91;20,76;13,34;13,24;13,36;13,35;
26.03.2009;14:23:00,0;20,49;19,68;19,91;20,76;13,34;13,24;13,36;13,35;
26.03.2009;14:23:00,0;20,49;19,67;19,91;20,76;13,34;13,24;13,36;13,35;
26.03.2009;14:23:01,0;20,47;19,68;19,91;20,76;13,34;13,24;13,36;13,35;
26.03.2009;14:23:01,0;20,49;19,68;19,91;20,78;13,34;13,24;13,36;13,35;
26.03.2009;14:23:01,0;20,49;19,68;19,91;20,76;13,34;13,24;13,36;13,35;
26.03.2009;14:23:01,0;20,49;19,68;19,91;20,78;13,34;13,24;13,36;13,35;
26.03.2009;14:23:01,0;20,47;19,68;19,91;20,76;13,34;13,24;13,36;13,35;
26.03.2009;14:23:01,0;20,49;19,68;19,91;20,76;13,34;13,24;13,36;13,35;
26.03.2009;14:23:02,0;20,47;19,68;19,93;20,76;13,33;13,24;13,36;13,34;
26.03.2009;14:23:02,0;20,49;19,68;19,91;20,76;13,33;13,24;13,36;13,35;
26.03.2009;14:23:02,0;20,49;19,67;19,91;20,76;13,33;13,24;13,35;13,34;
26.03.2009;14:23:02,0;20,49;19,68;19,91;20,76;13,34;13,24;13,36;13,35;
26.03.2009;14:23:03,0;20,49;19,68;19,91;20,76;13,34;13,24;13,36;13,35;
26.03.2009;14:23:03,0;20,49;19,68;19,91;20,76;13,34;13,24;13,36;13,35;
26.03.2009;14:23:03,0;20,49;19,68;19,91;20,76;13,34;13,24;13,36;13,35;
26.03.2009;14:23:03,0;20,49;19,68;19,91;20,76;13,34;13,24;13,36;13,35;
26.03.2009;14:23:03,0;20,49;19,68;19,91;20,76;13,34;13,24;13,36;13,35;
26.03.2009;14:23:03,0;20,49;19,68;19,91;20,76;13,34;13,24;13,36;13,35;
26.03.2009;14:23:04,0;20,49;19,68;19,91;20,76;13,34;13,24;13,36;13,35;
26.03.2009;14:23:04,0;20,49;19,68;19,91;20,76;13,34;13,24;13,36;13,35;
26.03.2009;14:23:04,0;20,49;19,68;19,91;20,76;13,34;13,24;13,36;13,35;
26.03.2009;14:23:04,0;20,49;19,68;19,91;20,78;13,34;13,24;13,36;13,35;
26.03.2009;14:23:05,0;20,49;19,68;19,91;20,78;13,34;13,24;13,36;13,35;
26.03.2009;14:23:05,0;20,49;19,68;19,91;20,76;13,34;13,24;13,36;13,35;
26.03.2009;14:23:05,0;20,49;19,68;19,91;20,76;13,33;13,24;13,36;13,35;
26.03.2009;14:23:05,0;20,49;19,68;19,91;20,76;13,34;13,24;13,36;13,35;
26.03.2009;14:23:05,0;20,49;19,68;19,91;20,76;13,34;13,24;13,36;13,35;
26.03.2009;14:23:05,0;20,49;19,68;19,91;20,76;13,34;13,24;13,36;13,35;
26.03.2009;14:23:06,0;20,49;19,68;19,91;20,76;13,34;13,24;13,36;13,35;
26.03.2009;14:23:06,0;20,49;19,68;19,91;20,76;13,33;13,24;13,36;13,35;
26.03.2009;14:23:06,0;20,49;19,68;19,91;20,76;13,34;13,24;13,36;13,35;
26.03.2009;14:23:06,0;20,49;19,68;19,91;20,76;13,34;13,24;13,36;13,35;
26.03.2009;14:23:07,0;20,49;19,68;19,91;20,76;13,34;13,24;13,36;13,35;
26.03.2009;14:23:07,0;20,49;19,68;19,91;20,76;13,34;13,24;13,36;13,35;
26.03.2009;14:23:07,0;20,49;19,68;19,91;20,76;13,33;13,24;13,36;13,35;
26.03.2009;14:23:07,0;20,49;19,68;19,91;20,76;13,33;13,24;13,36;13,35;
26.03.2009;14:23:07,0;20,49;19,68;19,91;20,76;13,34;13,24;13,36;13,35;
26.03.2009;14:23:07,0;20,49;19,68;19,91;20,76;13,34;13,24;13,36;13,35;
26.03.2009;14:23:08,0;20,49;19,68;19,91;20,76;13,34;13,24;13,36;13,35;
26.03.2009;14:23:08,0;20,49;19,68;19,91;20,76;13,34;13,24;13,36;13,35;
26.03.2009;14:23:08,0;20,49;19,68;19,91;20,76;13,34;13,24;13,36;13,35;
26.03.2009;14:23:08,0;20,49;19,68;19,91;20,76;13,34;13,24;13,36;13,35;
26.03.2009;14:23:09,0;20,49;19,68;19,91;20,76;13,34;13,24;13,36;13,35;
26.03.2009;14:23:09,0;20,49;19,68;19,91;20,76;13,34;13,24;13,36;13,35;
26.03.2009;14:23:09,0;20,49;19,68;19,91;20,76;13,34;13,24;13,36;13,35;
26.03.2009;14:23:09,0;20,49;19,68;19,91;20,76;13,34;13,24;13,36;13,35;
26.03.2009;14:23:09,0;20,49;19,68;19,91;20,76;13,34;13,24;13,36;13,35;
26.03.2009;14:23:09,0;20,49;19,68;19,91;20,76;13,34;13,24;13,36;13,35;
26.03.2009;14:23:10,0;20,49;19,68;19,91;20,76;13,34;13,24;13,36;13,35;
26.03.2009;14:23:10,0;20,49;19,68;19,93;20,76;13,34;13,24;13,36;13,35;
26.03.2009;14:23:10,0;20,49;19,68;19,91;20,78;13,34;13,24;13,36;13,35;
26.03.2009;14:23:10,0;20,49;19,68;19,91;20,76;13,34;13,24;13,36;13,35;
26.03.2009;14:23:11,0;20,49;19,68;19,91;20,76;13,34;13,24;13,36;13,35;
26.03.2009;14:23:11,0;20,49;19,68;19,91;20,76;13,34;13,24;13,36;13,35;
26.03.2009;14:23:11,0;20,49;19,68;19,91;20,76;13,34;13,24;13,36;13,35;
26.03.2009;14:23:11,0;20,49;19,68;19,91;20,76;13,34;13,24;13,36;13,35;
26.03.2009;14:23:11,0;20,49;19,68;19,91;20,76;13,34;13,24;13,36;13,35;
26.03.2009;14:23:11,0;20,49;19,68;19,91;20,76;13,34;13,24;13,36;13,35;
26.03.2009;14:23:12,0;20,49;19,68;19,91;20,76;13,34;13,24;13,36;13,35;
26.03.2009;14:23:12,0;20,49;19,68;19,91;20,76;13,28;13,19;13,30;13,29;
26.03.2009;14:23:12,0;20,49;19,68;19,91;20,76;13,34;13,24;13,36;13,35;
26.03.2009;14:23:12,0;20,49;19,68;19,91;20,76;13,34;13,24;13,36;13,35;
26.03.2009;14:23:13,0;20,49;19,68;19,91;20,76;13,34;13,24;13,36;13,35;
26.03.2009;14:23:13,0;20,49;19,68;19,91;20,76;13,34;13,24;13,36;13,35;
26.03.2009;14:23:13,0;20,49;19,68;19,91;20,76;13,34;13,24;13,36;13,35;
26.03.2009;14:23:13,0;20,49;19,68;19,91;20,78;13,34;13,24;13,36;13,35;
26.03.2009;14:23:13,0;20,49;19,68;19,91;20,76;13,34;13,24;13,36;13,35;
26.03.2009;14:23:13,0;20,49;19,68;19,91;20,76;13,34;13,24;13,36;13,35;
26.03.2009;14:23:14,0;20,49;19,68;19,91;20,76;13,34;13,24;13,36;13,35;
26.03.2009;14:23:14,0;20,49;19,68;19,91;20,76;13,34;13,24;13,36;13,35;
26.03.2009;14:23:14,0;20,49;19,68;19,91;20,76;13,34;13,24;13,36;13,35;
26.03.2009;14:23:14,0;20,49;19,68;19,91;20,76;13,34;13,24;13,36;13,35;
26.03.2009;14:23:15,0;20,49;19,68;19,91;20,76;13,34;13,24;13,36;13,35;
26.03.2009;14:23:15,0;20,49;19,68;19,91;20,76;13,34;13,24;13,36;13,35;
26.03.2009;14:23:15,0;20,49;19,68;19,91;20,76;13,34;13,24;13,36;13,35;
26.03.2009;14:23:15,0;20,49;19,68;19,91;20,76;13,34;13,24;13,36;13,35;
26.03.2009;14:23:15,0;20,49;19,68;19,91;20,76;13,34;13,24;13,36;13,35;
26.03.2009;14:23:15,0;20,49;19,68;19,91;20,76;13,34;13,24;13,36;13,35;
26.03.2009;14:23:16,0;20,49;19,68;19,91;20,76;13,34;13,24;13,36;13,35;
26.03.2009;14:23:16,0;20,49;19,68;19,91;20,76;13,34;13,24;13,36;13,35;
26.03.2009;14:23:16,0;20,49;19,68;19,91;20,76;13,34;13,24;13,36;13,35;
26.03.2009;14:23:16,0;20,49;19,68;19,91;20,76;13,34;13,24;13,36;13,35;
26.03.2009;14:23:17,0;20,49;19,68;19,91;20,76;13,34;13,24;13,36;13,35;
26.03.2009;14:23:17,0;20,49;19,68;19,91;20,76;13,34;13,24;13,36;13,35;
26.03.2009;14:23:17,0;20,49;19,68;19,91;20,76;13,30;13,21;13,33;13,32;
26.03.2009;14:23:17,0;20,49;19,68;19,91;20,76;13,34;13,24;13,36;13,35;
26.03.2009;14:23:17,0;20,47;19,68;19,93;20,76;13,34;13,24;13,36;13,35;
26.03.2009;14:23:17,0;20,41;19,64;19,95;20,76;13,34;13,24;13,36;13,35;
26.03.2009;14:23:18,0;20,40;19,62;19,98;20,76;13,34;13,24;13,36;13,35;
26.03.2009;14:23:18,0;20,40;19,62;19,98;20,76;13,34;13,24;13,36;13,35;
26.03.2009;14:23:18,0;20,39;19,60;20,00;20,76;13,34;13,24;13,36;13,35;
26.03.2009;14:23:18,0;20,39;19,60;20,00;20,76;13,34;13,24;13,36;13,35;
26.03.2009;14:23:19,0;20,37;19,59;20,00;20,76;13,34;13,24;13,36;13,35;
26.03.2009;14:23:19,0;20,37;19,59;20,00;20,76;13,34;13,24;13,36;13,35;
26.03.2009;14:23:19,0;20,37;19,59;20,01;20,76;13,34;13,24;13,36;13,35;
26.03.2009;14:23:19,0;20,37;19,58;20,01;20,76;13,34;13,24;13,36;13,35;
26.03.2009;14:23:19,0;20,37;19,58;20,01;20,76;13,34;13,24;13,36;13,35;
26.03.2009;14:23:19,0;20,36;19,58;20,01;20,76;13,34;13,24;13,36;13,35;
26.03.2009;14:23:20,0;20,36;19,58;20,00;20,76;13,34;13,24;13,36;13,35;
26.03.2009;14:23:20,0;20,36;19,58;20,00;20,76;13,34;13,24;13,36;13,35;
26.03.2009;14:23:20,0;20,36;19,58;20,00;20,76;13,34;13,24;13,36;13,35;
26.03.2009;14:23:20,0;20,36;19,57;20,00;20,76;13,34;13,24;13,36;13,35;
26.03.2009;14:23:21,0;20,36;19,58;20,00;20,76;13,34;13,24;13,36;13,35;
26.03.2009;14:23:21,0;20,36;19,57;20,00;20,76;13,34;13,24;13,36;13,35;
26.03.2009;14:23:21,0;20,36;19,57;20,00;20,76;13,34;13,24;13,36;13,35;
26.03.2009;14:23:21,0;20,36;19,57;20,00;20,76;13,34;13,24;13,36;13,35;
26.03.2009;14:23:21,0;20,36;19,57;20,00;20,76;13,34;13,24;13,36;13,35;
26.03.2009;14:23:21,0;20,34;19,57;20,00;20,76;13,34;13,24;13,36;13,35;
26.03.2009;14:23:22,0;20,36;19,57;20,00;20,76;13,34;13,24;13,36;13,35;
26.03.2009;14:23:22,0;20,34;19,57;20,00;20,76;13,32;13,23;13,35;13,34;
26.03.2009;14:23:22,0;20,34;19,57;20,00;20,76;13,34;13,24;13,36;13,35;
26.03.2009;14:23:22,0;20,34;19,57;20,00;20,76;13,34;13,24;13,36;13,35;
26.03.2009;14:23:23,0;20,34;19,57;20,00;20,76;13,34;13,24;13,36;13,35;
26.03.2009;14:23:23,0;20,34;19,57;20,00;20,76;13,34;13,24;13,36;13,35;
26.03.2009;14:23:23,0;20,34;19,56;20,00;20,76;13,34;13,24;13,36;13,35;
26.03.2009;14:23:23,0;20,34;19,56;20,00;20,76;13,34;13,24;13,36;13,35;
26.03.2009;14:23:23,0;20,34;19,57;20,00;20,76;13,34;13,24;13,36;13,35;
26.03.2009;14:23:23,0;20,34;19,57;20,00;20,76;13,34;13,24;13,36;13,35;
26.03.2009;14:23:24,0;20,34;19,56;20,00;20,76;13,34;13,24;13,36;13,35;
26.03.2009;14:23:24,0;20,34;19,56;20,00;20,76;13,34;13,24;13,36;13,35;
26.03.2009;14:23:24,0;20,34;19,56;20,00;20,76;13,34;13,24;13,36;13,35;
26.03.2009;14:23:24,0;20,34;19,56;20,00;20,76;13,34;13,24;13,36;13,35;
26.03.2009;14:23:25,0;20,34;19,56;20,00;20,76;13,34;13,24;13,36;13,35;
26.03.2009;14:23:25,0;20,34;19,56;20,00;20,76;13,34;13,24;13,36;13,35;
26.03.2009;14:23:25,0;20,34;19,56;20,00;20,76;13,34;13,24;13,36;13,35;
26.03.2009;14:23:25,0;20,34;19,56;20,00;20,76;13,34;13,24;13,36;13,35;
26.03.2009;14:23:25,0;20,33;19,56;20,00;20,76;13,34;13,24;13,36;13,35;
26.03.2009;14:23:25,0;20,34;19,56;20,00;20,76;13,34;13,24;13,36;13,35;
26.03.2009;14:23:26,0;20,34;19,56;20,00;20,76;13,34;13,24;13,36;13,35;
26.03.2009;14:23:26,0;20,33;19,56;20,00;20,76;13,34;13,24;13,36;13,35;
26.03.2009;14:23:26,0;20,33;19,56;20,00;20,76;13,34;13,24;13,36;13,35;
26.03.2009;14:23:26,0;20,34;19,56;20,00;20,76;13,34;13,24;13,36;13,35;
26.03.2009;14:23:27,0;20,33;19,56;20,00;20,76;13,34;13,24;13,36;13,35;
26.03.2009;14:23:27,0;20,34;19,56;20,00;20,76;13,34;13,24;13,36;13,35;
26.03.2009;14:23:27,0;20,34;19,56;20,00;20,76;13,33;13,23;13,35;13,34;
26.03.2009;14:23:27,0;20,34;19,56;20,00;20,76;13,34;13,24;13,36;13,35;
26.03.2009;14:23:27,0;20,33;19,56;20,00;20,76;13,34;13,24;13,36;13,35;
26.03.2009;14:23:27,0;20,34;19,56;20,00;20,76;13,34;13,24;13,36;13,35;
26.03.2009;14:23:28,0;20,33;19,56;20,00;20,76;13,34;13,24;13,36;13,35;
26.03.2009;14:23:28,0;20,33;19,56;20,01;20,76;13,34;13,24;13,36;13,35;
26.03.2009;14:23:28,0;20,33;19,56;20,01;20,76;13,34;13,24;13,36;13,35;
26.03.2009;14:23:28,0;20,33;19,56;20,00;20,76;13,34;13,24;13,36;13,35;
26.03.2009;14:23:29,0;20,33;19,54;20,00;20,76;13,34;13,24;13,36;13,35;
26.03.2009;14:23:29,0;20,33;19,56;20,00;20,76;13,34;13,24;13,36;13,35;
26.03.2009;14:23:29,0;20,33;19,54;20,00;20,76;13,34;13,24;13,36;13,35;
26.03.2009;14:23:29,0;20,33;19,56;20,01;20,76;13,34;13,24;13,36;13,35;
26.03.2009;14:23:29,0;20,33;19,56;20,00;20,76;13,34;13,24;13,36;13,35;
26.03.2009;14:23:29,0;20,33;19,56;19,97;20,76;13,34;13,24;13,36;13,35;
26.03.2009;14:23:30,0;20,33;19,56;19,95;20,76;13,34;13,24;13,36;13,35;
26.03.2009;14:23:30,0;20,33;19,56;19,95;20,76;13,34;13,24;13,36;13,35;
26.03.2009;14:23:30,0;20,33;19,54;19,95;20,76;13,34;13,24;13,36;13,35;
26.03.2009;14:23:30,0;20,33;19,56;19,95;20,76;13,34;13,24;13,36;13,35;
26.03.2009;14:23:31,0;20,33;19,54;19,95;20,76;13,34;13,24;13,36;13,35;
26.03.2009;14:23:31,0;20,33;19,54;19,95;20,76;13,34;13,24;13,36;13,35;
26.03.2009;14:23:31,0;20,33;19,56;19,95;20,76;13,34;13,24;13,36;13,35;
26.03.2009;14:23:31,0;20,33;19,54;19,95;20,76;13,34;13,24;13,36;13,35;
26.03.2009;14:23:31,0;20,33;19,56;19,94;20,76;13,34;13,24;13,36;13,35;
26.03.2009;14:23:31,0;20,33;19,54;19,94;20,76;13,34;13,24;13,36;13,35;
26.03.2009;14:23:32,0;20,33;19,56;19,94;20,76;13,34;13,24;13,36;13,35;
26.03.2009;14:23:32,0;20,33;19,54;19,94;20,76;13,33;13,24;13,35;13,34;
26.03.2009;14:23:32,0;20,33;19,54;19,94;20,76;13,34;13,24;13,36;13,35;
26.03.2009;14:23:32,0;20,33;19,56;19,94;20,76;13,34;13,24;13,36;13,35;
26.03.2009;14:23:33,0;20,33;19,54;19,94;20,76;13,34;13,24;13,36;13,35;
26.03.2009;14:23:33,0;20,33;19,54;19,94;20,76;13,34;13,24;13,36;13,35;
26.03.2009;14:23:33,0;20,33;19,54;19,94;20,76;13,34;13,24;13,36;13,35;
26.03.2009;14:23:33,0;20,33;19,54;19,94;20,76;13,34;13,24;13,36;13,35;
26.03.2009;14:23:33,0;20,33;19,54;19,94;20,76;13,34;13,24;13,36;13,35;
26.03.2009;14:23:33,0;20,33;19,54;19,94;20,76;13,34;13,24;13,36;13,35;
26.03.2009;14:23:34,0;20,33;19,54;19,94;20,76;13,34;13,24;13,36;13,35;
26.03.2009;14:23:34,0;20,33;19,54;19,94;20,76;13,34;13,24;13,36;13,35;
26.03.2009;14:23:34,0;20,33;19,54;19,94;20,76;13,34;13,24;13,36;13,35;
26.03.2009;14:23:34,0;20,33;19,56;19,94;20,76;13,34;13,24;13,36;13,35;
26.03.2009;14:23:35,0;20,33;19,54;19,94;20,76;13,34;13,24;13,36;13,35;
26.03.2009;14:23:35,0;20,33;19,54;19,94;20,76;13,34;13,24;13,36;13,35;
26.03.2009;14:23:35,0;20,33;19,54;19,94;20,76;13,34;13,24;13,36;13,35;
26.03.2009;14:23:35,0;20,33;19,54;19,94;20,76;13,34;13,24;13,36;13,35;
26.03.2009;14:23:35,0;20,33;19,54;19,94;20,76;13,34;13,24;13,36;13,35;
26.03.2009;14:23:35,0;20,33;19,54;19,94;20,76;13,34;13,24;13,36;13,35;
26.03.2009;14:23:36,0;20,34;19,54;19,95;20,76;13,34;13,24;13,36;13,35;
26.03.2009;14:23:36,0;20,33;19,54;20,01;20,76;13,34;13,24;13,36;13,35;
26.03.2009;14:23:36,0;20,34;19,54;20,02;20,76;13,34;13,24;13,36;13,35;
26.03.2009;14:23:36,0;20,34;19,54;20,05;20,76;13,34;13,24;13,36;13,35;
26.03.2009;14:23:37,0;20,34;19,54;20,05;20,76;13,34;13,24;13,36;13,35;
26.03.2009;14:23:37,0;20,34;19,56;20,05;20,76;13,34;13,24;13,36;13,35;
26.03.2009;14:23:37,0;20,34;19,56;20,05;20,76;13,34;13,24;13,36;13,35;
26.03.2009;14:23:37,0;20,34;19,56;20,06;20,76;13,34;13,24;13,36;13,35;
26.03.2009;14:23:37,0;20,34;19,54;20,06;20,76;13,34;13,24;13,36;13,35;
26.03.2009;14:23:37,0;20,34;19,56;20,06;20,76;13,34;13,24;13,36;13,35;
26.03.2009;14:23:38,0;20,34;19,56;20,06;20,76;13,34;13,24;13,36;13,35;
26.03.2009;14:23:38,0;20,34;19,56;20,06;20,76;13,34;13,24;13,36;13,35;
26.03.2009;14:23:38,0;20,34;19,56;20,08;20,76;13,34;13,24;13,36;13,35;
26.03.2009;14:23:38,0;20,34;19,54;20,06;20,76;13,34;13,24;13,36;13,35;
26.03.2009;14:23:39,0;20,34;19,54;20,06;20,76;13,34;13,24;13,36;13,35;
26.03.2009;14:23:39,0;20,34;19,56;20,08;20,76;13,34;13,24;13,36;13,35;
26.03.2009;14:23:39,0;20,34;19,56;20,08;20,76;13,34;13,24;13,36;13,35;
26.03.2009;14:23:39,0;20,34;19,54;20,08;20,76;13,34;13,24;13,36;13,35;
26.03.2009;14:23:39,0;20,34;19,56;20,08;20,76;13,34;13,24;13,36;13,35;
26.03.2009;14:23:39,0;20,34;19,56;20,08;20,76;13,34;13,24;13,36;13,35;
26.03.2009;14:23:40,0;20,34;19,56;20,08;20,76;13,34;13,24;13,36;13,35;
26.03.2009;14:23:40,0;20,34;19,56;20,08;20,76;13,34;13,24;13,36;13,35;
26.03.2009;14:23:40,0;20,34;19,54;20,08;20,76;13,34;13,24;13,36;13,35;
26.03.2009;14:23:40,0;20,34;19,56;20,08;20,76;13,34;13,24;13,36;13,35;
26.03.2009;14:23:41,0;20,34;19,56;20,08;20,76;13,34;13,24;13,36;13,35;
26.03.2009;14:23:41,0;20,34;19,56;20,08;20,76;13,34;13,24;13,36;13,35;
26.03.2009;14:23:41,0;20,34;19,56;20,08;20,76;13,34;13,24;13,36;13,35;
26.03.2009;14:23:41,0;20,34;19,56;20,08;20,76;13,34;13,24;13,36;13,35;
26.03.2009;14:23:41,0;20,34;19,56;20,08;20,76;13,34;13,24;13,36;13,35;
26.03.2009;14:23:41,0;20,34;19,56;20,08;20,76;13,34;13,24;13,36;13,35;
26.03.2009;14:23:42,0;20,34;19,56;20,08;20,76;13,34;13,24;13,36;13,35;
26.03.2009;14:23:42,0;20,34;19,56;20,08;20,76;13,34;13,24;13,36;13,35;
26.03.2009;14:23:42,0;20,34;19,56;20,08;20,76;13,34;13,24;13,36;13,35;
26.03.2009;14:23:42,0;20,34;19,56;20,08;20,76;13,34;13,24;13,36;13,35;
26.03.2009;14:23:43,0;20,34;19,56;20,08;20,76;13,34;13,24;13,36;13,35;
26.03.2009;14:23:43,0;20,34;19,56;20,08;20,76;13,34;13,24;13,36;13,35;
26.03.2009;14:23:43,0;20,34;19,56;20,08;20,76;13,34;13,24;13,36;13,35;
26.03.2009;14:23:43,0;20,34;19,56;20,08;20,76;13,34;13,24;13,36;13,35;
26.03.2009;14:23:43,0;20,34;19,56;20,08;20,76;13,34;13,24;13,36;13,35;
26.03.2009;14:23:43,0;20,34;19,54;20,08;20,76;13,34;13,24;13,36;13,35;
26.03.2009;14:23:44,0;20,34;19,56;20,08;20,76;13,34;13,24;13,36;13,35;
26.03.2009;14:23:44,0;20,34;19,56;20,08;20,76;13,34;13,24;13,36;13,35;
26.03.2009;14:23:44,0;20,34;19,56;20,08;20,76;13,34;13,24;13,36;13,35;
26.03.2009;14:23:44,0;20,34;19,56;20,08;20,76;13,34;13,24;13,36;13,35;
26.03.2009;14:23:45,0;20,34;19,56;20,08;20,76;13,34;13,24;13,36;13,35;
26.03.2009;14:23:45,0;20,34;19,56;20,02;20,76;13,34;13,24;13,36;13,35;
26.03.2009;14:23:45,0;20,34;19,56;20,00;20,76;13,34;13,24;13,36;13,35;
26.03.2009;14:23:45,0;20,33;19,56;20,00;20,76;13,34;13,24;13,36;13,35;
26.03.2009;14:23:45,0;20,33;19,56;19,98;20,76;13,34;13,24;13,36;13,35;
26.03.2009;14:23:45,0;20,34;19,54;19,98;20,76;13,34;13,24;13,36;13,35;
26.03.2009;14:23:46,0;20,33;19,54;19,97;20,76;13,34;13,24;13,36;13,35;
26.03.2009;14:23:46,0;20,33;19,56;19,97;20,76;13,34;13,24;13,36;13,35;
26.03.2009;14:23:46,0;20,33;19,54;19,97;20,78;13,34;13,24;13,36;13,35;
26.03.2009;14:23:46,0;20,33;19,54;19,97;20,76;13,34;13,24;13,36;13,35;
26.03.2009;14:23:47,0;20,33;19,54;19,97;20,76;13,34;13,24;13,36;13,35;
26.03.2009;14:23:47,0;20,33;19,54;19,97;20,76;13,34;13,24;13,36;13,35;
26.03.2009;14:23:47,0;20,33;19,54;19,95;20,76;13,34;13,24;13,36;13,35;
26.03.2009;14:23:47,0;20,33;19,54;19,95;20,76;13,34;13,24;13,36;13,35;
26.03.2009;14:23:47,0;20,33;19,54;19,95;20,76;13,34;13,24;13,36;13,35;
26.03.2009;14:23:47,0;20,33;19,54;19,95;20,76;13,34;13,24;13,36;13,35;
26.03.2009;14:23:48,0;20,33;19,54;19,95;20,76;13,34;13,24;13,36;13,35;
26.03.2009;14:23:48,0;20,33;19,54;19,95;20,76;13,34;13,24;13,36;13,35;
26.03.2009;14:23:48,0;20,33;19,54;19,95;20,76;13,34;13,24;13,36;13,35;
26.03.2009;14:23:48,0;20,33;19,54;19,95;20,76;13,34;13,24;13,36;13,35;
26.03.2009;14:23:49,0;20,33;19,56;19,95;20,76;13,34;13,24;13,36;13,35;
26.03.2009;14:23:49,0;20,33;19,54;19,95;20,76;13,34;13,24;13,36;13,35;
26.03.2009;14:23:49,0;20,33;19,54;19,95;20,76;13,34;13,24;13,36;13,35;
26.03.2009;14:23:49,0;20,33;19,54;19,95;20,76;13,34;13,24;13,36;13,35;
26.03.2009;14:23:49,0;20,33;19,54;19,95;20,76;13,34;13,24;13,36;13,35;
26.03.2009;14:23:49,0;20,33;19,54;19,95;20,76;13,34;13,24;13,36;13,35;
26.03.2009;14:23:50,0;20,33;19,54;19,95;20,76;13,34;13,24;13,36;13,35;
26.03.2009;14:23:50,0;20,33;19,54;19,95;20,76;13,34;13,24;13,36;13,35;
26.03.2009;14:23:50,0;20,33;19,54;19,95;20,76;13,34;13,24;13,36;13,35;
26.03.2009;14:23:50,0;20,33;19,54;19,95;20,76;13,34;13,24;13,36;13,35;
26.03.2009;14:23:51,0;20,33;19,54;19,95;20,76;13,34;13,24;13,36;13,35;
26.03.2009;14:23:51,0;20,33;19,54;19,95;20,76;13,34;13,24;13,36;13,35;
26.03.2009;14:23:51,0;20,33;19,54;19,95;20,76;13,34;13,24;13,36;13,35;
26.03.2009;14:23:51,0;20,33;19,54;19,95;20,76;13,34;13,24;13,36;13,35;
26.03.2009;14:23:51,0;20,33;19,54;19,95;20,76;13,34;13,24;13,36;13,35;
26.03.2009;14:23:51,0;20,33;19,54;19,95;20,76;13,34;13,24;13,36;13,35;
26.03.2009;14:23:52,0;20,33;19,54;19,95;20,76;13,34;13,24;13,36;13,35;
26.03.2009;14:23:52,0;20,33;19,54;19,95;20,76;13,34;13,24;13,36;13,35;
26.03.2009;14:23:52,0;20,33;19,54;19,95;20,76;13,34;13,24;13,36;13,35;
26.03.2009;14:23:52,0;20,33;19,54;19,95;20,76;13,34;13,24;13,36;13,35;
26.03.2009;14:23:53,0;20,33;19,54;19,95;20,76;13,34;13,24;13,36;13,35;
26.03.2009;14:23:53,0;20,33;19,54;19,95;20,76;13,34;13,24;13,36;13,35;
26.03.2009;14:23:53,0;20,33;19,54;19,95;20,76;13,34;13,24;13,36;13,35;
26.03.2009;14:23:53,0;20,33;19,54;19,95;20,78;13,34;13,24;13,36;13,35;
26.03.2009;14:23:53,0;20,33;19,54;19,98;20,76;13,34;13,24;13,36;13,35;
26.03.2009;14:23:53,0;20,33;19,54;20,01;20,76;13,34;13,24;13,36;13,35;
26.03.2009;14:23:54,0;20,33;19,54;20,02;20,76;13,34;13,24;13,36;13,35;
26.03.2009;14:23:54,0;20,34;19,54;20,02;20,76;13,34;13,24;13,36;13,35;
26.03.2009;14:23:54,0;20,33;19,54;20,02;20,76;13,34;13,24;13,36;13,35;
26.03.2009;14:23:54,0;20,33;19,54;20,04;20,76;13,34;13,24;13,36;13,35;
26.03.2009;14:23:55,0;20,34;19,54;20,04;20,76;13,34;13,24;13,36;13,35;
26.03.2009;14:23:55,0;20,34;19,54;20,04;20,76;13,34;13,24;13,36;13,35;
26.03.2009;14:23:55,0;20,34;19,54;20,04;20,76;13,34;13,24;13,36;13,35;
26.03.2009;14:23:55,0;20,34;19,54;20,04;20,76;13,34;13,24;13,36;13,35;
26.03.2009;14:23:55,0;20,34;19,54;20,05;20,76;13,34;13,24;13,36;13,35;
26.03.2009;14:23:55,0;20,34;19,54;20,05;20,76;13,34;13,24;13,36;13,35;
26.03.2009;14:23:56,0;20,33;19,54;20,05;20,76;13,34;13,24;13,36;13,35;
26.03.2009;14:23:56,0;20,33;19,54;20,05;20,76;13,34;13,24;13,36;13,35;
26.03.2009;14:23:56,0;20,34;19,54;20,04;20,76;13,34;13,24;13,36;13,35;
26.03.2009;14:23:56,0;20,33;19,54;20,01;20,76;13,34;13,24;13,36;13,35;
26.03.2009;14:23:57,0;20,33;19,54;20,00;20,76;13,34;13,24;13,36;13,35;
26.03.2009;14:23:57,0;20,33;19,54;19,98;20,76;13,34;13,24;13,36;13,35;
26.03.2009;14:23:57,0;20,33;19,54;19,98;20,76;13,34;13,24;13,36;13,35;
26.03.2009;14:23:57,0;20,33;19,54;19,97;20,76;13,34;13,24;13,36;13,35;
26.03.2009;14:23:57,0;20,33;19,54;19,98;20,76;13,34;13,24;13,36;13,35;
26.03.2009;14:23:57,0;20,33;19,54;19,97;20,76;13,34;13,24;13,36;13,35;
26.03.2009;14:23:58,0;20,33;19,54;19,97;20,76;13,34;13,24;13,36;13,35;
26.03.2009;14:23:58,0;20,33;19,54;19,97;20,76;13,33;13,24;13,36;13,35;
26.03.2009;14:23:58,0;20,33;19,54;19,97;20,76;13,34;13,24;13,36;13,35;
26.03.2009;14:23:58,0;20,33;19,54;19,97;20,76;13,34;13,24;13,36;13,35;
26.03.2009;14:23:59,0;20,33;19,54;19,97;20,76;13,34;13,24;13,36;13,35;
26.03.2009;14:23:59,0;20,33;19,54;19,97;20,76;13,34;13,24;13,36;13,35;
26.03.2009;14:23:59,0;20,33;19,54;19,97;20,76;13,34;13,24;13,36;13,35;
26.03.2009;14:23:59,0;20,33;19,54;19,97;20,76;13,34;13,24;13,36;13,35;
26.03.2009;14:23:59,0;20,33;19,54;19,97;20,76;13,34;13,24;13,36;13,35;
26.03.2009;14:23:59,0;20,33;19,54;19,97;20,76;13,34;13,24;13,36;13,35;
26.03.2009;14:24:00,0;20,33;19,54;19,97;20,76;13,34;13,24;13,36;13,35;
26.03.2009;14:24:00,0;20,33;19,54;19,97;20,76;13,34;13,24;13,36;13,35;
26.03.2009;14:24:00,0;20,33;19,54;19,97;20,76;13,34;13,24;13,36;13,35;
26.03.2009;14:24:00,0;20,33;19,54;19,97;20,76;13,34;13,24;13,36;13,35;
26.03.2009;14:24:01,0;20,33;19,54;19,97;20,76;13,34;13,24;13,36;13,35;
26.03.2009;14:24:01,0;20,33;19,54;19,97;20,76;13,34;13,24;13,36;13,35;
26.03.2009;14:24:01,0;20,33;19,54;19,97;20,76;13,34;13,24;13,36;13,35;
26.03.2009;14:24:01,0;20,39;19,57;19,94;20,76;13,34;13,24;13,36;13,35;
26.03.2009;14:24:01,0;20,41;19,59;19,94;20,76;13,34;13,24;13,36;13,35;
26.03.2009;14:24:01,0;20,41;19,60;19,94;20,76;13,34;13,24;13,36;13,35;
26.03.2009;14:24:02,0;20,43;19,62;19,94;20,76;13,34;13,24;13,36;13,35;
26.03.2009;14:24:02,0;20,43;19,62;19,93;20,76;13,34;13,24;13,36;13,35;
26.03.2009;14:24:02,0;20,44;19,63;19,93;20,76;13,33;13,24;13,36;13,35;
26.03.2009;14:24:02,0;20,44;19,63;19,93;20,76;13,34;13,24;13,36;13,35;
26.03.2009;14:24:03,0;20,44;19,63;19,93;20,76;13,34;13,24;13,36;13,35;
26.03.2009;14:24:03,0;20,44;19,63;19,93;20,76;13,34;13,24;13,36;13,35;
26.03.2009;14:24:03,0;20,44;19,64;19,93;20,76;13,34;13,24;13,36;13,35;
26.03.2009;14:24:03,0;20,44;19,64;19,93;20,76;13,34;13,24;13,36;13,35;
26.03.2009;14:24:03,0;20,46;19,64;19,93;20,76;13,34;13,24;13,36;13,35;
26.03.2009;14:24:03,0;20,46;19,64;19,93;20,76;13,34;13,24;13,36;13,35;
26.03.2009;14:24:04,0;20,46;19,64;19,93;20,76;13,34;13,24;13,36;13,35;
26.03.2009;14:24:04,0;20,46;19,64;19,93;20,76;13,34;13,24;13,36;13,35;
26.03.2009;14:24:04,0;20,46;19,64;19,93;20,76;13,34;13,24;13,36;13,35;
26.03.2009;14:24:04,0;20,46;19,64;19,93;20,76;13,34;13,24;13,36;13,35;
26.03.2009;14:24:05,0;20,46;19,64;19,93;20,76;13,34;13,24;13,36;13,35;
26.03.2009;14:24:05,0;20,46;19,64;19,93;20,76;13,34;13,24;13,36;13,35;
26.03.2009;14:24:05,0;20,46;19,64;19,93;20,76;13,34;13,24;13,36;13,35;
26.03.2009;14:24:05,0;20,47;19,64;19,93;20,76;13,34;13,24;13,36;13,35;
26.03.2009;14:24:05,0;20,47;19,64;19,93;20,76;13,34;13,24;13,36;13,35;
26.03.2009;14:24:05,0;20,46;19,64;19,93;20,76;13,34;13,24;13,36;13,35;
26.03.2009;14:24:06,0;20,46;19,64;19,93;20,76;13,34;13,24;13,36;13,35;
26.03.2009;14:24:06,0;20,46;19,65;19,93;20,76;13,33;13,24;13,36;13,35;
26.03.2009;14:24:06,0;20,47;19,65;19,91;20,76;13,34;13,24;13,36;13,35;
26.03.2009;14:24:06,0;20,47;19,65;19,93;20,76;13,34;13,24;13,36;13,35;
26.03.2009;14:24:07,0;20,46;19,65;19,93;20,76;13,34;13,24;13,36;13,35;
26.03.2009;14:24:07,0;20,47;19,65;19,93;20,76;13,34;13,24;13,36;13,35;
26.03.2009;14:24:07,0;20,47;19,65;19,93;20,76;13,33;13,24;13,36;13,35;
26.03.2009;14:24:07,0;20,47;19,65;19,91;20,76;13,33;13,24;13,35;13,35;
26.03.2009;14:24:07,0;20,47;19,65;19,93;20,76;13,34;13,24;13,36;13,35;
26.03.2009;14:24:07,0;20,47;19,65;19,93;20,76;13,34;13,24;13,36;13,35;
26.03.2009;14:24:08,0;20,47;19,65;19,93;20,76;13,34;13,24;13,36;13,35;
26.03.2009;14:24:08,0;20,47;19,65;19,93;20,76;13,34;13,24;13,36;13,35;
26.03.2009;14:24:08,0;20,47;19,65;19,93;20,76;13,34;13,24;13,36;13,35;
26.03.2009;14:24:08,0;20,47;19,65;19,93;20,76;13,34;13,24;13,36;13,35;
26.03.2009;14:24:09,0;20,47;19,65;19,91;20,76;13,34;13,24;13,36;13,35;
26.03.2009;14:24:09,0;20,47;19,65;19,91;20,76;13,34;13,24;13,36;13,35;
26.03.2009;14:24:09,0;20,47;19,65;19,93;20,76;13,33;13,24;13,36;13,35;
26.03.2009;14:24:09,0;20,47;19,65;19,93;20,76;13,34;13,24;13,36;13,35;
26.03.2009;14:24:09,0;20,47;19,65;19,91;20,76;13,34;13,24;13,36;13,35;
26.03.2009;14:24:09,0;20,47;19,65;19,91;20,76;13,34;13,24;13,36;13,35;
26.03.2009;14:24:10,0;20,47;19,65;19,93;20,76;13,34;13,24;13,36;13,35;
26.03.2009;14:24:10,0;20,47;19,65;19,93;20,76;13,33;13,24;13,36;13,35;
26.03.2009;14:24:10,0;20,47;19,65;19,91;20,76;13,34;13,24;13,36;13,35;
26.03.2009;14:24:10,0;20,47;19,65;19,91;20,76;13,34;13,24;13,36;13,35;
26.03.2009;14:24:11,0;20,47;19,65;19,91;20,76;13,34;13,24;13,36;13,35;
26.03.2009;14:24:11,0;20,47;19,65;19,91;20,76;13,34;13,24;13,36;13,35;
26.03.2009;14:24:11,0;20,47;19,67;19,93;20,76;13,34;13,24;13,36;13,35;
26.03.2009;14:24:11,0;20,47;19,65;19,91;20,76;13,34;13,24;13,36;13,35;
26.03.2009;14:24:11,0;20,47;19,65;19,93;20,76;13,34;13,24;13,36;13,35;
26.03.2009;14:24:11,0;20,47;19,65;19,91;20,76;13,34;13,24;13,36;13,35;
26.03.2009;14:24:12,0;20,47;19,65;19,91;20,76;13,34;13,24;13,36;13,35;
26.03.2009;14:24:12,0;20,47;19,67;19,93;20,76;13,34;13,24;13,36;13,35;
26.03.2009;14:24:12,0;20,47;19,65;19,91;20,76;13,33;13,24;13,36;13,35;
26.03.2009;14:24:12,0;20,47;19,65;19,91;20,76;13,34;13,24;13,36;13,35;
26.03.2009;14:24:13,0;20,47;19,65;19,93;20,76;13,34;13,24;13,36;13,35;
26.03.2009;14:24:13,0;20,47;19,65;19,93;20,76;13,34;13,24;13,36;13,35;
26.03.2009;14:24:13,0;20,47;19,65;19,93;20,76;13,34;13,24;13,36;13,35;
26.03.2009;14:24:13,0;20,47;19,65;19,91;20,76;13,34;13,24;13,36;13,35;
26.03.2009;14:24:13,0;20,47;19,67;19,93;20,76;13,34;13,24;13,36;13,35;
26.03.2009;14:24:13,0;20,47;19,67;19,93;20,76;13,34;13,24;13,36;13,35;
26.03.2009;14:24:14,0;20,47;19,65;19,91;20,76;13,34;13,24;13,36;13,35;
26.03.2009;14:24:14,0;20,47;19,67;19,93;20,76;13,34;13,24;13,36;13,35;
26.03.2009;14:24:14,0;20,47;19,65;19,91;20,76;13,34;13,24;13,36;13,35;
26.03.2009;14:24:14,0;20,47;19,67;19,91;20,76;13,34;13,24;13,36;13,35;
26.03.2009;14:24:15,0;20,47;19,67;19,91;20,76;13,34;13,24;13,36;13,35;
26.03.2009;14:24:15,0;20,47;19,67;19,91;20,76;13,34;13,24;13,36;13,35;
26.03.2009;14:24:15,0;20,47;19,67;19,91;20,76;13,34;13,24;13,36;13,35;
26.03.2009;14:24:15,0;20,47;19,67;19,91;20,76;13,34;13,24;13,36;13,35;
26.03.2009;14:24:15,0;20,47;19,67;19,93;20,76;13,34;13,24;13,36;13,35;
26.03.2009;14:24:15,0;20,47;19,67;19,93;20,76;13,34;13,24;13,36;13,35;
26.03.2009;14:24:16,0;20,47;19,67;19,93;20,76;13,34;13,24;13,36;13,35;
26.03.2009;14:24:16,0;20,47;19,67;19,93;20,76;13,34;13,24;13,36;13,35;
26.03.2009;14:24:16,0;20,47;19,67;19,93;20,76;13,34;13,24;13,36;13,35;
26.03.2009;14:24:16,0;20,47;19,67;19,93;20,76;13,34;13,24;13,36;13,35;
26.03.2009;14:24:17,0;20,47;19,67;19,93;20,76;13,34;13,24;13,36;13,35;
26.03.2009;14:24:17,0;20,47;19,67;19,91;20,76;13,34;13,24;13,36;13,35;
26.03.2009;14:24:17,0;20,47;19,67;19,93;20,76;13,29;13,19;13,31;13,30;
26.03.2009;14:24:17,0;20,47;19,67;19,93;20,76;13,34;13,24;13,36;13,35;
26.03.2009;14:24:17,0;20,47;19,67;19,93;20,76;13,34;13,24;13,36;13,35;
26.03.2009;14:24:17,0;20,47;19,67;19,93;20,76;13,34;13,24;13,36;13,35;
26.03.2009;14:24:18,0;20,47;19,67;19,93;20,76;13,34;13,24;13,36;13,35;
26.03.2009;14:24:18,0;20,47;19,67;19,93;20,76;13,34;13,24;13,36;13,35;
26.03.2009;14:24:18,0;20,47;19,67;19,93;20,76;13,34;13,24;13,36;13,35;
26.03.2009;14:24:18,0;20,47;19,67;19,93;20,76;13,34;13,24;13,36;13,35;
26.03.2009;14:24:19,0;20,47;19,67;19,93;20,76;13,34;13,24;13,36;13,35;
26.03.2009;14:24:19,0;20,47;19,67;19,93;20,76;13,34;13,24;13,36;13,35;
26.03.2009;14:24:19,0;20,47;19,67;19,93;20,76;13,34;13,24;13,36;13,35;
26.03.2009;14:24:19,0;20,47;19,67;19,93;20,76;13,34;13,24;13,36;13,35;
26.03.2009;14:24:19,0;20,47;19,67;19,93;20,76;13,34;13,24;13,36;13,35;
26.03.2009;14:24:19,0;20,47;19,67;19,93;20,76;13,34;13,24;13,36;13,35;
26.03.2009;14:24:20,0;20,47;19,67;19,93;20,76;13,34;13,24;13,36;13,35;
26.03.2009;14:24:20,0;20,47;19,67;19,93;20,76;13,34;13,24;13,36;13,35;
26.03.2009;14:24:20,0;20,47;19,67;19,93;20,76;13,34;13,24;13,36;13,35;
26.03.2009;14:24:20,0;20,47;19,67;19,93;20,76;13,34;13,24;13,36;13,35;
26.03.2009;14:24:21,0;20,43;19,64;19,93;20,76;13,34;13,24;13,36;13,35;
26.03.2009;14:24:21,0;20,40;19,62;19,93;20,76;13,34;13,24;13,36;13,35;
26.03.2009;14:24:21,0;20,39;19,60;19,93;20,76;13,34;13,24;13,36;13,35;
26.03.2009;14:24:21,0;20,37;19,59;19,93;20,76;13,34;13,24;13,36;13,35;
26.03.2009;14:24:21,0;20,37;19,58;19,93;20,76;13,34;13,24;13,36;13,35;
26.03.2009;14:24:21,0;20,37;19,58;19,93;20,76;13,34;13,24;13,36;13,35;
26.03.2009;14:24:22,0;20,36;19,58;19,93;20,76;13,34;13,24;13,36;13,35;
26.03.2009;14:24:22,0;20,36;19,58;19,93;20,76;13,33;13,24;13,35;13,35;
26.03.2009;14:24:22,0;20,36;19,58;19,91;20,76;13,34;13,24;13,36;13,35;
26.03.2009;14:24:22,0;20,34;19,57;19,91;20,76;13,34;13,24;13,36;13,35;
26.03.2009;14:24:23,0;20,34;19,57;19,93;20,76;13,34;13,24;13,36;13,35;
26.03.2009;14:24:23,0;20,34;19,57;19,93;20,76;13,34;13,24;13,36;13,35;
26.03.2009;14:24:23,0;20,34;19,57;19,93;20,76;13,34;13,24;13,36;13,35;
26.03.2009;14:24:23,0;20,34;19,57;19,93;20,76;13,34;13,24;13,36;13,35;
26.03.2009;14:24:23,0;20,34;19,57;19,93;20,76;13,34;13,24;13,36;13,35;
26.03.2009;14:24:23,0;20,34;19,57;19,93;20,76;13,34;13,24;13,36;13,35;
26.03.2009;14:24:24,0;20,34;19,57;19,93;20,76;13,34;13,24;13,36;13,35;
26.03.2009;14:24:24,0;20,34;19,57;19,93;20,76;13,34;13,24;13,36;13,35;
26.03.2009;14:24:24,0;20,34;19,56;19,93;20,76;13,34;13,24;13,36;13,35;
26.03.2009;14:24:24,0;20,34;19,56;19,93;20,76;13,34;13,24;13,36;13,35;
26.03.2009;14:24:25,0;20,33;19,56;19,93;20,76;13,34;13,24;13,36;13,35;
26.03.2009;14:24:25,0;20,34;19,56;19,93;20,76;13,34;13,24;13,36;13,35;
26.03.2009;14:24:25,0;20,33;19,56;19,93;20,76;13,34;13,24;13,36;13,35;
26.03.2009;14:24:25,0;20,33;19,56;19,93;20,76;13,34;13,24;13,36;13,35;
26.03.2009;14:24:25,0;20,33;19,56;19,93;20,76;13,34;13,24;13,36;13,35;
26.03.2009;14:24:25,0;20,33;19,56;19,91;20,76;13,34;13,24;13,36;13,35;
26.03.2009;14:24:26,0;20,33;19,56;19,91;20,76;13,34;13,24;13,36;13,35;
26.03.2009;14:24:26,0;20,33;19,56;19,91;20,76;13,34;13,24;13,36;13,35;
26.03.2009;14:24:26,0;20,33;19,56;19,93;20,76;13,34;13,24;13,36;13,35;
26.03.2009;14:24:26,0;20,33;19,56;19,91;20,76;13,34;13,24;13,36;13,35;
26.03.2009;14:24:27,0;20,33;19,56;19,93;20,76;13,34;13,24;13,36;13,35;
26.03.2009;14:24:27,0;20,33;19,56;19,93;20,76;13,34;13,24;13,36;13,35;
26.03.2009;14:24:27,0;20,33;19,56;19,91;20,76;13,32;13,23;13,34;13,34;
26.03.2009;14:24:27,0;20,33;19,56;19,91;20,76;13,34;13,24;13,36;13,35;
26.03.2009;14:24:27,0;20,33;19,56;19,91;20,76;13,34;13,24;13,36;13,35;
26.03.2009;14:24:27,0;20,33;19,56;19,93;20,76;13,34;13,24;13,36;13,35;
26.03.2009;14:24:28,0;20,33;19,56;19,91;20,76;13,34;13,24;13,36;13,35;
26.03.2009;14:24:28,0;20,33;19,56;19,91;20,76;13,34;13,24;13,36;13,35;
26.03.2009;14:24:28,0;20,33;19,56;19,93;20,76;13,34;13,24;13,36;13,35;
26.03.2009;14:24:28,0;20,33;19,56;19,91;20,76;13,34;13,24;13,36;13,35;
26.03.2009;14:24:29,0;20,33;19,56;19,91;20,76;13,34;13,24;13,36;13,35;
26.03.2009;14:24:29,0;20,33;19,54;19,93;20,76;13,34;13,24;13,36;13,35;
26.03.2009;14:24:29,0;20,33;19,56;19,91;20,76;13,34;13,24;13,36;13,35;
26.03.2009;14:24:29,0;20,33;19,56;19,91;20,76;13,34;13,24;13,36;13,35;
26.03.2009;14:24:29,0;20,33;19,56;19,93;20,76;13,34;13,24;13,36;13,35;
26.03.2009;14:24:29,0;20,33;19,54;19,91;20,76;13,34;13,24;13,36;13,35;
26.03.2009;14:24:30,0;20,33;19,56;19,91;20,76;13,34;13,24;13,36;13,35;
26.03.2009;14:24:30,0;20,33;19,56;19,91;20,76;13,34;13,24;13,36;13,35;
26.03.2009;14:24:30,0;20,31;19,54;19,93;20,76;13,34;13,24;13,36;13,35;
26.03.2009;14:24:30,0;20,33;19,56;19,91;20,76;13,34;13,24;13,36;13,35;
26.03.2009;14:24:31,0;20,31;19,54;19,91;20,76;13,34;13,24;13,36;13,35;
26.03.2009;14:24:31,0;20,33;19,54;19,91;20,76;13,34;13,24;13,36;13,35;
26.03.2009;14:24:31,0;20,33;19,54;19,91;20,76;13,34;13,24;13,36;13,35;
26.03.2009;14:24:31,0;20,31;19,54;19,91;20,76;13,34;13,24;13,36;13,35;
26.03.2009;14:24:31,0;20,31;19,54;19,91;20,76;13,34;13,24;13,36;13,35;
26.03.2009;14:24:31,0;20,31;19,54;19,93;20,76;13,34;13,24;13,36;13,35;
26.03.2009;14:24:32,0;20,31;19,54;19,91;20,76;13,34;13,24;13,36;13,35;
26.03.2009;14:24:32,0;20,31;19,54;19,91;20,76;13,34;13,24;13,36;13,35;
26.03.2009;14:24:32,0;20,33;19,54;19,91;20,76;13,34;13,24;13,36;13,35;
26.03.2009;14:24:32,0;20,31;19,54;19,91;20,76;13,34;13,24;13,36;13,35;
26.03.2009;14:24:33,0;20,33;19,54;19,91;20,76;13,34;13,24;13,36;13,35;
26.03.2009;14:24:33,0;20,31;19,54;19,91;20,76;13,34;13,24;13,36;13,35;
26.03.2009;14:24:33,0;20,33;19,54;19,93;20,76;13,34;13,24;13,36;13,35;
26.03.2009;14:24:33,0;20,31;19,54;19,91;20,76;13,34;13,24;13,36;13,35;
26.03.2009;14:24:33,0;20,31;19,54;19,91;20,76;13,34;13,24;13,36;13,35;
26.03.2009;14:24:33,0;20,31;19,54;19,93;20,76;13,34;13,24;13,36;13,35;
26.03.2009;14:24:34,0;20,31;19,54;19,91;20,76;13,34;13,24;13,36;13,35;
26.03.2009;14:24:34,0;20,33;19,54;19,91;20,76;13,34;13,24;13,36;13,35;
26.03.2009;14:24:34,0;20,31;19,54;19,91;20,76;13,34;13,24;13,36;13,35;
26.03.2009;14:24:34,0;20,31;19,54;19,93;20,76;13,34;13,24;13,36;13,35;
26.03.2009;14:24:35,0;20,31;19,54;19,91;20,76;13,34;13,24;13,36;13,35;
26.03.2009;14:24:35,0;20,31;19,54;19,91;20,76;13,34;13,24;13,36;13,35;
26.03.2009;14:24:35,0;20,31;19,54;19,93;20,76;13,34;13,24;13,36;13,35;
26.03.2009;14:24:35,0;20,31;19,54;19,91;20,76;13,34;13,24;13,36;13,35;
26.03.2009;14:24:35,0;20,31;19,54;19,91;20,75;13,34;13,24;13,36;13,35;
26.03.2009;14:24:35,0;20,31;19,54;19,91;20,76;13,34;13,24;13,36;13,35;
26.03.2009;14:24:36,0;20,31;19,54;19,93;20,76;13,34;13,24;13,36;13,35;
26.03.2009;14:24:36,0;20,31;19,54;19,93;20,76;13,34;13,24;13,36;13,35;
26.03.2009;14:24:36,0;20,31;19,54;19,91;20,76;13,34;13,24;13,36;13,35;
26.03.2009;14:24:36,0;20,31;19,54;19,91;20,76;13,34;13,24;13,36;13,35;
26.03.2009;14:24:37,0;20,31;19,54;19,91;20,76;13,34;13,24;13,36;13,35;
26.03.2009;14:24:37,0;20,31;19,54;19,91;20,76;13,34;13,24;13,36;13,35;
26.03.2009;14:24:37,0;20,31;19,54;19,91;20,76;13,34;13,24;13,36;13,35;
26.03.2009;14:24:37,0;20,31;19,54;19,91;20,76;13,34;13,24;13,36;13,35;
26.03.2009;14:24:37,0;20,33;19,54;19,91;20,76;13,34;13,24;13,36;13,35;
26.03.2009;14:24:37,0;20,31;19,54;19,91;20,76;13,34;13,24;13,36;13,35;
26.03.2009;14:24:38,0;20,31;19,54;19,91;20,76;13,34;13,24;13,36;13,35;
26.03.2009;14:24:38,0;20,31;19,54;19,91;20,76;13,34;13,24;13,36;13,35;
26.03.2009;14:24:38,0;20,31;19,54;19,91;20,76;13,34;13,24;13,36;13,35;
26.03.2009;14:24:38,0;20,31;19,54;19,91;20,76;13,34;13,24;13,36;13,35;
26.03.2009;14:24:39,0;20,31;19,54;19,91;20,76;13,34;13,24;13,36;13,35;
26.03.2009;14:24:39,0;20,31;19,54;19,91;20,76;13,34;13,24;13,36;13,35;
26.03.2009;14:24:39,0;20,31;19,54;19,91;20,76;13,34;13,24;13,36;13,35;
26.03.2009;14:24:39,0;20,33;19,54;19,91;20,76;13,34;13,24;13,36;13,35;
26.03.2009;14:24:39,0;20,31;19,54;19,91;20,76;13,34;13,24;13,36;13,35;
26.03.2009;14:24:39,0;20,31;19,54;19,91;20,76;13,34;13,24;13,36;13,35;
26.03.2009;14:24:40,0;20,31;19,54;19,91;20,76;13,34;13,24;13,36;13,35;
26.03.2009;14:24:40,0;20,33;19,54;19,91;20,76;13,34;13,24;13,36;13,35;
26.03.2009;14:24:40,0;20,33;19,54;19,91;20,75;13,34;13,24;13,36;13,35;
26.03.2009;14:24:40,0;20,31;19,54;19,91;20,76;13,34;13,24;13,36;13,35;
26.03.2009;14:24:41,0;20,31;19,54;19,91;20,76;13,34;13,24;13,36;13,35;
26.03.2009;14:24:41,0;20,31;19,54;19,91;20,75;13,34;13,24;13,36;13,35;
26.03.2009;14:24:41,0;20,31;19,54;19,91;20,76;13,34;13,24;13,36;13,35;
26.03.2009;14:24:41,0;20,31;19,53;19,91;20,76;13,34;13,24;13,36;13,35;
26.03.2009;14:24:41,0;20,31;19,54;19,91;20,76;13,34;13,24;13,36;13,35;
26.03.2009;14:24:41,0;20,31;19,54;19,91;20,75;13,34;13,24;13,36;13,35;
26.03.2009;14:24:42,0;20,31;19,54;19,91;20,76;13,34;13,24;13,36;13,35;
26.03.2009;14:24:42,0;20,31;19,54;19,91;20,76;13,34;13,24;13,36;13,35;
26.03.2009;14:24:42,0;20,31;19,54;19,91;20,76;13,34;13,24;13,36;13,35;
26.03.2009;14:24:42,0;20,31;19,54;19,91;20,76;13,34;13,24;13,36;13,35;
26.03.2009;14:24:43,0;20,31;19,54;19,91;20,75;13,34;13,24;13,36;13,35;
26.03.2009;14:24:43,0;20,31;19,53;19,91;20,76;13,34;13,24;13,36;13,35;
26.03.2009;14:24:43,0;20,31;19,54;19,91;20,76;13,34;13,24;13,36;13,35;
26.03.2009;14:24:43,0;20,31;19,54;19,91;20,76;13,34;13,24;13,36;13,35;
26.03.2009;14:24:43,0;20,31;19,54;19,91;20,76;13,34;13,24;13,36;13,35;
26.03.2009;14:24:43,0;20,31;19,53;19,91;20,76;13,34;13,24;13,36;13,35;
26.03.2009;14:24:44,0;20,31;19,53;19,91;20,76;13,34;13,24;13,36;13,35;
26.03.2009;14:24:44,0;20,31;19,54;19,91;20,75;13,34;13,24;13,36;13,35;
26.03.2009;14:24:44,0;20,31;19,54;19,91;20,76;13,34;13,24;13,36;13,35;
26.03.2009;14:24:44,0;20,31;19,54;19,91;20,76;13,34;13,24;13,36;13,35;
26.03.2009;14:24:45,0;20,31;19,53;19,91;20,76;13,34;13,24;13,36;13,35;
26.03.2009;14:24:45,0;20,31;19,54;19,91;20,75;13,34;13,24;13,36;13,35;
26.03.2009;14:24:45,0;20,31;19,54;19,91;20,75;13,34;13,24;13,36;13,35;
26.03.2009;14:24:45,0;20,31;19,53;19,91;20,76;13,34;13,24;13,36;13,35;
26.03.2009;14:24:45,0;20,31;19,53;19,91;20,76;13,34;13,24;13,36;13,35;
26.03.2009;14:24:45,0;20,31;19,53;19,91;20,76;13,34;13,24;13,36;13,35;
26.03.2009;14:24:46,0;20,31;19,53;19,91;20,76;13,34;13,24;13,36;13,35;
26.03.2009;14:24:46,0;20,31;19,54;19,91;20,76;13,34;13,24;13,36;13,35;
26.03.2009;14:24:46,0;20,31;19,54;19,91;20,76;13,34;13,24;13,36;13,35;
26.03.2009;14:24:46,0;20,31;19,54;19,91;20,75;13,34;13,24;13,36;13,35;
26.03.2009;14:24:47,0;20,31;19,54;19,91;20,75;13,34;13,24;13,36;13,35;
26.03.2009;14:24:47,0;20,31;19,54;19,91;20,76;13,34;13,24;13,36;13,35;
26.03.2009;14:24:47,0;20,31;19,54;19,91;20,76;13,34;13,24;13,36;13,35;
26.03.2009;14:24:47,0;20,31;19,54;19,91;20,75;13,34;13,24;13,36;13,35;
26.03.2009;14:24:47,0;20,31;19,54;19,91;20,76;13,34;13,24;13,36;13,35;
26.03.2009;14:24:47,0;20,31;19,54;19,91;20,76;13,34;13,24;13,36;13,35;
26.03.2009;14:24:48,0;20,31;19,54;19,91;20,76;13,34;13,24;13,36;13,35;
26.03.2009;14:24:48,0;20,31;19,54;19,91;20,75;13,34;13,24;13,36;13,35;
26.03.2009;14:24:48,0;20,31;19,54;19,91;20,75;13,34;13,24;13,36;13,35;
26.03.2009;14:24:48,0;20,31;19,54;19,91;20,75;13,34;13,24;13,36;13,35;
26.03.2009;14:24:49,0;20,31;19,53;19,91;20,76;13,34;13,24;13,36;13,35;
26.03.2009;14:24:49,0;20,31;19,53;19,91;20,76;13,34;13,24;13,36;13,35;
26.03.2009;14:24:49,0;20,31;19,53;19,91;20,75;13,34;13,24;13,36;13,35;
26.03.2009;14:24:49,0;20,31;19,53;19,91;20,76;13,34;13,24;13,36;13,35;
26.03.2009;14:24:49,0;20,31;19,54;19,91;20,75;13,34;13,24;13,36;13,35;
26.03.2009;14:24:49,0;20,31;19,53;19,91;20,76;13,34;13,24;13,36;13,35;
26.03.2009;14:24:50,0;20,31;19,54;19,91;20,76;13,34;13,24;13,36;13,35;
26.03.2009;14:24:50,0;20,31;19,54;19,91;20,76;13,34;13,24;13,36;13,35;
26.03.2009;14:24:50,0;20,31;19,54;19,91;20,75;13,34;13,24;13,36;13,35;
26.03.2009;14:24:50,0;20,31;19,53;19,91;20,76;13,34;13,24;13,36;13,35;
26.03.2009;14:24:51,0;20,31;19,54;19,91;20,75;13,34;13,24;13,36;13,35;
26.03.2009;14:24:51,0;20,31;19,53;19,91;20,75;13,34;13,24;13,36;13,35;
