# Supplementary material for: Measurement of Thermal Effects of Doppler Ultrasound: An In Vitro Study
Source: PLoS One. 2015 Aug 24;10(8):e0135717. doi: 10.1371/journal.pone.0135717 (PMC4547707; doi:10.1371/journal.pone.0135717)
Supplement: S1 File — (ZIP) [file pone.0135717.s001.zip › rawData_4PlosOne/water/tempdata_aloka3.ASC]

DASYLab - V 9.00.00
Schaltbildname : temp_messung8erv2
Aufgenommen am : 26.03.2009, 14:27:37
Blocklaenge    : 2
Delta          : 0.2 sec.
Kanalzahl      : 8

Thermodaten
Datum;Uhrzeit;Schreiben 0 [V];Schreiben 1 [V];Schreiben 2 [V];Schreiben 3 [V];Schreiben 4 [V];Schreiben 5 [V];Schreiben 6 [V];Schreiben 7 [V];
26.03.2009;14:27:37,0;20,31;19,52;19,89;20,75;13,34;13,24;13,36;13,35;
26.03.2009;14:27:37,0;20,31;19,52;19,90;20,73;13,34;13,24;13,36;13,35;
26.03.2009;14:27:37,0;20,31;19,52;19,89;20,75;13,34;13,24;13,36;13,35;
26.03.2009;14:27:37,0;20,31;19,52;19,90;20,73;13,34;13,24;13,36;13,35;
26.03.2009;14:27:38,0;20,30;19,53;19,89;20,73;13,34;13,24;13,36;13,35;
26.03.2009;14:27:38,0;20,31;19,52;19,90;20,73;13,34;13,24;13,36;13,35;
26.03.2009;14:27:38,0;20,31;19,52;19,89;20,73;13,34;13,24;13,36;13,35;
26.03.2009;14:27:38,0;20,31;19,53;19,90;20,73;13,34;13,24;13,36;13,35;
26.03.2009;14:27:39,0;20,31;19,52;19,90;20,75;13,34;13,24;13,36;13,35;
26.03.2009;14:27:39,0;20,31;19,52;19,89;20,75;13,34;13,24;13,36;13,35;
26.03.2009;14:27:39,0;20,31;19,52;19,89;20,75;13,33;13,24;13,36;13,35;
26.03.2009;14:27:39,0;20,31;19,52;19,89;20,73;13,34;13,24;13,36;13,35;
26.03.2009;14:27:39,0;20,31;19,52;19,90;20,75;13,34;13,24;13,36;13,35;
26.03.2009;14:27:39,0;20,31;19,52;19,90;20,73;13,34;13,24;13,36;13,35;
26.03.2009;14:27:40,0;20,31;19,52;19,89;20,73;13,34;13,24;13,36;13,35;
26.03.2009;14:27:40,0;20,31;19,52;19,90;20,75;13,33;13,24;13,36;13,35;
26.03.2009;14:27:40,0;20,31;19,52;19,90;20,73;13,34;13,24;13,36;13,35;
26.03.2009;14:27:40,0;20,31;19,52;19,89;20,75;13,34;13,24;13,36;13,35;
26.03.2009;14:27:41,0;20,31;19,52;19,89;20,73;13,34;13,24;13,36;13,35;
26.03.2009;14:27:41,0;20,31;19,52;19,90;20,73;13,34;13,24;13,36;13,35;
26.03.2009;14:27:41,0;20,31;19,52;19,89;20,73;13,33;13,24;13,36;13,35;
26.03.2009;14:27:41,0;20,31;19,52;19,89;20,73;13,34;13,24;13,36;13,35;
26.03.2009;14:27:41,0;20,31;19,52;19,89;20,75;13,34;13,24;13,36;13,35;
26.03.2009;14:27:41,0;20,31;19,52;19,89;20,73;13,33;13,23;13,35;13,34;
26.03.2009;14:27:42,0;20,31;19,52;19,90;20,73;13,33;13,24;13,35;13,35;
26.03.2009;14:27:42,0;20,31;19,52;19,89;20,75;13,33;13,24;13,36;13,35;
26.03.2009;14:27:42,0;20,31;19,52;19,90;20,73;13,34;13,24;13,36;13,35;
26.03.2009;14:27:42,0;20,31;19,52;19,89;20,73;13,34;13,24;13,36;13,35;
26.03.2009;14:27:43,0;20,31;19,52;19,90;20,73;13,34;13,24;13,36;13,35;
26.03.2009;14:27:43,0;20,31;19,52;19,89;20,73;13,33;13,23;13,35;13,35;
26.03.2009;14:27:43,0;20,31;19,52;19,89;20,73;13,33;13,24;13,36;13,35;
26.03.2009;14:27:43,0;20,31;19,52;19,89;20,73;13,34;13,24;13,36;13,35;
26.03.2009;14:27:43,0;20,31;19,52;19,89;20,73;13,34;13,24;13,36;13,35;
26.03.2009;14:27:43,0;20,31;19,52;19,89;20,73;13,34;13,24;13,36;13,35;
26.03.2009;14:27:44,0;20,31;19,52;19,90;20,73;13,34;13,24;13,36;13,35;
26.03.2009;14:27:44,0;20,31;19,52;19,89;20,73;13,34;13,24;13,36;13,35;
26.03.2009;14:27:44,0;20,31;19,52;19,90;20,73;13,34;13,24;13,36;13,35;
26.03.2009;14:27:44,0;20,31;19,53;19,89;20,73;13,34;13,24;13,36;13,35;
26.03.2009;14:27:45,0;20,31;19,52;19,90;20,73;13,34;13,24;13,36;13,35;
26.03.2009;14:27:45,0;20,31;19,52;19,90;20,73;13,34;13,24;13,36;13,35;
26.03.2009;14:27:45,0;20,31;19,52;19,89;20,73;13,33;13,24;13,36;13,35;
26.03.2009;14:27:45,0;20,31;19,52;19,90;20,73;13,34;13,24;13,36;13,35;
26.03.2009;14:27:45,0;20,31;19,53;19,89;20,73;13,34;13,24;13,36;13,35;
26.03.2009;14:27:45,0;20,31;19,53;19,89;20,73;13,34;13,24;13,36;13,35;
26.03.2009;14:27:46,0;20,31;19,52;19,90;20,73;13,34;13,24;13,36;13,35;
26.03.2009;14:27:46,0;20,30;19,52;19,89;20,73;13,34;13,24;13,36;13,35;
26.03.2009;14:27:46,0;20,31;19,52;19,90;20,73;13,34;13,24;13,36;13,35;
26.03.2009;14:27:46,0;20,31;19,52;19,90;20,75;13,34;13,24;13,36;13,35;
26.03.2009;14:27:47,0;20,31;19,53;19,90;20,73;13,33;13,23;13,35;13,34;
26.03.2009;14:27:47,0;20,31;19,52;19,89;20,75;13,34;13,24;13,36;13,35;
26.03.2009;14:27:47,0;20,31;19,52;19,90;20,73;13,34;13,24;13,36;13,35;
26.03.2009;14:27:47,0;20,31;19,52;19,89;20,73;13,34;13,24;13,36;13,35;
26.03.2009;14:27:47,0;20,31;19,52;19,90;20,73;13,34;13,24;13,36;13,35;
26.03.2009;14:27:47,0;20,31;19,53;19,90;20,75;13,34;13,24;13,36;13,35;
26.03.2009;14:27:48,0;20,31;19,52;19,90;20,73;13,34;13,24;13,36;13,35;
26.03.2009;14:27:48,0;20,31;19,52;19,90;20,73;13,33;13,24;13,36;13,35;
26.03.2009;14:27:48,0;20,31;19,52;19,90;20,73;13,34;13,24;13,36;13,35;
26.03.2009;14:27:48,0;20,31;19,52;19,90;20,73;13,34;13,24;13,36;13,35;
26.03.2009;14:27:49,0;20,31;19,52;19,90;20,73;13,34;13,24;13,36;13,35;
26.03.2009;14:27:49,0;20,31;19,52;19,89;20,73;13,34;13,24;13,36;13,35;
26.03.2009;14:27:49,0;20,31;19,52;19,90;20,75;13,33;13,24;13,36;13,35;
26.03.2009;14:27:49,0;20,31;19,52;19,90;20,73;13,34;13,24;13,36;13,35;
26.03.2009;14:27:49,0;20,31;19,53;19,90;20,75;13,34;13,24;13,36;13,35;
26.03.2009;14:27:49,0;20,31;19,52;19,90;20,73;13,34;13,24;13,36;13,35;
26.03.2009;14:27:50,0;20,31;19,52;19,90;20,73;13,34;13,24;13,36;13,35;
26.03.2009;14:27:50,0;20,31;19,52;19,90;20,73;13,33;13,24;13,36;13,35;
26.03.2009;14:27:50,0;20,31;19,52;19,90;20,73;13,34;13,24;13,36;13,35;
26.03.2009;14:27:50,0;20,31;19,53;19,90;20,73;13,34;13,24;13,36;13,35;
26.03.2009;14:27:51,0;20,31;19,52;19,90;20,73;13,34;13,24;13,36;13,35;
26.03.2009;14:27:51,0;20,31;19,52;19,90;20,73;13,34;13,24;13,36;13,35;
26.03.2009;14:27:51,0;20,31;19,53;19,90;20,73;13,33;13,24;13,36;13,35;
26.03.2009;14:27:51,0;20,31;19,53;19,90;20,73;13,34;13,24;13,36;13,35;
26.03.2009;14:27:51,0;20,31;19,52;19,90;20,73;13,34;13,24;13,36;13,35;
26.03.2009;14:27:51,0;20,31;19,52;19,90;20,73;13,33;13,24;13,36;13,35;
26.03.2009;14:27:52,0;20,31;19,52;19,89;20,75;13,34;13,24;13,36;13,35;
26.03.2009;14:27:52,0;20,31;19,52;19,90;20,73;13,33;13,24;13,36;13,35;
26.03.2009;14:27:52,0;20,30;19,52;19,90;20,73;13,33;13,24;13,36;13,35;
26.03.2009;14:27:52,0;20,31;19,53;19,90;20,75;13,34;13,24;13,36;13,35;
26.03.2009;14:27:53,0;20,31;19,52;19,90;20,73;13,34;13,24;13,36;13,35;
26.03.2009;14:27:53,0;20,31;19,52;19,90;20,73;13,34;13,24;13,36;13,35;
26.03.2009;14:27:53,0;20,31;19,52;19,90;20,73;13,34;13,24;13,36;13,35;
26.03.2009;14:27:53,0;20,31;19,52;19,90;20,73;13,34;13,24;13,36;13,35;
26.03.2009;14:27:53,0;20,31;19,53;19,90;20,73;13,34;13,24;13,36;13,35;
26.03.2009;14:27:53,0;20,31;19,53;19,90;20,75;13,34;13,24;13,36;13,35;
26.03.2009;14:27:54,0;20,33;19,53;19,90;20,73;13,34;13,24;13,36;13,35;
26.03.2009;14:27:54,0;20,36;19,57;19,90;20,73;13,34;13,24;13,36;13,35;
26.03.2009;14:27:54,0;20,39;19,59;19,90;20,73;13,34;13,24;13,36;13,35;
26.03.2009;14:27:54,0;20,39;19,60;19,90;20,73;13,34;13,24;13,36;13,35;
26.03.2009;14:27:55,0;20,40;19,60;19,90;20,73;13,34;13,24;13,36;13,35;
26.03.2009;14:27:55,0;20,41;19,62;19,90;20,73;13,34;13,24;13,36;13,35;
26.03.2009;14:27:55,0;20,41;19,62;19,90;20,75;13,33;13,24;13,36;13,35;
26.03.2009;14:27:55,0;20,41;19,62;19,90;20,73;13,34;13,24;13,36;13,35;
26.03.2009;14:27:55,0;20,41;19,63;19,90;20,73;13,34;13,24;13,36;13,35;
26.03.2009;14:27:55,0;20,41;19,63;19,90;20,73;13,34;13,24;13,36;13,35;
26.03.2009;14:27:56,0;20,43;19,63;19,90;20,73;13,34;13,24;13,36;13,35;
26.03.2009;14:27:56,0;20,41;19,63;19,90;20,73;13,33;13,24;13,36;13,35;
26.03.2009;14:27:56,0;20,43;19,63;19,90;20,73;13,34;13,24;13,36;13,35;
26.03.2009;14:27:56,0;20,43;19,64;19,90;20,73;13,34;13,24;13,36;13,35;
26.03.2009;14:27:57,0;20,43;19,64;19,90;20,73;13,33;13,23;13,35;13,35;
26.03.2009;14:27:57,0;20,43;19,64;19,90;20,73;13,33;13,24;13,36;13,35;
26.03.2009;14:27:57,0;20,43;19,64;19,90;20,73;13,33;13,24;13,36;13,35;
26.03.2009;14:27:57,0;20,43;19,64;19,90;20,73;13,34;13,24;13,36;13,35;
26.03.2009;14:27:57,0;20,43;19,64;19,90;20,75;13,34;13,24;13,36;13,35;
26.03.2009;14:27:57,0;20,44;19,65;19,90;20,73;13,34;13,24;13,36;13,35;
26.03.2009;14:27:58,0;20,43;19,64;19,90;20,73;13,34;13,24;13,36;13,35;
26.03.2009;14:27:58,0;20,43;19,65;19,90;20,73;13,33;13,24;13,36;13,35;
26.03.2009;14:27:58,0;20,43;19,65;19,90;20,73;13,34;13,24;13,36;13,35;
26.03.2009;14:27:58,0;20,43;19,65;19,90;20,73;13,34;13,24;13,36;13,35;
26.03.2009;14:27:59,0;20,44;19,65;19,90;20,73;13,34;13,24;13,36;13,35;
26.03.2009;14:27:59,0;20,44;19,65;19,90;20,73;13,34;13,24;13,36;13,35;
26.03.2009;14:27:59,0;20,44;19,65;19,90;20,73;13,33;13,24;13,36;13,35;
26.03.2009;14:27:59,0;20,44;19,65;19,90;20,73;13,34;13,24;13,36;13,35;
26.03.2009;14:27:59,0;20,44;19,65;19,90;20,75;13,34;13,24;13,36;13,35;
26.03.2009;14:27:59,0;20,44;19,65;19,90;20,75;13,34;13,24;13,36;13,35;
26.03.2009;14:28:00,0;20,44;19,65;19,90;20,73;13,34;13,24;13,36;13,35;
26.03.2009;14:28:00,0;20,44;19,65;19,90;20,73;13,34;13,24;13,36;13,35;
26.03.2009;14:28:00,0;20,44;19,65;19,90;20,73;13,34;13,24;13,36;13,35;
26.03.2009;14:28:00,0;20,44;19,65;19,90;20,75;13,34;13,24;13,36;13,35;
26.03.2009;14:28:01,0;20,44;19,65;19,90;20,75;13,34;13,24;13,36;13,35;
26.03.2009;14:28:01,0;20,44;19,65;19,90;20,73;13,34;13,24;13,36;13,35;
26.03.2009;14:28:01,0;20,44;19,67;19,90;20,73;13,34;13,24;13,36;13,35;
26.03.2009;14:28:01,0;20,44;19,65;19,90;20,73;13,34;13,24;13,36;13,35;
26.03.2009;14:28:01,0;20,44;19,67;19,90;20,75;13,34;13,24;13,36;13,35;
26.03.2009;14:28:01,0;20,44;19,67;19,90;20,73;13,33;13,24;13,36;13,35;
26.03.2009;14:28:02,0;20,44;19,67;19,90;20,73;13,34;13,24;13,36;13,35;
26.03.2009;14:28:02,0;20,44;19,67;19,90;20,73;13,33;13,24;13,36;13,35;
26.03.2009;14:28:02,0;20,44;19,65;19,90;20,75;13,34;13,24;13,36;13,35;
26.03.2009;14:28:02,0;20,44;19,67;19,90;20,73;13,34;13,24;13,36;13,35;
26.03.2009;14:28:03,0;20,44;19,67;19,90;20,73;13,34;13,24;13,36;13,35;
26.03.2009;14:28:03,0;20,44;19,67;19,90;20,73;13,34;13,24;13,36;13,35;
26.03.2009;14:28:03,0;20,44;19,67;19,90;20,73;13,34;13,24;13,36;13,35;
26.03.2009;14:28:03,0;20,44;19,67;19,90;20,73;13,34;13,24;13,36;13,35;
26.03.2009;14:28:03,0;20,44;19,67;19,90;20,75;13,34;13,24;13,36;13,35;
26.03.2009;14:28:03,0;20,44;19,67;19,90;20,73;13,34;13,24;13,36;13,35;
26.03.2009;14:28:04,0;20,44;19,67;19,90;20,73;13,34;13,24;13,36;13,35;
26.03.2009;14:28:04,0;20,44;19,67;19,90;20,73;13,34;13,24;13,36;13,35;
26.03.2009;14:28:04,0;20,46;19,67;19,90;20,75;13,34;13,24;13,36;13,35;
26.03.2009;14:28:04,0;20,46;19,67;19,90;20,73;13,34;13,24;13,36;13,35;
26.03.2009;14:28:05,0;20,44;19,67;19,90;20,73;13,34;13,24;13,36;13,35;
26.03.2009;14:28:05,0;20,44;19,67;19,90;20,73;13,34;13,24;13,36;13,35;
26.03.2009;14:28:05,0;20,44;19,67;19,90;20,73;13,34;13,24;13,36;13,35;
26.03.2009;14:28:05,0;20,44;19,67;19,90;20,73;13,34;13,24;13,36;13,35;
26.03.2009;14:28:05,0;20,44;19,67;19,90;20,73;13,34;13,24;13,36;13,35;
26.03.2009;14:28:05,0;20,44;19,67;19,90;20,73;13,34;13,24;13,36;13,35;
26.03.2009;14:28:06,0;20,46;19,67;19,90;20,73;13,34;13,24;13,36;13,35;
26.03.2009;14:28:06,0;20,44;19,67;19,90;20,73;13,33;13,24;13,36;13,35;
26.03.2009;14:28:06,0;20,44;19,67;19,90;20,73;13,34;13,24;13,36;13,35;
26.03.2009;14:28:06,0;20,44;19,67;19,90;20,73;13,34;13,24;13,36;13,35;
26.03.2009;14:28:07,0;20,44;19,67;19,90;20,73;13,33;13,24;13,35;13,35;
26.03.2009;14:28:07,0;20,46;19,67;19,90;20,73;13,33;13,24;13,36;13,35;
26.03.2009;14:28:07,0;20,46;19,67;19,90;20,73;13,34;13,24;13,36;13,35;
26.03.2009;14:28:07,0;20,44;19,67;19,90;20,73;13,34;13,24;13,36;13,35;
26.03.2009;14:28:07,0;20,46;19,67;19,90;20,73;13,34;13,24;13,36;13,35;
26.03.2009;14:28:07,0;20,46;19,67;19,90;20,73;13,34;13,24;13,36;13,35;
26.03.2009;14:28:08,0;20,44;19,67;19,90;20,73;13,34;13,24;13,36;13,35;
26.03.2009;14:28:08,0;20,46;19,67;19,90;20,73;13,34;13,24;13,36;13,35;
26.03.2009;14:28:08,0;20,44;19,67;19,90;20,73;13,34;13,24;13,36;13,35;
26.03.2009;14:28:08,0;20,46;19,67;19,90;20,73;13,34;13,24;13,36;13,35;
26.03.2009;14:28:09,0;20,44;19,67;19,90;20,73;13,34;13,24;13,36;13,35;
26.03.2009;14:28:09,0;20,44;19,67;19,90;20,73;13,34;13,24;13,36;13,35;
26.03.2009;14:28:09,0;20,44;19,67;19,90;20,73;13,34;13,24;13,36;13,35;
26.03.2009;14:28:09,0;20,44;19,67;19,90;20,73;13,34;13,24;13,36;13,35;
26.03.2009;14:28:09,0;20,46;19,67;19,90;20,73;13,34;13,24;13,36;13,35;
26.03.2009;14:28:09,0;20,46;19,67;19,90;20,73;13,34;13,24;13,36;13,35;
26.03.2009;14:28:10,0;20,46;19,67;19,90;20,73;13,34;13,24;13,36;13,35;
26.03.2009;14:28:10,0;20,46;19,67;19,90;20,73;13,34;13,24;13,36;13,35;
26.03.2009;14:28:10,0;20,44;19,67;19,90;20,73;13,34;13,24;13,36;13,35;
26.03.2009;14:28:10,0;20,44;19,67;19,90;20,73;13,34;13,24;13,36;13,35;
26.03.2009;14:28:11,0;20,46;19,67;19,90;20,73;13,34;13,24;13,36;13,35;
26.03.2009;14:28:11,0;20,46;19,67;19,90;20,73;13,34;13,24;13,36;13,35;
26.03.2009;14:28:11,0;20,46;19,67;19,90;20,73;13,34;13,24;13,36;13,35;
26.03.2009;14:28:11,0;20,44;19,67;19,90;20,73;13,34;13,24;13,36;13,35;
26.03.2009;14:28:11,0;20,46;19,67;19,90;20,73;13,34;13,24;13,36;13,35;
26.03.2009;14:28:11,0;20,44;19,67;19,90;20,73;13,33;13,24;13,35;13,34;
26.03.2009;14:28:12,0;20,44;19,67;19,90;20,73;13,34;13,24;13,36;13,35;
26.03.2009;14:28:12,0;20,46;19,67;19,90;20,73;13,34;13,24;13,36;13,35;
26.03.2009;14:28:12,0;20,46;19,67;19,90;20,73;13,34;13,24;13,36;13,35;
26.03.2009;14:28:12,0;20,46;19,67;19,89;20,73;13,34;13,24;13,36;13,35;
26.03.2009;14:28:13,0;20,44;19,67;19,90;20,75;13,34;13,24;13,36;13,35;
26.03.2009;14:28:13,0;20,46;19,67;19,90;20,73;13,34;13,24;13,36;13,35;
26.03.2009;14:28:13,0;20,46;19,67;19,90;20,73;13,34;13,24;13,36;13,35;
26.03.2009;14:28:13,0;20,46;19,67;19,90;20,73;13,34;13,24;13,36;13,35;
26.03.2009;14:28:13,0;20,46;19,67;19,90;20,73;13,34;13,24;13,36;13,35;
26.03.2009;14:28:13,0;20,44;19,67;19,90;20,73;13,34;13,24;13,36;13,35;
26.03.2009;14:28:14,0;20,44;19,67;19,89;20,73;13,34;13,24;13,36;13,35;
26.03.2009;14:28:14,0;20,44;19,67;19,89;20,73;13,34;13,24;13,36;13,35;
26.03.2009;14:28:14,0;20,44;19,67;19,90;20,73;13,34;13,24;13,36;13,35;
26.03.2009;14:28:14,0;20,46;19,67;19,89;20,73;13,34;13,24;13,36;13,35;
26.03.2009;14:28:15,0;20,46;19,67;19,90;20,73;13,34;13,24;13,36;13,35;
26.03.2009;14:28:15,0;20,44;19,67;19,90;20,73;13,34;13,24;13,36;13,35;
26.03.2009;14:28:15,0;20,46;19,67;19,90;20,73;13,34;13,24;13,36;13,35;
26.03.2009;14:28:15,0;20,46;19,67;19,90;20,73;13,34;13,24;13,36;13,35;
26.03.2009;14:28:15,0;20,46;19,67;19,90;20,73;13,34;13,24;13,36;13,35;
26.03.2009;14:28:15,0;20,44;19,67;19,90;20,73;13,34;13,24;13,36;13,35;
26.03.2009;14:28:16,0;20,44;19,67;19,89;20,73;13,34;13,24;13,36;13,35;
26.03.2009;14:28:16,0;20,46;19,67;19,90;20,73;13,34;13,24;13,36;13,35;
26.03.2009;14:28:16,0;20,46;19,67;19,89;20,73;13,34;13,24;13,36;13,35;
26.03.2009;14:28:16,0;20,46;19,67;19,89;20,73;13,34;13,24;13,36;13,35;
26.03.2009;14:28:17,0;20,44;19,67;19,90;20,73;13,33;13,24;13,35;13,34;
26.03.2009;14:28:17,0;20,44;19,67;19,90;20,73;13,34;13,24;13,36;13,35;
26.03.2009;14:28:17,0;20,46;19,67;19,90;20,73;13,34;13,24;13,36;13,35;
26.03.2009;14:28:17,0;20,44;19,67;19,90;20,73;13,34;13,24;13,36;13,35;
26.03.2009;14:28:17,0;20,44;19,67;19,90;20,73;13,34;13,24;13,36;13,35;
26.03.2009;14:28:17,0;20,46;19,67;19,90;20,73;13,34;13,24;13,36;13,35;
26.03.2009;14:28:18,0;20,44;19,67;19,90;20,73;13,34;13,24;13,36;13,35;
26.03.2009;14:28:18,0;20,44;19,67;19,90;20,73;13,34;13,24;13,36;13,35;
26.03.2009;14:28:18,0;20,44;19,67;19,90;20,73;13,34;13,24;13,36;13,35;
26.03.2009;14:28:18,0;20,44;19,67;19,90;20,73;13,34;13,24;13,36;13,35;
26.03.2009;14:28:19,0;20,46;19,67;19,90;20,73;13,34;13,24;13,36;13,35;
26.03.2009;14:28:19,0;20,46;19,67;19,90;20,73;13,34;13,24;13,36;13,35;
26.03.2009;14:28:19,0;20,44;19,67;19,89;20,73;13,34;13,24;13,36;13,35;
26.03.2009;14:28:19,0;20,46;19,67;19,89;20,73;13,34;13,24;13,36;13,35;
26.03.2009;14:28:19,0;20,44;19,67;19,90;20,73;13,34;13,24;13,36;13,35;
26.03.2009;14:28:19,0;20,44;19,67;19,89;20,73;13,34;13,24;13,36;13,35;
26.03.2009;14:28:20,0;20,44;19,67;19,89;20,73;13,34;13,24;13,36;13,35;
26.03.2009;14:28:20,0;20,46;19,67;19,89;20,73;13,34;13,24;13,36;13,35;
26.03.2009;14:28:20,0;20,46;19,67;19,89;20,73;13,34;13,24;13,36;13,35;
26.03.2009;14:28:20,0;20,46;19,67;19,90;20,73;13,34;13,24;13,36;13,35;
26.03.2009;14:28:21,0;20,44;19,67;19,89;20,73;13,34;13,24;13,36;13,35;
26.03.2009;14:28:21,0;20,46;19,67;19,89;20,73;13,34;13,24;13,36;13,35;
26.03.2009;14:28:21,0;20,44;19,67;19,90;20,73;13,34;13,24;13,36;13,35;
26.03.2009;14:28:21,0;20,46;19,67;19,90;20,73;13,34;13,24;13,36;13,35;
26.03.2009;14:28:21,0;20,44;19,67;19,90;20,73;13,34;13,24;13,36;13,35;
26.03.2009;14:28:21,0;20,46;19,67;19,89;20,73;13,33;13,24;13,36;13,35;
26.03.2009;14:28:22,0;20,44;19,67;19,90;20,73;13,34;13,24;13,36;13,35;
26.03.2009;14:28:22,0;20,44;19,67;19,89;20,73;13,34;13,24;13,36;13,35;
26.03.2009;14:28:22,0;20,44;19,67;19,90;20,73;13,34;13,24;13,36;13,35;
26.03.2009;14:28:22,0;20,44;19,67;19,89;20,73;13,34;13,24;13,36;13,35;
26.03.2009;14:28:23,0;20,46;19,67;19,89;20,73;13,34;13,24;13,36;13,35;
26.03.2009;14:28:23,0;20,44;19,67;19,89;20,73;13,34;13,24;13,36;13,35;
26.03.2009;14:28:23,0;20,44;19,67;19,89;20,73;13,34;13,24;13,36;13,35;
26.03.2009;14:28:23,0;20,46;19,67;19,90;20,73;13,34;13,24;13,36;13,35;
26.03.2009;14:28:23,0;20,46;19,67;19,90;20,73;13,34;13,24;13,36;13,35;
26.03.2009;14:28:23,0;20,46;19,67;19,89;20,73;13,34;13,24;13,36;13,35;
26.03.2009;14:28:24,0;20,44;19,67;19,90;20,73;13,34;13,24;13,36;13,35;
26.03.2009;14:28:24,0;20,44;19,67;19,89;20,73;13,34;13,24;13,36;13,35;
26.03.2009;14:28:24,0;20,46;19,67;19,89;20,73;13,34;13,24;13,36;13,35;
26.03.2009;14:28:24,0;20,44;19,67;19,89;20,73;13,34;13,24;13,36;13,35;
26.03.2009;14:28:25,0;20,46;19,67;19,89;20,73;13,34;13,24;13,36;13,35;
26.03.2009;14:28:25,0;20,44;19,67;19,90;20,73;13,34;13,24;13,36;13,35;
26.03.2009;14:28:25,0;20,46;19,67;19,89;20,73;13,34;13,24;13,36;13,35;
26.03.2009;14:28:25,0;20,46;19,67;19,90;20,73;13,34;13,24;13,36;13,35;
26.03.2009;14:28:25,0;20,44;19,67;19,89;20,73;13,34;13,24;13,36;13,35;
26.03.2009;14:28:25,0;20,44;19,67;19,89;20,73;13,34;13,24;13,36;13,35;
26.03.2009;14:28:26,0;20,44;19,67;19,89;20,73;13,34;13,24;13,36;13,35;
26.03.2009;14:28:26,0;20,46;19,67;19,90;20,73;13,33;13,24;13,36;13,35;
26.03.2009;14:28:26,0;20,46;19,67;19,89;20,73;13,34;13,24;13,36;13,35;
26.03.2009;14:28:26,0;20,44;19,67;19,90;20,73;13,34;13,24;13,36;13,35;
26.03.2009;14:28:27,0;20,44;19,67;19,90;20,73;13,33;13,24;13,35;13,34;
26.03.2009;14:28:27,0;20,46;19,67;19,89;20,73;13,34;13,24;13,36;13,35;
26.03.2009;14:28:27,0;20,46;19,67;19,89;20,73;13,27;13,19;13,30;13,29;
26.03.2009;14:28:27,0;20,44;19,67;19,89;20,73;13,34;13,24;13,36;13,35;
26.03.2009;14:28:27,0;20,44;19,67;19,90;20,73;13,34;13,24;13,36;13,35;
26.03.2009;14:28:27,0;20,46;19,67;19,89;20,73;13,34;13,24;13,36;13,35;
26.03.2009;14:28:28,0;20,46;19,67;19,90;20,73;13,34;13,24;13,36;13,35;
26.03.2009;14:28:28,0;20,46;19,67;19,89;20,73;13,22;13,14;13,26;13,25;
26.03.2009;14:28:28,0;20,44;19,67;19,90;20,73;13,34;13,24;13,36;13,35;
26.03.2009;14:28:28,0;20,46;19,68;19,89;20,73;13,34;13,24;13,36;13,35;
26.03.2009;14:28:29,0;20,44;19,67;19,90;20,73;13,34;13,24;13,36;13,35;
26.03.2009;14:28:29,0;20,44;19,67;19,90;20,73;13,34;13,24;13,36;13,35;
26.03.2009;14:28:29,0;20,46;19,67;19,90;20,73;13,31;13,23;13,34;13,33;
26.03.2009;14:28:29,0;20,44;19,67;19,90;20,73;13,34;13,24;13,36;13,35;
26.03.2009;14:28:29,0;20,44;19,67;19,90;20,73;13,34;13,24;13,36;13,35;
26.03.2009;14:28:29,0;20,46;19,67;19,90;20,73;13,34;13,24;13,36;13,35;
26.03.2009;14:28:30,0;20,44;19,67;19,90;20,73;13,34;13,24;13,36;13,35;
26.03.2009;14:28:30,0;20,46;19,67;19,90;20,73;13,27;13,19;13,30;13,29;
26.03.2009;14:28:30,0;20,44;19,67;19,90;20,73;13,34;13,24;13,36;13,35;
26.03.2009;14:28:30,0;20,46;19,67;19,90;20,73;13,34;13,24;13,36;13,35;
26.03.2009;14:28:31,0;20,44;19,67;19,90;20,73;13,34;13,24;13,36;13,35;
26.03.2009;14:28:31,0;20,44;19,67;19,90;20,73;13,34;13,24;13,36;13,35;
26.03.2009;14:28:31,0;20,44;19,67;19,90;20,73;13,30;13,20;13,32;13,31;
26.03.2009;14:28:31,0;20,44;19,67;19,89;20,73;13,34;13,24;13,36;13,35;
26.03.2009;14:28:31,0;20,44;19,67;19,90;20,73;13,34;13,24;13,36;13,35;
26.03.2009;14:28:31,0;20,44;19,67;19,90;20,73;13,33;13,24;13,35;13,34;
26.03.2009;14:28:32,0;20,44;19,67;19,89;20,73;13,30;13,22;13,33;13,32;
26.03.2009;14:28:32,0;20,46;19,67;19,90;20,73;13,30;13,20;13,32;13,32;
26.03.2009;14:28:32,0;20,46;19,67;19,90;20,73;13,34;13,24;13,36;13,35;
26.03.2009;14:28:32,0;20,44;19,67;19,89;20,73;13,34;13,24;13,36;13,35;
26.03.2009;14:28:33,0;20,46;19,67;19,90;20,73;13,34;13,24;13,36;13,35;
26.03.2009;14:28:33,0;20,44;19,68;19,90;20,73;13,34;13,24;13,36;13,35;
26.03.2009;14:28:33,0;20,46;19,67;19,90;20,73;13,33;13,24;13,36;13,35;
26.03.2009;14:28:33,0;20,44;19,67;19,89;20,73;13,34;13,24;13,36;13,35;
26.03.2009;14:28:33,0;20,46;19,67;19,90;20,73;13,34;13,24;13,36;13,35;
26.03.2009;14:28:33,0;20,44;19,67;19,90;20,73;13,34;13,24;13,36;13,35;
26.03.2009;14:28:34,0;20,44;19,67;19,90;20,73;13,34;13,24;13,36;13,35;
26.03.2009;14:28:34,0;20,44;19,67;19,90;20,73;13,34;13,24;13,36;13,35;
26.03.2009;14:28:34,0;20,44;19,67;19,90;20,73;13,34;13,24;13,36;13,35;
26.03.2009;14:28:34,0;20,44;19,67;19,90;20,73;13,34;13,24;13,36;13,35;
26.03.2009;14:28:35,0;20,46;19,67;19,90;20,73;13,34;13,24;13,36;13,35;
26.03.2009;14:28:35,0;20,44;19,68;19,90;20,73;13,34;13,24;13,36;13,35;
26.03.2009;14:28:35,0;20,44;19,67;19,90;20,73;13,33;13,24;13,36;13,35;
26.03.2009;14:28:35,0;20,46;19,67;19,90;20,73;13,34;13,24;13,36;13,35;
26.03.2009;14:28:35,0;20,44;19,67;19,90;20,73;13,34;13,24;13,36;13,35;
26.03.2009;14:28:35,0;20,46;19,67;19,90;20,73;13,34;13,24;13,36;13,35;
26.03.2009;14:28:36,0;20,44;19,68;19,90;20,73;13,34;13,24;13,36;13,35;
26.03.2009;14:28:36,0;20,44;19,67;19,89;20,73;13,33;13,24;13,36;13,35;
26.03.2009;14:28:36,0;20,46;19,68;19,90;20,73;13,34;13,24;13,36;13,35;
26.03.2009;14:28:36,0;20,44;19,68;19,90;20,73;13,34;13,24;13,36;13,35;
26.03.2009;14:28:37,0;20,44;19,68;19,90;20,73;13,33;13,24;13,36;13,35;
26.03.2009;14:28:37,0;20,44;19,67;19,90;20,73;13,33;13,24;13,36;13,35;
26.03.2009;14:28:37,0;20,46;19,67;19,90;20,73;13,33;13,24;13,35;13,35;
26.03.2009;14:28:37,0;20,44;19,68;19,90;20,73;13,34;13,24;13,36;13,35;
26.03.2009;14:28:37,0;20,44;19,67;19,90;20,73;13,34;13,24;13,36;13,35;
26.03.2009;14:28:37,0;20,44;19,68;19,90;20,73;13,34;13,24;13,36;13,35;
26.03.2009;14:28:38,0;20,44;19,68;19,90;20,73;13,34;13,24;13,36;13,35;
26.03.2009;14:28:38,0;20,44;19,68;19,90;20,73;13,33;13,24;13,36;13,35;
26.03.2009;14:28:38,0;20,44;19,68;19,90;20,73;13,34;13,24;13,36;13,35;
26.03.2009;14:28:38,0;20,46;19,67;19,90;20,73;13,34;13,24;13,36;13,35;
26.03.2009;14:28:39,0;20,44;19,67;19,90;20,73;13,34;13,24;13,36;13,35;
26.03.2009;14:28:39,0;20,44;19,68;19,90;20,73;13,34;13,24;13,36;13,35;
26.03.2009;14:28:39,0;20,44;19,68;19,90;20,73;13,34;13,24;13,36;13,35;
26.03.2009;14:28:39,0;20,46;19,67;19,90;20,75;13,34;13,24;13,36;13,35;
26.03.2009;14:28:39,0;20,44;19,67;19,90;20,73;13,34;13,24;13,36;13,35;
26.03.2009;14:28:39,0;20,44;19,68;19,90;20,73;13,34;13,24;13,36;13,35;
26.03.2009;14:28:40,0;20,44;19,67;19,90;20,73;13,34;13,24;13,36;13,35;
26.03.2009;14:28:40,0;20,44;19,68;19,90;20,73;13,34;13,24;13,36;13,35;
26.03.2009;14:28:40,0;20,44;19,68;19,90;20,75;13,34;13,24;13,36;13,35;
26.03.2009;14:28:40,0;20,46;19,68;19,90;20,73;13,34;13,24;13,36;13,35;
26.03.2009;14:28:41,0;20,46;19,68;19,90;20,73;13,34;13,24;13,36;13,35;
26.03.2009;14:28:41,0;20,46;19,67;19,90;20,73;13,34;13,24;13,36;13,35;
26.03.2009;14:28:41,0;20,44;19,67;19,90;20,73;13,33;13,24;13,36;13,35;
26.03.2009;14:28:41,0;20,44;19,68;19,90;20,73;13,34;13,24;13,36;13,35;
26.03.2009;14:28:41,0;20,46;19,68;19,90;20,73;13,34;13,24;13,36;13,35;
26.03.2009;14:28:41,0;20,44;19,68;19,90;20,73;13,33;13,23;13,35;13,34;
26.03.2009;14:28:42,0;20,46;19,68;19,90;20,73;13,33;13,24;13,36;13,35;
26.03.2009;14:28:42,0;20,44;19,68;19,90;20,73;13,33;13,24;13,36;13,35;
26.03.2009;14:28:42,0;20,46;19,68;19,90;20,73;13,34;13,24;13,36;13,35;
26.03.2009;14:28:42,0;20,44;19,67;19,90;20,73;13,34;13,24;13,36;13,35;
26.03.2009;14:28:43,0;20,44;19,68;19,90;20,73;13,34;13,24;13,36;13,35;
26.03.2009;14:28:43,0;20,44;19,68;19,90;20,73;13,34;13,24;13,36;13,35;
26.03.2009;14:28:43,0;20,44;19,68;19,90;20,73;13,33;13,24;13,36;13,35;
26.03.2009;14:28:43,0;20,44;19,68;19,90;20,75;13,34;13,24;13,36;13,35;
26.03.2009;14:28:43,0;20,46;19,68;19,90;20,73;13,34;13,24;13,36;13,35;
26.03.2009;14:28:43,0;20,44;19,68;19,90;20,73;13,34;13,24;13,36;13,35;
26.03.2009;14:28:44,0;20,44;19,68;19,90;20,73;13,34;13,24;13,36;13,35;
26.03.2009;14:28:44,0;20,46;19,68;19,90;20,75;13,33;13,24;13,35;13,35;
26.03.2009;14:28:44,0;20,44;19,68;19,90;20,73;13,34;13,24;13,36;13,35;
26.03.2009;14:28:44,0;20,46;19,67;19,90;20,73;13,34;13,24;13,36;13,35;
26.03.2009;14:28:45,0;20,44;19,68;19,90;20,73;13,34;13,24;13,36;13,35;
26.03.2009;14:28:45,0;20,44;19,68;19,90;20,73;13,34;13,24;13,36;13,35;
26.03.2009;14:28:45,0;20,44;19,68;19,90;20,73;13,33;13,24;13,36;13,35;
26.03.2009;14:28:45,0;20,44;19,68;19,90;20,73;13,34;13,24;13,36;13,35;
26.03.2009;14:28:45,0;20,44;19,68;19,90;20,73;13,34;13,24;13,36;13,35;
26.03.2009;14:28:45,0;20,44;19,68;19,90;20,73;13,34;13,24;13,36;13,35;
26.03.2009;14:28:46,0;20,44;19,68;19,90;20,73;13,34;13,24;13,36;13,35;
26.03.2009;14:28:46,0;20,46;19,68;19,90;20,75;13,34;13,24;13,36;13,35;
26.03.2009;14:28:46,0;20,44;19,68;19,90;20,73;13,34;13,24;13,36;13,35;
26.03.2009;14:28:46,0;20,46;19,68;19,90;20,73;13,34;13,24;13,36;13,35;
26.03.2009;14:28:47,0;20,44;19,67;19,90;20,75;13,33;13,24;13,35;13,35;
26.03.2009;14:28:47,0;20,44;19,68;19,90;20,73;13,34;13,24;13,36;13,35;
26.03.2009;14:28:47,0;20,44;19,67;19,90;20,73;13,34;13,24;13,36;13,35;
26.03.2009;14:28:47,0;20,44;19,67;19,90;20,73;13,34;13,24;13,36;13,35;
26.03.2009;14:28:47,0;20,44;19,67;19,90;20,73;13,34;13,24;13,36;13,35;
26.03.2009;14:28:47,0;20,44;19,67;19,90;20,73;13,34;13,24;13,36;13,35;
26.03.2009;14:28:48,0;20,44;19,68;19,90;20,73;13,34;13,24;13,36;13,35;
26.03.2009;14:28:48,0;20,44;19,68;19,90;20,75;13,34;13,24;13,36;13,35;
26.03.2009;14:28:48,0;20,44;19,67;19,90;20,73;13,34;13,24;13,36;13,35;
26.03.2009;14:28:48,0;20,44;19,68;19,90;20,73;13,34;13,24;13,36;13,35;
26.03.2009;14:28:49,0;20,44;19,67;19,90;20,73;13,34;13,24;13,36;13,35;
26.03.2009;14:28:49,0;20,46;19,67;19,90;20,73;13,34;13,24;13,36;13,35;
26.03.2009;14:28:49,0;20,46;19,68;19,90;20,73;13,34;13,24;13,36;13,35;
26.03.2009;14:28:49,0;20,44;19,68;19,90;20,73;13,34;13,24;13,36;13,35;
26.03.2009;14:28:49,0;20,46;19,67;19,90;20,73;13,34;13,24;13,36;13,35;
26.03.2009;14:28:49,0;20,46;19,68;19,90;20,73;13,34;13,24;13,36;13,35;
26.03.2009;14:28:50,0;20,44;19,68;19,90;20,73;13,34;13,24;13,36;13,35;
26.03.2009;14:28:50,0;20,46;19,67;19,90;20,73;13,33;13,24;13,36;13,35;
26.03.2009;14:28:50,0;20,44;19,67;19,90;20,73;13,34;13,24;13,36;13,35;
26.03.2009;14:28:50,0;20,40;19,63;19,95;20,73;13,34;13,24;13,36;13,35;
26.03.2009;14:28:51,0;20,37;19,60;19,97;20,73;13,34;13,24;13,36;13,35;
26.03.2009;14:28:51,0;20,37;19,59;20,00;20,73;13,34;13,24;13,36;13,35;
26.03.2009;14:28:51,0;20,36;19,59;20,00;20,73;13,34;13,24;13,36;13,35;
26.03.2009;14:28:51,0;20,36;19,58;20,01;20,73;13,34;13,24;13,36;13,35;
26.03.2009;14:28:51,0;20,36;19,58;20,00;20,73;13,34;13,24;13,36;13,35;
26.03.2009;14:28:51,0;20,34;19,57;20,01;20,73;13,33;13,23;13,35;13,34;
26.03.2009;14:28:52,0;20,34;19,57;20,01;20,73;13,34;13,24;13,36;13,35;
26.03.2009;14:28:52,0;20,34;19,57;20,02;20,73;13,33;13,24;13,36;13,35;
26.03.2009;14:28:52,0;20,34;19,57;20,02;20,75;13,34;13,24;13,36;13,35;
26.03.2009;14:28:52,0;20,33;19,56;20,02;20,73;13,34;13,24;13,36;13,35;
26.03.2009;14:28:53,0;20,33;19,56;20,02;20,73;13,34;13,24;13,36;13,35;
26.03.2009;14:28:53,0;20,33;19,56;20,02;20,73;13,34;13,24;13,36;13,35;
26.03.2009;14:28:53,0;20,33;19,56;20,02;20,73;13,34;13,24;13,36;13,35;
26.03.2009;14:28:53,0;20,33;19,56;20,02;20,73;13,34;13,24;13,36;13,35;
26.03.2009;14:28:53,0;20,33;19,56;20,02;20,73;13,34;13,24;13,36;13,35;
26.03.2009;14:28:53,0;20,33;19,56;20,02;20,73;13,34;13,24;13,36;13,35;
26.03.2009;14:28:54,0;20,33;19,56;20,02;20,73;13,34;13,24;13,36;13,35;
26.03.2009;14:28:54,0;20,33;19,56;20,02;20,73;13,34;13,24;13,36;13,35;
26.03.2009;14:28:54,0;20,33;19,56;20,04;20,75;13,34;13,24;13,36;13,35;
26.03.2009;14:28:54,0;20,33;19,54;20,04;20,73;13,34;13,24;13,36;13,35;
26.03.2009;14:28:55,0;20,33;19,54;20,02;20,73;13,34;13,24;13,36;13,35;
26.03.2009;14:28:55,0;20,33;19,54;20,02;20,73;13,34;13,24;13,36;13,35;
26.03.2009;14:28:55,0;20,33;19,54;20,04;20,73;13,33;13,24;13,36;13,35;
26.03.2009;14:28:55,0;20,31;19,54;20,04;20,73;13,34;13,24;13,36;13,35;
26.03.2009;14:28:55,0;20,33;19,54;20,02;20,73;13,34;13,24;13,36;13,35;
26.03.2009;14:28:55,0;20,31;19,54;20,04;20,75;13,34;13,24;13,36;13,35;
26.03.2009;14:28:56,0;20,31;19,54;20,04;20,73;13,34;13,24;13,36;13,35;
26.03.2009;14:28:56,0;20,31;19,54;20,04;20,73;13,33;13,24;13,36;13,35;
26.03.2009;14:28:56,0;20,31;19,54;20,04;20,73;13,34;13,24;13,36;13,35;
26.03.2009;14:28:56,0;20,31;19,54;20,04;20,73;13,34;13,24;13,36;13,35;
26.03.2009;14:28:57,0;20,31;19,53;20,04;20,73;13,33;13,24;13,35;13,35;
26.03.2009;14:28:57,0;20,31;19,54;20,04;20,73;13,34;13,24;13,36;13,35;
26.03.2009;14:28:57,0;20,31;19,53;20,04;20,75;13,33;13,24;13,36;13,35;
26.03.2009;14:28:57,0;20,31;19,53;20,04;20,73;13,34;13,24;13,36;13,35;
26.03.2009;14:28:57,0;20,31;19,53;20,04;20,73;13,34;13,24;13,36;13,35;
26.03.2009;14:28:57,0;20,31;19,53;20,01;20,73;13,34;13,24;13,36;13,35;
26.03.2009;14:28:58,0;20,31;19,53;20,00;20,73;13,34;13,24;13,36;13,35;
26.03.2009;14:28:58,0;20,31;19,53;19,98;20,73;13,34;13,24;13,36;13,35;
26.03.2009;14:28:58,0;20,31;19,53;19,98;20,73;13,34;13,24;13,36;13,35;
26.03.2009;14:28:58,0;20,31;19,53;19,97;20,73;13,34;13,24;13,36;13,35;
26.03.2009;14:28:59,0;20,31;19,53;19,97;20,75;13,34;13,24;13,36;13,35;
26.03.2009;14:28:59,0;20,31;19,53;19,97;20,73;13,34;13,24;13,36;13,35;
26.03.2009;14:28:59,0;20,31;19,53;19,97;20,75;13,33;13,24;13,36;13,35;
26.03.2009;14:28:59,0;20,31;19,53;19,97;20,73;13,34;13,24;13,36;13,35;
26.03.2009;14:28:59,0;20,31;19,53;19,97;20,75;13,34;13,24;13,36;13,35;
26.03.2009;14:28:59,0;20,31;19,53;19,97;20,73;13,34;13,24;13,36;13,35;
26.03.2009;14:29:00,0;20,31;19,53;19,97;20,73;13,34;13,24;13,36;13,35;
26.03.2009;14:29:00,0;20,31;19,53;19,97;20,73;13,34;13,24;13,36;13,35;
26.03.2009;14:29:00,0;20,31;19,53;19,97;20,73;13,34;13,24;13,36;13,35;
26.03.2009;14:29:00,0;20,31;19,53;19,97;20,73;13,34;13,24;13,36;13,35;
26.03.2009;14:29:01,0;20,31;19,53;19,95;20,73;13,34;13,24;13,36;13,35;
26.03.2009;14:29:01,0;20,31;19,53;19,97;20,73;13,34;13,24;13,36;13,35;
26.03.2009;14:29:01,0;20,31;19,53;19,97;20,73;13,34;13,24;13,36;13,35;
26.03.2009;14:29:01,0;20,31;19,53;19,95;20,75;13,34;13,24;13,36;13,35;
26.03.2009;14:29:01,0;20,31;19,53;19,95;20,75;13,34;13,24;13,36;13,35;
26.03.2009;14:29:01,0;20,31;19,53;19,95;20,73;13,33;13,24;13,35;13,34;
26.03.2009;14:29:02,0;20,31;19,53;19,95;20,73;13,34;13,24;13,36;13,35;
26.03.2009;14:29:02,0;20,31;19,53;19,95;20,73;13,33;13,24;13,36;13,35;
26.03.2009;14:29:02,0;20,31;19,53;19,95;20,73;13,34;13,24;13,36;13,35;
26.03.2009;14:29:02,0;20,31;19,53;19,95;20,73;13,34;13,24;13,36;13,35;
26.03.2009;14:29:03,0;20,31;19,53;19,97;20,73;13,34;13,24;13,36;13,35;
26.03.2009;14:29:03,0;20,31;19,53;19,95;20,73;13,34;13,24;13,36;13,35;
26.03.2009;14:29:03,0;20,31;19,52;19,95;20,73;13,34;13,24;13,36;13,35;
26.03.2009;14:29:03,0;20,31;19,53;19,95;20,73;13,34;13,24;13,36;13,35;
26.03.2009;14:29:03,0;20,31;19,53;19,95;20,75;13,34;13,24;13,36;13,35;
26.03.2009;14:29:03,0;20,31;19,52;19,95;20,73;13,34;13,24;13,36;13,35;
26.03.2009;14:29:04,0;20,31;19,53;19,95;20,73;13,34;13,24;13,36;13,35;
26.03.2009;14:29:04,0;20,31;19,52;19,95;20,73;13,34;13,24;13,36;13,35;
26.03.2009;14:29:04,0;20,31;19,52;19,95;20,75;13,34;13,24;13,36;13,35;
26.03.2009;14:29:04,0;20,30;19,52;19,95;20,75;13,34;13,24;13,36;13,35;
26.03.2009;14:29:05,0;20,31;19,52;19,95;20,75;13,34;13,24;13,36;13,35;
26.03.2009;14:29:05,0;20,30;19,53;19,95;20,73;13,34;13,24;13,36;13,35;
26.03.2009;14:29:05,0;20,31;19,52;19,95;20,73;13,34;13,24;13,36;13,35;
26.03.2009;14:29:05,0;20,31;19,52;19,95;20,73;13,34;13,24;13,36;13,35;
26.03.2009;14:29:05,0;20,31;19,52;19,95;20,75;13,34;13,24;13,36;13,35;
26.03.2009;14:29:05,0;20,31;19,52;19,95;20,73;13,34;13,24;13,36;13,35;
26.03.2009;14:29:06,0;20,31;19,52;19,95;20,75;13,34;13,24;13,36;13,35;
26.03.2009;14:29:06,0;20,31;19,52;19,95;20,73;13,34;13,24;13,36;13,35;
26.03.2009;14:29:06,0;20,30;19,52;19,95;20,75;13,34;13,24;13,36;13,35;
26.03.2009;14:29:06,0;20,31;19,52;19,95;20,75;13,34;13,24;13,36;13,35;
26.03.2009;14:29:07,0;20,31;19,52;19,95;20,75;13,33;13,24;13,35;13,35;
26.03.2009;14:29:07,0;20,31;19,52;19,95;20,73;13,33;13,24;13,36;13,35;
26.03.2009;14:29:07,0;20,31;19,52;19,95;20,73;13,33;13,24;13,36;13,35;
26.03.2009;14:29:07,0;20,31;19,52;19,95;20,75;13,34;13,24;13,36;13,35;
26.03.2009;14:29:07,0;20,30;19,52;19,95;20,73;13,34;13,24;13,36;13,35;
26.03.2009;14:29:07,0;20,36;19,56;19,94;20,73;13,34;13,24;13,36;13,35;
26.03.2009;14:29:08,0;20,37;19,58;19,93;20,73;13,34;13,24;13,36;13,35;
26.03.2009;14:29:08,0;20,39;19,59;19,91;20,73;13,33;13,24;13,35;13,35;
26.03.2009;14:29:08,0;20,40;19,60;19,91;20,73;13,34;13,24;13,36;13,35;
26.03.2009;14:29:08,0;20,40;19,62;19,91;20,73;13,34;13,24;13,36;13,35;
26.03.2009;14:29:09,0;20,41;19,62;19,91;20,73;13,34;13,24;13,36;13,35;
26.03.2009;14:29:09,0;20,41;19,62;19,91;20,73;13,34;13,24;13,36;13,35;
26.03.2009;14:29:09,0;20,41;19,62;19,91;20,73;13,34;13,24;13,36;13,35;
26.03.2009;14:29:09,0;20,41;19,63;19,91;20,73;13,34;13,24;13,36;13,35;
26.03.2009;14:29:09,0;20,41;19,63;19,91;20,73;13,34;13,24;13,36;13,35;
26.03.2009;14:29:09,0;20,41;19,63;19,90;20,73;13,34;13,24;13,36;13,35;
26.03.2009;14:29:10,0;20,41;19,64;19,90;20,73;13,34;13,24;13,36;13,35;
26.03.2009;14:29:10,0;20,43;19,64;19,90;20,73;13,34;13,24;13,36;13,35;
26.03.2009;14:29:10,0;20,41;19,64;19,90;20,73;13,34;13,24;13,36;13,35;
26.03.2009;14:29:10,0;20,43;19,64;19,90;20,73;13,34;13,24;13,36;13,35;
26.03.2009;14:29:11,0;20,43;19,64;19,91;20,73;13,34;13,24;13,36;13,35;
26.03.2009;14:29:11,0;20,43;19,64;19,90;20,73;13,34;13,24;13,36;13,35;
26.03.2009;14:29:11,0;20,43;19,64;19,90;20,73;13,34;13,24;13,36;13,35;
26.03.2009;14:29:11,0;20,43;19,64;19,90;20,73;13,34;13,24;13,36;13,35;
26.03.2009;14:29:11,0;20,43;19,65;19,90;20,73;13,34;13,24;13,36;13,35;
26.03.2009;14:29:11,0;20,43;19,64;19,90;20,73;13,32;13,23;13,35;13,34;
26.03.2009;14:29:12,0;20,43;19,65;19,90;20,73;13,34;13,24;13,36;13,35;
26.03.2009;14:29:12,0;20,43;19,65;19,90;20,73;13,34;13,24;13,36;13,35;
26.03.2009;14:29:12,0;20,43;19,65;19,90;20,73;13,34;13,24;13,36;13,35;
26.03.2009;14:29:12,0;20,43;19,65;19,90;20,73;13,34;13,24;13,36;13,35;
26.03.2009;14:29:13,0;20,43;19,65;19,90;20,73;13,34;13,24;13,36;13,35;
26.03.2009;14:29:13,0;20,43;19,65;19,90;20,73;13,34;13,24;13,36;13,35;
26.03.2009;14:29:13,0;20,43;19,65;19,90;20,73;13,34;13,24;13,36;13,35;
26.03.2009;14:29:13,0;20,43;19,65;19,90;20,73;13,34;13,24;13,36;13,35;
26.03.2009;14:29:13,0;20,44;19,65;19,90;20,73;13,34;13,24;13,36;13,35;
26.03.2009;14:29:13,0;20,44;19,65;19,90;20,73;13,34;13,24;13,36;13,35;
26.03.2009;14:29:14,0;20,44;19,65;19,90;20,73;13,34;13,24;13,36;13,35;
26.03.2009;14:29:14,0;20,44;19,65;19,90;20,73;13,34;13,24;13,36;13,35;
26.03.2009;14:29:14,0;20,43;19,65;19,90;20,73;13,34;13,24;13,36;13,35;
26.03.2009;14:29:14,0;20,44;19,65;19,90;20,73;13,34;13,24;13,36;13,35;
26.03.2009;14:29:15,0;20,44;19,65;19,90;20,73;13,34;13,24;13,36;13,35;
26.03.2009;14:29:15,0;20,44;19,65;19,90;20,73;13,34;13,24;13,36;13,35;
26.03.2009;14:29:15,0;20,44;19,65;19,90;20,73;13,34;13,24;13,36;13,35;
26.03.2009;14:29:15,0;20,44;19,65;19,90;20,73;13,34;13,24;13,36;13,35;
26.03.2009;14:29:15,0;20,44;19,67;19,90;20,73;13,34;13,24;13,36;13,35;
26.03.2009;14:29:15,0;20,44;19,65;19,90;20,73;13,34;13,24;13,36;13,35;
26.03.2009;14:29:16,0;20,44;19,67;19,90;20,73;13,34;13,24;13,36;13,35;
26.03.2009;14:29:16,0;20,44;19,65;19,90;20,73;13,34;13,24;13,36;13,35;
26.03.2009;14:29:16,0;20,44;19,65;19,90;20,75;13,34;13,24;13,36;13,35;
26.03.2009;14:29:16,0;20,44;19,65;19,90;20,73;13,34;13,24;13,36;13,35;
26.03.2009;14:29:17,0;20,44;19,67;19,90;20,73;13,32;13,23;13,35;13,34;
26.03.2009;14:29:17,0;20,44;19,67;19,90;20,73;13,34;13,24;13,36;13,35;
26.03.2009;14:29:17,0;20,44;19,65;19,90;20,73;13,34;13,24;13,36;13,35;
26.03.2009;14:29:17,0;20,44;19,67;19,90;20,73;13,34;13,24;13,36;13,35;
26.03.2009;14:29:17,0;20,44;19,67;19,90;20,73;13,34;13,24;13,36;13,35;
26.03.2009;14:29:17,0;20,44;19,65;19,90;20,73;13,34;13,24;13,36;13,35;
26.03.2009;14:29:18,0;20,44;19,67;19,90;20,73;13,34;13,24;13,36;13,35;
26.03.2009;14:29:18,0;20,44;19,67;19,90;20,73;13,34;13,24;13,36;13,35;
26.03.2009;14:29:18,0;20,44;19,67;19,90;20,73;13,34;13,24;13,36;13,35;
26.03.2009;14:29:18,0;20,44;19,67;19,90;20,73;13,34;13,24;13,36;13,35;
26.03.2009;14:29:19,0;20,44;19,67;19,90;20,73;13,34;13,24;13,36;13,35;
26.03.2009;14:29:19,0;20,44;19,67;19,90;20,73;13,34;13,24;13,36;13,35;
26.03.2009;14:29:19,0;20,44;19,67;19,90;20,73;13,34;13,24;13,36;13,35;
26.03.2009;14:29:19,0;20,44;19,67;19,90;20,73;13,34;13,24;13,36;13,35;
26.03.2009;14:29:19,0;20,44;19,67;19,90;20,73;13,34;13,24;13,36;13,35;
26.03.2009;14:29:19,0;20,44;19,67;19,90;20,73;13,34;13,24;13,36;13,35;
26.03.2009;14:29:20,0;20,44;19,67;19,90;20,73;13,34;13,24;13,36;13,35;
26.03.2009;14:29:20,0;20,44;19,67;19,90;20,73;13,34;13,24;13,36;13,35;
26.03.2009;14:29:20,0;20,44;19,67;19,90;20,73;13,34;13,24;13,36;13,35;
26.03.2009;14:29:20,0;20,44;19,67;19,90;20,73;13,34;13,24;13,36;13,35;
26.03.2009;14:29:21,0;20,44;19,67;19,90;20,75;13,34;13,24;13,36;13,35;
26.03.2009;14:29:21,0;20,44;19,67;19,90;20,73;13,34;13,24;13,36;13,35;
26.03.2009;14:29:21,0;20,44;19,67;19,90;20,73;13,34;13,24;13,36;13,35;
26.03.2009;14:29:21,0;20,44;19,67;19,89;20,73;13,34;13,24;13,36;13,35;
26.03.2009;14:29:21,0;20,44;19,67;19,90;20,73;13,34;13,24;13,36;13,35;
26.03.2009;14:29:21,0;20,44;19,67;19,90;20,75;13,33;13,24;13,35;13,34;
26.03.2009;14:29:22,0;20,44;19,67;19,90;20,73;13,34;13,24;13,36;13,35;
26.03.2009;14:29:22,0;20,44;19,67;19,90;20,73;13,34;13,24;13,36;13,35;
26.03.2009;14:29:22,0;20,44;19,67;19,90;20,73;13,34;13,24;13,36;13,35;
26.03.2009;14:29:22,0;20,44;19,67;19,90;20,73;13,34;13,24;13,36;13,35;
26.03.2009;14:29:23,0;20,44;19,67;19,90;20,73;13,34;13,24;13,36;13,35;
26.03.2009;14:29:23,0;20,44;19,67;19,90;20,73;13,34;13,24;13,36;13,35;
26.03.2009;14:29:23,0;20,44;19,67;19,90;20,73;13,34;13,24;13,36;13,35;
26.03.2009;14:29:23,0;20,44;19,67;19,90;20,73;13,34;13,24;13,36;13,35;
26.03.2009;14:29:23,0;20,44;19,67;19,90;20,73;13,34;13,24;13,36;13,35;
26.03.2009;14:29:23,0;20,44;19,67;19,90;20,73;13,34;13,24;13,36;13,35;
26.03.2009;14:29:24,0;20,44;19,68;19,90;20,73;13,34;13,24;13,36;13,35;
26.03.2009;14:29:24,0;20,44;19,67;19,90;20,73;13,34;13,24;13,36;13,35;
26.03.2009;14:29:24,0;20,44;19,67;19,90;20,73;13,34;13,24;13,36;13,35;
26.03.2009;14:29:24,0;20,44;19,67;19,90;20,73;13,34;13,24;13,36;13,35;
26.03.2009;14:29:25,0;20,44;19,67;19,90;20,73;13,34;13,24;13,36;13,35;
26.03.2009;14:29:25,0;20,44;19,67;19,90;20,75;13,34;13,24;13,36;13,35;
26.03.2009;14:29:25,0;20,44;19,67;19,90;20,73;13,34;13,24;13,36;13,35;
26.03.2009;14:29:25,0;20,44;19,68;19,90;20,73;13,34;13,24;13,36;13,35;
26.03.2009;14:29:25,0;20,44;19,67;19,90;20,75;13,34;13,24;13,36;13,35;
26.03.2009;14:29:25,0;20,44;19,68;19,90;20,73;13,34;13,24;13,36;13,35;
26.03.2009;14:29:26,0;20,44;19,67;19,90;20,75;13,34;13,24;13,36;13,35;
26.03.2009;14:29:26,0;20,44;19,68;19,90;20,73;13,34;13,24;13,36;13,35;
26.03.2009;14:29:26,0;20,44;19,67;19,90;20,73;13,34;13,24;13,36;13,35;
26.03.2009;14:29:26,0;20,44;19,67;19,90;20,73;13,34;13,24;13,36;13,35;
26.03.2009;14:29:27,0;20,44;19,67;19,90;20,73;13,33;13,24;13,35;13,35;
26.03.2009;14:29:27,0;20,44;19,67;19,90;20,73;13,34;13,24;13,36;13,35;
26.03.2009;14:29:27,0;20,44;19,67;19,90;20,73;13,34;13,24;13,36;13,35;
26.03.2009;14:29:27,0;20,44;19,67;19,90;20,75;13,34;13,24;13,36;13,35;
26.03.2009;14:29:27,0;20,44;19,67;19,90;20,73;13,34;13,24;13,36;13,35;
26.03.2009;14:29:27,0;20,44;19,68;19,90;20,75;13,34;13,24;13,36;13,35;
26.03.2009;14:29:28,0;20,44;19,67;19,90;20,75;13,34;13,24;13,36;13,35;
26.03.2009;14:29:28,0;20,44;19,68;19,90;20,73;13,34;13,24;13,36;13,35;
26.03.2009;14:29:28,0;20,44;19,68;19,90;20,75;13,34;13,24;13,36;13,35;
26.03.2009;14:29:28,0;20,44;19,68;19,90;20,73;13,34;13,24;13,36;13,35;
26.03.2009;14:29:29,0;20,46;19,68;19,90;20,73;13,34;13,24;13,36;13,35;
26.03.2009;14:29:29,0;20,44;19,68;19,90;20,75;13,34;13,24;13,36;13,35;
26.03.2009;14:29:29,0;20,44;19,67;19,90;20,73;13,34;13,24;13,36;13,35;
26.03.2009;14:29:29,0;20,41;19,64;19,90;20,75;13,34;13,24;13,36;13,35;
26.03.2009;14:29:29,0;20,39;19,62;19,90;20,73;13,34;13,24;13,36;13,35;
26.03.2009;14:29:29,0;20,37;19,59;19,90;20,73;13,34;13,24;13,36;13,35;
26.03.2009;14:29:30,0;20,36;19,58;19,90;20,73;13,34;13,24;13,36;13,35;
26.03.2009;14:29:30,0;20,36;19,58;19,90;20,73;13,29;13,19;13,31;13,30;
26.03.2009;14:29:30,0;20,36;19,58;19,90;20,73;13,34;13,24;13,36;13,35;
26.03.2009;14:29:30,0;20,34;19,57;19,90;20,75;13,34;13,24;13,36;13,35;
26.03.2009;14:29:31,0;20,34;19,57;19,90;20,75;13,34;13,24;13,36;13,35;
26.03.2009;14:29:31,0;20,34;19,57;19,90;20,73;13,34;13,24;13,36;13,35;
26.03.2009;14:29:31,0;20,34;19,57;19,90;20,73;13,24;13,16;13,27;13,26;
26.03.2009;14:29:31,0;20,33;19,56;19,90;20,73;13,34;13,24;13,36;13,35;
26.03.2009;14:29:31,0;20,33;19,56;19,90;20,73;13,34;13,24;13,36;13,35;
26.03.2009;14:29:31,0;20,33;19,56;19,90;20,73;13,33;13,24;13,36;13,35;
26.03.2009;14:29:32,0;20,33;19,56;19,90;20,73;13,34;13,24;13,36;13,35;
26.03.2009;14:29:32,0;20,33;19,56;19,90;20,73;13,32;13,23;13,35;13,34;
26.03.2009;14:29:32,0;20,33;19,56;19,90;20,73;13,34;13,24;13,36;13,35;
26.03.2009;14:29:32,0;20,33;19,54;19,90;20,75;13,34;13,24;13,36;13,35;
26.03.2009;14:29:33,0;20,33;19,54;19,90;20,73;13,34;13,24;13,36;13,35;
26.03.2009;14:29:33,0;20,31;19,54;19,90;20,73;13,34;13,24;13,36;13,35;
26.03.2009;14:29:33,0;20,33;19,54;19,90;20,75;13,28;13,19;13,30;13,30;
26.03.2009;14:29:33,0;20,33;19,54;19,90;20,73;13,34;13,24;13,36;13,35;
26.03.2009;14:29:33,0;20,31;19,54;19,90;20,73;13,34;13,24;13,36;13,35;
26.03.2009;14:29:33,0;20,31;19,54;19,90;20,73;13,34;13,24;13,36;13,35;
26.03.2009;14:29:34,0;20,31;19,54;19,89;20,73;13,34;13,24;13,36;13,35;
26.03.2009;14:29:34,0;20,31;19,54;19,90;20,73;13,28;13,19;13,31;13,30;
26.03.2009;14:29:34,0;20,31;19,54;19,90;20,73;13,34;13,24;13,36;13,35;
26.03.2009;14:29:34,0;20,31;19,54;19,90;20,73;13,34;13,24;13,36;13,35;
26.03.2009;14:29:35,0;20,31;19,54;19,90;20,73;13,34;13,24;13,36;13,35;
26.03.2009;14:29:35,0;20,31;19,54;19,89;20,73;13,34;13,24;13,36;13,35;
26.03.2009;14:29:35,0;20,31;19,54;19,90;20,73;13,34;13,24;13,36;13,35;
26.03.2009;14:29:35,0;20,31;19,54;19,90;20,73;13,34;13,24;13,36;13,35;
26.03.2009;14:29:35,0;20,31;19,54;19,90;20,73;13,34;13,24;13,36;13,35;
26.03.2009;14:29:35,0;20,31;19,54;19,89;20,73;13,34;13,24;13,36;13,35;
26.03.2009;14:29:36,0;20,31;19,54;19,89;20,73;13,34;13,24;13,36;13,35;
26.03.2009;14:29:36,0;20,31;19,54;19,89;20,73;13,33;13,24;13,36;13,35;
26.03.2009;14:29:36,0;20,31;19,53;19,90;20,73;13,34;13,24;13,36;13,35;
26.03.2009;14:29:36,0;20,31;19,54;19,90;20,73;13,34;13,24;13,36;13,35;
26.03.2009;14:29:37,0;20,31;19,53;19,90;20,73;13,33;13,23;13,35;13,34;
26.03.2009;14:29:37,0;20,31;19,54;19,90;20,73;13,33;13,24;13,36;13,35;
26.03.2009;14:29:37,0;20,31;19,53;19,90;20,73;13,33;13,24;13,36;13,35;
26.03.2009;14:29:37,0;20,31;19,53;19,89;20,73;13,34;13,24;13,36;13,35;
26.03.2009;14:29:37,0;20,31;19,53;19,89;20,73;13,34;13,24;13,36;13,35;
26.03.2009;14:29:37,0;20,31;19,53;19,89;20,73;13,34;13,24;13,36;13,35;
26.03.2009;14:29:38,0;20,31;19,53;19,90;20,73;13,34;13,24;13,36;13,35;
26.03.2009;14:29:38,0;20,31;19,53;19,89;20,73;13,33;13,24;13,35;13,35;
26.03.2009;14:29:38,0;20,31;19,53;19,90;20,73;13,34;13,24;13,36;13,35;
26.03.2009;14:29:38,0;20,31;19,53;19,89;20,73;13,34;13,24;13,36;13,35;
26.03.2009;14:29:39,0;20,31;19,53;19,89;20,73;13,34;13,24;13,36;13,35;
26.03.2009;14:29:39,0;20,30;19,53;19,89;20,73;13,34;13,24;13,36;13,35;
26.03.2009;14:29:39,0;20,31;19,53;19,90;20,73;13,34;13,24;13,36;13,35;
26.03.2009;14:29:39,0;20,31;19,53;19,89;20,73;13,34;13,24;13,36;13,35;
26.03.2009;14:29:39,0;20,31;19,53;19,89;20,73;13,34;13,24;13,36;13,35;
26.03.2009;14:29:39,0;20,31;19,53;19,89;20,73;13,34;13,24;13,36;13,35;
26.03.2009;14:29:40,0;20,31;19,53;19,89;20,73;13,34;13,24;13,36;13,35;
26.03.2009;14:29:40,0;20,31;19,53;19,89;20,73;13,34;13,24;13,36;13,35;
26.03.2009;14:29:40,0;20,31;19,53;19,89;20,73;13,34;13,24;13,36;13,35;
26.03.2009;14:29:40,0;20,30;19,53;19,89;20,73;13,34;13,24;13,36;13,35;
26.03.2009;14:29:41,0;20,31;19,53;19,89;20,73;13,34;13,24;13,36;13,35;
26.03.2009;14:29:41,0;20,30;19,52;19,89;20,73;13,34;13,24;13,36;13,35;
26.03.2009;14:29:41,0;20,31;19,53;19,89;20,73;13,34;13,24;13,36;13,35;
26.03.2009;14:29:41,0;20,30;19,53;19,89;20,73;13,34;13,24;13,36;13,35;
26.03.2009;14:29:41,0;20,31;19,52;19,89;20,73;13,34;13,24;13,36;13,35;
26.03.2009;14:29:41,0;20,31;19,52;19,89;20,73;13,32;13,23;13,35;13,34;
26.03.2009;14:29:42,0;20,30;19,52;19,89;20,73;13,34;13,24;13,36;13,35;
26.03.2009;14:29:42,0;20,30;19,53;19,89;20,73;13,33;13,24;13,36;13,35;
26.03.2009;14:29:42,0;20,30;19,52;19,89;20,73;13,34;13,24;13,36;13,35;
26.03.2009;14:29:42,0;20,30;19,53;19,89;20,73;13,34;13,24;13,36;13,35;
26.03.2009;14:29:43,0;20,31;19,52;19,89;20,73;13,34;13,24;13,36;13,35;
26.03.2009;14:29:43,0;20,30;19,52;19,89;20,73;13,34;13,24;13,36;13,35;
26.03.2009;14:29:43,0;20,30;19,53;19,89;20,73;13,33;13,24;13,36;13,35;
26.03.2009;14:29:43,0;20,30;19,52;19,89;20,73;13,34;13,24;13,36;13,35;
26.03.2009;14:29:43,0;20,30;19,53;19,90;20,73;13,34;13,24;13,36;13,35;
26.03.2009;14:29:43,0;20,30;19,52;19,89;20,73;13,34;13,24;13,36;13,35;
26.03.2009;14:29:44,0;20,30;19,52;19,89;20,73;13,34;13,24;13,36;13,35;
26.03.2009;14:29:44,0;20,30;19,53;19,89;20,73;13,33;13,24;13,35;13,35;
26.03.2009;14:29:44,0;20,30;19,53;19,89;20,73;13,34;13,24;13,36;13,35;
26.03.2009;14:29:44,0;20,30;19,52;19,89;20,73;13,34;13,24;13,36;13,35;
26.03.2009;14:29:45,0;20,30;19,52;19,89;20,73;13,34;13,24;13,36;13,35;
26.03.2009;14:29:45,0;20,30;19,52;19,89;20,73;13,34;13,24;13,36;13,35;
26.03.2009;14:29:45,0;20,30;19,52;19,89;20,73;13,34;13,24;13,36;13,35;
26.03.2009;14:29:45,0;20,30;19,52;19,89;20,73;13,34;13,24;13,36;13,35;
26.03.2009;14:29:45,0;20,30;19,52;19,89;20,73;13,34;13,24;13,36;13,35;
26.03.2009;14:29:45,0;20,30;19,52;19,89;20,73;13,34;13,24;13,36;13,35;
26.03.2009;14:29:46,0;20,30;19,52;19,89;20,73;13,34;13,24;13,36;13,35;
26.03.2009;14:29:46,0;20,30;19,52;19,89;20,73;13,33;13,24;13,36;13,35;
26.03.2009;14:29:46,0;20,30;19,52;19,89;20,73;13,34;13,24;13,36;13,35;
26.03.2009;14:29:46,0;20,30;19,52;19,89;20,73;13,34;13,24;13,36;13,35;
26.03.2009;14:29:47,0;20,30;19,52;19,89;20,73;13,32;13,23;13,35;13,34;
26.03.2009;14:29:47,0;20,30;19,52;19,89;20,73;13,33;13,24;13,36;13,35;
26.03.2009;14:29:47,0;20,30;19,52;19,89;20,73;13,33;13,24;13,36;13,35;
26.03.2009;14:29:47,0;20,30;19,52;19,89;20,73;13,34;13,24;13,36;13,35;
26.03.2009;14:29:47,0;20,30;19,52;19,89;20,73;13,34;13,24;13,36;13,35;
26.03.2009;14:29:47,0;20,30;19,52;19,89;20,73;13,34;13,24;13,36;13,35;
26.03.2009;14:29:48,0;20,30;19,52;19,89;20,73;13,34;13,24;13,36;13,35;
26.03.2009;14:29:48,0;20,30;19,52;19,89;20,73;13,33;13,24;13,36;13,35;
26.03.2009;14:29:48,0;20,30;19,52;19,89;20,73;13,34;13,24;13,36;13,35;
26.03.2009;14:29:48,0;20,30;19,52;19,89;20,73;13,34;13,24;13,36;13,35;
26.03.2009;14:29:49,0;20,30;19,52;19,89;20,73;13,34;13,24;13,36;13,35;
26.03.2009;14:29:49,0;20,30;19,52;19,89;20,73;13,34;13,24;13,36;13,35;
26.03.2009;14:29:49,0;20,30;19,52;19,89;20,73;13,33;13,24;13,36;13,35;
26.03.2009;14:29:49,0;20,30;19,52;19,89;20,73;13,34;13,24;13,36;13,35;
26.03.2009;14:29:49,0;20,30;19,52;19,89;20,73;13,34;13,24;13,36;13,35;
26.03.2009;14:29:49,0;20,30;19,52;19,89;20,73;13,34;13,24;13,36;13,35;
26.03.2009;14:29:50,0;20,30;19,52;19,89;20,73;13,34;13,24;13,36;13,35;
26.03.2009;14:29:50,0;20,30;19,52;19,89;20,73;13,34;13,24;13,36;13,35;
26.03.2009;14:29:50,0;20,30;19,52;19,89;20,73;13,34;13,24;13,36;13,35;
26.03.2009;14:29:50,0;20,30;19,52;19,89;20,73;13,34;13,24;13,36;13,35;
26.03.2009;14:29:51,0;20,30;19,52;19,89;20,73;13,34;13,24;13,36;13,35;
26.03.2009;14:29:51,0;20,30;19,52;19,89;20,73;13,34;13,24;13,36;13,35;
