# Supplementary material for: Measurement of Thermal Effects of Doppler Ultrasound: An In Vitro Study
Source: PLoS One. 2015 Aug 24;10(8):e0135717. doi: 10.1371/journal.pone.0135717 (PMC4547707; doi:10.1371/journal.pone.0135717)
Supplement: S1 File — (ZIP) [file pone.0135717.s001.zip › rawData_4PlosOne/water/tempdata_rabv6.ASC]

DASYLab - V 9.00.00
Schaltbildname : temp_messung8erv2
Aufgenommen am : 25.03.2009, 16:07:11
Blocklaenge    : 2
Delta          : 0.2 sec.
Kanalzahl      : 8

Thermodaten
Datum;Uhrzeit;Schreiben 0 [V];Schreiben 1 [V];Schreiben 2 [V];Schreiben 3 [V];Schreiben 4 [V];Schreiben 5 [V];Schreiben 6 [V];Schreiben 7 [V];
25.03.2009;16:07:11,0;21,55;20,32;20,73;21,60;13,34;13,24;13,36;13,35;
25.03.2009;16:07:11,0;21,55;20,32;20,73;21,60;13,34;13,24;13,36;13,35;
25.03.2009;16:07:11,0;21,55;20,32;20,71;21,60;13,27;13,19;13,30;13,29;
25.03.2009;16:07:11,0;21,53;20,32;20,73;21,60;13,34;13,24;13,36;13,35;
25.03.2009;16:07:11,0;21,53;20,32;20,73;21,60;13,34;13,24;13,36;13,35;
25.03.2009;16:07:11,0;21,53;20,32;20,71;21,60;13,34;13,24;13,36;13,35;
25.03.2009;16:07:12,0;21,55;20,32;20,73;21,60;13,34;13,24;13,36;13,35;
25.03.2009;16:07:12,0;21,55;20,32;20,73;21,60;13,31;13,23;13,34;13,33;
25.03.2009;16:07:12,0;21,55;20,32;20,73;21,60;13,34;13,24;13,36;13,35;
25.03.2009;16:07:12,0;21,53;20,32;20,73;21,60;13,34;13,24;13,36;13,35;
25.03.2009;16:07:13,0;21,53;20,32;20,73;21,60;13,34;13,24;13,36;13,35;
25.03.2009;16:07:13,0;21,53;20,32;20,73;21,60;13,32;13,23;13,35;13,34;
25.03.2009;16:07:13,0;21,53;20,32;20,73;21,60;13,33;13,24;13,35;13,34;
25.03.2009;16:07:13,0;21,53;20,32;20,73;21,60;13,32;13,23;13,35;13,34;
25.03.2009;16:07:13,0;21,55;20,32;20,73;21,60;13,34;13,24;13,36;13,35;
25.03.2009;16:07:13,0;21,55;20,33;20,73;21,61;13,34;13,24;13,36;13,35;
25.03.2009;16:07:14,0;21,55;20,33;20,73;21,60;13,34;13,24;13,36;13,35;
25.03.2009;16:07:14,0;21,55;20,33;20,73;21,61;13,32;13,23;13,35;13,34;
25.03.2009;16:07:14,0;21,53;20,33;20,73;21,61;13,34;13,24;13,36;13,35;
25.03.2009;16:07:14,0;21,53;20,33;20,73;21,60;13,34;13,24;13,36;13,35;
25.03.2009;16:07:15,0;21,55;20,33;20,73;21,60;13,34;13,24;13,36;13,35;
25.03.2009;16:07:15,0;21,53;20,33;20,73;21,61;13,34;13,24;13,36;13,35;
25.03.2009;16:07:15,0;21,53;20,33;20,73;21,60;13,32;13,23;13,35;13,34;
25.03.2009;16:07:15,0;21,53;20,33;20,73;21,61;13,33;13,24;13,35;13,35;
25.03.2009;16:07:15,0;21,53;20,33;20,73;21,61;13,34;13,24;13,36;13,35;
25.03.2009;16:07:15,0;21,53;20,33;20,73;21,60;13,34;13,24;13,36;13,35;
25.03.2009;16:07:16,0;21,53;20,32;20,73;21,60;13,34;13,24;13,36;13,35;
25.03.2009;16:07:16,0;21,53;20,35;20,78;21,61;13,33;13,24;13,36;13,35;
25.03.2009;16:07:16,0;21,53;20,35;20,79;21,61;13,34;13,24;13,36;13,35;
25.03.2009;16:07:16,0;21,53;20,36;20,79;21,63;13,34;13,24;13,36;13,35;
25.03.2009;16:07:17,0;21,53;20,39;20,79;21,63;13,34;13,24;13,36;13,35;
25.03.2009;16:07:17,0;21,53;20,39;20,81;21,65;13,34;13,24;13,36;13,35;
25.03.2009;16:07:17,0;21,53;20,41;20,81;21,65;13,34;13,24;13,36;13,35;
25.03.2009;16:07:17,0;21,55;20,41;20,81;21,65;13,34;13,24;13,36;13,35;
25.03.2009;16:07:17,0;21,53;20,43;20,81;21,65;13,33;13,24;13,36;13,35;
25.03.2009;16:07:17,0;21,53;20,43;20,81;21,65;13,34;13,24;13,36;13,35;
25.03.2009;16:07:18,0;21,55;20,43;20,81;21,65;13,34;13,24;13,36;13,35;
25.03.2009;16:07:18,0;21,55;20,43;20,82;21,65;13,34;13,24;13,36;13,35;
25.03.2009;16:07:18,0;21,53;20,43;20,82;21,65;13,34;13,24;13,36;13,35;
25.03.2009;16:07:18,0;21,55;20,44;20,82;21,65;13,34;13,24;13,36;13,35;
25.03.2009;16:07:19,0;21,53;20,44;20,82;21,65;13,34;13,24;13,36;13,35;
25.03.2009;16:07:19,0;21,53;20,44;20,82;21,65;13,34;13,24;13,36;13,35;
25.03.2009;16:07:19,0;21,53;20,44;20,82;21,65;13,33;13,24;13,35;13,35;
25.03.2009;16:07:19,0;21,53;20,44;20,82;21,67;13,34;13,24;13,36;13,35;
25.03.2009;16:07:19,0;21,53;20,44;20,82;21,67;13,34;13,24;13,36;13,35;
25.03.2009;16:07:19,0;21,55;20,44;20,82;21,67;13,34;13,24;13,36;13,35;
25.03.2009;16:07:20,0;21,53;20,44;20,82;21,67;13,34;13,24;13,36;13,35;
25.03.2009;16:07:20,0;21,53;20,44;20,82;21,65;13,33;13,24;13,36;13,35;
25.03.2009;16:07:20,0;21,55;20,44;20,82;21,67;13,34;13,24;13,36;13,35;
25.03.2009;16:07:20,0;21,55;20,44;20,82;21,67;13,34;13,24;13,36;13,35;
25.03.2009;16:07:21,0;21,53;20,44;20,82;21,67;13,34;13,24;13,36;13,35;
25.03.2009;16:07:21,0;21,53;20,44;20,82;21,67;13,34;13,24;13,36;13,35;
25.03.2009;16:07:21,0;21,53;20,44;20,82;21,67;13,34;13,24;13,36;13,35;
25.03.2009;16:07:21,0;21,53;20,46;20,82;21,67;13,34;13,24;13,36;13,35;
25.03.2009;16:07:21,0;21,53;20,46;20,82;21,67;13,34;13,24;13,36;13,35;
25.03.2009;16:07:21,0;21,55;20,46;20,82;21,67;13,34;13,24;13,36;13,35;
25.03.2009;16:07:22,0;21,55;20,46;20,82;21,67;13,34;13,24;13,36;13,35;
25.03.2009;16:07:22,0;21,55;20,46;20,82;21,67;13,34;13,24;13,36;13,35;
25.03.2009;16:07:22,0;21,53;20,46;20,84;21,67;13,34;13,24;13,36;13,35;
25.03.2009;16:07:22,0;21,55;20,46;20,82;21,67;13,33;13,24;13,36;13,35;
25.03.2009;16:07:23,0;21,55;20,46;20,82;21,67;13,34;13,24;13,36;13,35;
25.03.2009;16:07:23,0;21,55;20,46;20,84;21,67;13,34;13,24;13,36;13,35;
25.03.2009;16:07:23,0;21,55;20,46;20,84;21,67;13,33;13,24;13,36;13,35;
25.03.2009;16:07:23,0;21,55;20,46;20,84;21,67;13,34;13,24;13,36;13,35;
25.03.2009;16:07:23,0;21,55;20,46;20,84;21,67;13,34;13,24;13,36;13,35;
25.03.2009;16:07:23,0;21,55;20,46;20,84;21,67;13,34;13,24;13,36;13,35;
25.03.2009;16:07:24,0;21,55;20,46;20,82;21,67;13,34;13,24;13,36;13,35;
25.03.2009;16:07:24,0;21,55;20,41;20,79;21,65;13,34;13,24;13,36;13,35;
25.03.2009;16:07:24,0;21,53;20,39;20,78;21,63;13,34;13,24;13,36;13,35;
25.03.2009;16:07:24,0;21,55;20,39;20,78;21,63;13,34;13,24;13,36;13,35;
25.03.2009;16:07:25,0;21,55;20,38;20,78;21,63;13,34;13,24;13,36;13,35;
25.03.2009;16:07:25,0;21,55;20,39;20,78;21,65;13,34;13,24;13,36;13,35;
25.03.2009;16:07:25,0;21,55;20,46;20,78;21,67;13,33;13,24;13,36;13,35;
25.03.2009;16:07:25,0;21,55;20,50;20,78;21,68;13,34;13,24;13,36;13,35;
25.03.2009;16:07:25,0;21,55;20,52;20,78;21,68;13,34;13,24;13,36;13,35;
25.03.2009;16:07:25,0;21,55;20,54;20,78;21,68;13,34;13,24;13,36;13,35;
25.03.2009;16:07:26,0;21,55;20,55;20,78;21,68;13,34;13,24;13,36;13,35;
25.03.2009;16:07:26,0;21,55;20,55;20,78;21,70;13,33;13,24;13,36;13,35;
25.03.2009;16:07:26,0;21,55;20,55;20,78;21,70;13,34;13,24;13,36;13,35;
25.03.2009;16:07:26,0;21,55;20,57;20,78;21,70;13,34;13,24;13,36;13,35;
25.03.2009;16:07:27,0;21,55;20,57;20,78;21,70;13,34;13,24;13,36;13,35;
25.03.2009;16:07:27,0;21,55;20,57;20,78;21,70;13,34;13,24;13,36;13,35;
25.03.2009;16:07:27,0;21,57;20,57;20,78;21,70;13,34;13,24;13,36;13,35;
25.03.2009;16:07:27,0;21,55;20,58;20,78;21,70;13,34;13,24;13,36;13,35;
25.03.2009;16:07:27,0;21,55;20,58;20,78;21,70;13,33;13,24;13,35;13,34;
25.03.2009;16:07:27,0;21,55;20,58;20,78;21,70;13,34;13,24;13,36;13,35;
25.03.2009;16:07:28,0;21,57;20,58;20,78;21,70;13,34;13,24;13,36;13,35;
25.03.2009;16:07:28,0;21,57;20,58;20,78;21,70;13,34;13,24;13,36;13,35;
25.03.2009;16:07:28,0;21,57;20,58;20,78;21,70;13,34;13,24;13,36;13,35;
25.03.2009;16:07:28,0;21,57;20,58;20,78;21,70;13,34;13,24;13,36;13,35;
25.03.2009;16:07:29,0;21,57;20,60;20,78;21,70;13,34;13,24;13,36;13,35;
25.03.2009;16:07:29,0;21,55;20,60;20,78;21,72;13,34;13,24;13,36;13,35;
25.03.2009;16:07:29,0;21,57;20,60;20,78;21,70;13,34;13,24;13,36;13,35;
25.03.2009;16:07:29,0;21,57;20,60;20,78;21,70;13,34;13,24;13,36;13,35;
25.03.2009;16:07:29,0;21,57;20,60;20,78;21,70;13,34;13,24;13,36;13,35;
25.03.2009;16:07:29,0;21,57;20,60;20,78;21,72;13,34;13,24;13,36;13,35;
25.03.2009;16:07:30,0;21,57;20,60;20,78;21,70;13,34;13,24;13,36;13,35;
25.03.2009;16:07:30,0;21,57;20,60;20,78;21,72;13,33;13,24;13,36;13,35;
25.03.2009;16:07:30,0;21,57;20,60;20,78;21,72;13,34;13,24;13,36;13,35;
25.03.2009;16:07:30,0;21,57;20,60;20,78;21,72;13,34;13,24;13,36;13,35;
25.03.2009;16:07:31,0;21,57;20,60;20,78;21,72;13,34;13,24;13,36;13,35;
25.03.2009;16:07:31,0;21,57;20,60;20,78;21,72;13,34;13,24;13,36;13,35;
25.03.2009;16:07:31,0;21,57;20,60;20,78;21,72;13,33;13,24;13,36;13,35;
25.03.2009;16:07:31,0;21,57;20,60;20,78;21,72;13,34;13,24;13,36;13,35;
25.03.2009;16:07:31,0;21,57;20,62;20,78;21,72;13,34;13,24;13,36;13,35;
25.03.2009;16:07:31,0;21,57;20,60;20,78;21,70;13,34;13,24;13,36;13,35;
25.03.2009;16:07:32,0;21,57;20,60;20,78;21,72;13,34;13,24;13,36;13,35;
25.03.2009;16:07:32,0;21,57;20,62;20,78;21,72;13,34;13,24;13,36;13,35;
25.03.2009;16:07:32,0;21,57;20,62;20,78;21,72;13,34;13,24;13,36;13,35;
25.03.2009;16:07:32,0;21,57;20,62;20,78;21,72;13,33;13,24;13,36;13,35;
25.03.2009;16:07:33,0;21,59;20,62;20,78;21,72;13,34;13,24;13,36;13,35;
25.03.2009;16:07:33,0;21,57;20,62;20,78;21,72;13,34;13,24;13,36;13,35;
25.03.2009;16:07:33,0;21,57;20,62;20,78;21,72;13,34;13,24;13,36;13,35;
25.03.2009;16:07:33,0;21,57;20,63;20,78;21,72;13,34;13,24;13,36;13,35;
25.03.2009;16:07:33,0;21,57;20,62;20,78;21,72;13,34;13,24;13,36;13,35;
25.03.2009;16:07:33,0;21,57;20,62;20,78;21,72;13,34;13,24;13,36;13,35;
25.03.2009;16:07:34,0;21,57;20,62;20,78;21,72;13,34;13,24;13,36;13,35;
25.03.2009;16:07:34,0;21,59;20,63;20,78;21,72;13,33;13,24;13,36;13,35;
25.03.2009;16:07:34,0;21,57;20,62;20,78;21,72;13,34;13,24;13,36;13,35;
25.03.2009;16:07:34,0;21,59;20,63;20,78;21,72;13,34;13,24;13,36;13,35;
25.03.2009;16:07:35,0;21,59;20,62;20,78;21,72;13,34;13,24;13,36;13,35;
25.03.2009;16:07:35,0;21,59;20,63;20,78;21,72;13,34;13,24;13,36;13,35;
25.03.2009;16:07:35,0;21,59;20,63;20,79;21,72;13,33;13,24;13,36;13,35;
25.03.2009;16:07:35,0;21,57;20,62;20,78;21,72;13,34;13,24;13,36;13,35;
25.03.2009;16:07:35,0;21,59;20,63;20,78;21,72;13,34;13,24;13,36;13,35;
25.03.2009;16:07:35,0;21,59;20,63;20,79;21,72;13,34;13,24;13,36;13,35;
25.03.2009;16:07:36,0;21,59;20,63;20,78;21,72;13,34;13,24;13,36;13,35;
25.03.2009;16:07:36,0;21,59;20,63;20,78;21,72;13,33;13,24;13,36;13,35;
25.03.2009;16:07:36,0;21,59;20,63;20,78;21,72;13,34;13,24;13,36;13,35;
25.03.2009;16:07:36,0;21,59;20,63;20,78;21,74;13,34;13,24;13,36;13,35;
25.03.2009;16:07:37,0;21,59;20,63;20,78;21,72;13,34;13,24;13,36;13,35;
25.03.2009;16:07:37,0;21,59;20,63;20,78;21,72;13,34;13,24;13,36;13,35;
25.03.2009;16:07:37,0;21,59;20,63;20,79;21,72;13,34;13,24;13,36;13,35;
25.03.2009;16:07:37,0;21,59;20,63;20,78;21,74;13,34;13,24;13,36;13,35;
25.03.2009;16:07:37,0;21,59;20,63;20,78;21,72;13,33;13,24;13,36;13,35;
25.03.2009;16:07:37,0;21,59;20,63;20,78;21,72;13,34;13,24;13,36;13,35;
25.03.2009;16:07:38,0;21,59;20,63;20,78;21,74;13,34;13,24;13,36;13,35;
25.03.2009;16:07:38,0;21,59;20,63;20,79;21,72;13,34;13,24;13,36;13,35;
25.03.2009;16:07:38,0;21,59;20,63;20,78;21,72;13,34;13,24;13,36;13,35;
25.03.2009;16:07:38,0;21,59;20,63;20,78;21,72;13,34;13,24;13,36;13,35;
25.03.2009;16:07:39,0;21,59;20,63;20,79;21,72;13,34;13,24;13,36;13,35;
25.03.2009;16:07:39,0;21,59;20,63;20,79;21,74;13,34;13,24;13,36;13,35;
25.03.2009;16:07:39,0;21,59;20,63;20,79;21,74;13,33;13,24;13,36;13,35;
25.03.2009;16:07:39,0;21,59;20,63;20,79;21,72;13,34;13,24;13,36;13,35;
25.03.2009;16:07:39,0;21,59;20,63;20,78;21,74;13,34;13,24;13,36;13,35;
25.03.2009;16:07:39,0;21,59;20,63;20,78;21,74;13,34;13,24;13,36;13,35;
25.03.2009;16:07:40,0;21,59;20,63;20,79;21,74;13,34;13,24;13,36;13,35;
25.03.2009;16:07:40,0;21,61;20,63;20,78;21,72;13,33;13,24;13,35;13,34;
25.03.2009;16:07:40,0;21,59;20,63;20,79;21,74;13,34;13,24;13,36;13,35;
25.03.2009;16:07:40,0;21,59;20,63;20,78;21,74;13,34;13,24;13,36;13,35;
25.03.2009;16:07:41,0;21,61;20,63;20,79;21,74;13,34;13,24;13,36;13,35;
25.03.2009;16:07:41,0;21,61;20,63;20,79;21,74;13,34;13,24;13,36;13,35;
25.03.2009;16:07:41,0;21,61;20,63;20,78;21,72;13,34;13,24;13,36;13,35;
25.03.2009;16:07:41,0;21,61;20,63;20,78;21,74;13,33;13,24;13,36;13,35;
25.03.2009;16:07:41,0;21,61;20,63;20,79;21,74;13,34;13,24;13,36;13,35;
25.03.2009;16:07:41,0;21,61;20,63;20,79;21,74;13,34;13,24;13,36;13,35;
25.03.2009;16:07:42,0;21,61;20,63;20,78;21,74;13,34;13,24;13,36;13,35;
25.03.2009;16:07:42,0;21,61;20,63;20,79;21,74;13,34;13,24;13,36;13,35;
25.03.2009;16:07:42,0;21,61;20,63;20,78;21,74;13,34;13,24;13,36;13,35;
25.03.2009;16:07:42,0;21,61;20,63;20,79;21,74;13,33;13,24;13,36;13,35;
25.03.2009;16:07:43,0;21,61;20,63;20,79;21,74;13,34;13,24;13,36;13,35;
25.03.2009;16:07:43,0;21,61;20,63;20,79;21,74;13,32;13,23;13,35;13,34;
25.03.2009;16:07:43,0;21,61;20,63;20,79;21,74;13,34;13,24;13,36;13,35;
25.03.2009;16:07:43,0;21,61;20,63;20,79;21,74;13,34;13,24;13,36;13,35;
25.03.2009;16:07:43,0;21,61;20,63;20,79;21,74;13,34;13,24;13,36;13,35;
25.03.2009;16:07:43,0;21,61;20,63;20,79;21,74;13,32;13,24;13,35;13,34;
25.03.2009;16:07:44,0;21,61;20,63;20,79;21,74;13,34;13,24;13,36;13,35;
25.03.2009;16:07:44,0;21,61;20,63;20,78;21,74;13,33;13,24;13,36;13,35;
25.03.2009;16:07:44,0;21,61;20,63;20,79;21,74;13,34;13,24;13,36;13,35;
25.03.2009;16:07:44,0;21,61;20,63;20,79;21,74;13,34;13,24;13,36;13,35;
25.03.2009;16:07:45,0;21,61;20,63;20,79;21,74;13,34;13,24;13,36;13,35;
25.03.2009;16:07:45,0;21,61;20,63;20,79;21,74;13,34;13,24;13,36;13,35;
25.03.2009;16:07:45,0;21,61;20,55;20,78;21,70;13,34;13,24;13,36;13,35;
25.03.2009;16:07:45,0;21,61;20,50;20,76;21,68;13,34;13,24;13,36;13,35;
25.03.2009;16:07:45,0;21,61;20,49;20,76;21,67;13,33;13,24;13,35;13,34;
25.03.2009;16:07:45,0;21,61;20,46;20,76;21,67;13,34;13,24;13,36;13,35;
25.03.2009;16:07:46,0;21,61;20,44;20,76;21,67;13,34;13,24;13,36;13,35;
25.03.2009;16:07:46,0;21,61;20,44;20,76;21,67;13,34;13,24;13,36;13,35;
25.03.2009;16:07:46,0;21,61;20,44;20,76;21,65;13,34;13,24;13,36;13,35;
25.03.2009;16:07:46,0;21,61;20,43;20,76;21,65;13,33;13,24;13,36;13,35;
25.03.2009;16:07:47,0;21,61;20,43;20,76;21,65;13,34;13,24;13,36;13,35;
25.03.2009;16:07:47,0;21,63;20,41;20,76;21,65;13,34;13,24;13,36;13,35;
25.03.2009;16:07:47,0;21,63;20,41;20,76;21,65;13,33;13,24;13,36;13,35;
25.03.2009;16:07:47,0;21,63;20,41;20,76;21,65;13,34;13,24;13,36;13,35;
25.03.2009;16:07:47,0;21,63;20,41;20,76;21,65;13,34;13,24;13,36;13,35;
25.03.2009;16:07:47,0;21,63;20,41;20,74;21,65;13,34;13,24;13,36;13,35;
25.03.2009;16:07:48,0;21,63;20,39;20,76;21,65;13,34;13,24;13,36;13,35;
25.03.2009;16:07:48,0;21,63;20,39;20,74;21,65;13,33;13,24;13,36;13,35;
25.03.2009;16:07:48,0;21,63;20,39;20,76;21,65;13,34;13,24;13,36;13,35;
25.03.2009;16:07:48,0;21,63;20,39;20,76;21,65;13,34;13,24;13,36;13,35;
25.03.2009;16:07:49,0;21,63;20,39;20,76;21,63;13,34;13,24;13,36;13,35;
25.03.2009;16:07:49,0;21,63;20,39;20,76;21,65;13,34;13,24;13,36;13,35;
25.03.2009;16:07:49,0;21,63;20,39;20,76;21,65;13,34;13,24;13,36;13,35;
25.03.2009;16:07:49,0;21,63;20,38;20,74;21,65;13,33;13,24;13,36;13,35;
25.03.2009;16:07:49,0;21,63;20,38;20,76;21,65;13,34;13,24;13,36;13,35;
25.03.2009;16:07:49,0;21,63;20,38;20,74;21,65;13,34;13,24;13,36;13,35;
25.03.2009;16:07:50,0;21,63;20,38;20,74;21,65;13,34;13,24;13,36;13,35;
25.03.2009;16:07:50,0;21,63;20,38;20,74;21,65;13,34;13,24;13,36;13,35;
25.03.2009;16:07:50,0;21,63;20,38;20,76;21,63;13,34;13,24;13,36;13,35;
25.03.2009;16:07:50,0;21,63;20,38;20,74;21,63;13,34;13,24;13,36;13,35;
25.03.2009;16:07:51,0;21,63;20,38;20,76;21,65;13,34;13,24;13,36;13,35;
25.03.2009;16:07:51,0;21,63;20,38;20,76;21,63;13,34;13,24;13,36;13,35;
25.03.2009;16:07:51,0;21,63;20,38;20,74;21,63;13,34;13,24;13,36;13,35;
25.03.2009;16:07:51,0;21,63;20,38;20,74;21,63;13,34;13,24;13,36;13,35;
25.03.2009;16:07:51,0;21,63;20,38;20,74;21,63;13,34;13,24;13,36;13,35;
25.03.2009;16:07:51,0;21,63;20,38;20,74;21,63;13,34;13,24;13,36;13,35;
25.03.2009;16:07:52,0;21,63;20,38;20,74;21,63;13,34;13,24;13,36;13,35;
25.03.2009;16:07:52,0;21,63;20,38;20,74;21,63;13,34;13,24;13,36;13,35;
25.03.2009;16:07:52,0;21,63;20,38;20,74;21,63;13,34;13,24;13,36;13,35;
25.03.2009;16:07:52,0;21,63;20,38;20,74;21,63;13,34;13,24;13,36;13,35;
25.03.2009;16:07:53,0;21,63;20,36;20,74;21,63;13,34;13,24;13,36;13,35;
25.03.2009;16:07:53,0;21,63;20,38;20,74;21,63;13,34;13,24;13,36;13,35;
25.03.2009;16:07:53,0;21,63;20,36;20,74;21,63;13,33;13,24;13,36;13,35;
25.03.2009;16:07:53,0;21,63;20,36;20,74;21,63;13,34;13,24;13,36;13,35;
25.03.2009;16:07:53,0;21,63;20,36;20,74;21,63;13,34;13,24;13,36;13,35;
25.03.2009;16:07:53,0;21,63;20,36;20,74;21,63;13,34;13,24;13,36;13,35;
25.03.2009;16:07:54,0;21,63;20,36;20,74;21,63;13,34;13,24;13,36;13,35;
25.03.2009;16:07:54,0;21,61;20,36;20,74;21,63;13,33;13,24;13,36;13,35;
25.03.2009;16:07:54,0;21,63;20,36;20,74;21,63;13,34;13,24;13,36;13,35;
25.03.2009;16:07:54,0;21,63;20,36;20,74;21,63;13,34;13,24;13,36;13,35;
25.03.2009;16:07:55,0;21,63;20,36;20,74;21,63;13,34;13,24;13,36;13,35;
25.03.2009;16:07:55,0;21,63;20,36;20,74;21,63;13,34;13,24;13,36;13,35;
25.03.2009;16:07:55,0;21,63;20,36;20,74;21,63;13,33;13,24;13,36;13,35;
25.03.2009;16:07:55,0;21,63;20,36;20,74;21,63;13,34;13,24;13,36;13,35;
25.03.2009;16:07:55,0;21,61;20,36;20,74;21,63;13,34;13,24;13,36;13,35;
25.03.2009;16:07:55,0;21,63;20,36;20,74;21,63;13,34;13,24;13,36;13,35;
25.03.2009;16:07:56,0;21,61;20,36;20,74;21,63;13,34;13,24;13,36;13,35;
25.03.2009;16:07:56,0;21,61;20,36;20,74;21,63;13,34;13,24;13,36;13,35;
25.03.2009;16:07:56,0;21,61;20,36;20,74;21,63;13,34;13,24;13,36;13,35;
25.03.2009;16:07:56,0;21,63;20,36;20,74;21,63;13,34;13,24;13,36;13,35;
25.03.2009;16:07:57,0;21,61;20,36;20,74;21,63;13,34;13,24;13,36;13,35;
25.03.2009;16:07:57,0;21,61;20,36;20,74;21,63;13,34;13,24;13,36;13,35;
25.03.2009;16:07:57,0;21,61;20,35;20,74;21,63;13,33;13,24;13,36;13,35;
25.03.2009;16:07:57,0;21,61;20,36;20,74;21,63;13,34;13,24;13,36;13,35;
25.03.2009;16:07:57,0;21,61;20,35;20,74;21,63;13,33;13,24;13,36;13,35;
25.03.2009;16:07:57,0;21,61;20,35;20,74;21,63;13,34;13,24;13,36;13,35;
25.03.2009;16:07:58,0;21,61;20,36;20,74;21,61;13,34;13,24;13,36;13,35;
25.03.2009;16:07:58,0;21,61;20,35;20,74;21,61;13,33;13,24;13,36;13,35;
25.03.2009;16:07:58,0;21,61;20,35;20,74;21,63;13,34;13,24;13,36;13,35;
25.03.2009;16:07:58,0;21,61;20,35;20,74;21,63;13,34;13,24;13,36;13,35;
25.03.2009;16:07:59,0;21,61;20,35;20,74;21,63;13,34;13,24;13,36;13,35;
25.03.2009;16:07:59,0;21,61;20,35;20,74;21,63;13,34;13,24;13,36;13,35;
25.03.2009;16:07:59,0;21,61;20,35;20,74;21,63;13,34;13,24;13,36;13,35;
25.03.2009;16:07:59,0;21,61;20,35;20,74;21,63;13,34;13,24;13,36;13,35;
25.03.2009;16:07:59,0;21,61;20,35;20,74;21,61;13,34;13,24;13,36;13,35;
25.03.2009;16:07:59,0;21,61;20,35;20,74;21,63;13,34;13,24;13,36;13,35;
25.03.2009;16:08:00,0;21,61;20,35;20,74;21,63;13,34;13,24;13,36;13,35;
25.03.2009;16:08:00,0;21,61;20,35;20,74;21,61;13,34;13,24;13,36;13,35;
25.03.2009;16:08:00,0;21,61;20,35;20,74;21,63;13,34;13,24;13,36;13,35;
25.03.2009;16:08:00,0;21,61;20,35;20,74;21,63;13,34;13,24;13,36;13,35;
25.03.2009;16:08:01,0;21,61;20,35;20,74;21,63;13,34;13,24;13,36;13,35;
25.03.2009;16:08:01,0;21,61;20,35;20,73;21,61;13,34;13,24;13,36;13,35;
25.03.2009;16:08:01,0;21,61;20,35;20,74;21,63;13,33;13,24;13,36;13,35;
25.03.2009;16:08:01,0;21,61;20,35;20,74;21,63;13,34;13,24;13,36;13,35;
25.03.2009;16:08:01,0;21,61;20,35;20,74;21,61;13,34;13,24;13,36;13,35;
25.03.2009;16:08:01,0;21,61;20,35;20,74;21,61;13,34;13,24;13,36;13,35;
25.03.2009;16:08:02,0;21,61;20,35;20,74;21,61;13,34;13,24;13,36;13,35;
25.03.2009;16:08:02,0;21,61;20,35;20,74;21,63;13,33;13,24;13,36;13,35;
25.03.2009;16:08:02,0;21,61;20,35;20,74;21,63;13,34;13,24;13,36;13,35;
25.03.2009;16:08:02,0;21,61;20,35;20,74;21,63;13,33;13,24;13,36;13,35;
25.03.2009;16:08:03,0;21,61;20,35;20,74;21,61;13,34;13,24;13,36;13,35;
25.03.2009;16:08:03,0;21,61;20,35;20,74;21,61;13,34;13,24;13,36;13,35;
25.03.2009;16:08:03,0;21,59;20,35;20,73;21,61;13,34;13,24;13,36;13,35;
25.03.2009;16:08:03,0;21,59;20,35;20,74;21,61;13,34;13,24;13,36;13,35;
25.03.2009;16:08:03,0;21,61;20,35;20,74;21,61;13,34;13,24;13,36;13,35;
25.03.2009;16:08:03,0;21,61;20,35;20,73;21,61;13,34;13,24;13,36;13,35;
25.03.2009;16:08:04,0;21,59;20,35;20,74;21,61;13,34;13,24;13,36;13,35;
25.03.2009;16:08:04,0;21,59;20,35;20,74;21,61;13,34;13,24;13,36;13,35;
25.03.2009;16:08:04,0;21,59;20,33;20,74;21,61;13,34;13,24;13,36;13,35;
25.03.2009;16:08:04,0;21,59;20,35;20,74;21,61;13,34;13,24;13,36;13,35;
25.03.2009;16:08:05,0;21,59;20,35;20,73;21,61;13,34;13,24;13,36;13,35;
25.03.2009;16:08:05,0;21,59;20,35;20,74;21,61;13,34;13,24;13,36;13,35;
25.03.2009;16:08:05,0;21,59;20,35;20,73;21,61;13,33;13,23;13,35;13,35;
25.03.2009;16:08:05,0;21,59;20,33;20,74;21,61;13,34;13,24;13,36;13,35;
25.03.2009;16:08:05,0;21,59;20,35;20,74;21,61;13,34;13,24;13,36;13,35;
25.03.2009;16:08:05,0;21,59;20,35;20,74;21,61;13,34;13,24;13,36;13,35;
25.03.2009;16:08:06,0;21,59;20,35;20,73;21,61;13,34;13,24;13,36;13,35;
25.03.2009;16:08:06,0;21,59;20,35;20,74;21,61;13,34;13,24;13,36;13,35;
25.03.2009;16:08:06,0;21,59;20,35;20,73;21,61;13,34;13,24;13,36;13,35;
25.03.2009;16:08:06,0;21,59;20,35;20,73;21,61;13,34;13,24;13,36;13,35;
25.03.2009;16:08:07,0;21,59;20,35;20,73;21,61;13,34;13,24;13,36;13,35;
25.03.2009;16:08:07,0;21,59;20,33;20,73;21,61;13,34;13,24;13,36;13,35;
25.03.2009;16:08:07,0;21,59;20,35;20,73;21,61;13,33;13,24;13,35;13,34;
25.03.2009;16:08:07,0;21,59;20,35;20,74;21,61;13,34;13,24;13,36;13,35;
25.03.2009;16:08:07,0;21,59;20,35;20,73;21,61;13,34;13,24;13,36;13,35;
25.03.2009;16:08:07,0;21,59;20,33;20,73;21,63;13,34;13,24;13,36;13,35;
25.03.2009;16:08:08,0;21,59;20,35;20,73;21,61;13,34;13,24;13,36;13,35;
25.03.2009;16:08:08,0;21,59;20,33;20,73;21,61;13,26;13,18;13,29;13,28;
25.03.2009;16:08:08,0;21,57;20,33;20,74;21,61;13,34;13,24;13,36;13,35;
25.03.2009;16:08:08,0;21,59;20,33;20,73;21,61;13,34;13,24;13,36;13,35;
25.03.2009;16:08:09,0;21,59;20,33;20,73;21,61;13,34;13,24;13,36;13,35;
25.03.2009;16:08:09,0;21,59;20,33;20,73;21,61;13,34;13,24;13,36;13,35;
25.03.2009;16:08:09,0;21,57;20,33;20,73;21,61;13,16;13,08;13,19;13,18;
25.03.2009;16:08:09,0;21,59;20,33;20,73;21,61;13,34;13,24;13,36;13,35;
25.03.2009;16:08:09,0;21,59;20,33;20,73;21,61;13,34;13,24;13,36;13,35;
25.03.2009;16:08:09,0;21,57;20,33;20,73;21,61;13,34;13,24;13,36;13,35;
25.03.2009;16:08:10,0;21,59;20,33;20,73;21,61;13,34;13,24;13,36;13,35;
25.03.2009;16:08:10,0;21,57;20,33;20,73;21,61;13,19;13,11;13,22;13,22;
25.03.2009;16:08:10,0;21,57;20,33;20,73;21,61;13,34;13,24;13,36;13,35;
25.03.2009;16:08:10,0;21,57;20,33;20,73;21,61;13,34;13,24;13,36;13,35;
25.03.2009;16:08:11,0;21,57;20,33;20,73;21,61;13,34;13,24;13,36;13,35;
25.03.2009;16:08:11,0;21,57;20,33;20,73;21,61;13,34;13,24;13,36;13,35;
25.03.2009;16:08:11,0;21,57;20,33;20,73;21,61;13,26;13,17;13,28;13,27;
25.03.2009;16:08:11,0;21,57;20,33;20,73;21,61;13,34;13,24;13,36;13,35;
25.03.2009;16:08:11,0;21,57;20,33;20,73;21,61;13,34;13,24;13,36;13,35;
25.03.2009;16:08:11,0;21,57;20,33;20,73;21,61;13,34;13,24;13,36;13,35;
25.03.2009;16:08:12,0;21,57;20,33;20,73;21,61;13,32;13,24;13,36;13,35;
25.03.2009;16:08:12,0;21,57;20,33;20,73;21,61;13,19;13,11;13,22;13,22;
25.03.2009;16:08:12,0;21,57;20,33;20,73;21,61;13,34;13,24;13,36;13,35;
25.03.2009;16:08:12,0;21,57;20,33;20,73;21,61;13,34;13,24;13,36;13,35;
25.03.2009;16:08:13,0;21,57;20,33;20,73;21,61;13,32;13,23;13,35;13,34;
25.03.2009;16:08:13,0;21,57;20,33;20,73;21,61;13,34;13,24;13,36;13,35;
25.03.2009;16:08:13,0;21,57;20,33;20,73;21,61;13,30;13,21;13,33;13,32;
25.03.2009;16:08:13,0;21,57;20,33;20,73;21,61;13,34;13,24;13,36;13,35;
25.03.2009;16:08:13,0;21,57;20,33;20,73;21,61;13,34;13,24;13,36;13,35;
25.03.2009;16:08:13,0;21,57;20,33;20,73;21,61;13,34;13,24;13,36;13,35;
25.03.2009;16:08:14,0;21,57;20,33;20,73;21,61;13,34;13,24;13,36;13,35;
25.03.2009;16:08:14,0;21,57;20,33;20,73;21,61;13,30;13,21;13,33;13,32;
25.03.2009;16:08:14,0;21,57;20,33;20,73;21,61;13,34;13,24;13,36;13,35;
25.03.2009;16:08:14,0;21,57;20,33;20,73;21,61;13,34;13,24;13,36;13,35;
25.03.2009;16:08:15,0;21,57;20,33;20,73;21,61;13,34;13,24;13,36;13,35;
25.03.2009;16:08:15,0;21,57;20,33;20,73;21,61;13,32;13,23;13,35;13,34;
25.03.2009;16:08:15,0;21,57;20,33;20,73;21,61;13,32;13,23;13,35;13,34;
25.03.2009;16:08:15,0;21,57;20,33;20,73;21,61;13,34;13,24;13,36;13,35;
25.03.2009;16:08:15,0;21,57;20,33;20,73;21,61;13,34;13,24;13,36;13,35;
25.03.2009;16:08:15,0;21,57;20,33;20,73;21,61;13,34;13,24;13,36;13,35;
25.03.2009;16:08:16,0;21,57;20,33;20,73;21,61;13,34;13,24;13,36;13,35;
25.03.2009;16:08:16,0;21,57;20,33;20,73;21,61;13,32;13,23;13,34;13,33;
25.03.2009;16:08:16,0;21,57;20,33;20,73;21,61;13,33;13,24;13,35;13,35;
25.03.2009;16:08:16,0;21,57;20,33;20,73;21,61;13,34;13,24;13,36;13,35;
25.03.2009;16:08:17,0;21,57;20,33;20,73;21,61;13,34;13,24;13,36;13,35;
25.03.2009;16:08:17,0;21,57;20,33;20,73;21,61;13,34;13,24;13,36;13,35;
25.03.2009;16:08:17,0;21,57;20,33;20,73;21,61;13,32;13,23;13,35;13,34;
25.03.2009;16:08:17,0;21,57;20,33;20,73;21,61;13,34;13,24;13,36;13,35;
25.03.2009;16:08:17,0;21,57;20,33;20,73;21,61;13,33;13,24;13,35;13,34;
25.03.2009;16:08:17,0;21,57;20,33;20,73;21,61;13,34;13,24;13,36;13,35;
25.03.2009;16:08:18,0;21,57;20,33;20,73;21,61;13,34;13,24;13,36;13,35;
25.03.2009;16:08:18,0;21,57;20,33;20,73;21,61;13,33;13,24;13,35;13,35;
25.03.2009;16:08:18,0;21,57;20,33;20,73;21,61;13,33;13,24;13,36;13,35;
25.03.2009;16:08:18,0;21,55;20,33;20,73;21,61;13,34;13,24;13,36;13,35;
25.03.2009;16:08:19,0;21,55;20,33;20,73;21,61;13,34;13,24;13,36;13,35;
25.03.2009;16:08:19,0;21,55;20,33;20,73;21,61;13,34;13,24;13,36;13,35;
25.03.2009;16:08:19,0;21,57;20,33;20,73;21,60;13,32;13,23;13,35;13,34;
25.03.2009;16:08:19,0;21,57;20,33;20,73;21,61;13,34;13,24;13,36;13,35;
25.03.2009;16:08:19,0;21,55;20,33;20,73;21,61;13,34;13,24;13,36;13,35;
25.03.2009;16:08:19,0;21,55;20,33;20,73;21,61;13,34;13,24;13,36;13,35;
25.03.2009;16:08:20,0;21,57;20,33;20,73;21,61;13,34;13,24;13,36;13,35;
25.03.2009;16:08:20,0;21,55;20,33;20,73;21,61;13,33;13,24;13,36;13,35;
25.03.2009;16:08:20,0;21,57;20,33;20,73;21,61;13,34;13,24;13,36;13,35;
25.03.2009;16:08:20,0;21,55;20,33;20,73;21,61;13,34;13,24;13,36;13,35;
25.03.2009;16:08:21,0;21,55;20,33;20,73;21,61;13,34;13,24;13,36;13,35;
25.03.2009;16:08:21,0;21,55;20,33;20,73;21,61;13,34;13,24;13,36;13,35;
25.03.2009;16:08:21,0;21,55;20,33;20,73;21,61;13,34;13,24;13,36;13,35;
25.03.2009;16:08:21,0;21,55;20,33;20,73;21,61;13,34;13,24;13,36;13,35;
25.03.2009;16:08:21,0;21,55;20,33;20,73;21,61;13,34;13,24;13,36;13,35;
25.03.2009;16:08:21,0;21,55;20,33;20,73;21,61;13,34;13,24;13,36;13,35;
25.03.2009;16:08:22,0;21,55;20,33;20,73;21,61;13,34;13,24;13,36;13,35;
25.03.2009;16:08:22,0;21,55;20,33;20,73;21,61;13,33;13,24;13,36;13,35;
25.03.2009;16:08:22,0;21,55;20,33;20,73;21,61;13,34;13,24;13,36;13,35;
25.03.2009;16:08:22,0;21,55;20,33;20,73;21,61;13,34;13,24;13,36;13,35;
25.03.2009;16:08:23,0;21,55;20,33;20,73;21,61;13,34;13,24;13,36;13,35;
25.03.2009;16:08:23,0;21,55;20,33;20,73;21,61;13,34;13,24;13,36;13,35;
25.03.2009;16:08:23,0;21,55;20,33;20,73;21,60;13,34;13,24;13,36;13,35;
25.03.2009;16:08:23,0;21,55;20,33;20,73;21,61;13,34;13,24;13,36;13,35;
25.03.2009;16:08:23,0;21,55;20,33;20,73;21,61;13,34;13,24;13,36;13,35;
25.03.2009;16:08:23,0;21,55;20,33;20,73;21,61;13,34;13,24;13,36;13,35;
25.03.2009;16:08:24,0;21,55;20,33;20,73;21,61;13,34;13,24;13,36;13,35;
25.03.2009;16:08:24,0;21,55;20,33;20,73;21,60;13,34;13,24;13,36;13,35;
25.03.2009;16:08:24,0;21,55;20,33;20,73;21,61;13,34;13,24;13,36;13,35;
25.03.2009;16:08:24,0;21,55;20,33;20,73;21,61;13,34;13,24;13,36;13,35;
25.03.2009;16:08:25,0;21,55;20,33;20,73;21,61;13,34;13,24;13,36;13,35;
25.03.2009;16:08:25,0;21,55;20,33;20,73;21,61;13,34;13,24;13,36;13,35;
25.03.2009;16:08:25,0;21,55;20,33;20,73;21,61;13,34;13,24;13,36;13,35;
25.03.2009;16:08:25,0;21,55;20,33;20,73;21,61;13,34;13,24;13,36;13,35;
25.03.2009;16:08:25,0;21,55;20,33;20,73;21,61;13,34;13,24;13,36;13,35;
25.03.2009;16:08:25,0;21,55;20,33;20,73;21,61;13,34;13,24;13,36;13,35;
25.03.2009;16:08:26,0;21,55;20,33;20,73;21,61;13,34;13,24;13,36;13,35;
25.03.2009;16:08:26,0;21,55;20,33;20,73;21,61;13,33;13,24;13,36;13,35;
25.03.2009;16:08:26,0;21,55;20,33;20,73;21,61;13,34;13,24;13,36;13,35;
25.03.2009;16:08:26,0;21,55;20,33;20,73;21,61;13,34;13,24;13,36;13,35;
25.03.2009;16:08:27,0;21,55;20,33;20,73;21,61;13,34;13,24;13,36;13,35;
25.03.2009;16:08:27,0;21,55;20,33;20,73;21,61;13,34;13,24;13,36;13,35;
25.03.2009;16:08:27,0;21,55;20,33;20,73;21,60;13,33;13,24;13,36;13,35;
25.03.2009;16:08:27,0;21,55;20,33;20,73;21,60;13,34;13,24;13,36;13,35;
25.03.2009;16:08:27,0;21,55;20,33;20,73;21,61;13,33;13,24;13,36;13,35;
25.03.2009;16:08:27,0;21,55;20,33;20,73;21,61;13,34;13,24;13,36;13,35;
25.03.2009;16:08:28,0;21,55;20,33;20,73;21,61;13,34;13,24;13,36;13,35;
25.03.2009;16:08:28,0;21,55;20,33;20,73;21,61;13,34;13,24;13,36;13,35;
25.03.2009;16:08:28,0;21,55;20,33;20,73;21,61;13,34;13,24;13,36;13,35;
25.03.2009;16:08:28,0;21,55;20,33;20,73;21,61;13,34;13,24;13,36;13,35;
25.03.2009;16:08:29,0;21,55;20,33;20,73;21,60;13,34;13,24;13,36;13,35;
25.03.2009;16:08:29,0;21,55;20,33;20,73;21,61;13,34;13,24;13,36;13,35;
25.03.2009;16:08:29,0;21,55;20,33;20,73;21,60;13,34;13,24;13,36;13,35;
25.03.2009;16:08:29,0;21,55;20,33;20,73;21,60;13,34;13,24;13,36;13,35;
25.03.2009;16:08:29,0;21,55;20,33;20,73;21,60;13,34;13,24;13,36;13,35;
25.03.2009;16:08:29,0;21,55;20,33;20,73;21,61;13,34;13,24;13,36;13,35;
25.03.2009;16:08:30,0;21,55;20,33;20,73;21,61;13,34;13,24;13,36;13,35;
25.03.2009;16:08:30,0;21,55;20,33;20,73;21,61;13,33;13,24;13,36;13,35;
25.03.2009;16:08:30,0;21,55;20,33;20,73;21,61;13,34;13,24;13,36;13,35;
25.03.2009;16:08:30,0;21,55;20,33;20,73;21,61;13,34;13,24;13,36;13,35;
25.03.2009;16:08:31,0;21,55;20,33;20,73;21,61;13,34;13,24;13,36;13,35;
25.03.2009;16:08:31,0;21,55;20,33;20,73;21,61;13,34;13,24;13,36;13,35;
25.03.2009;16:08:31,0;21,55;20,33;20,73;21,61;13,34;13,24;13,36;13,35;
25.03.2009;16:08:31,0;21,55;20,33;20,73;21,60;13,34;13,24;13,36;13,35;
25.03.2009;16:08:31,0;21,53;20,33;20,73;21,61;13,34;13,24;13,36;13,35;
25.03.2009;16:08:31,0;21,53;20,33;20,73;21,61;13,34;13,24;13,36;13,35;
25.03.2009;16:08:32,0;21,55;20,33;20,73;21,61;13,34;13,24;13,36;13,35;
25.03.2009;16:08:32,0;21,55;20,33;20,73;21,61;13,34;13,24;13,36;13,35;
25.03.2009;16:08:32,0;21,55;20,33;20,73;21,61;13,34;13,24;13,36;13,35;
25.03.2009;16:08:32,0;21,55;20,33;20,73;21,61;13,33;13,24;13,36;13,35;
25.03.2009;16:08:33,0;21,55;20,33;20,73;21,61;13,34;13,24;13,36;13,35;
25.03.2009;16:08:33,0;21,53;20,33;20,73;21,61;13,34;13,24;13,36;13,35;
25.03.2009;16:08:33,0;21,55;20,33;20,73;21,61;13,33;13,24;13,35;13,35;
25.03.2009;16:08:33,0;21,55;20,33;20,73;21,61;13,34;13,24;13,36;13,35;
25.03.2009;16:08:33,0;21,55;20,33;20,73;21,61;13,34;13,24;13,36;13,35;
25.03.2009;16:08:33,0;21,55;20,33;20,73;21,61;13,34;13,24;13,36;13,35;
25.03.2009;16:08:34,0;21,55;20,33;20,73;21,61;13,34;13,24;13,36;13,35;
25.03.2009;16:08:34,0;21,53;20,33;20,73;21,61;13,34;13,24;13,36;13,35;
25.03.2009;16:08:34,0;21,53;20,33;20,73;21,60;13,34;13,24;13,36;13,35;
25.03.2009;16:08:34,0;21,55;20,33;20,73;21,61;13,34;13,24;13,36;13,35;
25.03.2009;16:08:35,0;21,53;20,33;20,73;21,61;13,34;13,24;13,36;13,35;
25.03.2009;16:08:35,0;21,53;20,33;20,73;21,60;13,34;13,24;13,36;13,35;
25.03.2009;16:08:35,0;21,55;20,33;20,73;21,61;13,34;13,24;13,36;13,35;
25.03.2009;16:08:35,0;21,53;20,33;20,73;21,61;13,34;13,24;13,36;13,35;
25.03.2009;16:08:35,0;21,53;20,33;20,74;21,60;13,34;13,24;13,36;13,35;
25.03.2009;16:08:35,0;21,53;20,33;20,73;21,61;13,34;13,24;13,36;13,35;
25.03.2009;16:08:36,0;21,53;20,33;20,73;21,61;13,34;13,24;13,36;13,35;
25.03.2009;16:08:36,0;21,53;20,33;20,73;21,61;13,33;13,24;13,35;13,35;
25.03.2009;16:08:36,0;21,53;20,33;20,73;21,61;13,34;13,24;13,36;13,35;
25.03.2009;16:08:36,0;21,53;20,33;20,73;21,61;13,34;13,24;13,36;13,35;
25.03.2009;16:08:37,0;21,53;20,33;20,73;21,61;13,34;13,24;13,36;13,35;
25.03.2009;16:08:37,0;21,53;20,33;20,73;21,61;13,34;13,24;13,36;13,35;
25.03.2009;16:08:37,0;21,53;20,33;20,73;21,61;13,33;13,24;13,36;13,35;
25.03.2009;16:08:37,0;21,53;20,33;20,73;21,61;13,34;13,24;13,36;13,35;
25.03.2009;16:08:37,0;21,53;20,33;20,73;21,60;13,33;13,24;13,35;13,35;
25.03.2009;16:08:37,0;21,55;20,33;20,73;21,60;13,34;13,24;13,36;13,35;
25.03.2009;16:08:38,0;21,53;20,33;20,73;21,61;13,34;13,24;13,36;13,35;
25.03.2009;16:08:38,0;21,53;20,33;20,73;21,60;13,34;13,24;13,36;13,35;
25.03.2009;16:08:38,0;21,53;20,33;20,73;21,60;13,34;13,24;13,36;13,35;
25.03.2009;16:08:38,0;21,53;20,33;20,73;21,61;13,34;13,24;13,36;13,35;
25.03.2009;16:08:39,0;21,53;20,33;20,73;21,60;13,34;13,24;13,36;13,35;
25.03.2009;16:08:39,0;21,53;20,33;20,73;21,61;13,34;13,24;13,36;13,35;
25.03.2009;16:08:39,0;21,53;20,33;20,73;21,61;13,34;13,24;13,36;13,35;
25.03.2009;16:08:39,0;21,55;20,33;20,73;21,61;13,34;13,24;13,36;13,35;
25.03.2009;16:08:39,0;21,53;20,33;20,74;21,61;13,34;13,24;13,36;13,35;
25.03.2009;16:08:39,0;21,53;20,33;20,73;21,60;13,34;13,24;13,36;13,35;
25.03.2009;16:08:40,0;21,53;20,33;20,73;21,61;13,34;13,24;13,36;13,35;
25.03.2009;16:08:40,0;21,53;20,33;20,73;21,61;13,33;13,24;13,36;13,35;
25.03.2009;16:08:40,0;21,53;20,33;20,73;21,61;13,34;13,24;13,36;13,35;
25.03.2009;16:08:40,0;21,53;20,33;20,73;21,61;13,34;13,24;13,36;13,35;
25.03.2009;16:08:41,0;21,53;20,33;20,73;21,61;13,34;13,24;13,36;13,35;
25.03.2009;16:08:41,0;21,53;20,33;20,73;21,60;13,34;13,24;13,36;13,35;
25.03.2009;16:08:41,0;21,53;20,33;20,73;21,61;13,34;13,24;13,36;13,35;
25.03.2009;16:08:41,0;21,53;20,33;20,73;21,61;13,34;13,24;13,36;13,35;
25.03.2009;16:08:41,0;21,53;20,33;20,73;21,61;13,34;13,24;13,36;13,35;
25.03.2009;16:08:41,0;21,53;20,33;20,74;21,61;13,34;13,24;13,36;13,35;
25.03.2009;16:08:42,0;21,53;20,33;20,74;21,61;13,34;13,24;13,36;13,35;
25.03.2009;16:08:42,0;21,53;20,33;20,73;21,61;13,34;13,24;13,36;13,35;
25.03.2009;16:08:42,0;21,53;20,33;20,73;21,61;13,34;13,24;13,36;13,35;
25.03.2009;16:08:42,0;21,53;20,33;20,73;21,61;13,33;13,24;13,36;13,35;
25.03.2009;16:08:43,0;21,53;20,33;20,73;21,61;13,34;13,24;13,36;13,35;
25.03.2009;16:08:43,0;21,53;20,33;20,73;21,60;13,32;13,23;13,35;13,34;
25.03.2009;16:08:43,0;21,53;20,33;20,73;21,60;13,33;13,24;13,36;13,35;
25.03.2009;16:08:43,0;21,53;20,33;20,73;21,61;13,34;13,24;13,36;13,35;
25.03.2009;16:08:43,0;21,53;20,33;20,74;21,61;13,34;13,24;13,36;13,35;
25.03.2009;16:08:43,0;21,53;20,33;20,74;21,61;13,34;13,24;13,36;13,35;
25.03.2009;16:08:44,0;21,53;20,33;20,73;21,61;13,34;13,24;13,36;13,35;
25.03.2009;16:08:44,0;21,53;20,33;20,74;21,61;13,34;13,24;13,36;13,35;
25.03.2009;16:08:44,0;21,53;20,33;20,73;21,61;13,34;13,24;13,36;13,35;
25.03.2009;16:08:44,0;21,53;20,33;20,73;21,61;13,34;13,24;13,36;13,35;
25.03.2009;16:08:45,0;21,53;20,33;20,73;21,61;13,34;13,24;13,36;13,35;
25.03.2009;16:08:45,0;21,53;20,33;20,73;21,61;13,33;13,24;13,36;13,35;
25.03.2009;16:08:45,0;21,53;20,33;20,73;21,61;13,34;13,24;13,36;13,35;
25.03.2009;16:08:45,0;21,53;20,33;20,73;21,61;13,34;13,24;13,36;13,35;
25.03.2009;16:08:45,0;21,53;20,33;20,73;21,61;13,33;13,24;13,36;13,35;
25.03.2009;16:08:45,0;21,53;20,33;20,73;21,61;13,34;13,24;13,36;13,35;
25.03.2009;16:08:46,0;21,53;20,33;20,73;21,61;13,34;13,24;13,36;13,35;
25.03.2009;16:08:46,0;21,53;20,33;20,73;21,61;13,33;13,24;13,36;13,35;
25.03.2009;16:08:46,0;21,53;20,33;20,73;21,61;13,34;13,24;13,36;13,35;
25.03.2009;16:08:46,0;21,53;20,33;20,73;21,61;13,34;13,24;13,36;13,35;
25.03.2009;16:08:47,0;21,53;20,33;20,73;21,61;13,34;13,24;13,36;13,35;
25.03.2009;16:08:47,0;21,53;20,33;20,73;21,61;13,34;13,24;13,36;13,35;
25.03.2009;16:08:47,0;21,53;20,33;20,73;21,61;13,33;13,24;13,35;13,35;
25.03.2009;16:08:47,0;21,53;20,33;20,73;21,61;13,34;13,24;13,36;13,35;
25.03.2009;16:08:47,0;21,53;20,33;20,73;21,61;13,33;13,24;13,36;13,35;
25.03.2009;16:08:47,0;21,53;20,33;20,73;21,61;13,34;13,24;13,36;13,35;
25.03.2009;16:08:48,0;21,53;20,33;20,73;21,61;13,34;13,24;13,36;13,35;
25.03.2009;16:08:48,0;21,53;20,33;20,74;21,61;13,33;13,24;13,36;13,35;
