# Supplementary material for: Measurement of Thermal Effects of Doppler Ultrasound: An In Vitro Study
Source: PLoS One. 2015 Aug 24;10(8):e0135717. doi: 10.1371/journal.pone.0135717 (PMC4547707; doi:10.1371/journal.pone.0135717)
Supplement: S1 File — (ZIP) [file pone.0135717.s001.zip › rawData_4PlosOne/water/tempdata_rivv2.ASC]

DASYLab - V 9.00.00
Schaltbildname : temp_messung8erv2
Aufgenommen am : 25.03.2009, 15:48:43
Blocklaenge    : 2
Delta          : 0.2 sec.
Kanalzahl      : 8

Thermodaten
Datum;Uhrzeit;Schreiben 0 [V];Schreiben 1 [V];Schreiben 2 [V];Schreiben 3 [V];Schreiben 4 [V];Schreiben 5 [V];Schreiben 6 [V];Schreiben 7 [V];
25.03.2009;15:48:43,0;21,10;20,24;20,65;21,55;13,34;13,24;13,36;13,35;
25.03.2009;15:48:43,0;21,10;20,24;20,65;21,55;13,34;13,24;13,36;13,35;
25.03.2009;15:48:43,0;21,10;20,24;20,65;21,55;13,34;13,24;13,36;13,35;
25.03.2009;15:48:43,0;21,10;20,24;20,65;21,55;13,34;13,24;13,36;13,35;
25.03.2009;15:48:44,0;21,10;20,24;20,65;21,55;13,32;13,23;13,35;13,34;
25.03.2009;15:48:44,0;21,10;20,24;20,65;21,55;13,34;13,24;13,36;13,35;
25.03.2009;15:48:44,0;21,10;20,24;20,65;21,55;13,34;13,24;13,36;13,35;
25.03.2009;15:48:44,0;21,10;20,24;20,65;21,55;13,34;13,24;13,36;13,35;
25.03.2009;15:48:45,0;21,10;20,24;20,65;21,55;13,34;13,24;13,36;13,35;
25.03.2009;15:48:45,0;21,10;20,24;20,65;21,55;13,33;13,24;13,36;13,35;
25.03.2009;15:48:45,0;21,10;20,24;20,65;21,55;13,32;13,23;13,35;13,34;
25.03.2009;15:48:45,0;21,10;20,23;20,65;21,55;13,34;13,24;13,36;13,35;
25.03.2009;15:48:45,0;21,10;20,24;20,65;21,55;13,33;13,24;13,36;13,35;
25.03.2009;15:48:45,0;21,10;20,24;20,65;21,55;13,34;13,24;13,36;13,35;
25.03.2009;15:48:46,0;21,10;20,24;20,65;21,55;13,21;13,13;13,24;13,23;
25.03.2009;15:48:46,0;21,10;20,24;20,65;21,55;13,32;13,23;13,35;13,34;
25.03.2009;15:48:46,0;21,10;20,24;20,65;21,55;13,33;13,23;13,35;13,34;
25.03.2009;15:48:46,0;21,10;20,23;20,65;21,55;13,34;13,24;13,36;13,35;
25.03.2009;15:48:47,0;21,10;20,24;20,65;21,55;13,34;13,24;13,36;13,35;
25.03.2009;15:48:47,0;21,10;20,24;20,65;21,55;13,32;13,23;13,35;13,34;
25.03.2009;15:48:47,0;21,10;20,24;20,65;21,55;13,34;13,24;13,36;13,35;
25.03.2009;15:48:47,0;21,10;20,24;20,65;21,55;13,33;13,24;13,35;13,34;
25.03.2009;15:48:47,0;21,10;20,24;20,65;21,55;13,34;13,24;13,36;13,35;
25.03.2009;15:48:47,0;21,10;20,24;20,65;21,55;13,34;13,24;13,36;13,35;
25.03.2009;15:48:48,0;21,10;20,24;20,65;21,55;13,19;13,11;13,22;13,21;
25.03.2009;15:48:48,0;21,10;20,24;20,65;21,55;13,32;13,23;13,35;13,34;
25.03.2009;15:48:48,0;21,10;20,24;20,65;21,55;13,34;13,24;13,36;13,35;
25.03.2009;15:48:48,0;21,10;20,24;20,65;21,55;13,34;13,24;13,36;13,35;
25.03.2009;15:48:49,0;21,10;20,24;20,65;21,55;13,34;13,24;13,36;13,35;
25.03.2009;15:48:49,0;21,10;20,24;20,65;21,55;13,34;13,24;13,36;13,35;
25.03.2009;15:48:49,0;21,10;20,24;20,65;21,55;13,34;13,24;13,36;13,35;
25.03.2009;15:48:49,0;21,10;20,24;20,65;21,55;13,33;13,24;13,36;13,35;
25.03.2009;15:48:49,0;21,10;20,24;20,65;21,55;13,34;13,24;13,36;13,35;
25.03.2009;15:48:49,0;21,10;20,24;20,65;21,55;13,34;13,24;13,36;13,35;
25.03.2009;15:48:50,0;21,10;20,24;20,65;21,55;13,33;13,24;13,36;13,35;
25.03.2009;15:48:50,0;21,10;20,24;20,65;21,55;13,34;13,24;13,36;13,35;
25.03.2009;15:48:50,0;21,10;20,24;20,65;21,55;13,34;13,24;13,36;13,35;
25.03.2009;15:48:50,0;21,10;20,24;20,65;21,55;13,33;13,24;13,36;13,35;
25.03.2009;15:48:51,0;21,10;20,24;20,65;21,53;13,34;13,24;13,36;13,35;
25.03.2009;15:48:51,0;21,10;20,24;20,65;21,55;13,32;13,23;13,34;13,34;
25.03.2009;15:48:51,0;21,10;20,24;20,65;21,53;13,34;13,24;13,36;13,35;
25.03.2009;15:48:51,0;21,10;20,23;20,65;21,55;13,34;13,24;13,36;13,35;
25.03.2009;15:48:51,0;21,10;20,24;20,65;21,55;13,34;13,24;13,36;13,35;
25.03.2009;15:48:51,0;21,10;20,24;20,65;21,55;13,34;13,24;13,36;13,35;
25.03.2009;15:48:52,0;21,10;20,24;20,65;21,55;13,29;13,20;13,32;13,32;
25.03.2009;15:48:52,0;21,10;20,24;20,65;21,55;13,33;13,24;13,36;13,35;
25.03.2009;15:48:52,0;21,10;20,24;20,65;21,55;13,34;13,24;13,36;13,35;
25.03.2009;15:48:52,0;21,10;20,24;20,65;21,55;13,34;13,24;13,36;13,35;
25.03.2009;15:48:53,0;21,10;20,24;20,65;21,55;13,34;13,24;13,36;13,35;
25.03.2009;15:48:53,0;21,10;20,24;20,65;21,55;13,34;13,24;13,36;13,35;
25.03.2009;15:48:53,0;21,10;20,24;20,65;21,55;13,34;13,24;13,36;13,35;
25.03.2009;15:48:53,0;21,10;20,23;20,65;21,55;13,34;13,24;13,36;13,35;
25.03.2009;15:48:53,0;21,10;20,23;20,65;21,53;13,34;13,24;13,36;13,35;
25.03.2009;15:48:53,0;21,10;20,24;20,65;21,53;13,34;13,24;13,36;13,35;
25.03.2009;15:48:54,0;21,10;20,24;20,65;21,55;13,31;13,23;13,34;13,33;
25.03.2009;15:48:54,0;21,10;20,24;20,65;21,55;13,33;13,24;13,36;13,35;
25.03.2009;15:48:54,0;21,10;20,23;20,65;21,55;13,34;13,24;13,36;13,35;
25.03.2009;15:48:54,0;21,10;20,24;20,65;21,53;13,34;13,24;13,36;13,35;
25.03.2009;15:48:55,0;21,10;20,24;20,65;21,55;13,34;13,24;13,36;13,35;
25.03.2009;15:48:55,0;21,10;20,24;20,65;21,53;13,34;13,24;13,36;13,35;
25.03.2009;15:48:55,0;21,10;20,24;20,65;21,55;13,34;13,24;13,36;13,35;
25.03.2009;15:48:55,0;21,10;20,23;20,65;21,55;13,34;13,24;13,36;13,35;
25.03.2009;15:48:55,0;21,10;20,23;20,65;21,55;13,34;13,24;13,36;13,35;
25.03.2009;15:48:55,0;21,10;20,24;20,65;21,55;13,34;13,24;13,36;13,35;
25.03.2009;15:48:56,0;21,10;20,24;20,65;21,55;13,33;13,24;13,36;13,35;
25.03.2009;15:48:56,0;21,10;20,24;20,65;21,53;13,34;13,24;13,36;13,35;
25.03.2009;15:48:56,0;21,10;20,24;20,65;21,53;13,34;13,24;13,36;13,35;
25.03.2009;15:48:56,0;21,10;20,24;20,65;21,55;13,34;13,24;13,36;13,35;
25.03.2009;15:48:57,0;21,10;20,24;20,65;21,55;13,34;13,24;13,36;13,35;
25.03.2009;15:48:57,0;21,10;20,24;20,65;21,53;13,34;13,24;13,36;13,35;
25.03.2009;15:48:57,0;21,10;20,24;20,65;21,53;13,34;13,24;13,36;13,35;
25.03.2009;15:48:57,0;21,10;20,23;20,65;21,55;13,34;13,24;13,36;13,35;
25.03.2009;15:48:57,0;21,10;20,24;20,65;21,53;13,34;13,24;13,36;13,35;
25.03.2009;15:48:57,0;21,10;20,23;20,65;21,55;13,34;13,24;13,36;13,35;
25.03.2009;15:48:58,0;21,10;20,24;20,65;21,53;13,34;13,24;13,36;13,35;
25.03.2009;15:48:58,0;21,10;20,23;20,65;21,55;13,34;13,24;13,36;13,35;
25.03.2009;15:48:58,0;21,10;20,24;20,65;21,55;13,34;13,24;13,36;13,35;
25.03.2009;15:48:58,0;21,10;20,24;20,65;21,53;13,34;13,24;13,36;13,35;
25.03.2009;15:48:59,0;21,10;20,24;20,65;21,55;13,34;13,24;13,36;13,35;
25.03.2009;15:48:59,0;21,10;20,24;20,65;21,55;13,34;13,24;13,36;13,35;
25.03.2009;15:48:59,0;21,10;20,24;20,65;21,55;13,33;13,24;13,36;13,35;
25.03.2009;15:48:59,0;21,10;20,24;20,65;21,55;13,34;13,24;13,36;13,35;
25.03.2009;15:48:59,0;21,10;20,24;20,65;21,55;13,34;13,24;13,36;13,35;
25.03.2009;15:48:59,0;21,12;20,24;20,65;21,55;13,34;13,24;13,36;13,35;
25.03.2009;15:49:00,0;21,12;20,24;20,65;21,55;13,34;13,24;13,36;13,35;
25.03.2009;15:49:00,0;21,12;20,24;20,65;21,53;13,34;13,24;13,36;13,35;
25.03.2009;15:49:00,0;21,13;20,24;20,65;21,55;13,34;13,24;13,36;13,35;
25.03.2009;15:49:00,0;21,12;20,24;20,65;21,55;13,34;13,24;13,36;13,35;
25.03.2009;15:49:01,0;21,13;20,24;20,65;21,55;13,34;13,24;13,36;13,35;
25.03.2009;15:49:01,0;21,12;20,24;20,65;21,55;13,34;13,24;13,36;13,35;
25.03.2009;15:49:01,0;21,12;20,24;20,65;21,53;13,34;13,24;13,36;13,35;
25.03.2009;15:49:01,0;21,13;20,24;20,65;21,55;13,34;13,24;13,36;13,35;
25.03.2009;15:49:01,0;21,13;20,24;20,65;21,53;13,34;13,24;13,36;13,35;
25.03.2009;15:49:01,0;21,13;20,24;20,65;21,55;13,34;13,24;13,36;13,35;
25.03.2009;15:49:02,0;21,13;20,24;20,65;21,55;13,34;13,24;13,36;13,35;
25.03.2009;15:49:02,0;21,13;20,24;20,65;21,53;13,34;13,24;13,36;13,35;
25.03.2009;15:49:02,0;21,13;20,24;20,65;21,55;13,12;13,04;13,15;13,15;
25.03.2009;15:49:02,0;21,13;20,24;20,65;21,53;13,33;13,24;13,36;13,35;
25.03.2009;15:49:03,0;21,13;20,24;20,65;21,53;13,34;13,24;13,36;13,35;
25.03.2009;15:49:03,0;21,13;20,24;20,65;21,53;13,34;13,24;13,36;13,35;
25.03.2009;15:49:03,0;21,13;20,24;20,65;21,55;13,34;13,24;13,36;13,35;
25.03.2009;15:49:03,0;21,13;20,24;20,65;21,53;13,34;13,24;13,36;13,35;
25.03.2009;15:49:03,0;21,13;20,24;20,65;21,53;13,34;13,24;13,36;13,35;
25.03.2009;15:49:03,0;21,13;20,24;20,65;21,55;13,34;13,24;13,36;13,35;
25.03.2009;15:49:04,0;21,13;20,24;20,65;21,53;13,33;13,24;13,36;13,35;
25.03.2009;15:49:04,0;21,13;20,24;20,65;21,55;13,33;13,24;13,36;13,35;
25.03.2009;15:49:04,0;21,13;20,24;20,65;21,55;13,34;13,24;13,36;13,35;
25.03.2009;15:49:04,0;21,13;20,24;20,65;21,55;13,34;13,24;13,36;13,35;
25.03.2009;15:49:05,0;21,13;20,24;20,65;21,55;13,34;13,24;13,36;13,35;
25.03.2009;15:49:05,0;21,13;20,24;20,65;21,55;13,34;13,24;13,36;13,35;
25.03.2009;15:49:05,0;21,13;20,24;20,65;21,55;13,34;13,24;13,36;13,35;
25.03.2009;15:49:05,0;21,13;20,24;20,65;21,55;13,34;13,24;13,36;13,35;
25.03.2009;15:49:05,0;21,13;20,24;20,65;21,55;13,34;13,24;13,36;13,35;
25.03.2009;15:49:05,0;21,13;20,26;20,65;21,55;13,34;13,24;13,36;13,35;
25.03.2009;15:49:06,0;21,13;20,24;20,65;21,55;13,32;13,23;13,35;13,34;
25.03.2009;15:49:06,0;21,13;20,24;20,65;21,55;13,34;13,24;13,36;13,35;
25.03.2009;15:49:06,0;21,13;20,24;20,65;21,55;13,34;13,24;13,36;13,35;
25.03.2009;15:49:06,0;21,13;20,24;20,65;21,55;13,34;13,24;13,36;13,35;
25.03.2009;15:49:07,0;21,13;20,24;20,65;21,55;13,34;13,24;13,36;13,35;
25.03.2009;15:49:07,0;21,13;20,24;20,65;21,55;13,33;13,24;13,36;13,35;
25.03.2009;15:49:07,0;21,13;20,24;20,65;21,55;13,34;13,24;13,36;13,35;
25.03.2009;15:49:07,0;21,13;20,24;20,65;21,55;13,34;13,24;13,36;13,35;
25.03.2009;15:49:07,0;21,13;20,24;20,65;21,55;13,34;13,24;13,36;13,35;
25.03.2009;15:49:07,0;21,13;20,24;20,65;21,55;13,34;13,24;13,36;13,35;
25.03.2009;15:49:08,0;21,13;20,24;20,65;21,55;13,33;13,24;13,36;13,35;
25.03.2009;15:49:08,0;21,13;20,24;20,65;21,55;13,34;13,24;13,36;13,35;
25.03.2009;15:49:08,0;21,13;20,24;20,65;21,55;13,34;13,24;13,36;13,35;
25.03.2009;15:49:08,0;21,13;20,24;20,65;21,55;13,34;13,24;13,36;13,35;
25.03.2009;15:49:09,0;21,13;20,24;20,65;21,55;13,34;13,24;13,36;13,35;
25.03.2009;15:49:09,0;21,13;20,24;20,65;21,53;13,34;13,24;13,36;13,35;
25.03.2009;15:49:09,0;21,13;20,24;20,66;21,55;13,14;13,06;13,17;13,17;
25.03.2009;15:49:09,0;21,13;20,24;20,65;21,55;13,34;13,24;13,36;13,35;
25.03.2009;15:49:09,0;21,15;20,24;20,65;21,55;13,34;13,24;13,36;13,35;
25.03.2009;15:49:09,0;21,13;20,24;20,66;21,55;13,34;13,24;13,36;13,35;
25.03.2009;15:49:10,0;21,15;20,24;20,65;21,55;13,34;13,24;13,36;13,35;
25.03.2009;15:49:10,0;21,15;20,24;20,66;21,55;13,34;13,24;13,36;13,35;
25.03.2009;15:49:10,0;21,15;20,24;20,65;21,55;13,34;13,24;13,36;13,35;
25.03.2009;15:49:10,0;21,15;20,24;20,66;21,55;13,34;13,24;13,36;13,35;
25.03.2009;15:49:11,0;21,15;20,24;20,66;21,55;13,34;13,24;13,36;13,35;
25.03.2009;15:49:11,0;21,15;20,24;20,65;21,55;13,33;13,24;13,36;13,35;
25.03.2009;15:49:11,0;21,15;20,24;20,65;21,55;13,34;13,24;13,36;13,35;
25.03.2009;15:49:11,0;21,15;20,24;20,66;21,55;13,34;13,24;13,36;13,35;
25.03.2009;15:49:11,0;21,15;20,24;20,65;21,55;13,34;13,24;13,36;13,35;
25.03.2009;15:49:11,0;21,15;20,24;20,66;21,55;13,34;13,24;13,36;13,35;
25.03.2009;15:49:12,0;21,15;20,24;20,66;21,55;13,34;13,24;13,36;13,35;
25.03.2009;15:49:12,0;21,15;20,24;20,66;21,55;13,34;13,24;13,36;13,35;
25.03.2009;15:49:12,0;21,15;20,24;20,66;21,55;13,34;13,24;13,36;13,35;
25.03.2009;15:49:12,0;21,15;20,24;20,66;21,55;13,34;13,24;13,36;13,35;
25.03.2009;15:49:13,0;21,15;20,24;20,66;21,55;13,34;13,24;13,36;13,35;
25.03.2009;15:49:13,0;21,15;20,26;20,66;21,55;13,34;13,24;13,36;13,35;
25.03.2009;15:49:13,0;21,15;20,24;20,66;21,55;13,34;13,24;13,36;13,35;
25.03.2009;15:49:13,0;21,15;20,24;20,65;21,55;13,34;13,24;13,36;13,35;
25.03.2009;15:49:13,0;21,17;20,24;20,66;21,55;13,34;13,24;13,36;13,35;
25.03.2009;15:49:13,0;21,15;20,26;20,66;21,55;13,34;13,24;13,36;13,35;
25.03.2009;15:49:14,0;21,17;20,24;20,65;21,55;13,33;13,24;13,36;13,35;
25.03.2009;15:49:14,0;21,17;20,24;20,66;21,55;13,30;13,21;13,33;13,32;
25.03.2009;15:49:14,0;21,17;20,24;20,66;21,55;13,34;13,24;13,36;13,35;
25.03.2009;15:49:14,0;21,17;20,24;20,66;21,55;13,34;13,24;13,36;13,35;
25.03.2009;15:49:15,0;21,17;20,24;20,65;21,55;13,34;13,24;13,36;13,35;
25.03.2009;15:49:15,0;21,17;20,24;20,66;21,55;13,33;13,24;13,36;13,35;
25.03.2009;15:49:15,0;21,17;20,24;20,66;21,55;13,34;13,24;13,36;13,35;
25.03.2009;15:49:15,0;21,17;20,24;20,66;21,55;13,32;13,23;13,36;13,35;
25.03.2009;15:49:15,0;21,17;20,24;20,66;21,55;13,34;13,24;13,36;13,35;
25.03.2009;15:49:15,0;21,17;20,24;20,66;21,55;13,34;13,24;13,36;13,35;
25.03.2009;15:49:16,0;21,17;20,24;20,66;21,55;13,33;13,24;13,36;13,35;
25.03.2009;15:49:16,0;21,17;20,24;20,66;21,55;13,34;13,24;13,36;13,35;
25.03.2009;15:49:16,0;21,17;20,24;20,66;21,55;13,34;13,24;13,36;13,35;
25.03.2009;15:49:16,0;21,17;20,24;20,66;21,55;13,33;13,23;13,35;13,34;
25.03.2009;15:49:17,0;21,17;20,24;20,66;21,55;13,34;13,24;13,36;13,35;
25.03.2009;15:49:17,0;21,17;20,24;20,66;21,55;13,34;13,24;13,36;13,35;
25.03.2009;15:49:17,0;21,17;20,24;20,66;21,55;13,34;13,24;13,36;13,35;
25.03.2009;15:49:17,0;21,17;20,24;20,66;21,55;13,34;13,24;13,36;13,35;
25.03.2009;15:49:17,0;21,17;20,26;20,66;21,55;13,34;13,24;13,36;13,35;
25.03.2009;15:49:17,0;21,17;20,24;20,66;21,55;13,34;13,24;13,36;13,35;
25.03.2009;15:49:18,0;21,17;20,24;20,66;21,55;13,34;13,24;13,36;13,35;
25.03.2009;15:49:18,0;21,17;20,24;20,66;21,55;13,34;13,24;13,36;13,35;
25.03.2009;15:49:18,0;21,17;20,24;20,66;21,55;13,34;13,24;13,36;13,35;
25.03.2009;15:49:18,0;21,17;20,24;20,66;21,55;13,34;13,24;13,36;13,35;
25.03.2009;15:49:19,0;21,17;20,24;20,66;21,55;13,34;13,24;13,36;13,35;
25.03.2009;15:49:19,0;21,17;20,24;20,66;21,55;13,33;13,24;13,36;13,35;
25.03.2009;15:49:19,0;21,17;20,24;20,66;21,55;13,32;13,23;13,35;13,34;
25.03.2009;15:49:19,0;21,17;20,24;20,66;21,55;13,34;13,24;13,36;13,35;
25.03.2009;15:49:19,0;21,17;20,24;20,66;21,55;13,34;13,24;13,36;13,35;
25.03.2009;15:49:19,0;21,17;20,24;20,66;21,55;13,34;13,24;13,36;13,35;
25.03.2009;15:49:20,0;21,17;20,24;20,66;21,55;13,34;13,24;13,36;13,35;
25.03.2009;15:49:20,0;21,18;20,24;20,66;21,55;13,34;13,24;13,36;13,35;
25.03.2009;15:49:20,0;21,17;20,24;20,66;21,55;13,34;13,24;13,36;13,35;
25.03.2009;15:49:20,0;21,17;20,24;20,66;21,55;13,34;13,24;13,36;13,35;
25.03.2009;15:49:21,0;21,18;20,24;20,66;21,55;13,34;13,24;13,36;13,35;
25.03.2009;15:49:21,0;21,18;20,24;20,66;21,55;13,34;13,24;13,36;13,35;
25.03.2009;15:49:21,0;21,18;20,24;20,66;21,55;13,34;13,24;13,36;13,35;
25.03.2009;15:49:21,0;21,18;20,24;20,66;21,55;13,34;13,24;13,36;13,35;
25.03.2009;15:49:21,0;21,18;20,24;20,66;21,55;13,34;13,24;13,36;13,35;
25.03.2009;15:49:21,0;21,17;20,24;20,66;21,55;13,34;13,24;13,36;13,35;
25.03.2009;15:49:22,0;21,17;20,24;20,66;21,55;13,34;13,24;13,36;13,35;
25.03.2009;15:49:22,0;21,18;20,24;20,66;21,55;13,32;13,23;13,35;13,35;
25.03.2009;15:49:22,0;21,17;20,24;20,66;21,55;13,34;13,24;13,36;13,35;
25.03.2009;15:49:22,0;21,18;20,24;20,66;21,55;13,34;13,24;13,36;13,35;
25.03.2009;15:49:23,0;21,18;20,24;20,66;21,55;13,34;13,24;13,36;13,35;
25.03.2009;15:49:23,0;21,18;20,24;20,66;21,55;13,34;13,24;13,36;13,35;
25.03.2009;15:49:23,0;21,18;20,24;20,66;21,55;13,32;13,23;13,34;13,34;
25.03.2009;15:49:23,0;21,18;20,24;20,66;21,55;13,34;13,24;13,36;13,35;
25.03.2009;15:49:23,0;21,18;20,24;20,66;21,55;13,34;13,24;13,36;13,35;
25.03.2009;15:49:23,0;21,18;20,24;20,66;21,55;13,34;13,24;13,36;13,35;
25.03.2009;15:49:24,0;21,18;20,24;20,66;21,55;13,34;13,24;13,36;13,35;
25.03.2009;15:49:24,0;21,18;20,24;20,66;21,56;13,33;13,24;13,36;13,35;
25.03.2009;15:49:24,0;21,18;20,24;20,66;21,55;13,34;13,24;13,36;13,35;
25.03.2009;15:49:24,0;21,18;20,24;20,66;21,55;13,34;13,24;13,36;13,35;
25.03.2009;15:49:25,0;21,18;20,24;20,66;21,55;13,34;13,24;13,36;13,35;
25.03.2009;15:49:25,0;21,18;20,24;20,66;21,55;13,34;13,24;13,36;13,35;
25.03.2009;15:49:25,0;21,18;20,24;20,66;21,55;13,33;13,23;13,35;13,34;
25.03.2009;15:49:25,0;21,18;20,24;20,66;21,55;13,34;13,24;13,36;13,35;
25.03.2009;15:49:25,0;21,18;20,24;20,66;21,55;13,34;13,24;13,36;13,35;
25.03.2009;15:49:25,0;21,18;20,24;20,66;21,55;13,34;13,24;13,36;13,35;
25.03.2009;15:49:26,0;21,18;20,24;20,66;21,55;13,33;13,24;13,36;13,35;
25.03.2009;15:49:26,0;21,18;20,24;20,66;21,55;13,32;13,23;13,35;13,34;
25.03.2009;15:49:26,0;21,18;20,24;20,66;21,55;13,34;13,24;13,36;13,35;
25.03.2009;15:49:26,0;21,18;20,24;20,66;21,55;13,34;13,24;13,36;13,35;
25.03.2009;15:49:27,0;21,18;20,24;20,66;21,55;13,34;13,24;13,36;13,35;
25.03.2009;15:49:27,0;21,18;20,24;20,66;21,56;13,33;13,24;13,36;13,35;
25.03.2009;15:49:27,0;21,18;20,24;20,66;21,55;13,32;13,23;13,35;13,34;
25.03.2009;15:49:27,0;21,18;20,24;20,66;21,55;13,34;13,24;13,36;13,35;
25.03.2009;15:49:27,0;21,18;20,24;20,66;21,56;13,34;13,24;13,36;13,35;
25.03.2009;15:49:27,0;21,18;20,24;20,66;21,56;13,34;13,24;13,36;13,35;
25.03.2009;15:49:28,0;21,18;20,24;20,66;21,55;13,31;13,23;13,34;13,32;
25.03.2009;15:49:28,0;21,20;20,24;20,66;21,55;13,32;13,23;13,35;13,34;
25.03.2009;15:49:28,0;21,20;20,24;20,66;21,55;13,34;13,24;13,36;13,35;
25.03.2009;15:49:28,0;21,18;20,24;20,66;21,56;13,34;13,24;13,36;13,35;
25.03.2009;15:49:29,0;21,18;20,24;20,66;21,56;13,34;13,24;13,36;13,35;
25.03.2009;15:49:29,0;21,20;20,24;20,66;21,55;13,34;13,24;13,36;13,35;
25.03.2009;15:49:29,0;21,18;20,24;20,66;21,55;13,33;13,24;13,36;13,35;
25.03.2009;15:49:29,0;21,20;20,24;20,66;21,55;13,34;13,24;13,36;13,35;
25.03.2009;15:49:29,0;21,20;20,24;20,66;21,56;13,34;13,24;13,36;13,35;
25.03.2009;15:49:29,0;21,20;20,24;20,66;21,56;13,34;13,24;13,36;13,35;
25.03.2009;15:49:30,0;21,20;20,24;20,66;21,55;13,33;13,24;13,36;13,35;
25.03.2009;15:49:30,0;21,20;20,24;20,66;21,56;13,33;13,24;13,35;13,35;
25.03.2009;15:49:30,0;21,20;20,24;20,66;21,56;13,34;13,24;13,36;13,35;
25.03.2009;15:49:30,0;21,20;20,24;20,66;21,56;13,34;13,24;13,36;13,35;
25.03.2009;15:49:31,0;21,20;20,24;20,66;21,56;13,34;13,24;13,36;13,35;
25.03.2009;15:49:31,0;21,18;20,24;20,66;21,56;13,34;13,24;13,36;13,35;
25.03.2009;15:49:31,0;21,18;20,24;20,66;21,56;13,32;13,23;13,35;13,34;
25.03.2009;15:49:31,0;21,18;20,24;20,66;21,56;13,34;13,24;13,36;13,35;
25.03.2009;15:49:31,0;21,18;20,24;20,66;21,56;13,34;13,24;13,36;13,35;
25.03.2009;15:49:31,0;21,18;20,24;20,66;21,56;13,34;13,24;13,36;13,35;
25.03.2009;15:49:32,0;21,18;20,24;20,66;21,56;13,33;13,24;13,36;13,35;
25.03.2009;15:49:32,0;21,18;20,24;20,66;21,56;13,32;13,24;13,35;13,34;
25.03.2009;15:49:32,0;21,18;20,24;20,66;21,55;13,34;13,24;13,36;13,35;
25.03.2009;15:49:32,0;21,18;20,24;20,66;21,56;13,34;13,24;13,36;13,35;
25.03.2009;15:49:33,0;21,18;20,24;20,66;21,56;13,34;13,24;13,36;13,35;
25.03.2009;15:49:33,0;21,18;20,24;20,66;21,56;13,33;13,24;13,36;13,35;
25.03.2009;15:49:33,0;21,18;20,24;20,66;21,56;13,32;13,24;13,35;13,34;
25.03.2009;15:49:33,0;21,18;20,24;20,66;21,56;13,34;13,24;13,36;13,35;
25.03.2009;15:49:33,0;21,18;20,24;20,65;21,56;13,34;13,24;13,36;13,35;
25.03.2009;15:49:33,0;21,18;20,24;20,65;21,56;13,34;13,24;13,36;13,35;
25.03.2009;15:49:34,0;21,18;20,24;20,66;21,55;13,33;13,23;13,35;13,35;
25.03.2009;15:49:34,0;21,18;20,24;20,65;21,56;13,34;13,24;13,36;13,35;
25.03.2009;15:49:34,0;21,18;20,24;20,65;21,56;13,34;13,24;13,36;13,35;
25.03.2009;15:49:34,0;21,18;20,24;20,65;21,56;13,34;13,24;13,36;13,35;
25.03.2009;15:49:35,0;21,18;20,24;20,65;21,56;13,34;13,24;13,36;13,35;
25.03.2009;15:49:35,0;21,18;20,24;20,65;21,56;13,32;13,23;13,35;13,34;
25.03.2009;15:49:35,0;21,18;20,24;20,65;21,56;13,32;13,23;13,35;13,34;
25.03.2009;15:49:35,0;21,18;20,24;20,65;21,56;13,34;13,24;13,36;13,35;
25.03.2009;15:49:35,0;21,17;20,24;20,65;21,56;13,34;13,24;13,36;13,35;
25.03.2009;15:49:35,0;21,18;20,24;20,65;21,56;13,34;13,24;13,36;13,35;
25.03.2009;15:49:36,0;21,18;20,24;20,65;21,56;13,32;13,23;13,35;13,34;
25.03.2009;15:49:36,0;21,18;20,24;20,65;21,56;13,32;13,23;13,35;13,34;
25.03.2009;15:49:36,0;21,18;20,24;20,63;21,56;13,34;13,24;13,36;13,35;
25.03.2009;15:49:36,0;21,18;20,24;20,63;21,56;13,34;13,24;13,36;13,35;
25.03.2009;15:49:37,0;21,18;20,24;20,63;21,56;13,34;13,24;13,36;13,35;
25.03.2009;15:49:37,0;21,18;20,24;20,63;21,56;13,32;13,23;13,34;13,33;
25.03.2009;15:49:37,0;21,18;20,24;20,63;21,56;13,32;13,23;13,35;13,34;
25.03.2009;15:49:37,0;21,18;20,24;20,63;21,56;13,34;13,24;13,36;13,35;
25.03.2009;15:49:37,0;21,17;20,24;20,63;21,56;13,34;13,24;13,36;13,35;
25.03.2009;15:49:37,0;21,18;20,24;20,63;21,56;13,34;13,24;13,36;13,35;
25.03.2009;15:49:38,0;21,18;20,24;20,63;21,56;13,32;13,23;13,35;13,34;
25.03.2009;15:49:38,0;21,18;20,24;20,63;21,56;13,32;13,23;13,35;13,34;
25.03.2009;15:49:38,0;21,18;20,24;20,63;21,56;13,34;13,24;13,36;13,35;
25.03.2009;15:49:38,0;21,17;20,24;20,63;21,56;13,34;13,24;13,36;13,35;
25.03.2009;15:49:39,0;21,17;20,24;20,63;21,56;13,34;13,24;13,36;13,35;
25.03.2009;15:49:39,0;21,18;20,24;20,63;21,56;13,32;13,23;13,35;13,34;
25.03.2009;15:49:39,0;21,17;20,24;20,63;21,56;13,34;13,24;13,36;13,35;
25.03.2009;15:49:39,0;21,17;20,24;20,63;21,56;13,34;13,24;13,36;13,35;
25.03.2009;15:49:39,0;21,17;20,24;20,63;21,56;13,34;13,24;13,36;13,35;
25.03.2009;15:49:39,0;21,18;20,24;20,63;21,56;13,34;13,24;13,36;13,35;
25.03.2009;15:49:40,0;21,17;20,24;20,63;21,56;13,32;13,23;13,34;13,33;
25.03.2009;15:49:40,0;21,18;20,24;20,63;21,56;13,33;13,23;13,35;13,35;
25.03.2009;15:49:40,0;21,18;20,24;20,63;21,56;13,34;13,24;13,36;13,35;
25.03.2009;15:49:40,0;21,17;20,24;20,63;21,56;13,34;13,24;13,36;13,35;
25.03.2009;15:49:41,0;21,17;20,24;20,63;21,56;13,34;13,24;13,36;13,35;
25.03.2009;15:49:41,0;21,18;20,24;20,63;21,56;13,31;13,23;13,34;13,33;
25.03.2009;15:49:41,0;21,18;20,24;20,63;21,56;13,32;13,23;13,35;13,34;
25.03.2009;15:49:41,0;21,18;20,24;20,63;21,56;13,34;13,24;13,36;13,35;
25.03.2009;15:49:41,0;21,17;20,24;20,65;21,56;13,34;13,24;13,36;13,35;
25.03.2009;15:49:41,0;21,17;20,24;20,65;21,56;13,34;13,24;13,36;13,35;
25.03.2009;15:49:42,0;21,17;20,24;20,65;21,56;13,31;13,23;13,34;13,33;
25.03.2009;15:49:42,0;21,18;20,24;20,65;21,56;13,32;13,23;13,35;13,34;
25.03.2009;15:49:42,0;21,18;20,24;20,65;21,56;13,34;13,24;13,36;13,35;
25.03.2009;15:49:42,0;21,18;20,24;20,63;21,56;13,34;13,24;13,36;13,35;
25.03.2009;15:49:43,0;21,17;20,24;20,65;21,56;13,34;13,24;13,36;13,35;
25.03.2009;15:49:43,0;21,17;20,24;20,65;21,56;13,32;13,23;13,34;13,33;
25.03.2009;15:49:43,0;21,17;20,24;20,65;21,56;13,33;13,24;13,36;13,35;
25.03.2009;15:49:43,0;21,18;20,24;20,65;21,55;13,34;13,24;13,36;13,35;
25.03.2009;15:49:43,0;21,17;20,24;20,65;21,56;13,34;13,24;13,36;13,35;
25.03.2009;15:49:43,0;21,17;20,24;20,65;21,55;13,34;13,24;13,36;13,35;
25.03.2009;15:49:44,0;21,17;20,24;20,65;21,55;13,32;13,23;13,35;13,34;
25.03.2009;15:49:44,0;21,17;20,24;20,65;21,55;13,33;13,24;13,36;13,35;
25.03.2009;15:49:44,0;21,17;20,24;20,65;21,56;13,34;13,24;13,36;13,35;
25.03.2009;15:49:44,0;21,17;20,24;20,65;21,56;13,34;13,24;13,36;13,35;
25.03.2009;15:49:45,0;21,17;20,24;20,65;21,55;13,34;13,24;13,36;13,35;
25.03.2009;15:49:45,0;21,17;20,24;20,65;21,55;13,29;13,20;13,32;13,31;
25.03.2009;15:49:45,0;21,17;20,24;20,65;21,55;13,32;13,23;13,35;13,35;
25.03.2009;15:49:45,0;21,17;20,24;20,65;21,55;13,34;13,24;13,36;13,35;
25.03.2009;15:49:45,0;21,17;20,24;20,65;21,55;13,34;13,24;13,36;13,35;
25.03.2009;15:49:45,0;21,17;20,23;20,65;21,55;13,34;13,24;13,36;13,35;
25.03.2009;15:49:46,0;21,17;20,24;20,65;21,55;13,32;13,23;13,34;13,33;
25.03.2009;15:49:46,0;21,17;20,24;20,65;21,55;13,33;13,23;13,36;13,34;
25.03.2009;15:49:46,0;21,17;20,24;20,65;21,55;13,34;13,24;13,36;13,35;
25.03.2009;15:49:46,0;21,17;20,24;20,65;21,55;13,34;13,24;13,36;13,35;
25.03.2009;15:49:47,0;21,17;20,24;20,65;21,55;13,34;13,24;13,36;13,35;
25.03.2009;15:49:47,0;21,17;20,24;20,65;21,55;13,32;13,23;13,35;13,34;
25.03.2009;15:49:47,0;21,17;20,24;20,65;21,55;13,32;13,23;13,35;13,34;
25.03.2009;15:49:47,0;21,15;20,24;20,65;21,55;13,34;13,24;13,36;13,35;
25.03.2009;15:49:47,0;21,15;20,24;20,65;21,55;13,34;13,24;13,36;13,35;
25.03.2009;15:49:47,0;21,15;20,24;20,65;21,55;13,34;13,24;13,36;13,35;
25.03.2009;15:49:48,0;21,15;20,24;20,65;21,55;13,31;13,23;13,34;13,33;
25.03.2009;15:49:48,0;21,15;20,24;20,65;21,55;13,32;13,23;13,35;13,34;
25.03.2009;15:49:48,0;21,15;20,24;20,65;21,55;13,34;13,24;13,36;13,35;
25.03.2009;15:49:48,0;21,17;20,24;20,65;21,55;13,34;13,24;13,36;13,35;
25.03.2009;15:49:49,0;21,17;20,24;20,65;21,55;13,34;13,24;13,36;13,35;
25.03.2009;15:49:49,0;21,15;20,24;20,66;21,55;13,32;13,23;13,35;13,34;
25.03.2009;15:49:49,0;21,17;20,24;20,65;21,55;13,33;13,24;13,36;13,35;
25.03.2009;15:49:49,0;21,17;20,24;20,65;21,55;13,34;13,24;13,36;13,35;
25.03.2009;15:49:49,0;21,15;20,24;20,65;21,55;13,34;13,24;13,36;13,35;
25.03.2009;15:49:49,0;21,15;20,24;20,65;21,55;13,34;13,24;13,36;13,35;
25.03.2009;15:49:50,0;21,15;20,24;20,65;21,55;13,34;13,24;13,36;13,35;
25.03.2009;15:49:50,0;21,17;20,24;20,65;21,53;13,32;13,23;13,34;13,33;
25.03.2009;15:49:50,0;21,17;20,24;20,65;21,55;13,34;13,24;13,36;13,35;
25.03.2009;15:49:50,0;21,17;20,24;20,65;21,55;13,33;13,24;13,36;13,35;
25.03.2009;15:49:51,0;21,15;20,24;20,65;21,55;13,34;13,24;13,36;13,35;
25.03.2009;15:49:51,0;21,15;20,24;20,65;21,55;13,34;13,24;13,36;13,35;
25.03.2009;15:49:51,0;21,17;20,24;20,66;21,55;13,33;13,23;13,35;13,34;
25.03.2009;15:49:51,0;21,17;20,24;20,65;21,55;13,34;13,24;13,36;13,35;
25.03.2009;15:49:51,0;21,17;20,24;20,65;21,55;13,34;13,24;13,36;13,35;
25.03.2009;15:49:51,0;21,17;20,24;20,65;21,55;13,34;13,24;13,36;13,35;
25.03.2009;15:49:52,0;21,15;20,24;20,65;21,55;13,32;13,23;13,34;13,34;
25.03.2009;15:49:52,0;21,17;20,24;20,65;21,55;13,34;13,24;13,36;13,35;
25.03.2009;15:49:52,0;21,17;20,24;20,65;21,55;13,34;13,24;13,36;13,35;
25.03.2009;15:49:52,0;21,17;20,24;20,65;21,55;13,34;13,24;13,36;13,35;
25.03.2009;15:49:53,0;21,15;20,24;20,65;21,55;13,34;13,24;13,36;13,35;
25.03.2009;15:49:53,0;21,17;20,24;20,65;21,55;13,32;13,23;13,34;13,34;
25.03.2009;15:49:53,0;21,17;20,24;20,65;21,55;13,34;13,24;13,36;13,35;
25.03.2009;15:49:53,0;21,17;20,24;20,65;21,55;13,34;13,24;13,36;13,35;
25.03.2009;15:49:53,0;21,17;20,24;20,65;21,55;13,34;13,24;13,36;13,35;
25.03.2009;15:49:53,0;21,15;20,24;20,65;21,55;13,34;13,24;13,36;13,35;
25.03.2009;15:49:54,0;21,15;20,24;20,65;21,55;13,32;13,23;13,35;13,34;
25.03.2009;15:49:54,0;21,17;20,24;20,65;21,55;13,34;13,24;13,36;13,35;
25.03.2009;15:49:54,0;21,17;20,24;20,65;21,55;13,34;13,24;13,36;13,35;
25.03.2009;15:49:54,0;21,17;20,24;20,65;21,55;13,34;13,24;13,36;13,35;
25.03.2009;15:49:55,0;21,17;20,24;20,65;21,55;13,34;13,24;13,36;13,35;
25.03.2009;15:49:55,0;21,15;20,24;20,65;21,55;13,31;13,23;13,34;13,33;
25.03.2009;15:49:55,0;21,15;20,24;20,65;21,55;13,34;13,24;13,36;13,35;
25.03.2009;15:49:55,0;21,15;20,24;20,65;21,55;13,34;13,24;13,36;13,35;
25.03.2009;15:49:55,0;21,15;20,24;20,66;21,55;13,34;13,24;13,36;13,35;
25.03.2009;15:49:55,0;21,15;20,24;20,66;21,55;13,34;13,24;13,36;13,35;
25.03.2009;15:49:56,0;21,15;20,24;20,65;21,55;13,32;13,23;13,34;13,33;
25.03.2009;15:49:56,0;21,15;20,24;20,65;21,55;13,34;13,24;13,36;13,35;
25.03.2009;15:49:56,0;21,15;20,24;20,65;21,55;13,34;13,24;13,36;13,35;
25.03.2009;15:49:56,0;21,17;20,24;20,66;21,55;13,34;13,24;13,36;13,35;
25.03.2009;15:49:57,0;21,17;20,24;20,65;21,55;13,34;13,24;13,36;13,35;
25.03.2009;15:49:57,0;21,17;20,24;20,65;21,55;13,31;13,23;13,34;13,33;
25.03.2009;15:49:57,0;21,17;20,24;20,66;21,55;13,34;13,24;13,36;13,35;
25.03.2009;15:49:57,0;21,17;20,24;20,65;21,55;13,34;13,24;13,36;13,35;
25.03.2009;15:49:57,0;21,17;20,24;20,65;21,55;13,34;13,24;13,36;13,35;
25.03.2009;15:49:57,0;21,17;20,24;20,65;21,55;13,34;13,24;13,36;13,35;
25.03.2009;15:49:58,0;21,17;20,24;20,65;21,55;13,31;13,23;13,34;13,33;
25.03.2009;15:49:58,0;21,17;20,24;20,66;21,55;13,34;13,24;13,36;13,35;
25.03.2009;15:49:58,0;21,18;20,24;20,65;21,55;13,34;13,24;13,36;13,35;
25.03.2009;15:49:58,0;21,17;20,24;20,65;21,55;13,34;13,24;13,36;13,35;
25.03.2009;15:49:59,0;21,18;20,24;20,65;21,55;13,34;13,24;13,36;13,35;
25.03.2009;15:49:59,0;21,17;20,24;20,65;21,55;13,31;13,23;13,34;13,33;
25.03.2009;15:49:59,0;21,18;20,24;20,65;21,55;13,33;13,24;13,36;13,35;
25.03.2009;15:49:59,0;21,17;20,24;20,65;21,55;13,34;13,24;13,36;13,35;
25.03.2009;15:49:59,0;21,17;20,24;20,65;21,55;13,34;13,24;13,36;13,35;
25.03.2009;15:49:59,0;21,18;20,24;20,65;21,55;13,34;13,24;13,36;13,35;
25.03.2009;15:50:00,0;21,17;20,24;20,65;21,55;13,31;13,23;13,34;13,33;
25.03.2009;15:50:00,0;21,18;20,24;20,65;21,55;13,34;13,24;13,36;13,35;
25.03.2009;15:50:00,0;21,18;20,24;20,65;21,55;13,34;13,24;13,36;13,35;
25.03.2009;15:50:00,0;21,18;20,24;20,65;21,55;13,34;13,24;13,36;13,35;
25.03.2009;15:50:01,0;21,18;20,24;20,65;21,55;13,34;13,24;13,36;13,35;
25.03.2009;15:50:01,0;21,18;20,24;20,65;21,55;13,31;13,23;13,34;13,33;
25.03.2009;15:50:01,0;21,17;20,24;20,65;21,55;13,34;13,24;13,36;13,35;
25.03.2009;15:50:01,0;21,17;20,24;20,65;21,55;13,34;13,24;13,36;13,35;
25.03.2009;15:50:01,0;21,18;20,24;20,65;21,55;13,34;13,24;13,36;13,35;
25.03.2009;15:50:01,0;21,17;20,24;20,65;21,55;13,34;13,24;13,36;13,35;
25.03.2009;15:50:02,0;21,18;20,24;20,65;21,55;13,33;13,24;13,36;13,35;
25.03.2009;15:50:02,0;21,18;20,24;20,65;21,55;13,34;13,24;13,36;13,35;
25.03.2009;15:50:02,0;21,17;20,24;20,65;21,55;13,34;13,24;13,36;13,35;
25.03.2009;15:50:02,0;21,17;20,26;20,65;21,55;13,34;13,24;13,36;13,35;
25.03.2009;15:50:03,0;21,18;20,24;20,65;21,55;13,34;13,24;13,36;13,35;
25.03.2009;15:50:03,0;21,17;20,24;20,65;21,55;13,34;13,24;13,36;13,35;
25.03.2009;15:50:03,0;21,17;20,24;20,65;21,55;13,34;13,24;13,36;13,35;
25.03.2009;15:50:03,0;21,17;20,24;20,65;21,55;13,34;13,24;13,36;13,35;
25.03.2009;15:50:03,0;21,18;20,24;20,65;21,55;13,34;13,24;13,36;13,35;
25.03.2009;15:50:03,0;21,18;20,24;20,65;21,55;13,34;13,24;13,36;13,35;
25.03.2009;15:50:04,0;21,18;20,24;20,65;21,55;13,32;13,23;13,34;13,33;
25.03.2009;15:50:04,0;21,18;20,24;20,65;21,55;13,34;13,24;13,36;13,35;
25.03.2009;15:50:04,0;21,18;20,24;20,65;21,55;13,34;13,24;13,36;13,35;
25.03.2009;15:50:04,0;21,18;20,24;20,65;21,55;13,34;13,24;13,36;13,35;
25.03.2009;15:50:05,0;21,18;20,24;20,65;21,55;13,34;13,24;13,36;13,35;
25.03.2009;15:50:05,0;21,18;20,26;20,65;21,55;13,32;13,23;13,35;13,34;
25.03.2009;15:50:05,0;21,18;20,24;20,65;21,55;13,34;13,24;13,36;13,35;
25.03.2009;15:50:05,0;21,18;20,24;20,65;21,55;13,34;13,24;13,36;13,35;
25.03.2009;15:50:05,0;21,18;20,24;20,65;21,55;13,34;13,24;13,36;13,35;
25.03.2009;15:50:05,0;21,18;20,24;20,65;21,55;13,34;13,24;13,36;13,35;
25.03.2009;15:50:06,0;21,18;20,24;20,65;21,55;13,32;13,23;13,35;13,34;
25.03.2009;15:50:06,0;21,18;20,26;20,65;21,55;13,34;13,24;13,36;13,35;
25.03.2009;15:50:06,0;21,18;20,24;20,65;21,55;13,34;13,24;13,36;13,35;
25.03.2009;15:50:06,0;21,18;20,24;20,65;21,55;13,34;13,24;13,36;13,35;
25.03.2009;15:50:07,0;21,18;20,24;20,65;21,55;13,34;13,24;13,36;13,35;
25.03.2009;15:50:07,0;21,18;20,26;20,65;21,55;13,32;13,23;13,34;13,34;
25.03.2009;15:50:07,0;21,18;20,24;20,65;21,55;13,34;13,24;13,36;13,35;
25.03.2009;15:50:07,0;21,18;20,24;20,65;21,55;13,34;13,24;13,36;13,35;
25.03.2009;15:50:07,0;21,18;20,24;20,65;21,55;13,34;13,24;13,36;13,35;
25.03.2009;15:50:07,0;21,18;20,24;20,65;21,55;13,34;13,24;13,36;13,35;
25.03.2009;15:50:08,0;21,18;20,24;20,65;21,55;13,32;13,23;13,34;13,33;
25.03.2009;15:50:08,0;21,18;20,26;20,65;21,55;13,34;13,24;13,36;13,35;
25.03.2009;15:50:08,0;21,18;20,24;20,65;21,55;13,34;13,24;13,36;13,35;
25.03.2009;15:50:08,0;21,18;20,24;20,65;21,55;13,34;13,24;13,36;13,35;
25.03.2009;15:50:09,0;21,18;20,26;20,65;21,55;13,34;13,24;13,36;13,35;
25.03.2009;15:50:09,0;21,18;20,24;20,65;21,56;13,32;13,23;13,35;13,34;
25.03.2009;15:50:09,0;21,18;20,24;20,65;21,55;13,34;13,24;13,36;13,35;
25.03.2009;15:50:09,0;21,18;20,26;20,65;21,55;13,34;13,24;13,36;13,35;
25.03.2009;15:50:09,0;21,18;20,24;20,65;21,56;13,34;13,24;13,36;13,35;
25.03.2009;15:50:09,0;21,18;20,26;20,65;21,55;13,34;13,24;13,36;13,35;
25.03.2009;15:50:10,0;21,18;20,24;20,65;21,55;13,32;13,23;13,35;13,34;
25.03.2009;15:50:10,0;21,18;20,24;20,63;21,55;13,34;13,24;13,36;13,35;
25.03.2009;15:50:10,0;21,18;20,24;20,63;21,55;13,34;13,24;13,36;13,35;
25.03.2009;15:50:10,0;21,18;20,26;20,63;21,55;13,34;13,24;13,36;13,35;
25.03.2009;15:50:11,0;21,18;20,26;20,63;21,55;13,34;13,24;13,36;13,35;
25.03.2009;15:50:11,0;21,18;20,24;20,65;21,55;13,31;13,22;13,34;13,32;
25.03.2009;15:50:11,0;21,18;20,24;20,65;21,55;13,34;13,24;13,36;13,35;
25.03.2009;15:50:11,0;21,18;20,26;20,63;21,55;13,34;13,24;13,36;13,35;
25.03.2009;15:50:11,0;21,18;20,26;20,63;21,55;13,34;13,24;13,36;13,35;
25.03.2009;15:50:11,0;21,18;20,24;20,63;21,55;13,34;13,24;13,36;13,35;
25.03.2009;15:50:12,0;21,18;20,26;20,65;21,55;13,32;13,23;13,34;13,33;
25.03.2009;15:50:12,0;21,18;20,24;20,65;21,55;13,34;13,24;13,36;13,35;
25.03.2009;15:50:12,0;21,18;20,24;20,65;21,55;13,34;13,24;13,36;13,35;
25.03.2009;15:50:12,0;21,18;20,24;20,63;21,55;13,34;13,24;13,36;13,35;
25.03.2009;15:50:13,0;21,18;20,24;20,65;21,55;13,34;13,24;13,36;13,35;
25.03.2009;15:50:13,0;21,18;20,26;20,63;21,55;13,32;13,23;13,34;13,34;
25.03.2009;15:50:13,0;21,18;20,24;20,63;21,55;13,34;13,24;13,36;13,35;
25.03.2009;15:50:13,0;21,18;20,26;20,65;21,55;13,34;13,24;13,36;13,35;
25.03.2009;15:50:13,0;21,18;20,24;20,65;21,55;13,34;13,24;13,36;13,35;
25.03.2009;15:50:13,0;21,18;20,24;20,63;21,55;13,34;13,24;13,36;13,35;
25.03.2009;15:50:14,0;21,18;20,24;20,65;21,55;13,29;13,20;13,32;13,31;
25.03.2009;15:50:14,0;21,18;20,26;20,65;21,55;13,25;13,16;13,27;13,26;
25.03.2009;15:50:14,0;21,18;20,26;20,65;21,55;13,34;13,24;13,36;13,35;
25.03.2009;15:50:14,0;21,18;20,24;20,65;21,55;13,34;13,24;13,36;13,35;
25.03.2009;15:50:15,0;21,18;20,26;20,65;21,55;13,34;13,24;13,36;13,35;
25.03.2009;15:50:15,0;21,18;20,26;20,65;21,55;13,33;13,24;13,36;13,35;
25.03.2009;15:50:15,0;21,18;20,24;20,65;21,55;13,34;13,24;13,36;13,35;
25.03.2009;15:50:15,0;21,18;20,26;20,65;21,55;13,34;13,24;13,36;13,35;
25.03.2009;15:50:15,0;21,18;20,26;20,65;21,55;13,34;13,24;13,36;13,35;
25.03.2009;15:50:15,0;21,18;20,24;20,65;21,55;13,34;13,24;13,36;13,35;
25.03.2009;15:50:16,0;21,18;20,26;20,65;21,55;13,32;13,23;13,35;13,34;
25.03.2009;15:50:16,0;21,18;20,24;20,65;21,55;13,34;13,24;13,36;13,35;
25.03.2009;15:50:16,0;21,18;20,26;20,65;21,55;13,34;13,24;13,36;13,35;
25.03.2009;15:50:16,0;21,18;20,26;20,65;21,55;13,34;13,24;13,36;13,35;
25.03.2009;15:50:17,0;21,18;20,26;20,65;21,55;13,34;13,24;13,36;13,35;
25.03.2009;15:50:17,0;21,18;20,26;20,65;21,55;13,32;13,23;13,34;13,33;
25.03.2009;15:50:17,0;21,18;20,26;20,65;21,55;13,34;13,24;13,36;13,35;
25.03.2009;15:50:17,0;21,18;20,26;20,65;21,53;13,34;13,24;13,36;13,35;
25.03.2009;15:50:17,0;21,18;20,26;20,65;21,55;13,34;13,24;13,36;13,35;
25.03.2009;15:50:17,0;21,18;20,26;20,65;21,55;13,34;13,24;13,36;13,35;
25.03.2009;15:50:18,0;21,18;20,26;20,65;21,53;13,32;13,23;13,35;13,34;
25.03.2009;15:50:18,0;21,18;20,26;20,65;21,53;13,34;13,24;13,36;13,35;
25.03.2009;15:50:18,0;21,18;20,26;20,65;21,55;13,34;13,24;13,36;13,35;
25.03.2009;15:50:18,0;21,18;20,24;20,65;21,53;13,34;13,24;13,36;13,35;
25.03.2009;15:50:19,0;21,18;20,26;20,65;21,53;13,34;13,24;13,36;13,35;
25.03.2009;15:50:19,0;21,18;20,26;20,65;21,53;13,29;13,20;13,32;13,31;
25.03.2009;15:50:19,0;21,18;20,26;20,65;21,53;13,33;13,23;13,35;13,34;
25.03.2009;15:50:19,0;21,18;20,26;20,65;21,53;13,33;13,23;13,35;13,34;
25.03.2009;15:50:19,0;21,18;20,24;20,65;21,53;13,34;13,24;13,36;13,35;
25.03.2009;15:50:19,0;21,18;20,26;20,66;21,53;13,34;13,24;13,36;13,35;
25.03.2009;15:50:20,0;21,18;20,26;20,66;21,53;13,32;13,23;13,35;13,34;
25.03.2009;15:50:20,0;21,18;20,24;20,66;21,53;13,34;13,24;13,36;13,35;
25.03.2009;15:50:20,0;21,18;20,24;20,66;21,53;13,34;13,24;13,36;13,35;
25.03.2009;15:50:20,0;21,18;20,26;20,66;21,53;13,33;13,24;13,36;13,34;
25.03.2009;15:50:21,0;21,18;20,26;20,66;21,53;13,34;13,24;13,36;13,35;
25.03.2009;15:50:21,0;21,18;20,26;20,66;21,53;13,28;13,19;13,31;13,30;
25.03.2009;15:50:21,0;21,18;20,26;20,66;21,53;13,34;13,24;13,36;13,35;
25.03.2009;15:50:21,0;21,18;20,24;20,66;21,53;13,34;13,24;13,36;13,35;
25.03.2009;15:50:21,0;21,18;20,24;20,66;21,53;13,34;13,24;13,36;13,35;
25.03.2009;15:50:21,0;21,18;20,24;20,66;21,53;13,34;13,24;13,36;13,35;
25.03.2009;15:50:22,0;21,18;20,26;20,66;21,53;13,32;13,23;13,34;13,34;
25.03.2009;15:50:22,0;21,18;20,24;20,66;21,53;13,34;13,24;13,36;13,35;
25.03.2009;15:50:22,0;21,18;20,24;20,66;21,53;13,34;13,24;13,36;13,35;
25.03.2009;15:50:22,0;21,18;20,26;20,66;21,53;13,34;13,24;13,36;13,35;
25.03.2009;15:50:23,0;21,18;20,24;20,66;21,53;13,34;13,24;13,36;13,35;
25.03.2009;15:50:23,0;21,18;20,26;20,66;21,53;13,32;13,23;13,34;13,34;
25.03.2009;15:50:23,0;21,18;20,26;20,66;21,53;13,34;13,24;13,36;13,35;
25.03.2009;15:50:23,0;21,18;20,26;20,66;21,53;13,34;13,24;13,36;13,35;
25.03.2009;15:50:23,0;21,18;20,26;20,66;21,53;13,34;13,24;13,36;13,35;
25.03.2009;15:50:23,0;21,18;20,26;20,66;21,53;13,34;13,24;13,36;13,35;
25.03.2009;15:50:24,0;21,18;20,26;20,66;21,53;13,26;13,18;13,29;13,28;
25.03.2009;15:50:24,0;21,18;20,26;20,66;21,53;13,34;13,24;13,36;13,35;
25.03.2009;15:50:24,0;21,18;20,26;20,66;21,53;13,34;13,24;13,36;13,35;
25.03.2009;15:50:24,0;21,18;20,26;20,66;21,53;13,34;13,24;13,36;13,35;
25.03.2009;15:50:25,0;21,18;20,24;20,66;21,53;13,34;13,24;13,36;13,35;
25.03.2009;15:50:25,0;21,18;20,26;20,66;21,53;13,26;13,18;13,30;13,28;
25.03.2009;15:50:25,0;21,18;20,26;20,66;21,53;13,32;13,23;13,35;13,34;
25.03.2009;15:50:25,0;21,18;20,24;20,66;21,53;13,34;13,24;13,36;13,35;
25.03.2009;15:50:25,0;21,18;20,26;20,66;21,53;13,34;13,24;13,36;13,35;
25.03.2009;15:50:25,0;21,18;20,26;20,66;21,53;13,34;13,24;13,36;13,35;
25.03.2009;15:50:26,0;21,18;20,26;20,66;21,53;13,31;13,23;13,34;13,33;
25.03.2009;15:50:26,0;21,18;20,26;20,66;21,53;13,32;13,23;13,35;13,34;
25.03.2009;15:50:26,0;21,18;20,26;20,66;21,53;13,34;13,24;13,36;13,35;
25.03.2009;15:50:26,0;21,18;20,24;20,66;21,53;13,34;13,24;13,36;13,35;
25.03.2009;15:50:27,0;21,18;20,26;20,66;21,53;13,34;13,24;13,36;13,35;
25.03.2009;15:50:27,0;21,18;20,26;20,66;21,53;13,26;13,18;13,30;13,28;
25.03.2009;15:50:27,0;21,18;20,24;20,68;21,53;13,32;13,23;13,34;13,34;
25.03.2009;15:50:27,0;21,18;20,26;20,66;21,53;13,34;13,24;13,36;13,35;
25.03.2009;15:50:27,0;21,18;20,24;20,66;21,53;13,34;13,24;13,36;13,35;
25.03.2009;15:50:27,0;21,18;20,24;20,66;21,53;13,34;13,24;13,36;13,35;
25.03.2009;15:50:28,0;21,18;20,26;20,66;21,53;13,34;13,24;13,36;13,35;
25.03.2009;15:50:28,0;21,18;20,24;20,66;21,53;13,32;13,23;13,34;13,33;
25.03.2009;15:50:28,0;21,18;20,26;20,66;21,53;13,34;13,24;13,36;13,35;
25.03.2009;15:50:28,0;21,18;20,26;20,66;21,53;13,34;13,24;13,36;13,35;
25.03.2009;15:50:29,0;21,18;20,26;20,66;21,53;13,34;13,24;13,36;13,35;
25.03.2009;15:50:29,0;21,18;20,26;20,66;21,53;13,32;13,23;13,34;13,34;
25.03.2009;15:50:29,0;21,18;20,26;20,66;21,53;13,33;13,24;13,36;13,35;
25.03.2009;15:50:29,0;21,18;20,24;20,66;21,55;13,34;13,24;13,36;13,35;
25.03.2009;15:50:29,0;21,18;20,26;20,66;21,53;13,34;13,24;13,36;13,35;
25.03.2009;15:50:29,0;21,18;20,26;20,66;21,55;13,34;13,24;13,36;13,35;
25.03.2009;15:50:30,0;21,18;20,24;20,66;21,53;13,32;13,23;13,35;13,34;
25.03.2009;15:50:30,0;21,18;20,26;20,66;21,53;13,32;13,23;13,35;13,34;
25.03.2009;15:50:30,0;21,18;20,26;20,66;21,53;13,34;13,24;13,36;13,35;
25.03.2009;15:50:30,0;21,18;20,26;20,66;21,55;13,34;13,24;13,36;13,35;
25.03.2009;15:50:31,0;21,18;20,26;20,66;21,55;13,34;13,24;13,36;13,35;
25.03.2009;15:50:31,0;21,18;20,26;20,66;21,53;13,32;13,23;13,34;13,34;
25.03.2009;15:50:31,0;21,18;20,26;20,66;21,53;13,33;13,24;13,35;13,34;
25.03.2009;15:50:31,0;21,18;20,26;20,66;21,55;13,34;13,24;13,36;13,35;
25.03.2009;15:50:31,0;21,18;20,26;20,66;21,55;13,34;13,24;13,36;13,35;
25.03.2009;15:50:31,0;21,18;20,26;20,66;21,55;13,34;13,24;13,36;13,35;
25.03.2009;15:50:32,0;21,18;20,26;20,66;21,55;13,32;13,23;13,35;13,34;
25.03.2009;15:50:32,0;21,18;20,26;20,66;21,55;13,33;13,24;13,35;13,35;
25.03.2009;15:50:32,0;21,18;20,26;20,66;21,55;13,34;13,24;13,36;13,35;
25.03.2009;15:50:32,0;21,18;20,26;20,66;21,55;13,34;13,24;13,36;13,35;
25.03.2009;15:50:33,0;21,18;20,26;20,66;21,55;13,34;13,24;13,36;13,35;
25.03.2009;15:50:33,0;21,18;20,26;20,66;21,55;13,24;13,16;13,27;13,27;
25.03.2009;15:50:33,0;21,18;20,24;20,68;21,55;13,33;13,24;13,36;13,35;
25.03.2009;15:50:33,0;21,18;20,24;20,66;21,55;13,34;13,24;13,36;13,35;
25.03.2009;15:50:33,0;21,18;20,24;20,68;21,55;13,34;13,24;13,36;13,35;
25.03.2009;15:50:33,0;21,18;20,26;20,66;21,55;13,34;13,24;13,36;13,35;
25.03.2009;15:50:34,0;21,18;20,24;20,66;21,55;13,31;13,23;13,34;13,33;
25.03.2009;15:50:34,0;21,18;20,26;20,68;21,55;13,34;13,24;13,36;13,35;
25.03.2009;15:50:34,0;21,18;20,26;20,66;21,55;13,34;13,24;13,36;13,35;
25.03.2009;15:50:34,0;21,18;20,26;20,66;21,55;13,34;13,24;13,36;13,35;
25.03.2009;15:50:35,0;21,18;20,26;20,66;21,55;13,34;13,24;13,36;13,35;
25.03.2009;15:50:35,0;21,18;20,26;20,66;21,55;13,23;13,15;13,26;13,25;
25.03.2009;15:50:35,0;21,18;20,26;20,66;21,55;13,32;13,23;13,35;13,34;
25.03.2009;15:50:35,0;21,18;20,26;20,66;21,55;13,34;13,24;13,36;13,35;
25.03.2009;15:50:35,0;21,18;20,26;20,66;21,55;13,34;13,24;13,36;13,35;
25.03.2009;15:50:35,0;21,18;20,24;20,66;21,55;13,34;13,24;13,36;13,35;
25.03.2009;15:50:36,0;21,18;20,26;20,68;21,55;13,24;13,16;13,27;13,26;
25.03.2009;15:50:36,0;21,18;20,26;20,66;21,55;13,31;13,23;13,34;13,34;
25.03.2009;15:50:36,0;21,18;20,26;20,68;21,55;13,34;13,24;13,36;13,35;
25.03.2009;15:50:36,0;21,18;20,24;20,66;21,55;13,34;13,24;13,36;13,35;
25.03.2009;15:50:37,0;21,18;20,24;20,66;21,55;13,34;13,24;13,36;13,35;
25.03.2009;15:50:37,0;21,18;20,26;20,68;21,55;13,25;13,16;13,28;13,27;
25.03.2009;15:50:37,0;21,18;20,26;20,66;21,55;13,32;13,23;13,35;13,34;
25.03.2009;15:50:37,0;21,18;20,26;20,66;21,55;13,34;13,24;13,36;13,35;
25.03.2009;15:50:37,0;21,18;20,26;20,66;21,55;13,34;13,24;13,36;13,35;
25.03.2009;15:50:37,0;21,18;20,26;20,66;21,55;13,34;13,24;13,36;13,35;
25.03.2009;15:50:38,0;21,18;20,24;20,66;21,55;13,32;13,23;13,35;13,34;
25.03.2009;15:50:38,0;21,18;20,24;20,66;21,55;13,32;13,23;13,35;13,34;
25.03.2009;15:50:38,0;21,18;20,26;20,66;21,55;13,34;13,24;13,36;13,35;
25.03.2009;15:50:38,0;21,18;20,24;20,66;21,56;13,34;13,24;13,36;13,35;
25.03.2009;15:50:39,0;21,18;20,26;20,68;21,56;13,34;13,24;13,36;13,35;
25.03.2009;15:50:39,0;21,18;20,24;20,66;21,55;13,26;13,17;13,29;13,28;
25.03.2009;15:50:39,0;21,18;20,26;20,66;21,55;13,34;13,24;13,36;13,35;
25.03.2009;15:50:39,0;21,18;20,26;20,66;21,55;13,34;13,24;13,36;13,35;
25.03.2009;15:50:39,0;21,18;20,24;20,66;21,55;13,34;13,24;13,36;13,35;
25.03.2009;15:50:39,0;21,18;20,24;20,66;21,55;13,34;13,24;13,36;13,35;
25.03.2009;15:50:40,0;21,18;20,26;20,66;21,56;13,32;13,23;13,35;13,34;
25.03.2009;15:50:40,0;21,18;20,24;20,66;21,55;13,32;13,23;13,35;13,35;
25.03.2009;15:50:40,0;21,18;20,24;20,66;21,55;13,34;13,24;13,36;13,35;
25.03.2009;15:50:40,0;21,18;20,26;20,66;21,55;13,34;13,24;13,36;13,35;
25.03.2009;15:50:41,0;21,18;20,24;20,66;21,56;13,34;13,24;13,36;13,35;
25.03.2009;15:50:41,0;21,18;20,26;20,66;21,55;13,34;13,24;13,36;13,35;
25.03.2009;15:50:41,0;21,18;20,24;20,66;21,55;13,33;13,24;13,35;13,35;
25.03.2009;15:50:41,0;21,18;20,26;20,66;21,55;13,34;13,24;13,36;13,35;
25.03.2009;15:50:41,0;21,18;20,26;20,66;21,56;13,34;13,24;13,36;13,35;
25.03.2009;15:50:41,0;21,18;20,26;20,66;21,56;13,34;13,24;13,36;13,35;
25.03.2009;15:50:42,0;21,18;20,24;20,66;21,56;13,31;13,23;13,34;13,33;
25.03.2009;15:50:42,0;21,18;20,26;20,66;21,55;13,32;13,23;13,35;13,34;
25.03.2009;15:50:42,0;21,18;20,24;20,66;21,55;13,34;13,24;13,36;13,35;
25.03.2009;15:50:42,0;21,18;20,26;20,66;21,55;13,34;13,24;13,36;13,35;
25.03.2009;15:50:43,0;21,18;20,24;20,66;21,56;13,34;13,24;13,36;13,35;
25.03.2009;15:50:43,0;21,18;20,26;20,68;21,55;13,24;13,16;13,26;13,25;
25.03.2009;15:50:43,0;21,18;20,26;20,66;21,56;13,32;13,23;13,35;13,34;
25.03.2009;15:50:43,0;21,18;20,26;20,66;21,55;13,34;13,24;13,36;13,35;
25.03.2009;15:50:43,0;21,18;20,24;20,66;21,56;13,34;13,24;13,36;13,35;
25.03.2009;15:50:43,0;21,18;20,24;20,66;21,56;13,34;13,24;13,36;13,35;
25.03.2009;15:50:44,0;21,18;20,26;20,66;21,56;13,32;13,23;13,35;13,34;
25.03.2009;15:50:44,0;21,18;20,24;20,66;21,56;13,33;13,24;13,36;13,35;
25.03.2009;15:50:44,0;21,18;20,24;20,66;21,56;13,34;13,24;13,36;13,35;
25.03.2009;15:50:44,0;21,18;20,26;20,66;21,56;13,34;13,24;13,36;13,35;
25.03.2009;15:50:45,0;21,18;20,24;20,68;21,56;13,34;13,24;13,36;13,35;
25.03.2009;15:50:45,0;21,18;20,26;20,66;21,56;13,32;13,23;13,35;13,34;
25.03.2009;15:50:45,0;21,18;20,24;20,66;21,55;13,32;13,23;13,35;13,34;
25.03.2009;15:50:45,0;21,18;20,24;20,66;21,56;13,34;13,24;13,36;13,35;
25.03.2009;15:50:45,0;21,18;20,24;20,66;21,56;13,34;13,24;13,36;13,35;
25.03.2009;15:50:45,0;21,18;20,24;20,66;21,56;13,34;13,24;13,36;13,35;
25.03.2009;15:50:46,0;21,18;20,26;20,66;21,56;13,27;13,19;13,30;13,29;
25.03.2009;15:50:46,0;21,18;20,26;20,66;21,56;13,32;13,23;13,35;13,34;
25.03.2009;15:50:46,0;21,18;20,26;20,66;21,56;13,34;13,24;13,36;13,35;
25.03.2009;15:50:46,0;21,18;20,24;20,66;21,56;13,34;13,24;13,36;13,35;
25.03.2009;15:50:47,0;21,18;20,26;20,66;21,56;13,34;13,24;13,36;13,35;
25.03.2009;15:50:47,0;21,18;20,26;20,66;21,55;13,32;13,23;13,34;13,34;
25.03.2009;15:50:47,0;21,18;20,24;20,66;21,56;13,33;13,23;13,36;13,35;
25.03.2009;15:50:47,0;21,18;20,26;20,66;21,56;13,33;13,24;13,36;13,35;
25.03.2009;15:50:47,0;21,18;20,24;20,66;21,56;13,34;13,24;13,36;13,35;
25.03.2009;15:50:47,0;21,18;20,24;20,68;21,56;13,34;13,24;13,36;13,35;
25.03.2009;15:50:48,0;21,18;20,26;20,66;21,56;13,27;13,19;13,30;13,29;
25.03.2009;15:50:48,0;21,18;20,24;20,66;21,56;13,33;13,23;13,35;13,34;
25.03.2009;15:50:48,0;21,18;20,24;20,66;21,56;13,34;13,24;13,36;13,35;
25.03.2009;15:50:48,0;21,18;20,26;20,66;21,56;13,34;13,24;13,36;13,35;
25.03.2009;15:50:49,0;21,18;20,26;20,66;21,56;13,34;13,24;13,36;13,35;
25.03.2009;15:50:49,0;21,18;20,24;20,66;21,56;13,32;13,23;13,34;13,34;
25.03.2009;15:50:49,0;21,18;20,24;20,66;21,56;13,33;13,24;13,36;13,35;
25.03.2009;15:50:49,0;21,18;20,26;20,66;21,55;13,33;13,24;13,36;13,35;
25.03.2009;15:50:49,0;21,18;20,24;20,66;21,56;13,34;13,24;13,36;13,35;
25.03.2009;15:50:49,0;21,18;20,26;20,66;21,56;13,34;13,24;13,36;13,35;
25.03.2009;15:50:50,0;21,18;20,26;20,66;21,55;13,31;13,23;13,34;13,33;
25.03.2009;15:50:50,0;21,18;20,24;20,66;21,56;13,32;13,24;13,35;13,34;
25.03.2009;15:50:50,0;21,18;20,26;20,66;21,56;13,34;13,24;13,36;13,35;
25.03.2009;15:50:50,0;21,18;20,26;20,66;21,56;13,34;13,24;13,36;13,35;
25.03.2009;15:50:51,0;21,18;20,26;20,66;21,56;13,34;13,24;13,36;13,35;
25.03.2009;15:50:51,0;21,18;20,24;20,66;21,56;13,28;13,19;13,31;13,30;
25.03.2009;15:50:51,0;21,18;20,26;20,66;21,56;13,32;13,23;13,35;13,34;
25.03.2009;15:50:51,0;21,18;20,26;20,66;21,56;13,34;13,24;13,36;13,35;
25.03.2009;15:50:51,0;21,18;20,26;20,66;21,56;13,34;13,24;13,36;13,35;
25.03.2009;15:50:51,0;21,18;20,26;20,66;21,56;13,34;13,24;13,36;13,35;
25.03.2009;15:50:52,0;21,18;20,24;20,66;21,56;13,32;13,23;13,34;13,34;
25.03.2009;15:50:52,0;21,18;20,26;20,66;21,56;13,32;13,23;13,34;13,34;
25.03.2009;15:50:52,0;21,18;20,26;20,66;21,56;13,34;13,24;13,36;13,35;
25.03.2009;15:50:52,0;21,18;20,26;20,66;21,56;13,34;13,24;13,36;13,35;
25.03.2009;15:50:53,0;21,18;20,26;20,66;21,56;13,34;13,24;13,36;13,35;
25.03.2009;15:50:53,0;21,18;20,24;20,66;21,56;13,29;13,20;13,32;13,30;
25.03.2009;15:50:53,0;21,18;20,26;20,66;21,56;13,32;13,23;13,35;13,34;
25.03.2009;15:50:53,0;21,18;20,26;20,66;21,56;13,34;13,24;13,36;13,35;
25.03.2009;15:50:53,0;21,18;20,26;20,66;21,56;13,34;13,24;13,36;13,35;
25.03.2009;15:50:53,0;21,18;20,26;20,66;21,56;13,34;13,24;13,36;13,35;
25.03.2009;15:50:54,0;21,18;20,26;20,66;21,56;13,34;13,24;13,36;13,35;
25.03.2009;15:50:54,0;21,18;20,24;20,66;21,56;13,34;13,24;13,36;13,35;
25.03.2009;15:50:54,0;21,18;20,26;20,66;21,56;13,34;13,24;13,36;13,35;
25.03.2009;15:50:54,0;21,18;20,26;20,66;21,56;13,34;13,24;13,36;13,35;
25.03.2009;15:50:55,0;21,18;20,26;20,66;21,56;13,34;13,24;13,36;13,35;
25.03.2009;15:50:55,0;21,18;20,24;20,66;21,56;13,31;13,23;13,34;13,34;
25.03.2009;15:50:55,0;21,18;20,26;20,66;21,56;13,34;13,24;13,36;13,35;
25.03.2009;15:50:55,0;21,18;20,26;20,66;21,56;13,34;13,24;13,36;13,35;
25.03.2009;15:50:55,0;21,18;20,24;20,66;21,56;13,34;13,24;13,36;13,35;
25.03.2009;15:50:55,0;21,18;20,26;20,66;21,56;13,34;13,24;13,36;13,35;
25.03.2009;15:50:56,0;21,18;20,26;20,66;21,56;13,32;13,23;13,34;13,34;
25.03.2009;15:50:56,0;21,18;20,26;20,66;21,56;13,34;13,24;13,36;13,35;
25.03.2009;15:50:56,0;21,18;20,26;20,66;21,56;13,34;13,24;13,36;13,35;
25.03.2009;15:50:56,0;21,18;20,24;20,66;21,56;13,34;13,24;13,36;13,35;
25.03.2009;15:50:57,0;21,18;20,26;20,66;21,56;13,34;13,24;13,36;13,35;
25.03.2009;15:50:57,0;21,18;20,26;20,66;21,56;13,31;13,23;13,34;13,33;
25.03.2009;15:50:57,0;21,18;20,26;20,66;21,56;13,34;13,24;13,36;13,35;
25.03.2009;15:50:57,0;21,18;20,26;20,66;21,56;13,34;13,24;13,36;13,35;
25.03.2009;15:50:57,0;21,18;20,26;20,66;21,56;13,34;13,24;13,36;13,35;
25.03.2009;15:50:57,0;21,18;20,26;20,66;21,56;13,34;13,24;13,36;13,35;
25.03.2009;15:50:58,0;21,18;20,26;20,66;21,56;13,32;13,23;13,34;13,34;
25.03.2009;15:50:58,0;21,18;20,24;20,66;21,56;13,34;13,24;13,36;13,35;
25.03.2009;15:50:58,0;21,18;20,26;20,66;21,56;13,34;13,24;13,36;13,35;
25.03.2009;15:50:58,0;21,18;20,26;20,66;21,56;13,34;13,24;13,36;13,35;
25.03.2009;15:50:59,0;21,18;20,26;20,66;21,56;13,34;13,24;13,36;13,35;
25.03.2009;15:50:59,0;21,18;20,24;20,66;21,56;13,31;13,23;13,34;13,33;
25.03.2009;15:50:59,0;21,18;20,24;20,66;21,56;13,33;13,24;13,36;13,35;
25.03.2009;15:50:59,0;21,18;20,26;20,66;21,56;13,34;13,24;13,36;13,35;
25.03.2009;15:50:59,0;21,18;20,26;20,66;21,55;13,34;13,24;13,36;13,35;
25.03.2009;15:50:59,0;21,18;20,26;20,66;21,56;13,34;13,24;13,36;13,35;
25.03.2009;15:51:00,0;21,18;20,26;20,66;21,56;13,31;13,23;13,34;13,33;
25.03.2009;15:51:00,0;21,18;20,26;20,66;21,56;13,34;13,24;13,36;13,35;
25.03.2009;15:51:00,0;21,18;20,26;20,66;21,56;13,34;13,24;13,36;13,35;
25.03.2009;15:51:00,0;21,18;20,26;20,66;21,56;13,34;13,24;13,36;13,35;
25.03.2009;15:51:01,0;21,18;20,26;20,66;21,56;13,34;13,24;13,36;13,35;
25.03.2009;15:51:01,0;21,18;20,26;20,66;21,56;13,30;13,22;13,34;13,33;
25.03.2009;15:51:01,0;21,18;20,26;20,66;21,56;13,34;13,24;13,36;13,35;
25.03.2009;15:51:01,0;21,18;20,24;20,66;21,56;13,34;13,24;13,36;13,35;
25.03.2009;15:51:01,0;21,18;20,24;20,66;21,56;13,34;13,24;13,36;13,35;
25.03.2009;15:51:01,0;21,18;20,26;20,66;21,56;13,34;13,24;13,36;13,35;
25.03.2009;15:51:02,0;21,18;20,26;20,66;21,56;13,32;13,23;13,34;13,33;
25.03.2009;15:51:02,0;21,18;20,26;20,66;21,56;13,34;13,24;13,36;13,35;
25.03.2009;15:51:02,0;21,18;20,24;20,66;21,56;13,34;13,24;13,36;13,35;
25.03.2009;15:51:02,0;21,17;20,24;20,66;21,56;13,34;13,24;13,36;13,35;
25.03.2009;15:51:03,0;21,17;20,24;20,66;21,56;13,34;13,24;13,36;13,35;
25.03.2009;15:51:03,0;21,15;20,24;20,66;21,56;13,32;13,23;13,34;13,33;
25.03.2009;15:51:03,0;21,17;20,24;20,66;21,56;13,34;13,24;13,36;13,35;
25.03.2009;15:51:03,0;21,15;20,24;20,66;21,56;13,34;13,24;13,36;13,35;
25.03.2009;15:51:03,0;21,15;20,24;20,66;21,56;13,34;13,24;13,36;13,35;
25.03.2009;15:51:03,0;21,15;20,24;20,66;21,56;13,34;13,24;13,36;13,35;
25.03.2009;15:51:04,0;21,15;20,24;20,66;21,56;13,32;13,23;13,35;13,34;
25.03.2009;15:51:04,0;21,15;20,24;20,66;21,56;13,34;13,24;13,36;13,35;
25.03.2009;15:51:04,0;21,15;20,24;20,66;21,56;13,34;13,24;13,36;13,35;
25.03.2009;15:51:04,0;21,15;20,24;20,66;21,56;13,34;13,24;13,36;13,35;
25.03.2009;15:51:05,0;21,15;20,24;20,66;21,56;13,34;13,24;13,36;13,35;
25.03.2009;15:51:05,0;21,15;20,24;20,66;21,56;13,32;13,23;13,35;13,34;
25.03.2009;15:51:05,0;21,15;20,24;20,66;21,55;13,34;13,24;13,36;13,35;
25.03.2009;15:51:05,0;21,15;20,24;20,66;21,56;13,34;13,24;13,36;13,35;
25.03.2009;15:51:05,0;21,15;20,24;20,66;21,55;13,34;13,24;13,36;13,35;
25.03.2009;15:51:05,0;21,13;20,24;20,66;21,56;13,34;13,24;13,36;13,35;
25.03.2009;15:51:06,0;21,15;20,24;20,66;21,55;13,33;13,24;13,36;13,35;
25.03.2009;15:51:06,0;21,15;20,24;20,66;21,56;13,34;13,24;13,36;13,35;
25.03.2009;15:51:06,0;21,13;20,24;20,66;21,56;13,34;13,24;13,36;13,35;
25.03.2009;15:51:06,0;21,15;20,24;20,66;21,56;13,34;13,24;13,36;13,35;
25.03.2009;15:51:07,0;21,13;20,24;20,66;21,56;13,34;13,24;13,36;13,35;
25.03.2009;15:51:07,0;21,13;20,24;20,66;21,56;13,32;13,23;13,34;13,34;
25.03.2009;15:51:07,0;21,15;20,24;20,66;21,55;13,34;13,24;13,36;13,35;
25.03.2009;15:51:07,0;21,13;20,24;20,66;21,55;13,34;13,24;13,36;13,35;
25.03.2009;15:51:07,0;21,15;20,24;20,66;21,56;13,34;13,24;13,36;13,35;
25.03.2009;15:51:07,0;21,13;20,24;20,66;21,56;13,34;13,24;13,36;13,35;
25.03.2009;15:51:08,0;21,15;20,24;20,66;21,56;13,32;13,23;13,34;13,34;
25.03.2009;15:51:08,0;21,13;20,24;20,66;21,56;13,34;13,24;13,36;13,35;
25.03.2009;15:51:08,0;21,13;20,24;20,66;21,56;13,34;13,24;13,36;13,35;
25.03.2009;15:51:08,0;21,13;20,24;20,66;21,56;13,34;13,24;13,36;13,35;
25.03.2009;15:51:09,0;21,13;20,24;20,66;21,56;13,34;13,24;13,36;13,35;
25.03.2009;15:51:09,0;21,13;20,24;20,66;21,56;13,32;13,23;13,34;13,34;
25.03.2009;15:51:09,0;21,13;20,24;20,66;21,56;13,33;13,24;13,36;13,35;
25.03.2009;15:51:09,0;21,13;20,24;20,66;21,55;13,34;13,24;13,36;13,35;
25.03.2009;15:51:09,0;21,13;20,24;20,66;21,56;13,34;13,24;13,36;13,35;
25.03.2009;15:51:09,0;21,13;20,24;20,66;21,56;13,34;13,24;13,36;13,35;
25.03.2009;15:51:10,0;21,13;20,24;20,66;21,56;13,32;13,23;13,34;13,33;
25.03.2009;15:51:10,0;21,13;20,24;20,66;21,56;13,34;13,24;13,36;13,35;
25.03.2009;15:51:10,0;21,13;20,24;20,66;21,55;13,34;13,24;13,36;13,35;
25.03.2009;15:51:10,0;21,13;20,24;20,66;21,56;13,34;13,24;13,36;13,35;
25.03.2009;15:51:11,0;21,13;20,24;20,66;21,56;13,34;13,24;13,36;13,35;
25.03.2009;15:51:11,0;21,13;20,24;20,66;21,56;13,32;13,23;13,34;13,34;
25.03.2009;15:51:11,0;21,13;20,24;20,66;21,56;13,34;13,24;13,36;13,35;
25.03.2009;15:51:11,0;21,13;20,24;20,66;21,56;13,34;13,24;13,36;13,35;
25.03.2009;15:51:11,0;21,13;20,24;20,66;21,56;13,34;13,24;13,36;13,35;
25.03.2009;15:51:11,0;21,13;20,24;20,66;21,56;13,34;13,24;13,36;13,35;
25.03.2009;15:51:12,0;21,13;20,24;20,66;21,56;13,32;13,23;13,35;13,34;
25.03.2009;15:51:12,0;21,13;20,24;20,66;21,56;13,34;13,24;13,36;13,35;
25.03.2009;15:51:12,0;21,13;20,24;20,66;21,56;13,34;13,24;13,36;13,35;
25.03.2009;15:51:12,0;21,13;20,24;20,66;21,56;13,34;13,24;13,36;13,35;
