# Supplementary material for: Measurement of Thermal Effects of Doppler Ultrasound: An In Vitro Study
Source: PLoS One. 2015 Aug 24;10(8):e0135717. doi: 10.1371/journal.pone.0135717 (PMC4547707; doi:10.1371/journal.pone.0135717)
Supplement: S1 File — (ZIP) [file pone.0135717.s001.zip › rawData_4PlosOne/water/tempdata_SI1.ASC]

DASYLab - V 9.00.00
Schaltbildname : temp_messung8erv2
Aufgenommen am : 25.03.2009, 17:07:47
Blocklaenge    : 2
Delta          : 0.2 sec.
Kanalzahl      : 8

Thermodaten
Datum;Uhrzeit;Schreiben 0 [V];Schreiben 1 [V];Schreiben 2 [V];Schreiben 3 [V];Schreiben 4 [V];Schreiben 5 [V];Schreiben 6 [V];Schreiben 7 [V];
25.03.2009;17:07:47,0;21,50;20,57;20,99;21,91;13,34;13,24;13,36;13,35;
25.03.2009;17:07:47,0;21,66;20,71;21,18;22,13;13,32;13,24;13,35;13,34;
25.03.2009;17:07:47,0;21,50;20,57;21,01;21,89;13,34;13,24;13,36;13,35;
25.03.2009;17:07:47,0;21,50;20,57;21,01;21,91;13,34;13,24;13,36;13,35;
25.03.2009;17:07:47,0;21,66;20,73;21,20;22,15;13,34;13,24;13,36;13,35;
25.03.2009;17:07:47,0;21,50;20,57;21,01;21,91;13,34;13,24;13,36;13,35;
25.03.2009;17:07:48,0;21,68;20,71;21,13;22,07;13,33;13,24;13,36;13,35;
25.03.2009;17:07:48,0;21,50;20,57;20,99;21,91;13,34;13,24;13,36;13,35;
25.03.2009;17:07:48,0;21,50;20,57;21,01;21,91;13,34;13,24;13,36;13,35;
25.03.2009;17:07:48,0;21,52;20,60;21,01;21,93;13,34;13,24;13,36;13,35;
25.03.2009;17:07:49,0;21,50;20,57;21,01;21,91;13,34;13,24;13,36;13,35;
25.03.2009;17:07:49,0;21,64;20,68;21,10;22,02;13,30;13,22;13,33;13,32;
25.03.2009;17:07:49,0;21,50;20,57;21,01;21,91;13,34;13,24;13,36;13,35;
25.03.2009;17:07:49,0;21,53;20,62;21,11;22,07;13,34;13,24;13,36;13,35;
25.03.2009;17:07:49,0;21,50;20,57;21,01;21,91;13,34;13,24;13,36;13,35;
25.03.2009;17:07:49,0;21,50;20,57;21,01;21,89;13,34;13,24;13,36;13,35;
25.03.2009;17:07:50,0;21,61;20,65;21,13;22,13;13,30;13,22;13,34;13,32;
25.03.2009;17:07:50,0;21,50;20,57;21,01;21,91;13,33;13,24;13,36;13,35;
25.03.2009;17:07:50,0;21,72;20,73;21,17;22,11;13,34;13,24;13,36;13,35;
25.03.2009;17:07:50,0;21,50;20,57;21,01;21,91;13,34;13,24;13,36;13,35;
25.03.2009;17:07:51,0;21,66;20,68;21,11;22,04;13,34;13,24;13,36;13,35;
25.03.2009;17:07:51,0;21,50;20,57;21,01;21,91;13,34;13,24;13,36;13,35;
25.03.2009;17:07:51,0;21,50;20,57;21,01;21,91;13,34;13,24;13,36;13,35;
25.03.2009;17:07:51,0;21,68;20,71;21,13;22,06;13,34;13,24;13,36;13,35;
25.03.2009;17:07:51,0;21,50;20,57;21,01;21,91;13,34;13,24;13,36;13,35;
25.03.2009;17:07:51,0;21,63;20,67;21,08;21,98;13,34;13,24;13,36;13,35;
25.03.2009;17:07:52,0;21,52;20,63;21,01;21,91;13,33;13,24;13,35;13,35;
25.03.2009;17:07:52,0;21,50;20,60;21,01;21,89;13,34;13,24;13,36;13,35;
25.03.2009;17:07:52,0;21,55;20,73;21,04;21,93;13,34;13,24;13,36;13,35;
25.03.2009;17:07:52,0;21,52;20,73;21,01;21,91;13,34;13,24;13,36;13,35;
25.03.2009;17:07:53,0;21,50;20,65;21,01;21,91;13,34;13,24;13,36;13,35;
25.03.2009;17:07:53,0;21,50;20,62;21,01;21,89;13,34;13,24;13,36;13,35;
25.03.2009;17:07:53,0;21,50;20,60;20,99;21,89;13,34;13,24;13,36;13,35;
25.03.2009;17:07:53,0;21,52;20,83;21,01;21,89;13,34;13,24;13,36;13,35;
25.03.2009;17:07:53,0;21,52;20,92;21,01;21,91;13,34;13,24;13,36;13,35;
25.03.2009;17:07:53,0;21,52;20,99;21,03;21,91;13,34;13,24;13,36;13,35;
25.03.2009;17:07:54,0;21,53;21,02;21,03;21,91;13,34;13,24;13,36;13,35;
25.03.2009;17:07:54,0;21,52;21,06;21,03;21,91;13,34;13,24;13,36;13,35;
25.03.2009;17:07:54,0;21,53;21,07;21,03;21,91;13,34;13,24;13,36;13,35;
25.03.2009;17:07:54,0;21,53;21,09;21,03;21,91;13,34;13,24;13,36;13,35;
25.03.2009;17:07:55,0;21,53;21,11;21,03;21,89;13,34;13,24;13,36;13,35;
25.03.2009;17:07:55,0;21,53;21,11;21,03;21,91;13,34;13,24;13,36;13,35;
25.03.2009;17:07:55,0;21,53;21,11;21,03;21,91;13,34;13,24;13,36;13,35;
25.03.2009;17:07:55,0;21,53;21,13;21,03;21,91;13,34;13,24;13,36;13,35;
25.03.2009;17:07:55,0;21,53;21,13;21,03;21,91;13,34;13,24;13,36;13,35;
25.03.2009;17:07:55,0;21,53;21,15;21,03;21,91;13,34;13,24;13,36;13,35;
25.03.2009;17:07:56,0;21,53;21,15;21,03;21,89;13,34;13,24;13,36;13,35;
25.03.2009;17:07:56,0;21,53;21,15;21,03;21,91;13,34;13,24;13,36;13,35;
25.03.2009;17:07:56,0;21,53;21,15;21,03;21,91;13,34;13,24;13,36;13,35;
25.03.2009;17:07:56,0;21,53;21,15;21,03;21,91;13,34;13,24;13,36;13,35;
25.03.2009;17:07:57,0;21,53;21,15;21,03;21,91;13,34;13,24;13,36;13,35;
25.03.2009;17:07:57,0;21,53;21,16;21,03;21,91;13,34;13,24;13,36;13,35;
25.03.2009;17:07:57,0;21,53;21,15;21,03;21,91;13,34;13,24;13,36;13,35;
25.03.2009;17:07:57,0;21,53;21,15;21,03;21,91;13,34;13,24;13,36;13,35;
25.03.2009;17:07:57,0;21,53;21,16;21,04;21,91;13,34;13,24;13,36;13,35;
25.03.2009;17:07:57,0;21,53;21,16;21,03;21,91;13,34;13,24;13,36;13,35;
25.03.2009;17:07:58,0;21,53;21,16;21,04;21,91;13,33;13,24;13,35;13,35;
25.03.2009;17:07:58,0;21,53;21,16;21,03;21,91;13,34;13,24;13,36;13,35;
25.03.2009;17:07:58,0;21,53;21,16;21,03;21,89;13,34;13,24;13,36;13,35;
25.03.2009;17:07:58,0;21,55;21,16;21,03;21,91;13,34;13,24;13,36;13,35;
25.03.2009;17:07:59,0;21,55;21,16;21,03;21,91;13,34;13,24;13,36;13,35;
25.03.2009;17:07:59,0;21,53;21,16;21,03;21,91;13,33;13,24;13,36;13,35;
25.03.2009;17:07:59,0;21,55;21,16;21,03;21,91;13,34;13,24;13,36;13,35;
25.03.2009;17:07:59,0;21,55;21,16;21,03;21,91;13,34;13,24;13,36;13,35;
25.03.2009;17:07:59,0;21,53;21,16;21,03;21,91;13,34;13,24;13,36;13,35;
25.03.2009;17:07:59,0;21,55;21,16;21,03;21,91;13,34;13,24;13,36;13,35;
25.03.2009;17:08:00,0;21,55;21,16;21,04;21,91;13,33;13,24;13,35;13,35;
25.03.2009;17:08:00,0;21,53;21,16;21,04;21,91;13,34;13,24;13,36;13,35;
25.03.2009;17:08:00,0;21,55;21,16;21,04;21,91;13,34;13,24;13,36;13,35;
25.03.2009;17:08:00,0;21,55;21,16;21,04;21,91;13,34;13,24;13,36;13,35;
25.03.2009;17:08:01,0;21,55;21,16;21,03;21,91;13,34;13,24;13,36;13,35;
25.03.2009;17:08:01,0;21,55;21,16;21,04;21,91;13,33;13,24;13,36;13,35;
25.03.2009;17:08:01,0;21,55;21,16;21,03;21,91;13,34;13,24;13,36;13,35;
25.03.2009;17:08:01,0;21,53;21,16;21,03;21,91;13,34;13,24;13,36;13,35;
25.03.2009;17:08:01,0;21,55;21,16;21,04;21,91;13,34;13,24;13,36;13,35;
25.03.2009;17:08:01,0;21,55;21,16;21,04;21,91;13,34;13,24;13,36;13,35;
25.03.2009;17:08:02,0;21,55;21,16;21,04;21,91;13,33;13,24;13,36;13,35;
25.03.2009;17:08:02,0;21,55;21,16;21,04;21,91;13,34;13,24;13,36;13,35;
25.03.2009;17:08:02,0;21,55;21,16;21,04;21,91;13,31;13,23;13,34;13,32;
25.03.2009;17:08:02,0;21,55;21,16;21,04;21,91;13,34;13,24;13,36;13,35;
25.03.2009;17:08:03,0;21,55;21,16;21,04;21,91;13,34;13,24;13,36;13,35;
25.03.2009;17:08:03,0;21,55;21,16;21,04;21,91;13,34;13,24;13,36;13,35;
25.03.2009;17:08:03,0;21,55;21,16;21,04;21,91;13,34;13,24;13,36;13,35;
25.03.2009;17:08:03,0;21,55;21,16;21,04;21,91;13,34;13,24;13,36;13,35;
25.03.2009;17:08:03,0;21,55;21,16;21,04;21,91;13,34;13,24;13,36;13,35;
25.03.2009;17:08:03,0;21,55;21,16;21,04;21,91;13,34;13,24;13,36;13,35;
25.03.2009;17:08:04,0;21,55;21,16;21,04;21,91;13,33;13,24;13,35;13,34;
25.03.2009;17:08:04,0;21,55;21,16;21,04;21,91;13,34;13,24;13,36;13,35;
25.03.2009;17:08:04,0;21,55;21,16;21,04;21,91;13,34;13,24;13,36;13,35;
25.03.2009;17:08:04,0;21,55;21,16;21,04;21,91;13,34;13,24;13,36;13,35;
25.03.2009;17:08:05,0;21,55;21,16;21,04;21,91;13,34;13,24;13,36;13,35;
25.03.2009;17:08:05,0;21,55;21,16;21,04;21,91;13,33;13,24;13,35;13,35;
25.03.2009;17:08:05,0;21,55;21,16;21,04;21,91;13,34;13,24;13,36;13,35;
25.03.2009;17:08:05,0;21,55;21,15;21,04;21,91;13,34;13,24;13,36;13,35;
25.03.2009;17:08:05,0;21,55;21,15;21,04;21,91;13,34;13,24;13,36;13,35;
25.03.2009;17:08:05,0;21,55;21,16;21,04;21,91;13,34;13,24;13,36;13,35;
25.03.2009;17:08:06,0;21,55;21,16;21,04;21,91;13,33;13,24;13,35;13,35;
25.03.2009;17:08:06,0;21,55;21,16;21,04;21,91;13,34;13,24;13,36;13,35;
25.03.2009;17:08:06,0;21,55;21,15;21,04;21,91;13,34;13,24;13,36;13,35;
25.03.2009;17:08:06,0;21,55;21,16;21,04;21,91;13,34;13,24;13,36;13,35;
25.03.2009;17:08:07,0;21,55;21,15;21,04;21,91;13,34;13,24;13,36;13,35;
25.03.2009;17:08:07,0;21,55;21,15;21,04;21,91;13,33;13,24;13,36;13,35;
25.03.2009;17:08:07,0;21,55;21,16;21,04;21,91;13,34;13,24;13,36;13,35;
25.03.2009;17:08:07,0;21,55;21,16;21,04;21,91;13,34;13,24;13,36;13,35;
25.03.2009;17:08:07,0;21,55;21,15;21,04;21,91;13,34;13,24;13,36;13,35;
25.03.2009;17:08:07,0;21,55;21,15;21,04;21,91;13,34;13,24;13,36;13,35;
25.03.2009;17:08:08,0;21,55;21,15;21,04;21,91;13,33;13,24;13,36;13,35;
25.03.2009;17:08:08,0;21,55;21,16;21,04;21,91;13,34;13,24;13,36;13,35;
25.03.2009;17:08:08,0;21,55;21,15;21,04;21,91;13,34;13,24;13,36;13,35;
25.03.2009;17:08:08,0;21,57;21,15;21,04;21,91;13,34;13,24;13,36;13,35;
25.03.2009;17:08:09,0;21,57;21,15;21,04;21,91;13,34;13,24;13,36;13,35;
25.03.2009;17:08:09,0;21,55;21,15;21,04;21,91;13,33;13,24;13,36;13,34;
25.03.2009;17:08:09,0;21,55;21,16;21,04;21,91;13,34;13,24;13,36;13,35;
25.03.2009;17:08:09,0;21,55;21,15;21,04;21,91;13,34;13,24;13,36;13,35;
25.03.2009;17:08:09,0;21,55;21,15;21,04;21,91;13,34;13,24;13,36;13,35;
25.03.2009;17:08:09,0;21,55;21,15;21,04;21,91;13,34;13,24;13,36;13,35;
25.03.2009;17:08:10,0;21,55;21,15;21,04;21,91;13,33;13,23;13,35;13,34;
25.03.2009;17:08:10,0;21,55;21,15;21,04;21,91;13,34;13,24;13,36;13,35;
25.03.2009;17:08:10,0;21,55;21,15;21,04;21,91;13,34;13,24;13,36;13,35;
25.03.2009;17:08:10,0;21,55;21,15;21,04;21,91;13,34;13,24;13,36;13,35;
25.03.2009;17:08:11,0;21,55;21,15;21,04;21,91;13,34;13,24;13,36;13,35;
25.03.2009;17:08:11,0;21,55;21,15;21,04;21,91;13,30;13,22;13,34;13,32;
25.03.2009;17:08:11,0;21,55;21,15;21,04;21,91;13,34;13,24;13,36;13,35;
25.03.2009;17:08:11,0;21,55;21,15;21,04;21,91;13,34;13,24;13,36;13,35;
25.03.2009;17:08:11,0;21,57;21,15;21,04;21,91;13,34;13,24;13,36;13,35;
25.03.2009;17:08:11,0;21,57;21,15;21,04;21,91;13,34;13,24;13,36;13,35;
25.03.2009;17:08:12,0;21,55;21,15;21,04;21,91;13,32;13,24;13,35;13,34;
25.03.2009;17:08:12,0;21,55;21,15;21,04;21,91;13,34;13,24;13,36;13,35;
25.03.2009;17:08:12,0;21,55;21,15;21,04;21,91;13,34;13,24;13,36;13,35;
25.03.2009;17:08:12,0;21,55;21,15;21,04;21,91;13,34;13,24;13,36;13,35;
25.03.2009;17:08:13,0;21,55;21,15;21,04;21,91;13,34;13,24;13,36;13,35;
25.03.2009;17:08:13,0;21,55;21,15;21,04;21,91;13,33;13,24;13,35;13,34;
25.03.2009;17:08:13,0;21,55;21,15;21,04;21,91;13,34;13,24;13,36;13,35;
25.03.2009;17:08:13,0;21,55;21,16;21,04;21,91;13,34;13,24;13,36;13,35;
25.03.2009;17:08:13,0;21,55;21,15;21,04;21,91;13,34;13,24;13,36;13,35;
25.03.2009;17:08:13,0;21,55;21,15;21,04;21,91;13,34;13,24;13,36;13,35;
25.03.2009;17:08:14,0;21,55;21,15;21,04;21,91;13,34;13,24;13,36;13,35;
25.03.2009;17:08:14,0;21,55;21,15;21,04;21,91;13,34;13,24;13,36;13,35;
25.03.2009;17:08:14,0;21,55;21,15;21,04;21,91;13,34;13,24;13,36;13,35;
25.03.2009;17:08:14,0;21,55;21,15;21,04;21,91;13,34;13,24;13,36;13,35;
25.03.2009;17:08:15,0;21,55;21,15;21,04;21,91;13,34;13,24;13,36;13,35;
25.03.2009;17:08:15,0;21,55;21,16;21,04;21,91;13,32;13,23;13,35;13,34;
25.03.2009;17:08:15,0;21,55;21,15;21,04;21,91;13,34;13,24;13,36;13,35;
25.03.2009;17:08:15,0;21,55;21,15;21,04;21,91;13,34;13,24;13,36;13,35;
25.03.2009;17:08:15,0;21,55;21,15;21,04;21,91;13,34;13,24;13,36;13,35;
25.03.2009;17:08:15,0;21,55;21,15;21,04;21,91;13,34;13,24;13,36;13,35;
25.03.2009;17:08:16,0;21,55;21,15;21,04;21,91;13,33;13,23;13,35;13,34;
25.03.2009;17:08:16,0;21,55;21,16;21,04;21,91;13,34;13,24;13,36;13,35;
25.03.2009;17:08:16,0;21,55;21,16;21,04;21,91;13,34;13,24;13,36;13,35;
25.03.2009;17:08:16,0;21,55;21,16;21,04;21,91;13,34;13,24;13,36;13,35;
25.03.2009;17:08:17,0;21,55;21,16;21,04;21,91;13,34;13,24;13,36;13,35;
25.03.2009;17:08:17,0;21,55;21,16;21,04;21,91;13,32;13,23;13,35;13,34;
25.03.2009;17:08:17,0;21,55;21,16;21,04;21,91;13,34;13,24;13,36;13,35;
25.03.2009;17:08:17,0;21,55;21,16;21,04;21,91;13,34;13,24;13,36;13,35;
25.03.2009;17:08:17,0;21,55;21,16;21,04;21,91;13,34;13,24;13,36;13,35;
25.03.2009;17:08:17,0;21,55;21,16;21,04;21,91;13,34;13,24;13,36;13,35;
25.03.2009;17:08:18,0;21,55;21,16;21,04;21,91;13,33;13,24;13,35;13,35;
25.03.2009;17:08:18,0;21,55;21,16;21,04;21,91;13,34;13,24;13,36;13,35;
25.03.2009;17:08:18,0;21,55;21,16;21,04;21,91;13,34;13,24;13,36;13,35;
25.03.2009;17:08:18,0;21,55;21,16;21,04;21,91;13,34;13,24;13,36;13,35;
25.03.2009;17:08:19,0;21,55;21,16;21,04;21,91;13,34;13,24;13,36;13,35;
25.03.2009;17:08:19,0;21,55;21,16;21,04;21,91;13,33;13,23;13,35;13,34;
25.03.2009;17:08:19,0;21,55;21,16;21,04;21,91;13,34;13,24;13,36;13,35;
25.03.2009;17:08:19,0;21,55;21,16;21,04;21,91;13,34;13,24;13,36;13,35;
25.03.2009;17:08:19,0;21,55;21,16;21,04;21,91;13,34;13,24;13,36;13,35;
25.03.2009;17:08:19,0;21,55;21,16;21,04;21,91;13,34;13,24;13,36;13,35;
25.03.2009;17:08:20,0;21,55;21,16;21,04;21,91;13,33;13,24;13,36;13,35;
25.03.2009;17:08:20,0;21,53;21,09;21,04;21,91;13,34;13,24;13,36;13,35;
25.03.2009;17:08:20,0;21,53;20,88;21,03;21,91;13,34;13,24;13,36;13,35;
25.03.2009;17:08:20,0;21,52;20,80;21,03;21,91;13,34;13,24;13,36;13,35;
25.03.2009;17:08:21,0;21,52;20,75;21,01;21,91;13,34;13,24;13,36;13,35;
25.03.2009;17:08:21,0;21,52;20,71;21,03;21,91;13,32;13,23;13,35;13,34;
25.03.2009;17:08:21,0;21,52;20,70;21,03;21,91;13,34;13,24;13,36;13,35;
25.03.2009;17:08:21,0;21,52;20,68;21,01;21,91;13,34;13,24;13,36;13,35;
25.03.2009;17:08:21,0;21,52;20,67;21,01;21,91;13,34;13,24;13,36;13,35;
25.03.2009;17:08:21,0;21,52;20,65;21,01;21,89;13,34;13,24;13,36;13,35;
25.03.2009;17:08:22,0;21,52;20,65;21,01;21,91;13,33;13,24;13,36;13,35;
25.03.2009;17:08:22,0;21,52;20,65;21,01;21,91;13,34;13,24;13,36;13,35;
25.03.2009;17:08:22,0;21,52;20,65;21,01;21,91;13,34;13,24;13,36;13,35;
25.03.2009;17:08:22,0;21,52;20,63;21,01;21,91;13,34;13,24;13,36;13,35;
25.03.2009;17:08:23,0;21,50;20,63;21,01;21,91;13,34;13,24;13,36;13,35;
25.03.2009;17:08:23,0;21,52;20,63;21,01;21,91;13,33;13,23;13,35;13,35;
25.03.2009;17:08:23,0;21,50;20,63;21,01;21,91;13,34;13,24;13,36;13,35;
25.03.2009;17:08:23,0;21,52;20,63;21,01;21,91;13,34;13,24;13,36;13,35;
25.03.2009;17:08:23,0;21,50;20,63;21,01;21,91;13,34;13,24;13,36;13,35;
25.03.2009;17:08:23,0;21,50;20,63;21,01;21,91;13,33;13,24;13,36;13,35;
25.03.2009;17:08:24,0;21,50;20,63;21,01;21,91;13,33;13,23;13,35;13,34;
25.03.2009;17:08:24,0;21,50;20,63;21,01;21,91;13,33;13,24;13,36;13,35;
25.03.2009;17:08:24,0;21,50;20,63;21,01;21,91;13,34;13,24;13,36;13,35;
25.03.2009;17:08:24,0;21,52;20,63;21,01;21,91;13,34;13,24;13,36;13,35;
25.03.2009;17:08:25,0;21,50;20,62;21,01;21,91;13,34;13,24;13,36;13,35;
25.03.2009;17:08:25,0;21,50;20,62;21,03;21,91;13,32;13,23;13,35;13,34;
25.03.2009;17:08:25,0;21,50;20,62;21,01;21,91;13,34;13,24;13,36;13,35;
25.03.2009;17:08:25,0;21,50;20,62;21,01;21,91;13,34;13,24;13,36;13,35;
25.03.2009;17:08:25,0;21,50;20,62;21,01;21,91;13,34;13,24;13,36;13,35;
25.03.2009;17:08:25,0;21,50;20,62;21,01;21,91;13,34;13,24;13,36;13,35;
25.03.2009;17:08:26,0;21,50;20,62;21,01;21,91;13,32;13,23;13,35;13,34;
25.03.2009;17:08:26,0;21,50;20,62;21,01;21,91;13,33;13,24;13,36;13,35;
25.03.2009;17:08:26,0;21,52;20,62;21,01;21,91;13,34;13,24;13,36;13,35;
25.03.2009;17:08:26,0;21,50;20,62;21,01;21,91;13,34;13,24;13,36;13,35;
25.03.2009;17:08:27,0;21,50;20,62;21,01;21,91;13,34;13,24;13,36;13,35;
25.03.2009;17:08:27,0;21,50;20,62;21,03;21,91;13,34;13,24;13,36;13,35;
25.03.2009;17:08:27,0;21,50;20,62;21,01;21,91;13,34;13,24;13,36;13,35;
25.03.2009;17:08:27,0;21,50;20,60;21,01;21,91;13,34;13,24;13,36;13,35;
25.03.2009;17:08:27,0;21,50;20,60;21,01;21,91;13,34;13,24;13,36;13,35;
25.03.2009;17:08:27,0;21,50;20,60;21,01;21,91;13,34;13,24;13,36;13,35;
25.03.2009;17:08:28,0;21,50;20,60;21,01;21,91;13,34;13,24;13,36;13,35;
25.03.2009;17:08:28,0;21,50;20,60;21,01;21,91;13,34;13,24;13,36;13,35;
25.03.2009;17:08:28,0;21,50;20,60;21,01;21,91;13,34;13,24;13,36;13,35;
25.03.2009;17:08:28,0;21,50;20,60;21,01;21,91;13,34;13,24;13,36;13,35;
25.03.2009;17:08:29,0;21,50;20,60;21,01;21,91;13,34;13,24;13,36;13,35;
25.03.2009;17:08:29,0;21,50;20,60;21,01;21,91;13,31;13,23;13,34;13,33;
25.03.2009;17:08:29,0;21,50;20,60;21,01;21,91;13,34;13,24;13,36;13,35;
25.03.2009;17:08:29,0;21,50;20,60;21,01;21,91;13,34;13,24;13,36;13,35;
25.03.2009;17:08:29,0;21,50;20,60;21,01;21,91;13,34;13,24;13,36;13,35;
25.03.2009;17:08:29,0;21,50;20,60;21,01;21,91;13,34;13,24;13,36;13,35;
25.03.2009;17:08:30,0;21,50;20,60;21,01;21,91;13,31;13,22;13,34;13,33;
25.03.2009;17:08:30,0;21,50;20,60;21,01;21,91;13,34;13,24;13,36;13,35;
25.03.2009;17:08:30,0;21,50;20,60;21,01;21,91;13,34;13,24;13,36;13,35;
25.03.2009;17:08:30,0;21,50;20,60;21,01;21,91;13,34;13,24;13,36;13,35;
25.03.2009;17:08:31,0;21,50;20,60;21,01;21,91;13,34;13,24;13,36;13,35;
25.03.2009;17:08:31,0;21,50;20,60;21,01;21,91;13,30;13,22;13,34;13,32;
25.03.2009;17:08:31,0;21,50;20,60;21,01;21,91;13,34;13,24;13,36;13,35;
25.03.2009;17:08:31,0;21,50;20,60;21,01;21,91;13,34;13,24;13,36;13,35;
25.03.2009;17:08:31,0;21,50;20,60;21,01;21,91;13,34;13,24;13,36;13,35;
25.03.2009;17:08:31,0;21,50;20,60;21,01;21,91;13,34;13,24;13,36;13,35;
25.03.2009;17:08:32,0;21,50;20,60;21,01;21,91;13,30;13,22;13,34;13,32;
25.03.2009;17:08:32,0;21,50;20,60;21,01;21,91;13,33;13,24;13,36;13,35;
25.03.2009;17:08:32,0;21,50;20,60;21,01;21,91;13,34;13,24;13,36;13,35;
25.03.2009;17:08:32,0;21,50;20,60;21,01;21,91;13,34;13,24;13,36;13,35;
25.03.2009;17:08:33,0;21,50;20,60;21,01;21,91;13,34;13,24;13,36;13,35;
25.03.2009;17:08:33,0;21,50;20,58;21,01;21,91;13,30;13,21;13,33;13,32;
25.03.2009;17:08:33,0;21,50;20,60;21,01;21,91;13,33;13,24;13,36;13,35;
25.03.2009;17:08:33,0;21,50;20,58;21,01;21,91;13,34;13,24;13,36;13,35;
25.03.2009;17:08:33,0;21,50;20,60;21,01;21,91;13,34;13,24;13,36;13,35;
25.03.2009;17:08:33,0;21,50;20,60;21,01;21,91;13,34;13,24;13,36;13,35;
25.03.2009;17:08:34,0;21,50;20,60;21,01;21,91;13,29;13,20;13,31;13,31;
25.03.2009;17:08:34,0;21,50;20,60;21,01;21,91;13,33;13,24;13,36;13,35;
25.03.2009;17:08:34,0;21,50;20,60;21,01;21,91;13,34;13,24;13,36;13,35;
25.03.2009;17:08:34,0;21,50;20,58;21,01;21,91;13,34;13,24;13,36;13,35;
25.03.2009;17:08:35,0;21,50;20,60;21,01;21,91;13,34;13,24;13,36;13,35;
25.03.2009;17:08:35,0;21,50;20,58;21,01;21,91;13,29;13,20;13,31;13,31;
25.03.2009;17:08:35,0;21,50;20,58;21,01;21,91;13,33;13,24;13,36;13,35;
25.03.2009;17:08:35,0;21,50;20,60;21,01;21,91;13,34;13,24;13,36;13,35;
25.03.2009;17:08:35,0;21,50;20,60;21,01;21,91;13,34;13,24;13,36;13,35;
25.03.2009;17:08:35,0;21,50;20,60;21,01;21,89;13,34;13,24;13,36;13,35;
25.03.2009;17:08:36,0;21,50;20,58;21,01;21,91;13,29;13,20;13,31;13,30;
25.03.2009;17:08:36,0;21,50;20,60;21,01;21,91;13,33;13,24;13,36;13,35;
25.03.2009;17:08:36,0;21,50;20,58;21,01;21,91;13,34;13,24;13,36;13,35;
25.03.2009;17:08:36,0;21,50;20,58;21,01;21,91;13,34;13,24;13,36;13,35;
25.03.2009;17:08:37,0;21,50;20,58;21,01;21,91;13,34;13,24;13,36;13,35;
25.03.2009;17:08:37,0;21,50;20,58;21,01;21,91;13,28;13,19;13,30;13,30;
25.03.2009;17:08:37,0;21,50;20,58;21,01;21,91;13,33;13,24;13,36;13,35;
25.03.2009;17:08:37,0;21,48;20,58;21,01;21,91;13,34;13,24;13,36;13,35;
25.03.2009;17:08:37,0;21,48;20,58;21,01;21,91;13,34;13,24;13,36;13,35;
25.03.2009;17:08:37,0;21,50;20,60;21,01;21,91;13,34;13,24;13,36;13,35;
25.03.2009;17:08:38,0;21,50;20,58;21,01;21,91;13,28;13,19;13,31;13,30;
25.03.2009;17:08:38,0;21,50;20,58;21,01;21,91;13,34;13,24;13,36;13,35;
25.03.2009;17:08:38,0;21,48;20,58;21,01;21,91;13,34;13,24;13,36;13,35;
25.03.2009;17:08:38,0;21,50;20,58;21,01;21,91;13,34;13,24;13,36;13,35;
25.03.2009;17:08:39,0;21,48;20,58;21,01;21,91;13,34;13,24;13,36;13,35;
25.03.2009;17:08:39,0;21,50;20,58;21,01;21,91;13,29;13,21;13,32;13,31;
25.03.2009;17:08:39,0;21,50;20,58;21,01;21,91;13,34;13,24;13,36;13,35;
25.03.2009;17:08:39,0;21,50;20,58;21,01;21,91;13,34;13,24;13,36;13,35;
25.03.2009;17:08:39,0;21,48;20,58;21,01;21,91;13,34;13,24;13,36;13,35;
25.03.2009;17:08:39,0;21,48;20,58;21,01;21,91;13,34;13,24;13,36;13,35;
25.03.2009;17:08:40,0;21,48;20,58;21,01;21,91;13,30;13,22;13,34;13,33;
25.03.2009;17:08:40,0;21,50;20,58;21,01;21,91;13,33;13,24;13,36;13,35;
25.03.2009;17:08:40,0;21,48;20,58;21,01;21,91;13,34;13,24;13,36;13,35;
25.03.2009;17:08:40,0;21,50;20,58;21,01;21,91;13,34;13,24;13,36;13,35;
25.03.2009;17:08:41,0;21,50;20,58;21,01;21,91;13,34;13,24;13,36;13,35;
25.03.2009;17:08:41,0;21,48;20,58;21,01;21,91;13,30;13,22;13,34;13,32;
25.03.2009;17:08:41,0;21,48;20,58;21,01;21,91;13,33;13,24;13,36;13,35;
25.03.2009;17:08:41,0;21,48;20,58;21,01;21,91;13,34;13,24;13,36;13,35;
25.03.2009;17:08:41,0;21,48;20,58;21,01;21,91;13,34;13,24;13,36;13,35;
25.03.2009;17:08:41,0;21,48;20,58;21,01;21,91;13,34;13,24;13,36;13,35;
25.03.2009;17:08:42,0;21,48;20,58;21,01;21,91;13,33;13,23;13,35;13,34;
25.03.2009;17:08:42,0;21,48;20,58;21,01;21,91;13,33;13,24;13,36;13,35;
25.03.2009;17:08:42,0;21,48;20,58;21,01;21,91;13,34;13,24;13,36;13,35;
25.03.2009;17:08:42,0;21,48;20,58;21,01;21,91;13,34;13,24;13,36;13,35;
25.03.2009;17:08:43,0;21,48;20,58;21,01;21,91;13,34;13,24;13,36;13,35;
25.03.2009;17:08:43,0;21,48;20,58;21,01;21,91;13,30;13,22;13,34;13,32;
25.03.2009;17:08:43,0;21,48;20,58;21,01;21,91;13,34;13,24;13,36;13,35;
25.03.2009;17:08:43,0;21,48;20,58;21,01;21,91;13,34;13,24;13,36;13,35;
25.03.2009;17:08:43,0;21,48;20,58;21,01;21,91;13,34;13,24;13,36;13,35;
25.03.2009;17:08:43,0;21,48;20,58;21,01;21,91;13,34;13,24;13,36;13,35;
25.03.2009;17:08:44,0;21,48;20,58;21,01;21,91;13,32;13,23;13,34;13,34;
25.03.2009;17:08:44,0;21,48;20,58;21,01;21,91;13,34;13,24;13,36;13,35;
25.03.2009;17:08:44,0;21,48;20,58;21,01;21,91;13,34;13,24;13,36;13,35;
25.03.2009;17:08:44,0;21,48;20,58;21,01;21,91;13,34;13,24;13,36;13,35;
25.03.2009;17:08:45,0;21,48;20,58;21,01;21,91;13,34;13,24;13,36;13,35;
25.03.2009;17:08:45,0;21,48;20,58;21,01;21,91;13,30;13,22;13,34;13,32;
25.03.2009;17:08:45,0;21,48;20,58;21,01;21,91;13,33;13,24;13,36;13,35;
25.03.2009;17:08:45,0;21,48;20,58;21,01;21,91;13,34;13,24;13,36;13,35;
25.03.2009;17:08:45,0;21,48;20,58;21,01;21,91;13,34;13,24;13,36;13,35;
25.03.2009;17:08:45,0;21,48;20,57;21,01;21,91;13,34;13,24;13,36;13,35;
25.03.2009;17:08:46,0;21,48;20,58;21,01;21,91;13,30;13,23;13,34;13,33;
25.03.2009;17:08:46,0;21,48;20,58;21,01;21,91;13,34;13,24;13,36;13,35;
25.03.2009;17:08:46,0;21,48;20,57;21,01;21,91;13,34;13,24;13,36;13,35;
25.03.2009;17:08:46,0;21,48;20,58;21,01;21,91;13,34;13,24;13,36;13,35;
25.03.2009;17:08:47,0;21,48;20,58;21,01;21,91;13,34;13,24;13,36;13,35;
25.03.2009;17:08:47,0;21,48;20,58;21,01;21,91;13,31;13,23;13,34;13,32;
25.03.2009;17:08:47,0;21,48;20,57;21,01;21,91;13,33;13,24;13,36;13,35;
25.03.2009;17:08:47,0;21,48;20,58;21,01;21,91;13,34;13,24;13,36;13,35;
25.03.2009;17:08:47,0;21,48;20,58;21,01;21,91;13,34;13,24;13,36;13,35;
25.03.2009;17:08:47,0;21,48;20,58;21,01;21,91;13,34;13,24;13,36;13,35;
25.03.2009;17:08:48,0;21,48;20,57;21,01;21,91;13,30;13,21;13,33;13,32;
25.03.2009;17:08:48,0;21,48;20,58;21,01;21,91;13,34;13,24;13,36;13,35;
25.03.2009;17:08:48,0;21,48;20,57;21,01;21,91;13,34;13,24;13,36;13,35;
25.03.2009;17:08:48,0;21,48;20,58;21,01;21,91;13,34;13,24;13,36;13,35;
25.03.2009;17:08:49,0;21,48;20,57;21,01;21,91;13,34;13,24;13,36;13,35;
25.03.2009;17:08:49,0;21,48;20,57;21,01;21,91;13,31;13,23;13,34;13,33;
25.03.2009;17:08:49,0;21,48;20,57;21,01;21,91;13,33;13,24;13,36;13,35;
25.03.2009;17:08:49,0;21,48;20,57;21,01;21,91;13,34;13,24;13,36;13,35;
25.03.2009;17:08:49,0;21,48;20,57;21,01;21,91;13,34;13,24;13,36;13,35;
25.03.2009;17:08:49,0;21,48;20,57;21,01;21,91;13,34;13,24;13,36;13,35;
25.03.2009;17:08:50,0;21,48;20,57;21,01;21,91;13,32;13,23;13,34;13,33;
25.03.2009;17:08:50,0;21,48;20,57;21,01;21,91;13,33;13,24;13,36;13,35;
25.03.2009;17:08:50,0;21,48;20,57;21,01;21,91;13,34;13,24;13,36;13,35;
25.03.2009;17:08:50,0;21,48;20,57;21,01;21,91;13,34;13,24;13,36;13,35;
25.03.2009;17:08:51,0;21,48;20,57;21,01;21,91;13,34;13,24;13,36;13,35;
25.03.2009;17:08:51,0;21,48;20,57;21,01;21,91;13,30;13,22;13,34;13,32;
25.03.2009;17:08:51,0;21,48;20,57;21,01;21,91;13,34;13,24;13,36;13,35;
25.03.2009;17:08:51,0;21,48;20,57;21,01;21,91;13,34;13,24;13,36;13,35;
25.03.2009;17:08:51,0;21,48;20,57;21,01;21,91;13,34;13,24;13,36;13,35;
25.03.2009;17:08:51,0;21,48;20,57;21,01;21,91;13,34;13,24;13,36;13,35;
25.03.2009;17:08:52,0;21,48;20,57;21,01;21,91;13,32;13,23;13,35;13,34;
25.03.2009;17:08:52,0;21,48;20,57;21,01;21,91;13,33;13,24;13,36;13,35;
25.03.2009;17:08:52,0;21,48;20,57;21,01;21,89;13,34;13,24;13,36;13,35;
25.03.2009;17:08:52,0;21,48;20,57;21,01;21,91;13,34;13,24;13,36;13,35;
25.03.2009;17:08:53,0;21,48;20,57;21,01;21,91;13,34;13,24;13,36;13,35;
25.03.2009;17:08:53,0;21,48;20,57;21,01;21,91;13,30;13,22;13,34;13,32;
25.03.2009;17:08:53,0;21,48;20,57;21,01;21,91;13,33;13,24;13,36;13,35;
25.03.2009;17:08:53,0;21,48;20,57;21,01;21,91;13,34;13,24;13,36;13,35;
25.03.2009;17:08:53,0;21,48;20,57;21,01;21,91;13,34;13,24;13,36;13,35;
25.03.2009;17:08:53,0;21,48;20,57;21,01;21,91;13,34;13,24;13,36;13,35;
25.03.2009;17:08:54,0;21,48;20,57;20,99;21,91;13,33;13,23;13,35;13,34;
25.03.2009;17:08:54,0;21,48;20,57;21,01;21,91;13,34;13,24;13,36;13,35;
25.03.2009;17:08:54,0;21,48;20,57;21,01;21,91;13,34;13,24;13,36;13,35;
25.03.2009;17:08:54,0;21,46;20,57;21,01;21,91;13,34;13,24;13,36;13,35;
25.03.2009;17:08:55,0;21,46;20,57;21,01;21,91;13,34;13,24;13,36;13,35;
25.03.2009;17:08:55,0;21,48;20,57;21,01;21,91;13,33;13,24;13,35;13,35;
25.03.2009;17:08:55,0;21,48;20,57;21,01;21,91;13,34;13,24;13,36;13,35;
25.03.2009;17:08:55,0;21,48;20,57;21,01;21,91;13,34;13,24;13,36;13,35;
25.03.2009;17:08:55,0;21,48;20,57;21,01;21,91;13,34;13,24;13,36;13,35;
25.03.2009;17:08:55,0;21,48;20,57;21,01;21,91;13,34;13,24;13,36;13,35;
25.03.2009;17:08:56,0;21,48;20,57;21,01;21,91;13,29;13,20;13,32;13,31;
25.03.2009;17:08:56,0;21,48;20,57;21,01;21,91;13,34;13,24;13,36;13,35;
25.03.2009;17:08:56,0;21,48;20,57;21,01;21,91;13,34;13,24;13,36;13,35;
25.03.2009;17:08:56,0;21,48;20,57;21,01;21,91;13,34;13,24;13,36;13,35;
25.03.2009;17:08:57,0;21,48;20,57;21,01;21,91;13,34;13,24;13,36;13,35;
25.03.2009;17:08:57,0;21,48;20,57;21,01;21,91;13,32;13,23;13,35;13,34;
25.03.2009;17:08:57,0;21,48;20,57;21,01;21,91;13,34;13,24;13,36;13,35;
25.03.2009;17:08:57,0;21,48;20,57;21,01;21,91;13,34;13,24;13,36;13,35;
25.03.2009;17:08:57,0;21,48;20,57;21,01;21,91;13,34;13,24;13,36;13,35;
25.03.2009;17:08:57,0;21,48;20,57;21,01;21,91;13,34;13,24;13,36;13,35;
25.03.2009;17:08:58,0;21,48;20,57;21,01;21,91;13,29;13,20;13,32;13,31;
25.03.2009;17:08:58,0;21,48;20,57;21,01;21,91;13,34;13,24;13,36;13,35;
25.03.2009;17:08:58,0;21,46;20,57;21,01;21,91;13,34;13,24;13,36;13,35;
25.03.2009;17:08:58,0;21,48;20,57;21,01;21,91;13,34;13,24;13,36;13,35;
25.03.2009;17:08:59,0;21,48;20,57;21,01;21,91;13,34;13,24;13,36;13,35;
25.03.2009;17:08:59,0;21,46;20,57;21,01;21,91;13,32;13,24;13,35;13,34;
25.03.2009;17:08:59,0;21,48;20,57;21,01;21,91;13,34;13,24;13,36;13,35;
25.03.2009;17:08:59,0;21,46;20,57;21,01;21,91;13,34;13,24;13,36;13,35;
25.03.2009;17:08:59,0;21,46;20,57;21,01;21,91;13,34;13,24;13,36;13,35;
25.03.2009;17:08:59,0;21,48;20,57;21,01;21,91;13,34;13,24;13,36;13,35;
25.03.2009;17:09:00,0;21,48;20,57;21,01;21,91;13,28;13,20;13,31;13,30;
25.03.2009;17:09:00,0;21,48;20,57;21,01;21,91;13,34;13,24;13,36;13,35;
25.03.2009;17:09:00,0;21,48;20,57;21,01;21,91;13,34;13,24;13,36;13,35;
25.03.2009;17:09:00,0;21,48;20,57;21,01;21,91;13,34;13,24;13,36;13,35;
25.03.2009;17:09:01,0;21,48;20,57;21,01;21,91;13,34;13,24;13,36;13,35;
25.03.2009;17:09:01,0;21,48;20,57;21,01;21,91;13,31;13,23;13,34;13,34;
25.03.2009;17:09:01,0;21,48;20,57;21,01;21,91;13,34;13,24;13,36;13,35;
25.03.2009;17:09:01,0;21,46;20,57;21,01;21,91;13,34;13,24;13,36;13,35;
25.03.2009;17:09:01,0;21,48;20,57;21,01;21,91;13,34;13,24;13,36;13,35;
25.03.2009;17:09:01,0;21,46;20,57;20,99;21,91;13,34;13,24;13,36;13,35;
25.03.2009;17:09:02,0;21,46;20,57;21,01;21,91;13,28;13,19;13,31;13,30;
25.03.2009;17:09:02,0;21,46;20,57;21,01;21,91;13,34;13,24;13,36;13,35;
25.03.2009;17:09:02,0;21,46;20,57;21,01;21,89;13,34;13,24;13,36;13,35;
25.03.2009;17:09:02,0;21,46;20,57;21,01;21,91;13,34;13,24;13,36;13,35;
25.03.2009;17:09:03,0;21,48;20,57;21,01;21,91;13,34;13,24;13,36;13,35;
25.03.2009;17:09:03,0;21,46;20,57;21,01;21,91;13,30;13,22;13,34;13,32;
25.03.2009;17:09:03,0;21,46;20,57;21,01;21,91;13,34;13,24;13,36;13,35;
25.03.2009;17:09:03,0;21,46;20,57;21,01;21,91;13,34;13,24;13,36;13,35;
25.03.2009;17:09:03,0;21,48;20,57;21,01;21,91;13,34;13,24;13,36;13,35;
25.03.2009;17:09:03,0;21,46;20,57;21,01;21,91;13,34;13,24;13,36;13,35;
25.03.2009;17:09:04,0;21,46;20,57;21,01;21,91;13,28;13,19;13,31;13,30;
25.03.2009;17:09:04,0;21,46;20,57;21,01;21,91;13,34;13,24;13,36;13,35;
25.03.2009;17:09:04,0;21,48;20,57;21,01;21,91;13,34;13,24;13,36;13,35;
25.03.2009;17:09:04,0;21,46;20,57;21,01;21,91;13,34;13,24;13,36;13,35;
25.03.2009;17:09:05,0;21,46;20,57;21,01;21,91;13,34;13,24;13,36;13,35;
25.03.2009;17:09:05,0;21,46;20,57;21,01;21,89;13,34;13,24;13,36;13,35;
25.03.2009;17:09:05,0;21,46;20,57;21,01;21,91;13,34;13,24;13,36;13,35;
25.03.2009;17:09:05,0;21,48;20,57;21,01;21,91;13,34;13,24;13,36;13,35;
25.03.2009;17:09:05,0;21,46;20,57;21,01;21,91;13,34;13,24;13,36;13,35;
25.03.2009;17:09:05,0;21,46;20,57;21,01;21,91;13,34;13,24;13,36;13,35;
25.03.2009;17:09:06,0;21,46;20,57;21,01;21,91;13,34;13,24;13,36;13,35;
25.03.2009;17:09:06,0;21,46;20,57;21,01;21,91;13,34;13,24;13,36;13,35;
25.03.2009;17:09:06,0;21,48;20,57;21,01;21,91;13,34;13,24;13,36;13,35;
25.03.2009;17:09:06,0;21,46;20,57;21,01;21,91;13,34;13,24;13,36;13,35;
25.03.2009;17:09:07,0;21,46;20,57;21,01;21,91;13,34;13,24;13,36;13,35;
25.03.2009;17:09:07,0;21,48;20,57;20,99;21,89;13,29;13,20;13,31;13,31;
25.03.2009;17:09:07,0;21,46;20,57;21,01;21,91;13,34;13,24;13,36;13,35;
25.03.2009;17:09:07,0;21,48;20,57;21,01;21,91;13,34;13,24;13,36;13,35;
25.03.2009;17:09:07,0;21,46;20,57;21,01;21,89;13,34;13,24;13,36;13,35;
25.03.2009;17:09:07,0;21,46;20,57;21,01;21,91;13,34;13,24;13,36;13,35;
25.03.2009;17:09:08,0;21,46;20,57;21,01;21,91;13,28;13,19;13,30;13,30;
25.03.2009;17:09:08,0;21,46;20,57;21,01;21,89;13,34;13,24;13,36;13,35;
25.03.2009;17:09:08,0;21,46;20,55;21,01;21,91;13,34;13,24;13,36;13,35;
25.03.2009;17:09:08,0;21,46;20,57;21,01;21,91;13,34;13,24;13,36;13,35;
25.03.2009;17:09:09,0;21,46;20,57;21,01;21,91;13,34;13,24;13,36;13,35;
25.03.2009;17:09:09,0;21,46;20,57;21,01;21,89;13,28;13,19;13,31;13,30;
25.03.2009;17:09:09,0;21,46;20,57;21,01;21,91;13,34;13,24;13,36;13,35;
25.03.2009;17:09:09,0;21,46;20,57;21,01;21,91;13,34;13,24;13,36;13,35;
25.03.2009;17:09:09,0;21,46;20,57;20,99;21,91;13,34;13,24;13,36;13,35;
25.03.2009;17:09:09,0;21,46;20,57;21,01;21,89;13,34;13,24;13,36;13,35;
25.03.2009;17:09:10,0;21,46;20,57;21,01;21,91;13,29;13,19;13,31;13,30;
25.03.2009;17:09:10,0;21,46;20,57;21,01;21,91;13,34;13,24;13,36;13,35;
25.03.2009;17:09:10,0;21,48;20,57;21,01;21,91;13,34;13,24;13,36;13,35;
25.03.2009;17:09:10,0;21,46;20,57;21,01;21,91;13,34;13,24;13,36;13,35;
25.03.2009;17:09:11,0;21,46;20,57;21,01;21,91;13,34;13,24;13,36;13,35;
25.03.2009;17:09:11,0;21,46;20,57;21,01;21,91;13,29;13,20;13,32;13,30;
25.03.2009;17:09:11,0;21,46;20,55;21,01;21,91;13,34;13,24;13,36;13,35;
25.03.2009;17:09:11,0;21,46;20,57;21,01;21,89;13,34;13,24;13,36;13,35;
25.03.2009;17:09:11,0;21,46;20,57;21,01;21,91;13,34;13,24;13,36;13,35;
25.03.2009;17:09:11,0;21,46;20,57;21,01;21,91;13,34;13,24;13,36;13,35;
25.03.2009;17:09:12,0;21,46;20,57;21,01;21,91;13,27;13,19;13,30;13,29;
25.03.2009;17:09:12,0;21,46;20,57;21,01;21,89;13,34;13,24;13,36;13,35;
25.03.2009;17:09:12,0;21,46;20,57;21,01;21,89;13,34;13,24;13,36;13,35;
25.03.2009;17:09:12,0;21,46;20,55;21,01;21,91;13,34;13,24;13,36;13,35;
25.03.2009;17:09:13,0;21,46;20,57;21,01;21,91;13,34;13,24;13,36;13,35;
25.03.2009;17:09:13,0;21,46;20,57;21,01;21,91;13,29;13,20;13,32;13,31;
25.03.2009;17:09:13,0;21,46;20,57;21,01;21,89;13,34;13,24;13,36;13,35;
25.03.2009;17:09:13,0;21,46;20,57;21,01;21,89;13,34;13,24;13,36;13,35;
25.03.2009;17:09:13,0;21,46;20,55;21,01;21,89;13,34;13,24;13,36;13,35;
25.03.2009;17:09:13,0;21,46;20,57;21,01;21,91;13,34;13,24;13,36;13,35;
25.03.2009;17:09:14,0;21,46;20,57;21,01;21,91;13,28;13,19;13,31;13,30;
25.03.2009;17:09:14,0;21,46;20,57;21,01;21,89;13,34;13,24;13,36;13,35;
25.03.2009;17:09:14,0;21,46;20,55;21,01;21,89;13,34;13,24;13,36;13,35;
25.03.2009;17:09:14,0;21,46;20,57;21,01;21,91;13,34;13,24;13,36;13,35;
25.03.2009;17:09:15,0;21,46;20,55;21,01;21,89;13,34;13,24;13,36;13,35;
25.03.2009;17:09:15,0;21,46;20,57;21,01;21,89;13,32;13,24;13,35;13,34;
25.03.2009;17:09:15,0;21,46;20,57;21,01;21,91;13,34;13,24;13,36;13,35;
25.03.2009;17:09:15,0;21,46;20,57;21,01;21,89;13,34;13,24;13,36;13,35;
25.03.2009;17:09:15,0;21,46;20,57;21,01;21,91;13,34;13,24;13,36;13,35;
25.03.2009;17:09:15,0;21,46;20,57;20,99;21,91;13,34;13,24;13,36;13,35;
25.03.2009;17:09:16,0;21,46;20,57;21,01;21,91;13,26;13,18;13,29;13,28;
25.03.2009;17:09:16,0;21,46;20,57;21,01;21,91;13,34;13,24;13,36;13,35;
25.03.2009;17:09:16,0;21,46;20,55;20,99;21,89;13,34;13,24;13,36;13,35;
25.03.2009;17:09:16,0;21,46;20,57;21,01;21,89;13,34;13,24;13,36;13,35;
25.03.2009;17:09:17,0;21,46;20,57;21,01;21,89;13,34;13,24;13,36;13,35;
25.03.2009;17:09:17,0;21,46;20,57;21,01;21,91;13,29;13,20;13,31;13,31;
25.03.2009;17:09:17,0;21,46;20,57;20,99;21,91;13,34;13,24;13,36;13,35;
25.03.2009;17:09:17,0;21,46;20,57;21,01;21,91;13,34;13,24;13,36;13,35;
25.03.2009;17:09:17,0;21,46;20,55;20,99;21,91;13,34;13,24;13,36;13,35;
25.03.2009;17:09:17,0;21,46;20,55;21,01;21,91;13,34;13,24;13,36;13,35;
25.03.2009;17:09:18,0;21,46;20,57;21,01;21,91;13,26;13,18;13,29;13,28;
25.03.2009;17:09:18,0;21,46;20,57;20,99;21,91;13,34;13,24;13,36;13,35;
25.03.2009;17:09:18,0;21,46;20,57;21,01;21,91;13,34;13,24;13,36;13,35;
25.03.2009;17:09:18,0;21,46;20,55;21,01;21,89;13,34;13,24;13,36;13,35;
25.03.2009;17:09:19,0;21,46;20,57;20,99;21,91;13,34;13,24;13,36;13,35;
25.03.2009;17:09:19,0;21,46;20,55;21,01;21,91;13,29;13,20;13,32;13,31;
25.03.2009;17:09:19,0;21,46;20,57;21,01;21,91;13,34;13,24;13,36;13,35;
25.03.2009;17:09:19,0;21,46;20,57;21,01;21,91;13,34;13,24;13,36;13,35;
25.03.2009;17:09:19,0;21,46;20,57;21,01;21,91;13,34;13,24;13,36;13,35;
25.03.2009;17:09:19,0;21,46;20,55;21,01;21,91;13,34;13,24;13,36;13,35;
25.03.2009;17:09:20,0;21,46;20,57;21,01;21,91;13,26;13,17;13,29;13,28;
25.03.2009;17:09:20,0;21,46;20,57;21,01;21,89;13,34;13,24;13,36;13,35;
25.03.2009;17:09:20,0;21,46;20,55;21,01;21,91;13,34;13,24;13,36;13,35;
25.03.2009;17:09:20,0;21,46;20,55;21,01;21,89;13,34;13,24;13,36;13,35;
25.03.2009;17:09:21,0;21,46;20,55;21,01;21,89;13,34;13,24;13,36;13,35;
25.03.2009;17:09:21,0;21,46;20,57;21,01;21,89;13,30;13,20;13,32;13,31;
25.03.2009;17:09:21,0;21,46;20,57;21,01;21,91;13,34;13,24;13,36;13,35;
25.03.2009;17:09:21,0;21,46;20,55;21,01;21,91;13,34;13,24;13,36;13,35;
25.03.2009;17:09:21,0;21,46;20,55;21,01;21,91;13,34;13,24;13,36;13,35;
25.03.2009;17:09:21,0;21,46;20,57;20,99;21,89;13,34;13,24;13,36;13,35;
25.03.2009;17:09:22,0;21,46;20,57;21,01;21,91;13,30;13,20;13,32;13,31;
25.03.2009;17:09:22,0;21,46;20,57;21,01;21,91;13,34;13,24;13,36;13,35;
25.03.2009;17:09:22,0;21,46;20,55;20,99;21,89;13,34;13,24;13,36;13,35;
25.03.2009;17:09:22,0;21,46;20,57;20,99;21,91;13,34;13,24;13,36;13,35;
25.03.2009;17:09:23,0;21,46;20,57;21,01;21,91;13,34;13,24;13,36;13,35;
25.03.2009;17:09:23,0;21,46;20,55;21,01;21,89;13,30;13,21;13,32;13,31;
25.03.2009;17:09:23,0;21,46;20,55;20,99;21,89;13,34;13,24;13,36;13,35;
25.03.2009;17:09:23,0;21,46;20,55;21,01;21,91;13,34;13,24;13,36;13,35;
25.03.2009;17:09:23,0;21,46;20,55;21,01;21,91;13,34;13,24;13,36;13,35;
25.03.2009;17:09:23,0;21,46;20,55;20,99;21,89;13,34;13,24;13,36;13,35;
25.03.2009;17:09:24,0;21,46;20,57;21,01;21,89;13,30;13,21;13,33;13,32;
25.03.2009;17:09:24,0;21,46;20,57;21,01;21,89;13,34;13,24;13,36;13,35;
25.03.2009;17:09:24,0;21,46;20,57;20,99;21,89;13,34;13,24;13,36;13,35;
25.03.2009;17:09:24,0;21,46;20,57;20,99;21,89;13,34;13,24;13,36;13,35;
25.03.2009;17:09:25,0;21,46;20,55;21,01;21,89;13,34;13,24;13,36;13,35;
25.03.2009;17:09:25,0;21,46;20,57;21,01;21,91;13,30;13,21;13,33;13,32;
25.03.2009;17:09:25,0;21,46;20,55;21,01;21,91;13,34;13,24;13,36;13,35;
25.03.2009;17:09:25,0;21,46;20,55;21,01;21,91;13,34;13,24;13,36;13,35;
25.03.2009;17:09:25,0;21,46;20,57;21,01;21,89;13,34;13,24;13,36;13,35;
25.03.2009;17:09:25,0;21,46;20,55;20,99;21,89;13,34;13,24;13,36;13,35;
25.03.2009;17:09:26,0;21,46;20,57;21,01;21,91;13,30;13,22;13,33;13,32;
25.03.2009;17:09:26,0;21,46;20,55;20,99;21,89;13,34;13,24;13,36;13,35;
25.03.2009;17:09:26,0;21,46;20,55;21,01;21,89;13,34;13,24;13,36;13,35;
25.03.2009;17:09:26,0;21,46;20,57;21,01;21,91;13,34;13,24;13,36;13,35;
25.03.2009;17:09:27,0;21,46;20,57;21,01;21,89;13,34;13,24;13,36;13,35;
25.03.2009;17:09:27,0;21,46;20,55;21,01;21,89;13,27;13,19;13,30;13,29;
25.03.2009;17:09:27,0;21,46;20,55;21,01;21,91;13,34;13,24;13,36;13,35;
25.03.2009;17:09:27,0;21,46;20,55;21,01;21,89;13,34;13,24;13,36;13,35;
25.03.2009;17:09:27,0;21,46;20,55;21,01;21,91;13,34;13,24;13,36;13,35;
25.03.2009;17:09:27,0;21,46;20,57;20,99;21,89;13,34;13,24;13,36;13,35;
25.03.2009;17:09:28,0;21,46;20,55;21,01;21,89;13,30;13,21;13,34;13,32;
25.03.2009;17:09:28,0;21,46;20,55;20,99;21,91;13,34;13,24;13,36;13,35;
25.03.2009;17:09:28,0;21,46;20,55;20,99;21,89;13,34;13,24;13,36;13,35;
25.03.2009;17:09:28,0;21,46;20,55;21,01;21,89;13,34;13,24;13,36;13,35;
25.03.2009;17:09:29,0;21,46;20,55;20,99;21,89;13,34;13,24;13,36;13,35;
25.03.2009;17:09:29,0;21,46;20,57;20,99;21,89;13,32;13,23;13,35;13,34;
25.03.2009;17:09:29,0;21,46;20,55;21,01;21,89;13,33;13,24;13,36;13,35;
25.03.2009;17:09:29,0;21,46;20,55;21,01;21,89;13,34;13,24;13,36;13,35;
25.03.2009;17:09:29,0;21,46;20,55;21,01;21,89;13,34;13,24;13,36;13,35;
25.03.2009;17:09:29,0;21,46;20,55;20,99;21,91;13,34;13,24;13,36;13,35;
25.03.2009;17:09:30,0;21,46;20,55;20,99;21,89;13,32;13,23;13,35;13,34;
25.03.2009;17:09:30,0;21,46;20,55;20,99;21,89;13,34;13,24;13,36;13,35;
25.03.2009;17:09:30,0;21,46;20,55;20,99;21,91;13,34;13,24;13,36;13,35;
25.03.2009;17:09:30,0;21,46;20,57;20,99;21,91;13,34;13,24;13,36;13,35;
25.03.2009;17:09:31,0;21,46;20,57;20,99;21,91;13,34;13,24;13,36;13,35;
25.03.2009;17:09:31,0;21,46;20,55;20,99;21,89;13,34;13,24;13,36;13,35;
25.03.2009;17:09:31,0;21,46;20,55;21,01;21,89;13,34;13,24;13,36;13,35;
25.03.2009;17:09:31,0;21,46;20,55;21,01;21,89;13,34;13,24;13,36;13,35;
25.03.2009;17:09:31,0;21,45;20,55;20,99;21,89;13,34;13,24;13,36;13,35;
25.03.2009;17:09:31,0;21,46;20,57;21,01;21,89;13,34;13,24;13,36;13,35;
25.03.2009;17:09:32,0;21,46;20,55;21,01;21,89;13,33;13,24;13,36;13,34;
25.03.2009;17:09:32,0;21,46;20,55;20,99;21,89;13,34;13,24;13,36;13,35;
25.03.2009;17:09:32,0;21,46;20,55;20,99;21,89;13,34;13,24;13,36;13,35;
25.03.2009;17:09:32,0;21,46;20,55;21,01;21,89;13,34;13,24;13,36;13,35;
25.03.2009;17:09:33,0;21,46;20,55;21,01;21,91;13,34;13,24;13,36;13,35;
25.03.2009;17:09:33,0;21,46;20,55;21,01;21,89;13,33;13,24;13,36;13,35;
25.03.2009;17:09:33,0;21,46;20,55;20,99;21,89;13,33;13,24;13,36;13,35;
25.03.2009;17:09:33,0;21,46;20,55;20,99;21,89;13,34;13,24;13,36;13,35;
25.03.2009;17:09:33,0;21,46;20,55;21,01;21,89;13,34;13,24;13,36;13,35;
25.03.2009;17:09:33,0;21,46;20,55;20,99;21,89;13,34;13,24;13,36;13,35;
