# Supplementary material for: Measurement of Thermal Effects of Doppler Ultrasound: An In Vitro Study
Source: PLoS One. 2015 Aug 24;10(8):e0135717. doi: 10.1371/journal.pone.0135717 (PMC4547707; doi:10.1371/journal.pone.0135717)
Supplement: S1 File — (ZIP) [file pone.0135717.s001.zip › rawData_4PlosOne/water/tempdata_v3.ASC]

DASYLab - V 9.00.00
Schaltbildname : temp_messung8erv2
Aufgenommen am : 25.03.2009, 15:18:36
Blocklaenge    : 2
Delta          : 0.2 sec.
Kanalzahl      : 8

Thermodaten
Datum;Uhrzeit;Schreiben 0 [V];Schreiben 1 [V];Schreiben 2 [V];Schreiben 3 [V];Schreiben 4 [V];Schreiben 5 [V];Schreiben 6 [V];Schreiben 7 [V];
25.03.2009;15:18:36,0;21,03;20,18;20,60;21,50;13,34;13,24;13,36;13,35;
25.03.2009;15:18:36,0;21,03;20,18;20,60;21,50;13,34;13,24;13,36;13,35;
25.03.2009;15:18:37,0;21,03;20,18;20,60;21,50;13,34;13,24;13,36;13,35;
25.03.2009;15:18:37,0;21,03;20,18;20,60;21,50;13,34;13,24;13,36;13,35;
25.03.2009;15:18:37,0;21,05;20,18;20,60;21,50;13,33;13,23;13,36;13,35;
25.03.2009;15:18:37,0;21,03;20,18;20,60;21,50;13,34;13,24;13,36;13,35;
25.03.2009;15:18:37,0;21,05;20,18;20,60;21,50;13,34;13,24;13,36;13,35;
25.03.2009;15:18:37,0;21,03;20,18;20,60;21,50;13,34;13,24;13,36;13,35;
25.03.2009;15:18:38,0;21,03;20,18;20,60;21,50;13,34;13,24;13,36;13,35;
25.03.2009;15:18:38,0;21,05;20,18;20,60;21,50;13,32;13,23;13,35;13,34;
25.03.2009;15:18:38,0;21,05;20,18;20,60;21,50;13,34;13,24;13,36;13,35;
25.03.2009;15:18:38,0;21,05;20,18;20,60;21,50;13,33;13,24;13,36;13,35;
25.03.2009;15:18:39,0;21,03;20,18;20,60;21,50;13,34;13,24;13,36;13,35;
25.03.2009;15:18:39,0;21,03;20,18;20,60;21,50;13,34;13,24;13,36;13,35;
25.03.2009;15:18:39,0;21,05;20,18;20,60;21,50;13,33;13,23;13,35;13,35;
25.03.2009;15:18:39,0;21,05;20,18;20,60;21,50;13,34;13,24;13,36;13,35;
25.03.2009;15:18:39,0;21,03;20,18;20,60;21,50;13,34;13,24;13,36;13,35;
25.03.2009;15:18:39,0;21,03;20,18;20,60;21,50;13,34;13,24;13,36;13,35;
25.03.2009;15:18:40,0;21,05;20,18;20,60;21,50;13,34;13,24;13,36;13,35;
25.03.2009;15:18:40,0;21,03;20,18;20,60;21,50;13,32;13,23;13,35;13,34;
25.03.2009;15:18:40,0;21,03;20,18;20,60;21,50;13,33;13,24;13,36;13,35;
25.03.2009;15:18:40,0;21,03;20,18;20,60;21,50;13,34;13,24;13,36;13,35;
25.03.2009;15:18:41,0;21,05;20,18;20,60;21,50;13,34;13,24;13,36;13,35;
25.03.2009;15:18:41,0;21,03;20,18;20,60;21,50;13,34;13,24;13,36;13,35;
25.03.2009;15:18:41,0;21,03;20,18;20,60;21,50;13,34;13,24;13,36;13,35;
25.03.2009;15:18:41,0;21,05;20,18;20,60;21,50;13,33;13,24;13,36;13,35;
25.03.2009;15:18:41,0;21,03;20,18;20,60;21,50;13,34;13,24;13,36;13,35;
25.03.2009;15:18:41,0;21,03;20,18;20,60;21,50;13,34;13,24;13,36;13,35;
25.03.2009;15:18:42,0;21,03;20,18;20,60;21,50;13,34;13,24;13,36;13,35;
25.03.2009;15:18:42,0;21,05;20,18;20,60;21,50;13,34;13,24;13,36;13,35;
25.03.2009;15:18:42,0;21,05;20,18;20,60;21,50;13,34;13,24;13,36;13,35;
25.03.2009;15:18:42,0;21,05;20,18;20,60;21,50;13,34;13,24;13,36;13,35;
25.03.2009;15:18:43,0;21,03;20,18;20,60;21,50;13,34;13,24;13,36;13,35;
25.03.2009;15:18:43,0;21,05;20,18;20,60;21,50;13,34;13,24;13,36;13,35;
25.03.2009;15:18:43,0;21,05;20,18;20,58;21,50;13,34;13,24;13,36;13,35;
25.03.2009;15:18:43,0;21,03;20,18;20,60;21,50;13,34;13,24;13,36;13,35;
25.03.2009;15:18:43,0;21,03;20,18;20,60;21,50;13,34;13,24;13,36;13,35;
25.03.2009;15:18:43,0;21,03;20,18;20,60;21,50;13,34;13,24;13,36;13,35;
25.03.2009;15:18:44,0;21,05;20,18;20,60;21,50;13,34;13,24;13,36;13,35;
25.03.2009;15:18:44,0;21,05;20,18;20,60;21,50;13,34;13,24;13,36;13,35;
25.03.2009;15:18:44,0;21,03;20,18;20,60;21,50;13,34;13,24;13,36;13,35;
25.03.2009;15:18:44,0;21,03;20,18;20,60;21,50;13,34;13,24;13,36;13,35;
25.03.2009;15:18:45,0;21,05;20,26;20,60;21,50;13,34;13,24;13,36;13,35;
25.03.2009;15:18:45,0;21,03;20,32;20,60;21,50;13,34;13,24;13,36;13,35;
25.03.2009;15:18:45,0;21,05;20,35;20,60;21,50;13,34;13,24;13,36;13,35;
25.03.2009;15:18:45,0;21,03;20,27;20,60;21,50;13,34;13,24;13,36;13,35;
25.03.2009;15:18:45,0;21,03;20,24;20,60;21,50;13,34;13,24;13,36;13,35;
25.03.2009;15:18:45,0;21,05;20,23;20,60;21,50;13,34;13,24;13,36;13,35;
25.03.2009;15:18:46,0;21,05;20,21;20,60;21,51;13,33;13,24;13,36;13,35;
25.03.2009;15:18:46,0;21,03;20,24;20,60;21,50;13,34;13,24;13,36;13,35;
25.03.2009;15:18:46,0;21,03;20,32;20,60;21,50;13,34;13,24;13,36;13,35;
25.03.2009;15:18:46,0;21,03;20,35;20,60;21,50;13,34;13,24;13,36;13,35;
25.03.2009;15:18:47,0;21,05;20,38;20,60;21,50;13,34;13,24;13,36;13,35;
25.03.2009;15:18:47,0;21,03;20,38;20,60;21,50;13,34;13,24;13,36;13,35;
25.03.2009;15:18:47,0;21,05;20,39;20,60;21,50;13,34;13,24;13,36;13,35;
25.03.2009;15:18:47,0;21,05;20,41;20,60;21,50;13,34;13,24;13,36;13,35;
25.03.2009;15:18:47,0;21,05;20,41;20,60;21,51;13,34;13,24;13,36;13,35;
25.03.2009;15:18:47,0;21,03;20,41;20,60;21,50;13,34;13,24;13,36;13,35;
25.03.2009;15:18:48,0;21,03;20,43;20,60;21,50;13,34;13,24;13,36;13,35;
25.03.2009;15:18:48,0;21,05;20,43;20,60;21,50;13,34;13,24;13,36;13,35;
25.03.2009;15:18:48,0;21,05;20,43;20,60;21,50;13,34;13,24;13,36;13,35;
25.03.2009;15:18:48,0;21,05;20,44;20,60;21,50;13,34;13,24;13,36;13,35;
25.03.2009;15:18:49,0;21,03;20,43;20,60;21,50;13,34;13,24;13,36;13,35;
25.03.2009;15:18:49,0;21,03;20,44;20,60;21,50;13,34;13,24;13,36;13,35;
25.03.2009;15:18:49,0;21,03;20,44;20,60;21,50;13,33;13,24;13,36;13,35;
25.03.2009;15:18:49,0;21,03;20,44;20,60;21,50;13,34;13,24;13,36;13,35;
25.03.2009;15:18:49,0;21,05;20,44;20,60;21,50;13,34;13,24;13,36;13,35;
25.03.2009;15:18:49,0;21,03;20,44;20,60;21,50;13,34;13,24;13,36;13,35;
25.03.2009;15:18:50,0;21,05;20,44;20,60;21,50;13,34;13,24;13,36;13,35;
25.03.2009;15:18:50,0;21,05;20,44;20,60;21,50;13,34;13,24;13,36;13,35;
25.03.2009;15:18:50,0;21,03;20,44;20,60;21,50;13,34;13,24;13,36;13,35;
25.03.2009;15:18:50,0;21,03;20,44;20,60;21,50;13,34;13,24;13,36;13,35;
25.03.2009;15:18:51,0;21,05;20,46;20,60;21,50;13,34;13,24;13,36;13,35;
25.03.2009;15:18:51,0;21,05;20,44;20,60;21,50;13,33;13,24;13,36;13,35;
25.03.2009;15:18:51,0;21,05;20,44;20,60;21,50;13,33;13,24;13,36;13,35;
25.03.2009;15:18:51,0;21,03;20,44;20,60;21,50;13,34;13,24;13,36;13,35;
25.03.2009;15:18:51,0;21,03;20,46;20,60;21,50;13,34;13,24;13,36;13,35;
25.03.2009;15:18:51,0;21,05;20,46;20,60;21,50;13,34;13,24;13,36;13,35;
25.03.2009;15:18:52,0;21,05;20,44;20,60;21,50;13,34;13,24;13,36;13,35;
25.03.2009;15:18:52,0;21,05;20,44;20,60;21,50;13,34;13,24;13,36;13,35;
25.03.2009;15:18:52,0;21,03;20,44;20,60;21,50;13,34;13,24;13,36;13,35;
25.03.2009;15:18:52,0;21,03;20,46;20,60;21,50;13,34;13,24;13,36;13,35;
25.03.2009;15:18:53,0;21,03;20,46;20,60;21,50;13,34;13,24;13,36;13,35;
25.03.2009;15:18:53,0;21,05;20,46;20,60;21,50;13,34;13,24;13,36;13,35;
25.03.2009;15:18:53,0;21,03;20,46;20,60;21,50;13,33;13,24;13,36;13,35;
25.03.2009;15:18:53,0;21,03;20,46;20,60;21,50;13,34;13,24;13,36;13,35;
25.03.2009;15:18:53,0;21,03;20,46;20,60;21,50;13,34;13,24;13,36;13,35;
25.03.2009;15:18:53,0;21,03;20,46;20,60;21,50;13,34;13,24;13,36;13,35;
25.03.2009;15:18:54,0;21,03;20,44;20,60;21,50;13,34;13,24;13,36;13,35;
25.03.2009;15:18:54,0;21,05;20,46;20,60;21,50;13,34;13,24;13,36;13,35;
25.03.2009;15:18:54,0;21,05;20,44;20,60;21,50;13,34;13,24;13,36;13,35;
25.03.2009;15:18:54,0;21,05;20,46;20,60;21,50;13,34;13,24;13,36;13,35;
25.03.2009;15:18:55,0;21,03;20,46;20,60;21,50;13,34;13,24;13,36;13,35;
25.03.2009;15:18:55,0;21,03;20,46;20,60;21,50;13,34;13,24;13,36;13,35;
25.03.2009;15:18:55,0;21,05;20,46;20,60;21,50;13,33;13,24;13,36;13,35;
25.03.2009;15:18:55,0;21,05;20,46;20,60;21,50;13,34;13,24;13,36;13,35;
25.03.2009;15:18:55,0;21,03;20,46;20,60;21,50;13,34;13,24;13,36;13,35;
25.03.2009;15:18:55,0;21,03;20,46;20,60;21,50;13,34;13,24;13,36;13,35;
25.03.2009;15:18:56,0;21,05;20,46;20,60;21,50;13,33;13,24;13,36;13,35;
25.03.2009;15:18:56,0;21,05;20,46;20,60;21,50;13,33;13,24;13,36;13,35;
25.03.2009;15:18:56,0;21,03;20,46;20,60;21,50;13,34;13,24;13,36;13,35;
25.03.2009;15:18:56,0;21,03;20,46;20,60;21,50;13,34;13,24;13,36;13,35;
25.03.2009;15:18:57,0;21,03;20,46;20,60;21,50;13,34;13,24;13,36;13,35;
25.03.2009;15:18:57,0;21,05;20,46;20,60;21,50;13,34;13,24;13,36;13,35;
25.03.2009;15:18:57,0;21,03;20,46;20,60;21,50;13,34;13,24;13,36;13,35;
25.03.2009;15:18:57,0;21,05;20,46;20,60;21,50;13,34;13,24;13,36;13,35;
25.03.2009;15:18:57,0;21,05;20,46;20,60;21,50;13,34;13,24;13,36;13,35;
25.03.2009;15:18:57,0;21,05;20,46;20,60;21,50;13,34;13,24;13,36;13,35;
25.03.2009;15:18:58,0;21,05;20,46;20,60;21,50;13,34;13,24;13,36;13,35;
25.03.2009;15:18:58,0;21,03;20,46;20,60;21,50;13,32;13,24;13,35;13,35;
25.03.2009;15:18:58,0;21,03;20,46;20,60;21,50;13,34;13,24;13,36;13,35;
25.03.2009;15:18:58,0;21,05;20,46;20,60;21,50;13,34;13,24;13,36;13,35;
25.03.2009;15:18:59,0;21,05;20,46;20,60;21,50;13,34;13,24;13,36;13,35;
25.03.2009;15:18:59,0;21,05;20,46;20,60;21,50;13,34;13,24;13,36;13,35;
25.03.2009;15:18:59,0;21,05;20,46;20,60;21,50;13,26;13,16;13,28;13,27;
25.03.2009;15:18:59,0;21,05;20,46;20,60;21,50;13,34;13,24;13,36;13,35;
25.03.2009;15:18:59,0;21,03;20,46;20,60;21,50;13,34;13,24;13,36;13,35;
25.03.2009;15:18:59,0;21,03;20,46;20,60;21,50;13,34;13,24;13,36;13,35;
25.03.2009;15:19:00,0;21,03;20,46;20,60;21,50;13,34;13,24;13,36;13,35;
25.03.2009;15:19:00,0;21,05;20,47;20,60;21,50;13,15;13,07;13,18;13,17;
25.03.2009;15:19:00,0;21,05;20,46;20,60;21,50;13,34;13,24;13,36;13,35;
25.03.2009;15:19:00,0;21,05;20,46;20,60;21,50;13,34;13,24;13,36;13,35;
25.03.2009;15:19:01,0;21,05;20,46;20,60;21,50;13,34;13,24;13,36;13,35;
25.03.2009;15:19:01,0;21,05;20,46;20,60;21,50;13,20;13,12;13,23;13,22;
25.03.2009;15:19:01,0;21,05;20,46;20,60;21,50;13,27;13,19;13,31;13,31;
25.03.2009;15:19:01,0;21,05;20,46;20,60;21,50;13,34;13,24;13,36;13,35;
25.03.2009;15:19:01,0;21,05;20,46;20,60;21,50;13,34;13,24;13,36;13,35;
25.03.2009;15:19:01,0;21,03;20,46;20,60;21,51;13,34;13,24;13,36;13,35;
25.03.2009;15:19:02,0;21,05;20,46;20,60;21,50;13,34;13,24;13,36;13,35;
25.03.2009;15:19:02,0;21,05;20,46;20,60;21,50;13,25;13,16;13,28;13,27;
25.03.2009;15:19:02,0;21,05;20,47;20,60;21,50;13,34;13,24;13,36;13,35;
25.03.2009;15:19:02,0;21,05;20,46;20,60;21,50;13,23;13,15;13,26;13,25;
25.03.2009;15:19:03,0;21,03;20,46;20,60;21,50;13,34;13,24;13,36;13,35;
25.03.2009;15:19:03,0;21,05;20,46;20,60;21,50;13,34;13,24;13,36;13,35;
25.03.2009;15:19:03,0;21,05;20,47;20,60;21,50;13,24;13,16;13,27;13,26;
25.03.2009;15:19:03,0;21,05;20,47;20,60;21,50;13,34;13,24;13,36;13,35;
25.03.2009;15:19:03,0;21,05;20,47;20,60;21,50;13,34;13,24;13,36;13,35;
25.03.2009;15:19:03,0;21,05;20,47;20,60;21,51;13,34;13,24;13,36;13,35;
25.03.2009;15:19:04,0;21,05;20,47;20,60;21,50;13,34;13,24;13,36;13,35;
25.03.2009;15:19:04,0;21,05;20,47;20,60;21,51;13,27;13,19;13,30;13,29;
25.03.2009;15:19:04,0;21,05;20,46;20,60;21,50;13,34;13,24;13,36;13,35;
25.03.2009;15:19:04,0;21,05;20,47;20,60;21,50;13,34;13,24;13,36;13,35;
25.03.2009;15:19:05,0;21,05;20,47;20,60;21,50;13,34;13,24;13,36;13,35;
25.03.2009;15:19:05,0;21,05;20,47;20,60;21,50;13,34;13,24;13,36;13,35;
25.03.2009;15:19:05,0;21,05;20,47;20,60;21,50;13,31;13,23;13,34;13,33;
25.03.2009;15:19:05,0;21,05;20,47;20,60;21,50;13,34;13,24;13,36;13,35;
25.03.2009;15:19:05,0;21,05;20,47;20,60;21,50;13,34;13,24;13,36;13,35;
25.03.2009;15:19:05,0;21,05;20,47;20,60;21,51;13,34;13,24;13,36;13,35;
25.03.2009;15:19:06,0;21,05;20,47;20,60;21,51;13,33;13,23;13,35;13,35;
25.03.2009;15:19:06,0;21,05;20,47;20,60;21,50;13,32;13,23;13,35;13,34;
25.03.2009;15:19:06,0;21,05;20,47;20,60;21,50;13,34;13,24;13,36;13,35;
25.03.2009;15:19:06,0;21,05;20,47;20,60;21,50;13,34;13,24;13,36;13,35;
25.03.2009;15:19:07,0;21,05;20,46;20,60;21,50;13,34;13,24;13,36;13,35;
25.03.2009;15:19:07,0;21,05;20,47;20,60;21,50;13,34;13,24;13,36;13,35;
25.03.2009;15:19:07,0;21,03;20,46;20,61;21,50;13,33;13,24;13,35;13,35;
25.03.2009;15:19:07,0;21,05;20,47;20,60;21,50;13,34;13,24;13,36;13,35;
25.03.2009;15:19:07,0;21,05;20,47;20,60;21,50;13,34;13,24;13,36;13,35;
25.03.2009;15:19:07,0;21,05;20,47;20,60;21,50;13,34;13,24;13,36;13,35;
25.03.2009;15:19:08,0;21,05;20,47;20,60;21,50;13,34;13,24;13,36;13,35;
25.03.2009;15:19:08,0;21,05;20,47;20,60;21,50;13,33;13,23;13,35;13,34;
25.03.2009;15:19:08,0;21,05;20,46;20,60;21,50;13,34;13,24;13,36;13,35;
25.03.2009;15:19:08,0;21,05;20,47;20,60;21,50;13,34;13,24;13,36;13,35;
25.03.2009;15:19:09,0;21,05;20,47;20,60;21,51;13,34;13,24;13,36;13,35;
25.03.2009;15:19:09,0;21,05;20,46;20,60;21,50;13,34;13,24;13,36;13,35;
25.03.2009;15:19:09,0;21,05;20,47;20,61;21,50;13,32;13,24;13,35;13,34;
25.03.2009;15:19:09,0;21,05;20,47;20,61;21,50;13,34;13,24;13,36;13,35;
25.03.2009;15:19:09,0;21,05;20,47;20,60;21,50;13,34;13,24;13,36;13,35;
25.03.2009;15:19:09,0;21,05;20,47;20,60;21,50;13,34;13,24;13,36;13,35;
25.03.2009;15:19:10,0;21,05;20,47;20,60;21,50;13,34;13,24;13,36;13,35;
25.03.2009;15:19:10,0;21,05;20,47;20,60;21,50;13,32;13,23;13,35;13,34;
25.03.2009;15:19:10,0;21,05;20,47;20,61;21,50;13,34;13,24;13,36;13,35;
25.03.2009;15:19:10,0;21,05;20,47;20,60;21,50;13,34;13,24;13,36;13,35;
25.03.2009;15:19:11,0;21,05;20,47;20,60;21,50;13,34;13,24;13,36;13,35;
25.03.2009;15:19:11,0;21,05;20,47;20,60;21,51;13,34;13,24;13,36;13,35;
25.03.2009;15:19:11,0;21,05;20,47;20,60;21,50;13,32;13,23;13,35;13,34;
25.03.2009;15:19:11,0;21,05;20,47;20,61;21,50;13,34;13,24;13,36;13,35;
25.03.2009;15:19:11,0;21,05;20,47;20,60;21,50;13,34;13,24;13,36;13,35;
25.03.2009;15:19:11,0;21,05;20,46;20,60;21,51;13,34;13,24;13,36;13,35;
25.03.2009;15:19:12,0;21,05;20,47;20,60;21,50;13,34;13,24;13,36;13,35;
25.03.2009;15:19:12,0;21,05;20,47;20,60;21,50;13,33;13,23;13,35;13,34;
25.03.2009;15:19:12,0;21,05;20,47;20,61;21,50;13,34;13,24;13,36;13,35;
25.03.2009;15:19:12,0;21,05;20,47;20,60;21,50;13,34;13,24;13,36;13,35;
25.03.2009;15:19:13,0;21,05;20,47;20,60;21,50;13,34;13,24;13,36;13,35;
25.03.2009;15:19:13,0;21,05;20,47;20,61;21,50;13,34;13,24;13,36;13,35;
25.03.2009;15:19:13,0;21,05;20,47;20,60;21,50;13,33;13,24;13,35;13,35;
25.03.2009;15:19:13,0;21,05;20,47;20,60;21,50;13,34;13,24;13,36;13,35;
25.03.2009;15:19:13,0;21,05;20,47;20,60;21,50;13,34;13,24;13,36;13,35;
25.03.2009;15:19:13,0;21,05;20,47;20,61;21,50;13,34;13,24;13,36;13,35;
25.03.2009;15:19:14,0;21,05;20,47;20,60;21,50;13,34;13,24;13,36;13,35;
25.03.2009;15:19:14,0;21,05;20,47;20,60;21,50;13,33;13,23;13,35;13,34;
25.03.2009;15:19:14,0;21,05;20,47;20,60;21,51;13,34;13,24;13,36;13,35;
25.03.2009;15:19:14,0;21,05;20,47;20,60;21,50;13,34;13,24;13,36;13,35;
25.03.2009;15:19:15,0;21,05;20,47;20,60;21,51;13,34;13,24;13,36;13,35;
25.03.2009;15:19:15,0;21,05;20,47;20,60;21,50;13,34;13,24;13,36;13,35;
25.03.2009;15:19:15,0;21,05;20,47;20,60;21,50;13,32;13,23;13,35;13,34;
25.03.2009;15:19:15,0;21,05;20,47;20,60;21,50;13,34;13,24;13,36;13,35;
25.03.2009;15:19:15,0;21,05;20,47;20,60;21,50;13,34;13,24;13,36;13,35;
25.03.2009;15:19:15,0;21,05;20,46;20,60;21,50;13,34;13,24;13,36;13,35;
25.03.2009;15:19:16,0;21,05;20,47;20,60;21,50;13,33;13,24;13,36;13,35;
25.03.2009;15:19:16,0;21,05;20,47;20,60;21,50;13,32;13,23;13,35;13,34;
25.03.2009;15:19:16,0;21,05;20,47;20,60;21,51;13,34;13,24;13,36;13,35;
25.03.2009;15:19:16,0;21,05;20,47;20,61;21,50;13,34;13,24;13,36;13,35;
25.03.2009;15:19:17,0;21,05;20,47;20,61;21,50;13,34;13,24;13,36;13,35;
25.03.2009;15:19:17,0;21,05;20,47;20,60;21,50;13,34;13,24;13,36;13,35;
25.03.2009;15:19:17,0;21,05;20,47;20,60;21,50;13,33;13,24;13,35;13,34;
25.03.2009;15:19:17,0;21,05;20,47;20,61;21,50;13,34;13,24;13,36;13,35;
25.03.2009;15:19:17,0;21,05;20,47;20,60;21,50;13,34;13,24;13,36;13,35;
25.03.2009;15:19:17,0;21,05;20,47;20,60;21,51;13,34;13,24;13,36;13,35;
25.03.2009;15:19:18,0;21,05;20,47;20,60;21,50;13,34;13,24;13,36;13,35;
25.03.2009;15:19:18,0;21,05;20,47;20,61;21,51;13,33;13,24;13,35;13,34;
25.03.2009;15:19:18,0;21,05;20,47;20,61;21,51;13,34;13,24;13,36;13,35;
25.03.2009;15:19:18,0;21,05;20,47;20,60;21,50;13,34;13,24;13,36;13,35;
25.03.2009;15:19:19,0;21,05;20,47;20,60;21,50;13,34;13,24;13,36;13,35;
25.03.2009;15:19:19,0;21,05;20,47;20,61;21,50;13,34;13,24;13,36;13,35;
25.03.2009;15:19:19,0;21,05;20,47;20,60;21,50;13,32;13,23;13,35;13,34;
25.03.2009;15:19:19,0;21,05;20,47;20,60;21,50;13,34;13,24;13,36;13,35;
25.03.2009;15:19:19,0;21,05;20,47;20,60;21,50;13,34;13,24;13,36;13,35;
25.03.2009;15:19:19,0;21,05;20,47;20,60;21,50;13,34;13,24;13,36;13,35;
25.03.2009;15:19:20,0;21,05;20,47;20,60;21,50;13,34;13,24;13,36;13,35;
25.03.2009;15:19:20,0;21,05;20,47;20,60;21,50;13,32;13,23;13,34;13,34;
25.03.2009;15:19:20,0;21,05;20,47;20,61;21,50;13,34;13,24;13,36;13,35;
25.03.2009;15:19:20,0;21,05;20,47;20,61;21,50;13,34;13,24;13,36;13,35;
25.03.2009;15:19:21,0;21,05;20,47;20,60;21,51;13,34;13,24;13,36;13,35;
25.03.2009;15:19:21,0;21,05;20,47;20,60;21,50;13,34;13,24;13,36;13,35;
25.03.2009;15:19:21,0;21,05;20,47;20,61;21,50;13,32;13,23;13,35;13,34;
25.03.2009;15:19:21,0;21,05;20,47;20,60;21,50;13,34;13,24;13,36;13,35;
25.03.2009;15:19:21,0;21,05;20,47;20,60;21,50;13,34;13,24;13,36;13,35;
25.03.2009;15:19:21,0;21,05;20,47;20,61;21,50;13,34;13,24;13,36;13,35;
25.03.2009;15:19:22,0;21,05;20,47;20,61;21,50;13,34;13,24;13,36;13,35;
25.03.2009;15:19:22,0;21,05;20,47;20,61;21,50;13,33;13,24;13,36;13,35;
25.03.2009;15:19:22,0;21,05;20,47;20,61;21,50;13,34;13,24;13,36;13,35;
25.03.2009;15:19:22,0;21,05;20,47;20,60;21,50;13,34;13,24;13,36;13,35;
25.03.2009;15:19:23,0;21,05;20,47;20,60;21,51;13,34;13,24;13,36;13,35;
25.03.2009;15:19:23,0;21,05;20,47;20,60;21,50;13,34;13,24;13,36;13,35;
25.03.2009;15:19:23,0;21,05;20,47;20,60;21,50;13,33;13,24;13,35;13,35;
25.03.2009;15:19:23,0;21,05;20,47;20,60;21,51;13,34;13,24;13,36;13,35;
25.03.2009;15:19:23,0;21,05;20,47;20,60;21,50;13,34;13,24;13,36;13,35;
25.03.2009;15:19:23,0;21,05;20,47;20,61;21,50;13,34;13,24;13,36;13,35;
25.03.2009;15:19:24,0;21,05;20,47;20,60;21,50;13,34;13,24;13,36;13,35;
25.03.2009;15:19:24,0;21,05;20,47;20,60;21,50;13,33;13,24;13,35;13,35;
25.03.2009;15:19:24,0;21,05;20,47;20,60;21,50;13,34;13,24;13,36;13,35;
25.03.2009;15:19:24,0;21,05;20,47;20,61;21,50;13,34;13,24;13,36;13,35;
25.03.2009;15:19:25,0;21,05;20,47;20,60;21,50;13,34;13,24;13,36;13,35;
25.03.2009;15:19:25,0;21,05;20,47;20,60;21,50;13,34;13,24;13,36;13,35;
25.03.2009;15:19:25,0;21,05;20,47;20,60;21,50;13,32;13,23;13,35;13,34;
25.03.2009;15:19:25,0;21,05;20,47;20,60;21,51;13,34;13,24;13,36;13,35;
25.03.2009;15:19:25,0;21,05;20,47;20,60;21,50;13,34;13,24;13,36;13,35;
25.03.2009;15:19:25,0;21,05;20,47;20,61;21,50;13,34;13,24;13,36;13,35;
25.03.2009;15:19:26,0;21,05;20,47;20,61;21,51;13,34;13,24;13,36;13,35;
25.03.2009;15:19:26,0;21,05;20,47;20,60;21,50;13,33;13,24;13,35;13,35;
25.03.2009;15:19:26,0;21,05;20,47;20,60;21,51;13,34;13,24;13,36;13,35;
25.03.2009;15:19:26,0;21,05;20,47;20,60;21,50;13,34;13,24;13,36;13,35;
25.03.2009;15:19:27,0;21,05;20,47;20,60;21,50;13,34;13,24;13,36;13,35;
25.03.2009;15:19:27,0;21,05;20,47;20,60;21,50;13,34;13,24;13,36;13,35;
25.03.2009;15:19:27,0;21,05;20,47;20,60;21,50;13,33;13,24;13,35;13,34;
25.03.2009;15:19:27,0;21,05;20,47;20,61;21,50;13,34;13,24;13,36;13,35;
25.03.2009;15:19:27,0;21,05;20,47;20,60;21,50;13,34;13,24;13,36;13,35;
25.03.2009;15:19:27,0;21,05;20,47;20,60;21,50;13,34;13,24;13,36;13,35;
25.03.2009;15:19:28,0;21,05;20,47;20,60;21,50;13,34;13,24;13,36;13,35;
25.03.2009;15:19:28,0;21,05;20,47;20,60;21,50;13,33;13,23;13,35;13,34;
25.03.2009;15:19:28,0;21,05;20,47;20,60;21,50;13,34;13,24;13,36;13,35;
25.03.2009;15:19:28,0;21,05;20,47;20,61;21,50;13,34;13,24;13,36;13,35;
25.03.2009;15:19:29,0;21,05;20,47;20,61;21,50;13,34;13,24;13,36;13,35;
25.03.2009;15:19:29,0;21,05;20,47;20,61;21,50;13,34;13,24;13,36;13,35;
25.03.2009;15:19:29,0;21,05;20,47;20,60;21,50;13,32;13,23;13,35;13,34;
25.03.2009;15:19:29,0;21,05;20,47;20,60;21,50;13,34;13,24;13,36;13,35;
25.03.2009;15:19:29,0;21,05;20,47;20,60;21,50;13,34;13,24;13,36;13,35;
25.03.2009;15:19:29,0;21,05;20,47;20,60;21,50;13,34;13,24;13,36;13,35;
25.03.2009;15:19:30,0;21,05;20,47;20,60;21,50;13,34;13,24;13,36;13,35;
25.03.2009;15:19:30,0;21,05;20,47;20,60;21,50;13,32;13,23;13,35;13,35;
25.03.2009;15:19:30,0;21,05;20,47;20,60;21,50;13,34;13,24;13,36;13,35;
25.03.2009;15:19:30,0;21,05;20,47;20,60;21,50;13,34;13,24;13,36;13,35;
25.03.2009;15:19:31,0;21,05;20,47;20,61;21,50;13,34;13,24;13,36;13,35;
25.03.2009;15:19:31,0;21,05;20,47;20,60;21,50;13,34;13,24;13,36;13,35;
25.03.2009;15:19:31,0;21,05;20,47;20,61;21,50;13,33;13,23;13,35;13,35;
25.03.2009;15:19:31,0;21,05;20,47;20,60;21,50;13,34;13,24;13,36;13,35;
25.03.2009;15:19:31,0;21,05;20,47;20,61;21,50;13,34;13,24;13,36;13,35;
25.03.2009;15:19:31,0;21,05;20,47;20,61;21,50;13,34;13,24;13,36;13,35;
25.03.2009;15:19:32,0;21,05;20,47;20,60;21,50;13,34;13,24;13,36;13,35;
25.03.2009;15:19:32,0;21,05;20,47;20,61;21,50;13,32;13,23;13,35;13,34;
25.03.2009;15:19:32,0;21,05;20,47;20,60;21,50;13,34;13,24;13,36;13,35;
25.03.2009;15:19:32,0;21,05;20,47;20,61;21,50;13,34;13,24;13,36;13,35;
25.03.2009;15:19:33,0;21,05;20,47;20,61;21,50;13,34;13,24;13,36;13,35;
25.03.2009;15:19:33,0;21,05;20,47;20,61;21,50;13,34;13,24;13,36;13,35;
25.03.2009;15:19:33,0;21,05;20,47;20,60;21,50;13,33;13,23;13,35;13,35;
25.03.2009;15:19:33,0;21,05;20,47;20,60;21,50;13,34;13,24;13,36;13,35;
25.03.2009;15:19:33,0;21,05;20,47;20,60;21,51;13,34;13,24;13,36;13,35;
25.03.2009;15:19:33,0;21,05;20,47;20,61;21,50;13,34;13,24;13,36;13,35;
25.03.2009;15:19:34,0;21,05;20,47;20,61;21,51;13,34;13,24;13,36;13,35;
25.03.2009;15:19:34,0;21,05;20,47;20,61;21,50;13,33;13,24;13,36;13,35;
25.03.2009;15:19:34,0;21,05;20,47;20,60;21,50;13,34;13,24;13,36;13,35;
25.03.2009;15:19:34,0;21,05;20,47;20,60;21,50;13,34;13,24;13,36;13,35;
25.03.2009;15:19:35,0;21,05;20,47;20,61;21,50;13,34;13,24;13,36;13,35;
25.03.2009;15:19:35,0;21,05;20,47;20,60;21,50;13,34;13,24;13,36;13,35;
25.03.2009;15:19:35,0;21,05;20,47;20,60;21,50;13,33;13,24;13,36;13,35;
25.03.2009;15:19:35,0;21,05;20,47;20,61;21,51;13,34;13,24;13,36;13,35;
25.03.2009;15:19:35,0;21,05;20,47;20,61;21,51;13,34;13,24;13,36;13,35;
25.03.2009;15:19:35,0;21,05;20,47;20,60;21,50;13,34;13,24;13,36;13,35;
25.03.2009;15:19:36,0;21,05;20,47;20,61;21,50;13,34;13,24;13,36;13,35;
25.03.2009;15:19:36,0;21,05;20,47;20,61;21,50;13,32;13,23;13,35;13,34;
25.03.2009;15:19:36,0;21,05;20,47;20,60;21,51;13,33;13,23;13,35;13,34;
25.03.2009;15:19:36,0;21,05;20,47;20,61;21,50;13,34;13,24;13,36;13,35;
25.03.2009;15:19:37,0;21,05;20,47;20,60;21,50;13,34;13,24;13,36;13,35;
25.03.2009;15:19:37,0;21,05;20,47;20,60;21,50;13,34;13,24;13,36;13,35;
25.03.2009;15:19:37,0;21,05;20,47;20,61;21,50;13,32;13,23;13,35;13,35;
25.03.2009;15:19:37,0;21,05;20,47;20,60;21,50;13,34;13,24;13,36;13,35;
25.03.2009;15:19:37,0;21,05;20,47;20,61;21,51;13,34;13,24;13,36;13,35;
25.03.2009;15:19:37,0;21,05;20,47;20,60;21,50;13,34;13,24;13,36;13,35;
25.03.2009;15:19:38,0;21,05;20,47;20,61;21,50;13,34;13,24;13,36;13,35;
25.03.2009;15:19:38,0;21,05;20,47;20,60;21,50;13,33;13,24;13,36;13,35;
25.03.2009;15:19:38,0;21,05;20,47;20,61;21,50;13,34;13,24;13,36;13,35;
25.03.2009;15:19:38,0;21,05;20,47;20,61;21,50;13,34;13,24;13,36;13,35;
25.03.2009;15:19:39,0;21,05;20,47;20,60;21,50;13,34;13,24;13,36;13,35;
25.03.2009;15:19:39,0;21,05;20,47;20,60;21,50;13,34;13,24;13,36;13,35;
25.03.2009;15:19:39,0;21,05;20,47;20,61;21,50;13,33;13,24;13,35;13,35;
25.03.2009;15:19:39,0;21,05;20,47;20,61;21,50;13,34;13,24;13,36;13,35;
25.03.2009;15:19:39,0;21,05;20,47;20,61;21,50;13,34;13,24;13,36;13,35;
25.03.2009;15:19:39,0;21,05;20,47;20,61;21,50;13,34;13,24;13,36;13,35;
25.03.2009;15:19:40,0;21,05;20,47;20,60;21,50;13,34;13,24;13,36;13,35;
25.03.2009;15:19:40,0;21,05;20,47;20,61;21,51;13,32;13,23;13,35;13,35;
25.03.2009;15:19:40,0;21,05;20,47;20,60;21,50;13,34;13,24;13,36;13,35;
25.03.2009;15:19:40,0;21,05;20,47;20,61;21,50;13,34;13,24;13,36;13,35;
25.03.2009;15:19:41,0;21,05;20,47;20,60;21,50;13,34;13,24;13,36;13,35;
25.03.2009;15:19:41,0;21,05;20,47;20,61;21,51;13,34;13,24;13,36;13,35;
25.03.2009;15:19:41,0;21,05;20,47;20,61;21,50;13,32;13,23;13,35;13,34;
25.03.2009;15:19:41,0;21,05;20,47;20,60;21,51;13,34;13,24;13,36;13,35;
25.03.2009;15:19:41,0;21,05;20,47;20,60;21,50;13,34;13,24;13,36;13,35;
25.03.2009;15:19:41,0;21,05;20,47;20,60;21,50;13,34;13,24;13,36;13,35;
25.03.2009;15:19:42,0;21,05;20,47;20,61;21,50;13,34;13,24;13,36;13,35;
25.03.2009;15:19:42,0;21,05;20,47;20,61;21,50;13,33;13,24;13,35;13,34;
25.03.2009;15:19:42,0;21,05;20,47;20,61;21,50;13,34;13,24;13,36;13,35;
25.03.2009;15:19:42,0;21,05;20,47;20,61;21,50;13,34;13,24;13,36;13,35;
25.03.2009;15:19:43,0;21,05;20,47;20,61;21,50;13,34;13,24;13,36;13,35;
25.03.2009;15:19:43,0;21,05;20,47;20,61;21,50;13,34;13,24;13,36;13,35;
25.03.2009;15:19:43,0;21,05;20,47;20,60;21,50;13,34;13,24;13,36;13,35;
25.03.2009;15:19:43,0;21,05;20,47;20,61;21,50;13,34;13,24;13,36;13,35;
25.03.2009;15:19:43,0;21,05;20,47;20,61;21,50;13,34;13,24;13,36;13,35;
25.03.2009;15:19:43,0;21,05;20,47;20,61;21,50;13,34;13,24;13,36;13,35;
25.03.2009;15:19:44,0;21,05;20,47;20,61;21,51;13,34;13,24;13,36;13,35;
25.03.2009;15:19:44,0;21,05;20,47;20,61;21,50;13,34;13,24;13,36;13,35;
25.03.2009;15:19:44,0;21,05;20,47;20,61;21,50;13,34;13,24;13,36;13,35;
25.03.2009;15:19:44,0;21,05;20,47;20,61;21,50;13,34;13,24;13,36;13,35;
25.03.2009;15:19:45,0;21,05;20,47;20,61;21,51;13,34;13,24;13,36;13,35;
25.03.2009;15:19:45,0;21,05;20,47;20,61;21,50;13,34;13,24;13,36;13,35;
25.03.2009;15:19:45,0;21,05;20,47;20,61;21,50;13,34;13,24;13,36;13,35;
25.03.2009;15:19:45,0;21,05;20,47;20,61;21,51;13,34;13,24;13,36;13,35;
25.03.2009;15:19:45,0;21,05;20,47;20,61;21,50;13,34;13,24;13,36;13,35;
25.03.2009;15:19:45,0;21,05;20,47;20,61;21,50;13,34;13,24;13,36;13,35;
25.03.2009;15:19:46,0;21,05;20,47;20,61;21,50;13,33;13,24;13,36;13,35;
25.03.2009;15:19:46,0;21,05;20,47;20,61;21,50;13,34;13,24;13,36;13,35;
25.03.2009;15:19:46,0;21,05;20,47;20,61;21,50;13,34;13,24;13,36;13,35;
25.03.2009;15:19:46,0;21,05;20,47;20,61;21,51;13,34;13,24;13,36;13,35;
25.03.2009;15:19:47,0;21,05;20,47;20,61;21,50;13,34;13,24;13,36;13,35;
25.03.2009;15:19:47,0;21,05;20,47;20,61;21,50;13,34;13,24;13,36;13,35;
25.03.2009;15:19:47,0;21,05;20,47;20,61;21,50;13,34;13,24;13,36;13,35;
25.03.2009;15:19:47,0;21,05;20,47;20,61;21,50;13,34;13,24;13,36;13,35;
25.03.2009;15:19:47,0;21,05;20,47;20,61;21,51;13,34;13,24;13,36;13,35;
25.03.2009;15:19:47,0;21,05;20,47;20,61;21,51;13,34;13,24;13,36;13,35;
25.03.2009;15:19:48,0;21,05;20,47;20,61;21,51;13,34;13,24;13,36;13,35;
25.03.2009;15:19:48,0;21,05;20,47;20,61;21,50;13,34;13,24;13,36;13,35;
25.03.2009;15:19:48,0;21,05;20,47;20,61;21,50;13,34;13,24;13,36;13,35;
25.03.2009;15:19:48,0;21,05;20,47;20,61;21,50;13,34;13,24;13,36;13,35;
25.03.2009;15:19:49,0;21,05;20,47;20,61;21,51;13,34;13,24;13,36;13,35;
25.03.2009;15:19:49,0;21,05;20,47;20,61;21,50;13,34;13,24;13,36;13,35;
25.03.2009;15:19:49,0;21,05;20,47;20,61;21,50;13,34;13,24;13,36;13,35;
25.03.2009;15:19:49,0;21,05;20,47;20,61;21,51;13,34;13,24;13,36;13,35;
25.03.2009;15:19:49,0;21,05;20,47;20,61;21,50;13,34;13,24;13,36;13,35;
25.03.2009;15:19:49,0;21,05;20,47;20,61;21,50;13,34;13,24;13,36;13,35;
25.03.2009;15:19:50,0;21,05;20,47;20,61;21,50;13,34;13,24;13,36;13,35;
25.03.2009;15:19:50,0;21,05;20,47;20,61;21,50;13,34;13,24;13,36;13,35;
25.03.2009;15:19:50,0;21,05;20,47;20,61;21,50;13,34;13,24;13,36;13,35;
25.03.2009;15:19:50,0;21,05;20,47;20,61;21,51;13,34;13,24;13,36;13,35;
25.03.2009;15:19:51,0;21,05;20,47;20,61;21,51;13,34;13,24;13,36;13,35;
25.03.2009;15:19:51,0;21,05;20,47;20,61;21,50;13,34;13,24;13,36;13,35;
25.03.2009;15:19:51,0;21,05;20,47;20,61;21,50;13,34;13,24;13,36;13,35;
25.03.2009;15:19:51,0;21,05;20,47;20,61;21,51;13,34;13,24;13,36;13,35;
25.03.2009;15:19:51,0;21,05;20,47;20,61;21,50;13,34;13,24;13,36;13,35;
25.03.2009;15:19:51,0;21,05;20,47;20,61;21,50;13,34;13,24;13,36;13,35;
25.03.2009;15:19:52,0;21,05;20,47;20,61;21,51;13,34;13,24;13,36;13,35;
25.03.2009;15:19:52,0;21,05;20,47;20,61;21,50;13,34;13,24;13,36;13,35;
25.03.2009;15:19:52,0;21,05;20,47;20,61;21,50;13,34;13,24;13,36;13,35;
25.03.2009;15:19:52,0;21,05;20,47;20,61;21,50;13,34;13,24;13,36;13,35;
25.03.2009;15:19:53,0;21,05;20,47;20,61;21,51;13,34;13,24;13,36;13,35;
25.03.2009;15:19:53,0;21,05;20,47;20,61;21,50;13,34;13,24;13,36;13,35;
25.03.2009;15:19:53,0;21,05;20,47;20,61;21,51;13,34;13,24;13,36;13,35;
25.03.2009;15:19:53,0;21,05;20,47;20,61;21,51;13,34;13,24;13,36;13,35;
25.03.2009;15:19:53,0;21,05;20,47;20,61;21,50;13,34;13,24;13,36;13,35;
25.03.2009;15:19:53,0;21,05;20,47;20,61;21,51;13,34;13,24;13,36;13,35;
25.03.2009;15:19:54,0;21,05;20,47;20,61;21,50;13,34;13,24;13,36;13,35;
25.03.2009;15:19:54,0;21,05;20,44;20,61;21,51;13,33;13,24;13,36;13,35;
25.03.2009;15:19:54,0;21,05;20,36;20,61;21,51;13,34;13,24;13,36;13,35;
25.03.2009;15:19:54,0;21,05;20,32;20,61;21,50;13,34;13,24;13,36;13,35;
25.03.2009;15:19:55,0;21,05;20,30;20,61;21,51;13,34;13,24;13,36;13,35;
25.03.2009;15:19:55,0;21,05;20,29;20,61;21,50;13,34;13,24;13,36;13,35;
25.03.2009;15:19:55,0;21,05;20,27;20,61;21,50;13,34;13,24;13,36;13,35;
25.03.2009;15:19:55,0;21,05;20,26;20,61;21,51;13,34;13,24;13,36;13,35;
25.03.2009;15:19:55,0;21,05;20,26;20,61;21,51;13,34;13,24;13,36;13,35;
25.03.2009;15:19:55,0;21,05;20,24;20,61;21,51;13,34;13,24;13,36;13,35;
25.03.2009;15:19:56,0;21,05;20,24;20,61;21,50;13,34;13,24;13,36;13,35;
25.03.2009;15:19:56,0;21,05;20,24;20,61;21,50;13,34;13,24;13,36;13,35;
25.03.2009;15:19:56,0;21,05;20,23;20,61;21,51;13,34;13,24;13,36;13,35;
25.03.2009;15:19:56,0;21,05;20,23;20,61;21,51;13,34;13,24;13,36;13,35;
25.03.2009;15:19:57,0;21,05;20,23;20,61;21,51;13,34;13,24;13,36;13,35;
25.03.2009;15:19:57,0;21,05;20,23;20,61;21,50;13,34;13,24;13,36;13,35;
25.03.2009;15:19:57,0;21,05;20,21;20,61;21,50;13,34;13,24;13,36;13,35;
25.03.2009;15:19:57,0;21,05;20,21;20,61;21,51;13,34;13,24;13,36;13,35;
25.03.2009;15:19:57,0;21,05;20,21;20,61;21,51;13,34;13,24;13,36;13,35;
25.03.2009;15:19:57,0;21,05;20,21;20,61;21,50;13,34;13,24;13,36;13,35;
25.03.2009;15:19:58,0;21,05;20,21;20,61;21,50;13,34;13,24;13,36;13,35;
25.03.2009;15:19:58,0;21,05;20,21;20,61;21,51;13,33;13,24;13,36;13,35;
25.03.2009;15:19:58,0;21,05;20,21;20,61;21,50;13,34;13,24;13,36;13,35;
25.03.2009;15:19:58,0;21,05;20,21;20,61;21,50;13,34;13,24;13,36;13,35;
25.03.2009;15:19:59,0;21,05;20,21;20,61;21,51;13,34;13,24;13,36;13,35;
25.03.2009;15:19:59,0;21,05;20,21;20,61;21,51;13,34;13,24;13,36;13,35;
25.03.2009;15:19:59,0;21,05;20,21;20,61;21,50;13,33;13,24;13,36;13,35;
25.03.2009;15:19:59,0;21,05;20,21;20,61;21,51;13,34;13,24;13,36;13,35;
25.03.2009;15:19:59,0;21,05;20,21;20,61;21,50;13,34;13,24;13,36;13,35;
25.03.2009;15:19:59,0;21,05;20,20;20,61;21,51;13,34;13,24;13,36;13,35;
25.03.2009;15:20:00,0;21,05;20,21;20,61;21,51;13,34;13,24;13,36;13,35;
25.03.2009;15:20:00,0;21,05;20,20;20,61;21,51;13,34;13,24;13,36;13,35;
25.03.2009;15:20:00,0;21,05;20,20;20,61;21,50;13,34;13,24;13,36;13,35;
25.03.2009;15:20:00,0;21,05;20,21;20,61;21,51;13,34;13,24;13,36;13,35;
25.03.2009;15:20:01,0;21,05;20,20;20,61;21,51;13,34;13,24;13,36;13,35;
25.03.2009;15:20:01,0;21,05;20,20;20,61;21,50;13,32;13,23;13,35;13,34;
25.03.2009;15:20:01,0;21,05;20,20;20,61;21,51;13,33;13,24;13,35;13,34;
25.03.2009;15:20:01,0;21,05;20,20;20,61;21,51;13,34;13,24;13,36;13,35;
25.03.2009;15:20:01,0;21,05;20,20;20,61;21,51;13,34;13,24;13,36;13,35;
25.03.2009;15:20:01,0;21,05;20,20;20,61;21,50;13,34;13,24;13,36;13,35;
25.03.2009;15:20:02,0;21,05;20,20;20,61;21,51;13,34;13,24;13,36;13,35;
25.03.2009;15:20:02,0;21,05;20,20;20,61;21,50;13,27;13,18;13,30;13,28;
25.03.2009;15:20:02,0;21,05;20,20;20,61;21,51;13,34;13,24;13,36;13,35;
25.03.2009;15:20:02,0;21,05;20,20;20,61;21,51;13,34;13,24;13,36;13,35;
25.03.2009;15:20:03,0;21,05;20,20;20,61;21,50;13,34;13,24;13,36;13,35;
25.03.2009;15:20:03,0;21,05;20,20;20,61;21,50;13,34;13,24;13,36;13,35;
25.03.2009;15:20:03,0;21,05;20,20;20,61;21,50;13,16;13,08;13,19;13,18;
25.03.2009;15:20:03,0;21,05;20,20;20,61;21,51;13,34;13,24;13,36;13,35;
25.03.2009;15:20:03,0;21,05;20,20;20,61;21,51;13,34;13,24;13,36;13,35;
25.03.2009;15:20:03,0;21,05;20,20;20,61;21,50;13,34;13,24;13,36;13,35;
25.03.2009;15:20:04,0;21,05;20,20;20,61;21,51;13,34;13,24;13,36;13,35;
25.03.2009;15:20:04,0;21,05;20,20;20,61;21,51;13,21;13,13;13,24;13,23;
25.03.2009;15:20:04,0;21,05;20,20;20,61;21,51;13,34;13,24;13,36;13,35;
25.03.2009;15:20:04,0;21,05;20,20;20,61;21,50;13,34;13,24;13,36;13,35;
25.03.2009;15:20:05,0;21,05;20,20;20,61;21,51;13,34;13,24;13,36;13,35;
25.03.2009;15:20:05,0;21,05;20,20;20,61;21,50;13,34;13,24;13,36;13,35;
25.03.2009;15:20:05,0;21,05;20,20;20,61;21,51;13,26;13,17;13,29;13,28;
25.03.2009;15:20:05,0;21,05;20,20;20,61;21,50;13,34;13,24;13,36;13,35;
25.03.2009;15:20:05,0;21,05;20,20;20,61;21,50;13,34;13,24;13,36;13,35;
25.03.2009;15:20:05,0;21,05;20,20;20,61;21,51;13,34;13,24;13,36;13,35;
25.03.2009;15:20:06,0;21,05;20,20;20,61;21,50;13,34;13,24;13,36;13,35;
25.03.2009;15:20:06,0;21,05;20,20;20,61;21,50;13,24;13,16;13,27;13,26;
25.03.2009;15:20:06,0;21,05;20,20;20,61;21,51;13,34;13,24;13,36;13,35;
25.03.2009;15:20:06,0;21,05;20,20;20,61;21,51;13,34;13,24;13,36;13,35;
25.03.2009;15:20:07,0;21,05;20,20;20,61;21,51;13,34;13,24;13,36;13,35;
25.03.2009;15:20:07,0;21,05;20,20;20,61;21,50;13,34;13,24;13,36;13,35;
25.03.2009;15:20:07,0;21,05;20,20;20,61;21,51;13,31;13,23;13,34;13,34;
25.03.2009;15:20:07,0;21,05;20,20;20,61;21,51;13,34;13,24;13,36;13,35;
25.03.2009;15:20:07,0;21,05;20,20;20,61;21,51;13,34;13,24;13,36;13,35;
25.03.2009;15:20:07,0;21,05;20,20;20,61;21,51;13,34;13,24;13,36;13,35;
25.03.2009;15:20:08,0;21,05;20,20;20,61;21,51;13,34;13,24;13,36;13,35;
25.03.2009;15:20:08,0;21,05;20,20;20,61;21,50;13,33;13,24;13,35;13,35;
25.03.2009;15:20:08,0;21,05;20,20;20,61;21,51;13,34;13,24;13,36;13,35;
25.03.2009;15:20:08,0;21,05;20,20;20,61;21,51;13,34;13,24;13,36;13,35;
25.03.2009;15:20:09,0;21,05;20,20;20,61;21,51;13,34;13,24;13,36;13,35;
25.03.2009;15:20:09,0;21,05;20,20;20,61;21,51;13,34;13,24;13,36;13,35;
25.03.2009;15:20:09,0;21,05;20,20;20,61;21,50;13,33;13,23;13,36;13,35;
25.03.2009;15:20:09,0;21,05;20,20;20,61;21,50;13,34;13,24;13,36;13,35;
25.03.2009;15:20:09,0;21,05;20,20;20,61;21,51;13,34;13,24;13,36;13,35;
25.03.2009;15:20:09,0;21,05;20,20;20,61;21,51;13,34;13,24;13,36;13,35;
25.03.2009;15:20:10,0;21,05;20,20;20,61;21,51;13,34;13,24;13,36;13,35;
25.03.2009;15:20:10,0;21,05;20,20;20,61;21,51;13,33;13,24;13,35;13,35;
25.03.2009;15:20:10,0;21,05;20,20;20,61;21,51;13,34;13,24;13,36;13,35;
25.03.2009;15:20:10,0;21,05;20,20;20,61;21,51;13,33;13,24;13,36;13,35;
25.03.2009;15:20:11,0;21,05;20,20;20,61;21,51;13,34;13,24;13,36;13,35;
25.03.2009;15:20:11,0;21,05;20,20;20,61;21,50;13,33;13,24;13,36;13,35;
25.03.2009;15:20:11,0;21,05;20,20;20,61;21,51;13,33;13,23;13,35;13,34;
25.03.2009;15:20:11,0;21,05;20,20;20,61;21,50;13,34;13,24;13,36;13,35;
25.03.2009;15:20:11,0;21,05;20,20;20,61;21,51;13,34;13,24;13,36;13,35;
25.03.2009;15:20:11,0;21,05;20,20;20,61;21,51;13,34;13,24;13,36;13,35;
25.03.2009;15:20:12,0;21,05;20,20;20,61;21,51;13,34;13,24;13,36;13,35;
25.03.2009;15:20:12,0;21,05;20,20;20,61;21,51;13,32;13,23;13,35;13,34;
25.03.2009;15:20:12,0;21,05;20,20;20,61;21,51;13,34;13,24;13,36;13,35;
25.03.2009;15:20:12,0;21,05;20,20;20,61;21,51;13,34;13,24;13,36;13,35;
25.03.2009;15:20:13,0;21,05;20,20;20,61;21,51;13,34;13,24;13,36;13,35;
25.03.2009;15:20:13,0;21,05;20,20;20,61;21,51;13,34;13,24;13,36;13,35;
25.03.2009;15:20:13,0;21,05;20,20;20,61;21,51;13,33;13,23;13,35;13,34;
25.03.2009;15:20:13,0;21,05;20,20;20,61;21,51;13,34;13,24;13,36;13,35;
25.03.2009;15:20:13,0;21,05;20,20;20,61;21,51;13,34;13,24;13,36;13,35;
25.03.2009;15:20:13,0;21,05;20,20;20,61;21,51;13,34;13,24;13,36;13,35;
25.03.2009;15:20:14,0;21,05;20,20;20,61;21,51;13,34;13,24;13,36;13,35;
25.03.2009;15:20:14,0;21,05;20,20;20,61;21,51;13,33;13,23;13,36;13,35;
25.03.2009;15:20:14,0;21,05;20,20;20,61;21,51;13,34;13,24;13,36;13,35;
25.03.2009;15:20:14,0;21,05;20,20;20,61;21,51;13,34;13,24;13,36;13,35;
25.03.2009;15:20:15,0;21,05;20,20;20,61;21,51;13,34;13,24;13,36;13,35;
25.03.2009;15:20:15,0;21,05;20,20;20,61;21,51;13,34;13,24;13,36;13,35;
25.03.2009;15:20:15,0;21,05;20,20;20,61;21,50;13,32;13,23;13,35;13,34;
25.03.2009;15:20:15,0;21,05;20,20;20,61;21,51;13,34;13,24;13,36;13,35;
25.03.2009;15:20:15,0;21,05;20,20;20,61;21,51;13,34;13,24;13,36;13,35;
25.03.2009;15:20:15,0;21,05;20,20;20,61;21,51;13,34;13,24;13,36;13,35;
25.03.2009;15:20:16,0;21,05;20,20;20,61;21,51;13,33;13,24;13,35;13,34;
25.03.2009;15:20:16,0;21,05;20,20;20,61;21,51;13,32;13,23;13,35;13,34;
25.03.2009;15:20:16,0;21,05;20,20;20,61;21,51;13,34;13,24;13,36;13,35;
25.03.2009;15:20:16,0;21,05;20,20;20,61;21,51;13,34;13,24;13,36;13,35;
25.03.2009;15:20:17,0;21,05;20,20;20,61;21,51;13,34;13,24;13,36;13,35;
25.03.2009;15:20:17,0;21,05;20,20;20,61;21,51;13,34;13,24;13,36;13,35;
25.03.2009;15:20:17,0;21,05;20,20;20,61;21,51;13,32;13,23;13,35;13,34;
25.03.2009;15:20:17,0;21,05;20,20;20,61;21,51;13,34;13,24;13,36;13,35;
25.03.2009;15:20:17,0;21,05;20,20;20,61;21,51;13,34;13,24;13,36;13,35;
25.03.2009;15:20:17,0;21,05;20,20;20,61;21,50;13,34;13,24;13,36;13,35;
25.03.2009;15:20:18,0;21,05;20,20;20,61;21,51;13,34;13,24;13,36;13,35;
25.03.2009;15:20:18,0;21,05;20,20;20,61;21,51;13,33;13,23;13,35;13,35;
25.03.2009;15:20:18,0;21,05;20,20;20,61;21,51;13,34;13,24;13,36;13,35;
25.03.2009;15:20:18,0;21,05;20,20;20,61;21,51;13,34;13,24;13,36;13,35;
25.03.2009;15:20:19,0;21,05;20,20;20,61;21,50;13,34;13,24;13,36;13,35;
25.03.2009;15:20:19,0;21,05;20,20;20,61;21,51;13,34;13,24;13,36;13,35;
25.03.2009;15:20:19,0;21,05;20,20;20,61;21,51;13,33;13,24;13,35;13,34;
25.03.2009;15:20:19,0;21,05;20,20;20,61;21,51;13,34;13,24;13,36;13,35;
25.03.2009;15:20:19,0;21,05;20,20;20,61;21,50;13,34;13,24;13,36;13,35;
25.03.2009;15:20:19,0;21,05;20,20;20,60;21,51;13,34;13,24;13,36;13,35;
25.03.2009;15:20:20,0;21,05;20,20;20,61;21,51;13,34;13,24;13,36;13,35;
25.03.2009;15:20:20,0;21,05;20,20;20,61;21,51;13,32;13,23;13,35;13,34;
25.03.2009;15:20:20,0;21,05;20,20;20,61;21,51;13,34;13,24;13,36;13,35;
25.03.2009;15:20:20,0;21,05;20,20;20,61;21,51;13,34;13,24;13,36;13,35;
25.03.2009;15:20:21,0;21,05;20,20;20,61;21,51;13,34;13,24;13,36;13,35;
25.03.2009;15:20:21,0;21,05;20,20;20,61;21,51;13,34;13,24;13,36;13,35;
25.03.2009;15:20:21,0;21,05;20,20;20,61;21,51;13,32;13,23;13,35;13,34;
25.03.2009;15:20:21,0;21,05;20,20;20,61;21,51;13,34;13,24;13,36;13,35;
25.03.2009;15:20:21,0;21,05;20,20;20,61;21,51;13,34;13,24;13,36;13,35;
25.03.2009;15:20:21,0;21,05;20,20;20,61;21,51;13,34;13,24;13,36;13,35;
25.03.2009;15:20:22,0;21,05;20,20;20,61;21,51;13,34;13,24;13,36;13,35;
25.03.2009;15:20:22,0;21,05;20,18;20,61;21,51;13,33;13,24;13,35;13,35;
25.03.2009;15:20:22,0;21,05;20,20;20,61;21,51;13,34;13,24;13,36;13,35;
25.03.2009;15:20:22,0;21,03;20,20;20,61;21,51;13,34;13,24;13,36;13,35;
25.03.2009;15:20:23,0;21,03;20,20;20,61;21,50;13,34;13,24;13,36;13,35;
25.03.2009;15:20:23,0;21,03;20,20;20,61;21,51;13,34;13,24;13,36;13,35;
25.03.2009;15:20:23,0;21,05;20,20;20,61;21,51;13,33;13,24;13,35;13,35;
25.03.2009;15:20:23,0;21,05;20,20;20,61;21,50;13,34;13,24;13,36;13,35;
25.03.2009;15:20:23,0;21,05;20,20;20,61;21,51;13,34;13,24;13,36;13,35;
25.03.2009;15:20:23,0;21,05;20,20;20,61;21,51;13,34;13,24;13,36;13,35;
25.03.2009;15:20:24,0;21,05;20,20;20,61;21,50;13,34;13,24;13,36;13,35;
25.03.2009;15:20:24,0;21,05;20,20;20,61;21,51;13,33;13,24;13,36;13,35;
25.03.2009;15:20:24,0;21,05;20,20;20,61;21,51;13,34;13,24;13,36;13,35;
25.03.2009;15:20:24,0;21,05;20,20;20,61;21,51;13,34;13,24;13,36;13,35;
25.03.2009;15:20:25,0;21,05;20,20;20,61;21,51;13,34;13,24;13,36;13,35;
25.03.2009;15:20:25,0;21,05;20,20;20,61;21,51;13,34;13,24;13,36;13,35;
25.03.2009;15:20:25,0;21,03;20,20;20,61;21,51;13,32;13,23;13,35;13,34;
25.03.2009;15:20:25,0;21,05;20,20;20,61;21,51;13,34;13,24;13,36;13,35;
25.03.2009;15:20:25,0;21,03;20,18;20,60;21,51;13,34;13,24;13,36;13,35;
25.03.2009;15:20:25,0;21,05;20,20;20,61;21,51;13,34;13,24;13,36;13,35;
25.03.2009;15:20:26,0;21,05;20,20;20,60;21,51;13,34;13,24;13,36;13,35;
25.03.2009;15:20:26,0;21,05;20,20;20,61;21,51;13,32;13,23;13,34;13,34;
25.03.2009;15:20:26,0;21,05;20,20;20,61;21,50;13,34;13,24;13,36;13,35;
25.03.2009;15:20:26,0;21,03;20,18;20,61;21,51;13,34;13,24;13,36;13,35;
25.03.2009;15:20:27,0;21,03;20,20;20,61;21,51;13,34;13,24;13,36;13,35;
25.03.2009;15:20:27,0;21,05;20,18;20,61;21,51;13,34;13,24;13,36;13,35;
25.03.2009;15:20:27,0;21,05;20,18;20,61;21,51;13,33;13,24;13,35;13,35;
25.03.2009;15:20:27,0;21,05;20,20;20,61;21,51;13,34;13,24;13,36;13,35;
25.03.2009;15:20:27,0;21,05;20,20;20,61;21,51;13,34;13,24;13,36;13,35;
25.03.2009;15:20:27,0;21,03;20,20;20,61;21,51;13,34;13,24;13,36;13,35;
25.03.2009;15:20:28,0;21,05;20,18;20,61;21,51;13,34;13,24;13,36;13,35;
25.03.2009;15:20:28,0;21,05;20,20;20,61;21,50;13,33;13,24;13,36;13,35;
25.03.2009;15:20:28,0;21,05;20,18;20,61;21,51;13,34;13,24;13,36;13,35;
25.03.2009;15:20:28,0;21,05;20,20;20,61;21,51;13,34;13,24;13,36;13,35;
25.03.2009;15:20:29,0;21,05;20,20;20,61;21,51;13,34;13,24;13,36;13,35;
25.03.2009;15:20:29,0;21,03;20,20;20,60;21,51;13,34;13,24;13,36;13,35;
25.03.2009;15:20:29,0;21,05;20,20;20,61;21,51;13,33;13,24;13,35;13,34;
25.03.2009;15:20:29,0;21,03;20,20;20,61;21,50;13,34;13,24;13,36;13,35;
25.03.2009;15:20:29,0;21,05;20,20;20,61;21,51;13,34;13,24;13,36;13,35;
25.03.2009;15:20:29,0;21,05;20,20;20,61;21,51;13,34;13,24;13,36;13,35;
25.03.2009;15:20:30,0;21,03;20,20;20,61;21,51;13,34;13,24;13,36;13,35;
25.03.2009;15:20:30,0;21,03;20,18;20,61;21,51;13,32;13,23;13,34;13,34;
25.03.2009;15:20:30,0;21,05;20,18;20,61;21,51;13,34;13,24;13,36;13,35;
25.03.2009;15:20:30,0;21,05;20,20;20,61;21,51;13,34;13,24;13,36;13,35;
25.03.2009;15:20:31,0;21,05;20,18;20,61;21,51;13,34;13,24;13,36;13,35;
25.03.2009;15:20:31,0;21,05;20,20;20,61;21,51;13,34;13,24;13,36;13,35;
25.03.2009;15:20:31,0;21,03;20,18;20,61;21,51;13,33;13,24;13,36;13,35;
25.03.2009;15:20:31,0;21,03;20,18;20,61;21,50;13,34;13,24;13,36;13,35;
25.03.2009;15:20:31,0;21,03;20,20;20,61;21,50;13,34;13,24;13,36;13,35;
25.03.2009;15:20:31,0;21,03;20,18;20,61;21,51;13,34;13,24;13,36;13,35;
25.03.2009;15:20:32,0;21,03;20,18;20,60;21,51;13,34;13,24;13,36;13,35;
25.03.2009;15:20:32,0;21,03;20,18;20,61;21,51;13,33;13,24;13,35;13,34;
25.03.2009;15:20:32,0;21,05;20,18;20,61;21,50;13,34;13,24;13,36;13,35;
25.03.2009;15:20:32,0;21,03;20,20;20,61;21,51;13,34;13,24;13,36;13,35;
25.03.2009;15:20:33,0;21,05;20,20;20,61;21,51;13,34;13,24;13,36;13,35;
25.03.2009;15:20:33,0;21,05;20,20;20,60;21,51;13,34;13,24;13,36;13,35;
25.03.2009;15:20:33,0;21,05;20,20;20,61;21,51;13,33;13,24;13,36;13,35;
25.03.2009;15:20:33,0;21,05;20,20;20,61;21,51;13,34;13,24;13,36;13,35;
25.03.2009;15:20:33,0;21,05;20,18;20,61;21,51;13,34;13,24;13,36;13,35;
25.03.2009;15:20:33,0;21,03;20,18;20,60;21,50;13,34;13,24;13,36;13,35;
25.03.2009;15:20:34,0;21,03;20,18;20,61;21,51;13,34;13,24;13,36;13,35;
25.03.2009;15:20:34,0;21,05;20,20;20,61;21,50;13,32;13,23;13,35;13,34;
25.03.2009;15:20:34,0;21,03;20,20;20,61;21,51;13,34;13,24;13,36;13,35;
25.03.2009;15:20:34,0;21,05;20,20;20,61;21,51;13,34;13,24;13,36;13,35;
25.03.2009;15:20:35,0;21,05;20,20;20,60;21,51;13,34;13,24;13,36;13,35;
25.03.2009;15:20:35,0;21,03;20,20;20,61;21,51;13,34;13,24;13,36;13,35;
25.03.2009;15:20:35,0;21,05;20,20;20,61;21,51;13,33;13,23;13,35;13,34;
25.03.2009;15:20:35,0;21,03;20,20;20,60;21,50;13,34;13,24;13,36;13,35;
25.03.2009;15:20:35,0;21,03;20,20;20,61;21,51;13,32;13,23;13,35;13,35;
25.03.2009;15:20:35,0;21,03;20,18;20,61;21,51;13,34;13,24;13,36;13,35;
25.03.2009;15:20:36,0;21,03;20,18;20,61;21,51;13,34;13,24;13,36;13,35;
25.03.2009;15:20:36,0;21,05;20,18;20,61;21,51;13,33;13,24;13,36;13,35;
25.03.2009;15:20:36,0;21,03;20,20;20,61;21,51;13,34;13,24;13,36;13,35;
25.03.2009;15:20:36,0;21,03;20,18;20,61;21,50;13,34;13,24;13,36;13,35;
25.03.2009;15:20:37,0;21,03;20,18;20,61;21,50;13,34;13,24;13,36;13,35;
25.03.2009;15:20:37,0;21,03;20,20;20,61;21,50;13,34;13,24;13,36;13,35;
25.03.2009;15:20:37,0;21,03;20,18;20,61;21,51;13,33;13,23;13,35;13,34;
25.03.2009;15:20:37,0;21,05;20,18;20,61;21,51;13,34;13,24;13,36;13,35;
25.03.2009;15:20:37,0;21,05;20,20;20,61;21,50;13,34;13,24;13,36;13,35;
25.03.2009;15:20:37,0;21,05;20,20;20,61;21,51;13,34;13,24;13,36;13,35;
25.03.2009;15:20:38,0;21,03;20,18;20,60;21,51;13,34;13,24;13,36;13,35;
25.03.2009;15:20:38,0;21,03;20,18;20,61;21,51;13,32;13,23;13,35;13,34;
25.03.2009;15:20:38,0;21,05;20,20;20,61;21,51;13,34;13,24;13,36;13,35;
25.03.2009;15:20:38,0;21,05;20,20;20,61;21,51;13,33;13,24;13,36;13,35;
25.03.2009;15:20:39,0;21,05;20,18;20,60;21,51;13,34;13,24;13,36;13,35;
25.03.2009;15:20:39,0;21,03;20,18;20,61;21,51;13,34;13,24;13,36;13,35;
25.03.2009;15:20:39,0;21,05;20,18;20,61;21,50;13,33;13,24;13,35;13,35;
25.03.2009;15:20:39,0;21,03;20,18;20,60;21,51;13,34;13,24;13,36;13,35;
25.03.2009;15:20:39,0;21,03;20,18;20,61;21,51;13,34;13,24;13,36;13,35;
25.03.2009;15:20:39,0;21,05;20,18;20,60;21,50;13,34;13,24;13,36;13,35;
25.03.2009;15:20:40,0;21,03;20,20;20,60;21,51;13,34;13,24;13,36;13,35;
25.03.2009;15:20:40,0;21,03;20,18;20,61;21,51;13,32;13,23;13,35;13,34;
25.03.2009;15:20:40,0;21,03;20,18;20,60;21,51;13,34;13,24;13,36;13,35;
25.03.2009;15:20:40,0;21,03;20,20;20,60;21,51;13,34;13,24;13,36;13,35;
25.03.2009;15:20:41,0;21,03;20,18;20,61;21,50;13,34;13,24;13,36;13,35;
25.03.2009;15:20:41,0;21,03;20,18;20,61;21,51;13,33;13,24;13,35;13,35;
25.03.2009;15:20:41,0;21,03;20,18;20,61;21,50;13,32;13,23;13,35;13,34;
25.03.2009;15:20:41,0;21,03;20,18;20,60;21,50;13,34;13,24;13,36;13,35;
25.03.2009;15:20:41,0;21,03;20,20;20,61;21,51;13,34;13,24;13,36;13,35;
25.03.2009;15:20:41,0;21,03;20,18;20,61;21,50;13,34;13,24;13,36;13,35;
25.03.2009;15:20:42,0;21,05;20,18;20,60;21,51;13,34;13,24;13,36;13,35;
25.03.2009;15:20:42,0;21,03;20,18;20,61;21,51;13,33;13,24;13,35;13,35;
25.03.2009;15:20:42,0;21,03;20,18;20,61;21,51;13,34;13,24;13,36;13,35;
25.03.2009;15:20:42,0;21,03;20,18;20,61;21,51;13,34;13,24;13,36;13,35;
25.03.2009;15:20:43,0;21,03;20,20;20,61;21,51;13,34;13,24;13,36;13,35;
25.03.2009;15:20:43,0;21,03;20,18;20,60;21,51;13,34;13,24;13,36;13,35;
25.03.2009;15:20:43,0;21,03;20,20;20,61;21,50;13,33;13,24;13,35;13,35;
25.03.2009;15:20:43,0;21,03;20,20;20,61;21,51;13,34;13,24;13,36;13,35;
25.03.2009;15:20:43,0;21,03;20,18;20,60;21,51;13,34;13,24;13,36;13,35;
25.03.2009;15:20:43,0;21,03;20,18;20,61;21,50;13,34;13,24;13,36;13,35;
25.03.2009;15:20:44,0;21,03;20,18;20,61;21,50;13,34;13,24;13,36;13,35;
25.03.2009;15:20:44,0;21,03;20,20;20,61;21,50;13,33;13,24;13,35;13,34;
25.03.2009;15:20:44,0;21,05;20,18;20,61;21,50;13,34;13,24;13,36;13,35;
25.03.2009;15:20:44,0;21,05;20,18;20,60;21,50;13,34;13,24;13,36;13,35;
25.03.2009;15:20:45,0;21,03;20,18;20,60;21,51;13,34;13,24;13,36;13,35;
25.03.2009;15:20:45,0;21,03;20,18;20,61;21,50;13,34;13,24;13,36;13,35;
25.03.2009;15:20:45,0;21,03;20,18;20,61;21,51;13,34;13,24;13,36;13,35;
25.03.2009;15:20:45,0;21,03;20,18;20,61;21,50;13,34;13,24;13,36;13,35;
25.03.2009;15:20:45,0;21,03;20,18;20,61;21,51;13,34;13,24;13,36;13,35;
25.03.2009;15:20:45,0;21,05;20,18;20,61;21,51;13,34;13,24;13,36;13,35;
25.03.2009;15:20:46,0;21,03;20,18;20,60;21,50;13,34;13,24;13,36;13,35;
25.03.2009;15:20:46,0;21,05;20,18;20,60;21,50;13,34;13,24;13,36;13,35;
25.03.2009;15:20:46,0;21,03;20,18;20,60;21,51;13,34;13,24;13,36;13,35;
25.03.2009;15:20:46,0;21,03;20,18;20,61;21,50;13,34;13,24;13,36;13,35;
25.03.2009;15:20:47,0;21,03;20,18;20,60;21,50;13,34;13,24;13,36;13,35;
25.03.2009;15:20:47,0;21,03;20,18;20,60;21,51;13,34;13,24;13,36;13,35;
25.03.2009;15:20:47,0;21,03;20,18;20,60;21,50;13,34;13,24;13,36;13,35;
25.03.2009;15:20:47,0;21,03;20,18;20,61;21,50;13,34;13,24;13,36;13,35;
25.03.2009;15:20:47,0;21,03;20,18;20,60;21,51;13,34;13,24;13,36;13,35;
25.03.2009;15:20:47,0;21,03;20,18;20,61;21,50;13,34;13,24;13,36;13,35;
25.03.2009;15:20:48,0;21,03;20,18;20,60;21,51;13,34;13,24;13,36;13,35;
25.03.2009;15:20:48,0;21,05;20,18;20,60;21,51;13,34;13,24;13,36;13,35;
25.03.2009;15:20:48,0;21,03;20,18;20,61;21,50;13,34;13,24;13,36;13,35;
25.03.2009;15:20:48,0;21,03;20,18;20,61;21,50;13,34;13,24;13,36;13,35;
25.03.2009;15:20:49,0;21,03;20,18;20,61;21,51;13,34;13,24;13,36;13,35;
25.03.2009;15:20:49,0;21,03;20,20;20,61;21,50;13,34;13,24;13,36;13,35;
25.03.2009;15:20:49,0;21,03;20,18;20,61;21,50;13,34;13,24;13,36;13,35;
25.03.2009;15:20:49,0;21,03;20,18;20,61;21,50;13,34;13,24;13,36;13,35;
25.03.2009;15:20:49,0;21,05;20,20;20,61;21,50;13,34;13,24;13,36;13,35;
25.03.2009;15:20:49,0;21,03;20,18;20,61;21,51;13,34;13,24;13,36;13,35;
25.03.2009;15:20:50,0;21,03;20,18;20,61;21,51;13,34;13,24;13,36;13,35;
25.03.2009;15:20:50,0;21,03;20,18;20,60;21,51;13,34;13,24;13,36;13,35;
25.03.2009;15:20:50,0;21,03;20,18;20,60;21,51;13,34;13,24;13,36;13,35;
25.03.2009;15:20:50,0;21,03;20,18;20,61;21,50;13,34;13,24;13,36;13,35;
25.03.2009;15:20:51,0;21,03;20,18;20,61;21,50;13,34;13,24;13,36;13,35;
25.03.2009;15:20:51,0;21,03;20,18;20,60;21,51;13,34;13,24;13,36;13,35;
25.03.2009;15:20:51,0;21,03;20,18;20,60;21,51;13,34;13,24;13,36;13,35;
25.03.2009;15:20:51,0;21,03;20,18;20,60;21,51;13,34;13,24;13,36;13,35;
