# Supplementary material for: Measurement of Thermal Effects of Doppler Ultrasound: An In Vitro Study
Source: PLoS One. 2015 Aug 24;10(8):e0135717. doi: 10.1371/journal.pone.0135717 (PMC4547707; doi:10.1371/journal.pone.0135717)
Supplement: S1 File — (ZIP) [file pone.0135717.s001.zip › rawData_4PlosOne/water/tempdata_w3.ASC]

DASYLab - V 9.00.00
Schaltbildname : temp_messung8erv2
Aufgenommen am : 11.02.2009, 15:22:30
Blocklaenge    : 2
Delta          : 0.2 sec.
Kanalzahl      : 8

Thermodaten
Datum;Uhrzeit;Schreiben 0 [V];Schreiben 1 [V];Schreiben 2 [V];Schreiben 3 [V];Schreiben 4 [V];Schreiben 5 [V];Schreiben 6 [V];Schreiben 7 [V];
11.02.2009;15:22:30,0;20,19;18,30;28,83;35,88;22,10;21,06;21,98;22,02;
11.02.2009;15:22:30,0;20,19;18,31;28,83;35,96;22,10;21,06;21,98;22,02;
11.02.2009;15:22:30,0;20,18;18,33;28,83;35,92;22,10;21,06;21,98;22,02;
11.02.2009;15:22:30,0;20,18;18,30;28,76;35,75;22,10;21,06;21,98;22,02;
11.02.2009;15:22:31,0;20,18;18,29;28,83;35,71;22,10;21,06;21,98;22,02;
11.02.2009;15:22:31,0;20,16;18,30;28,83;35,75;22,10;21,06;21,98;22,02;
11.02.2009;15:22:31,0;20,15;18,30;28,83;35,75;22,10;21,06;21,98;22,02;
11.02.2009;15:22:31,0;20,15;18,31;28,83;35,75;22,10;21,06;21,98;22,02;
11.02.2009;15:22:32,0;20,15;18,31;28,80;35,67;22,10;21,06;22,00;22,02;
11.02.2009;15:22:32,0;20,14;18,31;28,83;35,75;22,07;21,08;21,98;22,02;
11.02.2009;15:22:32,0;20,14;18,30;28,83;35,80;22,10;21,06;21,98;22,02;
11.02.2009;15:22:32,0;20,12;18,35;28,83;35,71;22,10;21,06;21,98;22,02;
11.02.2009;15:22:32,0;20,12;18,32;28,83;35,75;22,10;21,06;21,98;22,02;
11.02.2009;15:22:32,0;20,12;18,34;28,80;35,67;22,10;21,08;21,98;22,02;
11.02.2009;15:22:33,0;20,11;18,34;28,83;35,71;22,10;21,06;21,98;22,02;
11.02.2009;15:22:33,0;20,11;18,33;28,83;35,71;22,10;21,06;21,98;22,02;
11.02.2009;15:22:33,0;20,11;18,35;28,83;35,84;22,10;21,06;21,98;22,02;
11.02.2009;15:22:33,0;20,10;18,33;28,83;35,88;22,10;21,06;22,00;22,02;
11.02.2009;15:22:34,0;20,10;18,35;28,76;35,80;22,10;21,08;21,98;22,02;
11.02.2009;15:22:34,0;20,10;18,37;28,83;35,80;22,10;21,08;21,98;22,02;
11.02.2009;15:22:34,0;20,08;18,35;28,83;35,88;22,07;21,08;22,00;22,02;
11.02.2009;15:22:34,0;20,08;18,33;28,83;35,84;22,10;21,08;21,98;22,02;
11.02.2009;15:22:34,0;20,08;18,31;28,83;35,84;22,10;21,06;21,98;22,02;
11.02.2009;15:22:34,0;20,07;18,30;28,80;35,88;22,10;21,08;22,00;22,02;
11.02.2009;15:22:35,0;20,07;18,29;28,83;36,25;22,10;21,06;21,98;22,00;
11.02.2009;15:22:35,0;20,07;18,30;28,83;36,16;22,10;21,08;21,98;22,02;
11.02.2009;15:22:35,0;20,06;18,29;28,83;36,12;22,10;21,06;21,98;22,02;
11.02.2009;15:22:35,0;20,06;18,29;28,83;35,96;22,10;21,06;21,98;22,02;
11.02.2009;15:22:36,0;20,06;18,29;28,80;36,12;22,10;21,06;22,00;22,02;
11.02.2009;15:22:36,0;20,04;18,29;28,83;36,00;22,10;21,08;21,98;22,02;
11.02.2009;15:22:36,0;20,04;18,30;28,83;35,96;22,10;21,06;22,00;22,02;
11.02.2009;15:22:36,0;20,03;18,33;28,83;36,12;22,10;21,06;21,98;22,00;
11.02.2009;15:22:36,0;20,03;18,29;28,83;36,12;22,10;21,08;21,98;22,02;
11.02.2009;15:22:36,0;20,02;18,30;28,76;36,16;22,10;21,06;22,00;22,02;
11.02.2009;15:22:37,0;20,02;18,30;28,83;36,04;22,10;21,08;21,98;22,02;
11.02.2009;15:22:37,0;20,02;18,29;28,83;35,92;22,10;21,08;21,98;22,02;
11.02.2009;15:22:37,0;20,00;18,30;28,83;35,88;22,10;21,06;21,98;22,02;
11.02.2009;15:22:37,0;20,00;18,30;28,83;35,84;22,10;21,08;21,98;22,02;
11.02.2009;15:22:38,0;20,00;18,30;28,80;35,84;22,10;21,06;21,98;22,02;
11.02.2009;15:22:38,0;19,99;18,30;28,83;35,88;22,10;21,08;21,98;22,02;
11.02.2009;15:22:38,0;19,99;18,30;28,83;35,84;22,07;21,08;22,00;22,02;
11.02.2009;15:22:38,0;19,99;18,30;28,83;35,88;22,10;21,08;21,98;22,00;
11.02.2009;15:22:38,0;19,98;18,31;28,83;36,12;22,10;21,08;21,98;22,02;
11.02.2009;15:22:38,0;19,98;18,30;28,80;36,29;22,10;21,08;21,98;22,02;
11.02.2009;15:22:39,0;19,98;18,30;28,83;36,54;22,10;21,08;21,98;22,02;
11.02.2009;15:22:39,0;19,98;18,30;28,83;36,62;22,10;21,08;21,98;22,02;
11.02.2009;15:22:39,0;19,97;18,31;28,83;36,74;22,10;21,08;21,98;22,02;
11.02.2009;15:22:39,0;19,97;18,30;28,83;36,66;22,10;21,08;21,98;22,02;
11.02.2009;15:22:40,0;19,97;18,30;28,80;36,58;22,10;21,06;21,98;22,02;
11.02.2009;15:22:40,0;19,95;18,30;28,83;36,66;22,10;21,08;22,00;22,02;
11.02.2009;15:22:40,0;19,95;18,30;28,83;36,79;22,10;21,08;21,98;22,02;
11.02.2009;15:22:40,0;19,95;18,29;28,83;36,70;22,10;21,08;22,00;22,02;
11.02.2009;15:22:40,0;19,94;18,29;28,83;36,66;22,10;21,08;22,00;22,02;
11.02.2009;15:22:40,0;19,94;18,30;28,76;36,62;22,10;21,08;22,00;22,02;
11.02.2009;15:22:41,0;19,94;18,29;28,83;36,83;22,10;21,08;21,98;22,02;
11.02.2009;15:22:41,0;19,93;18,29;28,83;36,54;22,10;21,08;21,98;22,02;
11.02.2009;15:22:41,0;19,93;18,31;28,83;36,62;22,10;21,08;21,98;22,02;
11.02.2009;15:22:41,0;19,93;18,30;28,83;36,58;22,10;21,08;21,98;22,02;
11.02.2009;15:22:42,0;19,91;18,32;28,76;36,62;22,10;21,06;21,98;22,02;
11.02.2009;15:22:42,0;19,91;18,31;28,83;36,74;22,10;21,08;21,98;22,02;
11.02.2009;15:22:42,0;19,90;18,31;28,83;36,54;22,10;21,08;21,98;22,02;
11.02.2009;15:22:42,0;19,90;18,32;28,83;36,58;22,10;21,08;21,98;22,02;
11.02.2009;15:22:42,0;19,90;18,31;28,83;36,74;22,10;21,08;21,98;22,02;
11.02.2009;15:22:42,0;19,89;18,30;28,80;36,70;22,10;21,08;21,98;22,02;
11.02.2009;15:22:43,0;19,89;18,30;28,83;36,74;22,10;21,08;21,98;22,02;
11.02.2009;15:22:43,0;19,88;18,30;28,83;36,74;22,10;21,08;21,98;22,02;
11.02.2009;15:22:43,0;19,88;18,31;28,83;36,66;22,10;21,08;21,98;22,02;
11.02.2009;15:22:43,0;19,88;18,31;28,83;36,74;22,10;21,08;21,98;22,02;
11.02.2009;15:22:44,0;19,88;18,31;28,76;36,54;22,10;21,08;21,98;22,02;
11.02.2009;15:22:44,0;19,86;18,31;28,83;36,54;22,10;21,08;21,98;22,02;
11.02.2009;15:22:44,0;19,86;18,31;28,83;36,49;22,10;21,08;21,98;22,02;
11.02.2009;15:22:44,0;19,85;18,31;28,83;36,41;22,10;21,08;21,98;22,02;
11.02.2009;15:22:44,0;19,85;18,31;28,83;36,58;22,10;21,08;22,00;22,00;
11.02.2009;15:22:44,0;19,85;18,31;28,80;36,70;22,10;21,08;21,98;22,02;
11.02.2009;15:22:45,0;19,85;18,30;28,83;36,79;22,10;21,08;21,98;22,02;
11.02.2009;15:22:45,0;19,84;18,44;28,83;36,66;22,10;21,08;21,98;22,02;
11.02.2009;15:22:45,0;19,84;18,83;28,83;36,62;22,10;21,08;21,98;22,02;
11.02.2009;15:22:45,0;19,84;19,17;28,83;36,62;22,10;21,08;21,98;22,02;
11.02.2009;15:22:46,0;19,84;19,52;28,76;36,49;22,10;21,08;21,98;22,02;
11.02.2009;15:22:46,0;19,84;19,85;28,83;36,37;22,10;21,08;21,98;22,02;
11.02.2009;15:22:46,0;19,84;20,13;28,83;36,41;22,10;21,08;21,98;22,02;
11.02.2009;15:22:46,0;19,85;20,49;28,83;36,25;22,10;21,08;21,98;22,02;
11.02.2009;15:22:46,0;19,86;20,60;28,83;36,29;22,10;21,08;21,98;22,02;
11.02.2009;15:22:46,0;19,88;20,90;28,73;36,20;22,10;21,08;22,00;22,02;
11.02.2009;15:22:47,0;19,90;21,18;28,83;36,29;22,10;21,08;22,00;22,02;
11.02.2009;15:22:47,0;19,93;21,50;28,83;36,33;22,10;21,08;21,98;22,02;
11.02.2009;15:22:47,0;19,97;21,77;28,83;36,41;22,10;21,08;21,98;22,02;
11.02.2009;15:22:47,0;20,02;21,97;28,83;36,49;22,10;21,08;21,98;22,02;
11.02.2009;15:22:48,0;20,08;22,30;28,76;36,49;22,10;21,08;21,98;22,02;
11.02.2009;15:22:48,0;20,15;22,38;28,83;36,62;22,10;21,08;21,98;22,02;
11.02.2009;15:22:48,0;20,23;22,47;28,83;36,70;22,10;21,08;21,98;22,02;
11.02.2009;15:22:48,0;20,34;22,54;28,83;37,00;22,10;21,08;21,98;22,02;
11.02.2009;15:22:48,0;20,44;22,58;28,83;36,95;22,10;21,08;21,98;22,02;
11.02.2009;15:22:48,0;20,56;22,54;28,76;36,83;22,10;21,08;21,98;22,02;
11.02.2009;15:22:49,0;20,68;22,56;28,83;36,91;22,10;21,08;22,00;22,02;
11.02.2009;15:22:49,0;20,82;22,62;28,83;36,95;22,10;21,08;21,98;22,02;
11.02.2009;15:22:49,0;20,97;22,67;28,83;37,08;22,10;21,08;21,98;22,02;
11.02.2009;15:22:49,0;21,12;22,67;28,83;36,87;22,10;21,08;21,98;22,02;
11.02.2009;15:22:50,0;21,27;22,71;28,76;36,70;22,10;21,08;21,98;22,02;
11.02.2009;15:22:50,0;21,43;22,71;28,83;36,83;22,10;21,11;21,98;22,02;
11.02.2009;15:22:50,0;21,57;22,76;28,83;36,87;22,10;21,11;21,98;22,02;
11.02.2009;15:22:50,0;21,74;22,78;28,83;36,87;22,10;21,08;21,98;22,02;
11.02.2009;15:22:50,0;21,91;22,80;28,83;37,04;22,10;21,11;21,98;22,02;
11.02.2009;15:22:50,0;22,06;22,82;28,73;37,04;22,10;21,11;21,98;22,02;
11.02.2009;15:22:51,0;22,22;22,78;28,83;37,12;22,10;21,08;21,98;22,02;
11.02.2009;15:22:51,0;22,40;22,82;28,83;37,12;22,10;21,08;22,00;22,02;
11.02.2009;15:22:51,0;22,56;22,82;28,83;37,21;22,10;21,08;22,00;22,02;
11.02.2009;15:22:51,0;22,69;23,01;28,70;37,12;22,10;21,08;21,98;22,00;
11.02.2009;15:22:52,0;22,86;23,03;28,76;37,33;22,10;21,11;21,98;22,02;
11.02.2009;15:22:52,0;23,01;22,98;28,73;37,42;22,10;21,11;21,98;22,02;
11.02.2009;15:22:52,0;23,16;23,01;28,83;37,50;22,10;21,11;22,00;22,02;
11.02.2009;15:22:52,0;23,32;23,03;28,83;37,46;22,10;21,08;21,98;22,02;
11.02.2009;15:22:52,0;23,48;23,05;28,83;37,50;22,10;21,11;21,98;22,02;
11.02.2009;15:22:52,0;23,61;23,03;28,76;37,33;22,10;21,11;21,98;22,02;
11.02.2009;15:22:53,0;23,75;23,05;28,83;37,42;22,10;21,11;21,98;22,02;
11.02.2009;15:22:53,0;23,90;22,98;28,83;37,55;22,10;21,11;21,98;22,02;
11.02.2009;15:22:53,0;24,04;23,08;28,73;37,42;22,10;21,11;22,00;22,02;
11.02.2009;15:22:53,0;24,16;23,03;28,83;37,55;22,10;21,11;21,98;22,02;
11.02.2009;15:22:54,0;24,28;22,96;28,76;37,42;22,10;21,11;21,98;22,02;
11.02.2009;15:22:54,0;24,41;22,94;28,83;37,42;22,10;21,11;22,00;22,02;
11.02.2009;15:22:54,0;24,56;22,94;28,83;37,59;22,10;21,11;22,00;22,02;
11.02.2009;15:22:54,0;24,66;22,94;28,83;37,63;22,10;21,08;21,98;22,02;
11.02.2009;15:22:54,0;24,79;22,94;28,83;37,55;22,10;21,11;22,00;22,02;
11.02.2009;15:22:54,0;24,91;22,96;28,76;37,55;22,10;21,11;21,98;22,02;
11.02.2009;15:22:55,0;25,02;22,94;28,83;37,50;22,10;21,11;21,98;22,02;
11.02.2009;15:22:55,0;25,12;22,96;28,83;37,59;22,10;21,08;21,98;22,02;
11.02.2009;15:22:55,0;25,23;22,96;28,83;37,59;22,10;21,11;21,98;22,02;
11.02.2009;15:22:55,0;25,36;22,96;28,83;37,59;22,10;21,11;21,98;22,02;
11.02.2009;15:22:56,0;25,44;22,98;28,73;37,63;22,10;21,08;21,98;22,02;
11.02.2009;15:22:56,0;25,55;23,05;28,83;37,68;22,10;21,11;21,98;22,02;
11.02.2009;15:22:56,0;25,63;23,05;28,83;37,72;22,10;21,11;21,98;22,02;
11.02.2009;15:22:56,0;25,71;23,05;28,83;37,76;22,10;21,11;21,98;22,02;
11.02.2009;15:22:56,0;25,80;23,01;28,83;37,80;22,10;21,11;21,98;22,02;
11.02.2009;15:22:56,0;25,88;23,05;28,76;37,85;22,10;21,11;21,98;22,02;
11.02.2009;15:22:57,0;25,96;23,05;28,83;37,80;22,10;21,11;21,98;22,02;
11.02.2009;15:22:57,0;26,05;23,19;28,83;37,85;22,10;21,11;21,98;22,02;
11.02.2009;15:22:57,0;26,13;23,17;28,83;37,93;22,10;21,11;21,98;22,02;
11.02.2009;15:22:57,0;26,22;23,01;28,83;38,06;22,10;21,11;21,98;22,02;
11.02.2009;15:22:58,0;26,30;23,17;28,76;37,98;22,10;21,08;21,98;22,02;
11.02.2009;15:22:58,0;26,36;22,98;28,83;38,06;22,10;21,11;21,98;22,02;
11.02.2009;15:22:58,0;26,44;22,98;28,83;38,11;22,10;21,11;21,98;22,02;
11.02.2009;15:22:58,0;26,50;23,01;28,83;38,19;22,10;21,11;21,98;22,02;
11.02.2009;15:22:58,0;26,59;23,19;28,83;38,24;22,10;21,11;22,00;22,02;
11.02.2009;15:22:58,0;26,65;23,24;28,76;38,24;22,10;21,11;21,98;22,02;
11.02.2009;15:22:59,0;26,71;23,17;28,83;38,41;22,10;21,11;21,98;22,02;
11.02.2009;15:22:59,0;26,79;23,10;28,83;38,37;22,10;21,11;22,00;22,02;
11.02.2009;15:22:59,0;26,85;23,10;28,83;38,41;22,10;21,11;21,98;22,02;
11.02.2009;15:22:59,0;26,91;23,10;28,83;38,59;22,10;21,11;21,98;22,02;
11.02.2009;15:23:00,0;26,97;23,05;28,73;38,41;22,10;21,11;21,98;22,02;
11.02.2009;15:23:00,0;27,03;22,91;28,83;38,50;22,10;21,11;21,98;22,02;
11.02.2009;15:23:00,0;27,09;22,78;28,83;38,67;22,10;21,11;21,98;22,02;
11.02.2009;15:23:00,0;27,15;22,45;28,83;38,67;22,10;21,11;21,98;22,02;
11.02.2009;15:23:00,0;27,21;22,11;28,83;38,72;22,10;21,11;21,98;22,02;
11.02.2009;15:23:00,0;27,24;21,85;28,66;38,81;22,10;21,11;21,98;22,02;
11.02.2009;15:23:01,0;27,30;21,57;28,83;38,89;22,10;21,11;21,98;22,02;
11.02.2009;15:23:01,0;27,33;21,24;28,83;38,85;22,10;21,11;22,00;22,02;
11.02.2009;15:23:01,0;27,36;20,75;28,83;38,94;22,10;21,11;22,00;22,02;
11.02.2009;15:23:01,0;27,39;20,46;28,83;38,85;22,10;21,11;21,98;22,02;
11.02.2009;15:23:02,0;27,39;20,23;28,30;38,63;22,10;21,11;21,98;22,02;
11.02.2009;15:23:02,0;27,39;20,05;28,83;38,76;22,10;21,11;22,00;22,02;
11.02.2009;15:23:02,0;27,36;19,87;28,83;38,67;22,10;21,11;21,98;22,02;
11.02.2009;15:23:02,0;27,33;19,78;28,83;38,67;22,10;21,11;21,98;22,02;
11.02.2009;15:23:02,0;27,30;19,57;28,83;38,81;22,10;21,11;21,98;22,02;
11.02.2009;15:23:02,0;27,24;19,52;28,47;38,94;22,10;21,11;21,98;22,02;
11.02.2009;15:23:03,0;27,18;19,39;28,83;39,07;22,10;21,11;21,98;22,02;
11.02.2009;15:23:03,0;27,09;19,29;28,83;39,03;22,10;21,11;21,98;22,02;
11.02.2009;15:23:03,0;27,03;19,21;28,83;38,81;22,10;21,11;21,98;22,02;
11.02.2009;15:23:03,0;26,94;19,16;28,83;38,94;22,10;21,11;21,98;22,02;
11.02.2009;15:23:04,0;26,85;19,14;28,53;38,94;22,10;21,11;21,98;22,02;
11.02.2009;15:23:04,0;26,76;19,12;28,83;39,07;22,10;21,11;22,00;22,02;
11.02.2009;15:23:04,0;26,68;19,08;28,83;39,03;22,10;21,11;21,98;22,02;
11.02.2009;15:23:04,0;26,59;19,04;28,83;38,98;22,10;21,11;21,98;22,02;
11.02.2009;15:23:04,0;26,50;19,00;28,83;38,98;22,10;21,11;21,98;22,02;
11.02.2009;15:23:04,0;26,42;19,04;28,43;38,72;22,10;21,11;22,00;22,02;
11.02.2009;15:23:05,0;26,33;19,10;28,83;38,89;22,10;21,11;22,00;22,02;
11.02.2009;15:23:05,0;26,22;19,17;28,83;38,89;22,10;21,11;21,98;22,02;
11.02.2009;15:23:05,0;26,13;19,20;28,83;38,98;22,10;21,11;22,00;22,02;
11.02.2009;15:23:05,0;26,05;19,17;28,83;39,07;22,10;21,11;21,98;22,02;
11.02.2009;15:23:06,0;25,96;19,18;28,40;38,98;22,10;21,11;21,98;22,02;
11.02.2009;15:23:06,0;25,88;19,18;28,83;39,29;22,10;21,11;21,98;22,02;
11.02.2009;15:23:06,0;25,80;19,07;28,83;39,16;22,10;21,11;21,98;22,02;
11.02.2009;15:23:06,0;25,74;19,04;28,83;39,12;22,10;21,11;21,98;22,02;
11.02.2009;15:23:06,0;25,66;19,05;28,83;39,03;22,10;21,11;21,98;22,02;
11.02.2009;15:23:06,0;25,58;19,01;28,73;38,89;22,10;21,11;21,98;22,02;
11.02.2009;15:23:07,0;25,52;18,98;28,83;39,12;22,10;21,11;21,98;22,02;
11.02.2009;15:23:07,0;25,44;19,01;28,83;39,07;22,10;21,11;21,98;22,02;
11.02.2009;15:23:07,0;25,36;19,00;28,83;39,16;22,10;21,11;22,00;22,02;
11.02.2009;15:23:07,0;25,31;18,99;28,83;39,16;22,10;21,11;22,00;22,02;
11.02.2009;15:23:08,0;25,23;19,02;28,73;39,12;22,10;21,11;21,98;22,02;
11.02.2009;15:23:08,0;25,15;18,93;28,83;39,38;22,10;21,11;21,98;22,02;
11.02.2009;15:23:08,0;25,10;18,93;28,83;39,56;22,10;21,11;21,98;22,02;
11.02.2009;15:23:08,0;25,02;18,95;28,83;39,29;22,10;21,11;21,98;22,02;
11.02.2009;15:23:08,0;24,97;19,05;28,83;39,29;22,10;21,11;22,00;22,02;
11.02.2009;15:23:08,0;24,91;19,00;28,73;39,16;22,10;21,11;21,98;22,02;
11.02.2009;15:23:09,0;24,84;19,01;28,83;39,16;22,10;21,11;22,00;22,02;
11.02.2009;15:23:09,0;24,79;19,08;28,83;39,20;22,10;21,11;22,00;22,02;
11.02.2009;15:23:09,0;24,73;18,97;28,83;39,34;22,10;21,11;21,98;22,02;
11.02.2009;15:23:09,0;24,68;18,97;28,83;39,47;22,10;21,11;22,00;22,02;
11.02.2009;15:23:10,0;24,63;18,97;28,73;39,20;22,10;21,11;21,98;22,02;
11.02.2009;15:23:10,0;24,58;18,97;28,83;39,47;22,10;21,11;21,98;22,02;
11.02.2009;15:23:10,0;24,53;18,97;28,83;39,43;22,10;21,11;21,98;22,02;
11.02.2009;15:23:10,0;24,48;18,98;28,83;39,47;22,10;21,11;21,98;22,02;
11.02.2009;15:23:10,0;24,43;18,96;28,83;39,65;22,10;21,11;21,98;22,02;
11.02.2009;15:23:10,0;24,41;18,97;28,73;39,52;22,10;21,11;21,98;22,02;
11.02.2009;15:23:11,0;24,36;18,93;28,83;39,52;22,10;21,11;21,98;22,02;
11.02.2009;15:23:11,0;24,31;18,93;28,83;39,47;22,10;21,11;21,98;22,02;
11.02.2009;15:23:11,0;24,28;18,92;28,83;39,43;22,10;21,11;21,98;22,02;
11.02.2009;15:23:11,0;24,23;18,87;28,83;39,38;22,10;21,11;21,98;22,02;
11.02.2009;15:23:12,0;24,21;18,87;28,73;39,43;22,10;21,11;21,98;22,02;
11.02.2009;15:23:12,0;24,19;18,85;28,83;39,34;22,10;21,11;22,00;22,02;
11.02.2009;15:23:12,0;24,14;18,85;28,83;39,25;22,10;21,11;22,00;22,02;
11.02.2009;15:23:12,0;24,11;18,86;28,83;39,25;22,10;21,11;21,98;22,02;
11.02.2009;15:23:12,0;24,09;18,85;28,83;39,16;22,10;21,11;21,98;22,02;
11.02.2009;15:23:12,0;24,04;18,84;28,76;39,16;22,10;21,11;21,98;22,02;
11.02.2009;15:23:13,0;24,02;18,86;28,83;39,25;22,10;21,11;22,00;22,02;
11.02.2009;15:23:13,0;23,99;18,87;28,83;38,76;22,10;21,11;22,00;22,02;
11.02.2009;15:23:13,0;23,94;18,84;28,83;38,76;22,10;21,11;21,98;22,02;
11.02.2009;15:23:13,0;23,92;18,83;28,83;38,72;22,10;21,11;22,00;22,02;
11.02.2009;15:23:14,0;23,90;18,85;28,73;38,67;22,10;21,11;22,00;22,02;
11.02.2009;15:23:14,0;23,87;18,83;28,83;38,72;22,10;21,11;22,00;22,02;
11.02.2009;15:23:14,0;23,82;18,85;28,83;38,63;22,10;21,11;21,98;22,02;
11.02.2009;15:23:14,0;23,80;18,83;28,83;38,72;22,10;21,11;22,00;22,02;
11.02.2009;15:23:14,0;23,78;18,83;28,83;38,81;22,10;21,11;22,00;22,02;
11.02.2009;15:23:14,0;23,75;18,89;28,70;38,59;22,10;21,11;21,98;22,02;
11.02.2009;15:23:15,0;23,73;18,85;28,83;38,76;22,10;21,11;22,00;22,02;
11.02.2009;15:23:15,0;23,71;18,87;28,83;38,85;22,10;21,11;21,98;22,02;
11.02.2009;15:23:15,0;23,68;18,86;28,83;38,94;22,10;21,11;21,98;22,02;
11.02.2009;15:23:15,0;23,66;18,88;28,83;39,07;22,10;21,11;21,98;22,02;
11.02.2009;15:23:16,0;23,64;18,87;28,73;39,07;22,10;21,11;21,98;22,02;
11.02.2009;15:23:16,0;23,61;18,86;28,83;39,25;22,10;21,11;22,00;22,02;
11.02.2009;15:23:16,0;23,59;18,84;28,83;39,61;22,10;21,11;22,00;22,02;
11.02.2009;15:23:16,0;23,57;18,86;28,83;39,74;22,10;21,11;22,00;22,02;
11.02.2009;15:23:16,0;23,54;18,83;28,83;39,47;22,10;21,11;22,00;22,02;
11.02.2009;15:23:16,0;23,52;18,85;28,76;39,03;22,10;21,11;21,98;22,02;
11.02.2009;15:23:17,0;23,50;18,80;28,83;39,16;22,10;21,11;22,00;22,02;
11.02.2009;15:23:17,0;23,48;18,80;28,83;39,20;22,10;21,11;21,98;22,02;
11.02.2009;15:23:17,0;23,48;18,86;28,83;39,12;22,10;21,11;22,00;22,02;
11.02.2009;15:23:17,0;23,43;18,91;28,83;38,98;22,10;21,11;22,00;22,02;
11.02.2009;15:23:18,0;23,43;19,00;28,73;38,98;22,10;21,11;22,00;22,02;
11.02.2009;15:23:18,0;23,41;19,07;28,83;38,98;22,10;21,11;21,98;22,02;
11.02.2009;15:23:18,0;23,41;19,15;28,83;39,70;22,10;21,11;21,98;22,02;
11.02.2009;15:23:18,0;23,38;19,18;28,83;39,56;22,10;21,11;21,98;22,02;
11.02.2009;15:23:18,0;23,38;19,15;28,83;39,56;22,10;21,11;22,00;22,02;
11.02.2009;15:23:18,0;23,38;19,21;28,73;39,43;22,10;21,11;22,00;22,02;
11.02.2009;15:23:19,0;23,38;19,19;28,83;39,38;22,10;21,11;21,98;22,02;
11.02.2009;15:23:19,0;23,38;19,14;28,83;39,38;22,10;21,11;21,98;22,02;
11.02.2009;15:23:19,0;23,41;19,10;28,76;39,47;22,10;21,11;21,98;22,02;
11.02.2009;15:23:19,0;23,41;19,13;28,83;39,43;22,10;21,11;21,98;22,02;
11.02.2009;15:23:20,0;23,41;19,12;28,76;39,34;22,10;21,11;21,98;22,02;
11.02.2009;15:23:20,0;23,41;19,04;28,83;39,52;22,10;21,11;22,00;22,02;
11.02.2009;15:23:20,0;23,41;18,99;28,83;39,38;22,10;21,11;22,00;22,02;
11.02.2009;15:23:20,0;23,38;18,96;28,83;39,20;22,10;21,11;22,00;22,02;
11.02.2009;15:23:20,0;23,36;18,93;28,83;39,20;22,10;21,11;22,00;22,02;
11.02.2009;15:23:20,0;23,36;18,86;28,80;39,16;22,10;21,11;22,00;22,02;
11.02.2009;15:23:21,0;23,34;18,87;28,83;39,12;22,10;21,11;21,98;22,02;
11.02.2009;15:23:21,0;23,32;18,85;28,83;39,20;22,10;21,11;22,00;22,02;
11.02.2009;15:23:21,0;23,29;18,80;28,83;39,20;22,10;21,11;22,00;22,02;
11.02.2009;15:23:21,0;23,27;18,76;28,83;39,07;22,10;21,11;21,98;22,02;
11.02.2009;15:23:22,0;23,25;18,78;28,73;39,16;22,10;21,11;21,98;22,02;
11.02.2009;15:23:22,0;23,23;18,79;28,83;39,20;22,10;21,11;22,00;22,02;
11.02.2009;15:23:22,0;23,21;18,78;28,83;39,25;22,10;21,11;22,00;22,02;
11.02.2009;15:23:22,0;23,18;18,74;28,83;38,94;22,10;21,11;21,98;22,02;
11.02.2009;15:23:22,0;23,14;18,72;28,83;38,76;22,10;21,11;22,00;22,02;
11.02.2009;15:23:22,0;23,14;18,73;28,73;38,63;22,10;21,11;22,00;22,02;
11.02.2009;15:23:23,0;23,09;18,69;28,83;38,72;22,10;21,11;21,98;22,02;
11.02.2009;15:23:23,0;23,07;18,69;28,83;38,63;22,10;21,11;22,00;22,02;
11.02.2009;15:23:23,0;23,05;18,67;28,83;38,59;22,10;21,11;22,00;22,02;
11.02.2009;15:23:23,0;23,03;18,66;28,83;38,54;22,10;21,11;21,98;22,02;
11.02.2009;15:23:24,0;23,01;18,64;28,80;38,45;22,10;21,11;22,00;22,02;
11.02.2009;15:23:24,0;22,99;18,63;28,83;38,50;22,10;21,11;22,00;22,02;
11.02.2009;15:23:24,0;22,94;18,63;28,83;38,32;22,10;21,11;21,98;22,02;
11.02.2009;15:23:24,0;22,92;18,60;28,83;38,50;22,10;21,11;22,00;22,02;
11.02.2009;15:23:24,0;22,90;18,59;28,76;38,41;22,10;21,11;21,98;22,02;
11.02.2009;15:23:24,0;22,88;18,66;28,76;38,50;22,10;21,11;22,00;22,02;
11.02.2009;15:23:25,0;22,83;18,66;28,83;38,41;22,10;21,11;21,98;22,02;
11.02.2009;15:23:25,0;22,81;18,64;28,83;38,24;22,10;21,11;22,00;22,02;
11.02.2009;15:23:25,0;22,79;18,60;28,83;38,15;22,10;21,11;21,98;22,02;
11.02.2009;15:23:25,0;22,75;18,62;28,83;38,24;22,10;21,11;22,00;22,02;
11.02.2009;15:23:26,0;22,73;18,48;28,76;38,19;22,10;21,11;22,00;22,02;
11.02.2009;15:23:26,0;22,71;18,40;28,83;38,11;22,10;21,11;22,00;22,02;
11.02.2009;15:23:26,0;22,69;18,41;28,83;38,06;22,10;21,11;22,00;22,02;
11.02.2009;15:23:26,0;22,66;18,40;28,83;38,02;22,10;21,11;22,00;22,02;
11.02.2009;15:23:26,0;22,64;18,40;28,83;37,93;22,10;21,11;21,98;22,02;
11.02.2009;15:23:26,0;22,62;18,54;28,80;37,85;22,10;21,11;21,98;22,02;
11.02.2009;15:23:27,0;22,62;18,41;28,83;37,80;22,10;21,11;22,00;22,02;
11.02.2009;15:23:27,0;22,60;18,45;28,83;37,68;22,10;21,11;22,00;22,02;
11.02.2009;15:23:27,0;22,58;18,47;28,83;37,76;22,10;21,11;22,00;22,02;
11.02.2009;15:23:27,0;22,56;18,75;28,83;37,85;22,10;21,11;22,00;22,02;
11.02.2009;15:23:28,0;22,54;18,53;28,80;37,76;22,10;21,11;21,98;22,02;
11.02.2009;15:23:28,0;22,52;18,54;28,83;37,80;22,10;21,11;22,00;22,02;
11.02.2009;15:23:28,0;22,50;18,55;28,83;37,72;22,10;21,11;21,98;22,02;
11.02.2009;15:23:28,0;22,48;18,55;28,83;37,72;22,10;21,11;22,00;22,02;
11.02.2009;15:23:28,0;22,46;18,57;28,83;37,72;22,10;21,11;22,00;22,02;
11.02.2009;15:23:28,0;22,44;18,58;28,76;37,59;22,10;21,11;22,00;22,02;
11.02.2009;15:23:29,0;22,42;18,54;28,83;37,59;22,10;21,11;22,00;22,02;
11.02.2009;15:23:29,0;22,40;18,55;28,83;37,63;22,10;21,11;21,98;22,02;
11.02.2009;15:23:29,0;22,38;18,54;28,83;37,55;22,10;21,11;21,98;22,02;
11.02.2009;15:23:29,0;22,36;18,53;28,83;37,55;22,10;21,11;22,00;22,02;
11.02.2009;15:23:30,0;22,34;18,52;28,80;37,63;22,10;21,11;22,00;22,02;
11.02.2009;15:23:30,0;22,32;18,51;28,83;37,76;22,10;21,11;22,00;22,02;
11.02.2009;15:23:30,0;22,30;18,51;28,83;37,85;22,10;21,11;22,00;22,02;
11.02.2009;15:23:30,0;22,28;18,50;28,83;37,76;22,10;21,11;22,00;22,02;
11.02.2009;15:23:30,0;22,26;18,49;28,83;37,85;22,10;21,11;22,00;22,02;
11.02.2009;15:23:30,0;22,26;18,50;28,80;37,76;22,10;21,11;22,00;22,02;
11.02.2009;15:23:31,0;22,24;18,50;28,83;37,80;22,10;21,11;22,00;22,02;
11.02.2009;15:23:31,0;22,22;18,51;28,83;37,85;22,10;21,11;21,98;22,02;
11.02.2009;15:23:31,0;22,20;18,49;28,83;37,85;22,10;21,11;22,00;22,02;
11.02.2009;15:23:31,0;22,20;18,49;28,83;37,89;22,10;21,18;22,00;22,02;
11.02.2009;15:23:32,0;22,18;18,49;28,80;37,85;22,10;21,18;22,00;22,02;
11.02.2009;15:23:32,0;22,24;18,48;28,83;37,98;22,10;21,18;22,00;22,02;
11.02.2009;15:23:32,0;22,38;18,48;28,83;38,02;22,10;21,18;22,00;22,02;
11.02.2009;15:23:32,0;22,83;18,48;28,83;38,02;22,10;21,18;22,00;22,02;
11.02.2009;15:23:32,0;23,54;18,48;28,83;37,93;22,10;21,18;22,00;22,02;
11.02.2009;15:23:32,0;24,63;18,48;28,76;37,89;22,10;21,18;22,00;22,02;
11.02.2009;15:23:33,0;25,58;18,46;28,83;37,89;22,10;21,18;22,00;22,02;
11.02.2009;15:23:33,0;23,66;18,45;28,83;37,80;22,10;21,18;21,98;22,02;
11.02.2009;15:23:33,0;21,96;18,46;28,83;37,85;22,10;21,18;21,98;22,02;
11.02.2009;15:23:33,0;21,10;18,47;28,83;37,80;22,10;21,18;22,00;22,02;
11.02.2009;15:23:34,0;20,49;18,50;28,76;37,76;22,10;21,18;22,00;22,02;
11.02.2009;15:23:34,0;20,04;18,50;28,83;37,85;22,10;21,18;21,98;22,02;
11.02.2009;15:23:34,0;19,94;18,51;28,83;37,98;22,10;21,18;22,00;22,02;
11.02.2009;15:23:34,0;19,93;18,51;28,83;38,02;22,10;21,18;22,00;22,02;
11.02.2009;15:23:34,0;19,88;18,53;28,83;37,98;22,10;21,18;21,98;22,02;
11.02.2009;15:23:34,0;19,79;18,54;28,80;37,89;22,10;21,18;22,00;22,02;
11.02.2009;15:23:35,0;19,62;18,55;28,83;38,02;22,10;21,18;22,00;22,02;
11.02.2009;15:23:35,0;19,51;18,57;28,83;38,06;22,10;21,18;21,98;22,02;
11.02.2009;15:23:35,0;19,44;18,58;28,83;38,02;22,10;21,18;22,00;22,02;
11.02.2009;15:23:35,0;19,29;18,63;28,83;38,06;22,10;21,18;22,00;22,02;
11.02.2009;15:23:36,0;19,13;18,62;28,76;37,98;22,10;21,18;22,00;22,02;
11.02.2009;15:23:36,0;19,01;18,64;28,83;38,11;22,10;21,18;22,00;22,02;
11.02.2009;15:23:36,0;18,95;18,68;28,83;38,19;22,10;21,18;21,98;22,02;
11.02.2009;15:23:36,0;18,91;18,74;28,83;38,24;22,10;21,18;22,00;22,02;
11.02.2009;15:23:36,0;18,88;18,76;28,83;38,15;22,10;21,21;21,98;22,02;
11.02.2009;15:23:36,0;18,86;18,79;28,76;38,06;22,10;21,18;21,98;22,02;
11.02.2009;15:23:37,0;18,89;18,83;28,83;38,11;22,10;21,21;22,00;22,02;
11.02.2009;15:23:37,0;18,88;19,05;28,83;37,93;22,10;21,18;21,98;22,02;
11.02.2009;15:23:37,0;18,98;18,97;28,83;37,98;22,10;21,18;21,98;22,02;
11.02.2009;15:23:37,0;19,01;18,99;28,83;37,98;22,10;21,18;22,00;22,02;
11.02.2009;15:23:38,0;18,97;19,07;28,80;37,85;22,10;21,18;22,00;22,02;
11.02.2009;15:23:38,0;18,91;19,21;28,83;38,02;22,10;21,18;21,98;22,02;
11.02.2009;15:23:38,0;18,88;18,80;28,83;37,93;22,10;21,21;21,98;22,02;
11.02.2009;15:23:38,0;18,85;18,81;28,83;38,02;22,10;21,18;21,98;22,02;
11.02.2009;15:23:38,0;18,83;18,82;28,83;37,80;22,10;21,18;21,98;22,02;
11.02.2009;15:23:38,0;18,78;18,82;28,76;37,68;22,10;21,18;22,00;22,02;
11.02.2009;15:23:39,0;18,74;18,85;28,83;37,63;22,10;21,18;22,00;22,02;
11.02.2009;15:23:39,0;18,71;19,04;28,83;37,72;22,10;21,21;22,00;22,02;
11.02.2009;15:23:39,0;18,70;19,78;28,83;37,59;22,10;21,18;22,00;22,02;
11.02.2009;15:23:39,0;18,68;20,03;28,83;37,50;22,10;21,21;22,00;22,02;
11.02.2009;15:23:40,0;18,68;19,79;28,76;37,42;22,10;21,21;22,00;22,02;
11.02.2009;15:23:40,0;18,68;19,73;28,83;37,59;22,10;21,21;22,00;22,02;
11.02.2009;15:23:40,0;18,69;19,72;28,83;37,85;22,10;21,18;21,98;22,02;
11.02.2009;15:23:40,0;18,70;19,77;28,83;38,72;22,10;21,21;22,00;22,02;
11.02.2009;15:23:40,0;18,71;19,64;28,83;39,43;22,10;21,21;22,00;22,02;
11.02.2009;15:23:40,0;18,72;19,53;28,76;39,70;22,10;21,21;21,98;22,02;
11.02.2009;15:23:41,0;18,73;19,47;28,83;40,65;22,10;21,18;22,00;22,02;
11.02.2009;15:23:41,0;18,75;19,39;28,83;42,25;22,10;21,21;22,00;22,02;
11.02.2009;15:23:41,0;18,77;19,39;28,83;42,11;22,10;21,18;22,00;22,02;
11.02.2009;15:23:41,0;18,83;19,20;28,83;42,11;22,10;21,21;21,98;22,02;
11.02.2009;15:23:42,0;18,93;19,18;28,76;42,25;22,12;21,18;22,00;22,02;
11.02.2009;15:23:42,0;18,98;19,12;28,83;43,07;22,10;21,21;21,98;22,02;
11.02.2009;15:23:42,0;19,00;19,06;28,83;46,48;22,12;21,21;22,00;22,02;
11.02.2009;15:23:42,0;19,05;19,04;28,83;46,48;22,10;21,21;22,00;22,02;
11.02.2009;15:23:42,0;19,16;18,99;28,83;45,45;22,10;21,21;22,00;22,02;
11.02.2009;15:23:42,0;19,34;18,99;28,76;45,15;22,10;21,21;22,00;22,02;
11.02.2009;15:23:43,0;19,51;18,94;28,83;45,55;22,10;21,21;21,98;22,02;
11.02.2009;15:23:43,0;19,63;18,92;28,83;45,66;22,12;21,21;22,00;22,02;
11.02.2009;15:23:43,0;19,70;18,94;28,83;45,05;22,10;21,21;22,00;22,02;
11.02.2009;15:23:43,0;19,76;18,93;28,83;43,95;22,10;21,21;21,98;22,02;
11.02.2009;15:23:44,0;19,91;18,91;28,80;42,44;22,10;21,21;22,00;22,02;
11.02.2009;15:23:44,0;20,14;18,91;28,83;41,03;22,10;21,21;22,00;22,02;
11.02.2009;15:23:44,0;20,14;18,88;28,83;39,43;22,10;21,21;22,00;22,02;
11.02.2009;15:23:44,0;19,99;18,85;28,83;38,15;22,10;21,21;22,00;22,02;
11.02.2009;15:23:44,0;19,85;18,83;28,83;37,16;22,10;21,21;22,00;22,02;
11.02.2009;15:23:44,0;19,73;18,83;28,76;36,37;22,10;21,21;22,00;22,02;
11.02.2009;15:23:45,0;19,60;18,82;28,83;35,92;22,10;21,21;22,00;22,02;
11.02.2009;15:23:45,0;19,52;18,85;28,83;35,35;22,10;21,21;22,00;22,02;
11.02.2009;15:23:45,0;19,41;18,92;28,83;35,31;22,10;21,21;22,00;22,02;
11.02.2009;15:23:45,0;19,32;18,86;28,83;36,54;22,10;21,21;22,00;22,02;
11.02.2009;15:23:46,0;19,25;18,90;28,76;41,77;22,10;21,21;22,00;22,02;
11.02.2009;15:23:46,0;19,20;18,90;28,83;45,40;22,12;21,21;22,00;22,02;
11.02.2009;15:23:46,0;19,17;18,92;28,83;47,68;22,12;21,21;22,00;22,02;
11.02.2009;15:23:46,0;19,14;19,01;28,83;49,89;22,12;21,21;22,00;22,02;
11.02.2009;15:23:46,0;19,10;19,12;28,83;51,39;22,12;21,21;22,00;22,02;
11.02.2009;15:23:46,0;19,06;18,97;28,76;52,13;22,12;21,21;22,00;22,02;
11.02.2009;15:23:47,0;19,03;18,96;28,83;52,70;22,12;21,21;22,00;22,02;
11.02.2009;15:23:47,0;19,03;19,01;28,83;53,04;22,12;21,21;22,00;22,02;
11.02.2009;15:23:47,0;18,99;19,06;28,83;53,39;22,12;21,21;22,00;22,02;
11.02.2009;15:23:47,0;18,97;18,95;28,83;53,62;22,12;21,21;22,00;22,02;
11.02.2009;15:23:48,0;18,95;18,99;28,76;53,80;22,12;21,21;22,00;22,02;
11.02.2009;15:23:48,0;18,92;18,91;28,83;54,03;22,12;21,21;22,00;22,02;
11.02.2009;15:23:48,0;18,90;18,99;28,83;54,09;22,12;21,23;22,00;22,02;
11.02.2009;15:23:48,0;18,91;19,04;28,83;54,20;22,12;21,21;22,00;22,02;
11.02.2009;15:23:48,0;18,91;18,94;28,73;54,26;22,12;21,21;22,00;22,02;
11.02.2009;15:23:48,0;18,89;18,91;28,80;54,26;22,12;21,23;22,00;22,02;
11.02.2009;15:23:49,0;18,88;18,92;28,83;54,26;22,12;21,21;22,00;22,02;
11.02.2009;15:23:49,0;18,88;18,90;28,83;54,38;22,12;21,23;22,00;22,02;
11.02.2009;15:23:49,0;18,86;18,88;28,83;54,56;22,12;21,23;21,98;22,02;
11.02.2009;15:23:49,0;18,85;18,88;28,83;54,73;22,12;21,23;22,00;22,02;
11.02.2009;15:23:50,0;18,86;18,86;28,76;54,91;22,12;21,21;22,00;22,02;
11.02.2009;15:23:50,0;18,86;18,84;28,83;54,73;22,12;21,21;22,00;22,02;
11.02.2009;15:23:50,0;18,86;18,85;28,83;54,15;22,12;21,21;22,00;22,02;
11.02.2009;15:23:50,0;18,86;18,84;28,83;53,97;22,12;21,23;22,00;22,02;
11.02.2009;15:23:50,0;18,86;18,85;28,83;54,03;22,12;21,21;22,00;22,02;
11.02.2009;15:23:50,0;18,86;18,91;28,76;53,97;22,12;21,23;22,00;22,02;
11.02.2009;15:23:51,0;18,88;18,89;28,83;54,03;22,12;21,23;22,00;22,02;
11.02.2009;15:23:51,0;18,92;18,89;28,83;53,45;22,12;21,23;22,00;22,02;
11.02.2009;15:23:51,0;18,97;18,90;28,83;53,39;22,12;21,23;22,00;22,02;
11.02.2009;15:23:51,0;18,98;18,90;28,83;53,33;22,10;21,23;22,00;22,02;
11.02.2009;15:23:52,0;18,99;18,85;28,76;53,33;22,12;21,21;22,00;22,02;
11.02.2009;15:23:52,0;19,01;18,82;28,83;53,27;22,12;21,23;22,00;22,02;
11.02.2009;15:23:52,0;19,02;18,82;28,83;53,27;22,12;21,23;22,00;22,02;
11.02.2009;15:23:52,0;19,05;18,80;28,83;53,39;22,12;21,23;22,00;22,02;
11.02.2009;15:23:52,0;19,04;18,87;28,83;53,16;22,12;21,23;22,00;22,02;
11.02.2009;15:23:52,0;19,01;18,85;28,76;52,76;22,12;21,23;21,98;22,02;
11.02.2009;15:23:53,0;19,00;18,85;28,76;52,41;22,12;21,23;22,00;22,02;
11.02.2009;15:23:53,0;19,01;18,82;28,83;52,30;22,12;21,23;22,00;22,02;
11.02.2009;15:23:53,0;19,00;18,82;28,83;50,33;22,12;21,23;22,00;22,02;
11.02.2009;15:23:53,0;19,00;18,81;28,83;46,38;22,10;21,23;21,98;22,02;
11.02.2009;15:23:54,0;19,01;18,80;28,80;43,36;22,12;21,23;22,00;22,02;
11.02.2009;15:23:54,0;19,02;18,79;28,83;41,16;22,10;21,26;22,00;22,02;
11.02.2009;15:23:54,0;19,01;18,88;28,83;39,25;22,10;21,23;22,00;22,02;
11.02.2009;15:23:54,0;18,98;18,98;28,83;38,02;22,10;21,23;21,98;22,02;
11.02.2009;15:23:54,0;18,97;18,86;28,83;37,08;22,10;21,23;22,00;22,02;
11.02.2009;15:23:54,0;18,97;18,89;28,76;36,33;22,10;21,23;22,00;22,02;
11.02.2009;15:23:55,0;18,97;18,90;28,83;35,84;22,10;21,23;22,00;22,02;
11.02.2009;15:23:55,0;18,97;18,90;28,80;35,31;22,10;21,23;22,00;22,02;
11.02.2009;15:23:55,0;18,98;18,89;28,83;34,95;22,10;21,23;21,98;22,02;
11.02.2009;15:23:55,0;19,01;18,85;28,83;34,67;22,10;21,23;22,00;22,02;
11.02.2009;15:23:56,0;19,03;18,87;28,76;34,44;22,10;21,23;22,00;22,02;
11.02.2009;15:23:56,0;19,09;18,94;28,83;34,28;22,10;21,23;22,00;22,02;
11.02.2009;15:23:56,0;19,14;18,97;28,83;34,13;22,10;21,23;22,00;22,02;
11.02.2009;15:23:56,0;19,18;18,98;28,83;34,05;22,10;21,23;22,00;22,02;
11.02.2009;15:23:56,0;19,19;18,97;28,83;34,01;22,10;21,26;22,00;22,02;
11.02.2009;15:23:56,0;19,17;18,98;28,76;33,97;22,10;21,26;22,00;22,02;
11.02.2009;15:23:57,0;19,14;19,05;28,83;33,97;22,10;21,26;22,00;22,02;
11.02.2009;15:23:57,0;19,15;18,95;28,83;34,01;22,10;21,26;22,00;22,02;
11.02.2009;15:23:57,0;19,18;18,95;28,83;34,05;22,10;21,26;22,00;22,02;
11.02.2009;15:23:57,0;19,21;18,96;28,83;34,09;22,10;21,26;22,00;22,02;
11.02.2009;15:23:58,0;19,24;19,04;28,76;34,01;22,10;21,26;22,00;22,02;
11.02.2009;15:23:58,0;19,26;19,05;28,83;34,09;22,10;21,26;22,00;22,02;
11.02.2009;15:23:58,0;19,28;18,90;28,83;34,09;22,10;21,26;22,00;22,02;
11.02.2009;15:23:58,0;19,31;18,90;28,83;33,97;22,10;21,26;22,00;22,02;
11.02.2009;15:23:58,0;19,33;18,90;28,83;34,05;22,10;21,26;22,00;22,02;
11.02.2009;15:23:58,0;19,33;18,89;28,76;34,13;22,10;21,26;22,00;22,02;
11.02.2009;15:23:59,0;19,35;18,89;28,83;34,17;22,10;21,26;22,00;22,02;
11.02.2009;15:23:59,0;19,37;18,87;28,83;34,24;22,10;21,26;21,98;22,02;
11.02.2009;15:23:59,0;19,40;18,85;28,83;34,32;22,10;21,26;22,00;22,02;
11.02.2009;15:23:59,0;19,41;18,83;28,83;34,52;22,10;21,26;22,00;22,02;
11.02.2009;15:24:00,0;19,39;18,86;28,76;34,64;22,10;21,26;22,00;22,02;
11.02.2009;15:24:00,0;19,37;18,89;28,83;34,71;22,10;21,26;22,00;22,02;
11.02.2009;15:24:00,0;19,38;18,90;28,83;34,56;22,10;21,26;21,98;22,02;
11.02.2009;15:24:00,0;19,40;18,84;28,83;34,79;22,10;21,26;22,00;22,02;
11.02.2009;15:24:00,0;19,31;18,85;28,83;34,83;22,10;21,26;22,00;22,02;
11.02.2009;15:24:00,0;19,21;18,99;28,80;34,79;22,10;21,29;22,00;22,02;
11.02.2009;15:24:01,0;19,13;19,00;28,83;34,75;22,10;21,26;21,98;22,02;
11.02.2009;15:24:01,0;19,21;19,06;28,83;34,71;22,10;21,26;22,00;22,02;
11.02.2009;15:24:01,0;19,38;19,11;28,83;34,71;22,10;21,29;22,00;22,02;
11.02.2009;15:24:01,0;19,64;19,13;28,83;34,67;22,10;21,26;22,00;22,02;
11.02.2009;15:24:02,0;24,48;19,17;28,76;34,64;22,10;21,26;22,00;22,02;
11.02.2009;15:24:02,0;28,01;19,17;28,83;34,52;22,10;21,29;22,00;22,02;
11.02.2009;15:24:02,0;29,37;19,17;28,83;34,60;22,10;21,29;21,98;22,02;
11.02.2009;15:24:02,0;30,06;19,22;28,83;34,56;22,10;21,29;21,98;22,02;
11.02.2009;15:24:02,0;30,47;19,25;28,83;34,60;22,10;21,29;22,00;22,02;
11.02.2009;15:24:02,0;30,72;19,28;28,76;34,60;22,10;21,29;21,98;22,02;
11.02.2009;15:24:03,0;30,94;19,35;28,83;34,71;22,10;21,29;21,98;22,02;
11.02.2009;15:24:03,0;31,12;19,37;28,83;34,79;22,10;21,29;22,00;22,02;
11.02.2009;15:24:03,0;31,22;19,40;28,83;34,83;22,10;21,29;22,00;22,02;
11.02.2009;15:24:03,0;31,33;19,46;28,83;34,79;22,10;21,29;21,98;22,02;
11.02.2009;15:24:04,0;31,44;19,50;28,73;34,95;22,10;21,29;21,98;22,02;
11.02.2009;15:24:04,0;31,52;19,53;28,83;34,83;22,10;21,29;22,00;22,02;
11.02.2009;15:24:04,0;31,59;19,56;28,83;34,83;22,10;21,29;22,00;22,02;
11.02.2009;15:24:04,0;31,63;19,57;28,83;34,95;22,10;21,29;22,00;22,02;
11.02.2009;15:24:04,0;31,70;19,68;28,83;34,95;22,10;21,29;22,00;22,02;
11.02.2009;15:24:04,0;31,74;19,73;28,27;34,95;22,10;21,29;22,00;22,02;
11.02.2009;15:24:05,0;31,77;19,67;28,83;34,99;22,10;21,31;22,00;22,02;
11.02.2009;15:24:05,0;31,85;19,64;28,83;35,03;22,10;21,29;22,00;22,02;
11.02.2009;15:24:05,0;31,89;19,63;28,83;35,03;22,10;21,31;22,00;22,02;
11.02.2009;15:24:05,0;31,92;19,69;28,83;34,99;22,10;21,31;21,98;22,02;
11.02.2009;15:24:06,0;31,96;19,77;28,04;34,91;22,10;21,29;22,00;22,02;
11.02.2009;15:24:06,0;31,96;19,77;28,83;34,95;22,10;21,29;22,00;22,02;
11.02.2009;15:24:06,0;32,00;19,87;28,83;34,99;22,10;21,31;22,00;22,02;
11.02.2009;15:24:06,0;32,00;19,90;28,83;35,03;22,10;21,31;21,98;22,02;
11.02.2009;15:24:06,0;31,66;19,93;28,83;35,07;22,10;21,31;22,00;22,02;
11.02.2009;15:24:06,0;29,27;20,04;28,57;35,07;22,10;21,29;21,98;22,02;
11.02.2009;15:24:07,0;26,47;19,96;28,83;35,15;22,10;21,31;21,98;22,02;
11.02.2009;15:24:07,0;24,91;19,97;28,83;35,19;22,10;21,31;22,00;22,02;
11.02.2009;15:24:07,0;23,92;20,03;28,83;35,27;22,10;21,31;22,00;22,02;
11.02.2009;15:24:07,0;23,21;20,00;28,83;35,35;22,10;21,31;22,00;22,02;
11.02.2009;15:24:08,0;22,73;20,08;28,37;35,43;22,10;21,31;22,00;22,02;
11.02.2009;15:24:08,0;22,44;20,10;28,83;35,55;22,10;21,31;22,00;22,02;
11.02.2009;15:24:08,0;22,22;20,05;28,83;35,63;22,10;21,31;22,00;22,02;
11.02.2009;15:24:08,0;22,04;20,13;28,83;35,55;22,10;21,31;22,00;22,02;
11.02.2009;15:24:08,0;21,92;20,21;28,83;35,51;22,10;21,31;22,00;22,02;
11.02.2009;15:24:08,0;21,87;20,29;28,50;35,75;22,10;21,31;22,00;22,02;
11.02.2009;15:24:09,0;21,87;20,30;28,83;36,41;22,10;21,31;22,00;22,02;
11.02.2009;15:24:09,0;21,81;20,35;28,83;38,19;22,10;21,31;22,00;22,02;
11.02.2009;15:24:09,0;21,81;20,38;28,83;40,29;22,10;21,31;21,98;22,02;
11.02.2009;15:24:09,0;21,85;20,39;28,83;44,20;22,12;21,31;22,00;22,02;
11.02.2009;15:24:10,0;21,85;20,43;28,73;46,17;22,12;21,31;22,00;22,02;
11.02.2009;15:24:10,0;21,77;20,47;28,83;47,16;22,12;21,31;22,00;22,02;
11.02.2009;15:24:10,0;21,85;20,50;28,83;47,79;22,12;21,31;22,00;22,02;
11.02.2009;15:24:10,0;21,89;20,49;28,83;48,27;22,12;21,31;22,00;22,02;
11.02.2009;15:24:10,0;21,89;20,50;28,83;48,54;22,12;21,31;22,00;22,02;
11.02.2009;15:24:10,0;21,89;20,46;28,63;48,81;22,12;21,31;22,00;22,02;
11.02.2009;15:24:11,0;21,87;20,41;28,83;48,97;22,12;21,31;22,00;22,02;
11.02.2009;15:24:11,0;21,87;20,36;28,83;49,02;22,12;21,34;22,00;22,02;
11.02.2009;15:24:11,0;21,87;20,36;28,83;49,18;22,12;21,34;22,00;22,02;
11.02.2009;15:24:11,0;21,91;20,41;28,83;49,35;22,12;21,31;22,00;22,02;
11.02.2009;15:24:12,0;21,94;20,46;28,73;49,46;22,12;21,31;22,00;22,02;
11.02.2009;15:24:12,0;21,96;20,47;28,83;49,57;22,12;21,31;22,00;22,02;
11.02.2009;15:24:12,0;21,98;20,50;28,83;49,62;22,12;21,31;22,00;22,02;
11.02.2009;15:24:12,0;22,00;20,57;28,83;49,78;22,10;21,34;22,00;22,02;
11.02.2009;15:24:12,0;22,02;20,54;28,83;49,51;22,10;21,34;22,00;22,02;
11.02.2009;15:24:12,0;22,02;20,57;28,73;47,79;22,12;21,31;22,00;22,02;
11.02.2009;15:24:13,0;22,04;20,63;28,83;45,91;22,12;21,34;22,00;22,02;
11.02.2009;15:24:13,0;22,06;20,63;28,83;44,60;22,12;21,34;22,00;22,02;
11.02.2009;15:24:13,0;22,08;20,65;28,83;43,56;22,10;21,34;22,00;22,02;
11.02.2009;15:24:13,0;22,10;20,71;28,83;43,02;22,12;21,34;22,00;22,02;
11.02.2009;15:24:14,0;22,10;20,83;28,73;42,87;22,12;21,34;22,00;22,02;
11.02.2009;15:24:14,0;22,12;20,88;28,83;43,21;22,10;21,34;22,00;22,02;
11.02.2009;15:24:14,0;22,12;20,88;28,83;42,97;22,10;21,34;22,00;22,02;
11.02.2009;15:24:14,0;22,16;20,90;28,83;45,81;22,12;21,34;22,00;22,02;
11.02.2009;15:24:14,0;22,18;20,85;28,83;45,76;22,10;21,34;22,00;22,02;
11.02.2009;15:24:14,0;22,18;20,90;28,73;44,40;22,10;21,34;22,00;22,02;
11.02.2009;15:24:15,0;22,18;20,80;28,83;43,02;22,12;21,34;22,00;22,02;
11.02.2009;15:24:15,0;22,18;20,76;28,83;41,73;22,12;21,34;22,00;22,02;
11.02.2009;15:24:15,0;22,20;20,76;28,83;40,65;22,12;21,34;22,00;22,02;
11.02.2009;15:24:15,0;22,22;20,71;28,83;39,70;22,10;21,34;22,00;22,02;
11.02.2009;15:24:16,0;22,24;20,68;28,73;38,81;22,12;21,31;22,00;22,02;
11.02.2009;15:24:16,0;22,26;20,63;28,83;38,11;22,12;21,34;22,00;22,02;
11.02.2009;15:24:16,0;22,30;20,60;28,83;37,42;22,10;21,34;22,00;22,02;
11.02.2009;15:24:16,0;22,30;20,57;28,83;36,83;22,10;21,34;22,00;22,02;
11.02.2009;15:24:16,0;22,32;20,55;28,83;36,25;22,10;21,34;22,00;22,02;
11.02.2009;15:24:16,0;22,34;20,49;28,73;35,84;22,10;21,34;22,00;22,02;
11.02.2009;15:24:17,0;22,34;20,43;28,83;35,35;22,10;21,34;22,00;22,02;
11.02.2009;15:24:17,0;22,38;20,36;28,76;34,99;22,10;21,34;22,00;22,02;
11.02.2009;15:24:17,0;22,44;20,33;28,83;34,64;22,10;21,34;21,98;22,02;
11.02.2009;15:24:17,0;22,48;20,27;28,83;34,36;22,10;21,34;22,00;22,02;
11.02.2009;15:24:18,0;22,48;20,26;28,73;34,09;22,10;21,34;22,00;22,02;
11.02.2009;15:24:18,0;22,48;20,20;28,83;33,86;22,10;21,34;21,98;22,02;
11.02.2009;15:24:18,0;22,50;20,14;28,73;33,74;22,10;21,34;22,00;22,02;
11.02.2009;15:24:18,0;22,56;20,08;28,83;33,67;22,10;21,34;22,00;22,02;
11.02.2009;15:24:18,0;22,58;20,03;28,83;33,63;22,10;21,34;22,00;22,02;
11.02.2009;15:24:18,0;22,58;20,00;28,73;33,55;22,10;21,34;22,00;22,02;
11.02.2009;15:24:19,0;22,58;19,94;28,83;33,52;22,10;21,34;22,00;22,02;
11.02.2009;15:24:19,0;22,58;19,90;28,83;33,40;22,10;21,34;22,00;22,02;
11.02.2009;15:24:19,0;22,58;19,86;28,83;33,33;22,10;21,34;22,00;22,02;
11.02.2009;15:24:19,0;22,58;19,82;28,83;33,25;22,10;21,34;22,00;22,02;
11.02.2009;15:24:20,0;22,56;19,86;28,76;33,10;22,10;21,34;22,00;22,02;
11.02.2009;15:24:20,0;22,56;19,76;28,83;32,99;22,10;21,34;22,00;22,02;
11.02.2009;15:24:20,0;22,56;19,76;28,83;32,92;22,10;21,34;22,00;22,02;
11.02.2009;15:24:20,0;22,56;19,74;28,83;32,88;22,10;21,34;22,00;22,02;
11.02.2009;15:24:20,0;22,58;19,73;28,83;32,84;22,10;21,34;22,00;22,02;
11.02.2009;15:24:20,0;22,60;19,72;28,73;32,73;22,10;21,34;22,00;22,02;
11.02.2009;15:24:21,0;22,62;19,68;28,83;32,66;22,10;21,31;22,00;22,02;
11.02.2009;15:24:21,0;22,62;19,65;28,83;32,58;22,10;21,31;22,00;22,02;
11.02.2009;15:24:21,0;22,64;19,63;28,83;32,47;22,10;21,31;22,00;22,02;
11.02.2009;15:24:21,0;22,66;19,64;28,76;32,44;22,10;21,31;22,00;22,02;
11.02.2009;15:24:22,0;22,69;19,62;28,73;32,55;22,10;21,29;22,00;22,02;
11.02.2009;15:24:22,0;22,73;19,62;28,83;32,47;22,10;21,29;22,00;22,02;
11.02.2009;15:24:22,0;22,73;19,57;28,83;32,47;22,10;21,29;22,00;22,02;
11.02.2009;15:24:22,0;22,73;19,63;28,83;32,44;22,10;21,29;22,00;22,02;
11.02.2009;15:24:22,0;22,71;19,50;28,83;32,40;22,10;21,29;22,00;22,02;
11.02.2009;15:24:22,0;22,69;19,52;28,73;32,29;22,10;21,29;22,00;22,02;
11.02.2009;15:24:23,0;22,69;19,50;28,83;32,26;22,10;21,29;22,00;22,02;
11.02.2009;15:24:23,0;22,69;19,47;28,83;32,07;22,10;21,29;22,00;22,02;
11.02.2009;15:24:23,0;22,69;19,48;28,76;32,04;22,10;21,29;22,00;22,02;
11.02.2009;15:24:23,0;22,66;19,44;28,83;32,04;22,10;21,29;22,00;22,02;
11.02.2009;15:24:24,0;22,64;19,43;28,70;32,07;22,10;21,29;22,00;22,02;
11.02.2009;15:24:24,0;22,64;19,40;28,83;32,00;22,10;21,29;22,00;22,02;
11.02.2009;15:24:24,0;22,64;19,38;28,83;31,93;22,10;21,29;22,00;22,02;
11.02.2009;15:24:24,0;22,64;19,35;28,83;31,89;22,10;21,29;22,00;22,02;
11.02.2009;15:24:24,0;22,64;19,35;28,83;31,86;22,10;21,29;22,00;22,02;
11.02.2009;15:24:24,0;22,66;19,32;28,80;31,86;22,10;21,26;22,00;22,02;
11.02.2009;15:24:25,0;22,66;19,30;28,83;31,86;22,10;21,29;22,00;22,02;
11.02.2009;15:24:25,0;22,69;19,28;28,83;31,82;22,10;21,29;22,00;22,02;
11.02.2009;15:24:25,0;22,69;19,30;28,83;31,79;22,10;21,29;22,00;22,02;
11.02.2009;15:24:25,0;22,73;19,25;28,83;31,75;22,10;21,29;22,00;22,02;
11.02.2009;15:24:26,0;22,75;19,27;28,83;31,75;22,10;21,29;22,00;22,02;
11.02.2009;15:24:26,0;22,77;19,25;28,83;31,75;22,10;21,29;22,00;22,02;
11.02.2009;15:24:26,0;22,77;19,22;28,83;31,75;22,10;21,29;22,00;22,02;
11.02.2009;15:24:26,0;22,77;19,27;28,83;31,79;22,10;21,29;22,00;22,02;
11.02.2009;15:24:26,0;22,81;19,26;28,83;31,82;22,10;21,29;22,00;22,02;
11.02.2009;15:24:26,0;22,92;19,25;28,83;31,79;22,10;21,29;22,00;22,02;
11.02.2009;15:24:27,0;22,96;19,28;28,83;31,82;22,10;21,29;22,00;22,02;
11.02.2009;15:24:27,0;22,96;19,24;28,83;31,79;22,10;21,26;22,00;22,02;
11.02.2009;15:24:27,0;22,96;19,19;28,83;31,75;22,10;21,29;22,00;22,02;
11.02.2009;15:24:27,0;22,96;19,18;28,83;31,72;22,10;21,29;22,00;22,02;
11.02.2009;15:24:28,0;22,96;19,20;28,83;31,72;22,10;21,29;22,00;22,02;
11.02.2009;15:24:28,0;22,99;19,18;28,83;31,68;22,10;21,29;22,00;22,02;
11.02.2009;15:24:28,0;23,03;19,17;28,83;31,61;22,10;21,29;21,98;22,02;
11.02.2009;15:24:28,0;23,05;19,17;28,83;31,65;22,10;21,29;22,00;22,02;
11.02.2009;15:24:28,0;23,05;19,15;28,83;31,72;22,10;21,29;22,00;22,02;
11.02.2009;15:24:28,0;23,05;19,14;28,83;31,68;22,10;21,29;22,00;22,02;
11.02.2009;15:24:29,0;23,05;19,16;28,83;31,72;22,10;21,29;22,00;22,02;
11.02.2009;15:24:29,0;23,05;19,12;28,83;31,72;22,10;21,29;22,00;22,02;
11.02.2009;15:24:29,0;23,07;19,12;28,83;31,72;22,10;21,29;22,00;22,02;
11.02.2009;15:24:29,0;23,09;19,10;28,83;31,72;22,10;21,29;22,00;22,02;
11.02.2009;15:24:30,0;23,12;19,08;28,80;31,68;22,10;21,29;22,00;22,02;
11.02.2009;15:24:30,0;23,09;20,32;28,83;31,65;22,10;21,29;22,00;22,02;
11.02.2009;15:24:30,0;23,12;20,33;28,83;31,68;22,10;21,29;22,00;22,02;
11.02.2009;15:24:30,0;23,14;20,30;28,83;31,68;22,10;21,29;22,00;22,02;
11.02.2009;15:24:30,0;23,16;19,11;28,83;31,68;22,10;21,29;22,00;22,02;
11.02.2009;15:24:30,0;23,16;19,44;28,83;31,57;22,10;21,29;22,00;22,02;
11.02.2009;15:24:31,0;23,12;19,40;28,83;31,61;22,10;21,29;22,00;22,02;
11.02.2009;15:24:31,0;23,12;19,36;28,83;31,57;22,10;21,29;22,00;22,02;
11.02.2009;15:24:31,0;23,07;19,28;28,83;31,57;22,10;21,29;22,00;22,02;
11.02.2009;15:24:31,0;23,05;19,26;28,83;31,57;22,10;21,29;22,00;22,02;
11.02.2009;15:24:32,0;23,07;19,24;28,83;31,54;22,10;21,29;22,00;22,02;
11.02.2009;15:24:32,0;23,12;19,23;28,83;31,54;22,10;21,29;22,00;22,02;
11.02.2009;15:24:32,0;23,16;19,22;28,83;31,47;22,10;21,29;22,00;22,02;
11.02.2009;15:24:32,0;23,14;19,28;28,83;31,47;22,10;21,29;22,00;22,02;
11.02.2009;15:24:32,0;23,14;19,31;28,83;31,47;22,10;21,29;22,00;22,02;
11.02.2009;15:24:32,0;23,12;19,20;28,83;31,47;22,10;21,29;22,00;22,02;
11.02.2009;15:24:33,0;23,12;19,24;28,83;31,50;22,10;21,29;22,00;22,02;
11.02.2009;15:24:33,0;23,14;19,23;28,83;31,57;22,10;21,29;22,00;22,02;
11.02.2009;15:24:33,0;23,14;19,23;28,83;31,61;22,10;21,29;22,00;22,02;
11.02.2009;15:24:33,0;23,12;19,34;28,83;31,65;22,10;21,29;21,98;22,02;
11.02.2009;15:24:34,0;23,09;19,28;28,83;31,68;22,10;21,29;22,00;22,02;
11.02.2009;15:24:34,0;23,05;19,35;28,83;31,75;22,10;21,29;22,00;22,02;
11.02.2009;15:24:34,0;23,01;19,68;28,83;31,72;22,10;21,29;22,00;22,02;
11.02.2009;15:24:34,0;22,99;21,31;28,83;31,65;22,10;21,29;22,00;22,02;
11.02.2009;15:24:34,0;22,96;22,36;28,83;31,50;22,10;21,29;22,00;22,02;
11.02.2009;15:24:34,0;22,94;22,80;28,80;31,33;22,10;21,29;22,00;22,02;
11.02.2009;15:24:35,0;22,94;23,29;28,83;31,19;22,10;21,29;22,00;22,02;
11.02.2009;15:24:35,0;22,94;23,33;28,83;31,12;22,10;21,31;22,00;22,02;
11.02.2009;15:24:35,0;22,92;23,50;28,83;31,05;22,10;21,29;22,00;22,02;
11.02.2009;15:24:35,0;22,94;23,57;28,83;30,95;22,10;21,29;22,00;22,02;
11.02.2009;15:24:36,0;22,92;23,69;28,80;30,84;22,10;21,31;22,00;22,02;
11.02.2009;15:24:36,0;22,92;23,87;28,83;30,81;22,10;21,31;22,00;22,02;
11.02.2009;15:24:36,0;22,94;23,92;28,83;30,64;22,10;21,31;22,00;22,02;
11.02.2009;15:24:36,0;22,92;24,02;28,83;30,57;22,10;21,29;22,00;22,02;
11.02.2009;15:24:36,0;22,94;24,09;28,83;30,57;22,10;21,29;22,00;22,02;
11.02.2009;15:24:36,0;22,96;24,20;28,83;30,50;22,10;21,29;22,00;22,02;
11.02.2009;15:24:37,0;22,96;24,30;28,83;30,50;22,10;21,31;22,00;22,02;
11.02.2009;15:24:37,0;22,99;28,03;28,83;30,43;22,10;21,29;22,00;22,02;
11.02.2009;15:24:37,0;22,99;28,10;28,83;30,43;22,10;21,29;22,00;22,02;
11.02.2009;15:24:37,0;22,99;24,86;28,83;30,67;22,10;21,31;22,00;22,02;
11.02.2009;15:24:38,0;22,99;24,88;28,80;30,50;22,10;21,31;22,00;22,02;
11.02.2009;15:24:38,0;23,01;25,05;28,83;30,47;22,10;21,31;22,00;22,02;
11.02.2009;15:24:38,0;23,03;24,83;28,83;30,50;22,10;21,31;22,00;22,02;
11.02.2009;15:24:38,0;23,07;24,86;28,83;30,57;22,10;21,29;22,00;22,02;
11.02.2009;15:24:38,0;23,12;24,80;28,83;30,67;22,10;21,31;22,00;22,02;
11.02.2009;15:24:38,0;23,12;24,88;28,80;30,91;22,10;21,29;22,00;22,05;
11.02.2009;15:24:39,0;23,12;24,88;28,83;30,84;22,10;21,31;22,00;22,02;
11.02.2009;15:24:39,0;23,09;25,07;28,83;30,74;22,10;21,29;22,00;22,02;
11.02.2009;15:24:39,0;23,07;25,05;28,83;30,71;22,10;21,31;22,00;22,02;
11.02.2009;15:24:39,0;23,05;25,02;28,83;30,67;22,10;21,31;22,00;22,02;
11.02.2009;15:24:40,0;23,01;25,02;28,80;30,57;22,10;21,29;22,00;22,02;
11.02.2009;15:24:40,0;22,99;25,02;28,83;30,64;22,10;21,31;22,00;22,02;
11.02.2009;15:24:40,0;22,99;25,05;28,83;30,64;22,10;21,31;22,00;22,02;
11.02.2009;15:24:40,0;22,99;25,05;28,83;30,60;22,10;21,31;22,00;22,02;
11.02.2009;15:24:40,0;22,96;25,13;28,83;30,57;22,10;21,31;22,00;22,02;
11.02.2009;15:24:40,0;22,96;25,10;28,80;30,60;22,10;21,31;22,00;22,02;
11.02.2009;15:24:41,0;22,96;25,10;28,83;30,60;22,10;21,31;22,00;22,02;
11.02.2009;15:24:41,0;22,94;25,10;28,83;30,50;22,10;21,31;22,00;22,02;
11.02.2009;15:24:41,0;22,94;25,02;28,83;30,47;22,10;21,31;22,00;22,02;
11.02.2009;15:24:41,0;22,94;24,77;28,83;30,60;22,10;21,31;22,00;22,02;
11.02.2009;15:24:42,0;22,94;24,48;28,80;30,84;22,10;21,31;22,00;22,02;
11.02.2009;15:24:42,0;22,92;24,12;28,83;31,19;22,10;21,31;22,00;22,02;
11.02.2009;15:24:42,0;22,92;23,82;28,83;31,57;22,10;21,31;22,00;22,02;
11.02.2009;15:24:42,0;22,90;23,52;28,83;31,86;22,10;21,31;22,00;22,02;
11.02.2009;15:24:42,0;22,90;23,24;28,83;32,07;22,10;21,31;22,00;22,02;
11.02.2009;15:24:42,0;22,88;22,94;28,80;32,15;22,10;21,31;22,00;22,02;
11.02.2009;15:24:43,0;22,86;22,67;28,83;32,29;22,10;21,31;22,00;22,02;
11.02.2009;15:24:43,0;22,86;22,47;28,83;32,58;22,10;21,31;22,00;22,02;
11.02.2009;15:24:43,0;22,83;22,30;28,83;32,69;22,10;21,31;22,00;22,02;
11.02.2009;15:24:43,0;22,83;22,09;28,83;32,77;22,10;21,31;22,00;22,02;
11.02.2009;15:24:44,0;22,81;21,95;28,83;32,84;22,10;21,31;22,00;22,02;
11.02.2009;15:24:44,0;22,81;21,79;28,83;33,06;22,10;21,31;22,00;22,02;
11.02.2009;15:24:44,0;22,81;21,67;28,83;33,21;22,10;21,31;22,00;22,02;
11.02.2009;15:24:44,0;22,81;21,55;28,83;33,29;22,10;21,31;22,00;22,05;
11.02.2009;15:24:44,0;22,81;21,46;28,83;33,29;22,10;21,31;22,00;22,02;
11.02.2009;15:24:44,0;22,83;21,36;28,83;33,29;22,10;21,31;22,00;22,02;
11.02.2009;15:24:45,0;22,83;21,22;28,83;33,36;22,10;21,31;22,00;22,02;
11.02.2009;15:24:45,0;22,83;21,15;28,83;33,40;22,10;21,31;22,00;22,02;
11.02.2009;15:24:45,0;22,83;21,06;28,83;33,48;22,10;21,31;22,00;22,02;
11.02.2009;15:24:45,0;22,83;21,02;28,83;33,59;22,10;21,31;22,00;22,02;
11.02.2009;15:24:46,0;22,83;20,92;28,83;33,71;22,10;21,31;22,00;22,02;
11.02.2009;15:24:46,0;22,83;20,83;28,83;33,74;22,10;21,34;22,00;22,02;
11.02.2009;15:24:46,0;22,81;20,75;28,83;33,90;22,10;21,31;22,00;22,02;
11.02.2009;15:24:46,0;22,96;20,70;28,83;33,97;22,10;21,31;22,00;22,02;
11.02.2009;15:24:46,0;23,21;20,63;28,83;34,09;22,10;21,31;22,00;22,02;
11.02.2009;15:24:46,0;25,99;20,63;28,83;34,09;22,10;21,31;22,00;22,02;
11.02.2009;15:24:47,0;29,34;20,55;28,83;34,28;22,10;21,31;22,00;22,02;
11.02.2009;15:24:47,0;30,65;20,47;28,83;34,40;22,10;21,31;22,00;22,02;
11.02.2009;15:24:47,0;31,30;20,44;28,83;34,40;22,10;21,34;22,00;22,02;
11.02.2009;15:24:47,0;31,70;20,36;28,83;34,44;22,10;21,31;22,00;22,02;
11.02.2009;15:24:48,0;31,96;20,32;28,83;34,36;22,10;21,34;22,00;22,02;
11.02.2009;15:24:48,0;32,15;20,26;28,83;34,44;22,10;21,34;22,00;22,02;
11.02.2009;15:24:48,0;32,30;20,20;28,83;34,44;22,10;21,34;22,00;22,02;
11.02.2009;15:24:48,0;32,41;20,17;28,83;34,48;22,10;21,34;22,00;22,02;
11.02.2009;15:24:48,0;32,53;20,13;28,83;34,48;22,10;21,31;22,00;22,02;
11.02.2009;15:24:48,0;32,60;20,11;28,80;34,44;22,10;21,31;22,00;22,02;
11.02.2009;15:24:49,0;32,68;20,08;28,83;34,56;22,10;21,34;22,00;22,02;
11.02.2009;15:24:49,0;32,26;20,03;28,80;34,52;22,10;21,31;22,00;22,02;
11.02.2009;15:24:49,0;31,15;19,98;28,83;34,56;22,10;21,31;22,00;22,02;
11.02.2009;15:24:49,0;30,44;19,96;28,83;34,52;22,10;21,31;22,00;22,02;
11.02.2009;15:24:50,0;29,78;19,94;28,80;34,44;22,10;21,31;22,00;22,02;
11.02.2009;15:24:50,0;29,17;19,92;28,83;34,44;22,10;21,31;22,00;22,02;
11.02.2009;15:24:50,0;28,62;19,87;28,83;34,52;22,10;21,34;22,00;22,02;
11.02.2009;15:24:50,0;28,07;19,85;28,83;34,52;22,10;21,31;22,00;22,02;
11.02.2009;15:24:50,0;27,60;19,83;28,83;34,52;22,10;21,34;22,00;22,02;
11.02.2009;15:24:50,0;27,18;19,82;28,80;34,56;22,10;21,31;22,00;22,02;
11.02.2009;15:24:51,0;26,76;19,85;28,83;34,60;22,10;21,34;22,00;22,02;
11.02.2009;15:24:51,0;26,42;19,77;28,83;34,64;22,10;21,34;22,00;22,02;
11.02.2009;15:24:51,0;26,07;19,79;28,80;34,64;22,12;21,31;22,00;22,02;
11.02.2009;15:24:51,0;25,80;19,81;28,83;34,71;22,10;21,34;22,00;22,02;
11.02.2009;15:24:52,0;25,58;19,76;28,83;34,71;22,10;21,34;22,00;22,02;
11.02.2009;15:24:52,0;25,34;19,70;28,83;40,75;22,12;21,34;22,00;22,02;
11.02.2009;15:24:52,0;25,10;19,70;28,80;43,41;22,12;21,34;22,00;22,02;
11.02.2009;15:24:52,0;24,94;19,65;28,83;43,95;22,12;21,34;22,00;22,02;
11.02.2009;15:24:52,0;24,73;19,64;28,83;44,20;22,12;21,34;22,00;22,02;
11.02.2009;15:24:52,0;24,56;19,60;28,83;44,20;22,12;21,31;22,00;22,02;
11.02.2009;15:24:53,0;24,38;19,58;28,80;44,20;22,12;21,34;22,00;22,02;
11.02.2009;15:24:53,0;24,28;19,56;28,83;44,05;22,12;21,34;22,00;22,02;
11.02.2009;15:24:53,0;24,23;19,54;28,83;44,10;22,12;21,34;22,00;22,02;
11.02.2009;15:24:53,0;24,16;19,52;28,83;44,20;22,12;21,34;22,00;22,02;
11.02.2009;15:24:54,0;24,09;19,56;28,83;44,30;22,12;21,34;22,00;22,02;
11.02.2009;15:24:54,0;23,99;19,54;28,83;44,25;22,12;21,34;22,00;22,02;
11.02.2009;15:24:54,0;23,94;19,51;28,83;44,30;22,12;21,34;22,00;22,02;
11.02.2009;15:24:54,0;23,90;19,50;28,83;44,20;22,12;21,34;22,00;22,02;
11.02.2009;15:24:54,0;23,82;19,47;28,83;44,15;22,12;21,34;22,00;22,02;
11.02.2009;15:24:54,0;23,78;19,47;28,83;44,25;22,12;21,34;22,00;22,02;
11.02.2009;15:24:55,0;23,75;19,41;28,83;44,10;22,12;21,34;22,00;22,02;
11.02.2009;15:24:55,0;23,71;19,41;28,83;44,05;22,12;21,34;22,00;22,02;
11.02.2009;15:24:55,0;23,66;19,40;28,83;44,05;22,12;21,34;22,00;22,02;
11.02.2009;15:24:55,0;23,61;19,43;28,83;44,20;22,12;21,34;22,00;22,02;
11.02.2009;15:24:56,0;23,59;19,46;28,83;44,25;22,12;21,34;22,00;22,02;
11.02.2009;15:24:56,0;23,54;19,39;28,83;44,25;22,10;21,34;22,00;22,02;
11.02.2009;15:24:56,0;23,52;19,38;28,83;44,30;22,12;21,34;22,00;22,02;
11.02.2009;15:24:56,0;23,50;19,37;28,83;44,40;22,12;21,34;22,00;22,02;
11.02.2009;15:24:56,0;23,45;19,36;28,83;44,55;22,12;21,34;22,00;22,02;
11.02.2009;15:24:56,0;23,43;19,35;28,80;44,65;22,12;21,34;22,00;22,02;
11.02.2009;15:24:57,0;23,41;19,34;28,83;44,65;22,12;21,34;22,00;22,02;
11.02.2009;15:24:57,0;23,38;19,34;28,83;44,70;22,12;21,34;22,00;22,02;
11.02.2009;15:24:57,0;23,32;19,32;28,83;44,55;22,12;21,34;22,00;22,02;
11.02.2009;15:24:57,0;23,27;19,30;28,83;44,60;22,12;21,34;22,00;22,02;
11.02.2009;15:24:58,0;23,23;19,29;28,83;43,21;22,12;21,34;22,00;22,02;
11.02.2009;15:24:58,0;23,21;19,29;28,83;44,75;22,12;21,34;22,00;22,02;
11.02.2009;15:24:58,0;23,18;19,28;28,83;44,70;22,12;21,34;22,00;22,02;
11.02.2009;15:24:58,0;23,18;19,27;28,83;44,55;22,12;21,34;22,00;22,02;
11.02.2009;15:24:58,0;23,21;19,26;28,83;44,55;22,12;21,34;22,00;22,02;
11.02.2009;15:24:58,0;23,21;19,24;28,83;44,70;22,12;21,34;22,00;22,02;
11.02.2009;15:24:59,0;23,18;19,22;28,83;44,40;22,12;21,34;22,00;22,02;
11.02.2009;15:24:59,0;23,16;19,21;28,83;44,45;22,12;21,34;22,00;22,02;
11.02.2009;15:24:59,0;23,14;19,13;28,83;44,40;22,12;21,34;22,00;22,02;
11.02.2009;15:24:59,0;23,12;19,12;28,83;44,20;22,12;21,34;22,00;22,02;
11.02.2009;15:25:00,0;23,07;19,12;28,83;43,90;22,12;21,34;22,00;22,02;
11.02.2009;15:25:00,0;23,03;19,11;28,83;43,56;22,12;21,34;22,00;22,02;
11.02.2009;15:25:00,0;22,99;19,10;28,83;43,16;22,12;21,34;22,00;22,02;
11.02.2009;15:25:00,0;22,94;19,09;28,83;44,30;22,12;21,34;22,00;22,02;
11.02.2009;15:25:00,0;22,92;19,09;28,83;43,51;22,12;21,34;22,00;22,02;
11.02.2009;15:25:00,0;22,90;19,08;28,83;43,70;22,10;21,34;22,00;22,02;
11.02.2009;15:25:01,0;22,86;19,13;28,83;43,65;22,12;21,34;22,00;22,02;
11.02.2009;15:25:01,0;22,86;19,08;28,83;42,97;22,10;21,36;22,00;22,02;
11.02.2009;15:25:01,0;22,83;19,04;28,83;43,85;22,12;21,34;22,00;22,02;
11.02.2009;15:25:01,0;22,83;19,03;28,83;43,85;22,12;21,34;22,00;22,02;
11.02.2009;15:25:02,0;22,81;19,01;28,83;43,85;22,12;21,36;22,00;22,02;
11.02.2009;15:25:02,0;22,81;18,99;28,83;42,92;22,12;21,34;22,00;22,02;
11.02.2009;15:25:02,0;22,81;18,98;28,83;42,78;22,12;21,34;22,00;22,02;
11.02.2009;15:25:02,0;22,81;18,97;28,83;42,73;22,12;21,34;22,00;22,02;
11.02.2009;15:25:02,0;22,81;18,97;28,83;43,02;22,12;21,34;22,00;22,02;
11.02.2009;15:25:02,0;22,83;18,97;28,83;42,97;22,12;21,34;22,00;22,05;
11.02.2009;15:25:03,0;22,86;18,98;28,83;43,07;22,12;21,36;22,00;22,02;
11.02.2009;15:25:03,0;22,90;18,97;28,83;43,12;22,12;21,34;22,00;22,02;
11.02.2009;15:25:03,0;22,92;18,98;28,83;43,16;22,12;21,36;22,00;22,02;
11.02.2009;15:25:03,0;22,94;18,96;28,83;43,07;22,12;21,34;22,00;22,02;
11.02.2009;15:25:04,0;22,96;18,95;28,83;42,54;22,12;21,36;22,00;22,05;
11.02.2009;15:25:04,0;23,01;18,94;28,83;42,25;22,12;21,36;22,00;22,02;
11.02.2009;15:25:04,0;23,05;18,93;28,83;42,44;22,12;21,36;22,00;22,02;
11.02.2009;15:25:04,0;23,07;18,93;28,83;42,35;22,12;21,36;22,00;22,05;
11.02.2009;15:25:04,0;23,09;18,92;28,83;43,21;22,12;21,36;22,00;22,02;
11.02.2009;15:25:04,0;23,09;18,92;28,83;43,26;22,12;21,36;22,00;22,02;
11.02.2009;15:25:05,0;23,12;18,91;28,83;43,02;22,12;21,36;22,00;22,02;
11.02.2009;15:25:05,0;23,14;18,90;28,83;42,20;22,12;21,36;22,00;22,02;
11.02.2009;15:25:05,0;23,14;18,90;28,83;42,83;22,12;21,36;22,00;22,02;
11.02.2009;15:25:05,0;23,16;18,89;28,83;42,68;22,12;21,36;22,00;22,02;
11.02.2009;15:25:06,0;23,16;18,90;28,83;41,77;22,12;21,36;22,00;22,02;
11.02.2009;15:25:06,0;23,16;18,90;28,83;41,82;22,12;21,36;22,00;22,02;
11.02.2009;15:25:06,0;23,14;18,90;28,83;42,63;22,10;21,36;22,00;22,02;
11.02.2009;15:25:06,0;23,14;18,90;28,83;42,58;22,12;21,36;22,00;22,02;
11.02.2009;15:25:06,0;23,12;18,90;28,83;41,82;22,12;21,36;22,00;22,02;
11.02.2009;15:25:06,0;23,12;18,90;28,80;42,68;22,12;21,36;22,00;22,02;
11.02.2009;15:25:07,0;23,09;18,89;28,83;42,87;22,12;21,36;22,00;22,02;
11.02.2009;15:25:07,0;23,07;18,89;28,83;42,92;22,12;21,36;22,00;22,02;
11.02.2009;15:25:07,0;23,05;18,88;28,83;42,97;22,12;21,36;22,00;22,02;
11.02.2009;15:25:07,0;23,05;18,87;28,83;42,87;22,12;21,36;22,00;22,02;
11.02.2009;15:25:08,0;23,05;18,89;28,47;42,06;22,10;21,36;22,00;22,02;
11.02.2009;15:25:08,0;23,03;18,87;28,83;42,68;22,12;21,36;22,00;22,02;
11.02.2009;15:25:08,0;23,05;18,86;28,83;42,92;22,12;21,36;22,00;22,02;
11.02.2009;15:25:08,0;23,05;18,86;28,83;43,02;22,12;21,36;22,00;22,02;
11.02.2009;15:25:08,0;23,03;18,86;28,83;43,07;22,12;21,36;22,00;22,02;
11.02.2009;15:25:08,0;23,01;18,88;28,47;43,16;22,12;21,36;22,00;22,02;
11.02.2009;15:25:09,0;22,94;18,86;28,83;43,02;22,12;21,36;22,00;22,02;
11.02.2009;15:25:09,0;22,92;18,86;28,83;42,20;22,12;21,36;22,00;22,02;
11.02.2009;15:25:09,0;22,90;18,87;28,83;43,21;22,12;21,36;22,00;22,02;
11.02.2009;15:25:09,0;22,88;18,87;28,83;43,16;22,12;21,36;22,00;22,02;
11.02.2009;15:25:10,0;22,83;18,87;28,66;42,92;22,12;21,36;22,00;22,02;
11.02.2009;15:25:10,0;22,88;18,85;28,83;42,39;22,12;21,36;22,00;22,02;
11.02.2009;15:25:10,0;22,88;18,85;28,83;41,68;22,12;21,36;22,00;22,02;
11.02.2009;15:25:10,0;22,90;18,85;28,83;42,63;22,12;21,36;22,00;22,02;
11.02.2009;15:25:10,0;22,99;18,85;28,83;49,29;22,12;21,36;22,00;22,02;
11.02.2009;15:25:10,0;23,25;18,86;28,53;51,96;22,12;21,36;22,00;22,02;
11.02.2009;15:25:11,0;23,38;18,85;28,83;52,87;22,12;21,36;22,00;22,02;
11.02.2009;15:25:11,0;23,43;18,85;28,83;53,33;22,12;21,36;22,00;22,02;
11.02.2009;15:25:11,0;23,45;18,86;28,83;53,68;22,12;21,36;22,00;22,02;
11.02.2009;15:25:11,0;23,45;18,86;28,83;53,97;22,12;21,36;22,00;22,02;
11.02.2009;15:25:12,0;23,43;18,85;28,66;54,26;22,12;21,36;22,00;22,02;
11.02.2009;15:25:12,0;23,41;18,84;28,83;54,44;22,12;21,36;22,00;22,02;
11.02.2009;15:25:12,0;23,36;18,83;28,83;54,67;22,12;21,36;22,00;22,02;
11.02.2009;15:25:12,0;23,34;18,85;28,83;54,85;22,12;21,36;22,00;22,02;
11.02.2009;15:25:12,0;23,27;18,85;28,83;55,03;22,12;21,36;22,00;22,02;
11.02.2009;15:25:12,0;23,18;18,85;28,80;55,27;22,12;21,36;22,00;22,05;
11.02.2009;15:25:13,0;23,16;18,83;28,83;55,44;22,12;21,36;22,00;22,02;
11.02.2009;15:25:13,0;23,12;18,84;28,83;55,56;22,12;21,36;22,00;22,02;
11.02.2009;15:25:13,0;23,09;18,82;28,83;55,80;22,12;21,36;22,00;22,05;
11.02.2009;15:25:13,0;23,03;18,83;28,83;55,92;22,12;21,36;22,00;22,05;
11.02.2009;15:25:14,0;22,99;18,82;28,80;56,16;22,12;21,36;22,00;22,02;
11.02.2009;15:25:14,0;22,96;18,82;28,83;56,22;22,12;21,36;22,00;22,02;
11.02.2009;15:25:14,0;22,94;18,82;28,83;56,40;22,12;21,36;22,00;22,02;
11.02.2009;15:25:14,0;22,90;18,82;28,83;56,46;22,12;21,36;22,00;22,02;
11.02.2009;15:25:14,0;22,88;18,81;28,83;56,40;22,12;21,36;22,00;22,02;
11.02.2009;15:25:14,0;22,88;18,83;28,80;56,52;22,12;21,36;22,00;22,02;
11.02.2009;15:25:15,0;22,88;18,80;28,83;56,52;22,12;21,36;22,00;22,02;
11.02.2009;15:25:15,0;22,90;18,80;28,83;56,77;22,12;21,36;22,00;22,02;
11.02.2009;15:25:15,0;22,94;18,81;28,83;56,52;22,12;21,36;22,00;22,02;
11.02.2009;15:25:15,0;22,96;18,83;28,83;56,71;22,12;21,36;22,00;22,02;
11.02.2009;15:25:16,0;22,99;18,80;28,80;56,34;22,12;21,36;22,00;22,02;
11.02.2009;15:25:16,0;23,01;18,80;28,83;55,56;22,12;21,36;22,00;22,02;
11.02.2009;15:25:16,0;23,07;18,80;28,83;54,85;22,12;21,36;22,00;22,02;
11.02.2009;15:25:16,0;23,12;18,81;28,83;54,26;22,12;21,36;22,00;22,02;
11.02.2009;15:25:16,0;23,14;18,81;28,83;54,09;22,12;21,34;22,00;22,02;
11.02.2009;15:25:16,0;23,14;18,84;28,80;53,10;22,12;21,31;22,00;22,02;
11.02.2009;15:25:17,0;23,16;18,78;28,83;52,41;22,12;21,29;22,00;22,02;
11.02.2009;15:25:17,0;23,23;18,77;28,83;51,90;22,12;21,29;22,00;22,02;
11.02.2009;15:25:17,0;23,27;18,77;28,83;51,73;22,12;21,29;22,00;22,05;
11.02.2009;15:25:17,0;23,27;18,78;28,83;51,28;22,12;21,29;22,00;22,02;
11.02.2009;15:25:18,0;23,27;18,80;28,80;50,89;22,12;21,29;22,00;22,02;
11.02.2009;15:25:18,0;23,29;18,80;28,83;50,44;22,12;21,29;22,00;22,02;
11.02.2009;15:25:18,0;23,32;18,77;28,83;49,57;22,12;21,29;22,00;22,02;
11.02.2009;15:25:18,0;23,38;18,78;28,83;49,18;22,12;21,29;22,00;22,02;
11.02.2009;15:25:18,0;23,41;18,78;28,83;48,86;22,12;21,29;22,00;22,02;
11.02.2009;15:25:18,0;23,41;18,78;28,76;49,02;22,12;21,29;22,00;22,02;
11.02.2009;15:25:19,0;23,38;18,78;28,83;48,70;22,12;21,29;22,00;22,02;
11.02.2009;15:25:19,0;23,36;18,77;28,83;48,48;22,12;21,29;22,00;22,02;
11.02.2009;15:25:19,0;23,29;18,78;28,83;47,84;22,12;21,29;22,00;22,02;
11.02.2009;15:25:19,0;23,25;18,77;28,83;47,63;22,12;21,29;22,00;22,02;
11.02.2009;15:25:20,0;23,21;18,79;28,80;47,84;22,12;21,29;22,00;22,02;
11.02.2009;15:25:20,0;23,21;18,78;28,83;47,58;22,12;21,29;22,00;22,02;
11.02.2009;15:25:20,0;23,16;18,78;28,80;46,95;22,12;21,29;22,00;22,02;
11.02.2009;15:25:20,0;23,14;18,79;28,83;47,31;22,12;21,29;22,00;22,02;
11.02.2009;15:25:20,0;23,14;18,78;28,83;47,05;22,12;21,29;22,00;22,02;
11.02.2009;15:25:20,0;23,18;18,78;28,80;46,84;22,12;21,29;22,00;22,02;
11.02.2009;15:25:21,0;23,23;18,77;28,83;46,07;22,12;21,29;22,00;22,02;
11.02.2009;15:25:21,0;23,27;18,77;28,83;45,86;22,12;21,31;22,00;22,02;
11.02.2009;15:25:21,0;23,32;18,75;28,83;45,81;22,12;21,31;22,00;22,02;
11.02.2009;15:25:21,0;23,34;18,76;28,83;46,43;22,12;21,31;22,00;22,02;
11.02.2009;15:25:22,0;23,38;18,76;28,80;46,53;22,12;21,31;22,00;22,02;
11.02.2009;15:25:22,0;23,41;18,75;28,83;45,86;22,12;21,31;22,00;22,02;
11.02.2009;15:25:22,0;23,38;18,76;28,83;45,91;22,12;21,31;22,00;22,02;
11.02.2009;15:25:22,0;23,41;18,74;28,83;46,53;22,12;21,31;22,00;22,02;
11.02.2009;15:25:22,0;23,41;18,77;28,83;46,64;22,12;21,31;22,00;22,02;
11.02.2009;15:25:22,0;23,36;18,74;28,80;46,17;22,12;21,31;22,00;22,02;
11.02.2009;15:25:23,0;23,32;18,74;28,83;46,07;22,12;21,31;22,00;22,02;
11.02.2009;15:25:23,0;23,27;18,74;28,83;45,96;22,12;21,31;22,00;22,02;
11.02.2009;15:25:23,0;23,18;18,74;28,83;46,43;22,12;21,31;22,00;22,02;
11.02.2009;15:25:23,0;23,12;18,74;28,83;46,69;22,12;21,31;22,00;22,02;
11.02.2009;15:25:24,0;23,05;18,74;28,80;46,79;22,12;21,34;22,00;22,02;
11.02.2009;15:25:24,0;23,01;18,73;28,83;46,02;22,12;21,34;22,00;22,02;
11.02.2009;15:25:24,0;22,96;18,71;28,83;45,81;22,12;21,31;22,00;22,02;
11.02.2009;15:25:24,0;22,92;18,72;28,83;46,79;22,12;21,34;22,00;22,02;
11.02.2009;15:25:24,0;22,86;18,74;28,83;47,05;22,12;21,31;22,00;22,05;
11.02.2009;15:25:24,0;22,83;18,72;28,76;47,05;22,12;21,34;22,00;22,02;
11.02.2009;15:25:25,0;22,79;18,71;28,83;46,07;22,12;21,34;22,00;22,02;
11.02.2009;15:25:25,0;22,75;18,70;28,83;46,07;22,12;21,34;22,00;22,02;
11.02.2009;15:25:25,0;22,73;18,70;28,83;45,96;22,12;21,34;22,00;22,02;
11.02.2009;15:25:25,0;22,71;18,71;28,83;45,91;22,12;21,34;22,00;22,02;
11.02.2009;15:25:26,0;22,71;18,72;28,80;45,30;22,12;21,36;22,00;22,02;
11.02.2009;15:25:26,0;22,73;18,70;28,83;44,95;22,12;21,36;22,00;22,02;
11.02.2009;15:25:26,0;22,73;18,70;28,83;45,61;22,12;21,36;22,00;22,05;
11.02.2009;15:25:26,0;22,77;18,70;28,83;45,81;22,12;21,36;22,00;22,02;
11.02.2009;15:25:26,0;22,79;18,70;28,83;45,81;22,12;21,36;22,00;22,02;
11.02.2009;15:25:26,0;22,79;18,71;28,80;45,25;22,12;21,36;22,00;22,02;
11.02.2009;15:25:27,0;22,79;18,71;28,83;45,30;22,12;21,36;22,00;22,02;
11.02.2009;15:25:27,0;22,77;18,69;28,83;45,91;22,12;21,36;22,00;22,02;
11.02.2009;15:25:27,0;22,77;18,70;28,83;45,96;22,12;21,36;22,00;22,05;
11.02.2009;15:25:27,0;22,79;18,68;28,83;45,96;22,12;21,36;22,00;22,02;
11.02.2009;15:25:28,0;22,77;18,69;28,80;45,40;22,12;21,36;22,00;22,02;
11.02.2009;15:25:28,0;22,77;18,69;28,83;45,30;22,12;21,36;22,00;22,05;
11.02.2009;15:25:28,0;22,77;18,73;28,83;45,86;22,12;21,39;22,00;22,02;
11.02.2009;15:25:28,0;22,79;18,68;28,83;45,96;22,12;21,36;22,00;22,02;
11.02.2009;15:25:28,0;22,81;18,68;28,83;45,91;22,12;21,36;22,00;22,02;
11.02.2009;15:25:28,0;22,83;18,68;28,80;45,25;22,12;21,36;22,00;22,02;
11.02.2009;15:25:29,0;22,90;18,67;28,83;45,05;22,12;21,39;22,00;22,02;
11.02.2009;15:25:29,0;22,94;18,69;28,83;45,61;22,12;21,39;22,00;22,02;
11.02.2009;15:25:29,0;22,99;18,68;28,83;45,81;22,12;21,39;22,00;22,02;
11.02.2009;15:25:29,0;23,05;18,69;28,83;45,86;22,12;21,36;22,00;22,05;
11.02.2009;15:25:30,0;23,09;18,70;28,83;45,15;22,12;21,39;22,00;22,02;
11.02.2009;15:25:30,0;23,16;18,72;28,83;45,05;22,12;21,39;22,00;22,05;
11.02.2009;15:25:30,0;23,23;18,73;28,83;45,25;22,12;21,39;22,00;22,02;
11.02.2009;15:25:30,0;23,25;18,73;28,83;45,40;22,12;21,39;22,00;22,05;
11.02.2009;15:25:30,0;23,25;18,72;28,83;45,45;22,12;21,39;22,00;22,05;
11.02.2009;15:25:30,0;23,25;18,77;28,83;45,50;22,12;21,39;22,00;22,02;
11.02.2009;15:25:31,0;23,34;18,71;28,83;45,86;22,12;21,39;22,00;22,02;
11.02.2009;15:25:31,0;23,43;18,73;28,83;45,91;22,12;21,39;22,00;22,02;
11.02.2009;15:25:31,0;23,45;18,70;28,83;45,96;22,12;21,39;22,00;22,02;
11.02.2009;15:25:31,0;23,43;18,70;28,83;46,22;22,12;21,39;22,00;22,05;
11.02.2009;15:25:32,0;23,45;18,74;28,83;45,66;22,12;21,39;22,00;22,02;
11.02.2009;15:25:32,0;23,48;19,05;28,83;45,96;22,12;21,39;22,00;22,02;
11.02.2009;15:25:32,0;23,45;20,50;28,83;46,02;22,12;21,39;22,00;22,02;
11.02.2009;15:25:32,0;23,41;21,46;28,83;45,81;22,12;21,39;22,00;22,02;
11.02.2009;15:25:32,0;23,38;22,22;28,83;45,76;22,12;21,39;22,00;22,02;
11.02.2009;15:25:32,0;23,36;21,79;28,83;45,86;22,12;21,41;22,00;22,02;
11.02.2009;15:25:33,0;23,34;22,24;28,83;46,48;22,12;21,41;22,00;22,02;
11.02.2009;15:25:33,0;23,27;22,60;28,83;46,48;22,12;21,41;22,00;22,02;
11.02.2009;15:25:33,0;23,21;22,82;28,83;46,48;22,12;21,41;22,00;22,02;
11.02.2009;15:25:33,0;23,21;23,05;28,83;46,38;22,12;21,41;22,00;22,02;
11.02.2009;15:25:34,0;23,18;23,24;28,80;45,81;22,12;21,41;22,00;22,02;
11.02.2009;15:25:34,0;23,18;23,38;28,83;45,71;22,12;21,41;22,00;22,02;
11.02.2009;15:25:34,0;23,14;23,52;28,83;45,55;22,12;21,41;22,00;22,05;
11.02.2009;15:25:34,0;23,12;23,62;28,83;45,55;22,12;21,41;22,00;22,02;
11.02.2009;15:25:34,0;23,07;23,62;28,83;45,30;22,12;21,41;22,00;22,02;
11.02.2009;15:25:34,0;23,03;23,82;28,80;45,20;22,12;21,41;22,00;22,02;
11.02.2009;15:25:35,0;23,01;23,69;28,83;45,15;22,12;21,41;22,00;22,02;
11.02.2009;15:25:35,0;22,99;23,65;28,83;45,61;22,12;21,41;22,00;22,02;
11.02.2009;15:25:35,0;22,96;23,67;28,83;45,55;22,12;21,41;22,00;22,02;
11.02.2009;15:25:35,0;22,94;23,92;28,83;45,55;22,12;21,44;22,00;22,02;
11.02.2009;15:25:36,0;22,90;24,04;28,80;45,50;22,12;21,44;22,00;22,02;
11.02.2009;15:25:36,0;22,88;23,82;28,83;44,75;22,12;21,44;22,00;22,02;
11.02.2009;15:25:36,0;22,86;23,92;28,83;44,65;22,12;21,44;22,00;22,02;
11.02.2009;15:25:36,0;22,81;23,79;28,83;44,80;22,12;21,44;22,00;22,02;
11.02.2009;15:25:36,0;22,79;23,82;28,83;44,70;22,12;21,44;22,00;22,02;
11.02.2009;15:25:36,0;22,77;23,84;28,80;44,80;22,12;21,44;22,00;22,02;
11.02.2009;15:25:37,0;22,75;23,87;28,83;45,25;22,12;21,44;22,00;22,02;
11.02.2009;15:25:37,0;22,73;23,89;28,83;45,25;22,12;21,44;22,00;22,02;
11.02.2009;15:25:37,0;22,71;23,92;28,83;45,10;22,12;21,44;22,00;22,02;
11.02.2009;15:25:37,0;22,71;23,94;28,83;44,90;22,12;21,44;22,00;22,05;
11.02.2009;15:25:38,0;22,71;24,04;28,80;45,20;22,12;21,46;22,00;22,02;
11.02.2009;15:25:38,0;22,71;24,07;28,83;44,75;22,12;21,46;22,00;22,02;
11.02.2009;15:25:38,0;22,71;24,12;28,83;44,85;22,12;21,44;22,00;22,02;
11.02.2009;15:25:38,0;22,69;24,25;28,83;45,25;22,12;21,46;22,00;22,02;
11.02.2009;15:25:38,0;22,69;24,20;28,83;44,80;22,12;21,46;22,00;22,02;
11.02.2009;15:25:38,0;22,69;24,22;28,83;44,65;22,12;21,46;22,00;22,05;
11.02.2009;15:25:39,0;22,69;24,22;28,83;45,00;22,12;21,46;22,00;22,02;
11.02.2009;15:25:39,0;22,75;24,25;28,83;45,10;22,12;21,46;22,00;22,05;
11.02.2009;15:25:39,0;22,75;24,27;28,83;44,70;22,12;21,46;22,00;22,02;
11.02.2009;15:25:39,0;22,75;24,56;28,83;45,10;22,12;21,46;22,00;22,02;
11.02.2009;15:25:40,0;22,75;24,54;28,80;45,15;22,12;21,46;22,00;22,02;
11.02.2009;15:25:40,0;22,73;24,46;28,83;45,10;22,12;21,46;22,00;22,02;
11.02.2009;15:25:40,0;22,73;24,04;28,83;45,25;22,12;21,46;22,00;22,02;
11.02.2009;15:25:40,0;22,75;23,72;28,83;45,30;22,12;21,46;22,00;22,02;
11.02.2009;15:25:40,0;22,77;23,57;28,83;44,50;22,12;21,46;22,00;22,02;
11.02.2009;15:25:40,0;22,79;23,40;28,80;45,30;22,12;21,46;22,00;22,02;
11.02.2009;15:25:41,0;22,81;23,33;28,83;45,35;22,12;21,46;22,00;22,02;
11.02.2009;15:25:41,0;22,83;22,96;28,83;45,30;22,12;21,46;22,00;22,02;
11.02.2009;15:25:41,0;22,83;22,96;28,83;45,30;22,12;21,46;22,00;22,02;
11.02.2009;15:25:41,0;22,88;22,67;28,83;44,70;22,12;21,49;22,00;22,02;
11.02.2009;15:25:42,0;22,88;22,56;28,80;45,35;22,12;21,49;22,00;22,02;
11.02.2009;15:25:42,0;22,86;22,24;28,83;44,80;22,12;21,49;22,00;22,02;
11.02.2009;15:25:42,0;22,86;22,05;28,83;44,75;22,12;21,49;22,00;22,02;
11.02.2009;15:25:42,0;22,88;21,93;28,83;44,85;22,12;21,49;22,00;22,05;
11.02.2009;15:25:42,0;22,88;21,79;28,83;45,40;22,12;21,49;22,00;22,02;
11.02.2009;15:25:42,0;22,86;21,71;28,83;45,50;22,12;21,49;22,00;22,05;
11.02.2009;15:25:43,0;22,86;21,67;28,83;45,20;22,12;21,49;22,00;22,05;
11.02.2009;15:25:43,0;22,92;21,53;28,83;44,25;22,12;21,49;22,00;22,02;
11.02.2009;15:25:43,0;22,96;21,48;28,83;45,00;22,12;21,49;22,00;22,02;
11.02.2009;15:25:43,0;22,99;21,71;28,83;44,70;22,12;21,49;22,00;22,02;
11.02.2009;15:25:44,0;23,01;21,35;28,83;45,15;22,12;21,49;22,00;22,05;
11.02.2009;15:25:44,0;23,03;21,29;28,83;44,80;22,12;21,49;22,00;22,02;
11.02.2009;15:25:44,0;23,05;21,29;28,83;45,35;22,12;21,49;22,00;22,02;
11.02.2009;15:25:44,0;23,09;21,18;28,83;45,40;22,12;21,49;22,00;22,02;
11.02.2009;15:25:44,0;23,14;21,31;28,83;44,85;22,12;21,49;22,00;22,02;
11.02.2009;15:25:44,0;23,16;21,24;28,80;44,95;22,12;21,51;22,00;22,05;
11.02.2009;15:25:45,0;23,16;21,15;28,83;45,35;22,12;21,49;22,00;22,05;
11.02.2009;15:25:45,0;23,16;21,18;28,83;44,65;22,12;21,51;22,00;22,02;
11.02.2009;15:25:45,0;23,18;21,22;28,83;45,05;22,12;21,51;22,00;22,05;
11.02.2009;15:25:45,0;23,21;21,04;28,83;44,30;22,12;21,51;22,00;22,02;
11.02.2009;15:25:46,0;23,25;20,90;28,80;45,20;22,12;21,51;22,00;22,02;
11.02.2009;15:25:46,0;23,27;20,85;28,83;44,70;22,12;21,51;22,00;22,02;
11.02.2009;15:25:46,0;23,34;21,07;28,83;45,20;22,12;21,51;22,00;22,02;
11.02.2009;15:25:46,0;23,38;21,09;28,83;45,45;22,12;21,51;22,00;22,02;
11.02.2009;15:25:46,0;23,45;20,76;28,83;45,10;22,12;21,51;22,00;22,02;
11.02.2009;15:25:46,0;23,52;20,83;28,83;45,96;22,12;21,51;22,00;22,02;
11.02.2009;15:25:47,0;23,54;20,83;28,83;45,45;22,12;21,51;22,00;22,05;
11.02.2009;15:25:47,0;23,64;20,82;28,83;46,17;22,12;21,51;22,00;22,05;
11.02.2009;15:25:47,0;23,90;20,78;28,83;46,27;22,12;21,51;22,00;22,05;
11.02.2009;15:25:47,0;24,28;20,76;28,83;46,48;22,12;21,51;22,00;22,02;
11.02.2009;15:25:48,0;24,63;20,75;28,80;45,96;22,12;21,51;22,00;22,02;
11.02.2009;15:25:48,0;24,91;20,75;28,83;46,58;22,12;21,51;22,00;22,02;
11.02.2009;15:25:48,0;25,18;20,85;28,83;45,96;22,12;21,51;22,00;22,05;
11.02.2009;15:25:48,0;25,47;20,68;28,83;46,48;22,12;21,51;22,00;22,05;
11.02.2009;15:25:48,0;25,58;20,67;28,83;46,58;22,12;21,51;22,00;22,02;
11.02.2009;15:25:48,0;25,44;20,67;28,83;46,02;22,12;21,54;22,00;22,02;
11.02.2009;15:25:49,0;25,31;20,62;28,83;46,64;22,12;21,51;22,00;22,02;
11.02.2009;15:25:49,0;25,18;20,58;28,83;46,58;22,12;21,51;22,00;22,02;
11.02.2009;15:25:49,0;25,02;20,54;28,83;46,48;22,12;21,54;22,00;22,02;
11.02.2009;15:25:49,0;24,89;20,52;28,83;46,58;22,12;21,54;22,00;22,05;
11.02.2009;15:25:50,0;24,76;20,50;28,83;46,22;22,12;21,51;22,00;22,02;
11.02.2009;15:25:50,0;24,66;20,43;28,83;46,38;22,12;21,54;22,00;22,02;
11.02.2009;15:25:50,0;24,58;20,41;28,83;46,22;22,12;21,51;22,00;22,02;
11.02.2009;15:25:50,0;24,51;20,41;28,83;45,76;22,12;21,54;22,00;22,02;
11.02.2009;15:25:50,0;24,41;20,41;28,83;45,45;22,12;21,54;22,00;22,02;
11.02.2009;15:25:50,0;24,31;20,41;28,83;46,12;22,12;21,54;22,00;22,02;
11.02.2009;15:25:51,0;24,23;20,38;28,83;46,07;22,12;21,54;22,00;22,02;
11.02.2009;15:25:51,0;24,16;20,38;28,83;46,07;22,12;21,54;22,00;22,02;
11.02.2009;15:25:51,0;24,11;20,38;28,83;45,66;22,12;21,54;22,00;22,02;
11.02.2009;15:25:51,0;24,09;20,35;28,83;46,17;22,12;21,54;22,00;22,05;
11.02.2009;15:25:52,0;24,04;20,35;28,83;46,22;22,12;21,54;22,00;22,05;
11.02.2009;15:25:52,0;23,99;20,32;28,83;45,61;22,12;21,54;22,00;22,02;
11.02.2009;15:25:52,0;23,94;20,33;28,83;45,96;22,12;21,54;22,00;22,05;
11.02.2009;15:25:52,0;23,92;20,32;28,83;46,22;22,12;21,54;22,00;22,02;
11.02.2009;15:25:52,0;23,92;20,33;28,83;45,20;22,12;21,54;22,00;22,02;
11.02.2009;15:25:52,0;23,90;20,33;28,83;46,27;22,12;21,54;22,00;22,02;
11.02.2009;15:25:53,0;23,87;20,36;28,83;46,74;22,12;21,54;22,00;22,02;
11.02.2009;15:25:53,0;23,82;20,36;28,83;46,69;22,12;21,54;22,00;22,02;
11.02.2009;15:25:53,0;23,78;20,33;28,83;47,00;22,12;21,54;22,00;22,02;
11.02.2009;15:25:53,0;23,73;20,32;28,83;48,11;22,12;21,54;22,00;22,02;
11.02.2009;15:25:54,0;23,73;20,33;28,80;48,32;22,12;21,54;22,00;22,02;
11.02.2009;15:25:54,0;23,71;20,30;28,83;48,86;22,12;21,54;22,00;22,02;
11.02.2009;15:25:54,0;23,66;20,30;28,83;49,62;22,12;21,54;22,00;22,02;
11.02.2009;15:25:54,0;23,59;20,32;28,83;50,06;22,12;21,54;22,00;22,02;
11.02.2009;15:25:54,0;23,57;20,33;28,83;50,33;22,12;21,54;22,00;22,02;
11.02.2009;15:25:54,0;23,54;20,33;28,83;50,00;22,12;21,54;22,00;22,02;
11.02.2009;15:25:55,0;23,52;20,29;28,83;50,39;22,12;21,54;22,00;22,05;
11.02.2009;15:25:55,0;23,50;20,24;28,83;50,44;22,12;21,54;22,00;22,02;
11.02.2009;15:25:55,0;23,48;20,21;28,83;50,44;22,12;21,54;22,00;22,02;
11.02.2009;15:25:55,0;23,43;20,20;28,83;50,17;22,12;21,54;22,00;22,02;
11.02.2009;15:25:56,0;23,41;20,17;28,83;49,67;22,12;21,54;22,00;22,02;
11.02.2009;15:25:56,0;23,36;20,15;28,83;49,89;22,12;21,54;22,00;22,05;
11.02.2009;15:25:56,0;23,34;20,13;28,83;49,13;22,12;21,54;22,00;22,02;
11.02.2009;15:25:56,0;23,34;20,10;28,83;49,29;22,12;21,57;22,00;22,05;
11.02.2009;15:25:56,0;23,38;20,08;28,83;49,02;22,12;21,57;22,00;22,05;
11.02.2009;15:25:56,0;23,38;20,08;28,83;48,27;22,12;21,57;22,00;22,02;
11.02.2009;15:25:57,0;23,43;20,07;28,83;47,79;22,12;21,54;22,00;22,05;
11.02.2009;15:25:57,0;23,43;20,05;28,83;47,95;22,12;21,54;22,00;22,02;
11.02.2009;15:25:57,0;23,48;20,05;28,83;47,58;22,12;21,57;22,00;22,02;
11.02.2009;15:25:57,0;23,54;20,01;28,83;47,05;22,12;21,57;22,00;22,05;
11.02.2009;15:25:58,0;23,59;20,04;28,83;46,95;22,12;21,57;22,00;22,02;
11.02.2009;15:25:58,0;23,61;20,08;28,83;46,74;22,12;21,57;22,00;22,02;
11.02.2009;15:25:58,0;23,64;20,15;28,83;46,74;22,12;21,57;22,00;22,05;
11.02.2009;15:25:58,0;23,73;20,05;28,83;46,79;22,12;21,57;22,00;22,05;
11.02.2009;15:25:58,0;23,97;20,08;28,83;47,00;22,12;21,57;22,00;22,05;
11.02.2009;15:25:58,0;24,16;20,08;28,83;47,05;22,12;21,57;22,00;22,02;
11.02.2009;15:25:59,0;24,56;20,10;28,83;46,69;22,12;21,57;22,00;22,02;
11.02.2009;15:25:59,0;24,73;20,05;28,83;47,10;22,12;21,57;22,00;22,02;
11.02.2009;15:25:59,0;24,91;20,04;28,83;47,10;22,12;21,57;22,00;22,02;
11.02.2009;15:25:59,0;24,94;20,00;28,83;46,48;22,12;21,57;22,00;22,02;
11.02.2009;15:26:00,0;24,99;20,01;28,83;47,26;22,12;21,57;22,00;22,02;
11.02.2009;15:26:00,0;25,18;19,97;28,83;49,57;22,12;21,57;22,00;22,02;
11.02.2009;15:26:00,0;25,31;19,97;28,83;49,13;22,12;21,57;22,00;22,02;
11.02.2009;15:26:00,0;25,28;19,98;28,83;50,00;22,12;21,57;22,00;22,05;
11.02.2009;15:26:00,0;25,26;19,96;28,83;49,95;22,12;21,57;22,00;22,05;
11.02.2009;15:26:00,0;25,12;19,96;28,83;49,35;22,12;21,57;22,00;22,05;
11.02.2009;15:26:01,0;24,91;19,92;28,83;49,24;22,12;21,57;22,00;22,02;
11.02.2009;15:26:01,0;24,76;19,96;28,83;49,24;22,12;21,57;22,00;22,05;
11.02.2009;15:26:01,0;24,63;19,89;28,83;49,35;22,12;21,57;22,00;22,05;
11.02.2009;15:26:01,0;24,51;19,90;28,83;49,40;22,12;21,57;22,00;22,02;
11.02.2009;15:26:02,0;24,38;19,89;28,83;49,57;22,12;21,57;22,00;22,02;
11.02.2009;15:26:02,0;24,23;19,86;28,83;49,51;22,12;21,57;22,00;22,05;
11.02.2009;15:26:02,0;24,11;19,87;28,83;49,84;22,12;21,57;22,00;22,02;
11.02.2009;15:26:02,0;23,99;19,86;28,83;49,78;22,12;21,57;22,00;22,02;
11.02.2009;15:26:02,0;23,90;19,86;28,83;49,67;22,12;21,57;22,00;22,02;
11.02.2009;15:26:02,0;23,80;19,86;28,83;49,08;22,12;21,57;22,00;22,02;
11.02.2009;15:26:03,0;23,71;19,83;28,83;48,97;22,12;21,57;22,00;22,02;
11.02.2009;15:26:03,0;23,68;19,83;28,83;48,75;22,12;21,57;22,00;22,02;
11.02.2009;15:26:03,0;23,68;19,82;28,83;48,81;22,12;21,57;22,00;22,02;
11.02.2009;15:26:03,0;23,92;19,82;28,83;48,91;22,12;21,57;22,00;22,05;
11.02.2009;15:26:04,0;24,56;19,85;28,83;48,27;22,12;21,57;22,00;22,02;
11.02.2009;15:26:04,0;24,76;19,85;28,83;48,97;22,12;21,57;22,00;22,05;
11.02.2009;15:26:04,0;24,63;19,85;28,83;48,38;22,12;21,57;22,00;22,02;
11.02.2009;15:26:04,0;24,48;19,81;28,83;48,70;22,12;21,57;22,00;22,02;
11.02.2009;15:26:04,0;24,33;19,81;28,83;49,08;22,12;21,57;22,00;22,05;
11.02.2009;15:26:04,0;24,19;19,79;28,83;49,13;22,12;21,57;22,00;22,02;
11.02.2009;15:26:05,0;24,06;19,77;28,83;49,08;22,12;21,57;22,00;22,05;
11.02.2009;15:26:05,0;23,92;19,78;28,83;48,97;22,12;21,57;22,00;22,05;
11.02.2009;15:26:05,0;23,80;19,78;28,83;48,81;22,12;21,57;22,00;22,02;
11.02.2009;15:26:05,0;23,71;19,76;28,83;48,22;22,12;21,57;22,00;22,05;
11.02.2009;15:26:06,0;23,61;19,77;28,83;48,11;22,12;21,57;22,00;22,05;
11.02.2009;15:26:06,0;23,54;19,76;28,83;48,11;22,12;21,57;22,00;22,02;
11.02.2009;15:26:06,0;23,48;19,76;28,83;48,00;22,12;21,57;22,00;22,02;
11.02.2009;15:26:06,0;23,41;19,70;28,83;48,06;22,12;21,57;22,00;22,02;
11.02.2009;15:26:06,0;23,36;19,68;28,83;48,32;22,12;21,57;22,00;22,05;
11.02.2009;15:26:06,0;23,29;19,70;28,83;48,54;22,12;21,57;22,00;22,02;
11.02.2009;15:26:07,0;23,25;19,67;28,83;47,68;22,12;21,57;22,00;22,02;
11.02.2009;15:26:07,0;23,18;19,68;28,83;48,11;22,12;21,57;22,00;22,02;
11.02.2009;15:26:07,0;23,14;19,70;28,83;48,16;22,12;21,57;22,00;22,02;
11.02.2009;15:26:07,0;23,12;19,70;28,83;47,53;22,12;21,57;22,00;22,02;
11.02.2009;15:26:08,0;23,12;19,70;28,83;47,58;22,12;21,57;22,00;22,02;
11.02.2009;15:26:08,0;23,09;19,67;28,83;47,90;22,12;21,57;22,00;22,02;
11.02.2009;15:26:08,0;23,09;19,68;28,83;47,21;22,12;21,57;22,00;22,02;
11.02.2009;15:26:08,0;23,05;19,60;28,83;47,21;22,12;21,59;22,00;22,02;
11.02.2009;15:26:08,0;23,05;19,64;28,83;47,74;22,12;21,59;22,00;22,02;
11.02.2009;15:26:08,0;23,05;19,68;28,83;47,26;22,12;21,57;22,00;22,02;
11.02.2009;15:26:09,0;23,03;19,68;28,83;47,63;22,12;21,59;22,00;22,02;
11.02.2009;15:26:09,0;23,03;19,70;28,83;47,26;22,12;21,57;22,00;22,02;
11.02.2009;15:26:09,0;23,03;19,72;28,83;47,21;22,12;21,57;22,00;22,05;
11.02.2009;15:26:09,0;23,01;19,70;28,83;47,74;22,12;21,59;22,00;22,05;
11.02.2009;15:26:10,0;23,01;19,70;28,80;47,90;22,12;21,57;22,00;22,02;
11.02.2009;15:26:10,0;22,99;19,70;28,83;47,31;22,12;21,57;22,00;22,02;
11.02.2009;15:26:10,0;22,99;19,68;28,83;47,37;22,12;21,59;22,00;22,05;
11.02.2009;15:26:10,0;23,01;19,70;28,83;47,31;22,12;21,59;22,00;22,02;
11.02.2009;15:26:10,0;23,21;19,70;28,83;48,00;22,12;21,59;22,00;22,05;
11.02.2009;15:26:10,0;23,54;19,70;28,50;48,16;22,12;21,59;22,00;22,02;
11.02.2009;15:26:11,0;23,85;19,67;28,83;47,37;22,12;21,59;22,00;22,02;
11.02.2009;15:26:11,0;24,53;19,65;28,83;47,37;22,12;21,59;22,00;22,02;
11.02.2009;15:26:11,0;28,10;19,65;28,83;47,31;22,12;21,59;22,00;22,02;
11.02.2009;15:26:11,0;29,78;19,64;28,83;47,37;22,12;21,59;22,00;22,02;
11.02.2009;15:26:12,0;30,62;19,67;28,43;48,22;22,12;21,59;22,00;22,02;
11.02.2009;15:26:12,0;31,12;19,65;28,83;47,37;22,12;21,57;22,00;22,05;
11.02.2009;15:26:12,0;31,41;19,65;28,83;48,00;22,12;21,59;22,00;22,02;
11.02.2009;15:26:12,0;31,59;19,65;28,83;48,00;22,12;21,59;22,00;22,02;
11.02.2009;15:26:12,0;31,55;19,69;28,83;47,74;22,12;21,59;22,00;22,02;
11.02.2009;15:26:12,0;31,04;19,70;28,73;48,00;22,12;21,59;22,00;22,02;
11.02.2009;15:26:13,0;30,54;19,68;28,83;47,74;22,12;21,59;22,00;22,02;
11.02.2009;15:26:13,0;30,02;19,68;28,83;47,90;22,12;21,59;22,00;22,05;
11.02.2009;15:26:13,0;29,54;19,69;28,83;47,90;22,12;21,59;22,00;22,05;
11.02.2009;15:26:13,0;29,14;19,68;28,83;47,74;22,12;21,59;22,00;22,02;
11.02.2009;15:26:14,0;28,71;19,73;28,53;47,68;22,12;21,59;22,00;22,05;
11.02.2009;15:26:14,0;28,26;19,70;28,83;47,53;22,12;21,59;22,00;22,05;
11.02.2009;15:26:14,0;27,82;19,74;28,83;47,53;22,12;21,59;22,00;22,02;
11.02.2009;15:26:14,0;27,42;19,81;28,83;47,53;22,12;21,59;22,00;22,05;
11.02.2009;15:26:14,0;26,97;19,78;28,83;47,42;22,12;21,59;22,00;22,02;
11.02.2009;15:26:14,0;26,53;19,73;28,63;47,16;22,12;21,59;22,00;22,02;
11.02.2009;15:26:15,0;26,16;19,70;28,83;46,90;22,12;21,59;22,00;22,05;
11.02.2009;15:26:15,0;25,85;19,70;28,83;46,74;22,12;21,59;22,00;22,02;
11.02.2009;15:26:15,0;25,58;19,70;28,83;46,74;22,12;21,59;22,00;22,05;
11.02.2009;15:26:15,0;25,31;19,68;28,83;46,79;22,12;21,59;22,00;22,02;
11.02.2009;15:26:16,0;25,07;19,70;28,80;46,90;22,12;21,59;22,00;22,02;
11.02.2009;15:26:16,0;24,84;19,68;28,83;46,95;22,12;21,59;22,00;22,05;
11.02.2009;15:26:16,0;24,63;19,69;28,83;46,95;22,12;21,59;22,00;22,05;
11.02.2009;15:26:16,0;24,43;19,68;28,83;46,79;22,12;21,59;22,00;22,05;
11.02.2009;15:26:16,0;24,23;19,64;28,83;46,90;22,12;21,59;22,00;22,02;
11.02.2009;15:26:16,0;24,11;19,63;28,80;47,00;22,12;21,59;22,00;22,05;
11.02.2009;15:26:17,0;23,97;19,65;28,83;46,69;22,12;21,59;22,00;22,05;
11.02.2009;15:26:17,0;23,82;19,72;28,83;46,84;22,12;21,59;22,00;22,05;
11.02.2009;15:26:17,0;23,71;19,64;28,83;47,16;22,12;21,59;22,00;22,05;
11.02.2009;15:26:17,0;23,61;19,65;28,83;47,58;22,12;21,59;22,00;22,05;
11.02.2009;15:26:18,0;23,54;19,70;28,80;47,63;22,12;21,59;22,00;22,02;
11.02.2009;15:26:18,0;23,48;19,67;28,83;47,26;22,12;21,59;22,00;22,02;
11.02.2009;15:26:18,0;23,38;19,74;28,83;46,79;22,12;21,59;22,00;22,05;
11.02.2009;15:26:18,0;23,32;19,78;28,83;46,48;22,12;21,59;22,00;22,02;
11.02.2009;15:26:18,0;23,27;19,77;28,83;46,12;22,12;21,59;22,00;22,05;
11.02.2009;15:26:18,0;23,23;19,79;28,80;46,17;22,12;21,59;22,00;22,05;
11.02.2009;15:26:19,0;23,18;19,76;28,83;45,50;22,12;21,59;22,00;22,05;
11.02.2009;15:26:19,0;23,14;19,76;28,83;45,05;22,12;21,59;22,00;22,05;
11.02.2009;15:26:19,0;23,12;19,67;28,83;43,60;22,12;21,59;22,00;22,02;
11.02.2009;15:26:19,0;23,09;19,68;28,83;42,49;22,12;21,59;22,00;22,05;
11.02.2009;15:26:20,0;23,05;19,68;28,80;40,29;22,12;21,59;22,00;22,05;
11.02.2009;15:26:20,0;23,05;19,69;28,83;36,54;22,12;21,59;22,00;22,02;
11.02.2009;15:26:20,0;23,03;19,65;28,83;33,48;22,12;21,59;22,00;22,02;
11.02.2009;15:26:20,0;23,01;19,67;28,83;20,65;22,07;21,59;22,00;22,02;
11.02.2009;15:26:20,0;23,01;19,67;28,83;21,09;22,10;21,59;22,00;22,02;
11.02.2009;15:26:20,0;23,03;19,70;28,80;20,16;22,07;21,59;22,00;22,05;
11.02.2009;15:26:21,0;23,03;19,68;28,83;19,98;22,07;21,59;22,00;22,05;
11.02.2009;15:26:21,0;23,05;19,69;28,83;20,09;22,10;21,59;22,00;22,05;
11.02.2009;15:26:21,0;23,07;19,67;28,83;19,70;22,07;21,59;22,00;22,05;
11.02.2009;15:26:21,0;23,07;19,65;28,83;19,61;22,07;21,59;22,00;22,05;
11.02.2009;15:26:22,0;23,09;19,65;28,80;25,26;22,10;21,59;22,00;22,05;
11.02.2009;15:26:22,0;23,12;19,65;28,83;19,23;22,07;21,59;22,00;22,05;
11.02.2009;15:26:22,0;23,16;19,68;28,83;19,36;22,07;21,59;22,00;22,05;
11.02.2009;15:26:22,0;23,21;19,64;28,83;18,62;22,07;21,59;22,00;22,05;
11.02.2009;15:26:22,0;23,25;19,64;28,83;18,76;22,07;21,59;22,00;22,05;
11.02.2009;15:26:22,0;23,27;19,63;28,80;18,72;22,07;21,59;22,00;22,02;
11.02.2009;15:26:23,0;23,29;19,63;28,83;18,59;22,07;21,59;22,00;22,05;
11.02.2009;15:26:23,0;23,29;19,60;28,83;18,86;22,07;21,59;22,00;22,05;
11.02.2009;15:26:23,0;23,29;19,63;28,83;31,08;22,10;21,59;22,00;22,02;
11.02.2009;15:26:23,0;23,32;19,60;28,83;41,07;22,12;21,59;22,00;22,02;
11.02.2009;15:26:24,0;23,32;19,60;28,80;42,68;22,12;21,59;22,00;22,02;
11.02.2009;15:26:24,0;23,34;19,60;28,83;43,16;22,12;21,59;22,00;22,02;
11.02.2009;15:26:24,0;23,34;19,62;28,83;43,60;22,12;21,59;22,00;22,02;
11.02.2009;15:26:24,0;23,32;19,51;28,83;43,65;22,12;21,57;22,00;22,05;
11.02.2009;15:26:24,0;23,25;19,51;28,83;43,51;22,12;21,59;22,00;22,05;
11.02.2009;15:26:24,0;23,23;19,51;28,80;19,92;22,07;21,59;22,00;22,02;
11.02.2009;15:26:25,0;23,16;19,48;28,83;19,31;22,10;21,59;22,00;22,02;
11.02.2009;15:26:25,0;23,09;19,48;28,83;20,89;22,10;21,59;22,00;22,05;
11.02.2009;15:26:25,0;23,05;19,51;28,83;20,14;22,07;21,59;22,00;22,05;
11.02.2009;15:26:25,0;23,01;19,47;28,83;19,72;22,07;21,59;22,00;22,05;
11.02.2009;15:26:26,0;22,96;19,48;28,80;19,37;22,07;21,59;22,00;22,05;
11.02.2009;15:26:26,0;22,92;19,47;28,83;18,97;22,07;21,59;22,00;22,02;
11.02.2009;15:26:26,0;22,88;19,47;28,83;18,76;22,07;21,59;22,00;22,05;
11.02.2009;15:26:26,0;22,83;19,47;28,83;18,59;22,07;21,59;22,00;22,05;
11.02.2009;15:26:26,0;22,81;19,47;28,83;18,59;22,07;21,59;22,00;22,02;
11.02.2009;15:26:26,0;22,77;19,47;28,80;18,65;22,07;21,59;22,00;22,02;
11.02.2009;15:26:27,0;22,75;19,46;28,83;18,74;22,04;21,59;22,00;22,02;
11.02.2009;15:26:27,0;22,73;19,45;28,83;18,76;22,07;21,59;22,00;22,02;
11.02.2009;15:26:27,0;22,71;19,45;28,83;18,92;22,07;21,59;22,00;22,05;
11.02.2009;15:26:27,0;22,71;19,45;28,83;19,05;22,07;21,59;22,00;22,05;
11.02.2009;15:26:28,0;22,71;19,45;28,80;19,21;22,07;21,59;22,00;22,05;
11.02.2009;15:26:28,0;22,69;19,45;28,83;19,41;22,07;21,59;22,00;22,02;
11.02.2009;15:26:28,0;22,69;19,45;28,83;19,59;22,07;21,59;22,00;22,05;
11.02.2009;15:26:28,0;22,66;19,43;28,83;19,80;22,04;21,59;22,00;22,05;
11.02.2009;15:26:28,0;22,64;19,44;28,83;19,91;22,04;21,59;22,00;22,05;
11.02.2009;15:26:28,0;22,62;19,46;28,80;20,07;22,04;21,59;22,00;22,02;
11.02.2009;15:26:29,0;22,62;19,44;28,83;20,17;22,04;21,59;22,00;22,02;
11.02.2009;15:26:29,0;22,60;19,45;28,83;20,42;22,04;21,59;22,00;22,02;
11.02.2009;15:26:29,0;22,60;19,48;28,83;20,63;22,04;21,59;22,00;22,05;
11.02.2009;15:26:29,0;22,58;19,46;28,83;20,77;22,04;21,59;22,00;22,05;
11.02.2009;15:26:30,0;22,56;19,46;28,80;20,68;22,04;21,59;22,00;22,02;
11.02.2009;15:26:30,0;22,56;19,43;28,83;20,92;22,04;21,59;22,00;22,05;
11.02.2009;15:26:30,0;22,56;19,43;28,83;21,24;22,04;21,59;22,00;22,02;
11.02.2009;15:26:30,0;22,58;19,46;28,83;22,58;22,04;21,59;22,00;22,02;
11.02.2009;15:26:30,0;22,62;19,44;28,83;22,71;22,04;21,59;22,00;22,05;
11.02.2009;15:26:30,0;22,60;19,45;28,83;22,71;22,04;21,59;22,00;22,05;
11.02.2009;15:26:31,0;22,62;19,43;28,83;22,92;22,04;21,59;22,00;22,02;
11.02.2009;15:26:31,0;22,64;19,41;28,83;23,12;22,04;21,59;22,00;22,02;
11.02.2009;15:26:31,0;22,66;19,43;28,83;23,25;22,04;21,59;22,00;22,05;
11.02.2009;15:26:31,0;22,66;19,45;28,83;23,38;22,04;21,59;22,00;22,05;
11.02.2009;15:26:32,0;22,69;19,47;28,80;23,55;22,04;21,59;22,00;22,05;
11.02.2009;15:26:32,0;22,66;19,44;28,83;23,75;22,04;21,59;22,00;22,05;
11.02.2009;15:26:32,0;22,64;19,44;28,83;23,93;22,04;21,59;22,00;22,05;
11.02.2009;15:26:32,0;22,64;19,45;28,83;24,04;22,04;21,59;22,00;22,05;
11.02.2009;15:26:32,0;22,62;19,41;28,83;23,86;22,04;21,59;22,00;22,05;
11.02.2009;15:26:32,0;22,60;19,40;28,80;24,09;22,04;21,59;22,00;22,05;
11.02.2009;15:26:33,0;22,60;19,39;28,83;24,30;22,04;21,59;22,00;22,05;
11.02.2009;15:26:33,0;22,58;19,40;28,83;24,49;22,04;21,59;22,00;22,05;
11.02.2009;15:26:33,0;22,56;19,40;28,83;24,58;22,04;21,59;22,00;22,02;
11.02.2009;15:26:33,0;22,60;19,43;28,83;24,58;22,04;21,59;22,00;22,05;
11.02.2009;15:26:34,0;22,60;19,41;28,83;24,65;22,04;21,59;22,00;22,05;
11.02.2009;15:26:34,0;22,60;19,40;28,83;24,92;22,04;21,62;22,00;22,05;
11.02.2009;15:26:42,0;22,71;19,27;28,83;27,05;22,04;21,62;22,00;22,05;
11.02.2009;15:26:42,0;22,71;19,27;28,83;27,05;22,04;21,62;22,00;22,05;
11.02.2009;15:26:42,0;22,75;19,27;28,83;27,05;22,04;21,62;22,00;22,05;
11.02.2009;15:26:42,0;22,75;19,27;28,83;27,05;22,04;21,62;22,00;22,05;
11.02.2009;15:26:43,0;22,75;19,34;28,83;27,05;22,04;21,62;22,00;22,05;
11.02.2009;15:26:43,0;22,75;19,31;28,83;27,05;22,04;21,62;22,00;22,05;
11.02.2009;15:26:43,0;22,75;19,31;28,83;27,05;22,04;21,62;22,00;22,05;
11.02.2009;15:26:43,0;22,77;19,30;28,83;27,05;22,04;21,62;22,00;22,05;
11.02.2009;15:26:43,0;22,77;19,38;28,83;27,05;22,04;21,62;22,00;22,05;
11.02.2009;15:26:43,0;22,75;19,31;28,83;27,05;22,04;21,62;22,00;22,02;
11.02.2009;15:26:44,0;22,77;19,29;28,83;27,05;22,04;21,62;22,00;22,05;
11.02.2009;15:26:44,0;22,75;19,29;28,83;27,05;22,04;21,62;22,00;22,02;
11.02.2009;15:26:44,0;22,75;19,28;28,83;27,05;22,04;21,62;22,00;22,05;
11.02.2009;15:26:44,0;22,75;19,29;28,83;27,05;22,04;21,62;22,00;22,05;
11.02.2009;15:26:45,0;22,75;19,29;28,83;27,05;22,04;21,62;22,00;22,05;
11.02.2009;15:26:45,0;22,75;19,31;28,83;27,05;22,04;21,62;22,00;22,05;
11.02.2009;15:26:45,0;22,75;19,26;28,83;27,05;22,04;21,62;22,00;22,05;
11.02.2009;15:26:45,0;22,75;19,26;28,83;27,05;22,04;21,62;22,00;22,02;
11.02.2009;15:26:45,0;22,75;19,24;28,83;27,05;22,04;21,62;22,00;22,02;
11.02.2009;15:26:45,0;22,75;19,25;28,83;27,05;22,04;21,62;22,00;22,02;
11.02.2009;15:26:46,0;22,77;19,23;28,83;27,05;22,04;21,62;22,00;22,05;
11.02.2009;15:26:46,0;22,77;19,22;28,83;27,05;22,04;21,62;22,00;22,05;
11.02.2009;15:26:46,0;22,77;19,23;28,83;27,05;22,04;21,62;22,00;22,05;
11.02.2009;15:26:46,0;22,77;19,25;28,83;27,05;22,04;21,62;22,00;22,02;
11.02.2009;15:26:47,0;22,77;19,23;28,83;27,05;22,04;21,62;22,00;22,05;
11.02.2009;15:26:47,0;22,77;19,22;28,83;27,05;22,04;21,62;22,00;22,02;
11.02.2009;15:26:47,0;22,77;19,21;28,83;27,05;22,04;21,62;22,00;22,05;
11.02.2009;15:26:47,0;22,77;19,21;28,83;27,05;22,04;21,62;22,00;22,05;
11.02.2009;15:26:47,0;22,79;19,20;28,83;27,05;22,04;21,62;22,00;22,05;
11.02.2009;15:26:47,0;22,79;19,21;28,83;27,05;22,04;21,62;22,00;22,05;
11.02.2009;15:26:48,0;22,79;19,20;28,83;26,85;22,02;21,62;22,00;22,05;
11.02.2009;15:26:48,0;22,88;19,20;28,83;24,23;22,04;21,62;22,00;22,02;
11.02.2009;15:26:48,0;27,64;19,21;28,83;23,00;22,04;21,62;22,00;22,05;
11.02.2009;15:26:48,0;30,33;19,21;28,83;23,04;22,04;21,62;22,00;22,05;
11.02.2009;15:26:49,0;31,55;19,27;28,83;19,57;22,07;21,62;22,00;22,05;
11.02.2009;15:26:49,0;32,19;19,23;28,83;25,27;22,04;21,62;22,00;22,05;
11.02.2009;15:26:49,0;32,56;19,23;28,83;27,05;22,04;21,62;22,00;22,05;
11.02.2009;15:26:49,0;32,79;19,22;28,83;23,90;22,04;21,62;22,00;22,05;
11.02.2009;15:26:49,0;32,99;19,25;28,83;24,11;22,04;21,62;22,00;22,05;
11.02.2009;15:26:49,0;33,10;19,24;28,83;24,34;22,04;21,62;22,00;22,05;
11.02.2009;15:26:50,0;33,22;19,35;28,83;24,25;22,04;21,62;22,00;22,05;
11.02.2009;15:26:50,0;33,30;19,24;28,83;24,16;22,04;21,62;22,00;22,05;
11.02.2009;15:26:50,0;33,38;19,22;28,83;23,70;22,04;21,64;22,00;22,05;
11.02.2009;15:26:50,0;33,42;19,24;28,83;23,42;22,04;21,62;22,00;22,05;
11.02.2009;15:26:51,0;33,49;19,24;28,83;23,55;22,04;21,62;22,00;22,05;
11.02.2009;15:26:51,0;33,53;19,23;28,83;23,16;22,04;21,64;22,00;22,02;
11.02.2009;15:26:51,0;33,57;19,22;28,83;22,48;22,04;21,62;22,00;22,02;
11.02.2009;15:26:51,0;33,61;19,24;28,83;21,27;22,04;21,62;22,00;22,05;
11.02.2009;15:26:51,0;33,61;19,23;28,83;18,59;22,07;21,62;22,00;22,05;
11.02.2009;15:26:51,0;33,65;19,24;28,83;23,86;22,04;21,64;22,00;22,05;
11.02.2009;15:26:52,0;33,69;19,24;28,83;24,61;22,04;21,62;22,00;22,02;
11.02.2009;15:26:52,0;33,73;19,24;28,83;24,65;22,04;21,64;22,00;22,05;
11.02.2009;15:26:52,0;33,73;19,27;28,83;25,90;22,04;21,64;22,00;22,05;
11.02.2009;15:26:52,0;33,77;19,28;28,83;25,87;22,04;21,64;22,03;22,05;
11.02.2009;15:26:53,0;33,77;19,30;28,83;25,35;22,04;21,64;22,00;22,05;
11.02.2009;15:26:53,0;33,81;19,37;28,83;25,90;22,04;21,62;22,00;22,05;
11.02.2009;15:26:53,0;33,81;19,34;28,83;26,41;22,04;21,64;22,00;22,05;
11.02.2009;15:26:53,0;33,85;19,31;28,83;26,46;22,04;21,64;22,00;22,05;
11.02.2009;15:26:53,0;33,26;19,30;28,83;26,77;22,04;21,64;22,00;22,05;
11.02.2009;15:26:53,0;32,45;19,29;28,83;25,53;22,04;21,64;22,00;22,05;
11.02.2009;15:26:54,0;31,66;19,29;28,83;26,66;22,04;21,64;22,00;22,05;
11.02.2009;15:26:54,0;30,90;19,29;28,83;26,80;22,04;21,64;22,03;22,05;
11.02.2009;15:26:54,0;30,23;19,29;28,83;26,68;22,04;21,64;22,00;22,05;
11.02.2009;15:26:54,0;29,61;19,28;28,83;26,19;22,04;21,64;22,00;22,05;
11.02.2009;15:26:55,0;29,01;19,29;28,83;26,24;22,04;21,64;22,00;22,05;
11.02.2009;15:26:55,0;28,42;19,28;28,83;26,19;22,04;21,64;22,00;22,05;
11.02.2009;15:26:55,0;27,85;19,27;28,83;26,68;22,04;21,64;22,00;22,02;
11.02.2009;15:26:55,0;27,36;19,27;28,83;26,06;22,04;21,62;22,00;22,05;
11.02.2009;15:26:55,0;26,88;19,27;28,83;25,90;22,04;21,64;22,00;22,05;
11.02.2009;15:26:55,0;26,44;19,28;28,83;26,41;22,04;21,64;22,03;22,05;
11.02.2009;15:26:56,0;26,05;19,27;28,83;27,05;22,04;21,64;22,00;22,05;
11.02.2009;15:26:56,0;25,74;19,27;28,83;27,05;22,04;21,64;22,00;22,05;
11.02.2009;15:26:56,0;25,42;19,27;28,83;27,05;22,04;21,64;22,00;22,05;
11.02.2009;15:26:56,0;25,12;19,27;28,83;27,05;22,04;21,64;22,00;22,05;
11.02.2009;15:26:57,0;24,86;19,29;28,83;27,05;22,04;21,64;22,00;22,05;
11.02.2009;15:26:57,0;24,63;19,24;28,83;27,05;22,04;21,64;22,00;22,05;
11.02.2009;15:26:57,0;24,41;19,24;28,83;27,05;22,04;21,64;22,00;22,05;
11.02.2009;15:26:57,0;24,23;19,24;28,83;27,05;22,04;21,64;22,00;22,05;
11.02.2009;15:26:57,0;24,09;19,24;28,83;27,05;22,04;21,64;22,00;22,02;
11.02.2009;15:26:57,0;23,97;19,28;28,83;27,05;22,04;21,64;22,00;22,05;
11.02.2009;15:26:58,0;23,87;19,23;28,83;27,05;22,04;21,64;22,00;22,05;
11.02.2009;15:26:58,0;23,75;19,23;28,83;27,05;22,04;21,64;22,00;22,05;
11.02.2009;15:26:58,0;23,64;19,22;28,83;27,05;22,04;21,64;22,00;22,02;
11.02.2009;15:26:58,0;23,52;19,23;28,83;27,05;22,04;21,64;22,00;22,05;
11.02.2009;15:26:59,0;23,48;19,23;28,83;27,05;22,04;21,64;22,00;22,05;
11.02.2009;15:26:59,0;23,41;19,23;28,83;27,05;22,04;21,64;22,00;22,05;
11.02.2009;15:26:59,0;23,34;19,23;28,83;27,05;22,04;21,64;22,00;22,05;
11.02.2009;15:26:59,0;23,27;19,25;28,83;27,05;22,04;21,64;22,03;22,05;
11.02.2009;15:26:59,0;23,21;19,23;28,83;27,05;22,04;21,64;22,00;22,05;
11.02.2009;15:26:59,0;23,14;19,24;28,83;27,05;22,04;21,64;22,00;22,05;
11.02.2009;15:27:00,0;23,12;19,26;28,83;27,05;22,04;21,64;22,00;22,05;
11.02.2009;15:27:00,0;23,07;19,28;28,83;27,05;22,04;21,64;22,00;22,05;
11.02.2009;15:27:00,0;23,01;19,32;28,83;27,05;22,04;21,64;22,00;22,05;
11.02.2009;15:27:00,0;22,96;19,27;28,83;27,05;22,04;21,64;22,00;22,05;
11.02.2009;15:27:01,0;22,92;19,30;28,83;27,05;22,04;21,64;22,00;22,05;
11.02.2009;15:27:01,0;22,88;19,31;28,83;27,05;22,04;21,64;22,00;22,05;
11.02.2009;15:27:01,0;22,83;19,32;28,83;27,05;22,04;21,64;22,00;22,05;
11.02.2009;15:27:01,0;22,81;19,28;28,83;27,05;22,04;21,64;22,00;22,05;
11.02.2009;15:27:01,0;22,79;19,28;28,83;27,05;22,04;21,64;22,00;22,05;
11.02.2009;15:27:01,0;22,79;19,30;28,83;27,05;22,04;21,64;22,00;22,05;
11.02.2009;15:27:02,0;22,81;19,28;28,83;27,05;22,04;21,64;22,00;22,05;
11.02.2009;15:27:02,0;22,83;19,31;28,83;27,05;22,04;21,64;22,00;22,05;
11.02.2009;15:27:02,0;22,86;19,36;28,83;27,05;22,04;21,64;22,00;22,05;
11.02.2009;15:27:02,0;22,86;19,27;28,83;27,05;22,04;21,64;22,00;22,05;
11.02.2009;15:27:03,0;22,86;19,29;28,83;27,05;22,04;21,64;22,00;22,05;
11.02.2009;15:27:03,0;22,86;19,29;28,83;27,05;22,04;21,64;22,00;22,05;
11.02.2009;15:27:03,0;22,83;19,28;28,83;27,05;22,04;21,64;22,00;22,05;
11.02.2009;15:27:03,0;22,81;19,28;28,83;27,05;22,04;21,64;22,00;22,05;
11.02.2009;15:27:03,0;22,81;19,29;28,83;27,05;22,04;21,64;22,00;22,05;
11.02.2009;15:27:03,0;22,79;19,35;28,83;27,05;22,04;21,64;22,00;22,05;
11.02.2009;15:27:04,0;22,79;19,35;28,83;27,05;22,04;21,64;22,00;22,05;
11.02.2009;15:27:04,0;22,79;19,32;28,83;27,05;22,04;21,67;22,00;22,05;
11.02.2009;15:27:04,0;22,79;19,34;28,83;27,05;22,04;21,64;22,00;22,05;
11.02.2009;15:27:04,0;22,79;19,34;28,83;27,05;22,04;21,67;22,00;22,05;
11.02.2009;15:27:05,0;22,81;19,31;28,83;27,05;22,04;21,67;22,00;22,05;
11.02.2009;15:27:05,0;22,81;19,30;28,83;27,05;22,04;21,67;22,00;22,05;
11.02.2009;15:27:05,0;22,81;19,35;28,83;27,05;22,04;21,67;22,00;22,05;
11.02.2009;15:27:05,0;22,83;19,35;28,83;27,05;22,04;21,64;22,00;22,05;
11.02.2009;15:27:05,0;22,83;19,36;28,83;27,05;22,04;21,64;22,00;22,05;
11.02.2009;15:27:05,0;22,86;19,37;28,83;27,05;22,04;21,67;22,00;22,05;
11.02.2009;15:27:06,0;22,88;19,35;28,83;27,05;22,04;21,67;22,00;22,02;
11.02.2009;15:27:06,0;22,88;19,35;28,83;27,05;22,04;21,67;22,00;22,05;
11.02.2009;15:27:06,0;22,88;19,34;28,83;27,05;22,04;21,67;22,00;22,05;
11.02.2009;15:27:06,0;22,88;19,35;28,83;27,05;22,04;21,67;22,00;22,05;
11.02.2009;15:27:07,0;22,88;19,34;28,83;27,05;22,04;21,67;22,00;22,05;
11.02.2009;15:27:07,0;22,86;19,34;28,83;27,05;22,04;21,67;22,03;22,05;
11.02.2009;15:27:07,0;22,86;19,32;28,83;27,05;22,04;21,67;22,00;22,05;
11.02.2009;15:27:07,0;22,83;19,34;28,83;27,05;22,04;21,67;22,00;22,05;
11.02.2009;15:27:07,0;22,86;19,34;28,83;26,71;22,04;21,67;22,00;22,05;
11.02.2009;15:27:07,0;22,88;19,35;28,83;25,25;22,04;21,67;22,00;22,02;
11.02.2009;15:27:08,0;22,90;19,36;28,83;26,33;22,04;21,67;22,03;22,05;
11.02.2009;15:27:08,0;22,88;19,35;28,83;26,82;22,04;21,67;22,00;22,05;
11.02.2009;15:27:08,0;22,88;19,35;28,83;27,05;22,04;21,67;22,03;22,05;
11.02.2009;15:27:08,0;22,86;19,50;28,83;27,05;22,04;21,67;22,00;22,05;
11.02.2009;15:27:09,0;22,83;19,46;28,83;27,05;22,04;21,67;22,00;22,05;
11.02.2009;15:27:09,0;22,81;19,54;28,83;27,05;22,04;21,67;22,03;22,05;
11.02.2009;15:27:09,0;22,79;19,78;28,83;27,05;22,04;21,67;22,00;22,05;
11.02.2009;15:27:09,0;22,77;19,72;28,83;27,05;22,04;21,67;22,00;22,05;
11.02.2009;15:27:09,0;22,75;19,74;28,83;27,05;22,04;21,67;22,00;22,05;
11.02.2009;15:27:09,0;22,73;19,69;28,83;27,05;22,04;21,67;22,00;22,05;
11.02.2009;15:27:10,0;22,73;19,70;28,83;27,05;22,04;21,67;22,00;22,05;
11.02.2009;15:27:10,0;22,73;19,68;28,83;27,05;22,04;21,67;22,00;22,05;
11.02.2009;15:27:10,0;22,73;19,73;28,83;27,05;22,04;21,67;22,00;22,05;
11.02.2009;15:27:10,0;22,73;19,70;28,83;27,02;22,04;21,67;22,00;22,05;
11.02.2009;15:27:11,0;22,75;19,83;28,83;27,05;22,04;21,67;22,00;22,05;
11.02.2009;15:27:11,0;22,73;19,90;28,83;27,05;22,04;21,67;22,00;22,05;
11.02.2009;15:27:11,0;22,73;19,82;28,83;27,05;22,04;21,67;22,03;22,02;
11.02.2009;15:27:11,0;22,73;19,81;28,83;27,05;22,04;21,67;22,00;22,05;
11.02.2009;15:27:11,0;22,73;19,90;28,83;27,05;22,04;21,67;22,00;22,05;
11.02.2009;15:27:11,0;22,73;19,92;28,83;27,05;22,04;21,67;22,00;22,05;
11.02.2009;15:27:12,0;22,73;19,78;28,83;25,95;22,04;21,67;22,00;22,05;
11.02.2009;15:27:12,0;22,73;19,77;28,83;25,61;22,04;21,67;22,00;22,05;
11.02.2009;15:27:12,0;22,77;19,82;28,83;22,52;22,04;21,67;22,00;22,05;
11.02.2009;15:27:12,0;22,81;19,76;28,83;25,53;22,04;21,67;22,00;22,05;
11.02.2009;15:27:13,0;22,83;19,74;28,83;25,50;22,04;21,67;22,00;22,05;
11.02.2009;15:27:13,0;22,83;19,78;28,83;25,30;22,04;21,67;22,03;22,05;
11.02.2009;15:27:13,0;22,83;19,79;28,83;25,12;22,04;21,67;22,00;22,05;
11.02.2009;15:27:13,0;22,83;19,78;28,83;24,63;22,04;21,67;22,03;22,02;
11.02.2009;15:27:13,0;22,83;19,74;28,83;24,44;22,04;21,70;22,00;22,05;
11.02.2009;15:27:13,0;22,81;19,77;28,83;24,39;22,04;21,67;22,03;22,02;
11.02.2009;15:27:14,0;22,79;19,81;28,83;23,66;22,04;21,67;22,00;22,02;
11.02.2009;15:27:14,0;22,77;19,77;28,83;23,77;22,04;21,67;22,03;22,05;
11.02.2009;15:27:14,0;22,75;19,76;28,83;24,06;22,04;21,70;22,00;22,05;
11.02.2009;15:27:14,0;22,73;19,74;28,83;24,49;22,04;21,70;22,00;22,05;
11.02.2009;15:27:15,0;22,73;19,78;28,83;24,73;22,04;21,67;22,03;22,05;
11.02.2009;15:27:15,0;22,71;19,72;28,83;24,85;22,04;21,70;22,00;22,05;
11.02.2009;15:27:15,0;22,73;19,70;28,83;25,05;22,04;21,70;22,00;22,05;
11.02.2009;15:27:15,0;22,71;19,69;28,83;25,20;22,04;21,70;22,00;22,05;
11.02.2009;15:27:15,0;22,71;19,69;28,83;25,92;22,04;21,67;22,00;22,05;
11.02.2009;15:27:15,0;22,73;19,69;28,83;26,77;22,04;21,70;22,00;22,05;
11.02.2009;15:27:16,0;22,75;19,70;28,83;26,71;22,04;21,70;22,00;22,05;
11.02.2009;15:27:16,0;22,77;19,68;28,83;26,60;22,04;21,70;22,00;22,05;
11.02.2009;15:27:16,0;22,77;19,69;28,83;22,67;22,04;21,70;22,00;22,05;
11.02.2009;15:27:16,0;22,77;19,76;28,83;27,05;22,04;21,70;22,00;22,05;
11.02.2009;15:27:17,0;22,79;19,73;28,83;27,05;22,04;21,70;22,03;22,05;
11.02.2009;15:27:17,0;22,77;19,70;28,83;26,99;22,04;21,70;22,00;22,05;
11.02.2009;15:27:17,0;22,79;19,69;28,83;27,05;22,04;21,70;22,00;22,05;
11.02.2009;15:27:17,0;22,77;19,70;28,83;27,05;22,04;21,70;22,03;22,05;
11.02.2009;15:27:17,0;22,79;19,70;28,83;27,05;22,04;21,70;22,00;22,05;
11.02.2009;15:27:17,0;22,79;19,72;28,83;27,05;22,04;21,70;22,00;22,05;
11.02.2009;15:27:18,0;22,77;19,70;28,83;27,05;22,04;21,70;22,00;22,05;
11.02.2009;15:27:18,0;22,77;19,70;28,83;27,05;22,04;21,70;22,00;22,05;
11.02.2009;15:27:18,0;22,77;19,73;28,83;27,05;22,04;21,70;22,00;22,05;
11.02.2009;15:27:18,0;22,77;19,74;28,83;27,05;22,04;21,70;22,00;22,05;
11.02.2009;15:27:19,0;22,77;19,92;28,83;27,05;22,04;21,70;22,00;22,05;
11.02.2009;15:27:19,0;22,77;19,72;28,83;27,05;22,04;21,70;22,00;22,05;
11.02.2009;15:27:19,0;22,79;19,72;28,83;27,05;22,04;21,70;22,00;22,05;
11.02.2009;15:27:19,0;22,79;19,72;28,83;27,05;22,04;21,70;22,00;22,05;
11.02.2009;15:27:19,0;22,79;19,73;28,83;27,05;22,04;21,70;22,00;22,05;
11.02.2009;15:27:19,0;22,81;19,73;28,76;27,02;22,04;21,70;22,00;22,05;
11.02.2009;15:27:20,0;22,81;19,73;28,83;27,05;22,04;21,70;22,00;22,05;
11.02.2009;15:27:20,0;22,79;19,73;28,83;27,05;22,04;21,70;22,00;22,05;
11.02.2009;15:27:20,0;22,77;19,77;28,83;27,05;22,04;21,70;22,00;22,05;
11.02.2009;15:27:20,0;22,77;19,79;28,83;27,05;22,04;21,70;22,00;22,02;
11.02.2009;15:27:21,0;22,77;19,79;28,80;27,02;22,04;21,70;22,00;22,05;
11.02.2009;15:27:21,0;22,75;19,74;28,83;27,05;22,04;21,70;22,00;22,05;
11.02.2009;15:27:21,0;22,77;19,76;28,83;27,05;22,04;21,70;22,03;22,05;
11.02.2009;15:27:21,0;22,79;19,77;28,83;27,05;22,04;21,70;22,03;22,05;
11.02.2009;15:27:21,0;22,92;19,77;28,83;27,05;22,04;21,72;22,00;22,02;
11.02.2009;15:27:21,0;23,12;19,77;28,80;27,05;22,04;21,70;22,00;22,05;
11.02.2009;15:27:22,0;23,25;19,77;28,83;27,05;22,04;21,70;22,00;22,05;
11.02.2009;15:27:22,0;23,32;19,77;28,83;27,05;22,04;21,70;22,00;22,05;
11.02.2009;15:27:22,0;23,41;19,81;28,83;27,05;22,04;21,70;22,00;22,05;
11.02.2009;15:27:22,0;23,48;19,81;28,83;27,05;22,04;21,70;22,00;22,05;
11.02.2009;15:27:23,0;23,48;19,82;28,76;27,02;22,04;21,72;22,00;22,05;
11.02.2009;15:27:23,0;23,45;19,81;28,83;27,05;22,04;21,72;22,03;22,05;
11.02.2009;15:27:23,0;23,50;19,82;28,83;27,05;22,04;21,70;22,03;22,05;
11.02.2009;15:27:23,0;23,54;19,81;28,83;27,05;22,04;21,70;22,00;22,05;
11.02.2009;15:27:23,0;23,59;19,79;28,83;27,05;22,04;21,70;22,00;22,05;
11.02.2009;15:27:23,0;23,59;19,82;28,80;27,05;22,04;21,70;22,00;22,05;
11.02.2009;15:27:24,0;23,59;19,87;28,83;27,05;22,04;21,70;22,00;22,05;
11.02.2009;15:27:24,0;23,57;19,78;28,83;27,05;22,04;21,72;22,03;22,05;
11.02.2009;15:27:24,0;23,57;19,81;28,83;27,05;22,04;21,72;22,03;22,05;
11.02.2009;15:27:24,0;23,59;21,55;28,83;27,05;22,04;21,72;22,00;22,05;
11.02.2009;15:27:25,0;23,59;21,55;28,76;27,05;22,04;21,72;22,00;22,05;
11.02.2009;15:27:25,0;23,59;21,55;28,83;27,05;22,04;21,72;22,00;22,05;
11.02.2009;15:27:25,0;23,59;21,55;28,83;27,05;22,04;21,72;22,00;22,05;
11.02.2009;15:27:25,0;23,57;21,55;28,83;27,05;22,04;21,72;22,00;22,05;
11.02.2009;15:27:25,0;23,54;21,55;28,83;27,05;22,04;21,70;22,00;22,05;
11.02.2009;15:27:25,0;23,45;21,55;28,80;27,05;22,04;21,72;22,00;22,05;
11.02.2009;15:27:26,0;23,43;21,55;28,83;27,05;22,04;21,72;22,00;22,05;
11.02.2009;15:27:26,0;23,36;21,53;28,83;27,05;22,04;21,72;22,00;22,05;
11.02.2009;15:27:26,0;23,29;21,53;28,83;27,05;22,04;21,72;22,00;22,05;
11.02.2009;15:27:26,0;23,29;21,53;28,83;27,05;22,04;21,72;22,03;22,05;
11.02.2009;15:27:27,0;23,34;21,53;28,76;27,05;22,04;21,72;22,00;22,05;
11.02.2009;15:27:27,0;23,36;21,53;28,83;27,05;22,04;21,72;22,00;22,05;
11.02.2009;15:27:27,0;23,36;21,53;28,83;27,05;22,04;21,72;22,00;22,05;
11.02.2009;15:27:27,0;23,36;21,53;28,83;27,05;22,04;21,72;22,03;22,05;
11.02.2009;15:27:27,0;23,34;21,53;28,73;27,02;22,04;21,72;22,03;22,05;
11.02.2009;15:27:27,0;23,29;21,53;28,80;27,05;22,04;21,72;22,00;22,05;
11.02.2009;15:27:28,0;23,23;21,53;28,83;27,05;22,04;21,72;22,00;22,05;
11.02.2009;15:27:28,0;23,27;21,53;28,83;27,05;22,04;21,72;22,00;22,05;
11.02.2009;15:27:28,0;23,27;21,53;28,83;27,05;22,04;21,72;22,03;22,05;
11.02.2009;15:27:28,0;23,27;21,53;28,76;27,02;22,04;21,72;22,03;22,05;
11.02.2009;15:27:29,0;23,25;21,53;28,76;27,02;22,04;21,72;22,00;22,05;
11.02.2009;15:27:29,0;23,21;21,53;28,83;27,05;22,04;21,72;22,03;22,05;
11.02.2009;15:27:29,0;23,18;21,53;28,83;27,05;22,04;21,72;22,00;22,05;
11.02.2009;15:27:29,0;23,16;21,55;28,83;27,05;22,04;21,72;22,00;22,05;
11.02.2009;15:27:29,0;23,14;21,55;28,83;27,05;22,04;21,72;22,03;22,05;
11.02.2009;15:27:29,0;23,12;21,53;28,80;27,05;22,04;21,72;22,00;22,05;
11.02.2009;15:27:30,0;23,12;21,55;28,83;27,05;22,04;21,72;22,00;22,05;
11.02.2009;15:27:30,0;23,12;21,55;28,83;27,05;22,04;21,72;22,03;22,05;
11.02.2009;15:27:30,0;23,12;21,55;28,83;27,05;22,04;21,72;22,00;22,05;
11.02.2009;15:27:30,0;23,12;21,55;28,83;27,05;22,04;21,75;22,00;22,05;
11.02.2009;15:27:31,0;23,12;21,55;28,76;27,02;22,04;21,72;22,00;22,05;
11.02.2009;15:27:31,0;23,12;21,55;28,83;27,05;22,04;21,72;22,00;22,05;
11.02.2009;15:27:31,0;23,12;21,55;28,83;27,05;22,04;21,72;22,03;22,05;
11.02.2009;15:27:31,0;23,14;21,55;28,83;27,05;22,04;21,72;22,03;22,05;
11.02.2009;15:27:31,0;23,14;21,55;28,83;27,05;22,04;21,72;22,03;22,05;
11.02.2009;15:27:31,0;23,16;21,55;28,80;27,05;22,04;21,72;22,03;22,05;
11.02.2009;15:27:32,0;23,14;21,55;28,83;27,05;22,04;21,72;22,03;22,05;
11.02.2009;15:27:32,0;23,12;21,55;28,83;27,05;22,04;21,75;22,00;22,02;
11.02.2009;15:27:32,0;23,07;21,53;28,83;27,05;22,04;21,75;22,03;22,05;
11.02.2009;15:27:32,0;23,01;21,55;28,83;27,05;22,04;21,72;22,00;22,05;
11.02.2009;15:27:33,0;22,99;21,55;28,73;26,99;22,04;21,75;22,03;22,05;
11.02.2009;15:27:33,0;22,92;21,55;28,83;27,05;22,04;21,75;22,00;22,05;
11.02.2009;15:27:33,0;22,88;21,55;28,83;27,05;22,04;21,75;22,03;22,05;
11.02.2009;15:27:33,0;22,83;21,55;28,83;27,05;22,04;21,75;22,00;22,05;
11.02.2009;15:27:33,0;22,79;21,53;28,83;27,05;22,04;21,75;22,03;22,05;
11.02.2009;15:27:33,0;22,75;21,53;28,27;26,63;22,04;21,75;22,03;22,05;
11.02.2009;15:27:34,0;22,71;21,52;28,83;27,05;22,04;21,75;22,03;22,05;
11.02.2009;15:27:34,0;22,69;21,52;28,83;27,05;22,04;21,75;22,03;22,05;
11.02.2009;15:27:34,0;22,66;21,50;28,83;27,05;22,04;21,75;22,03;22,05;
11.02.2009;15:27:34,0;22,66;21,50;28,83;27,05;22,04;21,75;22,00;22,05;
11.02.2009;15:27:35,0;22,66;21,50;28,50;26,82;22,04;21,75;22,00;22,05;
11.02.2009;15:27:35,0;22,66;21,50;28,83;27,05;22,04;21,75;22,03;22,05;
11.02.2009;15:27:35,0;22,69;21,50;28,83;27,05;22,04;21,75;22,00;22,05;
11.02.2009;15:27:35,0;22,69;21,48;28,83;27,05;22,04;21,75;22,00;22,05;
11.02.2009;15:27:35,0;22,69;21,48;28,83;27,05;22,04;21,75;22,00;22,05;
11.02.2009;15:27:35,0;22,69;21,48;28,80;27,05;22,04;21,75;22,03;22,05;
11.02.2009;15:27:36,0;22,69;21,48;28,83;27,05;22,04;21,75;22,00;22,05;
11.02.2009;15:27:36,0;22,71;21,50;28,83;27,05;22,04;21,75;22,00;22,05;
11.02.2009;15:27:36,0;22,75;21,48;28,83;27,05;22,04;21,75;22,03;22,05;
11.02.2009;15:27:36,0;22,79;21,50;28,83;27,05;22,04;21,75;22,03;22,02;
11.02.2009;15:27:37,0;22,81;21,48;28,80;27,05;22,04;21,75;22,00;22,05;
11.02.2009;15:27:37,0;22,83;21,50;28,83;27,05;22,04;21,75;22,00;22,05;
11.02.2009;15:27:37,0;22,88;21,50;28,83;27,05;22,04;21,75;22,00;22,05;
11.02.2009;15:27:37,0;22,90;21,50;28,83;27,05;22,04;21,75;22,00;22,05;
11.02.2009;15:27:37,0;22,92;21,50;28,83;27,05;22,04;21,75;22,00;22,05;
11.02.2009;15:27:37,0;22,96;21,50;28,80;27,05;22,04;21,75;22,03;22,05;
11.02.2009;15:27:38,0;23,01;21,50;28,83;27,05;22,04;21,75;22,00;22,05;
11.02.2009;15:27:38,0;23,01;21,50;28,83;27,05;22,04;21,75;22,00;22,05;
11.02.2009;15:27:38,0;23,01;21,50;28,83;27,05;22,04;21,75;22,03;22,05;
11.02.2009;15:27:38,0;23,01;21,52;28,83;27,05;22,04;21,75;22,00;22,05;
11.02.2009;15:27:39,0;22,99;21,52;28,80;27,05;22,04;21,75;22,00;22,05;
11.02.2009;15:27:39,0;22,99;21,52;28,83;27,05;22,04;21,75;22,00;22,05;
11.02.2009;15:27:39,0;23,01;21,52;28,83;27,05;22,04;21,75;22,00;22,05;
11.02.2009;15:27:39,0;22,96;21,53;28,83;27,05;22,04;21,75;22,03;22,05;
11.02.2009;15:27:39,0;22,92;21,53;28,83;27,05;22,04;21,75;22,03;22,05;
11.02.2009;15:27:39,0;22,88;21,55;28,76;27,02;22,04;21,75;22,00;22,05;
11.02.2009;15:27:40,0;22,86;21,55;28,83;27,05;22,04;21,75;22,00;22,05;
11.02.2009;15:27:40,0;22,86;21,55;28,83;27,05;22,04;21,75;22,00;22,05;
11.02.2009;15:27:40,0;22,83;21,57;28,83;27,05;22,04;21,75;22,00;22,05;
11.02.2009;15:27:40,0;22,81;21,57;28,83;27,05;22,04;21,75;22,00;22,05;
11.02.2009;15:27:41,0;22,86;21,57;28,80;27,05;22,04;21,75;22,00;22,05;
11.02.2009;15:27:41,0;22,86;21,57;28,83;27,05;22,04;21,75;22,00;22,05;
11.02.2009;15:27:41,0;22,79;21,57;28,83;27,05;22,04;21,75;22,03;22,05;
11.02.2009;15:27:41,0;22,77;21,59;28,83;27,05;22,04;21,75;22,00;22,02;
11.02.2009;15:27:41,0;22,92;21,61;28,83;27,05;22,04;21,75;22,00;22,05;
11.02.2009;15:27:41,0;22,38;21,63;28,80;27,05;22,04;21,75;22,03;22,05;
11.02.2009;15:27:42,0;22,06;21,63;28,83;27,05;22,04;21,75;22,00;22,05;
11.02.2009;15:27:42,0;22,04;21,63;28,83;27,05;22,04;21,75;22,03;22,05;
11.02.2009;15:27:42,0;23,38;21,63;28,83;27,05;22,04;21,75;22,03;22,02;
11.02.2009;15:27:42,0;22,79;21,63;28,83;27,05;22,04;21,77;22,03;22,05;
11.02.2009;15:27:43,0;23,34;21,63;28,80;27,05;22,04;21,77;22,03;22,05;
11.02.2009;15:27:43,0;22,38;21,65;28,83;27,05;22,04;21,77;22,00;22,05;
11.02.2009;15:27:43,0;22,22;21,67;28,83;27,05;22,04;21,77;22,03;22,05;
11.02.2009;15:27:43,0;22,99;21,69;28,83;27,05;22,04;21,75;22,03;22,05;
11.02.2009;15:27:43,0;23,32;21,69;28,83;27,05;22,04;21,77;22,03;22,05;
11.02.2009;15:27:43,0;22,73;21,69;28,80;27,05;22,04;21,77;22,03;22,05;
11.02.2009;15:27:44,0;22,32;21,69;28,83;27,05;22,04;21,77;22,03;22,05;
11.02.2009;15:27:44,0;22,02;21,71;28,83;27,05;22,04;21,77;22,03;22,05;
11.02.2009;15:27:44,0;22,44;21,73;28,83;27,05;22,04;21,77;22,00;22,05;
11.02.2009;15:27:44,0;22,34;21,73;28,83;27,05;22,04;21,77;22,03;22,05;
11.02.2009;15:27:45,0;22,26;21,71;28,76;27,05;22,04;21,77;22,03;22,05;
11.02.2009;15:27:45,0;22,26;21,73;28,83;27,05;22,04;21,77;22,03;22,05;
11.02.2009;15:27:45,0;22,69;21,75;28,83;27,05;22,04;21,77;22,00;22,05;
11.02.2009;15:27:45,0;22,62;21,75;28,83;27,05;22,04;21,77;22,00;22,05;
11.02.2009;15:27:45,0;22,32;21,75;28,83;27,05;22,04;21,77;22,00;22,05;
11.02.2009;15:27:45,0;22,20;21,77;28,76;27,02;22,04;21,77;22,00;22,05;
11.02.2009;15:27:46,0;22,26;21,77;28,83;27,05;22,04;21,77;22,03;22,05;
11.02.2009;15:27:46,0;22,18;21,77;28,83;27,05;22,04;21,77;22,00;22,05;
11.02.2009;15:27:46,0;22,12;21,79;28,83;27,05;22,04;21,77;22,00;22,05;
11.02.2009;15:27:46,0;22,12;21,77;28,83;27,05;22,04;21,77;22,03;22,05;
11.02.2009;15:27:47,0;22,10;21,77;28,80;27,05;22,04;21,77;22,00;22,05;
11.02.2009;15:27:47,0;22,10;21,77;28,83;27,05;22,04;21,77;22,00;22,05;
11.02.2009;15:27:47,0;22,10;21,77;28,83;27,05;22,04;21,77;22,03;22,05;
11.02.2009;15:27:47,0;22,10;21,77;28,83;27,05;22,04;21,77;22,00;22,05;
11.02.2009;15:27:47,0;22,10;21,77;28,83;27,05;22,04;21,77;22,00;22,05;
11.02.2009;15:27:47,0;22,10;21,77;28,80;27,05;22,04;21,77;22,03;22,05;
11.02.2009;15:27:48,0;22,22;21,75;28,83;27,05;22,04;21,77;22,00;22,05;
11.02.2009;15:27:48,0;22,16;21,75;28,83;27,05;22,04;21,77;22,03;22,05;
11.02.2009;15:27:48,0;22,12;21,73;28,83;27,05;22,04;21,77;22,03;22,05;
11.02.2009;15:27:48,0;22,12;21,73;28,83;27,05;22,04;21,77;22,03;22,05;
11.02.2009;15:27:49,0;22,10;21,73;28,80;27,05;22,04;21,77;22,00;22,05;
11.02.2009;15:27:49,0;22,10;21,73;28,83;27,05;22,04;21,77;22,03;22,05;
11.02.2009;15:27:49,0;22,10;21,73;28,83;27,05;22,04;21,77;22,00;22,05;
11.02.2009;15:27:49,0;22,10;21,71;28,83;27,05;22,04;21,77;22,00;22,05;
11.02.2009;15:27:49,0;22,10;21,71;28,83;27,05;22,04;21,77;22,00;22,05;
11.02.2009;15:27:49,0;22,10;21,71;28,80;27,05;22,04;21,77;22,03;22,05;
11.02.2009;15:27:50,0;22,10;21,71;28,83;27,05;22,04;21,77;22,03;22,05;
11.02.2009;15:27:50,0;22,12;21,71;28,83;27,05;22,04;21,77;22,00;22,05;
11.02.2009;15:27:50,0;22,12;21,71;28,83;27,05;22,04;21,80;22,00;22,05;
11.02.2009;15:27:50,0;22,12;21,69;28,83;27,05;22,04;21,77;22,03;22,05;
11.02.2009;15:27:51,0;22,12;21,69;28,80;27,05;22,04;21,77;22,03;22,05;
11.02.2009;15:27:51,0;22,12;21,69;28,83;27,05;22,04;21,80;22,00;22,05;
11.02.2009;15:27:51,0;22,12;21,67;28,83;27,05;22,04;21,80;22,03;22,05;
11.02.2009;15:27:51,0;22,12;21,67;28,83;27,05;22,04;21,80;22,03;22,05;
11.02.2009;15:27:51,0;22,12;21,67;28,83;27,05;22,04;21,77;22,00;22,05;
11.02.2009;15:27:51,0;22,12;21,65;28,80;27,05;22,04;21,80;22,00;22,05;
11.02.2009;15:27:52,0;22,12;21,65;28,83;27,05;22,04;21,80;22,00;22,05;
11.02.2009;15:27:52,0;22,12;21,67;28,83;27,05;22,04;21,80;22,00;22,05;
11.02.2009;15:27:52,0;22,10;21,69;28,83;27,05;22,04;21,80;22,00;22,05;
11.02.2009;15:27:52,0;22,12;21,69;28,83;27,05;22,04;21,77;22,00;22,05;
11.02.2009;15:27:53,0;22,12;21,71;28,80;27,05;22,04;21,80;22,00;22,05;
11.02.2009;15:27:53,0;22,12;21,71;28,83;27,05;22,04;21,80;22,03;22,05;
11.02.2009;15:27:53,0;22,12;21,73;28,83;27,05;22,04;21,80;22,03;22,05;
11.02.2009;15:27:53,0;22,10;21,73;28,83;27,05;22,04;21,80;22,00;22,05;
11.02.2009;15:27:53,0;22,12;21,75;28,83;27,05;22,04;21,80;22,03;22,05;
11.02.2009;15:27:53,0;22,12;21,75;28,80;27,05;22,04;21,80;22,00;22,05;
11.02.2009;15:27:54,0;22,12;21,75;28,83;27,05;22,04;21,80;22,00;22,05;
11.02.2009;15:27:54,0;22,12;21,75;28,83;27,05;22,04;21,80;22,03;22,05;
11.02.2009;15:27:54,0;22,12;21,75;28,83;27,05;22,04;21,80;22,03;22,05;
11.02.2009;15:27:54,0;22,12;21,77;28,83;27,05;22,04;21,80;22,03;22,05;
11.02.2009;15:27:55,0;22,12;21,77;28,76;27,05;22,04;21,80;22,00;22,05;
11.02.2009;15:27:55,0;22,12;21,77;28,83;27,05;22,04;21,80;22,03;22,05;
11.02.2009;15:27:55,0;22,12;21,77;28,83;27,05;22,04;21,80;22,00;22,05;
11.02.2009;15:27:55,0;22,12;21,77;28,83;27,05;22,04;21,80;22,00;22,05;
11.02.2009;15:27:55,0;22,12;21,79;28,83;27,05;22,04;21,80;22,03;22,05;
11.02.2009;15:27:55,0;22,12;21,79;28,80;27,05;22,04;21,80;22,03;22,05;
11.02.2009;15:27:56,0;22,12;21,79;28,83;27,05;22,04;21,80;22,00;22,05;
11.02.2009;15:27:56,0;22,12;21,81;28,73;27,02;22,04;21,80;22,03;22,05;
11.02.2009;15:27:56,0;22,12;21,81;28,83;27,05;22,04;21,80;22,03;22,05;
11.02.2009;15:27:56,0;22,12;21,81;28,83;27,05;22,04;21,80;22,03;22,05;
11.02.2009;15:27:57,0;22,14;21,81;28,76;27,05;22,04;21,80;22,03;22,05;
11.02.2009;15:27:57,0;22,14;21,81;28,83;27,05;22,04;21,80;22,03;22,05;
11.02.2009;15:27:57,0;22,14;21,81;28,83;27,05;22,04;21,80;22,03;22,05;
11.02.2009;15:27:57,0;22,14;21,83;28,83;27,05;22,04;21,80;22,00;22,05;
11.02.2009;15:27:57,0;22,14;21,81;28,76;27,02;22,04;21,80;22,03;22,05;
11.02.2009;15:27:57,0;22,14;21,81;28,76;27,05;22,04;21,80;22,00;22,05;
11.02.2009;15:27:58,0;22,14;21,79;28,76;27,02;22,04;21,80;22,03;22,05;
11.02.2009;15:27:58,0;22,14;21,79;28,83;27,05;22,04;21,80;22,03;22,05;
11.02.2009;15:27:58,0;22,14;21,79;28,83;27,05;22,04;21,80;22,00;22,05;
11.02.2009;15:27:58,0;22,14;21,79;28,83;27,05;22,04;21,80;22,00;22,05;
11.02.2009;15:27:59,0;22,14;21,79;28,80;27,05;22,04;21,80;22,00;22,05;
11.02.2009;15:27:59,0;22,14;21,79;28,83;27,05;22,04;21,80;22,00;22,05;
11.02.2009;15:27:59,0;22,14;21,79;28,83;27,05;22,04;21,80;22,03;22,05;
11.02.2009;15:27:59,0;22,16;21,79;28,83;27,05;22,04;21,82;22,00;22,05;
11.02.2009;15:27:59,0;22,16;21,79;28,76;27,05;22,04;21,80;22,00;22,05;
11.02.2009;15:27:59,0;22,16;21,79;28,80;27,05;22,04;21,80;22,03;22,05;
11.02.2009;15:28:00,0;22,16;21,79;28,83;27,05;22,04;21,82;22,00;22,05;
11.02.2009;15:28:00,0;22,16;21,81;28,76;27,02;22,04;21,82;22,00;22,05;
11.02.2009;15:28:00,0;22,16;21,79;28,83;27,05;22,04;21,80;22,00;22,05;
11.02.2009;15:28:00,0;22,16;21,79;28,83;27,05;22,04;21,80;22,03;22,05;
11.02.2009;15:28:01,0;22,16;21,79;28,76;27,05;22,04;21,80;22,00;22,05;
11.02.2009;15:28:01,0;22,16;21,79;28,83;27,05;22,04;21,80;22,03;22,05;
11.02.2009;15:28:01,0;22,16;21,81;28,83;27,05;22,04;21,80;22,00;22,05;
11.02.2009;15:28:01,0;22,16;21,83;28,83;27,05;22,04;21,82;22,03;22,05;
11.02.2009;15:28:01,0;22,18;21,93;28,83;27,05;22,04;21,80;22,03;22,05;
11.02.2009;15:28:01,0;22,16;21,97;28,80;27,05;22,04;21,82;22,03;22,05;
11.02.2009;15:28:02,0;22,18;21,99;28,83;27,05;22,04;21,82;22,00;22,05;
11.02.2009;15:28:02,0;22,18;22,01;28,83;27,05;22,04;21,82;22,03;22,05;
11.02.2009;15:28:02,0;22,18;22,03;28,83;27,05;22,04;21,82;22,03;22,05;
11.02.2009;15:28:02,0;22,18;22,03;28,83;27,05;22,04;21,82;22,00;22,05;
11.02.2009;15:28:03,0;22,18;22,05;28,80;27,05;22,04;21,82;22,03;22,05;
11.02.2009;15:28:03,0;22,18;22,05;28,83;27,05;22,04;21,82;22,00;22,05;
11.02.2009;15:28:03,0;22,18;22,07;28,83;27,05;22,04;21,82;22,03;22,05;
11.02.2009;15:28:03,0;22,18;22,07;28,83;27,05;22,04;21,80;22,00;22,05;
11.02.2009;15:28:03,0;22,18;22,07;28,83;27,05;22,04;21,82;22,03;22,05;
11.02.2009;15:28:03,0;22,18;22,13;28,76;27,05;22,04;21,82;22,03;22,05;
11.02.2009;15:28:04,0;22,18;22,15;28,83;27,05;22,04;21,82;22,03;22,05;
11.02.2009;15:28:04,0;22,18;22,15;28,80;27,05;22,04;21,82;22,00;22,05;
11.02.2009;15:28:04,0;22,18;22,15;28,83;27,05;22,04;21,82;22,00;22,05;
11.02.2009;15:28:04,0;22,18;22,15;28,83;27,05;22,04;21,82;22,03;22,05;
11.02.2009;15:28:05,0;22,18;22,13;28,76;27,05;22,04;21,82;22,03;22,05;
11.02.2009;15:28:05,0;22,18;22,11;28,83;27,05;22,04;21,82;22,03;22,05;
11.02.2009;15:28:05,0;22,18;22,11;28,83;27,05;22,04;21,82;22,03;22,05;
11.02.2009;15:28:05,0;22,18;22,09;28,83;27,05;22,04;21,82;22,03;22,05;
11.02.2009;15:28:05,0;22,18;22,11;28,83;27,05;22,04;21,82;22,03;22,05;
11.02.2009;15:28:05,0;22,18;22,09;28,80;27,05;22,04;21,82;22,03;22,05;
11.02.2009;15:28:06,0;22,18;22,09;28,83;27,05;22,04;21,82;22,03;22,05;
11.02.2009;15:28:06,0;22,18;22,09;28,83;27,05;22,04;21,82;22,00;22,05;
11.02.2009;15:28:06,0;22,18;22,09;28,83;27,05;22,04;21,82;22,03;22,05;
11.02.2009;15:28:06,0;22,20;22,09;28,83;27,05;22,04;21,82;22,03;22,05;
11.02.2009;15:28:07,0;22,20;22,09;28,80;27,05;22,04;21,82;22,03;22,05;
11.02.2009;15:28:07,0;22,20;22,09;28,83;27,05;22,04;21,82;22,03;22,05;
11.02.2009;15:28:07,0;22,20;22,09;28,83;27,05;22,04;21,82;22,03;22,05;
11.02.2009;15:28:07,0;22,18;22,07;28,83;27,05;22,04;21,82;22,03;22,05;
11.02.2009;15:28:07,0;22,20;22,07;28,83;27,05;22,04;21,82;22,03;22,05;
11.02.2009;15:28:07,0;22,20;22,07;28,80;27,05;22,04;21,82;22,00;22,05;
11.02.2009;15:28:08,0;22,20;22,07;28,83;27,05;22,04;21,82;22,03;22,05;
11.02.2009;15:28:08,0;22,20;22,05;28,83;27,05;22,04;21,82;22,03;22,05;
11.02.2009;15:28:08,0;22,20;22,07;28,83;27,05;22,04;21,82;22,00;22,05;
11.02.2009;15:28:08,0;22,20;22,05;28,83;27,05;22,04;21,82;22,03;22,05;
11.02.2009;15:28:09,0;22,20;22,05;28,80;27,05;22,04;21,82;22,03;22,05;
11.02.2009;15:28:09,0;22,20;22,05;28,83;27,05;22,04;21,82;22,00;22,05;
11.02.2009;15:28:09,0;22,20;22,03;28,83;27,05;22,04;21,82;22,03;22,05;
11.02.2009;15:28:09,0;22,20;22,03;28,83;27,05;22,04;21,82;22,03;22,05;
11.02.2009;15:28:09,0;22,20;22,01;28,83;27,05;22,04;21,85;22,03;22,05;
11.02.2009;15:28:09,0;22,20;22,01;28,76;27,05;22,04;21,85;22,03;22,05;
11.02.2009;15:28:10,0;22,20;21,99;28,83;27,05;22,04;21,82;22,00;22,05;
11.02.2009;15:28:10,0;22,20;21,99;28,83;27,05;22,04;21,82;22,03;22,05;
11.02.2009;15:28:10,0;22,20;21,99;28,83;27,05;22,04;21,82;22,03;22,05;
11.02.2009;15:28:10,0;22,20;21,99;28,83;27,05;22,04;21,82;22,00;22,05;
11.02.2009;15:28:11,0;22,20;21,99;28,80;27,05;22,04;21,85;22,03;22,05;
11.02.2009;15:28:11,0;22,20;22,07;28,83;27,05;22,04;21,85;22,03;22,05;
11.02.2009;15:28:11,0;22,18;22,15;28,83;27,05;22,04;21,85;22,03;22,05;
11.02.2009;15:28:11,0;22,18;22,22;28,83;27,05;22,04;21,82;22,03;22,05;
11.02.2009;15:28:11,0;22,16;22,22;28,83;27,05;22,04;21,85;22,03;22,05;
11.02.2009;15:28:11,0;22,14;22,22;28,76;27,05;22,04;21,85;22,03;22,05;
11.02.2009;15:28:12,0;22,14;22,19;28,83;27,05;22,04;21,85;22,00;22,05;
11.02.2009;15:28:12,0;22,14;22,17;28,83;27,05;22,04;21,85;22,03;22,05;
11.02.2009;15:28:12,0;22,12;22,15;28,83;27,05;22,04;21,85;22,03;22,05;
11.02.2009;15:28:12,0;22,12;22,15;28,83;27,05;22,04;21,85;22,03;22,05;
11.02.2009;15:28:13,0;22,12;22,13;28,76;27,05;22,04;21,85;22,03;22,05;
11.02.2009;15:28:13,0;22,12;22,11;28,83;27,05;22,04;21,85;22,03;22,05;
11.02.2009;15:28:13,0;22,12;22,11;28,83;27,05;22,04;21,85;22,00;22,05;
11.02.2009;15:28:13,0;22,12;22,09;28,83;27,05;22,04;21,85;22,03;22,05;
11.02.2009;15:28:13,0;22,12;22,07;28,83;27,05;22,04;21,85;22,03;22,05;
11.02.2009;15:28:13,0;22,12;22,05;28,76;27,05;22,04;21,85;22,03;22,05;
11.02.2009;15:28:14,0;22,14;22,05;28,83;27,05;22,04;21,85;22,03;22,05;
11.02.2009;15:28:14,0;22,12;22,05;28,83;27,05;22,04;21,85;22,00;22,05;
11.02.2009;15:28:14,0;22,12;22,03;28,83;27,05;22,04;21,85;22,00;22,05;
11.02.2009;15:28:14,0;22,12;22,03;28,83;27,05;22,04;21,85;22,03;22,05;
11.02.2009;15:28:15,0;22,12;22,03;28,80;27,05;22,04;21,85;22,03;22,05;
11.02.2009;15:28:15,0;22,12;22,05;28,83;27,05;22,04;21,85;22,00;22,05;
11.02.2009;15:28:15,0;22,12;22,05;28,83;27,05;22,04;21,85;22,03;22,05;
11.02.2009;15:28:15,0;22,12;22,07;28,83;27,05;22,04;21,85;22,00;22,05;
11.02.2009;15:28:15,0;22,12;22,05;28,83;27,05;22,04;21,85;22,00;22,05;
11.02.2009;15:28:15,0;22,12;22,05;28,80;27,05;22,04;21,85;22,03;22,05;
11.02.2009;15:28:16,0;22,12;22,05;28,83;27,05;22,04;21,85;22,03;22,05;
11.02.2009;15:28:16,0;22,12;22,05;28,83;27,05;22,04;21,85;22,00;22,05;
11.02.2009;15:28:16,0;22,12;22,03;28,83;27,05;22,04;21,85;22,03;22,05;
11.02.2009;15:28:16,0;22,12;22,01;28,83;27,05;22,04;21,85;22,03;22,05;
11.02.2009;15:28:17,0;22,12;22,01;28,80;27,05;22,04;21,85;22,03;22,05;
11.02.2009;15:28:17,0;22,12;21,99;28,83;27,05;22,04;21,85;22,03;22,05;
11.02.2009;15:28:17,0;22,12;21,97;28,83;27,05;22,04;21,85;22,03;22,05;
11.02.2009;15:28:17,0;22,12;21,97;28,83;27,05;22,04;21,85;22,03;22,05;
11.02.2009;15:28:17,0;22,12;21,95;28,83;27,05;22,04;21,85;22,03;22,05;
11.02.2009;15:28:17,0;22,12;21,95;28,76;27,02;22,04;21,85;22,03;22,05;
11.02.2009;15:28:18,0;22,14;21,95;28,83;27,05;22,04;21,85;22,03;22,05;
11.02.2009;15:28:18,0;22,12;21,97;28,83;27,05;22,04;21,88;22,03;22,05;
11.02.2009;15:28:18,0;22,12;21,97;28,83;27,05;22,04;21,85;22,00;22,05;
11.02.2009;15:28:18,0;22,12;21,99;28,83;27,05;22,04;21,85;22,03;22,05;
11.02.2009;15:28:19,0;22,14;21,99;28,76;27,05;22,04;21,85;22,03;22,05;
11.02.2009;15:28:19,0;22,16;22,01;28,83;27,05;22,04;21,85;22,03;22,05;
11.02.2009;15:28:19,0;22,14;22,01;28,83;27,05;22,04;21,88;22,03;22,05;
11.02.2009;15:28:19,0;22,14;22,01;28,83;27,05;22,04;21,85;22,03;22,05;
11.02.2009;15:28:19,0;22,14;22,03;28,83;27,05;22,04;21,85;22,03;22,05;
11.02.2009;15:28:19,0;22,14;22,03;28,80;27,05;22,04;21,85;22,03;22,05;
11.02.2009;15:28:20,0;22,14;22,05;28,83;27,05;22,04;21,85;22,00;22,05;
11.02.2009;15:28:20,0;22,14;22,05;28,83;27,05;22,04;21,85;22,03;22,05;
11.02.2009;15:28:20,0;22,14;22,05;28,83;27,05;22,04;21,88;22,03;22,05;
11.02.2009;15:28:20,0;22,14;22,07;28,83;27,05;22,04;21,88;22,03;22,05;
11.02.2009;15:28:21,0;22,14;22,07;28,80;27,05;22,04;21,88;22,03;22,05;
11.02.2009;15:28:21,0;22,14;22,07;28,83;27,05;22,04;21,88;22,03;22,05;
11.02.2009;15:28:21,0;22,14;22,09;28,83;27,05;22,04;21,88;22,00;22,05;
11.02.2009;15:28:21,0;22,14;22,09;28,83;27,05;22,04;21,88;22,03;22,05;
11.02.2009;15:28:21,0;22,14;22,09;28,83;27,05;22,04;21,88;22,03;22,05;
11.02.2009;15:28:21,0;22,14;22,09;28,76;27,05;22,04;21,88;22,03;22,05;
11.02.2009;15:28:22,0;22,14;22,09;28,83;27,05;22,04;21,88;22,03;22,05;
11.02.2009;15:28:22,0;22,14;22,09;28,83;27,05;22,04;21,88;22,03;22,05;
11.02.2009;15:28:22,0;22,14;22,09;28,83;27,05;22,04;21,88;22,03;22,05;
11.02.2009;15:28:22,0;22,14;22,09;28,83;27,05;22,04;21,88;22,03;22,05;
11.02.2009;15:28:23,0;22,16;22,09;28,76;27,02;22,04;21,88;22,03;22,05;
11.02.2009;15:28:23,0;22,14;22,09;28,83;27,05;22,04;21,88;22,03;22,05;
11.02.2009;15:28:23,0;22,16;22,11;28,83;27,05;22,04;21,88;22,03;22,05;
11.02.2009;15:28:23,0;22,14;22,09;28,83;27,05;22,04;21,88;22,03;22,05;
11.02.2009;15:28:23,0;22,14;22,09;28,83;27,05;22,04;21,88;22,03;22,05;
11.02.2009;15:28:23,0;22,14;22,09;28,76;27,05;22,04;21,88;22,03;22,05;
11.02.2009;15:28:24,0;22,16;22,11;28,83;27,05;22,04;21,88;22,03;22,05;
11.02.2009;15:28:24,0;22,16;22,09;28,83;27,05;22,04;21,88;22,03;22,05;
11.02.2009;15:28:24,0;22,16;22,11;28,83;27,05;22,04;21,88;22,03;22,05;
11.02.2009;15:28:24,0;22,16;22,09;28,83;27,05;22,04;21,88;22,03;22,05;
11.02.2009;15:28:25,0;22,14;22,09;28,80;27,05;22,04;21,88;22,03;22,05;
11.02.2009;15:28:25,0;22,16;22,09;28,80;27,05;22,04;21,88;22,00;22,05;
11.02.2009;15:28:25,0;22,16;22,09;28,83;27,05;22,04;21,88;22,00;22,05;
11.02.2009;15:28:25,0;22,16;22,09;28,83;27,05;22,04;21,88;22,00;22,05;
11.02.2009;15:28:25,0;22,16;22,09;28,83;27,05;22,04;21,88;22,00;22,05;
11.02.2009;15:28:25,0;22,16;22,07;28,80;27,05;22,04;21,88;22,00;22,05;
11.02.2009;15:28:26,0;22,16;22,09;28,83;27,05;22,04;21,88;22,03;22,05;
11.02.2009;15:28:26,0;22,16;22,09;28,83;27,05;22,04;21,88;22,03;22,05;
11.02.2009;15:28:26,0;22,16;22,07;28,83;27,05;22,04;21,88;22,03;22,05;
11.02.2009;15:28:26,0;22,16;22,07;28,83;27,05;22,04;21,88;22,03;22,05;
11.02.2009;15:28:27,0;22,16;22,05;28,80;27,05;22,04;21,90;22,03;22,05;
11.02.2009;15:28:27,0;22,16;22,05;28,83;27,05;22,04;21,90;22,00;22,05;
11.02.2009;15:28:27,0;22,16;22,03;28,76;27,02;22,04;21,88;22,03;22,05;
11.02.2009;15:28:27,0;22,16;22,03;28,83;27,05;22,04;21,90;22,03;22,05;
11.02.2009;15:28:27,0;22,16;22,03;28,83;27,05;22,04;21,90;22,03;22,05;
11.02.2009;15:28:27,0;22,16;22,01;28,76;27,05;22,04;21,90;22,03;22,05;
11.02.2009;15:28:28,0;22,16;21,99;28,83;27,05;22,04;21,90;22,03;22,05;
11.02.2009;15:28:28,0;22,16;21,99;28,83;27,05;22,04;21,90;22,03;22,05;
11.02.2009;15:28:28,0;22,16;21,99;28,83;27,05;22,04;21,90;22,03;22,05;
11.02.2009;15:28:28,0;22,16;21,99;28,83;27,05;22,04;21,90;22,03;22,05;
11.02.2009;15:28:29,0;22,16;21,99;28,80;27,05;22,04;21,90;22,03;22,05;
11.02.2009;15:28:29,0;22,16;21,99;28,83;27,05;22,04;21,90;22,03;22,05;
11.02.2009;15:28:29,0;22,16;21,99;28,83;27,05;22,04;21,90;22,03;22,05;
11.02.2009;15:28:29,0;22,16;21,99;28,83;27,05;22,04;21,90;22,03;22,05;
11.02.2009;15:28:29,0;22,16;21,99;28,83;27,05;22,04;21,90;22,03;22,05;
11.02.2009;15:28:29,0;22,16;21,99;28,80;27,05;22,04;21,90;22,03;22,05;
11.02.2009;15:28:30,0;22,16;21,99;28,83;27,05;22,04;21,90;22,03;22,05;
11.02.2009;15:28:30,0;22,18;21,99;28,83;27,05;22,04;21,90;22,03;22,05;
11.02.2009;15:28:30,0;22,16;21,99;28,83;27,05;22,04;21,90;22,03;22,05;
11.02.2009;15:28:30,0;22,16;21,99;28,83;27,05;22,04;21,90;22,03;22,05;
11.02.2009;15:28:31,0;22,18;21,99;28,76;27,02;22,04;21,90;22,03;22,05;
11.02.2009;15:28:31,0;22,16;21,99;28,83;27,05;22,04;21,90;22,03;22,05;
11.02.2009;15:28:31,0;22,18;21,99;28,83;27,05;22,04;21,90;22,03;22,05;
11.02.2009;15:28:31,0;22,18;21,99;28,83;27,05;22,04;21,90;22,03;22,05;
11.02.2009;15:28:31,0;22,16;21,97;28,80;27,05;22,04;21,90;22,03;22,05;
11.02.2009;15:28:31,0;22,18;21,97;28,76;27,05;22,04;21,90;22,03;22,05;
11.02.2009;15:28:32,0;22,18;21,97;28,83;27,05;22,04;21,90;22,03;22,05;
11.02.2009;15:28:32,0;22,16;21,95;28,83;27,05;22,04;21,90;22,03;22,05;
11.02.2009;15:28:32,0;22,16;21,95;28,83;27,05;22,04;21,90;22,03;22,05;
11.02.2009;15:28:32,0;22,18;21,95;28,83;27,05;22,04;21,90;22,03;22,05;
11.02.2009;15:28:33,0;22,18;21,95;28,80;27,05;22,04;21,90;22,03;22,05;
11.02.2009;15:28:33,0;22,18;21,95;28,83;27,05;22,04;21,90;22,03;22,05;
11.02.2009;15:28:33,0;22,18;21,97;28,83;27,05;22,04;21,90;22,03;22,05;
11.02.2009;15:28:33,0;22,18;21,97;28,83;27,05;22,04;21,90;22,03;22,05;
11.02.2009;15:28:33,0;22,18;21,97;28,83;27,05;22,04;21,90;22,03;22,05;
11.02.2009;15:28:33,0;22,18;21,97;28,80;27,05;22,04;21,90;22,03;22,05;
11.02.2009;15:28:34,0;22,18;21,95;28,83;27,05;22,04;21,90;22,03;22,05;
11.02.2009;15:28:34,0;22,18;21,95;28,83;27,05;22,04;21,90;22,00;22,05;
11.02.2009;15:28:34,0;22,18;21,95;28,83;27,05;22,04;21,90;22,03;22,05;
11.02.2009;15:28:34,0;22,18;21,95;28,83;27,05;22,04;21,90;22,03;22,05;
11.02.2009;15:28:35,0;22,18;21,95;28,76;27,05;22,04;21,90;22,03;22,05;
11.02.2009;15:28:35,0;22,18;21,95;28,83;27,05;22,04;21,90;22,03;22,05;
11.02.2009;15:28:35,0;22,18;21,95;28,83;27,05;22,04;21,90;22,03;22,05;
11.02.2009;15:28:35,0;22,18;21,95;28,83;27,05;22,04;21,90;22,03;22,05;
11.02.2009;15:28:35,0;22,18;21,95;28,83;27,05;22,04;21,93;22,00;22,05;
11.02.2009;15:28:35,0;22,18;21,95;28,76;27,02;22,04;21,90;22,03;22,05;
11.02.2009;15:28:36,0;22,20;21,95;28,83;27,05;22,04;21,93;22,03;22,05;
11.02.2009;15:28:36,0;22,18;21,95;28,83;27,05;22,04;21,93;22,03;22,05;
11.02.2009;15:28:36,0;22,18;21,95;28,83;27,05;22,04;21,90;22,03;22,05;
11.02.2009;15:28:36,0;22,20;21,93;28,83;27,05;22,04;21,90;22,03;22,05;
11.02.2009;15:28:37,0;22,18;21,93;28,34;26,66;22,04;21,90;22,03;22,05;
11.02.2009;15:28:37,0;22,20;21,93;28,83;27,05;22,04;21,93;22,03;22,05;
11.02.2009;15:28:37,0;22,20;21,93;28,83;27,05;22,04;21,93;22,03;22,05;
11.02.2009;15:28:37,0;22,20;21,93;28,83;27,05;22,04;21,93;22,03;22,05;
11.02.2009;15:28:37,0;22,20;21,91;28,83;27,05;22,04;21,93;22,03;22,05;
11.02.2009;15:28:37,0;22,18;21,91;28,34;26,66;22,04;21,93;22,03;22,05;
11.02.2009;15:28:38,0;22,20;21,91;28,83;27,05;22,04;21,93;22,03;22,05;
11.02.2009;15:28:38,0;22,20;21,91;28,83;27,05;22,04;21,93;22,03;22,05;
11.02.2009;15:28:38,0;22,20;21,91;28,83;27,05;22,04;21,93;22,03;22,05;
11.02.2009;15:28:38,0;22,20;21,91;28,83;27,05;22,04;21,93;22,03;22,05;
11.02.2009;15:28:39,0;22,20;21,91;28,57;26,88;22,04;21,93;22,03;22,05;
11.02.2009;15:28:39,0;22,20;21,91;28,83;27,05;22,04;21,93;22,03;22,05;
11.02.2009;15:28:39,0;22,20;21,91;28,83;27,05;22,04;21,93;22,03;22,05;
11.02.2009;15:28:39,0;22,20;21,89;28,83;27,05;22,04;21,93;22,03;22,05;
11.02.2009;15:28:39,0;22,20;21,89;28,83;27,05;22,04;21,93;22,03;22,05;
11.02.2009;15:28:39,0;22,20;21,91;28,80;27,05;22,04;21,93;22,03;22,05;
11.02.2009;15:28:40,0;22,20;21,89;28,83;27,05;22,04;21,93;22,03;22,05;
11.02.2009;15:28:40,0;22,20;21,89;28,83;27,05;22,04;21,93;22,03;22,05;
11.02.2009;15:28:40,0;22,20;21,89;28,83;27,05;22,04;21,93;22,00;22,05;
11.02.2009;15:28:40,0;22,20;21,89;28,83;27,05;22,04;21,93;22,03;22,05;
11.02.2009;15:28:41,0;22,20;21,89;28,76;27,05;22,04;21,93;22,03;22,05;
11.02.2009;15:28:41,0;22,20;21,89;28,83;27,05;22,04;21,93;22,03;22,05;
11.02.2009;15:28:41,0;22,20;21,89;28,83;27,05;22,04;21,93;22,03;22,05;
11.02.2009;15:28:41,0;22,20;21,89;28,83;27,05;22,04;21,93;22,03;22,05;
11.02.2009;15:28:41,0;22,20;21,89;28,83;27,05;22,04;21,93;22,03;22,05;
11.02.2009;15:28:41,0;22,20;21,89;28,80;27,05;22,04;21,93;22,03;22,05;
11.02.2009;15:28:42,0;22,20;21,89;28,83;27,05;22,04;21,93;22,03;22,05;
11.02.2009;15:28:42,0;22,22;21,89;28,83;27,05;22,04;21,93;22,03;22,05;
11.02.2009;15:28:42,0;22,20;21,89;28,83;27,05;22,04;21,93;22,00;22,05;
11.02.2009;15:28:42,0;22,20;21,89;28,83;27,05;22,04;21,93;22,03;22,05;
11.02.2009;15:28:43,0;22,22;21,89;28,80;27,05;22,04;21,93;22,03;22,05;
11.02.2009;15:28:43,0;22,20;21,91;28,83;27,05;22,04;21,96;22,03;22,05;
11.02.2009;15:28:43,0;22,20;21,91;28,83;27,05;22,04;21,93;22,03;22,05;
11.02.2009;15:28:43,0;22,20;21,91;28,83;27,05;22,04;21,93;22,03;22,05;
11.02.2009;15:28:43,0;22,20;21,91;28,83;27,05;22,04;21,96;22,03;22,05;
11.02.2009;15:28:43,0;22,22;21,91;28,76;27,05;22,04;21,96;22,03;22,05;
11.02.2009;15:28:44,0;22,22;21,91;28,83;27,05;22,04;21,96;22,03;22,05;
11.02.2009;15:28:44,0;22,20;21,91;28,83;27,05;22,04;21,96;22,03;22,05;
11.02.2009;15:28:44,0;22,22;21,93;28,83;27,05;22,04;21,96;22,03;22,05;
11.02.2009;15:28:44,0;22,22;21,93;28,83;27,05;22,04;21,93;22,03;22,05;
11.02.2009;15:28:45,0;22,22;21,93;28,80;27,05;22,04;21,96;22,03;22,05;
11.02.2009;15:28:45,0;22,22;21,93;28,83;27,05;22,04;21,96;22,03;22,05;
11.02.2009;15:28:45,0;22,22;21,93;28,83;27,05;22,04;21,96;22,03;22,05;
11.02.2009;15:28:45,0;22,22;21,93;28,83;27,05;22,04;21,96;22,00;22,05;
11.02.2009;15:28:45,0;22,22;21,93;28,83;27,05;22,04;21,96;22,03;22,05;
11.02.2009;15:28:45,0;22,22;21,93;28,80;27,05;22,04;21,96;22,03;22,05;
11.02.2009;15:28:46,0;22,22;21,93;28,83;27,05;22,04;21,96;22,03;22,05;
11.02.2009;15:28:46,0;22,22;21,93;28,83;27,05;22,04;21,96;22,03;22,05;
11.02.2009;15:28:46,0;22,22;21,93;28,83;27,05;22,04;21,96;22,03;22,05;
11.02.2009;15:28:46,0;22,20;21,93;28,83;27,05;22,04;21,96;22,03;22,05;
11.02.2009;15:28:47,0;22,22;21,93;28,80;27,05;22,04;21,96;22,03;22,05;
11.02.2009;15:28:47,0;22,22;21,93;28,83;27,05;22,04;21,96;22,00;22,05;
11.02.2009;15:28:47,0;22,22;21,91;28,83;27,05;22,04;21,96;22,03;22,05;
11.02.2009;15:28:47,0;22,22;21,91;28,83;27,05;22,04;21,96;22,03;22,05;
11.02.2009;15:28:47,0;22,22;21,91;28,83;27,05;22,07;21,96;22,03;22,05;
11.02.2009;15:28:47,0;22,22;21,91;28,80;27,05;22,04;21,96;22,03;22,05;
11.02.2009;15:28:48,0;22,22;21,91;28,83;27,05;22,04;21,96;22,03;22,05;
11.02.2009;15:28:48,0;22,22;21,91;28,83;27,05;22,04;21,96;22,03;22,05;
11.02.2009;15:28:48,0;22,22;21,91;28,83;27,05;22,04;21,96;22,03;22,05;
11.02.2009;15:28:48,0;22,22;21,91;28,83;27,05;22,04;21,96;22,03;22,05;
11.02.2009;15:28:49,0;22,22;21,91;28,76;27,05;22,04;21,96;22,03;22,05;
11.02.2009;15:28:49,0;22,22;21,91;28,83;27,05;22,04;21,96;22,03;22,05;
11.02.2009;15:28:49,0;22,22;21,91;28,83;27,05;22,04;21,96;22,03;22,05;
11.02.2009;15:28:49,0;22,22;21,91;28,83;27,05;22,04;21,96;22,03;22,05;
11.02.2009;15:28:49,0;22,22;21,91;28,83;27,05;22,04;21,96;22,03;22,05;
11.02.2009;15:28:49,0;22,22;21,91;28,80;27,05;22,07;21,96;22,03;22,05;
11.02.2009;15:28:50,0;22,22;21,91;28,83;27,05;22,04;21,96;22,03;22,05;
11.02.2009;15:28:50,0;22,22;21,91;28,83;27,05;22,04;21,96;22,03;22,05;
11.02.2009;15:28:50,0;22,22;21,91;28,83;27,05;22,04;21,96;22,03;22,05;
11.02.2009;15:28:50,0;22,22;21,91;28,83;27,05;22,04;21,96;22,03;22,05;
11.02.2009;15:28:51,0;22,22;21,89;28,80;23,61;22,12;21,96;22,03;22,05;
11.02.2009;15:28:51,0;22,22;21,91;28,83;27,53;22,12;21,96;22,03;22,05;
11.02.2009;15:28:51,0;22,22;21,91;28,83;27,05;22,04;21,96;22,03;22,05;
11.02.2009;15:28:51,0;22,22;21,91;28,83;27,05;22,04;21,98;22,03;22,05;
11.02.2009;15:28:51,0;22,22;21,91;28,83;27,05;22,04;21,96;22,03;22,05;
11.02.2009;15:28:51,0;22,22;21,91;28,76;27,02;22,04;21,96;22,03;22,05;
11.02.2009;15:28:52,0;22,22;21,91;28,83;27,05;22,04;21,96;22,03;22,05;
11.02.2009;15:28:52,0;22,22;21,91;28,83;27,05;22,04;21,96;22,03;22,05;
11.02.2009;15:28:52,0;22,22;21,91;28,83;27,05;22,04;21,96;22,03;22,05;
11.02.2009;15:28:52,0;22,22;21,91;28,83;27,05;22,04;21,96;22,03;22,05;
11.02.2009;15:28:53,0;22,22;21,91;28,80;27,05;22,04;21,96;22,03;22,05;
11.02.2009;15:28:53,0;22,22;21,91;28,83;27,05;22,04;21,96;22,03;22,05;
11.02.2009;15:28:53,0;22,22;21,89;28,83;27,05;22,04;21,98;22,03;22,05;
11.02.2009;15:28:53,0;22,22;21,91;28,83;27,05;22,04;21,96;22,03;22,05;
11.02.2009;15:28:53,0;22,22;21,91;28,83;27,05;22,04;21,98;22,03;22,05;
11.02.2009;15:28:53,0;22,22;21,89;28,80;27,05;22,04;21,96;22,03;22,05;
11.02.2009;15:28:54,0;22,22;21,89;28,83;27,05;22,04;21,96;22,03;22,05;
11.02.2009;15:28:54,0;22,22;21,89;28,83;27,05;22,04;21,98;22,03;22,05;
11.02.2009;15:28:54,0;22,22;21,89;28,83;27,05;22,04;21,98;22,03;22,05;
11.02.2009;15:28:54,0;22,22;21,89;28,83;27,05;22,04;21,98;22,03;22,05;
11.02.2009;15:28:55,0;22,22;21,89;28,80;27,05;22,04;21,98;22,03;22,05;
11.02.2009;15:28:55,0;22,22;21,89;28,83;27,05;22,04;21,96;22,03;22,05;
11.02.2009;15:28:55,0;22,22;21,89;28,83;27,05;22,07;21,98;22,03;22,05;
11.02.2009;15:28:55,0;22,22;21,89;28,83;27,05;22,04;21,98;22,03;22,05;
11.02.2009;15:28:55,0;22,22;21,87;28,83;27,05;22,04;21,98;22,03;22,05;
11.02.2009;15:28:55,0;22,22;21,87;28,76;27,02;22,04;21,96;22,03;22,05;
11.02.2009;15:28:56,0;22,22;21,87;28,83;27,05;22,04;21,98;22,03;22,05;
11.02.2009;15:28:56,0;22,22;21,87;28,83;27,05;22,04;21,96;22,03;22,05;
11.02.2009;15:28:56,0;22,22;21,87;28,83;27,05;22,04;21,98;22,03;22,05;
11.02.2009;15:28:56,0;22,22;21,87;28,83;27,05;22,04;21,98;22,03;22,05;
11.02.2009;15:28:57,0;22,22;21,87;28,80;27,05;22,04;21,96;22,03;22,05;
11.02.2009;15:28:57,0;22,22;21,87;28,83;27,05;22,04;21,98;22,03;22,05;
11.02.2009;15:28:57,0;22,20;21,87;28,83;27,05;22,04;21,96;22,03;22,05;
11.02.2009;15:28:57,0;22,22;21,87;28,83;27,05;22,04;21,96;22,03;22,05;
11.02.2009;15:28:57,0;22,22;21,87;28,83;27,05;22,04;21,98;22,00;22,05;
11.02.2009;15:28:57,0;22,22;21,89;28,80;27,05;22,04;21,98;22,03;22,05;
11.02.2009;15:28:58,0;22,22;21,89;28,83;27,05;22,04;21,96;22,03;22,05;
11.02.2009;15:28:58,0;22,22;21,89;28,83;27,05;22,04;21,98;22,03;22,05;
11.02.2009;15:28:58,0;22,20;21,89;28,83;27,05;22,04;21,96;22,03;22,05;
11.02.2009;15:28:58,0;22,22;21,89;28,83;27,05;22,04;21,98;22,03;22,05;
11.02.2009;15:28:59,0;22,22;21,89;28,76;27,05;22,04;21,98;22,03;22,05;
11.02.2009;15:28:59,0;22,20;21,89;28,83;27,05;22,04;21,98;22,03;22,05;
11.02.2009;15:28:59,0;22,22;21,89;28,76;27,05;22,04;21,98;22,03;22,05;
11.02.2009;15:28:59,0;22,20;21,89;28,83;27,05;22,04;21,98;22,00;22,05;
11.02.2009;15:28:59,0;22,20;21,89;28,83;27,05;22,04;21,98;22,03;22,05;
11.02.2009;15:28:59,0;22,22;21,87;28,80;27,05;22,04;21,98;22,03;22,05;
11.02.2009;15:29:00,0;22,22;21,87;28,83;27,05;22,04;21,98;22,03;22,05;
11.02.2009;15:29:00,0;22,22;21,87;28,83;27,05;22,04;21,98;22,03;22,05;
11.02.2009;15:29:00,0;22,22;21,87;28,76;27,05;22,04;21,98;22,03;22,05;
11.02.2009;15:29:00,0;22,22;21,87;28,83;27,05;22,04;21,98;22,03;22,05;
11.02.2009;15:29:01,0;22,22;21,87;28,80;27,05;22,04;21,98;22,03;22,05;
11.02.2009;15:29:01,0;22,22;21,87;28,83;27,05;22,04;21,98;22,03;22,05;
11.02.2009;15:29:01,0;22,20;21,87;28,83;27,05;22,04;21,98;22,03;22,05;
11.02.2009;15:29:01,0;22,22;21,87;28,83;27,05;22,04;21,98;22,03;22,05;
11.02.2009;15:29:01,0;22,22;21,87;28,83;27,05;22,04;21,98;22,03;22,05;
11.02.2009;15:29:01,0;22,22;21,87;28,80;27,05;22,04;21,98;22,03;22,05;
11.02.2009;15:29:02,0;22,22;21,87;28,83;27,05;22,04;21,98;22,03;22,05;
11.02.2009;15:29:02,0;22,22;21,89;28,83;27,05;22,04;21,98;22,03;22,05;
11.02.2009;15:29:02,0;22,22;21,89;28,80;27,05;22,04;21,98;22,03;22,05;
11.02.2009;15:29:02,0;22,22;21,87;28,83;27,05;22,04;21,98;22,03;22,05;
11.02.2009;15:29:03,0;22,22;21,89;28,76;27,05;22,04;21,98;22,03;22,05;
11.02.2009;15:29:03,0;22,22;21,89;28,80;27,05;22,04;21,98;22,03;22,05;
11.02.2009;15:29:38,0;22,16;21,91;28,83;27,05;22,04;21,98;22,03;22,05;
11.02.2009;15:29:38,0;22,16;21,91;28,83;27,05;22,07;21,98;22,03;22,05;
11.02.2009;15:29:38,0;22,16;21,91;28,83;27,05;22,04;22,01;22,03;22,05;
11.02.2009;15:29:38,0;22,16;21,91;28,83;27,05;22,07;22,01;22,03;22,05;
11.02.2009;15:29:39,0;22,16;21,91;28,76;27,02;22,07;21,98;22,03;22,05;
11.02.2009;15:29:39,0;22,16;21,91;28,83;27,05;22,04;21,98;22,03;22,05;
11.02.2009;15:29:39,0;22,16;21,91;28,83;27,05;22,04;21,98;22,03;22,05;
11.02.2009;15:29:39,0;22,16;21,91;28,83;27,05;22,07;21,98;22,03;22,05;
11.02.2009;15:29:39,0;22,16;21,89;28,34;27,05;22,04;21,98;22,03;22,05;
11.02.2009;15:29:39,0;22,16;21,89;28,73;27,02;22,04;21,98;22,03;22,05;
11.02.2009;15:29:40,0;22,16;21,89;28,83;27,05;22,04;22,01;22,03;22,05;
11.02.2009;15:29:40,0;22,16;21,89;28,83;27,05;22,04;21,98;22,03;22,05;
11.02.2009;15:29:40,0;22,16;21,89;28,83;27,05;22,04;21,98;22,03;22,05;
11.02.2009;15:29:40,0;22,16;21,89;28,83;27,05;22,04;21,98;22,03;22,05;
11.02.2009;15:29:41,0;22,16;21,89;28,80;27,05;22,04;22,01;22,03;22,05;
11.02.2009;15:29:41,0;22,16;21,89;28,83;27,05;22,04;21,98;22,03;22,05;
11.02.2009;15:29:41,0;22,16;21,89;28,83;27,05;22,04;22,01;22,03;22,05;
11.02.2009;15:29:41,0;22,16;21,91;28,83;27,05;22,04;21,98;22,03;22,05;
11.02.2009;15:29:41,0;22,16;21,91;28,83;27,05;22,07;21,98;22,03;22,05;
11.02.2009;15:29:41,0;22,16;21,91;28,76;27,02;22,04;21,98;22,03;22,05;
11.02.2009;15:29:42,0;22,16;21,91;28,83;27,05;22,04;21,98;22,03;22,05;
11.02.2009;15:29:42,0;22,16;21,93;28,83;27,05;22,04;21,98;22,03;22,05;
11.02.2009;15:29:42,0;22,16;21,93;28,83;27,05;22,04;22,01;22,03;22,05;
11.02.2009;15:29:42,0;22,16;21,93;28,83;27,05;22,07;21,98;22,03;22,05;
11.02.2009;15:29:43,0;22,16;21,95;28,80;27,05;22,07;21,98;22,03;22,05;
11.02.2009;15:29:43,0;22,16;21,95;28,83;27,05;22,07;21,98;22,03;22,05;
11.02.2009;15:29:43,0;22,16;21,97;28,83;27,05;22,04;22,01;22,03;22,05;
11.02.2009;15:29:43,0;22,16;21,99;28,83;27,05;22,07;21,98;22,03;22,05;
11.02.2009;15:29:43,0;22,16;22,03;28,83;27,05;22,04;22,01;22,03;22,05;
11.02.2009;15:29:43,0;22,16;22,05;28,76;27,05;22,04;22,01;22,03;22,05;
11.02.2009;15:29:44,0;22,16;22,05;28,83;27,05;22,04;21,98;22,03;22,05;
11.02.2009;15:29:44,0;22,16;22,05;28,83;27,05;22,04;21,98;22,03;22,05;
11.02.2009;15:29:44,0;22,16;22,05;28,83;27,05;22,07;21,98;22,03;22,05;
11.02.2009;15:29:44,0;22,16;22,05;28,83;27,05;22,04;22,01;22,03;22,05;
11.02.2009;15:29:45,0;22,16;22,05;28,80;27,05;22,04;22,01;22,03;22,05;
11.02.2009;15:29:45,0;22,16;22,05;28,83;27,05;22,04;22,01;22,03;22,05;
11.02.2009;15:29:45,0;22,16;22,05;28,83;27,05;22,07;21,98;22,03;22,05;
11.02.2009;15:29:45,0;22,16;22,05;28,83;27,05;22,07;21,98;22,03;22,05;
11.02.2009;15:29:45,0;22,16;22,05;28,76;27,05;22,04;21,98;22,03;22,05;
11.02.2009;15:29:45,0;22,16;22,05;28,80;27,05;22,04;22,01;22,03;22,05;
11.02.2009;15:29:46,0;22,16;22,05;28,83;27,05;22,07;21,98;22,03;22,05;
11.02.2009;15:29:46,0;22,16;22,05;28,83;27,05;22,04;21,98;22,03;22,05;
11.02.2009;15:29:46,0;22,16;22,05;28,83;27,05;22,04;21,98;22,03;22,05;
11.02.2009;15:29:46,0;22,16;22,05;28,83;27,05;22,04;22,01;22,03;22,05;
11.02.2009;15:29:47,0;22,16;22,05;28,80;27,05;22,07;21,98;22,03;22,05;
11.02.2009;15:29:47,0;22,16;22,07;28,83;27,05;22,04;22,01;22,03;22,05;
11.02.2009;15:29:47,0;22,16;22,05;28,83;27,05;22,04;21,98;22,03;22,05;
11.02.2009;15:29:47,0;22,16;22,07;28,83;27,05;22,04;22,01;22,03;22,05;
11.02.2009;15:29:47,0;22,16;22,05;28,76;27,02;22,04;22,01;22,03;22,05;
11.02.2009;15:29:47,0;22,16;22,05;28,80;27,05;22,04;22,01;22,03;22,05;
11.02.2009;15:29:48,0;22,16;22,05;28,83;27,05;22,04;21,98;22,03;22,05;
11.02.2009;15:29:48,0;22,16;22,05;28,83;27,05;22,04;22,01;22,03;22,05;
11.02.2009;15:29:48,0;22,16;22,05;28,83;27,05;22,04;22,01;22,03;22,05;
11.02.2009;15:29:48,0;22,16;22,05;28,83;27,05;22,07;22,01;22,03;22,05;
11.02.2009;15:29:49,0;22,16;22,05;28,80;27,05;22,04;22,01;22,03;22,05;
11.02.2009;15:29:49,0;22,16;22,07;28,76;27,05;22,04;22,01;22,03;22,05;
11.02.2009;15:29:49,0;22,16;22,07;28,83;27,05;22,04;22,01;22,03;22,05;
11.02.2009;15:29:49,0;22,16;22,07;28,83;27,05;22,07;22,01;22,03;22,08;
11.02.2009;15:29:49,0;22,16;22,05;28,83;27,05;22,04;22,01;22,03;22,05;
11.02.2009;15:29:49,0;22,16;22,05;28,80;27,05;22,04;21,98;22,03;22,05;
11.02.2009;15:29:50,0;22,16;22,03;28,83;27,05;22,04;22,01;22,03;22,05;
11.02.2009;15:29:50,0;22,16;22,03;28,83;27,05;22,04;21,98;22,03;22,08;
11.02.2009;15:29:50,0;22,16;22,03;28,83;27,05;22,07;21,98;22,03;22,08;
11.02.2009;15:29:50,0;22,18;22,01;28,83;27,05;22,04;21,98;22,03;22,05;
11.02.2009;15:29:51,0;22,18;22,05;28,80;27,05;22,07;22,01;22,03;22,05;
11.02.2009;15:29:51,0;22,18;22,07;28,83;27,05;22,07;22,01;22,03;22,05;
11.02.2009;15:29:51,0;22,18;22,09;28,83;27,05;22,04;22,01;22,03;22,05;
11.02.2009;15:29:51,0;22,18;22,11;28,83;27,05;22,07;22,01;22,03;22,05;
11.02.2009;15:29:51,0;22,18;22,13;28,60;26,88;22,04;22,01;22,03;22,05;
11.02.2009;15:29:51,0;22,18;22,13;28,76;27,05;22,04;22,01;22,03;22,08;
11.02.2009;15:29:52,0;22,18;22,13;28,83;27,05;22,04;22,01;22,03;22,05;
11.02.2009;15:29:52,0;22,18;22,13;28,83;27,05;22,07;22,01;22,03;22,05;
11.02.2009;15:29:52,0;22,18;22,13;28,83;27,05;22,07;22,01;22,03;22,05;
11.02.2009;15:29:52,0;22,18;22,13;28,83;27,05;22,07;22,01;22,03;22,05;
11.02.2009;15:29:53,0;22,18;22,13;28,80;27,05;22,07;21,98;22,03;22,08;
11.02.2009;15:29:53,0;22,18;22,13;28,83;27,05;22,07;22,01;22,03;22,08;
11.02.2009;15:29:53,0;22,18;22,13;28,83;27,05;22,07;21,98;22,03;22,05;
11.02.2009;15:29:53,0;22,18;22,11;28,83;27,05;22,07;22,01;22,03;22,05;
11.02.2009;15:29:53,0;22,18;22,11;28,83;27,05;22,07;21,98;22,03;22,05;
11.02.2009;15:29:53,0;22,18;22,11;28,80;27,05;22,07;21,98;22,03;22,05;
11.02.2009;15:29:54,0;22,18;22,11;28,83;27,05;22,07;21,98;22,03;22,05;
11.02.2009;15:29:54,0;22,20;22,11;28,83;27,05;22,07;21,98;22,03;22,08;
11.02.2009;15:29:54,0;22,18;22,11;28,83;27,05;22,04;22,01;22,03;22,05;
11.02.2009;15:29:54,0;22,20;22,11;28,83;27,05;22,07;21,98;22,03;22,05;
11.02.2009;15:29:55,0;22,20;22,09;28,80;27,05;22,04;22,01;22,03;22,05;
11.02.2009;15:29:55,0;22,20;22,09;28,83;27,05;22,04;22,01;22,03;22,05;
11.02.2009;15:29:55,0;22,20;22,09;28,83;27,05;22,04;22,01;22,03;22,05;
11.02.2009;15:29:55,0;22,20;22,09;28,83;27,05;22,07;21,98;22,03;22,05;
11.02.2009;15:29:55,0;22,20;22,09;28,83;27,05;22,07;22,01;22,03;22,05;
11.02.2009;15:29:55,0;22,20;22,09;28,76;27,05;22,07;22,01;22,03;22,05;
11.02.2009;15:29:56,0;22,20;22,07;28,83;27,05;22,07;22,01;22,03;22,05;
11.02.2009;15:29:56,0;22,20;22,07;28,83;27,05;22,04;22,01;22,03;22,05;
11.02.2009;15:29:56,0;22,20;22,07;28,83;27,05;22,04;22,01;22,03;22,05;
11.02.2009;15:29:56,0;22,20;22,07;28,83;27,05;22,07;22,01;22,03;22,05;
11.02.2009;15:29:57,0;22,20;22,07;28,76;27,05;22,07;22,01;22,03;22,05;
11.02.2009;15:29:57,0;22,20;22,07;28,83;27,05;22,04;22,01;22,03;22,05;
11.02.2009;15:29:57,0;22,20;22,07;28,83;27,05;22,04;22,01;22,03;22,08;
11.02.2009;15:29:57,0;22,20;22,05;28,83;27,05;22,04;22,01;22,03;22,05;
11.02.2009;15:29:57,0;22,20;22,05;28,83;27,05;22,04;22,01;22,03;22,05;
11.02.2009;15:29:57,0;22,20;22,03;28,80;27,05;22,07;22,01;22,03;22,05;
11.02.2009;15:29:58,0;22,20;22,03;28,83;27,05;22,04;21,98;22,03;22,05;
11.02.2009;15:29:58,0;22,20;22,01;28,83;27,05;22,04;22,01;22,03;22,05;
11.02.2009;15:29:58,0;22,20;22,01;28,83;27,05;22,07;22,01;22,03;22,08;
11.02.2009;15:29:58,0;22,20;21,99;28,83;27,05;22,07;22,01;22,03;22,05;
11.02.2009;15:29:59,0;22,20;21,99;28,80;27,05;22,04;21,98;22,03;22,05;
11.02.2009;15:29:59,0;22,20;21,97;28,83;27,05;22,07;21,98;22,03;22,05;
11.02.2009;15:29:59,0;22,20;21,97;28,83;27,05;22,07;21,98;22,03;22,08;
11.02.2009;15:29:59,0;22,20;21,95;28,83;27,05;22,04;22,01;22,03;22,05;
11.02.2009;15:29:59,0;22,20;21,95;28,83;27,05;22,07;22,01;22,03;22,05;
11.02.2009;15:29:59,0;22,22;21,95;28,76;27,05;22,04;22,01;22,03;22,05;
11.02.2009;15:30:00,0;22,22;21,95;28,83;27,05;22,07;22,01;22,03;22,05;
11.02.2009;15:30:00,0;22,22;21,95;28,83;27,05;22,04;21,98;22,03;22,05;
11.02.2009;15:30:00,0;22,22;21,95;28,83;27,05;22,07;22,01;22,03;22,05;
11.02.2009;15:30:00,0;22,22;21,95;28,83;27,05;22,07;22,01;22,03;22,05;
11.02.2009;15:30:01,0;22,22;21,95;28,80;27,05;22,04;22,01;22,03;22,05;
11.02.2009;15:30:01,0;22,22;21,97;28,83;27,05;22,07;22,01;22,03;22,05;
11.02.2009;15:30:01,0;22,22;21,97;28,83;27,05;22,07;22,01;22,03;22,05;
11.02.2009;15:30:01,0;22,22;21,97;28,83;27,05;22,04;22,01;22,03;22,05;
11.02.2009;15:30:01,0;22,22;21,97;28,83;27,05;22,04;22,01;22,03;22,05;
11.02.2009;15:30:01,0;22,22;21,97;28,80;27,05;22,07;22,01;22,03;22,05;
11.02.2009;15:30:02,0;22,22;21,95;28,83;27,05;22,07;22,01;22,03;22,05;
11.02.2009;15:30:02,0;22,22;21,95;28,83;27,05;22,07;22,01;22,03;22,05;
11.02.2009;15:30:02,0;22,24;21,95;28,83;27,05;22,07;22,01;22,03;22,05;
11.02.2009;15:30:02,0;22,24;21,95;28,83;27,05;22,07;21,98;22,03;22,05;
11.02.2009;15:30:03,0;22,22;21,95;28,80;27,05;22,07;22,01;22,03;22,05;
11.02.2009;15:30:03,0;22,22;21,95;28,83;27,05;22,07;22,01;22,03;22,05;
11.02.2009;15:30:03,0;22,22;21,95;28,83;27,05;22,07;22,01;22,03;22,05;
11.02.2009;15:30:03,0;22,24;21,95;28,83;27,05;22,07;22,01;22,03;22,05;
11.02.2009;15:30:03,0;22,22;21,95;28,83;27,05;22,04;22,01;22,03;22,05;
11.02.2009;15:30:03,0;22,22;21,95;28,80;27,05;22,07;21,98;22,03;22,05;
11.02.2009;15:30:04,0;22,22;21,95;28,83;27,05;22,04;22,01;22,03;22,05;
11.02.2009;15:30:04,0;22,22;21,95;28,83;27,05;22,07;22,01;22,03;22,05;
11.02.2009;15:30:04,0;22,24;21,95;28,83;27,05;22,07;22,01;22,03;22,05;
11.02.2009;15:30:04,0;22,22;21,95;28,83;27,05;22,04;22,01;22,03;22,05;
11.02.2009;15:30:05,0;22,22;21,95;28,80;27,05;22,04;22,01;22,03;22,08;
11.02.2009;15:30:05,0;22,24;21,93;28,83;27,05;22,07;22,01;22,03;22,05;
11.02.2009;15:30:05,0;22,24;21,93;28,83;27,05;22,04;22,01;22,03;22,05;
11.02.2009;15:30:05,0;22,22;21,93;28,83;27,05;22,04;22,01;22,03;22,05;
11.02.2009;15:30:05,0;22,22;21,93;28,83;27,05;22,04;22,01;22,03;22,05;
11.02.2009;15:30:05,0;22,24;21,93;28,80;27,05;22,07;22,01;22,03;22,05;
11.02.2009;15:30:06,0;22,24;21,93;28,83;27,05;22,04;22,01;22,03;22,05;
11.02.2009;15:30:06,0;22,22;21,93;28,83;27,05;22,07;22,01;22,03;22,05;
11.02.2009;15:30:06,0;22,22;21,93;28,83;27,05;22,07;22,01;22,03;22,08;
11.02.2009;15:30:06,0;22,24;21,95;28,83;27,05;22,07;22,01;22,03;22,05;
11.02.2009;15:30:07,0;22,22;21,93;28,80;27,05;22,07;22,01;22,03;22,05;
11.02.2009;15:30:07,0;22,24;21,93;28,83;27,05;22,04;22,01;22,03;22,05;
11.02.2009;15:30:07,0;22,22;21,95;28,83;27,05;22,07;21,98;22,03;22,08;
11.02.2009;15:30:07,0;22,22;21,93;28,83;27,05;22,07;22,01;22,03;22,08;
11.02.2009;15:30:07,0;22,22;21,95;28,83;27,05;22,07;22,01;22,03;22,05;
11.02.2009;15:30:07,0;22,24;21,93;28,76;27,05;22,07;22,01;22,03;22,05;
11.02.2009;15:30:08,0;22,24;21,95;28,83;27,05;22,04;22,01;22,03;22,05;
11.02.2009;15:30:08,0;22,24;21,95;28,83;27,05;22,04;22,01;22,03;22,05;
11.02.2009;15:30:08,0;22,24;21,95;28,83;27,05;22,07;22,01;22,03;22,08;
11.02.2009;15:30:08,0;22,24;21,93;28,83;27,05;22,04;22,01;22,03;22,05;
11.02.2009;15:30:09,0;22,22;21,93;28,80;27,05;22,04;22,01;22,03;22,05;
11.02.2009;15:30:09,0;22,24;21,93;28,83;27,05;22,07;21,98;22,03;22,05;
11.02.2009;15:30:09,0;22,22;21,93;28,83;27,05;22,07;22,01;22,03;22,05;
11.02.2009;15:30:09,0;22,22;21,93;28,83;27,05;22,04;22,01;22,03;22,05;
11.02.2009;15:30:09,0;22,24;21,93;28,83;27,05;22,04;22,01;22,03;22,05;
11.02.2009;15:30:09,0;22,24;21,93;28,80;27,05;22,04;22,01;22,03;22,05;
11.02.2009;15:30:10,0;22,22;21,93;28,83;27,05;22,07;22,01;22,03;22,05;
11.02.2009;15:30:10,0;22,24;21,93;28,83;27,05;22,04;22,01;22,03;22,08;
11.02.2009;15:30:10,0;22,24;21,93;28,83;27,05;22,07;21,98;22,03;22,05;
11.02.2009;15:30:10,0;22,24;21,93;28,83;27,05;22,04;22,01;22,03;22,08;
11.02.2009;15:30:11,0;22,24;21,93;28,80;27,05;22,07;22,01;22,03;22,05;
11.02.2009;15:30:11,0;22,24;21,93;28,83;27,05;22,04;22,01;22,03;22,08;
11.02.2009;15:30:11,0;22,24;21,93;28,83;27,05;22,07;22,01;22,03;22,05;
11.02.2009;15:30:11,0;22,24;21,93;28,83;27,05;22,04;22,01;22,03;22,05;
11.02.2009;15:30:11,0;22,24;21,93;28,83;27,05;22,07;22,01;22,03;22,08;
11.02.2009;15:30:11,0;22,24;21,93;28,80;27,05;22,04;22,01;22,03;22,05;
11.02.2009;15:30:12,0;22,24;21,93;28,83;27,05;22,04;22,01;22,03;22,05;
11.02.2009;15:30:12,0;22,24;21,93;28,83;27,05;22,07;22,01;22,03;22,05;
11.02.2009;15:30:12,0;22,24;21,93;28,83;27,05;22,07;22,01;22,03;22,05;
11.02.2009;15:30:12,0;22,24;21,93;28,83;27,05;22,04;22,01;22,03;22,05;
11.02.2009;15:30:13,0;22,24;21,93;28,80;27,05;22,07;22,01;22,03;22,08;
11.02.2009;15:30:13,0;22,24;21,93;28,83;27,05;22,07;21,98;22,03;22,05;
11.02.2009;15:30:13,0;22,24;21,93;28,83;27,05;22,04;22,01;22,03;22,05;
11.02.2009;15:30:13,0;22,24;21,93;28,83;27,05;22,07;22,01;22,03;22,08;
11.02.2009;15:30:14,0;22,24;21,93;28,83;27,05;22,04;22,01;22,03;22,05;
11.02.2009;15:30:14,0;22,24;21,93;28,76;27,05;22,07;21,98;22,03;22,05;
11.02.2009;15:30:14,0;22,24;21,93;28,83;27,05;22,04;22,01;22,03;22,05;
11.02.2009;15:30:14,0;22,24;21,91;28,83;27,05;22,04;22,01;22,03;22,08;
11.02.2009;15:30:14,0;22,24;21,93;28,83;27,05;22,07;22,01;22,03;22,05;
11.02.2009;15:30:14,0;22,24;21,93;28,83;27,05;22,07;22,01;22,03;22,05;
11.02.2009;15:30:15,0;22,24;21,93;28,80;27,05;22,04;22,01;22,03;22,05;
11.02.2009;15:30:15,0;22,24;21,93;28,83;27,05;22,07;22,01;22,03;22,05;
11.02.2009;15:30:15,0;22,24;21,93;28,83;27,05;22,07;22,01;22,03;22,08;
11.02.2009;15:30:15,0;22,24;21,93;28,76;27,05;22,04;22,01;22,03;22,05;
11.02.2009;15:30:15,0;22,24;21,93;28,83;27,05;22,07;22,01;22,03;22,05;
11.02.2009;15:30:15,0;22,24;21,93;28,80;27,05;22,07;22,01;22,03;22,05;
11.02.2009;15:30:16,0;22,24;21,93;28,83;27,05;22,07;22,01;22,03;22,05;
11.02.2009;15:30:16,0;22,24;21,93;28,83;27,05;22,07;22,01;22,03;22,08;
11.02.2009;15:30:16,0;22,24;21,93;28,83;27,05;22,04;22,01;22,03;22,05;
11.02.2009;15:30:16,0;22,24;21,93;28,76;27,02;22,07;22,01;22,03;22,05;
11.02.2009;15:30:17,0;22,24;21,93;28,80;27,05;22,07;21,98;22,03;22,08;
11.02.2009;15:30:17,0;22,24;21,93;28,83;27,05;22,07;22,01;22,03;22,05;
11.02.2009;15:30:17,0;22,24;21,93;28,83;27,05;22,07;22,01;22,03;22,05;
11.02.2009;15:30:17,0;22,24;21,93;28,83;27,05;22,07;21,98;22,03;22,05;
11.02.2009;15:30:17,0;22,24;21,93;28,83;27,05;22,07;22,01;22,03;22,08;
11.02.2009;15:30:17,0;22,24;21,95;28,80;27,05;22,07;22,01;22,03;22,08;
11.02.2009;15:30:18,0;22,24;21,93;28,83;27,05;22,04;22,01;22,03;22,05;
11.02.2009;15:30:18,0;22,24;21,95;28,83;27,05;22,07;22,01;22,03;22,05;
11.02.2009;15:30:18,0;22,22;21,95;28,76;27,05;22,07;22,01;22,03;22,05;
11.02.2009;15:30:18,0;22,22;21,93;28,83;27,05;22,04;22,01;22,03;22,08;
11.02.2009;15:30:19,0;22,22;21,93;28,80;27,05;22,04;22,01;22,03;22,05;
11.02.2009;15:30:19,0;22,22;21,93;28,83;27,05;22,04;22,01;22,03;22,05;
11.02.2009;15:30:19,0;22,22;21,93;28,83;27,05;22,04;22,01;22,03;22,05;
11.02.2009;15:30:19,0;22,22;21,93;28,83;27,05;22,07;22,01;22,03;22,05;
11.02.2009;15:30:19,0;22,22;21,93;28,83;27,05;22,07;21,98;22,03;22,08;
11.02.2009;15:30:19,0;22,20;21,93;28,80;27,05;22,07;22,01;22,03;22,08;
11.02.2009;15:30:20,0;22,20;21,93;28,83;27,05;22,07;22,01;22,03;22,05;
11.02.2009;15:30:20,0;22,20;21,93;28,83;27,05;22,04;22,01;22,03;22,08;
11.02.2009;15:30:20,0;22,20;21,93;28,83;27,05;22,07;22,01;22,03;22,05;
11.02.2009;15:30:20,0;22,20;21,95;28,80;27,05;22,04;22,01;22,03;22,05;
11.02.2009;15:30:21,0;22,20;21,93;28,80;27,05;22,07;22,01;22,03;22,05;
11.02.2009;15:30:21,0;22,20;21,95;28,83;27,05;22,07;22,01;22,03;22,05;
11.02.2009;15:30:21,0;22,20;21,95;28,83;27,05;22,07;22,01;22,03;22,05;
11.02.2009;15:30:21,0;22,20;21,93;28,83;27,05;22,07;22,01;22,03;22,05;
11.02.2009;15:30:21,0;22,20;21,95;28,83;27,05;22,07;22,01;22,03;22,08;
11.02.2009;15:30:21,0;22,20;21,95;28,80;27,05;22,04;22,01;22,03;22,05;
11.02.2009;15:30:22,0;22,20;21,95;28,83;27,05;22,07;22,01;22,03;22,05;
11.02.2009;15:30:22,0;22,20;21,95;28,83;27,05;22,07;22,01;22,03;22,05;
11.02.2009;15:30:22,0;22,20;21,97;28,83;27,05;22,04;22,01;22,03;22,05;
11.02.2009;15:30:22,0;22,22;21,95;28,83;27,05;22,04;22,01;22,03;22,05;
11.02.2009;15:30:23,0;22,22;21,95;28,70;26,97;22,07;22,01;22,03;22,08;
11.02.2009;15:30:23,0;22,22;21,97;28,83;27,05;22,07;22,01;22,03;22,08;
11.02.2009;15:30:23,0;22,22;21,95;28,83;27,05;22,07;22,01;22,03;22,08;
11.02.2009;15:30:23,0;22,22;21,95;28,83;27,05;22,07;22,01;22,03;22,05;
11.02.2009;15:30:23,0;22,22;21,95;28,83;27,05;22,04;22,01;22,03;22,05;
11.02.2009;15:30:23,0;22,22;21,95;28,27;26,60;22,07;22,01;22,03;22,05;
11.02.2009;15:30:24,0;22,22;21,95;28,83;27,05;22,07;22,01;22,03;22,08;
11.02.2009;15:30:24,0;22,22;21,95;28,83;27,05;22,04;22,01;22,03;22,08;
11.02.2009;15:30:24,0;22,20;21,95;28,83;27,05;22,04;22,01;22,03;22,05;
11.02.2009;15:30:24,0;22,20;21,95;28,83;27,05;22,07;22,01;22,03;22,08;
11.02.2009;15:30:25,0;22,20;21,95;28,47;26,82;22,07;22,01;22,03;22,05;
11.02.2009;15:30:25,0;22,20;21,95;28,83;27,05;22,04;22,01;22,03;22,05;
11.02.2009;15:30:25,0;22,20;21,93;28,83;27,05;22,07;22,01;22,03;22,05;
11.02.2009;15:30:25,0;22,20;21,93;28,83;27,05;22,07;22,01;22,03;22,08;
11.02.2009;15:30:25,0;22,20;21,93;28,83;27,05;22,07;22,01;22,03;22,08;
11.02.2009;15:30:25,0;22,20;21,93;28,66;26,97;22,07;22,01;22,03;22,05;
11.02.2009;15:30:26,0;22,20;21,93;28,83;27,05;22,07;22,01;22,03;22,08;
11.02.2009;15:30:26,0;22,20;21,93;28,83;27,05;22,07;22,01;22,03;22,05;
11.02.2009;15:30:26,0;22,20;21,93;28,83;27,05;22,07;22,01;22,03;22,05;
11.02.2009;15:30:26,0;22,20;21,93;28,83;27,05;22,07;22,01;22,03;22,05;
11.02.2009;15:30:27,0;22,20;21,93;28,47;26,77;22,07;22,01;22,03;22,08;
11.02.2009;15:30:27,0;22,20;21,93;28,83;27,05;22,07;22,01;22,03;22,08;
11.02.2009;15:30:27,0;22,20;21,93;28,83;27,05;22,07;22,01;22,03;22,05;
11.02.2009;15:30:27,0;22,20;21,93;28,83;27,05;22,07;22,01;22,03;22,05;
11.02.2009;15:30:27,0;22,20;21,95;28,83;27,05;22,07;22,01;22,03;22,05;
11.02.2009;15:30:27,0;22,20;21,95;28,70;26,99;22,07;22,01;22,03;22,05;
11.02.2009;15:30:28,0;22,20;21,93;28,83;27,05;22,07;22,01;22,03;22,05;
11.02.2009;15:30:28,0;22,22;21,93;28,83;27,05;22,07;22,01;22,03;22,08;
11.02.2009;15:30:28,0;22,22;21,93;28,83;27,05;22,07;22,01;22,03;22,05;
11.02.2009;15:30:28,0;22,22;21,93;28,83;27,05;22,07;22,01;22,03;22,05;
11.02.2009;15:30:29,0;22,22;21,93;28,76;27,05;22,07;22,01;22,03;22,05;
11.02.2009;15:30:29,0;22,22;21,93;28,83;27,05;22,04;22,01;22,03;22,05;
11.02.2009;15:30:29,0;22,22;21,93;28,83;27,05;22,07;22,01;22,03;22,05;
11.02.2009;15:30:29,0;22,22;21,93;28,83;27,05;22,04;22,01;22,03;22,08;
11.02.2009;15:30:29,0;22,22;21,93;28,83;27,05;22,07;22,01;22,03;22,05;
11.02.2009;15:30:29,0;22,20;21,93;28,73;27,02;22,07;22,01;22,03;22,08;
11.02.2009;15:30:30,0;22,20;21,93;28,83;27,05;22,07;22,01;22,03;22,05;
11.02.2009;15:30:30,0;22,20;21,93;28,83;27,05;22,07;22,01;22,03;22,05;
11.02.2009;15:30:30,0;22,20;21,93;28,83;27,05;22,04;22,01;22,03;22,05;
11.02.2009;15:30:30,0;22,20;21,93;28,83;27,05;22,07;22,01;22,03;22,05;
11.02.2009;15:30:31,0;22,20;21,91;28,76;27,02;22,04;22,01;22,03;22,08;
11.02.2009;15:30:31,0;22,18;21,91;28,83;27,05;22,04;22,01;22,03;22,05;
11.02.2009;15:30:31,0;22,18;21,93;28,83;27,05;22,04;22,01;22,03;22,05;
11.02.2009;15:30:31,0;22,18;21,91;28,83;27,05;22,07;22,01;22,03;22,08;
11.02.2009;15:30:31,0;22,20;21,91;28,83;27,05;22,07;22,01;22,03;22,05;
11.02.2009;15:30:31,0;22,22;21,91;28,76;27,05;22,07;22,01;22,03;22,05;
11.02.2009;15:30:32,0;22,22;21,91;28,83;27,05;22,07;22,01;22,03;22,08;
11.02.2009;15:30:32,0;22,20;21,91;28,83;27,05;22,07;22,01;22,03;22,08;
11.02.2009;15:30:32,0;22,22;21,91;28,83;27,05;22,07;22,01;22,03;22,08;
11.02.2009;15:30:32,0;22,22;21,91;28,83;27,05;22,04;22,01;22,03;22,08;
11.02.2009;15:30:33,0;22,22;21,91;28,76;27,02;22,07;22,01;22,03;22,08;
11.02.2009;15:30:33,0;22,22;21,91;28,83;27,05;22,07;22,01;22,03;22,05;
11.02.2009;15:30:33,0;22,22;21,93;28,83;27,05;22,04;22,01;22,03;22,05;
11.02.2009;15:30:33,0;22,22;21,91;28,83;27,05;22,04;22,01;22,03;22,05;
11.02.2009;15:30:33,0;22,22;21,93;28,83;27,05;22,07;22,01;22,03;22,05;
11.02.2009;15:30:33,0;22,22;21,91;28,73;27,02;22,07;22,01;22,03;22,05;
11.02.2009;15:30:34,0;22,22;21,91;28,83;27,05;22,07;22,01;22,03;22,08;
11.02.2009;15:30:34,0;22,22;21,91;28,83;27,05;22,07;22,01;22,03;22,08;
11.02.2009;15:30:34,0;22,22;21,91;28,83;27,05;22,04;22,01;22,03;22,08;
11.02.2009;15:30:34,0;22,22;21,91;28,83;27,05;22,07;22,01;22,03;22,05;
11.02.2009;15:30:35,0;22,22;21,91;28,76;27,05;22,07;22,01;22,03;22,08;
11.02.2009;15:30:35,0;22,22;21,91;28,83;27,05;22,07;22,01;22,03;22,05;
11.02.2009;15:30:35,0;22,22;21,91;28,83;27,05;22,04;22,01;22,03;22,08;
11.02.2009;15:30:35,0;22,22;21,91;28,83;27,05;22,07;22,01;22,03;22,05;
11.02.2009;15:30:35,0;22,22;21,91;28,83;27,05;22,04;22,01;22,03;22,05;
11.02.2009;15:30:35,0;22,22;21,91;28,76;27,02;22,04;22,01;22,03;22,08;
11.02.2009;15:30:36,0;22,22;21,91;28,83;27,05;22,04;22,01;22,03;22,05;
11.02.2009;15:30:36,0;22,22;21,91;28,83;27,05;22,07;22,01;22,03;22,05;
11.02.2009;15:30:36,0;22,22;21,91;28,83;27,05;22,07;22,01;22,03;22,05;
11.02.2009;15:30:36,0;22,22;21,91;28,83;27,05;22,07;22,01;22,03;22,05;
11.02.2009;15:30:37,0;22,22;21,91;28,73;27,02;22,07;22,01;22,03;22,08;
11.02.2009;15:30:37,0;22,22;21,89;28,83;27,05;22,07;22,01;22,03;22,08;
11.02.2009;15:30:37,0;22,24;21,91;28,83;27,05;22,04;22,01;22,03;22,08;
11.02.2009;15:30:37,0;22,22;21,91;28,83;27,05;22,07;22,01;22,03;22,05;
11.02.2009;15:30:37,0;22,22;21,89;28,83;27,05;22,07;22,01;22,03;22,05;
11.02.2009;15:30:37,0;22,24;21,91;28,76;27,05;22,07;22,01;22,03;22,05;
11.02.2009;15:30:38,0;22,24;21,91;28,83;27,05;22,07;22,01;22,03;22,08;
11.02.2009;15:30:38,0;22,22;21,91;28,83;27,05;22,07;22,01;22,03;22,08;
11.02.2009;15:30:38,0;22,22;21,91;28,83;27,05;22,07;22,01;22,03;22,05;
11.02.2009;15:30:38,0;22,22;21,91;28,83;27,05;22,07;22,01;22,03;22,05;
11.02.2009;15:30:39,0;22,22;21,91;28,76;27,02;22,07;22,01;22,03;22,08;
11.02.2009;15:30:39,0;22,24;21,91;28,83;27,05;22,07;22,01;22,03;22,05;
11.02.2009;15:30:39,0;22,22;21,91;28,83;27,05;22,07;22,01;22,03;22,08;
11.02.2009;15:30:39,0;22,24;21,91;28,83;27,05;22,07;22,01;22,03;22,08;
11.02.2009;15:30:39,0;22,24;21,91;28,83;27,05;22,07;22,01;22,03;22,05;
11.02.2009;15:30:39,0;22,24;21,91;28,76;27,02;22,07;22,01;22,03;22,08;
11.02.2009;15:30:40,0;22,24;21,91;28,83;27,05;22,07;22,01;22,03;22,05;
11.02.2009;15:30:40,0;22,24;21,91;28,83;27,05;22,07;22,01;22,03;22,05;
11.02.2009;15:30:40,0;22,24;21,91;28,83;27,05;22,07;22,01;22,03;22,05;
11.02.2009;15:30:40,0;22,24;21,89;28,83;27,05;22,07;22,01;22,03;22,05;
11.02.2009;15:30:41,0;22,24;21,91;28,73;27,02;22,04;22,01;22,03;22,05;
11.02.2009;15:30:41,0;22,24;21,91;28,83;27,05;22,07;22,01;22,03;22,05;
11.02.2009;15:30:41,0;22,24;21,91;28,83;27,05;22,07;22,01;22,03;22,05;
11.02.2009;15:30:41,0;22,24;21,91;28,83;27,05;22,04;22,01;22,03;22,05;
11.02.2009;15:30:41,0;22,24;21,91;28,83;27,05;22,07;22,01;22,03;22,05;
11.02.2009;15:30:41,0;22,24;21,91;28,76;27,02;22,07;22,01;22,03;22,08;
11.02.2009;15:30:42,0;22,24;21,91;28,83;27,05;22,07;22,01;22,03;22,05;
11.02.2009;15:30:42,0;22,24;21,91;28,83;27,05;22,04;22,01;22,03;22,05;
11.02.2009;15:30:42,0;22,24;21,91;28,83;27,05;22,07;22,01;22,03;22,08;
11.02.2009;15:30:42,0;22,24;21,91;28,83;22,99;22,12;22,01;22,03;22,08;
11.02.2009;15:30:43,0;22,24;21,91;28,76;23,37;22,12;22,01;22,03;22,05;
11.02.2009;15:30:43,0;22,24;21,91;28,83;23,61;22,12;22,01;22,03;22,08;
11.02.2009;15:30:43,0;22,24;21,91;28,83;23,74;22,12;22,01;22,03;22,08;
11.02.2009;15:30:43,0;22,24;21,91;28,83;23,81;22,12;22,01;22,03;22,08;
11.02.2009;15:30:43,0;22,24;21,91;28,83;23,85;22,12;22,01;22,03;22,05;
11.02.2009;15:30:43,0;22,24;21,91;28,76;23,85;22,12;22,01;22,03;22,08;
11.02.2009;15:30:44,0;22,24;21,91;28,83;23,87;22,12;22,01;22,03;22,05;
11.02.2009;15:30:44,0;22,24;21,91;28,83;23,90;22,12;22,01;22,03;22,08;
11.02.2009;15:30:44,0;22,24;21,91;28,83;23,90;22,12;22,01;22,03;22,05;
11.02.2009;15:30:44,0;22,24;21,91;28,83;23,87;22,12;22,01;22,03;22,05;
11.02.2009;15:30:45,0;22,24;21,89;28,76;23,90;22,12;22,01;22,03;22,05;
11.02.2009;15:30:45,0;22,24;21,89;28,83;23,90;22,12;22,01;22,03;22,05;
11.02.2009;15:30:45,0;22,24;21,89;28,83;23,92;22,12;22,01;22,03;22,05;
11.02.2009;15:30:45,0;22,24;21,89;28,80;23,94;22,12;22,01;22,03;22,08;
11.02.2009;15:30:45,0;22,24;21,89;28,83;23,96;22,12;22,01;22,03;22,05;
11.02.2009;15:30:45,0;22,24;21,89;28,80;23,96;22,12;22,01;22,03;22,08;
11.02.2009;15:30:46,0;22,24;21,89;28,76;23,96;22,12;22,01;22,03;22,08;
11.02.2009;15:30:46,0;22,24;21,89;28,83;23,94;22,12;22,01;22,03;22,05;
11.02.2009;15:30:46,0;22,24;21,89;28,83;23,94;22,12;22,01;22,03;22,08;
11.02.2009;15:30:46,0;22,24;21,89;28,83;23,94;22,12;22,01;22,03;22,05;
11.02.2009;15:30:47,0;22,24;21,89;28,80;23,94;22,12;22,01;22,03;22,08;
11.02.2009;15:30:47,0;22,24;21,89;28,83;23,94;22,12;22,01;22,03;22,08;
11.02.2009;15:30:47,0;22,24;21,89;28,83;23,94;22,12;22,01;22,03;22,05;
11.02.2009;15:30:47,0;22,24;21,89;28,83;23,92;22,12;22,01;22,03;22,08;
11.02.2009;15:30:47,0;22,24;21,89;28,83;23,92;22,12;22,01;22,03;22,08;
11.02.2009;15:30:47,0;22,24;21,89;28,80;23,92;22,12;22,01;22,03;22,08;
11.02.2009;15:30:48,0;22,24;21,89;28,83;23,92;22,12;22,01;22,03;22,08;
11.02.2009;15:30:48,0;22,24;21,89;28,83;23,90;22,12;22,01;22,03;22,05;
11.02.2009;15:30:48,0;22,24;21,89;28,83;23,90;22,12;22,01;22,03;22,05;
11.02.2009;15:30:48,0;22,24;21,89;28,83;23,90;22,12;22,01;22,03;22,05;
11.02.2009;15:30:49,0;22,24;21,89;28,80;23,90;22,12;22,01;22,03;22,05;
11.02.2009;15:30:49,0;22,24;21,89;28,83;23,90;22,12;22,01;22,03;22,05;
11.02.2009;15:30:49,0;22,24;21,89;28,83;23,87;22,12;22,01;22,03;22,08;
11.02.2009;15:30:49,0;22,24;21,89;28,83;23,87;22,12;22,01;22,03;22,08;
11.02.2009;15:30:49,0;22,24;21,91;28,83;23,87;22,12;22,01;22,03;22,05;
11.02.2009;15:30:49,0;22,24;21,91;28,80;23,85;22,12;22,01;22,03;22,08;
11.02.2009;15:30:50,0;22,24;21,89;28,83;23,85;22,12;22,01;22,03;22,08;
11.02.2009;15:30:50,0;22,24;21,91;28,83;23,85;22,12;22,01;22,03;22,08;
11.02.2009;15:30:50,0;22,24;21,91;28,83;23,85;22,12;22,01;22,03;22,05;
11.02.2009;15:30:50,0;22,24;21,91;28,83;23,85;22,12;22,01;22,03;22,08;
11.02.2009;15:30:51,0;22,24;21,91;28,80;23,85;22,12;22,01;22,03;22,05;
11.02.2009;15:30:51,0;22,24;21,91;28,83;23,83;22,12;22,01;22,03;22,08;
11.02.2009;15:30:51,0;22,24;21,89;28,83;23,83;22,12;22,01;22,03;22,08;
11.02.2009;15:30:51,0;22,24;21,91;28,83;23,83;22,12;22,01;22,03;22,05;
11.02.2009;15:30:51,0;22,24;21,91;28,83;23,83;22,12;22,01;22,03;22,08;
11.02.2009;15:30:51,0;22,24;21,91;28,80;23,83;22,12;22,01;22,03;22,05;
11.02.2009;15:30:52,0;22,24;21,91;28,80;23,83;22,12;22,01;22,03;22,05;
11.02.2009;15:30:52,0;22,24;21,91;28,83;23,83;22,12;22,01;22,03;22,08;
11.02.2009;15:30:52,0;22,24;21,91;28,83;23,92;22,12;22,01;22,03;22,08;
11.02.2009;15:30:52,0;22,24;21,91;28,83;23,85;22,12;22,01;22,03;22,08;
11.02.2009;15:30:53,0;22,24;21,89;28,80;23,85;22,12;22,01;22,03;22,05;
11.02.2009;15:30:53,0;22,24;21,89;28,83;23,85;22,12;22,01;22,03;22,05;
11.02.2009;15:30:53,0;22,24;21,89;28,83;23,90;22,12;22,01;22,03;22,08;
11.02.2009;15:30:53,0;22,24;21,89;28,83;23,83;22,12;22,01;22,03;22,05;
11.02.2009;15:30:53,0;22,24;21,89;28,83;23,83;22,12;22,01;22,03;22,08;
11.02.2009;15:30:53,0;22,24;21,89;28,80;23,83;22,12;22,01;22,03;22,05;
11.02.2009;15:30:54,0;22,24;21,89;28,83;23,83;22,12;22,01;22,03;22,05;
11.02.2009;15:30:54,0;22,24;21,89;28,83;23,85;22,12;22,01;22,03;22,05;
11.02.2009;15:30:54,0;22,24;21,89;28,83;23,85;22,12;22,01;22,03;22,08;
11.02.2009;15:30:54,0;22,22;21,89;28,83;23,87;22,12;22,01;22,03;22,08;
11.02.2009;15:30:55,0;22,22;21,89;28,80;23,87;22,12;22,01;22,03;22,05;
11.02.2009;15:30:55,0;22,22;21,89;28,83;23,87;22,12;22,01;22,03;22,08;
11.02.2009;15:30:55,0;22,22;21,89;28,83;23,87;22,12;22,01;22,03;22,08;
11.02.2009;15:30:55,0;22,22;21,89;28,83;23,87;22,12;22,01;22,03;22,08;
11.02.2009;15:30:55,0;22,22;21,89;28,83;24,01;22,12;22,01;22,06;22,05;
11.02.2009;15:30:55,0;22,22;21,89;28,80;23,90;22,12;22,01;22,03;22,08;
11.02.2009;15:30:56,0;22,22;21,89;28,83;23,90;22,12;22,01;22,03;22,05;
11.02.2009;15:30:56,0;22,22;21,89;28,83;23,92;22,12;22,01;22,03;22,08;
11.02.2009;15:30:56,0;22,22;21,89;28,83;23,94;22,12;22,01;22,03;22,08;
11.02.2009;15:30:56,0;22,22;21,89;28,83;23,96;22,12;22,01;22,03;22,08;
11.02.2009;15:30:57,0;22,24;21,89;28,80;23,96;22,12;22,01;22,03;22,08;
11.02.2009;15:30:57,0;22,22;21,89;28,83;23,99;22,12;22,01;22,03;22,08;
11.02.2009;15:30:57,0;22,24;21,89;28,83;23,96;22,12;22,01;22,03;22,08;
11.02.2009;15:30:57,0;22,24;21,89;28,83;23,96;22,12;22,01;22,03;22,05;
11.02.2009;15:30:57,0;22,24;21,89;28,83;23,99;22,12;22,01;22,03;22,08;
11.02.2009;15:30:57,0;22,24;21,89;28,76;24,03;22,12;22,01;22,03;22,05;
11.02.2009;15:30:58,0;22,24;21,89;28,83;24,10;22,12;22,01;22,03;22,08;
11.02.2009;15:30:58,0;22,24;21,89;28,83;24,17;22,12;22,01;22,03;22,08;
11.02.2009;15:30:58,0;22,24;21,89;28,83;24,24;22,12;22,01;22,03;22,05;
11.02.2009;15:30:58,0;22,24;21,89;28,83;24,31;22,12;22,01;22,03;22,08;
11.02.2009;15:30:59,0;22,24;21,89;28,80;24,36;22,12;22,01;22,03;22,05;
11.02.2009;15:30:59,0;22,24;21,89;28,83;24,36;22,12;22,01;22,03;22,08;
11.02.2009;15:30:59,0;22,24;21,89;28,83;24,36;22,12;22,01;22,03;22,08;
11.02.2009;15:30:59,0;22,24;21,89;28,83;24,36;22,12;22,01;22,03;22,05;
11.02.2009;15:30:59,0;22,24;21,89;28,83;24,36;22,12;22,01;22,03;22,08;
11.02.2009;15:30:59,0;22,22;21,89;28,80;24,33;22,12;22,01;22,03;22,05;
11.02.2009;15:31:00,0;22,22;21,89;28,83;24,31;22,12;22,01;22,06;22,08;
11.02.2009;15:31:00,0;22,20;21,87;28,83;24,29;22,12;22,01;22,03;22,05;
11.02.2009;15:31:00,0;22,20;21,89;28,83;24,29;22,12;22,01;22,03;22,08;
11.02.2009;15:31:00,0;22,20;21,87;28,83;24,26;22,12;22,01;22,03;22,08;
11.02.2009;15:31:01,0;22,20;21,87;28,80;24,24;22,12;22,01;22,03;22,08;
11.02.2009;15:31:01,0;22,20;21,87;28,83;24,24;22,12;22,01;22,03;22,08;
11.02.2009;15:31:01,0;22,20;21,87;28,83;24,22;22,12;22,01;22,03;22,08;
11.02.2009;15:31:01,0;22,20;21,87;28,83;24,19;22,12;22,01;22,03;22,05;
11.02.2009;15:31:01,0;22,22;21,87;28,83;24,15;22,12;22,01;22,03;22,08;
11.02.2009;15:31:01,0;22,22;21,87;28,76;24,12;22,12;22,01;22,03;22,08;
11.02.2009;15:31:02,0;22,22;21,85;28,83;24,12;22,12;22,01;22,03;22,08;
11.02.2009;15:31:02,0;22,22;21,85;28,83;24,10;22,12;22,01;22,03;22,08;
11.02.2009;15:31:02,0;22,22;21,85;28,83;24,10;22,12;22,01;22,03;22,05;
11.02.2009;15:31:02,0;22,22;21,85;28,83;24,08;22,12;22,01;22,03;22,08;
11.02.2009;15:31:03,0;22,22;21,85;28,80;24,08;22,12;22,01;22,03;22,05;
11.02.2009;15:31:03,0;22,22;21,85;28,83;24,08;22,12;22,01;22,03;22,08;
11.02.2009;15:31:03,0;22,22;21,85;28,83;24,06;22,12;22,01;22,03;22,08;
11.02.2009;15:31:03,0;22,24;21,85;28,83;24,06;22,12;22,01;22,03;22,05;
11.02.2009;15:31:03,0;22,22;21,85;28,83;24,06;22,12;22,01;22,03;22,08;
11.02.2009;15:31:03,0;22,22;21,87;28,80;24,06;22,12;22,01;22,03;22,08;
11.02.2009;15:31:04,0;22,22;21,85;28,83;24,06;22,12;22,01;22,03;22,08;
11.02.2009;15:31:04,0;22,22;21,85;28,83;24,03;22,12;22,01;22,03;22,08;
11.02.2009;15:31:04,0;22,22;21,85;28,83;24,01;22,12;22,01;22,03;22,08;
11.02.2009;15:31:04,0;22,24;21,85;28,83;24,01;22,12;22,01;22,03;22,08;
11.02.2009;15:31:05,0;22,22;21,85;28,80;23,99;22,12;22,01;22,03;22,05;
11.02.2009;15:31:05,0;22,22;21,85;28,83;23,96;22,12;22,01;22,03;22,08;
11.02.2009;15:31:05,0;22,24;21,85;28,83;23,94;22,12;22,01;22,06;22,05;
11.02.2009;15:31:05,0;22,22;21,83;28,83;23,92;22,12;22,01;22,03;22,05;
11.02.2009;15:31:05,0;22,24;21,83;28,83;23,90;22,12;22,01;22,03;22,08;
11.02.2009;15:31:05,0;22,24;21,83;28,80;23,90;22,12;22,01;22,03;22,08;
11.02.2009;15:31:06,0;22,24;21,83;28,83;23,87;22,12;22,01;22,03;22,08;
11.02.2009;15:31:06,0;22,22;21,83;28,83;23,87;22,12;22,01;22,03;22,08;
11.02.2009;15:31:06,0;22,24;21,83;28,83;23,85;22,12;22,01;22,06;22,08;
11.02.2009;15:31:06,0;22,22;21,83;28,83;23,83;22,12;22,01;22,03;22,08;
11.02.2009;15:31:07,0;22,22;21,83;28,80;23,83;22,12;22,01;22,06;22,08;
11.02.2009;15:31:07,0;22,22;21,83;28,83;23,83;22,12;22,01;22,03;22,08;
11.02.2009;15:31:07,0;22,24;21,83;28,83;23,78;22,12;22,01;22,03;22,08;
11.02.2009;15:31:07,0;22,24;21,83;28,83;23,76;22,12;22,01;22,03;22,08;
11.02.2009;15:31:07,0;22,24;21,81;28,83;23,76;22,12;22,01;22,03;22,08;
11.02.2009;15:31:07,0;22,24;21,81;28,80;23,76;22,12;22,01;22,03;22,08;
11.02.2009;15:31:08,0;22,24;21,83;28,83;23,76;22,12;22,01;22,03;22,05;
11.02.2009;15:31:08,0;22,24;21,81;28,83;23,76;22,12;22,01;22,03;22,08;
11.02.2009;15:31:08,0;22,22;21,83;28,83;23,74;22,12;22,01;22,03;22,08;
11.02.2009;15:31:08,0;22,24;21,85;28,83;23,74;22,12;22,01;22,03;22,08;
11.02.2009;15:31:09,0;22,24;21,85;28,80;23,74;22,12;22,01;22,03;22,05;
11.02.2009;15:31:09,0;22,24;21,85;28,83;23,74;22,12;22,01;22,03;22,08;
11.02.2009;15:31:09,0;22,24;21,83;28,83;23,74;22,12;22,01;22,03;22,05;
11.02.2009;15:31:09,0;22,24;21,83;28,83;23,74;22,12;22,01;22,03;22,08;
11.02.2009;15:31:09,0;22,24;21,85;28,83;23,78;22,12;22,01;22,03;22,08;
11.02.2009;15:31:09,0;22,24;21,83;28,80;23,90;22,12;22,01;22,03;22,08;
11.02.2009;15:31:10,0;22,22;21,85;28,83;23,99;22,12;22,01;22,03;22,08;
11.02.2009;15:31:10,0;22,24;21,83;28,83;24,08;22,12;22,01;22,03;22,08;
11.02.2009;15:31:10,0;22,24;21,83;28,83;24,12;22,12;22,01;22,03;22,08;
11.02.2009;15:31:10,0;22,24;21,83;28,83;24,17;22,12;22,01;22,03;22,08;
11.02.2009;15:31:11,0;22,24;21,83;28,76;24,22;22,12;22,01;22,03;22,08;
11.02.2009;15:31:11,0;22,24;21,83;28,83;24,26;22,12;22,01;22,03;22,08;
11.02.2009;15:31:11,0;22,24;21,83;28,83;24,26;22,12;22,01;22,03;22,08;
11.02.2009;15:31:11,0;22,24;21,85;28,83;24,24;22,12;22,01;22,03;22,08;
11.02.2009;15:31:11,0;22,24;21,85;28,83;24,22;22,12;22,01;22,06;22,08;
11.02.2009;15:31:11,0;22,24;21,85;28,80;24,24;22,12;22,01;22,03;22,08;
11.02.2009;15:31:12,0;22,24;21,85;28,83;24,19;22,12;22,01;22,03;22,08;
11.02.2009;15:31:12,0;22,24;21,85;28,83;24,17;22,12;22,01;22,03;22,05;
11.02.2009;15:31:12,0;22,24;21,85;28,83;24,15;22,12;22,01;22,03;22,08;
11.02.2009;15:31:12,0;22,24;21,85;28,83;24,15;22,12;22,01;22,03;22,08;
11.02.2009;15:31:13,0;22,24;21,85;28,80;24,15;22,12;22,01;22,03;22,08;
11.02.2009;15:31:13,0;22,24;21,85;28,83;24,19;22,12;22,01;22,03;22,08;
11.02.2009;15:31:13,0;22,24;21,85;28,83;24,22;22,12;22,01;22,03;22,08;
11.02.2009;15:31:13,0;22,24;21,85;28,83;24,24;22,12;22,01;22,03;22,08;
11.02.2009;15:31:13,0;22,24;21,85;28,83;24,22;22,12;22,01;22,03;22,08;
11.02.2009;15:31:13,0;22,24;21,85;28,80;24,19;22,12;22,01;22,03;22,08;
11.02.2009;15:31:14,0;22,24;21,85;28,83;24,17;22,12;22,01;22,03;22,08;
11.02.2009;15:31:14,0;22,24;21,83;28,83;24,17;22,12;22,01;22,06;22,08;
11.02.2009;15:31:14,0;22,24;21,85;28,83;24,15;22,12;22,01;22,03;22,08;
11.02.2009;15:31:14,0;22,24;21,83;28,83;24,15;22,12;22,01;22,03;22,08;
11.02.2009;15:31:15,0;22,24;21,83;28,76;24,12;22,12;22,01;22,03;22,05;
11.02.2009;15:31:15,0;22,24;21,83;28,83;24,10;22,12;22,01;22,03;22,08;
11.02.2009;15:31:15,0;22,24;21,83;28,83;24,08;22,12;22,01;22,03;22,05;
11.02.2009;15:31:15,0;22,24;21,83;28,83;24,06;22,12;22,01;22,03;22,05;
11.02.2009;15:31:15,0;22,24;21,83;28,83;24,01;22,12;22,01;22,03;22,08;
11.02.2009;15:31:15,0;22,24;21,83;28,80;23,99;22,12;22,01;22,03;22,08;
11.02.2009;15:31:16,0;22,24;21,83;28,76;23,94;22,12;22,01;22,03;22,08;
11.02.2009;15:31:16,0;22,24;21,83;28,83;23,90;22,12;22,01;22,03;22,05;
11.02.2009;15:31:16,0;22,24;21,83;28,83;23,85;22,12;22,01;22,03;22,08;
11.02.2009;15:31:16,0;22,24;21,83;28,83;23,83;22,12;22,01;22,03;22,08;
11.02.2009;15:31:17,0;22,24;21,83;28,80;23,78;22,12;22,01;22,03;22,08;
11.02.2009;15:31:17,0;22,24;21,85;28,83;23,76;22,12;22,01;22,03;22,08;
11.02.2009;15:31:17,0;22,24;21,85;28,76;23,72;22,12;22,01;22,03;22,08;
11.02.2009;15:31:17,0;22,24;21,85;28,83;23,69;22,12;22,01;22,03;22,08;
11.02.2009;15:31:17,0;22,24;21,85;28,83;23,65;22,12;22,01;22,03;22,08;
11.02.2009;15:31:17,0;22,24;21,85;28,80;23,61;22,12;22,01;22,03;22,08;
11.02.2009;15:31:18,0;22,24;21,85;28,83;23,58;22,12;22,01;22,03;22,05;
11.02.2009;15:31:18,0;22,24;21,85;28,83;23,56;22,12;22,01;22,03;22,08;
11.02.2009;15:31:18,0;22,24;21,85;28,83;23,52;22,12;22,01;22,03;22,08;
11.02.2009;15:31:18,0;22,24;21,85;28,83;23,47;22,12;22,01;22,03;22,08;
11.02.2009;15:31:19,0;22,24;21,85;28,80;23,45;22,12;22,01;22,03;22,08;
11.02.2009;15:31:19,0;22,24;21,85;28,83;23,43;22,12;22,01;22,03;22,08;
11.02.2009;15:31:19,0;22,24;21,87;28,83;23,41;22,12;22,01;22,03;22,08;
11.02.2009;15:31:19,0;22,24;21,87;28,83;23,41;22,12;22,01;22,03;22,08;
11.02.2009;15:31:19,0;22,24;21,87;28,83;23,39;22,12;22,01;22,03;22,08;
11.02.2009;15:31:19,0;22,24;21,87;28,80;23,37;22,12;22,01;22,03;22,08;
11.02.2009;15:31:20,0;22,24;21,87;28,83;23,37;22,12;22,01;22,03;22,08;
11.02.2009;15:31:20,0;22,24;21,87;28,83;23,37;22,12;22,01;22,03;22,08;
11.02.2009;15:31:20,0;22,24;21,87;28,83;23,37;22,12;22,01;22,03;22,08;
11.02.2009;15:31:20,0;22,24;21,87;28,83;23,41;22,12;22,01;22,03;22,05;
11.02.2009;15:31:21,0;22,24;21,89;28,80;23,50;22,12;22,01;22,06;22,08;
11.02.2009;15:31:21,0;22,24;21,89;28,83;23,56;22,12;22,01;22,03;22,05;
11.02.2009;15:31:21,0;22,24;21,89;28,83;23,61;22,12;22,01;22,03;22,08;
11.02.2009;15:31:21,0;22,24;21,91;28,83;23,67;22,12;22,01;22,03;22,08;
11.02.2009;15:31:21,0;22,24;21,91;28,83;23,76;22,12;22,01;22,03;22,08;
11.02.2009;15:31:21,0;22,24;21,91;28,80;23,78;22,12;22,01;22,03;22,08;
11.02.2009;15:31:22,0;22,24;21,91;28,80;23,81;22,12;22,01;22,03;22,08;
11.02.2009;15:31:22,0;22,24;21,91;28,83;23,81;22,12;22,01;22,03;22,08;
11.02.2009;15:31:22,0;22,24;21,91;28,83;23,83;22,12;22,01;22,03;22,08;
11.02.2009;15:31:22,0;22,24;21,91;28,83;23,83;22,12;22,01;22,03;22,08;
11.02.2009;15:31:23,0;22,24;21,91;28,80;23,81;22,12;22,01;22,03;22,08;
11.02.2009;15:31:23,0;22,24;21,91;28,83;23,78;22,12;22,01;22,03;22,05;
11.02.2009;15:31:23,0;22,24;21,91;28,83;23,76;22,12;22,01;22,03;22,08;
11.02.2009;15:31:23,0;22,24;21,91;28,83;23,74;22,12;22,01;22,03;22,08;
11.02.2009;15:31:23,0;22,24;21,91;28,83;23,72;22,12;22,01;22,03;22,08;
11.02.2009;15:31:23,0;22,24;21,91;28,80;23,69;22,12;22,01;22,03;22,08;
11.02.2009;15:31:24,0;22,24;21,91;28,83;23,69;22,12;22,01;22,03;22,08;
11.02.2009;15:31:24,0;22,24;21,91;28,83;23,67;22,12;22,01;22,03;22,08;
11.02.2009;15:31:24,0;22,24;21,89;28,83;23,65;22,12;22,01;22,03;22,08;
11.02.2009;15:31:24,0;22,24;21,89;28,83;23,63;22,12;22,01;22,03;22,08;
11.02.2009;15:31:25,0;22,24;21,89;28,80;23,61;22,12;22,01;22,06;22,08;
11.02.2009;15:31:25,0;22,24;21,89;28,83;23,58;22,12;22,01;22,03;22,05;
11.02.2009;15:31:25,0;22,24;21,91;28,83;23,58;22,12;22,01;22,03;22,08;
11.02.2009;15:31:25,0;22,24;21,91;28,83;23,56;22,12;22,01;22,06;22,08;
11.02.2009;15:31:25,0;22,24;21,91;28,83;23,54;22,12;22,01;22,03;22,08;
11.02.2009;15:31:25,0;22,24;21,91;28,76;23,52;22,12;22,01;22,03;22,08;
11.02.2009;15:31:26,0;22,24;21,91;28,83;23,56;22,12;22,01;22,03;22,08;
11.02.2009;15:31:26,0;22,24;21,91;28,83;23,58;22,12;22,01;22,03;22,08;
11.02.2009;15:31:26,0;22,24;21,91;28,83;23,63;22,12;22,01;22,03;22,08;
11.02.2009;15:31:26,0;22,24;21,91;28,83;23,67;22,12;22,01;22,03;22,08;
11.02.2009;15:31:27,0;22,24;21,91;28,34;23,72;22,12;22,01;22,03;22,08;
11.02.2009;15:31:27,0;22,24;21,91;28,83;23,74;22,12;22,01;22,03;22,08;
11.02.2009;15:31:27,0;22,24;21,89;28,83;23,76;22,12;22,01;22,03;22,08;
11.02.2009;15:31:27,0;22,24;21,89;28,83;23,78;22,12;22,01;22,03;22,08;
11.02.2009;15:31:27,0;22,24;21,91;28,83;23,78;22,12;22,01;22,03;22,08;
11.02.2009;15:31:27,0;22,24;21,91;28,40;23,78;22,12;22,01;22,03;22,08;
11.02.2009;15:31:28,0;22,24;21,89;28,83;23,76;22,12;22,01;22,03;22,08;
11.02.2009;15:31:28,0;22,24;21,89;28,83;23,74;22,12;22,01;22,03;22,08;
11.02.2009;15:31:28,0;22,24;21,89;28,83;23,72;22,12;22,01;22,03;22,08;
11.02.2009;15:31:28,0;22,24;21,89;28,83;23,67;22,12;22,01;22,03;22,08;
11.02.2009;15:31:29,0;22,24;21,89;28,57;23,63;22,12;22,01;22,03;22,05;
11.02.2009;15:31:29,0;22,24;21,89;28,83;23,61;22,12;22,01;22,03;22,08;
11.02.2009;15:31:29,0;22,24;21,89;28,83;23,58;22,12;22,01;22,03;22,08;
11.02.2009;15:31:29,0;22,24;21,87;28,83;23,58;22,12;22,01;22,03;22,08;
11.02.2009;15:31:29,0;22,24;21,87;28,83;23,56;22,12;22,01;22,03;22,08;
11.02.2009;15:31:29,0;22,24;21,87;28,40;23,54;22,12;22,01;22,06;22,08;
11.02.2009;15:31:30,0;22,24;21,87;28,83;23,52;22,12;22,01;22,03;22,08;
11.02.2009;15:31:30,0;22,24;21,87;28,83;23,50;22,12;22,01;22,03;22,08;
11.02.2009;15:31:30,0;22,24;21,85;28,83;23,56;22,12;22,01;22,03;22,08;
11.02.2009;15:31:30,0;22,24;21,85;28,83;23,61;22,12;22,01;22,03;22,08;
11.02.2009;15:31:31,0;22,24;21,89;28,34;23,58;22,12;22,01;22,06;22,08;
11.02.2009;15:31:31,0;22,26;21,91;28,83;23,61;22,12;22,01;22,03;22,08;
11.02.2009;15:31:31,0;22,24;21,91;28,83;23,56;22,12;22,01;22,06;22,08;
11.02.2009;15:31:31,0;22,24;21,91;28,83;23,54;22,12;22,01;22,03;22,08;
11.02.2009;15:31:31,0;22,24;21,91;28,83;23,47;22,12;22,01;22,03;22,08;
11.02.2009;15:31:31,0;22,24;21,93;28,76;23,45;22,12;22,01;22,06;22,08;
11.02.2009;15:31:32,0;22,24;21,93;28,83;23,41;22,12;22,01;22,03;22,08;
11.02.2009;15:31:32,0;22,24;21,91;28,83;23,37;22,12;22,01;22,06;22,08;
11.02.2009;15:31:32,0;22,24;21,91;28,83;23,35;22,12;22,01;22,03;22,08;
11.02.2009;15:31:32,0;22,24;21,91;28,83;23,32;22,12;22,01;22,06;22,08;
11.02.2009;15:31:33,0;22,24;21,91;28,76;23,28;22,12;22,01;22,03;22,05;
11.02.2009;15:31:33,0;22,24;21,91;28,83;23,28;22,12;22,01;22,03;22,05;
11.02.2009;15:31:33,0;22,24;21,91;28,83;23,30;22,12;22,01;22,03;22,08;
11.02.2009;15:31:33,0;22,24;21,91;28,83;23,32;22,12;22,01;22,03;22,08;
11.02.2009;15:31:33,0;22,24;21,91;28,83;23,32;22,12;22,01;22,06;22,08;
11.02.2009;15:31:33,0;22,24;21,91;28,76;23,35;22,12;22,01;22,03;22,08;
11.02.2009;15:31:34,0;22,24;21,91;28,83;23,35;22,12;22,01;22,03;22,08;
11.02.2009;15:31:34,0;22,24;21,91;28,83;23,35;22,12;22,01;22,03;22,08;
11.02.2009;15:31:34,0;22,24;21,91;28,83;23,32;22,12;22,01;22,03;22,08;
11.02.2009;15:31:34,0;22,24;21,91;28,83;23,32;22,12;22,01;22,03;22,08;
11.02.2009;15:31:35,0;22,24;21,89;28,76;23,32;22,12;22,01;22,03;22,08;
11.02.2009;15:31:35,0;22,24;21,91;28,83;23,30;22,12;22,01;22,03;22,08;
11.02.2009;15:31:35,0;22,24;21,91;28,83;23,30;22,12;22,01;22,03;22,08;
11.02.2009;15:31:35,0;22,24;21,91;28,83;23,30;22,12;22,01;22,03;22,08;
11.02.2009;15:31:35,0;22,24;21,91;28,83;23,24;22,12;22,01;22,03;22,08;
11.02.2009;15:31:35,0;22,24;21,91;28,76;23,22;22,12;22,01;22,06;22,08;
11.02.2009;15:31:36,0;22,24;21,93;28,83;23,20;22,12;22,01;22,03;22,08;
11.02.2009;15:31:36,0;22,24;21,91;28,83;23,15;22,12;22,01;22,03;22,08;
11.02.2009;15:31:36,0;22,24;21,91;28,83;23,13;22,12;22,01;22,03;22,05;
11.02.2009;15:31:36,0;22,24;21,91;28,83;23,11;22,12;22,01;22,06;22,08;
11.02.2009;15:31:37,0;22,24;21,91;28,73;23,09;22,12;22,01;22,06;22,08;
11.02.2009;15:31:37,0;22,24;21,91;28,83;23,09;22,12;22,01;22,06;22,08;
11.02.2009;15:31:37,0;22,24;21,91;28,83;23,07;22,12;22,01;22,03;22,08;
11.02.2009;15:31:37,0;22,24;21,91;28,83;23,05;22,12;22,01;22,06;22,08;
11.02.2009;15:31:37,0;22,24;21,91;28,83;23,05;22,12;22,01;22,03;22,05;
11.02.2009;15:31:37,0;22,24;21,91;28,76;23,05;22,12;22,01;22,03;22,08;
11.02.2009;15:31:38,0;22,24;21,91;28,83;23,05;22,12;22,01;22,03;22,08;
11.02.2009;15:31:38,0;22,24;21,91;28,83;23,05;22,12;22,01;22,06;22,08;
11.02.2009;15:31:38,0;22,24;21,91;28,83;23,05;22,12;22,01;22,03;22,08;
11.02.2009;15:31:38,0;22,24;21,91;28,83;23,03;22,12;22,01;22,06;22,08;
11.02.2009;15:31:39,0;22,24;21,91;28,76;23,03;22,12;22,01;22,03;22,08;
11.02.2009;15:31:39,0;22,24;21,91;28,83;23,01;22,12;22,01;22,06;22,08;
11.02.2009;15:31:39,0;22,24;21,91;28,83;23,01;22,12;22,01;22,03;22,08;
11.02.2009;15:31:39,0;22,24;21,91;28,83;23,01;22,12;22,01;22,03;22,08;
11.02.2009;15:31:39,0;22,24;21,93;28,83;23,03;22,12;22,01;22,03;22,08;
11.02.2009;15:31:39,0;22,26;21,93;28,76;23,03;22,12;22,01;22,03;22,08;
11.02.2009;15:31:40,0;22,24;21,93;28,83;23,03;22,12;22,01;22,03;22,08;
11.02.2009;15:31:40,0;22,22;21,93;28,83;23,01;22,12;22,01;22,06;22,08;
11.02.2009;15:31:40,0;22,22;21,91;28,83;23,01;22,12;22,01;22,03;22,08;
11.02.2009;15:31:40,0;22,22;21,93;28,83;22,99;22,12;22,01;22,06;22,08;
11.02.2009;15:31:41,0;22,22;21,91;28,76;22,99;22,12;22,01;22,03;22,08;
11.02.2009;15:31:41,0;22,22;21,91;28,83;22,99;22,12;22,01;22,06;22,08;
11.02.2009;15:31:41,0;22,22;21,93;28,83;22,99;22,12;22,01;22,03;22,08;
11.02.2009;15:31:41,0;22,22;21,93;28,83;22,99;22,12;22,01;22,06;22,05;
11.02.2009;15:31:41,0;22,22;21,93;28,83;22,99;22,12;22,01;22,03;22,08;
11.02.2009;15:31:41,0;22,24;21,91;28,73;22,99;22,12;22,01;22,03;22,08;
11.02.2009;15:31:42,0;22,22;21,91;28,83;22,99;22,12;22,01;22,03;22,08;
11.02.2009;15:31:42,0;22,22;21,93;28,83;22,99;22,12;22,01;22,03;22,08;
11.02.2009;15:31:42,0;22,22;21,91;28,83;22,97;22,12;22,01;22,06;22,08;
11.02.2009;15:31:42,0;22,20;21,93;28,83;22,95;22,12;22,01;22,03;22,08;
11.02.2009;15:31:43,0;22,22;21,91;28,76;22,93;22,12;22,01;22,06;22,08;
11.02.2009;15:31:43,0;22,20;21,93;28,83;22,93;22,12;22,01;22,03;22,08;
11.02.2009;15:31:43,0;22,20;21,91;28,83;22,91;22,12;22,01;22,03;22,08;
11.02.2009;15:31:43,0;22,20;21,91;28,83;22,91;22,12;22,01;22,03;22,08;
11.02.2009;15:31:43,0;22,22;21,91;28,83;22,89;22,12;22,01;22,03;22,08;
11.02.2009;15:31:43,0;22,22;21,91;28,76;22,89;22,12;22,01;22,03;22,08;
11.02.2009;15:31:44,0;22,22;21,91;28,83;22,89;22,12;22,01;22,03;22,08;
11.02.2009;15:31:44,0;22,22;21,91;28,83;22,89;22,12;22,01;22,06;22,08;
11.02.2009;15:31:44,0;22,20;21,91;28,83;22,87;22,12;22,01;22,06;22,08;
11.02.2009;15:31:44,0;22,20;21,91;28,83;22,87;22,12;22,01;22,06;22,08;
11.02.2009;15:31:45,0;22,20;21,91;28,73;22,85;22,12;22,01;22,03;22,08;
11.02.2009;15:31:45,0;22,20;21,91;28,83;22,85;22,12;22,01;22,06;22,08;
11.02.2009;15:31:45,0;22,20;21,91;28,83;22,83;22,12;22,01;22,06;22,08;
11.02.2009;15:31:45,0;22,22;21,91;28,83;22,83;22,12;22,01;22,03;22,08;
11.02.2009;15:31:45,0;22,22;21,93;28,83;22,81;22,12;22,01;22,03;22,08;
11.02.2009;15:31:45,0;22,22;21,91;28,80;22,81;22,12;22,01;22,03;22,08;
11.02.2009;15:31:46,0;22,20;21,91;28,83;22,81;22,12;22,01;22,03;22,08;
11.02.2009;15:31:46,0;22,20;21,91;28,83;22,81;22,12;22,01;22,06;22,08;
11.02.2009;15:31:46,0;22,20;21,91;28,83;22,81;22,12;22,01;22,06;22,08;
11.02.2009;15:31:46,0;22,20;21,91;28,83;22,79;22,12;22,01;22,06;22,08;
11.02.2009;15:31:47,0;22,20;21,91;28,76;22,79;22,12;22,01;22,06;22,08;
11.02.2009;15:31:47,0;22,20;21,91;28,83;22,79;22,12;22,01;22,03;22,08;
11.02.2009;15:31:47,0;22,18;21,91;28,83;22,81;22,12;22,01;22,03;22,08;
11.02.2009;15:31:47,0;22,18;21,91;28,83;22,79;22,12;22,01;22,03;22,08;
11.02.2009;15:31:47,0;22,20;21,93;28,83;22,79;22,12;22,01;22,03;22,08;
11.02.2009;15:31:47,0;22,20;21,91;28,76;22,79;22,12;22,01;22,03;22,08;
11.02.2009;15:31:48,0;22,20;21,93;28,83;22,79;22,12;22,01;22,06;22,08;
11.02.2009;15:31:48,0;22,22;21,93;28,83;22,79;22,12;22,01;22,03;22,08;
11.02.2009;15:31:48,0;22,22;21,93;28,83;22,77;22,12;22,01;22,06;22,08;
11.02.2009;15:31:48,0;22,20;21,93;28,83;22,77;22,12;22,01;22,06;22,08;
11.02.2009;15:31:49,0;22,20;21,93;28,76;22,77;22,12;22,01;22,03;22,08;
11.02.2009;15:31:49,0;22,20;21,93;28,83;22,79;22,12;22,01;22,03;22,08;
11.02.2009;15:31:49,0;22,20;21,93;28,83;22,81;22,12;22,01;22,03;22,08;
11.02.2009;15:31:49,0;22,18;21,93;28,83;22,83;22,12;22,03;22,03;22,08;
11.02.2009;15:31:49,0;22,20;21,93;28,83;22,85;22,12;22,01;22,03;22,08;
11.02.2009;15:31:49,0;22,20;21,93;28,80;22,87;22,12;22,01;22,06;22,08;
11.02.2009;15:31:50,0;22,20;21,93;28,80;22,89;22,12;22,01;22,03;22,08;
11.02.2009;15:31:50,0;22,20;21,93;28,83;22,89;22,12;22,03;22,03;22,08;
11.02.2009;15:31:50,0;22,20;21,93;28,83;22,89;22,12;22,01;22,03;22,08;
11.02.2009;15:31:50,0;22,20;21,93;28,83;22,97;22,12;22,01;22,03;22,08;
11.02.2009;15:31:51,0;22,18;21,91;28,76;23,09;22,12;22,01;22,03;22,08;
11.02.2009;15:31:51,0;22,18;21,93;28,83;23,24;22,12;22,01;22,03;22,08;
11.02.2009;15:31:51,0;22,18;21,93;28,83;23,35;22,12;22,01;22,03;22,08;
11.02.2009;15:31:51,0;22,20;21,91;28,83;23,45;22,12;22,01;22,06;22,08;
11.02.2009;15:31:51,0;22,20;21,91;28,83;23,54;22,12;22,03;22,03;22,08;
11.02.2009;15:31:51,0;22,20;21,91;28,76;23,56;22,12;22,01;22,03;22,08;
11.02.2009;15:31:52,0;22,20;21,91;28,83;23,58;22,12;22,01;22,03;22,08;
11.02.2009;15:31:52,0;22,20;21,91;28,83;23,58;22,12;22,01;22,06;22,08;
11.02.2009;15:31:52,0;22,18;21,91;28,83;23,56;22,12;22,01;22,06;22,08;
11.02.2009;15:31:52,0;22,20;21,91;28,83;23,54;22,12;22,01;22,03;22,08;
11.02.2009;15:31:53,0;22,18;21,91;28,76;23,50;22,12;22,01;22,03;22,08;
11.02.2009;15:31:53,0;22,18;21,91;28,83;23,45;22,12;22,01;22,03;22,08;
11.02.2009;15:31:53,0;22,18;21,91;28,83;23,41;22,12;22,01;22,03;22,08;
11.02.2009;15:31:53,0;22,20;21,91;28,83;23,37;22,12;22,01;22,06;22,08;
11.02.2009;15:31:53,0;22,20;21,91;28,80;23,32;22,12;22,01;22,03;22,08;
11.02.2009;15:31:53,0;22,20;21,91;28,80;23,26;22,12;22,01;22,06;22,08;
11.02.2009;15:31:54,0;22,22;21,91;28,83;23,22;22,12;22,01;22,06;22,08;
11.02.2009;15:31:54,0;22,20;21,91;28,83;23,18;22,12;22,01;22,03;22,08;
11.02.2009;15:31:54,0;22,18;21,91;28,83;23,15;22,12;22,01;22,03;22,08;
11.02.2009;15:31:54,0;22,20;21,91;28,83;23,13;22,12;22,01;22,03;22,08;
11.02.2009;15:31:55,0;22,18;21,91;28,80;23,11;22,12;22,01;22,03;22,08;
11.02.2009;15:31:55,0;22,18;21,93;28,83;23,11;22,12;22,01;22,06;22,08;
11.02.2009;15:31:55,0;22,18;21,91;28,83;23,13;22,12;22,01;22,06;22,08;
11.02.2009;15:31:55,0;22,20;21,91;28,83;23,13;22,12;22,01;22,03;22,08;
11.02.2009;15:31:55,0;22,20;21,91;28,83;23,18;22,12;22,01;22,06;22,05;
11.02.2009;15:31:55,0;22,20;21,91;28,80;23,24;22,12;22,01;22,06;22,08;
11.02.2009;15:31:56,0;22,20;21,91;28,83;23,28;22,12;22,01;22,06;22,08;
11.02.2009;15:31:56,0;22,20;21,93;28,83;23,30;22,12;22,01;22,03;22,08;
11.02.2009;15:31:56,0;22,20;21,93;28,83;23,30;22,12;22,01;22,06;22,08;
11.02.2009;15:31:56,0;22,20;21,93;28,83;23,32;22,12;22,01;22,03;22,08;
11.02.2009;15:31:57,0;22,22;21,93;28,80;23,32;22,12;22,01;22,06;22,08;
11.02.2009;15:31:57,0;22,20;21,91;28,83;23,32;22,12;22,01;22,03;22,08;
11.02.2009;15:31:57,0;22,20;21,93;28,83;23,32;22,12;22,01;22,06;22,08;
11.02.2009;15:31:57,0;22,20;21,91;28,83;23,30;22,12;22,01;22,03;22,08;
11.02.2009;15:31:57,0;22,18;21,91;28,83;23,30;22,12;22,01;22,03;22,08;
11.02.2009;15:31:57,0;22,18;21,91;28,80;23,30;22,12;22,01;22,03;22,08;
11.02.2009;15:31:58,0;22,18;21,91;28,83;23,28;22,12;22,01;22,03;22,08;
11.02.2009;15:31:58,0;22,18;21,91;28,83;23,28;22,12;22,01;22,03;22,08;
11.02.2009;15:31:58,0;22,18;21,91;28,83;23,26;22,12;22,01;22,03;22,08;
11.02.2009;15:31:58,0;22,18;21,91;28,83;23,26;22,12;22,01;22,06;22,08;
11.02.2009;15:31:59,0;22,18;21,91;28,80;23,26;22,12;22,01;22,06;22,08;
11.02.2009;15:31:59,0;22,18;21,91;28,83;23,28;22,12;22,01;22,06;22,08;
11.02.2009;15:31:59,0;22,18;21,91;28,83;23,28;22,12;22,01;22,06;22,08;
11.02.2009;15:31:59,0;22,20;21,91;28,83;23,26;22,12;22,01;22,03;22,08;
11.02.2009;15:31:59,0;22,20;21,91;28,83;23,24;22,12;22,01;22,03;22,08;
11.02.2009;15:31:59,0;22,20;21,91;28,76;23,22;22,12;22,01;22,03;22,08;
11.02.2009;15:32:00,0;22,20;21,91;28,83;23,20;22,12;22,01;22,03;22,08;
11.02.2009;15:32:00,0;22,20;21,91;28,83;23,13;22,12;22,03;22,06;22,08;
11.02.2009;15:32:00,0;22,18;21,91;28,83;23,11;22,12;22,01;22,03;22,08;
11.02.2009;15:32:00,0;22,18;21,91;28,83;23,07;22,12;22,01;22,03;22,08;
11.02.2009;15:32:01,0;22,18;21,89;28,76;23,05;22,12;22,01;22,03;22,08;
11.02.2009;15:32:01,0;22,18;21,91;28,83;23,05;22,12;22,01;22,06;22,08;
11.02.2009;15:32:01,0;22,18;21,91;28,83;23,03;22,12;22,01;22,03;22,08;
11.02.2009;15:32:01,0;22,20;21,91;28,83;23,03;22,12;22,01;22,06;22,08;
11.02.2009;15:32:01,0;22,20;21,89;28,83;22,99;22,12;22,01;22,03;22,08;
11.02.2009;15:32:01,0;22,20;21,89;28,80;22,97;22,12;22,01;22,06;22,08;
11.02.2009;15:32:02,0;22,18;21,89;28,83;22,97;22,12;22,01;22,03;22,08;
11.02.2009;15:32:02,0;22,18;21,89;28,83;22,93;22,12;22,01;22,06;22,08;
11.02.2009;15:32:02,0;22,18;21,89;28,83;22,91;22,12;22,01;22,06;22,08;
11.02.2009;15:32:02,0;22,18;21,91;28,83;22,89;22,12;22,01;22,06;22,08;
11.02.2009;15:32:03,0;22,18;21,91;28,80;22,89;22,12;22,01;22,03;22,08;
11.02.2009;15:32:03,0;22,18;21,91;28,83;22,87;22,12;22,01;22,06;22,08;
11.02.2009;15:32:03,0;22,20;21,91;28,83;22,85;22,12;22,01;22,06;22,08;
11.02.2009;15:32:03,0;22,20;21,91;28,83;22,85;22,12;22,01;22,06;22,08;
11.02.2009;15:32:03,0;22,20;21,91;28,83;22,87;22,12;22,01;22,06;22,08;
11.02.2009;15:32:03,0;22,20;21,91;28,80;22,87;22,12;22,01;22,06;22,08;
11.02.2009;15:32:04,0;22,20;21,91;28,83;22,87;22,12;22,03;22,06;22,08;
11.02.2009;15:32:04,0;22,20;21,91;28,83;22,87;22,12;22,01;22,06;22,08;
11.02.2009;15:32:04,0;22,20;21,91;28,83;22,87;22,12;22,01;22,03;22,08;
11.02.2009;15:32:04,0;22,20;21,91;28,83;22,87;22,12;22,01;22,03;22,08;
11.02.2009;15:32:05,0;22,20;21,91;28,80;22,87;22,12;22,01;22,06;22,08;
11.02.2009;15:32:05,0;22,20;21,93;28,83;22,87;22,12;22,01;22,03;22,08;
11.02.2009;15:32:05,0;22,22;21,91;28,83;22,87;22,12;22,01;22,06;22,08;
11.02.2009;15:32:05,0;22,20;21,93;28,83;22,87;22,12;22,01;22,03;22,08;
11.02.2009;15:32:05,0;22,20;21,93;28,83;22,85;22,12;22,01;22,03;22,08;
11.02.2009;15:32:05,0;22,20;21,93;28,80;22,85;22,12;22,01;22,06;22,08;
11.02.2009;15:32:06,0;22,20;21,93;28,83;22,83;22,12;22,01;22,06;22,08;
11.02.2009;15:32:06,0;22,18;21,93;28,83;22,83;22,12;22,01;22,03;22,05;
11.02.2009;15:32:06,0;22,18;21,91;28,83;22,81;22,12;22,03;22,03;22,08;
11.02.2009;15:32:06,0;22,18;21,91;28,83;22,79;22,12;22,01;22,03;22,08;
11.02.2009;15:32:07,0;22,20;21,91;28,80;22,79;22,12;22,01;22,03;22,08;
11.02.2009;15:32:07,0;22,20;21,91;28,83;22,77;22,12;22,01;22,06;22,08;
11.02.2009;15:32:07,0;22,20;21,91;28,83;22,77;22,12;22,01;22,03;22,08;
11.02.2009;15:32:07,0;22,20;21,93;28,83;22,77;22,12;22,01;22,03;22,08;
11.02.2009;15:32:07,0;22,20;21,93;28,83;22,77;22,12;22,01;22,06;22,08;
11.02.2009;15:32:07,0;22,20;21,93;28,80;22,77;22,12;22,01;22,06;22,08;
11.02.2009;15:32:08,0;22,20;21,93;28,83;22,77;22,12;22,03;22,06;22,08;
11.02.2009;15:32:08,0;22,20;21,93;28,83;22,75;22,12;22,01;22,03;22,08;
11.02.2009;15:32:08,0;22,18;21,95;28,83;22,75;22,12;22,01;22,03;22,08;
11.02.2009;15:32:08,0;22,18;21,95;28,83;22,73;22,12;22,01;22,06;22,08;
11.02.2009;15:32:09,0;22,20;21,95;28,76;22,71;22,12;22,03;22,06;22,08;
11.02.2009;15:32:09,0;22,20;21,95;28,83;22,69;22,12;22,01;22,06;22,08;
11.02.2009;15:32:09,0;22,20;21,95;28,83;22,67;22,12;22,01;22,03;22,08;
11.02.2009;15:32:09,0;22,20;21,95;28,83;22,63;22,12;22,01;22,06;22,08;
11.02.2009;15:32:09,0;22,20;21,95;28,83;22,63;22,12;22,01;22,06;22,08;
11.02.2009;15:32:09,0;22,22;21,95;28,76;22,61;22,12;22,01;22,06;22,08;
11.02.2009;15:32:10,0;22,22;21,93;28,83;22,59;22,12;22,01;22,03;22,08;
11.02.2009;15:32:10,0;22,20;21,93;28,83;22,57;22,12;22,01;22,06;22,08;
11.02.2009;15:32:10,0;22,20;21,91;28,83;22,55;22,12;22,01;22,03;22,08;
11.02.2009;15:32:10,0;22,22;21,91;28,83;22,53;22,12;22,01;22,06;22,08;
11.02.2009;15:32:11,0;22,20;21,91;28,76;22,51;22,12;22,01;22,06;22,08;
11.02.2009;15:32:11,0;22,20;21,89;28,83;22,49;22,12;22,01;22,03;22,08;
11.02.2009;15:32:11,0;22,20;21,89;28,83;22,49;22,12;22,03;22,03;22,08;
11.02.2009;15:32:11,0;22,22;21,87;28,83;22,47;22,12;22,01;22,03;22,08;
11.02.2009;15:32:11,0;22,22;21,87;28,83;22,47;22,12;22,01;22,06;22,08;
11.02.2009;15:32:11,0;22,22;21,87;28,80;22,47;22,12;22,01;22,06;22,08;
11.02.2009;15:32:12,0;22,22;21,85;28,83;22,47;22,12;22,01;22,06;22,08;
11.02.2009;15:32:12,0;22,22;21,85;28,83;22,47;22,12;22,01;22,03;22,08;
11.02.2009;15:32:12,0;22,22;21,85;28,83;22,47;22,12;22,03;22,03;22,08;
11.02.2009;15:32:12,0;22,22;21,83;28,83;22,47;22,12;22,01;22,06;22,08;
11.02.2009;15:32:13,0;22,22;21,83;28,80;22,49;22,12;22,01;22,03;22,08;
11.02.2009;15:32:13,0;22,22;21,83;28,83;22,49;22,12;22,01;22,06;22,08;
11.02.2009;15:32:13,0;22,22;21,83;28,83;22,51;22,12;22,01;22,06;22,08;
11.02.2009;15:32:13,0;22,22;21,83;28,83;22,53;22,12;22,01;22,06;22,08;
11.02.2009;15:32:13,0;22,20;21,83;28,83;22,59;22,12;22,01;22,03;22,08;
11.02.2009;15:32:13,0;22,20;21,83;28,80;22,61;22,12;22,03;22,03;22,08;
11.02.2009;15:32:14,0;22,20;21,83;28,83;22,65;22,12;22,01;22,06;22,08;
11.02.2009;15:32:14,0;22,20;21,83;28,83;22,65;22,12;22,01;22,06;22,08;
11.02.2009;15:32:14,0;22,20;21,83;28,83;22,65;22,12;22,01;22,06;22,08;
11.02.2009;15:32:14,0;22,20;21,83;28,83;22,65;22,12;22,01;22,03;22,08;
11.02.2009;15:32:15,0;22,20;21,83;28,80;22,63;22,12;22,01;22,06;22,08;
11.02.2009;15:32:15,0;22,20;21,83;28,83;22,63;22,12;22,01;22,06;22,08;
11.02.2009;15:32:15,0;22,20;21,83;28,76;22,61;22,12;22,01;22,06;22,08;
11.02.2009;15:32:15,0;22,20;21,83;28,83;22,61;22,12;22,01;22,06;22,08;
11.02.2009;15:32:15,0;22,20;21,83;28,83;22,61;22,12;22,01;22,03;22,08;
11.02.2009;15:32:15,0;22,20;21,83;28,80;22,61;22,12;22,01;22,06;22,08;
11.02.2009;15:32:16,0;22,18;21,83;28,83;22,61;22,12;22,01;22,03;22,08;
11.02.2009;15:32:16,0;22,18;21,83;28,83;22,61;22,12;22,01;22,03;22,08;
11.02.2009;15:32:16,0;22,18;21,83;28,83;22,61;22,12;22,01;22,03;22,08;
11.02.2009;15:32:16,0;22,18;21,85;28,83;22,59;22,12;22,01;22,06;22,08;
11.02.2009;15:32:17,0;22,18;21,85;28,80;22,59;22,12;22,01;22,03;22,08;
11.02.2009;15:32:17,0;22,18;21,85;28,83;22,59;22,12;22,01;22,06;22,08;
11.02.2009;15:32:17,0;22,18;21,85;28,83;22,57;22,12;22,01;22,03;22,08;
11.02.2009;15:32:17,0;22,20;21,85;28,83;22,57;22,12;22,01;22,06;22,08;
11.02.2009;15:32:17,0;22,20;21,85;28,76;22,55;22,12;22,01;22,06;22,08;
11.02.2009;15:32:17,0;22,20;21,85;28,80;22,53;22,12;22,03;22,06;22,08;
11.02.2009;15:32:18,0;22,22;21,85;28,83;22,53;22,12;22,01;22,06;22,08;
11.02.2009;15:32:18,0;22,22;21,85;28,83;22,51;22,12;22,01;22,03;22,08;
11.02.2009;15:32:18,0;22,22;21,85;28,83;22,51;22,12;22,01;22,06;22,08;
11.02.2009;15:32:18,0;22,22;21,85;28,80;22,49;22,12;22,01;22,06;22,08;
11.02.2009;15:32:19,0;22,22;21,85;28,80;22,47;22,12;22,01;22,03;22,08;
11.02.2009;15:32:19,0;22,22;21,85;28,83;22,45;22,12;22,01;22,06;22,08;
11.02.2009;15:32:19,0;22,22;21,87;28,83;22,45;22,12;22,01;22,03;22,08;
11.02.2009;15:32:19,0;22,22;21,85;28,83;22,43;22,12;22,03;22,06;22,08;
11.02.2009;15:32:19,0;22,22;21,87;28,83;22,43;22,12;22,01;22,06;22,08;
11.02.2009;15:32:19,0;22,20;21,87;28,80;22,41;22,12;22,01;22,03;22,08;
11.02.2009;15:32:20,0;22,20;21,87;28,83;22,41;22,12;22,01;22,03;22,08;
11.02.2009;15:32:20,0;22,18;21,87;28,83;22,39;22,12;22,03;22,03;22,08;
11.02.2009;15:32:20,0;22,20;21,89;28,83;22,39;22,12;22,01;22,03;22,08;
11.02.2009;15:32:20,0;22,20;21,89;28,83;22,37;22,12;22,01;22,03;22,08;
11.02.2009;15:32:21,0;22,20;21,89;28,80;22,37;22,12;22,03;22,06;22,08;
11.02.2009;15:32:21,0;22,22;21,89;28,83;22,35;22,12;22,01;22,03;22,08;
11.02.2009;15:32:21,0;22,22;21,89;28,83;22,35;22,12;22,01;22,06;22,08;
11.02.2009;15:32:21,0;22,22;21,91;28,83;22,34;22,12;22,01;22,06;22,08;
11.02.2009;15:32:21,0;22,22;21,91;28,83;22,34;22,12;22,01;22,06;22,08;
11.02.2009;15:32:21,0;22,20;21,91;28,80;22,34;22,12;22,01;22,06;22,08;
11.02.2009;15:32:22,0;22,20;21,91;28,83;22,34;22,12;22,01;22,06;22,08;
11.02.2009;15:32:22,0;22,20;21,91;28,83;22,34;22,12;22,01;22,03;22,08;
11.02.2009;15:32:22,0;22,20;21,91;28,83;22,34;22,12;22,01;22,03;22,08;
11.02.2009;15:32:22,0;22,18;21,91;28,83;22,34;22,12;22,01;22,06;22,08;
11.02.2009;15:32:23,0;22,20;21,91;28,80;22,32;22,12;22,01;22,06;22,08;
11.02.2009;15:32:23,0;22,22;21,91;28,83;22,32;22,12;22,01;22,06;22,08;
11.02.2009;15:32:23,0;22,22;21,93;28,83;22,32;22,12;22,01;22,03;22,08;
11.02.2009;15:32:23,0;22,22;21,93;28,83;22,30;22,12;22,01;22,06;22,08;
11.02.2009;15:32:23,0;22,22;21,93;28,83;22,30;22,12;22,01;22,06;22,08;
11.02.2009;15:32:23,0;22,22;21,93;28,80;22,28;22,12;22,01;22,06;22,08;
11.02.2009;15:32:24,0;22,20;21,93;28,83;22,28;22,12;22,01;22,03;22,08;
11.02.2009;15:32:24,0;22,20;21,93;28,83;22,30;22,12;22,01;22,06;22,08;
11.02.2009;15:32:24,0;22,20;21,93;28,83;22,28;22,12;22,01;22,06;22,08;
11.02.2009;15:32:24,0;22,20;21,91;28,83;22,32;22,12;22,01;22,06;22,08;
11.02.2009;15:32:25,0;22,20;21,91;28,80;22,39;22,12;22,01;22,03;22,08;
11.02.2009;15:32:25,0;22,20;21,91;28,83;22,45;22,12;22,01;22,06;22,08;
11.02.2009;15:32:25,0;22,20;21,91;28,83;22,53;22,12;22,01;22,06;22,08;
11.02.2009;15:32:25,0;22,20;21,91;28,83;22,61;22,12;22,01;22,06;22,08;
11.02.2009;15:32:25,0;22,20;21,91;28,83;22,67;22,12;22,01;22,06;22,08;
11.02.2009;15:32:25,0;22,20;21,89;28,76;22,73;22,12;22,01;22,03;22,08;
11.02.2009;15:32:26,0;22,20;21,91;28,83;22,77;22,12;22,01;22,06;22,08;
11.02.2009;15:32:26,0;22,20;21,89;28,83;22,79;22,12;22,03;22,06;22,08;
11.02.2009;15:32:26,0;22,20;21,89;28,83;22,79;22,12;22,01;22,06;22,08;
11.02.2009;15:32:26,0;22,20;21,89;28,83;22,77;22,12;22,01;22,06;22,08;
11.02.2009;15:32:27,0;22,18;21,89;28,80;22,77;22,12;22,01;22,03;22,08;
11.02.2009;15:32:27,0;22,18;21,89;28,83;22,75;22,12;22,01;22,03;22,08;
11.02.2009;15:32:27,0;22,18;21,89;28,83;22,73;22,12;22,01;22,06;22,08;
11.02.2009;15:32:27,0;22,18;21,89;28,83;22,69;22,12;22,01;22,06;22,08;
11.02.2009;15:32:27,0;22,18;21,89;28,83;22,67;22,12;22,01;22,06;22,08;
11.02.2009;15:32:27,0;22,18;21,89;28,80;22,63;22,12;22,01;22,06;22,08;
11.02.2009;15:32:28,0;22,18;21,89;28,83;22,61;22,12;22,01;22,06;22,08;
11.02.2009;15:32:28,0;22,20;21,87;28,83;22,59;22,12;22,01;22,06;22,08;
11.02.2009;15:32:28,0;22,20;21,87;28,83;22,57;22,12;22,03;22,06;22,08;
11.02.2009;15:32:28,0;22,20;21,87;28,83;22,55;22,12;22,01;22,06;22,08;
11.02.2009;15:32:29,0;22,20;21,87;28,76;22,55;22,12;22,01;22,06;22,08;
11.02.2009;15:32:29,0;22,20;21,85;28,83;22,55;22,12;22,01;22,06;22,08;
11.02.2009;15:32:29,0;22,20;21,85;28,83;22,57;22,12;22,01;22,06;22,08;
11.02.2009;15:32:29,0;22,18;21,85;28,83;22,59;22,12;22,01;22,06;22,08;
11.02.2009;15:32:29,0;22,20;21,83;28,83;22,65;22,12;22,01;22,03;22,08;
11.02.2009;15:32:29,0;22,18;21,85;28,50;22,71;22,12;22,01;22,03;22,08;
11.02.2009;15:32:30,0;22,18;21,85;28,83;22,77;22,12;22,01;22,03;22,08;
11.02.2009;15:32:30,0;22,18;21,85;28,83;22,83;22,12;22,03;22,06;22,08;
11.02.2009;15:32:30,0;22,18;21,85;28,83;22,87;22,12;22,01;22,06;22,08;
11.02.2009;15:32:30,0;22,18;21,85;28,83;22,87;22,12;22,01;22,06;22,08;
11.02.2009;15:32:31,0;22,20;21,87;28,27;22,87;22,12;22,01;22,03;22,08;
11.02.2009;15:32:31,0;22,18;21,87;28,83;22,83;22,12;22,03;22,06;22,08;
11.02.2009;15:32:31,0;22,18;21,87;28,83;22,79;22,12;22,03;22,03;22,08;
11.02.2009;15:32:31,0;22,20;21,87;28,83;22,77;22,12;22,01;22,06;22,08;
11.02.2009;15:32:31,0;22,20;21,87;28,83;22,75;22,12;22,01;22,06;22,08;
11.02.2009;15:32:31,0;22,20;21,87;28,73;22,77;22,12;22,03;22,06;22,08;
11.02.2009;15:32:32,0;22,20;21,87;28,83;22,79;22,12;22,01;22,06;22,08;
11.02.2009;15:32:32,0;22,22;21,87;28,83;22,81;22,12;22,03;22,06;22,08;
11.02.2009;15:32:32,0;22,22;21,87;28,83;22,83;22,12;22,03;22,06;22,08;
11.02.2009;15:32:32,0;22,22;21,87;28,83;22,87;22,12;22,01;22,06;22,08;
11.02.2009;15:32:33,0;22,22;21,85;28,57;22,89;22,12;22,01;22,03;22,08;
11.02.2009;15:32:33,0;22,22;21,87;28,83;22,93;22,12;22,01;22,03;22,08;
11.02.2009;15:32:33,0;22,22;21,87;28,83;22,93;22,12;22,01;22,06;22,08;
11.02.2009;15:32:33,0;22,22;21,85;28,83;22,93;22,12;22,01;22,06;22,08;
11.02.2009;15:32:33,0;22,22;21,85;28,83;22,93;22,12;22,01;22,06;22,08;
11.02.2009;15:32:33,0;22,22;21,85;28,60;22,93;22,12;22,03;22,06;22,08;
11.02.2009;15:32:34,0;22,22;21,85;28,83;22,93;22,12;22,01;22,06;22,08;
11.02.2009;15:32:34,0;22,22;21,87;28,83;22,97;22,12;22,03;22,06;22,08;
11.02.2009;15:32:34,0;22,22;21,87;28,83;23,01;22,12;22,01;22,03;22,08;
11.02.2009;15:32:34,0;22,22;21,87;28,83;23,05;22,12;22,03;22,06;22,08;
11.02.2009;15:32:35,0;22,22;21,87;28,60;23,07;22,12;22,01;22,06;22,08;
11.02.2009;15:32:35,0;22,22;21,87;28,83;23,07;22,12;22,03;22,06;22,08;
11.02.2009;15:32:35,0;22,22;21,89;28,83;23,05;22,12;22,01;22,06;22,08;
11.02.2009;15:32:35,0;22,22;21,89;28,83;23,01;22,12;22,01;22,06;22,08;
11.02.2009;15:32:35,0;22,22;21,89;28,83;22,97;22,12;22,01;22,06;22,08;
11.02.2009;15:32:35,0;22,22;21,87;28,70;22,93;22,12;22,03;22,06;22,08;
11.02.2009;15:32:36,0;22,22;21,87;28,83;22,91;22,12;22,01;22,06;22,08;
11.02.2009;15:32:36,0;22,22;21,87;28,83;22,89;22,12;22,01;22,06;22,08;
11.02.2009;15:32:36,0;22,22;21,87;28,83;22,85;22,12;22,01;22,03;22,08;
11.02.2009;15:32:36,0;22,22;21,87;28,83;22,83;22,12;22,03;22,06;22,08;
11.02.2009;15:32:37,0;22,22;21,87;28,80;22,79;22,12;22,01;22,06;22,08;
11.02.2009;15:32:37,0;22,24;21,87;28,83;22,75;22,12;22,01;22,06;22,08;
11.02.2009;15:32:37,0;22,24;21,87;28,83;22,71;22,12;22,01;22,06;22,08;
11.02.2009;15:32:37,0;22,24;21,87;28,83;22,67;22,12;22,03;22,06;22,08;
11.02.2009;15:32:37,0;22,22;21,85;28,83;22,67;22,12;22,01;22,03;22,08;
11.02.2009;15:32:37,0;22,24;21,85;28,80;22,65;22,12;22,01;22,06;22,08;
11.02.2009;15:32:38,0;22,24;21,85;28,83;22,63;22,12;22,01;22,06;22,08;
11.02.2009;15:32:38,0;22,24;21,85;28,83;22,61;22,12;22,01;22,06;22,08;
11.02.2009;15:32:38,0;22,22;21,89;28,83;22,57;22,12;22,01;22,03;22,08;
11.02.2009;15:32:38,0;22,24;21,99;28,83;22,53;22,12;22,01;22,06;22,08;
11.02.2009;15:32:39,0;22,24;22,05;28,80;22,49;22,12;22,03;22,06;22,08;
11.02.2009;15:32:39,0;22,24;22,15;28,83;22,49;22,12;22,01;22,06;22,08;
11.02.2009;15:32:39,0;22,24;22,17;28,83;22,49;22,12;22,01;22,03;22,08;
11.02.2009;15:32:39,0;22,22;22,17;28,83;22,45;22,12;22,01;22,06;22,08;
11.02.2009;15:32:39,0;22,24;22,17;28,83;22,43;22,12;22,03;22,03;22,08;
11.02.2009;15:32:39,0;22,24;22,15;28,80;22,41;22,12;22,01;22,06;22,08;
11.02.2009;15:32:40,0;22,24;22,13;28,83;22,37;22,12;22,03;22,06;22,08;
11.02.2009;15:32:40,0;22,24;22,11;28,83;22,34;22,12;22,01;22,06;22,08;
11.02.2009;15:32:40,0;22,24;22,09;28,83;22,32;22,12;22,01;22,06;22,08;
11.02.2009;15:32:40,0;22,24;22,11;28,83;22,32;22,12;22,01;22,06;22,08;
11.02.2009;15:32:41,0;22,26;22,15;28,80;22,30;22,12;22,01;22,06;22,08;
11.02.2009;15:32:41,0;22,26;22,17;28,83;22,28;22,12;22,01;22,03;22,08;
11.02.2009;15:32:41,0;22,28;22,15;28,83;22,28;22,12;22,01;22,06;22,08;
11.02.2009;15:32:41,0;22,28;22,13;28,83;22,26;22,12;22,01;22,06;22,08;
11.02.2009;15:32:41,0;22,28;22,13;28,83;22,24;22,12;22,01;22,06;22,08;
11.02.2009;15:32:41,0;22,28;22,11;28,80;22,20;22,12;22,01;22,06;22,08;
11.02.2009;15:32:42,0;22,28;22,11;28,83;22,22;22,12;22,01;22,06;22,08;
11.02.2009;15:32:42,0;22,28;22,09;28,83;22,26;22,12;22,03;22,06;22,08;
11.02.2009;15:32:42,0;22,30;22,09;28,83;22,30;22,12;22,01;22,06;22,08;
11.02.2009;15:32:42,0;22,30;22,09;28,83;22,41;22,12;22,01;22,03;22,08;
11.02.2009;15:32:43,0;22,30;22,07;28,80;22,53;22,12;22,01;22,06;22,08;
11.02.2009;15:32:43,0;22,30;22,09;28,83;22,63;22,12;22,03;22,06;22,08;
11.02.2009;15:32:43,0;22,30;22,07;28,83;22,73;22,12;22,03;22,06;22,08;
11.02.2009;15:32:43,0;22,30;22,07;28,83;22,79;22,12;22,01;22,06;22,08;
11.02.2009;15:32:43,0;22,32;22,07;28,83;22,85;22,12;22,01;22,06;22,08;
11.02.2009;15:32:43,0;22,32;22,07;28,80;22,93;22,12;22,01;22,06;22,08;
11.02.2009;15:32:44,0;22,32;22,07;28,83;23,01;22,12;22,01;22,06;22,08;
11.02.2009;15:32:44,0;22,32;22,05;28,83;23,05;22,12;22,01;22,06;22,08;
11.02.2009;15:32:44,0;22,32;22,05;28,83;23,07;22,12;22,01;22,06;22,08;
11.02.2009;15:32:44,0;22,34;22,05;28,83;23,09;22,12;22,03;22,06;22,08;
11.02.2009;15:32:45,0;22,32;22,05;28,80;23,11;22,12;22,01;22,06;22,08;
11.02.2009;15:32:45,0;22,34;22,05;28,83;23,11;22,12;22,01;22,06;22,08;
11.02.2009;15:32:45,0;22,34;22,05;28,83;23,11;22,12;22,03;22,06;22,08;
11.02.2009;15:32:45,0;22,34;22,03;28,83;23,07;22,12;22,01;22,06;22,08;
11.02.2009;15:32:45,0;22,34;22,03;28,83;23,05;22,12;22,01;22,06;22,08;
11.02.2009;15:32:45,0;22,34;22,03;28,80;23,03;22,12;22,03;22,03;22,08;
11.02.2009;15:32:46,0;22,34;22,03;28,83;22,99;22,12;22,03;22,03;22,08;
11.02.2009;15:32:46,0;22,42;22,03;28,83;22,95;22,12;22,03;22,03;22,08;
11.02.2009;15:32:46,0;22,46;22,01;28,83;22,93;22,12;22,01;22,06;22,08;
11.02.2009;15:32:46,0;22,50;22,03;28,80;22,91;22,12;22,01;22,06;22,08;
11.02.2009;15:32:47,0;22,50;22,01;28,80;22,91;22,12;22,03;22,06;22,08;
11.02.2009;15:32:47,0;22,52;22,01;28,83;22,89;22,12;22,01;22,06;22,08;
11.02.2009;15:32:47,0;22,54;22,03;28,83;22,87;22,12;22,01;22,06;22,08;
11.02.2009;15:32:47,0;22,54;22,01;28,83;22,83;22,12;22,01;22,06;22,08;
11.02.2009;15:32:47,0;22,54;22,01;28,83;22,79;22,12;22,03;22,06;22,08;
11.02.2009;15:32:47,0;22,54;22,01;28,80;22,73;22,12;22,01;22,06;22,08;
11.02.2009;15:32:48,0;22,56;22,01;28,83;22,69;22,12;22,03;22,06;22,08;
11.02.2009;15:32:48,0;22,56;22,01;28,83;22,65;22,12;22,01;22,06;22,08;
11.02.2009;15:32:48,0;22,56;22,01;28,83;22,59;22,12;22,03;22,06;22,08;
11.02.2009;15:32:48,0;22,56;21,99;28,83;22,55;22,12;22,03;22,06;22,08;
11.02.2009;15:32:49,0;22,56;21,99;28,80;22,51;22,12;22,03;22,06;22,08;
11.02.2009;15:32:49,0;22,58;21,99;28,83;22,51;22,12;22,03;22,06;22,08;
11.02.2009;15:32:49,0;22,58;21,99;28,83;22,59;22,12;22,01;22,06;22,08;
11.02.2009;15:32:49,0;22,58;21,99;28,83;22,63;22,15;22,03;22,06;22,08;
11.02.2009;15:32:49,0;22,58;21,99;28,83;22,65;22,12;22,03;22,06;22,08;
11.02.2009;15:32:49,0;22,58;21,99;28,80;22,63;22,12;22,01;22,06;22,08;
11.02.2009;15:32:50,0;22,58;21,99;28,83;22,61;22,12;22,01;22,06;22,08;
11.02.2009;15:32:50,0;22,58;21,99;28,83;22,59;22,12;22,03;22,06;22,08;
11.02.2009;15:32:50,0;22,60;21,99;28,83;22,57;22,12;22,01;22,06;22,08;
11.02.2009;15:32:50,0;22,60;21,99;28,83;22,53;22,12;22,03;22,06;22,08;
11.02.2009;15:32:51,0;22,58;21,99;28,83;22,49;22,15;22,03;22,06;22,08;
11.02.2009;15:32:51,0;22,60;21,99;28,83;22,47;22,12;22,03;22,06;22,08;
11.02.2009;15:32:51,0;22,60;21,99;28,83;22,45;22,12;22,03;22,06;22,08;
11.02.2009;15:32:51,0;22,60;21,99;28,83;22,41;22,12;22,01;22,06;22,08;
11.02.2009;15:32:51,0;22,60;22,01;28,83;22,39;22,12;22,03;22,06;22,08;
11.02.2009;15:32:51,0;22,60;21,99;28,80;22,35;22,12;22,01;22,06;22,08;
11.02.2009;15:32:52,0;22,60;21,99;28,83;22,34;22,12;22,01;22,06;22,08;
11.02.2009;15:32:52,0;22,60;21,99;28,83;22,32;22,12;22,01;22,06;22,08;
11.02.2009;15:32:52,0;22,60;21,99;28,83;22,30;22,12;22,01;22,06;22,08;
11.02.2009;15:32:52,0;22,60;21,99;28,83;22,26;22,12;22,01;22,06;22,08;
11.02.2009;15:32:53,0;22,60;21,97;28,83;22,24;22,12;22,01;22,06;22,08;
11.02.2009;15:32:53,0;22,60;21,99;28,83;22,24;22,12;22,03;22,06;22,08;
11.02.2009;15:32:53,0;22,60;21,99;28,83;22,22;22,12;22,01;22,06;22,08;
11.02.2009;15:32:53,0;22,60;21,99;28,83;22,20;22,12;22,03;22,06;22,08;
11.02.2009;15:32:53,0;22,60;21,97;28,83;22,19;22,12;22,03;22,06;22,08;
11.02.2009;15:32:53,0;22,60;21,99;28,83;22,19;22,12;22,03;22,06;22,08;
11.02.2009;15:32:54,0;22,60;21,99;28,83;22,19;22,12;22,03;22,06;22,08;
11.02.2009;15:32:54,0;22,62;21,99;28,83;22,19;22,12;22,01;22,06;22,08;
11.02.2009;15:32:54,0;22,62;21,99;28,83;22,19;22,12;22,01;22,06;22,08;
11.02.2009;15:32:54,0;22,62;21,99;28,83;22,19;22,12;22,01;22,06;22,08;
11.02.2009;15:32:55,0;22,62;21,99;28,83;22,19;22,12;22,01;22,06;22,08;
11.02.2009;15:32:55,0;22,62;21,99;28,83;22,30;22,12;22,01;22,06;22,08;
11.02.2009;15:32:55,0;22,62;21,97;28,83;22,43;22,12;22,03;22,06;22,08;
11.02.2009;15:32:55,0;22,62;21,97;28,83;22,53;22,12;22,01;22,06;22,08;
11.02.2009;15:32:55,0;22,62;21,97;28,83;22,59;22,12;22,03;22,06;22,08;
11.02.2009;15:32:55,0;22,62;21,97;28,83;22,59;22,12;22,03;22,06;22,08;
11.02.2009;15:32:56,0;22,62;21,99;28,83;22,57;22,12;22,03;22,06;22,08;
11.02.2009;15:32:56,0;22,62;21,99;28,83;22,53;22,12;22,03;22,03;22,08;
11.02.2009;15:32:56,0;22,62;21,99;28,83;22,51;22,12;22,03;22,06;22,08;
11.02.2009;15:32:56,0;22,62;21,99;28,83;22,49;22,15;22,01;22,03;22,08;
11.02.2009;15:32:57,0;22,62;21,99;28,83;22,47;22,12;22,01;22,06;22,08;
11.02.2009;15:32:57,0;22,62;22,01;28,83;22,45;22,12;22,03;22,06;22,08;
11.02.2009;15:32:57,0;22,62;22,01;28,83;22,41;22,12;22,03;22,06;22,08;
11.02.2009;15:32:57,0;22,62;22,01;28,83;22,41;22,12;22,01;22,06;22,08;
11.02.2009;15:32:57,0;22,62;22,01;28,83;22,35;22,12;22,01;22,06;22,08;
11.02.2009;15:32:57,0;22,62;22,01;28,83;22,34;22,12;22,01;22,06;22,08;
11.02.2009;15:32:58,0;22,62;22,01;28,83;22,32;22,12;22,01;22,03;22,08;
11.02.2009;15:32:58,0;22,62;22,01;28,83;22,28;22,12;22,01;22,06;22,08;
11.02.2009;15:32:58,0;22,62;22,01;28,83;22,26;22,12;22,03;22,06;22,08;
11.02.2009;15:32:58,0;22,62;22,01;28,83;22,26;22,12;22,03;22,06;22,08;
11.02.2009;15:32:59,0;22,62;22,01;28,83;22,24;22,12;22,03;22,06;22,08;
11.02.2009;15:32:59,0;22,62;22,01;28,83;22,24;22,12;22,03;22,03;22,08;
11.02.2009;15:32:59,0;22,62;22,01;28,83;22,24;22,12;22,01;22,06;22,08;
11.02.2009;15:32:59,0;22,62;22,01;28,83;22,26;22,12;22,01;22,06;22,08;
11.02.2009;15:32:59,0;22,62;22,01;28,83;22,26;22,12;22,01;22,06;22,08;
11.02.2009;15:32:59,0;22,62;21,99;28,83;22,26;22,12;22,01;22,06;22,08;
11.02.2009;15:33:00,0;22,62;21,99;28,83;22,28;22,12;22,01;22,06;22,08;
11.02.2009;15:33:00,0;22,62;21,99;28,83;22,28;22,12;22,03;22,03;22,08;
11.02.2009;15:33:00,0;22,62;21,99;28,83;22,28;22,12;22,03;22,06;22,08;
11.02.2009;15:33:00,0;22,62;21,99;28,83;22,26;22,12;22,03;22,06;22,08;
11.02.2009;15:33:01,0;22,62;21,99;28,83;22,26;22,12;22,01;22,06;22,08;
11.02.2009;15:33:01,0;22,62;21,97;28,83;22,26;22,15;22,03;22,06;22,08;
11.02.2009;15:33:01,0;22,62;21,97;28,83;22,22;22,12;22,01;22,06;22,08;
11.02.2009;15:33:01,0;22,62;21,97;28,83;22,20;22,12;22,01;22,06;22,08;
11.02.2009;15:33:01,0;22,62;21,97;28,83;22,19;22,12;22,03;22,06;22,08;
11.02.2009;15:33:01,0;22,64;21,97;28,83;22,17;22,12;22,03;22,06;22,08;
11.02.2009;15:33:02,0;22,62;21,97;28,83;22,15;22,12;22,03;22,06;22,08;
11.02.2009;15:33:02,0;22,62;21,97;28,83;22,13;22,12;22,01;22,06;22,08;
11.02.2009;15:33:02,0;22,64;21,97;28,83;22,11;22,12;22,03;22,06;22,08;
11.02.2009;15:33:02,0;22,62;21,95;28,83;22,09;22,12;22,03;22,06;22,08;
11.02.2009;15:33:03,0;22,62;21,97;28,83;22,09;22,12;22,03;22,06;22,08;
11.02.2009;15:33:03,0;22,62;21,97;28,83;22,07;22,12;22,01;22,06;22,08;
11.02.2009;15:33:03,0;22,62;21,97;28,83;22,07;22,12;22,03;22,06;22,08;
11.02.2009;15:33:03,0;22,62;21,97;28,83;22,06;22,12;22,01;22,06;22,08;
11.02.2009;15:33:03,0;22,62;21,97;28,83;22,06;22,12;22,01;22,06;22,08;
11.02.2009;15:33:03,0;22,62;21,97;28,83;22,06;22,12;22,03;22,06;22,08;
11.02.2009;15:33:04,0;22,62;21,97;28,83;22,04;22,12;22,01;22,06;22,08;
11.02.2009;15:33:04,0;22,62;21,97;28,83;22,04;22,12;22,01;22,06;22,08;
11.02.2009;15:33:04,0;22,62;21,97;28,83;22,02;22,12;22,03;22,06;22,08;
11.02.2009;15:33:04,0;22,62;21,95;28,83;22,02;22,12;22,03;22,06;22,08;
11.02.2009;15:33:05,0;22,62;21,95;28,83;22,00;22,12;22,03;22,06;22,08;
11.02.2009;15:33:05,0;22,62;21,95;28,83;22,00;22,12;22,03;22,06;22,08;
11.02.2009;15:33:05,0;22,62;21,95;28,83;21,98;22,12;22,01;22,06;22,08;
11.02.2009;15:33:05,0;22,62;21,93;28,83;21,98;22,12;22,01;22,06;22,08;
11.02.2009;15:33:05,0;22,62;21,93;28,83;21,98;22,12;22,03;22,06;22,08;
11.02.2009;15:33:05,0;22,62;21,93;28,83;21,97;22,15;22,03;22,06;22,08;
11.02.2009;15:33:06,0;22,62;21,93;28,83;21,97;22,12;22,01;22,06;22,08;
11.02.2009;15:33:06,0;22,62;21,93;28,83;21,98;22,12;22,03;22,06;22,08;
11.02.2009;15:33:06,0;22,62;21,93;28,83;22,02;22,12;22,03;22,06;22,08;
11.02.2009;15:33:06,0;22,62;21,93;28,83;22,04;22,12;22,03;22,06;22,08;
11.02.2009;15:33:07,0;22,62;21,93;28,83;22,07;22,12;22,03;22,06;22,08;
11.02.2009;15:33:07,0;22,62;21,93;28,83;22,11;22,12;22,03;22,06;22,08;
11.02.2009;15:33:07,0;22,62;21,93;28,83;22,15;22,12;22,01;22,06;22,08;
11.02.2009;15:33:07,0;22,62;21,93;28,83;22,17;22,12;22,03;22,06;22,08;
11.02.2009;15:33:07,0;22,62;21,93;28,83;22,19;22,12;22,03;22,06;22,08;
11.02.2009;15:33:07,0;22,62;21,93;28,83;22,19;22,15;22,01;22,06;22,08;
11.02.2009;15:33:08,0;22,62;21,93;28,83;22,22;22,12;22,03;22,06;22,08;
11.02.2009;15:33:08,0;22,62;21,93;28,83;22,22;22,12;22,03;22,06;22,08;
11.02.2009;15:33:08,0;22,62;21,93;28,83;22,24;22,12;22,03;22,06;22,08;
11.02.2009;15:33:08,0;22,62;21,93;28,83;22,26;22,15;22,03;22,06;22,08;
11.02.2009;15:33:09,0;22,62;21,93;28,83;22,26;22,12;22,03;22,06;22,08;
11.02.2009;15:33:09,0;22,62;21,91;28,83;22,26;22,12;22,03;22,06;22,08;
11.02.2009;15:33:09,0;22,62;21,91;28,83;22,26;22,12;22,01;22,06;22,08;
11.02.2009;15:33:09,0;22,62;21,91;28,83;22,26;22,12;22,03;22,06;22,08;
11.02.2009;15:33:09,0;22,62;21,89;28,83;22,26;22,12;22,01;22,06;22,08;
11.02.2009;15:33:09,0;22,62;21,89;28,83;22,24;22,12;22,01;22,06;22,08;
11.02.2009;15:33:10,0;22,62;21,89;28,83;22,22;22,12;22,01;22,06;22,08;
11.02.2009;15:33:10,0;22,62;21,89;28,83;22,22;22,12;22,03;22,06;22,08;
11.02.2009;15:33:10,0;22,62;21,89;28,83;22,19;22,12;22,03;22,06;22,08;
11.02.2009;15:33:10,0;22,62;21,91;28,83;22,17;22,12;22,01;22,06;22,08;
11.02.2009;15:33:11,0;22,62;21,91;28,83;22,15;22,12;22,03;22,06;22,08;
11.02.2009;15:33:11,0;22,62;21,91;28,83;22,13;22,12;22,03;22,06;22,08;
11.02.2009;15:33:11,0;22,62;21,91;28,83;22,13;22,12;22,01;22,06;22,08;
11.02.2009;15:33:11,0;22,62;21,91;28,83;22,11;22,12;22,03;22,06;22,08;
11.02.2009;15:33:11,0;22,62;21,91;28,83;22,09;22,12;22,03;22,06;22,08;
11.02.2009;15:33:11,0;22,62;21,91;28,83;22,07;22,12;22,01;22,06;22,08;
11.02.2009;15:33:12,0;22,62;21,91;28,83;22,06;22,12;22,03;22,06;22,08;
11.02.2009;15:33:12,0;22,62;21,91;28,83;22,04;22,12;22,03;22,06;22,08;
11.02.2009;15:33:12,0;22,62;21,91;28,83;22,02;22,12;22,03;22,06;22,08;
11.02.2009;15:33:12,0;22,62;21,91;28,83;22,00;22,12;22,01;22,06;22,08;
11.02.2009;15:33:13,0;22,62;21,91;28,83;21,98;22,12;22,01;22,06;22,08;
11.02.2009;15:33:13,0;22,62;21,93;28,83;21,97;22,12;22,03;22,06;22,08;
11.02.2009;15:33:13,0;22,62;21,93;28,83;21,95;22,12;22,03;22,06;22,08;
11.02.2009;15:33:13,0;22,62;21,93;28,83;21,95;22,12;22,03;22,06;22,08;
11.02.2009;15:33:13,0;22,62;21,93;28,83;21,95;22,12;22,03;22,06;22,08;
11.02.2009;15:33:13,0;22,62;21,93;28,83;21,93;22,12;22,03;22,06;22,08;
11.02.2009;15:33:14,0;22,62;21,93;28,83;21,93;22,12;22,03;22,06;22,08;
11.02.2009;15:33:14,0;22,62;21,93;28,83;21,93;22,12;22,03;22,06;22,08;
11.02.2009;15:33:14,0;22,60;21,93;28,83;21,93;22,12;22,01;22,06;22,08;
11.02.2009;15:33:14,0;22,58;21,91;28,83;21,93;22,12;22,03;22,06;22,08;
11.02.2009;15:33:15,0;22,58;21,93;28,83;21,91;22,12;22,03;22,06;22,08;
11.02.2009;15:33:15,0;22,58;21,91;28,83;21,91;22,15;22,01;22,06;22,08;
11.02.2009;15:33:15,0;22,58;21,91;28,83;21,91;22,12;22,03;22,06;22,08;
11.02.2009;15:33:15,0;22,56;21,91;28,83;21,91;22,12;22,03;22,03;22,08;
11.02.2009;15:33:15,0;22,56;21,91;28,83;21,91;22,12;22,03;22,06;22,08;
11.02.2009;15:33:15,0;22,56;21,91;28,83;21,91;22,12;22,01;22,06;22,08;
11.02.2009;15:33:16,0;22,56;21,91;28,83;21,91;22,12;22,03;22,06;22,08;
11.02.2009;15:33:16,0;22,56;21,91;28,83;21,91;22,12;22,03;22,06;22,08;
11.02.2009;15:33:16,0;22,54;21,91;28,83;21,91;22,12;22,01;22,06;22,08;
11.02.2009;15:33:16,0;22,54;21,89;28,83;21,91;22,15;22,03;22,06;22,08;
11.02.2009;15:33:17,0;22,54;21,89;28,83;21,93;22,12;22,03;22,06;22,08;
11.02.2009;15:33:17,0;22,54;21,89;28,83;21,91;22,12;22,03;22,06;22,08;
11.02.2009;15:33:17,0;22,54;21,89;28,83;21,91;22,12;22,01;22,06;22,08;
11.02.2009;15:33:17,0;22,52;21,89;28,83;21,91;22,15;22,03;22,06;22,08;
11.02.2009;15:33:17,0;22,52;21,87;28,83;21,91;22,12;22,03;22,06;22,08;
11.02.2009;15:33:17,0;22,52;21,89;28,83;21,93;22,12;22,03;22,06;22,08;
11.02.2009;15:33:18,0;22,52;21,89;28,83;21,91;22,12;22,01;22,06;22,08;
11.02.2009;15:33:18,0;22,50;21,89;28,83;21,91;22,12;22,01;22,06;22,08;
11.02.2009;15:33:18,0;22,50;21,89;28,83;21,91;22,12;22,03;22,06;22,08;
11.02.2009;15:33:18,0;22,50;21,89;28,83;21,91;22,12;22,03;22,06;22,08;
11.02.2009;15:33:19,0;22,50;21,89;28,83;21,91;22,12;22,01;22,06;22,08;
11.02.2009;15:33:19,0;22,50;21,89;28,83;21,91;22,12;22,03;22,06;22,08;
11.02.2009;15:33:19,0;22,48;21,89;28,83;21,91;22,12;22,03;22,06;22,08;
11.02.2009;15:33:19,0;22,48;21,89;28,83;21,93;22,12;22,01;22,06;22,08;
11.02.2009;15:33:19,0;22,48;21,89;28,83;21,93;22,12;22,03;22,06;22,08;
11.02.2009;15:33:19,0;22,48;21,89;28,83;21,93;22,12;22,03;22,06;22,08;
11.02.2009;15:33:20,0;22,46;21,89;28,83;21,91;22,12;22,03;22,06;22,08;
11.02.2009;15:33:20,0;22,46;21,89;28,83;21,93;22,12;22,03;22,06;22,08;
11.02.2009;15:33:20,0;22,46;21,89;28,83;21,91;22,12;22,03;22,06;22,08;
11.02.2009;15:33:20,0;22,46;21,89;28,83;21,91;22,12;22,03;22,06;22,08;
11.02.2009;15:33:21,0;22,46;21,89;28,83;21,91;22,12;22,01;22,06;22,08;
11.02.2009;15:33:21,0;22,44;21,89;28,83;21,91;22,12;22,03;22,06;22,08;
11.02.2009;15:33:21,0;22,44;21,89;28,83;21,89;22,12;22,03;22,06;22,08;
11.02.2009;15:33:21,0;22,44;21,89;28,83;21,91;22,12;22,01;22,06;22,08;
11.02.2009;15:33:21,0;22,44;21,89;28,83;21,91;22,12;22,03;22,06;22,08;
11.02.2009;15:33:21,0;22,44;21,89;28,83;21,91;22,12;22,03;22,06;22,08;
11.02.2009;15:33:22,0;22,44;21,89;28,83;21,91;22,12;22,03;22,06;22,08;
11.02.2009;15:33:22,0;22,42;21,89;28,83;21,91;22,12;22,03;22,06;22,08;
11.02.2009;15:33:22,0;22,42;21,89;28,83;21,91;22,12;22,03;22,06;22,08;
11.02.2009;15:33:22,0;22,42;21,91;28,83;21,89;22,12;22,03;22,06;22,08;
11.02.2009;15:33:23,0;22,42;21,89;28,83;21,89;22,15;22,03;22,06;22,08;
11.02.2009;15:33:23,0;22,40;21,89;28,83;21,88;22,12;22,03;22,06;22,08;
11.02.2009;15:33:23,0;22,40;21,89;28,83;21,88;22,12;22,03;22,06;22,08;
11.02.2009;15:33:23,0;22,40;21,91;28,83;21,88;22,12;22,01;22,06;22,08;
11.02.2009;15:33:23,0;22,40;21,91;28,83;21,88;22,12;22,03;22,06;22,08;
11.02.2009;15:33:23,0;22,40;21,89;28,83;21,88;22,12;22,03;22,06;22,08;
11.02.2009;15:33:24,0;22,40;21,91;28,83;21,88;22,12;22,03;22,06;22,08;
11.02.2009;15:33:24,0;22,40;21,91;28,83;21,88;22,12;22,03;22,06;22,08;
11.02.2009;15:33:24,0;22,40;21,91;28,83;21,88;22,12;22,01;22,06;22,08;
11.02.2009;15:33:24,0;22,38;21,91;28,83;21,88;22,12;22,03;22,06;22,08;
11.02.2009;15:33:25,0;22,38;21,91;28,83;21,88;22,12;22,03;22,06;22,08;
11.02.2009;15:33:25,0;22,38;21,91;28,83;21,88;22,12;22,03;22,06;22,08;
11.02.2009;15:33:25,0;22,38;21,91;28,83;21,88;22,12;22,03;22,06;22,08;
11.02.2009;15:33:25,0;22,38;21,91;28,83;21,88;22,12;22,03;22,06;22,08;
11.02.2009;15:33:25,0;22,38;21,91;28,83;21,88;22,12;22,03;22,06;22,08;
11.02.2009;15:33:25,0;22,38;21,91;28,83;21,88;22,12;22,03;22,06;22,08;
11.02.2009;15:33:26,0;22,36;21,91;28,83;21,88;22,15;22,01;22,06;22,08;
11.02.2009;15:33:26,0;22,38;21,91;28,83;21,88;22,12;22,03;22,06;22,08;
11.02.2009;15:33:26,0;22,36;21,91;28,83;21,88;22,12;22,03;22,03;22,08;
11.02.2009;15:33:26,0;22,36;21,91;28,83;21,88;22,12;22,01;22,06;22,08;
11.02.2009;15:33:27,0;22,36;21,91;28,83;21,88;22,12;22,01;22,06;22,08;
11.02.2009;15:33:27,0;22,36;21,91;28,83;21,88;22,12;22,03;22,06;22,08;
11.02.2009;15:33:27,0;22,36;21,91;28,83;21,88;22,12;22,03;22,06;22,08;
11.02.2009;15:33:27,0;22,36;21,91;28,83;21,88;22,12;22,03;22,06;22,08;
11.02.2009;15:33:27,0;22,36;21,89;28,83;21,86;22,12;22,03;22,06;22,08;
11.02.2009;15:33:27,0;22,36;21,89;28,83;21,86;22,12;22,03;22,06;22,08;
11.02.2009;15:33:28,0;22,34;21,89;28,83;21,86;22,12;22,01;22,06;22,08;
11.02.2009;15:33:28,0;22,36;21,89;28,83;21,86;22,12;22,03;22,06;22,08;
11.02.2009;15:33:28,0;22,36;21,89;28,83;21,86;22,12;22,03;22,06;22,08;
11.02.2009;15:33:28,0;22,34;21,89;28,83;21,86;22,12;22,03;22,06;22,08;
11.02.2009;15:33:29,0;22,34;21,89;28,83;21,86;22,12;22,03;22,06;22,08;
11.02.2009;15:33:29,0;22,34;21,89;28,83;21,86;22,12;22,03;22,06;22,08;
11.02.2009;15:33:29,0;22,34;21,89;28,83;21,86;22,12;22,01;22,06;22,08;
11.02.2009;15:33:29,0;22,34;21,89;28,83;21,86;22,12;22,03;22,06;22,08;
11.02.2009;15:33:29,0;22,32;21,89;28,83;21,86;22,12;22,03;22,06;22,08;
11.02.2009;15:33:29,0;22,34;21,89;28,83;21,86;22,12;22,03;22,06;22,08;
11.02.2009;15:33:30,0;22,32;21,89;28,83;21,86;22,12;22,03;22,06;22,08;
11.02.2009;15:33:30,0;22,32;21,89;28,83;21,86;22,12;22,03;22,06;22,08;
11.02.2009;15:33:30,0;22,34;21,89;28,83;21,86;22,12;22,03;22,06;22,08;
11.02.2009;15:33:30,0;22,32;21,89;28,83;21,86;22,12;22,03;22,06;22,08;
11.02.2009;15:33:31,0;22,32;21,89;28,83;21,89;22,12;22,03;22,06;22,08;
11.02.2009;15:33:31,0;22,32;21,89;28,83;21,88;22,12;22,03;22,06;22,08;
11.02.2009;15:33:31,0;22,32;21,89;28,83;21,88;22,12;22,03;22,06;22,08;
11.02.2009;15:33:31,0;22,32;21,89;28,83;21,88;22,12;22,03;22,06;22,08;
11.02.2009;15:33:31,0;22,32;21,89;28,83;21,88;22,12;22,03;22,06;22,08;
11.02.2009;15:33:31,0;22,32;21,89;28,80;21,88;22,15;22,03;22,06;22,08;
11.02.2009;15:33:32,0;22,32;21,89;28,83;21,88;22,12;22,03;22,06;22,08;
11.02.2009;15:33:32,0;22,32;21,87;28,83;21,88;22,12;22,03;22,06;22,08;
11.02.2009;15:33:32,0;22,32;21,89;28,83;21,88;22,12;22,03;22,06;22,08;
11.02.2009;15:33:32,0;22,32;21,89;28,83;21,86;22,15;22,03;22,06;22,08;
11.02.2009;15:33:33,0;22,32;21,89;28,53;21,86;22,12;22,03;22,06;22,08;
11.02.2009;15:33:33,0;22,32;21,89;28,83;21,86;22,12;22,03;22,06;22,08;
11.02.2009;15:33:33,0;22,32;21,89;28,83;21,86;22,12;22,03;22,06;22,08;
11.02.2009;15:33:33,0;22,32;21,89;28,83;21,86;22,12;22,03;22,06;22,08;
11.02.2009;15:33:33,0;22,32;21,89;28,83;21,88;22,15;22,03;22,06;22,08;
11.02.2009;15:33:33,0;22,32;21,89;28,37;21,88;22,12;22,03;22,06;22,08;
11.02.2009;15:33:34,0;22,32;21,89;28,83;21,88;22,15;22,03;22,06;22,08;
11.02.2009;15:33:34,0;22,32;21,89;28,83;21,88;22,15;22,03;22,06;22,08;
11.02.2009;15:33:34,0;22,32;21,89;28,83;21,89;22,12;22,03;22,06;22,08;
11.02.2009;15:33:34,0;22,32;21,89;28,83;21,88;22,12;22,03;22,06;22,08;
11.02.2009;15:33:35,0;22,32;21,89;28,57;21,88;22,12;22,03;22,06;22,08;
11.02.2009;15:33:35,0;22,32;21,89;28,83;21,88;22,12;22,03;22,06;22,08;
11.02.2009;15:33:35,0;22,32;21,89;28,83;21,88;22,15;22,03;22,06;22,08;
11.02.2009;15:33:35,0;22,34;21,89;28,83;21,88;22,15;22,03;22,06;22,08;
11.02.2009;15:33:35,0;22,32;21,89;28,83;21,88;22,12;22,03;22,06;22,08;
11.02.2009;15:33:35,0;22,32;21,89;28,57;21,88;22,12;22,03;22,06;22,08;
11.02.2009;15:33:36,0;22,32;21,89;28,83;21,89;22,12;22,03;22,06;22,08;
11.02.2009;15:33:36,0;22,32;21,89;28,83;21,89;22,12;22,03;22,06;22,08;
11.02.2009;15:33:36,0;22,32;21,89;28,83;21,89;22,12;22,01;22,06;22,08;
11.02.2009;15:33:36,0;22,34;21,89;28,83;21,91;22,12;22,03;22,06;22,08;
11.02.2009;15:33:37,0;22,34;21,89;28,47;21,89;22,12;22,03;22,06;22,08;
11.02.2009;15:33:37,0;22,34;21,89;28,83;21,89;22,15;22,03;22,06;22,08;
11.02.2009;15:33:37,0;22,34;21,89;28,83;21,89;22,12;22,03;22,06;22,08;
11.02.2009;15:33:37,0;22,34;21,89;28,83;21,89;22,12;22,03;22,06;22,08;
11.02.2009;15:33:37,0;22,36;21,89;28,83;21,89;22,12;22,03;22,06;22,08;
11.02.2009;15:33:37,0;22,36;21,89;28,80;21,89;22,15;22,03;22,06;22,08;
11.02.2009;15:33:38,0;22,36;21,89;28,83;21,89;22,12;22,03;22,06;22,08;
11.02.2009;15:33:38,0;22,36;21,91;28,83;21,89;22,12;22,03;22,06;22,08;
11.02.2009;15:33:38,0;22,38;21,89;28,83;21,89;22,12;22,03;22,06;22,08;
11.02.2009;15:33:38,0;22,38;21,89;28,83;21,89;22,12;22,03;22,06;22,08;
11.02.2009;15:33:39,0;22,38;21,89;28,66;21,88;22,12;22,01;22,06;22,08;
11.02.2009;15:33:39,0;22,38;21,89;28,83;21,91;22,12;22,03;22,06;22,08;
11.02.2009;15:33:39,0;22,38;21,89;28,83;21,91;22,12;22,03;22,06;22,08;
11.02.2009;15:33:39,0;22,40;21,89;28,83;21,91;22,12;22,01;22,06;22,08;
11.02.2009;15:33:39,0;22,40;21,89;28,83;21,91;22,12;22,03;22,06;22,08;
11.02.2009;15:33:39,0;22,40;21,89;28,80;21,88;22,12;22,03;22,06;22,08;
11.02.2009;15:33:40,0;22,42;21,89;28,83;21,89;22,15;22,03;22,06;22,08;
11.02.2009;15:33:40,0;22,42;21,89;28,83;21,89;22,12;22,03;22,06;22,08;
11.02.2009;15:33:40,0;22,42;21,89;28,83;21,89;22,12;22,01;22,06;22,08;
11.02.2009;15:33:40,0;22,42;21,89;28,83;21,89;22,12;22,03;22,06;22,08;
11.02.2009;15:33:41,0;22,44;21,89;28,80;21,88;22,12;22,03;22,06;22,08;
11.02.2009;15:33:41,0;22,44;21,91;28,83;21,88;22,15;22,03;22,06;22,08;
11.02.2009;15:33:41,0;22,44;21,89;28,83;21,89;22,12;22,03;22,06;22,08;
11.02.2009;15:33:41,0;22,44;21,91;28,83;21,91;22,12;22,01;22,06;22,08;
11.02.2009;15:33:41,0;22,44;21,91;28,83;21,93;22,12;22,03;22,06;22,08;
11.02.2009;15:33:41,0;22,46;21,91;28,80;21,95;22,15;22,03;22,06;22,08;
11.02.2009;15:33:42,0;22,46;21,91;28,83;21,97;22,12;22,03;22,06;22,08;
11.02.2009;15:33:42,0;22,46;21,91;28,83;21,98;22,12;22,03;22,06;22,08;
11.02.2009;15:33:42,0;22,48;21,93;28,83;22,00;22,15;22,03;22,06;22,08;
11.02.2009;15:33:42,0;22,48;21,93;28,83;22,00;22,12;22,03;22,06;22,08;
11.02.2009;15:33:43,0;22,48;21,93;28,80;22,00;22,12;22,03;22,06;22,08;
11.02.2009;15:33:43,0;22,50;21,93;28,83;22,02;22,15;22,01;22,06;22,08;
11.02.2009;15:33:43,0;22,50;21,95;28,83;22,02;22,12;22,03;22,06;22,08;
11.02.2009;15:33:43,0;22,50;21,93;28,83;22,04;22,12;22,03;22,06;22,08;
11.02.2009;15:33:43,0;22,50;21,95;28,83;22,04;22,12;22,03;22,06;22,08;
11.02.2009;15:33:43,0;22,50;21,95;28,80;22,07;22,15;22,03;22,06;22,08;
11.02.2009;15:33:44,0;22,52;21,97;28,83;22,19;22,12;22,03;22,06;22,08;
11.02.2009;15:33:44,0;22,52;21,95;28,83;22,30;22,12;22,03;22,06;22,08;
11.02.2009;15:33:44,0;22,52;21,97;28,83;22,43;22,12;22,03;22,06;22,08;
11.02.2009;15:33:44,0;22,52;21,97;28,83;22,55;22,15;22,01;22,06;22,08;
11.02.2009;15:33:45,0;22,52;21,97;28,80;22,65;22,12;22,03;22,06;22,08;
11.02.2009;15:33:45,0;22,54;21,99;28,83;22,73;22,12;22,03;22,06;22,08;
11.02.2009;15:33:45,0;22,54;21,99;28,83;22,77;22,12;22,03;22,06;22,08;
11.02.2009;15:33:45,0;22,54;21,99;28,83;22,79;22,12;22,03;22,06;22,08;
11.02.2009;15:33:45,0;22,54;21,99;28,83;22,77;22,15;22,03;22,06;22,08;
11.02.2009;15:33:45,0;22,54;21,99;28,80;22,75;22,12;22,03;22,06;22,08;
11.02.2009;15:33:46,0;22,56;21,99;28,83;22,69;22,12;22,03;22,06;22,08;
11.02.2009;15:33:46,0;22,56;21,99;28,83;22,65;22,12;22,03;22,06;22,08;
11.02.2009;15:33:46,0;22,56;21,99;28,83;22,65;22,15;22,03;22,06;22,08;
11.02.2009;15:33:46,0;22,56;21,97;28,83;22,65;22,15;22,03;22,06;22,08;
11.02.2009;15:33:47,0;22,56;21,97;28,80;22,63;22,12;22,03;22,06;22,08;
11.02.2009;15:33:47,0;22,56;21,97;28,83;22,63;22,12;22,03;22,06;22,08;
11.02.2009;15:33:47,0;22,58;21,97;28,83;22,63;22,15;22,03;22,06;22,08;
11.02.2009;15:33:47,0;22,58;21,97;28,83;22,63;22,12;22,03;22,06;22,08;
11.02.2009;15:33:47,0;22,58;21,95;28,83;22,65;22,15;22,03;22,06;22,08;
11.02.2009;15:33:47,0;22,58;21,95;28,80;22,63;22,15;22,03;22,06;22,08;
11.02.2009;15:33:48,0;22,58;21,95;28,83;22,69;22,12;22,03;22,06;22,08;
11.02.2009;15:33:48,0;22,58;21,97;28,83;22,79;22,12;22,03;22,06;22,08;
11.02.2009;15:33:48,0;22,58;21,97;28,83;22,87;22,15;22,03;22,06;22,08;
11.02.2009;15:33:48,0;22,60;21,97;28,83;22,91;22,15;22,03;22,06;22,08;
11.02.2009;15:33:49,0;22,60;21,97;28,83;22,97;22,15;22,03;22,06;22,08;
11.02.2009;15:33:49,0;22,60;21,97;28,83;22,99;22,12;22,03;22,06;22,08;
11.02.2009;15:33:49,0;22,60;21,97;28,83;23,01;22,15;22,03;22,06;22,08;
11.02.2009;15:33:49,0;22,60;21,97;28,83;23,03;22,12;22,03;22,06;22,08;
11.02.2009;15:33:49,0;22,60;21,97;28,83;23,03;22,15;22,03;22,06;22,08;
11.02.2009;15:33:49,0;22,60;21,97;28,80;23,03;22,12;22,03;22,06;22,08;
11.02.2009;15:33:50,0;22,60;21,95;28,83;23,01;22,15;22,03;22,06;22,08;
11.02.2009;15:33:50,0;22,60;21,95;28,83;22,97;22,15;22,03;22,06;22,08;
11.02.2009;15:33:50,0;22,62;21,95;28,83;22,91;22,15;22,03;22,06;22,08;
11.02.2009;15:33:50,0;22,62;21,95;28,83;22,85;22,12;22,03;22,06;22,08;
11.02.2009;15:33:51,0;22,62;21,95;28,80;22,79;22,12;22,03;22,06;22,08;
11.02.2009;15:33:51,0;22,62;21,93;28,83;22,73;22,15;22,03;22,06;22,08;
11.02.2009;15:33:51,0;22,62;21,93;28,83;22,67;22,12;22,03;22,06;22,08;
11.02.2009;15:33:51,0;22,62;21,93;28,83;22,61;22,15;22,03;22,06;22,08;
11.02.2009;15:33:51,0;22,62;21,95;28,83;22,57;22,15;22,03;22,06;22,08;
11.02.2009;15:33:51,0;22,62;21,95;28,80;22,51;22,15;22,03;22,06;22,08;
11.02.2009;15:33:52,0;22,62;21,93;28,83;22,47;22,12;22,03;22,06;22,08;
11.02.2009;15:33:52,0;22,62;21,93;28,83;22,43;22,12;22,03;22,06;22,08;
11.02.2009;15:33:52,0;22,64;21,95;28,83;22,47;22,12;22,03;22,06;22,08;
11.02.2009;15:33:52,0;22,62;21,95;28,83;22,53;22,12;22,03;22,06;22,08;
11.02.2009;15:33:53,0;22,64;21,95;28,80;22,59;22,15;22,03;22,06;22,08;
11.02.2009;15:33:53,0;22,64;21,95;28,83;22,63;22,15;22,03;22,06;22,08;
11.02.2009;15:33:53,0;22,64;21,95;28,83;22,67;22,15;22,03;22,06;22,08;
11.02.2009;15:33:53,0;22,64;21,95;28,83;22,71;22,12;22,03;22,06;22,08;
11.02.2009;15:33:53,0;22,64;21,93;28,83;22,73;22,12;22,03;22,06;22,08;
11.02.2009;15:33:53,0;22,64;21,93;28,80;22,73;22,12;22,03;22,06;22,08;
11.02.2009;15:33:54,0;22,64;21,91;28,83;22,69;22,15;22,03;22,06;22,08;
11.02.2009;15:33:54,0;22,64;21,91;28,83;22,65;22,12;22,01;22,06;22,08;
11.02.2009;15:33:54,0;22,64;21,91;28,83;22,61;22,15;22,03;22,06;22,08;
11.02.2009;15:33:54,0;22,64;21,89;28,83;22,57;22,15;22,03;22,06;22,08;
11.02.2009;15:33:55,0;22,64;21,89;28,83;22,51;22,15;22,03;22,06;22,08;
11.02.2009;15:33:55,0;22,66;21,87;28,83;22,45;22,15;22,03;22,06;22,08;
11.02.2009;15:33:55,0;22,66;21,87;28,83;22,43;22,12;22,03;22,06;22,08;
11.02.2009;15:33:55,0;22,66;21,87;28,83;22,39;22,12;22,03;22,06;22,08;
11.02.2009;15:33:55,0;22,66;21,85;28,83;22,35;22,15;22,03;22,06;22,08;
11.02.2009;15:33:55,0;22,66;21,85;28,83;22,32;22,15;22,03;22,06;22,08;
11.02.2009;15:33:56,0;22,66;21,85;28,83;22,28;22,15;22,03;22,06;22,08;
11.02.2009;15:33:56,0;22,66;21,85;28,83;22,24;22,12;22,03;22,06;22,08;
11.02.2009;15:33:56,0;22,66;21,83;28,83;22,19;22,12;22,03;22,06;22,08;
11.02.2009;15:33:56,0;22,66;21,85;28,83;22,15;22,15;22,03;22,06;22,08;
11.02.2009;15:33:57,0;22,66;21,85;28,83;22,13;22,15;22,03;22,06;22,08;
11.02.2009;15:33:57,0;22,66;21,85;28,83;22,11;22,12;22,03;22,06;22,08;
11.02.2009;15:33:57,0;22,66;21,85;28,83;22,07;22,12;22,03;22,06;22,08;
11.02.2009;15:33:57,0;22,66;21,85;28,83;22,07;22,12;22,03;22,06;22,08;
11.02.2009;15:33:57,0;22,66;21,85;28,83;22,04;22,12;22,03;22,06;22,08;
11.02.2009;15:33:57,0;22,66;21,87;28,83;22,02;22,12;22,03;22,06;22,08;
11.02.2009;15:33:58,0;22,66;21,87;28,83;22,00;22,12;22,03;22,06;22,08;
11.02.2009;15:33:58,0;22,66;21,87;28,83;21,97;22,12;22,03;22,06;22,08;
11.02.2009;15:33:58,0;22,66;21,87;28,83;21,95;22,15;22,03;22,06;22,08;
11.02.2009;15:33:58,0;22,66;21,87;28,83;21,93;22,12;22,03;22,06;22,08;
11.02.2009;15:33:59,0;22,66;21,87;28,83;21,93;22,12;22,03;22,06;22,08;
11.02.2009;15:33:59,0;22,66;21,89;28,83;21,91;22,15;22,03;22,06;22,08;
11.02.2009;15:33:59,0;22,66;21,89;28,83;21,91;22,12;22,03;22,06;22,08;
11.02.2009;15:33:59,0;22,69;21,89;28,83;21,91;22,12;22,03;22,06;22,08;
11.02.2009;15:33:59,0;22,69;21,89;28,83;21,91;22,12;22,03;22,06;22,08;
11.02.2009;15:33:59,0;22,69;21,89;28,83;21,89;22,12;22,03;22,06;22,08;
11.02.2009;15:34:00,0;22,66;21,89;28,83;21,89;22,15;22,03;22,06;22,10;
11.02.2009;15:34:00,0;22,69;21,89;28,83;21,91;22,12;22,03;22,06;22,08;
11.02.2009;15:34:00,0;22,69;21,89;28,83;21,93;22,15;22,03;22,06;22,08;
11.02.2009;15:34:00,0;22,66;21,89;28,83;21,97;22,15;22,03;22,06;22,08;
11.02.2009;15:34:01,0;22,66;21,89;28,83;22,02;22,15;22,03;22,06;22,08;
11.02.2009;15:34:01,0;22,69;21,89;28,83;22,09;22,15;22,03;22,06;22,08;
11.02.2009;15:34:01,0;22,69;21,89;28,83;22,17;22,15;22,03;22,06;22,08;
11.02.2009;15:34:01,0;22,69;21,89;28,83;22,20;22,15;22,03;22,06;22,08;
11.02.2009;15:34:01,0;22,69;21,89;28,83;22,26;22,15;22,01;22,06;22,08;
11.02.2009;15:34:01,0;22,69;21,89;28,83;22,30;22,15;22,03;22,06;22,08;
11.02.2009;15:34:02,0;22,69;21,89;28,83;22,34;22,15;22,03;22,06;22,08;
11.02.2009;15:34:02,0;22,69;21,91;28,83;22,37;22,15;22,03;22,06;22,08;
11.02.2009;15:34:02,0;22,69;21,91;28,83;22,41;22,15;22,03;22,06;22,10;
11.02.2009;15:34:02,0;22,69;21,91;28,83;22,41;22,15;22,03;22,06;22,08;
11.02.2009;15:34:03,0;22,69;21,91;28,83;22,45;22,15;22,03;22,06;22,08;
11.02.2009;15:34:03,0;22,69;21,91;28,83;22,49;22,15;22,03;22,06;22,08;
11.02.2009;15:34:03,0;22,69;21,91;28,83;22,55;22,15;22,03;22,06;22,08;
11.02.2009;15:34:03,0;22,69;21,91;28,83;22,57;22,15;22,03;22,06;22,08;
11.02.2009;15:34:03,0;22,69;21,91;28,83;22,55;22,15;22,03;22,06;22,08;
11.02.2009;15:34:03,0;22,69;21,93;28,83;22,55;22,15;22,03;22,06;22,08;
11.02.2009;15:34:04,0;22,69;21,93;28,83;22,53;22,15;22,03;22,06;22,08;
11.02.2009;15:34:04,0;22,69;21,95;28,83;22,51;22,12;22,03;22,06;22,08;
11.02.2009;15:34:04,0;22,69;21,95;28,83;22,49;22,15;22,03;22,06;22,08;
11.02.2009;15:34:04,0;22,69;21,95;28,83;22,45;22,15;22,03;22,06;22,08;
11.02.2009;15:34:05,0;22,69;21,95;28,83;22,41;22,15;22,03;22,06;22,08;
11.02.2009;15:34:05,0;22,69;21,95;28,83;22,37;22,15;22,03;22,06;22,08;
11.02.2009;15:34:05,0;22,69;21,95;28,83;22,32;22,12;22,03;22,06;22,08;
11.02.2009;15:34:05,0;22,69;21,95;28,83;22,26;22,15;22,03;22,06;22,08;
11.02.2009;15:34:05,0;22,69;21,95;28,83;22,22;22,12;22,03;22,06;22,08;
11.02.2009;15:34:05,0;22,69;21,95;28,83;22,19;22,12;22,03;22,06;22,08;
11.02.2009;15:34:06,0;22,69;21,95;28,83;22,13;22,15;22,03;22,06;22,08;
11.02.2009;15:34:06,0;22,69;21,95;28,83;22,11;22,15;22,03;22,06;22,08;
11.02.2009;15:34:06,0;22,69;21,95;28,83;22,06;22,12;22,03;22,06;22,08;
11.02.2009;15:34:06,0;22,69;21,95;28,83;22,04;22,12;22,03;22,06;22,08;
11.02.2009;15:34:07,0;22,69;21,95;28,83;22,00;22,12;22,03;22,06;22,08;
11.02.2009;15:34:07,0;22,69;21,95;28,83;21,98;22,12;22,03;22,06;22,08;
11.02.2009;15:34:07,0;22,69;21,95;28,83;21,97;22,12;22,03;22,06;22,08;
11.02.2009;15:34:07,0;22,69;21,95;28,83;21,95;22,15;22,03;22,06;22,08;
11.02.2009;15:34:07,0;22,69;21,95;28,83;21,91;22,15;22,03;22,06;22,08;
11.02.2009;15:34:07,0;22,69;21,95;28,83;21,89;22,15;22,03;22,06;22,08;
11.02.2009;15:34:08,0;22,69;21,95;28,83;21,88;22,15;22,03;22,06;22,08;
11.02.2009;15:34:08,0;22,69;21,95;28,83;21,86;22,12;22,03;22,06;22,08;
11.02.2009;15:34:08,0;22,69;21,95;28,83;21,84;22,12;22,03;22,06;22,08;
11.02.2009;15:34:08,0;22,69;21,95;28,83;21,84;22,12;22,03;22,06;22,08;
11.02.2009;15:34:09,0;22,69;21,95;28,83;21,82;22,12;22,03;22,06;22,08;
11.02.2009;15:34:09,0;22,69;21,95;28,83;21,82;22,15;22,03;22,06;22,08;
11.02.2009;15:34:09,0;22,69;21,95;28,83;21,81;22,12;22,03;22,06;22,08;
11.02.2009;15:34:09,0;22,69;21,93;28,83;21,79;22,15;22,03;22,06;22,08;
11.02.2009;15:34:09,0;22,69;21,93;28,83;21,79;22,15;22,03;22,06;22,08;
11.02.2009;15:34:09,0;22,69;21,93;28,83;21,77;22,15;22,03;22,06;22,08;
11.02.2009;15:34:10,0;22,69;21,93;28,83;21,77;22,15;22,03;22,06;22,08;
11.02.2009;15:34:10,0;22,69;21,93;28,83;21,75;22,15;22,03;22,06;22,08;
11.02.2009;15:34:10,0;22,69;21,93;28,83;21,75;22,15;22,03;22,06;22,08;
11.02.2009;15:34:10,0;22,69;21,93;28,83;21,74;22,15;22,03;22,06;22,08;
11.02.2009;15:34:11,0;22,69;21,93;28,83;21,72;22,15;22,03;22,06;22,08;
11.02.2009;15:34:11,0;22,69;21,93;28,83;21,72;22,15;22,03;22,06;22,08;
11.02.2009;15:34:11,0;22,69;21,93;28,83;21,70;22,15;22,03;22,06;22,08;
11.02.2009;15:34:11,0;22,69;21,93;28,83;21,68;22,12;22,03;22,06;22,08;
11.02.2009;15:34:11,0;22,69;21,93;28,83;21,68;22,12;22,03;22,06;22,08;
11.02.2009;15:34:11,0;22,69;21,93;28,83;21,67;22,15;22,03;22,06;22,08;
11.02.2009;15:34:12,0;22,69;21,93;28,83;21,67;22,15;22,03;22,06;22,08;
11.02.2009;15:34:12,0;22,69;21,93;28,83;21,68;22,12;22,03;22,06;22,08;
11.02.2009;15:34:12,0;22,69;21,91;28,83;21,68;22,12;22,03;22,06;22,08;
11.02.2009;15:34:12,0;22,69;21,91;28,83;21,68;22,15;22,03;22,06;22,08;
11.02.2009;15:34:13,0;22,69;21,91;28,83;21,68;22,12;22,03;22,06;22,08;
11.02.2009;15:34:13,0;22,69;21,91;28,83;21,68;22,15;22,03;22,06;22,08;
11.02.2009;15:34:13,0;22,69;21,91;28,83;21,68;22,15;22,03;22,06;22,08;
11.02.2009;15:34:13,0;22,69;21,91;28,83;21,65;22,12;22,03;22,06;22,08;
11.02.2009;15:34:13,0;22,69;21,91;28,83;21,63;22,12;22,03;22,06;22,08;
11.02.2009;15:34:13,0;22,69;21,91;28,83;21,63;22,12;22,03;22,06;22,08;
11.02.2009;15:34:14,0;22,69;21,91;28,83;21,63;22,12;22,03;22,06;22,08;
11.02.2009;15:34:14,0;22,69;21,91;28,83;21,63;22,15;22,03;22,06;22,08;
11.02.2009;15:34:14,0;22,69;21,91;28,83;21,63;22,12;22,03;22,06;22,08;
11.02.2009;15:34:14,0;22,69;21,91;28,83;21,63;22,12;22,03;22,06;22,08;
11.02.2009;15:34:15,0;22,69;21,91;28,83;21,63;22,15;22,03;22,06;22,08;
11.02.2009;15:34:15,0;22,69;21,91;28,83;21,63;22,12;22,03;22,06;22,08;
11.02.2009;15:34:15,0;22,69;21,91;28,83;21,63;22,15;22,03;22,06;22,08;
11.02.2009;15:34:15,0;22,69;21,91;28,83;21,63;22,15;22,03;22,06;22,08;
11.02.2009;15:34:15,0;22,69;21,91;28,83;21,63;22,15;22,03;22,06;22,08;
11.02.2009;15:34:15,0;22,69;21,91;28,83;21,63;22,15;22,03;22,06;22,08;
11.02.2009;15:34:16,0;22,69;21,91;28,83;21,65;22,12;22,03;22,06;22,08;
11.02.2009;15:34:16,0;22,69;21,91;28,83;21,65;22,12;22,03;22,06;22,08;
11.02.2009;15:34:16,0;22,69;21,91;28,83;21,65;22,12;22,03;22,06;22,08;
11.02.2009;15:34:16,0;22,69;21,91;28,83;21,65;22,15;22,03;22,06;22,08;
11.02.2009;15:34:17,0;22,69;21,89;28,83;21,67;22,15;22,03;22,06;22,08;
11.02.2009;15:34:17,0;22,69;21,89;28,83;21,67;22,15;22,03;22,06;22,08;
11.02.2009;15:34:17,0;22,69;21,89;28,83;21,67;22,15;22,03;22,06;22,08;
11.02.2009;15:34:17,0;22,69;21,89;28,83;21,67;22,12;22,03;22,06;22,08;
11.02.2009;15:34:17,0;22,69;21,91;28,83;21,65;22,12;22,03;22,06;22,08;
11.02.2009;15:34:17,0;22,69;21,91;28,83;21,65;22,15;22,03;22,06;22,08;
11.02.2009;15:34:18,0;22,69;21,91;28,83;21,63;22,12;22,03;22,06;22,08;
11.02.2009;15:34:18,0;22,69;21,91;28,80;21,63;22,15;22,03;22,06;22,08;
11.02.2009;15:34:18,0;22,69;21,89;28,83;21,63;22,15;22,03;22,06;22,08;
11.02.2009;15:34:18,0;22,69;21,89;28,83;21,63;22,15;22,03;22,06;22,08;
11.02.2009;15:34:19,0;22,69;21,91;28,83;21,63;22,12;22,03;22,06;22,08;
11.02.2009;15:34:19,0;22,69;21,91;28,83;21,63;22,12;22,03;22,06;22,08;
11.02.2009;15:34:19,0;22,69;21,91;28,83;21,63;22,12;22,03;22,06;22,08;
11.02.2009;15:34:19,0;22,69;21,91;28,83;21,63;22,12;22,03;22,06;22,08;
11.02.2009;15:34:19,0;22,69;21,91;28,83;21,65;22,12;22,03;22,06;22,08;
11.02.2009;15:34:19,0;22,69;21,89;28,83;21,65;22,12;22,03;22,06;22,08;
11.02.2009;15:34:20,0;22,69;21,91;28,83;21,67;22,12;22,03;22,06;22,08;
11.02.2009;15:34:20,0;22,69;21,91;28,83;21,67;22,12;22,03;22,06;22,08;
11.02.2009;15:34:20,0;22,69;21,91;28,83;21,68;22,15;22,03;22,06;22,08;
11.02.2009;15:34:20,0;22,69;21,89;28,83;21,68;22,15;22,03;22,06;22,08;
11.02.2009;15:34:21,0;22,69;21,89;28,83;21,68;22,12;22,03;22,06;22,08;
11.02.2009;15:34:21,0;22,69;21,91;28,83;21,68;22,12;22,03;22,06;22,08;
11.02.2009;15:34:21,0;22,69;21,91;28,83;21,68;22,15;22,03;22,06;22,08;
11.02.2009;15:34:21,0;22,69;21,91;28,83;21,68;22,12;22,03;22,06;22,08;
11.02.2009;15:34:21,0;22,69;21,91;28,83;21,68;22,15;22,03;22,06;22,08;
11.02.2009;15:34:21,0;22,69;21,91;28,83;21,70;22,12;22,03;22,06;22,08;
11.02.2009;15:34:22,0;22,69;21,91;28,83;21,72;22,15;22,03;22,06;22,08;
11.02.2009;15:34:22,0;22,69;21,91;28,83;21,74;22,12;22,03;22,06;22,08;
11.02.2009;15:34:22,0;22,69;21,91;28,83;21,74;22,15;22,03;22,06;22,08;
11.02.2009;15:34:22,0;22,69;21,91;28,83;21,75;22,12;22,03;22,06;22,08;
11.02.2009;15:34:23,0;22,71;21,91;28,83;21,74;22,12;22,03;22,06;22,08;
11.02.2009;15:34:23,0;22,69;21,91;28,83;21,75;22,15;22,03;22,06;22,08;
11.02.2009;15:34:23,0;22,69;21,91;28,83;21,75;22,12;22,03;22,06;22,08;
11.02.2009;15:34:23,0;22,69;21,91;28,83;21,75;22,12;22,03;22,06;22,08;
11.02.2009;15:34:23,0;22,69;21,91;28,83;21,75;22,15;22,03;22,06;22,10;
11.02.2009;15:34:23,0;22,69;21,91;28,83;21,74;22,12;22,03;22,06;22,08;
11.02.2009;15:34:24,0;22,69;21,91;28,83;21,72;22,15;22,03;22,06;22,08;
11.02.2009;15:34:24,0;22,69;21,91;28,83;21,72;22,12;22,03;22,06;22,08;
11.02.2009;15:34:24,0;22,69;21,91;28,83;21,70;22,12;22,03;22,06;22,08;
11.02.2009;15:34:24,0;22,69;21,91;28,83;21,68;22,15;22,03;22,06;22,08;
11.02.2009;15:34:25,0;22,71;21,91;28,83;21,68;22,15;22,01;22,06;22,08;
11.02.2009;15:34:25,0;22,69;21,91;28,83;21,68;22,15;22,03;22,06;22,08;
11.02.2009;15:34:25,0;22,69;21,91;28,83;21,68;22,15;22,03;22,06;22,08;
11.02.2009;15:34:25,0;22,69;21,91;28,83;21,68;22,15;22,03;22,06;22,08;
11.02.2009;15:34:25,0;22,71;21,89;28,83;21,70;22,12;22,03;22,06;22,08;
11.02.2009;15:34:25,0;22,69;21,89;28,83;21,72;22,12;22,03;22,06;22,08;
11.02.2009;15:34:26,0;22,69;21,91;28,83;21,72;22,15;22,03;22,06;22,08;
11.02.2009;15:34:26,0;22,71;21,89;28,83;21,72;22,15;22,03;22,06;22,08;
11.02.2009;15:34:26,0;22,69;21,91;28,83;21,72;22,15;22,03;22,06;22,08;
11.02.2009;15:34:26,0;22,71;21,91;28,83;21,72;22,12;22,03;22,06;22,08;
11.02.2009;15:34:27,0;22,69;21,89;28,83;21,72;22,15;22,03;22,06;22,08;
11.02.2009;15:34:27,0;22,71;21,89;28,83;21,70;22,12;22,03;22,06;22,08;
11.02.2009;15:34:27,0;22,71;21,89;28,83;21,70;22,15;22,03;22,06;22,10;
11.02.2009;15:34:27,0;22,69;21,89;28,83;21,70;22,12;22,03;22,06;22,08;
11.02.2009;15:34:27,0;22,69;21,89;28,83;21,68;22,15;22,03;22,06;22,08;
11.02.2009;15:34:27,0;22,69;21,89;28,83;21,68;22,15;22,03;22,06;22,10;
11.02.2009;15:34:28,0;22,71;21,89;28,83;21,68;22,15;22,03;22,06;22,08;
11.02.2009;15:34:28,0;22,69;21,89;28,83;21,68;22,12;22,03;22,06;22,08;
11.02.2009;15:34:28,0;22,71;21,89;28,83;21,68;22,15;22,03;22,06;22,08;
11.02.2009;15:34:28,0;22,69;21,89;28,83;21,68;22,12;22,03;22,06;22,08;
11.02.2009;15:34:29,0;22,71;21,89;28,83;21,68;22,12;22,03;22,06;22,10;
11.02.2009;15:34:29,0;22,71;21,89;28,83;21,68;22,15;22,03;22,06;22,08;
11.02.2009;15:34:29,0;22,69;21,89;28,83;21,68;22,12;22,03;22,06;22,08;
11.02.2009;15:34:29,0;22,71;21,89;28,83;21,67;22,12;22,03;22,06;22,08;
11.02.2009;15:34:29,0;22,71;21,89;28,83;21,67;22,15;22,03;22,06;22,08;
11.02.2009;15:34:29,0;22,69;21,89;28,83;21,65;22,12;22,03;22,06;22,08;
11.02.2009;15:34:30,0;22,69;21,89;28,83;21,65;22,15;22,03;22,06;22,08;
11.02.2009;15:34:30,0;22,69;21,89;28,83;21,65;22,15;22,03;22,06;22,10;
11.02.2009;15:34:30,0;22,71;21,89;28,83;21,65;22,15;22,03;22,06;22,08;
11.02.2009;15:34:30,0;22,69;21,89;28,83;21,65;22,15;22,03;22,06;22,10;
11.02.2009;15:34:31,0;22,71;21,89;28,83;21,65;22,15;22,03;22,06;22,08;
11.02.2009;15:34:31,0;22,69;21,89;28,83;21,65;22,15;22,03;22,06;22,08;
11.02.2009;15:34:31,0;22,69;21,87;28,83;21,63;22,15;22,03;22,06;22,08;
11.02.2009;15:34:31,0;22,69;21,89;28,83;21,63;22,15;22,03;22,06;22,08;
11.02.2009;15:34:31,0;22,71;21,87;28,83;21,63;22,15;22,03;22,06;22,08;
11.02.2009;15:34:31,0;22,69;21,87;28,83;21,63;22,15;22,03;22,06;22,10;
11.02.2009;15:34:32,0;22,69;21,87;28,83;21,63;22,12;22,03;22,06;22,08;
11.02.2009;15:34:32,0;22,69;21,87;28,83;21,63;22,12;22,03;22,06;22,08;
11.02.2009;15:34:32,0;22,71;21,89;28,83;21,63;22,12;22,03;22,06;22,08;
11.02.2009;15:34:32,0;22,71;21,89;28,83;21,63;22,15;22,03;22,06;22,08;
11.02.2009;15:34:33,0;22,71;21,89;28,83;21,63;22,15;22,03;22,06;22,08;
11.02.2009;15:34:33,0;22,69;21,87;28,83;21,63;22,15;22,03;22,06;22,08;
11.02.2009;15:34:33,0;22,71;21,87;28,83;21,63;22,15;22,03;22,06;22,08;
11.02.2009;15:34:33,0;22,69;21,87;28,83;21,63;22,15;22,03;22,06;22,08;
11.02.2009;15:34:33,0;22,69;21,87;28,83;21,63;22,12;22,03;22,06;22,08;
11.02.2009;15:34:33,0;22,71;21,87;28,83;21,63;22,15;22,03;22,06;22,08;
11.02.2009;15:34:34,0;22,71;21,87;28,83;21,65;22,12;22,03;22,06;22,08;
11.02.2009;15:34:34,0;22,71;21,87;28,83;21,63;22,15;22,03;22,06;22,08;
11.02.2009;15:34:34,0;22,69;21,89;28,83;21,63;22,15;22,03;22,06;22,08;
11.02.2009;15:34:34,0;22,69;21,89;28,83;21,63;22,15;22,03;22,06;22,10;
11.02.2009;15:34:35,0;22,69;21,89;28,80;21,63;22,15;22,03;22,06;22,08;
11.02.2009;15:34:35,0;22,71;21,89;28,83;21,63;22,15;22,03;22,06;22,08;
11.02.2009;15:34:35,0;22,71;21,89;28,83;21,63;22,12;22,03;22,06;22,10;
11.02.2009;15:34:35,0;22,69;21,89;28,83;21,63;22,12;22,03;22,06;22,08;
11.02.2009;15:34:35,0;22,69;21,87;28,83;21,63;22,15;22,03;22,06;22,10;
11.02.2009;15:34:35,0;22,69;21,89;28,60;21,63;22,15;22,03;22,06;22,08;
11.02.2009;15:34:36,0;22,71;21,89;28,83;21,63;22,15;22,03;22,06;22,08;
11.02.2009;15:34:36,0;22,71;21,89;28,83;21,63;22,15;22,03;22,06;22,08;
11.02.2009;15:34:36,0;22,71;21,89;28,83;21,63;22,15;22,03;22,06;22,08;
11.02.2009;15:34:36,0;22,71;21,89;28,83;21,63;22,12;22,03;22,06;22,08;
11.02.2009;15:34:37,0;22,69;21,89;28,34;21,63;22,15;22,03;22,06;22,08;
11.02.2009;15:34:37,0;22,71;21,89;28,83;21,63;22,15;22,03;22,06;22,10;
11.02.2009;15:34:37,0;22,71;21,89;28,83;21,63;22,12;22,03;22,06;22,08;
11.02.2009;15:34:37,0;22,69;21,89;28,83;21,63;22,15;22,03;22,06;22,08;
11.02.2009;15:34:37,0;22,69;21,89;28,83;21,63;22,15;22,03;22,06;22,10;
11.02.2009;15:34:37,0;22,69;21,89;28,50;21,63;22,15;22,03;22,06;22,08;
11.02.2009;15:34:38,0;22,69;21,89;28,83;21,63;22,15;22,03;22,06;22,08;
11.02.2009;15:34:38,0;22,71;21,89;28,83;21,63;22,15;22,03;22,06;22,08;
11.02.2009;15:34:38,0;22,69;21,89;28,83;21,63;22,15;22,03;22,06;22,08;
11.02.2009;15:34:38,0;22,71;21,89;28,83;21,63;22,15;22,03;22,06;22,08;
11.02.2009;15:34:39,0;22,71;21,89;28,57;21,63;22,15;22,03;22,06;22,08;
11.02.2009;15:34:39,0;22,71;21,89;28,83;21,63;22,12;22,03;22,06;22,08;
11.02.2009;15:34:39,0;22,69;21,89;28,83;21,63;22,15;22,03;22,06;22,08;
11.02.2009;15:34:39,0;22,71;21,89;28,83;21,63;22,15;22,03;22,06;22,08;
11.02.2009;15:34:39,0;22,71;21,89;28,83;21,61;22,12;22,03;22,06;22,08;
11.02.2009;15:34:39,0;22,69;21,89;28,47;21,61;22,15;22,03;22,06;22,08;
11.02.2009;15:34:40,0;22,71;21,89;28,83;21,61;22,15;22,03;22,06;22,08;
11.02.2009;15:34:40,0;22,71;21,89;28,83;21,61;22,15;22,03;22,06;22,08;
11.02.2009;15:34:40,0;22,69;21,87;28,83;21,61;22,15;22,03;22,06;22,08;
11.02.2009;15:34:40,0;22,69;21,89;28,83;21,61;22,15;22,03;22,06;22,08;
11.02.2009;15:34:41,0;22,71;21,87;28,57;21,61;22,15;22,03;22,06;22,08;
11.02.2009;15:34:41,0;22,69;21,87;28,83;21,60;22,15;22,03;22,06;22,08;
11.02.2009;15:34:41,0;22,71;21,87;28,83;21,60;22,15;22,03;22,06;22,08;
11.02.2009;15:34:41,0;22,69;21,87;28,83;21,60;22,15;22,03;22,06;22,08;
11.02.2009;15:34:41,0;22,69;21,87;28,83;21,60;22,12;22,03;22,06;22,10;
11.02.2009;15:34:41,0;22,71;21,87;28,63;21,61;22,15;22,03;22,06;22,08;
11.02.2009;15:34:42,0;22,69;21,87;28,83;21,61;22,15;22,03;22,06;22,08;
11.02.2009;15:34:42,0;22,71;21,87;28,83;21,63;22,12;22,03;22,06;22,08;
11.02.2009;15:34:42,0;22,71;21,87;28,83;21,65;22,15;22,03;22,06;22,08;
11.02.2009;15:34:42,0;22,69;21,87;28,83;21,65;22,15;22,03;22,06;22,08;
11.02.2009;15:34:43,0;22,71;21,87;28,80;21,67;22,15;22,03;22,06;22,08;
11.02.2009;15:34:43,0;22,69;21,87;28,83;21,68;22,12;22,03;22,06;22,10;
11.02.2009;15:34:43,0;22,71;21,87;28,83;21,70;22,12;22,03;22,06;22,08;
11.02.2009;15:34:43,0;22,71;21,85;28,83;21,70;22,15;22,03;22,06;22,10;
11.02.2009;15:34:43,0;22,69;21,85;28,83;21,74;22,15;22,03;22,06;22,08;
11.02.2009;15:34:43,0;22,71;21,87;28,83;21,74;22,15;22,03;22,06;22,08;
11.02.2009;15:34:44,0;22,71;21,87;28,83;21,75;22,15;22,03;22,06;22,08;
11.02.2009;15:34:44,0;22,71;21,87;28,83;21,77;22,12;22,03;22,06;22,08;
11.02.2009;15:34:44,0;22,71;21,87;28,83;21,77;22,15;22,03;22,06;22,08;
11.02.2009;15:34:44,0;22,69;21,87;28,83;21,79;22,15;22,03;22,06;22,08;
11.02.2009;15:34:45,0;22,69;21,87;28,80;21,82;22,15;22,03;22,06;22,08;
11.02.2009;15:34:45,0;22,71;21,87;28,83;21,82;22,15;22,03;22,06;22,10;
11.02.2009;15:34:45,0;22,71;21,87;28,83;21,84;22,12;22,03;22,06;22,08;
11.02.2009;15:34:45,0;22,71;21,87;28,83;21,86;22,15;22,03;22,06;22,10;
11.02.2009;15:34:45,0;22,69;21,87;28,83;21,84;22,15;22,03;22,06;22,08;
11.02.2009;15:34:45,0;22,71;21,87;28,80;21,84;22,15;22,03;22,06;22,08;
11.02.2009;15:34:46,0;22,71;21,87;28,83;21,82;22,15;22,03;22,06;22,08;
11.02.2009;15:34:46,0;22,71;21,87;28,83;21,82;22,12;22,03;22,06;22,08;
11.02.2009;15:34:46,0;22,69;21,87;28,83;21,82;22,15;22,03;22,06;22,08;
11.02.2009;15:34:46,0;22,71;21,87;28,80;21,82;22,15;22,03;22,06;22,08;
11.02.2009;15:34:47,0;22,71;21,87;28,80;21,82;22,15;22,03;22,06;22,08;
11.02.2009;15:34:47,0;22,71;21,87;28,83;21,82;22,15;22,03;22,06;22,08;
11.02.2009;15:34:47,0;22,69;21,87;28,80;21,82;22,15;22,03;22,06;22,08;
11.02.2009;15:34:47,0;22,69;21,87;28,83;21,82;22,15;22,03;22,06;22,08;
11.02.2009;15:34:47,0;22,71;21,87;28,83;21,82;22,15;22,03;22,06;22,08;
11.02.2009;15:34:47,0;22,71;21,87;28,83;21,82;22,15;22,03;22,06;22,08;
11.02.2009;15:34:48,0;22,69;21,87;28,83;21,81;22,15;22,03;22,06;22,08;
11.02.2009;15:34:48,0;22,71;21,87;28,83;21,82;22,15;22,03;22,06;22,08;
11.02.2009;15:34:48,0;22,71;21,87;28,83;21,82;22,15;22,03;22,06;22,08;
11.02.2009;15:34:48,0;22,71;21,85;28,83;21,82;22,15;22,03;22,06;22,08;
11.02.2009;15:34:49,0;22,71;21,85;28,80;21,81;22,15;22,03;22,06;22,08;
11.02.2009;15:34:49,0;22,71;21,85;28,83;21,81;22,15;22,03;22,06;22,10;
11.02.2009;15:34:49,0;22,69;21,85;28,83;21,81;22,15;22,03;22,06;22,08;
11.02.2009;15:34:49,0;22,71;21,85;28,83;21,79;22,15;22,03;22,06;22,08;
11.02.2009;15:34:49,0;22,71;21,85;28,83;21,79;22,15;22,03;22,06;22,08;
11.02.2009;15:34:49,0;22,69;21,85;28,80;21,77;22,15;22,03;22,06;22,10;
11.02.2009;15:34:50,0;22,71;21,85;28,83;21,75;22,12;22,03;22,06;22,08;
11.02.2009;15:34:50,0;22,71;21,85;28,83;21,74;22,15;22,03;22,06;22,08;
11.02.2009;15:34:50,0;22,71;21,85;28,83;21,72;22,15;22,03;22,06;22,08;
11.02.2009;15:34:50,0;22,71;21,85;28,83;21,70;22,15;22,03;22,06;22,08;
11.02.2009;15:34:51,0;22,71;21,85;28,80;21,68;22,12;22,03;22,06;22,08;
11.02.2009;15:34:51,0;22,71;21,85;28,83;21,68;22,15;22,03;22,06;22,08;
11.02.2009;15:34:51,0;22,71;21,85;28,83;21,67;22,15;22,03;22,06;22,08;
11.02.2009;15:34:51,0;22,71;21,85;28,83;21,65;22,15;22,03;22,06;22,08;
11.02.2009;15:34:51,0;22,71;21,85;28,83;21,63;22,15;22,03;22,06;22,08;
11.02.2009;15:34:51,0;22,71;21,85;28,80;21,60;22,15;22,03;22,06;22,08;
11.02.2009;15:34:52,0;22,69;21,85;28,83;21,58;22,15;22,03;22,06;22,08;
11.02.2009;15:34:52,0;22,71;21,85;28,83;21,56;22,15;22,03;22,06;22,08;
11.02.2009;15:34:52,0;22,71;21,85;28,83;21,55;22,15;22,03;22,06;22,08;
11.02.2009;15:34:52,0;22,71;21,85;28,83;21,55;22,15;22,03;22,06;22,10;
11.02.2009;15:34:53,0;22,71;21,85;28,80;21,55;22,12;22,03;22,06;22,08;
11.02.2009;15:34:53,0;22,71;21,85;28,83;21,55;22,15;22,03;22,06;22,08;
11.02.2009;15:34:53,0;22,71;21,85;28,83;21,53;22,15;22,03;22,06;22,08;
11.02.2009;15:34:53,0;22,71;21,85;28,83;21,53;22,15;22,03;22,06;22,08;
11.02.2009;15:34:53,0;22,69;21,85;28,83;21,53;22,15;22,03;22,06;22,10;
11.02.2009;15:34:53,0;22,71;21,85;28,80;21,53;22,15;22,03;22,06;22,08;
11.02.2009;15:34:54,0;22,69;21,85;28,83;21,51;22,15;22,03;22,06;22,08;
11.02.2009;15:34:54,0;22,71;21,85;28,83;21,51;22,15;22,03;22,06;22,10;
11.02.2009;15:34:54,0;22,71;21,85;28,83;21,50;22,15;22,03;22,06;22,08;
11.02.2009;15:34:54,0;22,71;21,85;28,83;21,50;22,15;22,03;22,06;22,08;
11.02.2009;15:34:55,0;22,71;21,85;28,80;21,50;22,12;22,03;22,06;22,08;
11.02.2009;15:34:55,0;22,71;21,85;28,83;21,48;22,15;22,03;22,06;22,10;
11.02.2009;15:34:55,0;22,71;21,85;28,83;21,48;22,15;22,03;22,06;22,08;
11.02.2009;15:34:55,0;22,71;21,85;28,83;21,48;22,15;22,03;22,06;22,08;
11.02.2009;15:34:55,0;22,71;21,85;28,83;21,46;22,15;22,03;22,06;22,10;
11.02.2009;15:34:55,0;22,71;21,83;28,83;21,46;22,15;22,03;22,06;22,08;
11.02.2009;15:34:56,0;22,69;21,85;28,83;21,45;22,15;22,03;22,06;22,10;
11.02.2009;15:34:56,0;22,71;21,83;28,83;21,45;22,15;22,03;22,06;22,10;
11.02.2009;15:34:56,0;22,71;21,85;28,83;21,45;22,15;22,03;22,06;22,10;
11.02.2009;15:34:56,0;22,71;21,85;28,83;21,45;22,15;22,03;22,06;22,08;
11.02.2009;15:34:57,0;22,71;21,83;28,80;21,46;22,12;22,03;22,06;22,08;
11.02.2009;15:34:57,0;22,71;21,85;28,83;21,45;22,15;22,03;22,06;22,08;
11.02.2009;15:34:57,0;22,71;21,85;28,83;21,46;22,15;22,03;22,06;22,10;
11.02.2009;15:34:57,0;22,71;21,85;28,83;21,46;22,15;22,03;22,06;22,10;
11.02.2009;15:34:57,0;22,71;21,85;28,83;21,46;22,15;22,03;22,06;22,08;
11.02.2009;15:34:57,0;22,71;21,85;28,83;21,45;22,15;22,03;22,06;22,08;
11.02.2009;15:34:58,0;22,71;21,83;28,83;21,45;22,15;22,03;22,06;22,10;
11.02.2009;15:34:58,0;22,71;21,83;28,83;21,48;22,12;22,03;22,06;22,10;
11.02.2009;15:34:58,0;22,71;21,83;28,83;21,51;22,15;22,03;22,06;22,08;
11.02.2009;15:34:58,0;22,71;21,81;28,83;21,55;22,15;22,03;22,06;22,08;
11.02.2009;15:34:59,0;22,71;21,83;28,83;21,58;22,15;22,03;22,06;22,08;
11.02.2009;15:34:59,0;22,71;21,83;28,83;21,60;22,15;22,03;22,06;22,10;
11.02.2009;15:34:59,0;22,69;21,83;28,83;21,61;22,15;22,03;22,06;22,10;
11.02.2009;15:34:59,0;22,69;21,85;28,83;21,63;22,12;22,03;22,06;22,08;
11.02.2009;15:34:59,0;22,69;21,85;28,83;21,65;22,15;22,03;22,06;22,10;
11.02.2009;15:34:59,0;22,66;21,85;28,83;21,65;22,15;22,03;22,06;22,08;
11.02.2009;15:35:00,0;22,66;21,87;28,83;21,67;22,15;22,03;22,06;22,08;
11.02.2009;15:35:00,0;22,66;21,87;28,83;21,67;22,15;22,03;22,06;22,08;
11.02.2009;15:35:00,0;22,66;21,87;28,83;21,68;22,15;22,03;22,06;22,08;
11.02.2009;15:35:00,0;22,64;21,85;28,83;21,68;22,15;22,03;22,06;22,08;
11.02.2009;15:35:01,0;22,64;21,87;28,83;21,68;22,15;22,03;22,06;22,10;
11.02.2009;15:35:01,0;22,64;21,85;28,83;21,70;22,12;22,03;22,06;22,08;
11.02.2009;15:35:01,0;22,64;21,87;28,83;21,70;22,15;22,03;22,06;22,10;
11.02.2009;15:35:01,0;22,62;21,85;28,83;21,70;22,15;22,03;22,06;22,08;
11.02.2009;15:35:01,0;22,62;21,85;28,83;21,68;22,15;22,03;22,06;22,08;
11.02.2009;15:35:01,0;22,62;21,85;28,83;21,68;22,15;22,03;22,06;22,08;
11.02.2009;15:35:02,0;22,60;21,85;28,83;21,68;22,15;22,03;22,06;22,10;
11.02.2009;15:35:02,0;22,60;21,85;28,83;21,79;22,15;22,03;22,06;22,10;
11.02.2009;15:35:02,0;22,60;21,87;28,83;21,88;22,15;22,03;22,06;22,08;
11.02.2009;15:35:02,0;22,60;21,87;28,83;21,97;22,15;22,03;22,06;22,10;
11.02.2009;15:35:03,0;22,58;21,87;28,83;22,02;22,15;22,03;22,06;22,08;
11.02.2009;15:35:03,0;22,58;21,87;28,83;22,07;22,15;22,03;22,06;22,08;
11.02.2009;15:35:03,0;22,56;21,87;28,83;22,13;22,15;22,03;22,06;22,10;
11.02.2009;15:35:03,0;22,56;21,85;28,83;22,13;22,15;22,03;22,06;22,08;
11.02.2009;15:35:03,0;22,56;21,85;28,83;22,11;22,15;22,03;22,06;22,10;
11.02.2009;15:35:03,0;22,54;21,85;28,83;22,09;22,15;22,03;22,06;22,08;
11.02.2009;15:35:04,0;22,54;21,85;28,83;22,06;22,15;22,03;22,06;22,08;
11.02.2009;15:35:04,0;22,54;21,85;28,83;22,04;22,15;22,03;22,06;22,10;
11.02.2009;15:35:04,0;22,52;21,85;28,83;22,02;22,15;22,03;22,06;22,10;
11.02.2009;15:35:04,0;22,52;21,83;28,83;22,04;22,15;22,03;22,06;22,10;
11.02.2009;15:35:05,0;22,52;21,83;28,83;22,06;22,15;22,03;22,06;22,10;
11.02.2009;15:35:05,0;22,52;21,83;28,83;22,07;22,15;22,03;22,06;22,08;
11.02.2009;15:35:05,0;22,50;21,83;28,83;22,07;22,15;22,03;22,06;22,08;
11.02.2009;15:35:05,0;22,50;21,83;28,83;22,09;22,15;22,03;22,06;22,08;
11.02.2009;15:35:05,0;22,50;21,85;28,83;22,17;22,15;22,03;22,06;22,08;
11.02.2009;15:35:05,0;22,48;21,85;28,83;22,22;22,15;22,03;22,06;22,10;
11.02.2009;15:35:06,0;22,48;21,87;28,83;22,24;22,15;22,03;22,06;22,08;
11.02.2009;15:35:06,0;22,48;21,87;28,83;22,24;22,15;22,03;22,06;22,10;
11.02.2009;15:35:06,0;22,48;21,87;28,83;22,26;22,15;22,03;22,06;22,08;
11.02.2009;15:35:06,0;22,46;21,87;28,83;22,24;22,15;22,03;22,06;22,10;
11.02.2009;15:35:07,0;22,46;21,87;28,83;22,20;22,15;22,03;22,06;22,08;
11.02.2009;15:35:07,0;22,46;21,87;28,83;22,15;22,15;22,03;22,06;22,08;
11.02.2009;15:35:07,0;22,46;21,87;28,83;22,11;22,15;22,03;22,06;22,08;
11.02.2009;15:35:07,0;22,46;21,87;28,83;22,04;22,15;22,03;22,06;22,08;
11.02.2009;15:35:07,0;22,44;21,87;28,83;22,02;22,15;22,03;22,06;22,08;
11.02.2009;15:35:07,0;22,44;21,87;28,83;22,06;22,15;22,03;22,06;22,08;
11.02.2009;15:35:08,0;22,44;21,87;28,83;22,07;22,15;22,03;22,06;22,08;
11.02.2009;15:35:08,0;22,44;21,89;28,83;22,06;22,15;22,03;22,06;22,08;
11.02.2009;15:35:08,0;22,44;21,89;28,83;22,04;22,15;22,03;22,06;22,08;
11.02.2009;15:35:08,0;22,42;21,89;28,83;22,00;22,15;22,03;22,06;22,08;
11.02.2009;15:35:09,0;22,44;21,89;28,83;21,95;22,15;22,03;22,06;22,10;
11.02.2009;15:35:09,0;22,42;21,89;28,83;21,91;22,15;22,03;22,06;22,08;
11.02.2009;15:35:09,0;22,42;21,89;28,83;21,86;22,15;22,03;22,06;22,08;
11.02.2009;15:35:09,0;22,42;21,89;28,83;21,84;22,15;22,03;22,06;22,10;
11.02.2009;15:35:09,0;22,40;21,91;28,83;21,82;22,15;22,03;22,06;22,08;
11.02.2009;15:35:09,0;22,42;21,91;28,83;21,84;22,15;22,03;22,06;22,10;
11.02.2009;15:35:10,0;22,40;21,91;28,83;21,88;22,15;22,03;22,06;22,08;
11.02.2009;15:35:10,0;22,40;21,93;28,83;21,89;22,15;22,03;22,06;22,08;
11.02.2009;15:35:10,0;22,40;21,93;28,83;21,89;22,15;22,03;22,06;22,08;
11.02.2009;15:35:10,0;22,40;21,93;28,83;21,89;22,15;22,03;22,06;22,08;
11.02.2009;15:35:11,0;22,40;21,93;28,83;21,89;22,15;22,03;22,06;22,08;
11.02.2009;15:35:11,0;22,38;21,93;28,83;21,93;22,15;22,03;22,06;22,08;
11.02.2009;15:35:11,0;22,38;21,93;28,83;21,97;22,12;22,03;22,06;22,08;
11.02.2009;15:35:11,0;22,38;21,93;28,83;22,02;22,15;22,03;22,06;22,08;
11.02.2009;15:35:11,0;22,38;21,93;28,83;22,09;22,15;22,03;22,06;22,08;
11.02.2009;15:35:11,0;22,38;21,93;28,83;22,11;22,15;22,03;22,06;22,08;
11.02.2009;15:35:12,0;22,38;21,95;28,83;22,11;22,15;22,03;22,06;22,10;
11.02.2009;15:35:12,0;22,38;21,95;28,83;22,09;22,15;22,03;22,06;22,08;
11.02.2009;15:35:12,0;22,38;21,93;28,83;22,06;22,15;22,03;22,06;22,08;
11.02.2009;15:35:12,0;22,38;21,93;28,83;22,04;22,15;22,03;22,06;22,10;
11.02.2009;15:35:13,0;22,36;21,93;28,83;21,98;22,15;22,03;22,06;22,10;
11.02.2009;15:35:13,0;22,36;21,93;28,83;21,95;22,15;22,03;22,06;22,10;
11.02.2009;15:35:13,0;22,36;21,93;28,83;21,93;22,15;22,03;22,06;22,10;
11.02.2009;15:35:13,0;22,36;21,93;28,83;21,88;22,15;22,03;22,06;22,10;
11.02.2009;15:35:13,0;22,36;21,93;28,83;21,82;22,15;22,03;22,06;22,08;
11.02.2009;15:35:13,0;22,36;21,93;28,83;21,79;22,15;22,03;22,06;22,08;
11.02.2009;15:35:14,0;22,36;21,93;28,83;21,75;22,15;22,03;22,06;22,08;
11.02.2009;15:35:14,0;22,36;21,93;28,83;21,74;22,15;22,03;22,06;22,08;
11.02.2009;15:35:14,0;22,36;21,91;28,83;21,70;22,15;22,03;22,06;22,10;
11.02.2009;15:35:14,0;22,36;21,91;28,83;21,67;22,15;22,03;22,06;22,10;
11.02.2009;15:35:15,0;22,36;21,91;28,83;21,67;22,15;22,03;22,06;22,10;
11.02.2009;15:35:15,0;22,36;21,91;28,83;21,61;22,15;22,03;22,06;22,08;
11.02.2009;15:35:15,0;22,34;21,91;28,83;21,60;22,15;22,03;22,06;22,10;
11.02.2009;15:35:15,0;22,34;21,91;28,80;21,58;22,15;22,03;22,06;22,08;
11.02.2009;15:35:15,0;22,34;21,91;28,83;21,55;22,15;22,03;22,06;22,08;
11.02.2009;15:35:15,0;22,34;21,91;28,83;21,55;22,15;22,03;22,06;22,10;
11.02.2009;15:35:16,0;22,34;21,91;28,83;21,51;22,15;22,03;22,06;22,10;
11.02.2009;15:35:16,0;22,34;21,91;28,83;21,50;22,15;22,03;22,06;22,08;
11.02.2009;15:35:16,0;22,34;21,91;28,83;21,48;22,15;22,03;22,06;22,10;
11.02.2009;15:35:16,0;22,34;21,91;28,83;21,46;22,15;22,03;22,06;22,08;
11.02.2009;15:35:17,0;22,32;21,91;28,83;21,43;22,15;22,03;22,06;22,10;
11.02.2009;15:35:17,0;22,34;21,91;28,83;21,43;22,15;22,03;22,08;22,10;
11.02.2009;15:35:17,0;22,32;21,91;28,83;21,43;22,15;22,03;22,06;22,10;
11.02.2009;15:35:17,0;22,32;21,91;28,83;21,43;22,15;22,03;22,06;22,08;
11.02.2009;15:35:17,0;22,32;21,91;28,83;21,45;22,15;22,03;22,06;22,10;
11.02.2009;15:35:17,0;22,32;21,91;28,83;21,48;22,15;22,03;22,06;22,10;
11.02.2009;15:35:18,0;22,32;21,91;28,83;21,46;22,15;22,03;22,06;22,10;
11.02.2009;15:35:18,0;22,32;21,91;28,83;21,46;22,15;22,03;22,06;22,10;
11.02.2009;15:35:18,0;22,32;21,91;28,83;21,46;22,15;22,03;22,06;22,10;
11.02.2009;15:35:18,0;22,32;21,91;28,83;21,45;22,15;22,03;22,06;22,08;
11.02.2009;15:35:19,0;22,32;21,93;28,83;21,45;22,15;22,03;22,06;22,08;
11.02.2009;15:35:19,0;22,32;21,91;28,83;21,45;22,15;22,03;22,06;22,10;
11.02.2009;15:35:19,0;22,32;21,91;28,83;21,45;22,15;22,03;22,06;22,10;
11.02.2009;15:35:19,0;22,32;21,91;28,83;21,43;22,15;22,03;22,06;22,08;
11.02.2009;15:35:19,0;22,32;21,91;28,83;21,43;22,15;22,03;22,06;22,08;
11.02.2009;15:35:19,0;22,32;21,91;28,83;21,41;22,15;22,03;22,06;22,08;
11.02.2009;15:35:20,0;22,30;21,91;28,83;21,41;22,15;22,03;22,06;22,10;
11.02.2009;15:35:20,0;22,32;21,91;28,83;21,41;22,15;22,03;22,06;22,08;
11.02.2009;15:35:20,0;22,30;21,91;28,83;21,40;22,15;22,03;22,06;22,08;
11.02.2009;15:35:20,0;22,30;21,91;28,83;21,40;22,15;22,03;22,06;22,10;
11.02.2009;15:35:21,0;22,30;21,91;28,83;21,40;22,12;22,03;22,06;22,10;
11.02.2009;15:35:21,0;22,30;21,91;28,83;21,40;22,15;22,03;22,06;22,10;
11.02.2009;15:35:21,0;22,30;21,89;28,83;21,41;22,15;22,03;22,06;22,08;
11.02.2009;15:35:21,0;22,30;21,89;28,83;21,41;22,15;22,03;22,06;22,08;
11.02.2009;15:35:21,0;22,30;21,89;28,83;21,41;22,15;22,03;22,06;22,10;
11.02.2009;15:35:21,0;22,30;21,89;28,83;21,43;22,15;22,03;22,06;22,08;
11.02.2009;15:35:22,0;22,30;21,89;28,83;21,43;22,15;22,03;22,06;22,08;
11.02.2009;15:35:22,0;22,30;21,89;28,83;21,43;22,15;22,03;22,06;22,08;
11.02.2009;15:35:22,0;22,30;21,89;28,83;21,43;22,15;22,03;22,06;22,10;
11.02.2009;15:35:22,0;22,30;21,89;28,83;21,43;22,15;22,03;22,06;22,10;
11.02.2009;15:35:23,0;22,30;21,89;28,83;21,43;22,15;22,03;22,06;22,08;
11.02.2009;15:35:23,0;22,30;21,89;28,83;21,41;22,15;22,03;22,06;22,08;
11.02.2009;15:35:23,0;22,28;21,89;28,83;21,41;22,15;22,03;22,06;22,10;
11.02.2009;15:35:23,0;22,28;21,89;28,83;21,40;22,15;22,03;22,06;22,10;
11.02.2009;15:35:23,0;22,28;21,89;28,83;21,40;22,15;22,03;22,06;22,10;
11.02.2009;15:35:23,0;22,28;21,89;28,83;21,38;22,15;22,03;22,06;22,08;
11.02.2009;15:35:24,0;22,28;21,89;28,83;21,40;22,15;22,03;22,06;22,08;
11.02.2009;15:35:24,0;22,30;21,89;28,83;21,38;22,12;22,03;22,08;22,08;
11.02.2009;15:35:24,0;22,28;21,89;28,83;21,36;22,15;22,03;22,06;22,10;
11.02.2009;15:35:24,0;22,28;21,89;28,83;21,36;22,15;22,03;22,06;22,10;
11.02.2009;15:35:25,0;22,28;21,89;28,83;21,36;22,15;22,03;22,06;22,10;
11.02.2009;15:35:25,0;22,28;21,89;28,83;21,36;22,15;22,03;22,06;22,08;
11.02.2009;15:35:25,0;22,28;21,89;28,83;21,35;22,15;22,03;22,06;22,10;
11.02.2009;15:35:25,0;22,28;21,89;28,83;21,35;22,15;22,03;22,06;22,10;
11.02.2009;15:35:25,0;22,28;21,89;28,83;21,35;22,15;22,03;22,08;22,08;
11.02.2009;15:35:25,0;22,28;21,89;28,83;21,35;22,12;22,03;22,06;22,10;
11.02.2009;15:35:26,0;22,28;21,89;28,83;21,33;22,15;22,03;22,06;22,10;
11.02.2009;15:35:26,0;22,28;21,89;28,83;21,33;22,15;22,03;22,06;22,08;
11.02.2009;15:35:26,0;22,28;21,89;28,83;21,33;22,15;22,03;22,06;22,08;
11.02.2009;15:35:26,0;22,28;21,89;28,83;21,33;22,15;22,03;22,08;22,08;
11.02.2009;15:35:27,0;22,28;21,89;28,83;21,33;22,15;22,03;22,06;22,10;
11.02.2009;15:35:27,0;22,28;21,89;28,83;21,35;22,15;22,03;22,06;22,10;
11.02.2009;15:35:27,0;22,28;21,87;28,83;21,33;22,15;22,03;22,06;22,10;
11.02.2009;15:35:27,0;22,28;21,89;28,83;21,35;22,15;22,03;22,08;22,10;
11.02.2009;15:35:27,0;22,28;21,89;28,83;21,35;22,15;22,03;22,06;22,10;
11.02.2009;15:35:27,0;22,28;21,89;28,83;21,36;22,15;22,03;22,06;22,10;
11.02.2009;15:35:28,0;22,28;21,89;28,83;21,36;22,15;22,03;22,06;22,10;
11.02.2009;15:35:28,0;22,28;21,89;28,83;21,35;22,15;22,03;22,06;22,10;
11.02.2009;15:35:28,0;22,28;21,89;28,83;21,35;22,15;22,03;22,06;22,10;
11.02.2009;15:35:28,0;22,26;21,89;28,83;21,33;22,15;22,03;22,06;22,08;
11.02.2009;15:35:29,0;22,28;21,87;28,83;21,35;22,15;22,03;22,06;22,08;
11.02.2009;15:35:29,0;22,26;21,87;28,83;21,35;22,15;22,03;22,06;22,08;
11.02.2009;15:35:29,0;22,26;21,87;28,83;21,35;22,15;22,03;22,06;22,10;
11.02.2009;15:35:29,0;22,26;21,87;28,83;21,35;22,15;22,03;22,06;22,10;
11.02.2009;15:35:29,0;22,26;21,89;28,83;21,36;22,15;22,03;22,06;22,10;
11.02.2009;15:35:29,0;22,26;21,87;28,83;21,36;22,15;22,03;22,06;22,10;
11.02.2009;15:35:30,0;22,26;21,89;28,83;21,36;22,15;22,03;22,06;22,10;
11.02.2009;15:35:30,0;22,26;21,89;28,83;21,36;22,15;22,03;22,08;22,10;
11.02.2009;15:35:30,0;22,26;21,89;28,83;21,38;22,15;22,03;22,06;22,10;
11.02.2009;15:35:30,0;22,26;21,89;28,83;21,36;22,15;22,03;22,06;22,10;
11.02.2009;15:35:31,0;22,26;21,89;28,83;21,36;22,15;22,03;22,06;22,10;
11.02.2009;15:35:31,0;22,26;21,89;28,83;21,36;22,15;22,03;22,06;22,10;
11.02.2009;15:35:31,0;22,26;21,89;28,83;21,36;22,15;22,03;22,06;22,10;
11.02.2009;15:35:31,0;22,26;21,89;28,83;21,36;22,15;22,03;22,06;22,10;
11.02.2009;15:35:31,0;22,26;21,89;28,83;21,35;22,15;22,03;22,06;22,10;
11.02.2009;15:35:31,0;22,26;21,89;28,83;21,35;22,15;22,03;22,06;22,10;
11.02.2009;15:35:32,0;22,26;21,89;28,83;21,35;22,15;22,03;22,06;22,10;
11.02.2009;15:35:32,0;22,26;21,89;28,83;21,35;22,15;22,03;22,06;22,10;
11.02.2009;15:35:32,0;22,26;21,89;28,83;21,35;22,15;22,03;22,06;22,10;
11.02.2009;15:35:32,0;22,26;21,91;28,83;21,35;22,15;22,03;22,06;22,10;
11.02.2009;15:35:33,0;22,26;21,91;28,83;21,36;22,15;22,03;22,06;22,10;
11.02.2009;15:35:33,0;22,26;21,91;28,83;21,36;22,15;22,03;22,06;22,10;
11.02.2009;15:35:33,0;22,26;21,91;28,83;21,36;22,15;22,03;22,08;22,10;
11.02.2009;15:35:33,0;22,26;21,91;28,83;21,36;22,15;22,03;22,08;22,10;
11.02.2009;15:35:33,0;22,26;21,91;28,83;21,36;22,15;22,03;22,06;22,10;
11.02.2009;15:35:33,0;22,26;21,91;28,83;21,36;22,15;22,03;22,06;22,08;
11.02.2009;15:35:34,0;22,26;21,91;28,83;21,38;22,15;22,03;22,06;22,10;
11.02.2009;15:35:34,0;22,26;21,91;28,83;21,38;22,15;22,03;22,06;22,10;
11.02.2009;15:35:34,0;22,26;21,91;28,83;21,36;22,15;22,03;22,06;22,10;
11.02.2009;15:35:34,0;22,26;21,91;28,83;21,36;22,15;22,03;22,06;22,10;
11.02.2009;15:35:35,0;22,26;21,91;28,83;21,38;22,15;22,03;22,06;22,08;
11.02.2009;15:35:35,0;22,24;21,91;28,83;21,38;22,15;22,03;22,06;22,10;
11.02.2009;15:35:35,0;22,24;21,91;28,83;21,38;22,15;22,03;22,06;22,10;
11.02.2009;15:35:35,0;22,24;21,91;28,83;21,38;22,15;22,03;22,06;22,10;
11.02.2009;15:35:35,0;22,26;21,91;28,83;21,38;22,15;22,03;22,06;22,08;
11.02.2009;15:35:35,0;22,26;21,91;28,83;21,38;22,15;22,03;22,06;22,10;
11.02.2009;15:35:36,0;22,24;21,91;28,83;21,36;22,15;22,03;22,06;22,08;
11.02.2009;15:35:36,0;22,26;21,91;28,83;21,38;22,15;22,03;22,06;22,10;
11.02.2009;15:35:36,0;22,26;21,91;28,83;21,40;22,15;22,03;22,06;22,10;
11.02.2009;15:35:36,0;22,24;21,91;28,83;21,38;22,15;22,03;22,08;22,10;
11.02.2009;15:35:37,0;22,24;21,91;28,83;21,36;22,15;22,03;22,06;22,10;
11.02.2009;15:35:37,0;22,24;21,91;28,83;21,36;22,15;22,03;22,06;22,10;
11.02.2009;15:35:37,0;22,24;21,91;28,83;21,38;22,15;22,03;22,08;22,10;
11.02.2009;15:35:37,0;22,24;21,91;28,83;21,38;22,15;22,03;22,06;22,10;
11.02.2009;15:35:37,0;22,24;21,91;28,83;21,38;22,15;22,03;22,06;22,10;
11.02.2009;15:35:37,0;22,24;21,91;28,80;21,38;22,15;22,03;22,06;22,08;
11.02.2009;15:35:38,0;22,24;21,91;28,83;21,38;22,15;22,03;22,06;22,10;
11.02.2009;15:35:38,0;22,24;21,91;28,83;21,36;22,15;22,03;22,06;22,08;
11.02.2009;15:35:38,0;22,24;21,91;28,83;21,36;22,15;22,03;22,06;22,08;
11.02.2009;15:35:38,0;22,24;21,91;28,83;21,36;22,15;22,03;22,06;22,10;
11.02.2009;15:35:39,0;22,24;21,91;28,63;21,38;22,15;22,03;22,06;22,10;
11.02.2009;15:35:39,0;22,24;21,91;28,83;21,40;22,15;22,03;22,06;22,10;
11.02.2009;15:35:39,0;22,24;21,91;28,83;21,40;22,15;22,03;22,06;22,10;
11.02.2009;15:35:39,0;22,24;21,91;28,83;21,40;22,15;22,03;22,06;22,10;
11.02.2009;15:35:39,0;22,24;21,91;28,83;21,40;22,15;22,03;22,06;22,10;
11.02.2009;15:35:39,0;22,24;21,91;28,08;21,40;22,15;22,03;22,06;22,10;
11.02.2009;15:35:40,0;22,24;21,91;28,83;21,40;22,15;22,03;22,06;22,10;
11.02.2009;15:35:40,0;22,24;21,91;28,83;21,41;22,15;22,03;22,06;22,08;
11.02.2009;15:35:40,0;22,24;21,91;28,83;21,40;22,15;22,03;22,06;22,10;
11.02.2009;15:35:40,0;22,24;21,91;28,83;21,41;22,15;22,03;22,06;22,08;
11.02.2009;15:35:41,0;22,24;21,91;28,27;21,41;22,12;22,03;22,06;22,10;
11.02.2009;15:35:41,0;22,24;21,91;28,83;21,41;22,15;22,03;22,06;22,08;
11.02.2009;15:35:41,0;22,24;21,91;28,83;21,40;22,15;22,06;22,06;22,08;
11.02.2009;15:35:41,0;22,24;21,91;28,83;21,41;22,15;22,03;22,06;22,10;
11.02.2009;15:35:41,0;22,24;21,91;28,83;21,41;22,15;22,03;22,08;22,10;
11.02.2009;15:35:41,0;22,24;21,89;28,66;21,41;22,15;22,03;22,06;22,08;
11.02.2009;15:35:42,0;22,24;21,89;28,83;21,41;22,15;22,03;22,06;22,10;
11.02.2009;15:35:42,0;22,24;21,91;28,83;21,41;22,12;22,03;22,06;22,08;
11.02.2009;15:35:42,0;22,24;21,91;28,83;21,41;22,15;22,03;22,06;22,10;
11.02.2009;15:35:42,0;22,24;21,91;28,83;21,41;22,15;22,03;22,06;22,10;
11.02.2009;15:35:43,0;22,24;21,91;28,40;21,41;22,15;22,03;22,06;22,08;
11.02.2009;15:35:43,0;22,24;21,91;28,83;21,43;22,15;22,03;22,06;22,10;
11.02.2009;15:35:43,0;22,24;21,93;28,83;21,43;22,15;22,03;22,06;22,10;
11.02.2009;15:35:43,0;22,24;21,91;28,83;21,45;22,15;22,03;22,06;22,10;
11.02.2009;15:35:43,0;22,24;21,93;28,83;21,46;22,15;22,03;22,06;22,10;
11.02.2009;15:35:43,0;22,24;21,93;28,47;21,46;22,15;22,03;22,06;22,10;
11.02.2009;15:35:44,0;22,24;21,91;28,83;21,46;22,15;22,03;22,06;22,08;
11.02.2009;15:35:44,0;22,24;21,91;28,83;21,48;22,15;22,03;22,06;22,10;
11.02.2009;15:35:44,0;22,24;21,91;28,83;21,48;22,15;22,03;22,06;22,10;
11.02.2009;15:35:44,0;22,24;21,91;28,83;21,48;22,15;22,03;22,06;22,10;
11.02.2009;15:35:45,0;22,24;21,91;28,66;21,48;22,15;22,03;22,08;22,10;
11.02.2009;15:35:45,0;22,24;21,91;28,83;21,48;22,15;22,03;22,06;22,10;
11.02.2009;15:35:45,0;22,24;21,91;28,83;21,48;22,15;22,03;22,06;22,10;
11.02.2009;15:35:45,0;22,24;21,91;28,83;21,48;22,15;22,03;22,08;22,10;
11.02.2009;15:35:45,0;22,24;21,91;28,83;21,46;22,15;22,03;22,06;22,10;
11.02.2009;15:35:45,0;22,24;21,91;28,76;21,46;22,15;22,03;22,06;22,10;
11.02.2009;15:35:46,0;22,24;21,91;28,83;21,46;22,15;22,03;22,06;22,10;
11.02.2009;15:35:46,0;22,24;21,91;28,83;21,46;22,15;22,03;22,06;22,10;
11.02.2009;15:35:46,0;22,24;21,91;28,83;21,46;22,15;22,03;22,06;22,10;
11.02.2009;15:35:46,0;22,22;21,91;28,83;21,46;22,15;22,03;22,06;22,10;
11.02.2009;15:35:47,0;22,24;21,93;28,73;21,46;22,15;22,03;22,06;22,10;
11.02.2009;15:35:47,0;22,22;21,93;28,83;21,46;22,15;22,03;22,06;22,10;
11.02.2009;15:35:47,0;22,24;21,93;28,83;21,48;22,15;22,03;22,06;22,10;
11.02.2009;15:35:47,0;22,22;21,93;28,83;21,50;22,15;22,03;22,06;22,10;
11.02.2009;15:35:47,0;22,24;21,93;28,83;21,50;22,15;22,03;22,06;22,10;
11.02.2009;15:35:47,0;22,24;21,93;28,76;21,51;22,15;22,03;22,06;22,10;
11.02.2009;15:35:48,0;22,22;21,93;28,83;21,53;22,15;22,03;22,08;22,10;
11.02.2009;15:35:48,0;22,24;21,93;28,83;21,53;22,15;22,03;22,06;22,10;
11.02.2009;15:35:48,0;22,24;21,93;28,83;21,55;22,15;22,03;22,06;22,10;
11.02.2009;15:35:48,0;22,22;21,93;28,83;21,55;22,15;22,03;22,06;22,10;
11.02.2009;15:35:49,0;22,22;21,93;28,76;21,55;22,15;22,03;22,06;22,10;
11.02.2009;15:35:49,0;22,22;21,93;28,83;21,56;22,15;22,03;22,08;22,10;
11.02.2009;15:35:49,0;22,22;21,93;28,83;21,56;22,15;22,06;22,06;22,10;
11.02.2009;15:35:49,0;22,24;21,93;28,83;21,60;22,15;22,03;22,06;22,10;
11.02.2009;15:35:49,0;22,24;21,93;28,83;21,61;22,15;22,03;22,06;22,10;
11.02.2009;15:35:49,0;22,24;21,93;28,73;21,65;22,15;22,03;22,06;22,10;
11.02.2009;15:35:50,0;22,24;21,95;28,83;21,68;22,15;22,03;22,06;22,10;
11.02.2009;15:35:50,0;22,24;21,95;28,83;21,72;22,15;22,03;22,06;22,10;
11.02.2009;15:35:50,0;22,24;21,97;28,83;21,75;22,15;22,03;22,06;22,10;
11.02.2009;15:35:50,0;22,24;21,97;28,83;21,82;22,15;22,03;22,06;22,08;
11.02.2009;15:35:51,0;22,24;21,97;28,76;21,84;22,15;22,03;22,06;22,10;
11.02.2009;15:35:51,0;22,24;21,97;28,83;21,89;22,15;22,03;22,06;22,10;
11.02.2009;15:35:51,0;22,26;21,95;28,83;21,93;22,15;22,03;22,06;22,10;
11.02.2009;15:35:51,0;22,24;21,95;28,83;21,95;22,15;22,03;22,06;22,10;
11.02.2009;15:35:51,0;22,24;21,95;28,83;21,98;22,15;22,03;22,06;22,10;
11.02.2009;15:35:51,0;22,26;21,95;28,76;22,00;22,15;22,03;22,06;22,10;
11.02.2009;15:35:52,0;22,24;21,93;28,83;22,04;22,15;22,03;22,06;22,10;
11.02.2009;15:35:52,0;22,26;21,93;28,83;22,07;22,15;22,03;22,06;22,10;
11.02.2009;15:35:52,0;22,26;21,93;28,83;22,09;22,15;22,03;22,06;22,10;
11.02.2009;15:35:52,0;22,28;21,93;28,83;22,09;22,15;22,03;22,06;22,10;
11.02.2009;15:35:53,0;22,28;21,93;28,76;22,09;22,15;22,03;22,06;22,10;
11.02.2009;15:35:53,0;22,28;21,93;28,83;22,09;22,15;22,03;22,06;22,10;
11.02.2009;15:35:53,0;22,28;21,91;28,83;22,09;22,15;22,03;22,06;22,10;
11.02.2009;15:35:53,0;22,30;21,91;28,83;22,11;22,15;22,03;22,08;22,10;
11.02.2009;15:35:53,0;22,30;21,91;28,83;22,11;22,15;22,03;22,06;22,10;
11.02.2009;15:35:53,0;22,30;21,91;28,76;22,09;22,15;22,03;22,08;22,08;
11.02.2009;15:35:54,0;22,30;21,91;28,83;22,11;22,15;22,03;22,06;22,10;
11.02.2009;15:35:54,0;22,30;21,91;28,83;22,11;22,15;22,03;22,06;22,10;
11.02.2009;15:35:54,0;22,32;21,89;28,83;22,11;22,15;22,03;22,06;22,08;
11.02.2009;15:35:54,0;22,32;21,91;28,83;22,09;22,15;22,03;22,06;22,10;
11.02.2009;15:35:55,0;22,32;21,91;28,76;22,07;22,15;22,03;22,08;22,10;
11.02.2009;15:35:55,0;22,32;21,91;28,83;22,07;22,15;22,03;22,06;22,10;
11.02.2009;15:35:55,0;22,32;21,93;28,83;22,11;22,15;22,03;22,06;22,10;
11.02.2009;15:35:55,0;22,34;21,93;28,83;22,13;22,15;22,03;22,06;22,10;
11.02.2009;15:35:55,0;22,34;21,95;28,83;22,13;22,15;22,03;22,06;22,10;
11.02.2009;15:35:55,0;22,34;21,95;28,76;22,13;22,15;22,03;22,06;22,10;
11.02.2009;15:35:56,0;22,36;21,95;28,83;22,11;22,15;22,03;22,06;22,10;
11.02.2009;15:35:56,0;22,36;21,95;28,83;22,11;22,15;22,03;22,08;22,10;
11.02.2009;15:35:56,0;22,36;21,93;28,83;22,13;22,15;22,03;22,06;22,10;
11.02.2009;15:35:56,0;22,36;21,93;28,83;22,13;22,15;22,03;22,08;22,10;
11.02.2009;15:35:57,0;22,38;21,93;28,76;22,15;22,15;22,03;22,06;22,08;
11.02.2009;15:35:57,0;22,38;21,91;28,83;22,17;22,15;22,03;22,06;22,10;
11.02.2009;15:35:57,0;22,38;21,91;28,83;22,17;22,15;22,03;22,06;22,10;
11.02.2009;15:35:57,0;22,38;21,89;28,83;22,15;22,15;22,03;22,06;22,10;
11.02.2009;15:35:57,0;22,40;21,89;28,83;22,13;22,15;22,03;22,06;22,10;
11.02.2009;15:35:57,0;22,40;21,89;28,76;22,09;22,15;22,03;22,06;22,10;
11.02.2009;15:35:58,0;22,40;21,89;28,83;22,06;22,15;22,03;22,08;22,10;
11.02.2009;15:35:58,0;22,40;21,87;28,83;22,00;22,15;22,03;22,06;22,08;
11.02.2009;15:35:58,0;22,42;21,87;28,83;21,97;22,15;22,03;22,06;22,10;
11.02.2009;15:35:58,0;22,42;21,87;28,83;21,91;22,15;22,03;22,06;22,10;
11.02.2009;15:35:59,0;22,42;21,85;28,76;21,88;22,15;22,03;22,06;22,10;
11.02.2009;15:35:59,0;22,44;21,85;28,83;21,84;22,15;22,03;22,06;22,10;
11.02.2009;15:35:59,0;22,44;21,85;28,83;21,82;22,15;22,03;22,06;22,08;
11.02.2009;15:35:59,0;22,44;21,87;28,83;21,77;22,15;22,03;22,06;22,10;
11.02.2009;15:35:59,0;22,44;21,87;28,83;21,75;22,15;22,03;22,06;22,10;
11.02.2009;15:35:59,0;22,46;21,87;28,76;21,74;22,15;22,03;22,08;22,10;
11.02.2009;15:36:00,0;22,44;21,89;28,83;21,72;22,15;22,03;22,06;22,10;
11.02.2009;15:36:00,0;22,46;21,89;28,83;21,70;22,15;22,03;22,08;22,10;
11.02.2009;15:36:00,0;22,46;21,89;28,83;21,68;22,15;22,03;22,06;22,10;
11.02.2009;15:36:00,0;22,46;21,89;28,83;21,68;22,15;22,03;22,06;22,10;
11.02.2009;15:36:01,0;22,46;21,89;28,80;21,67;22,15;22,03;22,08;22,10;
11.02.2009;15:36:01,0;22,46;21,89;28,83;21,67;22,15;22,03;22,06;22,10;
11.02.2009;15:36:01,0;22,48;21,89;28,83;21,67;22,15;22,03;22,08;22,10;
11.02.2009;15:36:01,0;22,48;21,89;28,83;21,68;22,15;22,03;22,06;22,08;
11.02.2009;15:36:01,0;22,48;21,89;28,83;21,70;22,15;22,03;22,06;22,08;
11.02.2009;15:36:01,0;22,48;21,89;28,76;21,74;22,15;22,03;22,06;22,10;
11.02.2009;15:36:02,0;22,48;21,89;28,83;21,75;22,15;22,03;22,06;22,10;
11.02.2009;15:36:02,0;22,50;21,87;28,83;21,77;22,15;22,03;22,06;22,10;
11.02.2009;15:36:02,0;22,50;21,87;28,83;21,79;22,15;22,03;22,06;22,10;
11.02.2009;15:36:02,0;22,50;21,87;28,83;21,79;22,15;22,03;22,06;22,10;
11.02.2009;15:36:03,0;22,50;21,87;28,80;21,79;22,15;22,03;22,08;22,10;
11.02.2009;15:36:03,0;22,50;21,87;28,83;21,79;22,15;22,03;22,06;22,10;
11.02.2009;15:36:03,0;22,50;21,87;28,83;21,77;22,15;22,03;22,06;22,10;
11.02.2009;15:36:03,0;22,50;21,87;28,83;21,75;22,15;22,03;22,06;22,10;
11.02.2009;15:36:03,0;22,52;21,87;28,83;21,74;22,15;22,06;22,06;22,10;
11.02.2009;15:36:03,0;22,52;21,87;28,80;21,72;22,15;22,03;22,08;22,10;
11.02.2009;15:36:04,0;22,52;21,87;28,83;21,70;22,15;22,03;22,06;22,10;
11.02.2009;15:36:04,0;22,52;21,87;28,83;21,68;22,15;22,03;22,06;22,10;
11.02.2009;15:36:04,0;22,52;21,87;28,83;21,67;22,15;22,03;22,06;22,10;
11.02.2009;15:36:04,0;22,52;21,87;28,83;21,65;22,15;22,03;22,08;22,10;
11.02.2009;15:36:05,0;22,52;21,87;28,80;21,63;22,15;22,03;22,06;22,10;
11.02.2009;15:36:05,0;22,54;21,87;28,83;21,61;22,15;22,03;22,06;22,10;
11.02.2009;15:36:05,0;22,54;21,87;28,83;21,61;22,15;22,03;22,06;22,10;
11.02.2009;15:36:05,0;22,54;21,87;28,83;21,60;22,15;22,03;22,08;22,10;
11.02.2009;15:36:05,0;22,54;21,85;28,83;21,58;22,15;22,03;22,06;22,10;
11.02.2009;15:36:05,0;22,54;21,87;28,80;21,56;22,15;22,03;22,06;22,10;
11.02.2009;15:36:06,0;22,54;21,87;28,83;21,53;22,15;22,03;22,06;22,10;
11.02.2009;15:36:06,0;22,56;21,87;28,83;21,51;22,15;22,03;22,06;22,10;
11.02.2009;15:36:06,0;22,56;21,87;28,83;21,50;22,15;22,03;22,08;22,10;
11.02.2009;15:36:06,0;22,56;21,87;28,83;21,50;22,15;22,03;22,08;22,10;
11.02.2009;15:36:07,0;22,56;21,89;28,80;21,51;22,15;22,06;22,06;22,10;
11.02.2009;15:36:07,0;22,56;21,89;28,83;21,61;22,15;22,03;22,08;22,10;
11.02.2009;15:36:07,0;22,56;21,89;28,83;21,72;22,15;22,03;22,06;22,10;
11.02.2009;15:36:07,0;22,56;21,89;28,83;21,81;22,15;22,03;22,08;22,10;
11.02.2009;15:36:07,0;22,56;21,91;28,83;21,88;22,15;22,03;22,08;22,10;
11.02.2009;15:36:07,0;22,56;21,91;28,80;21,95;22,15;22,03;22,06;22,10;
11.02.2009;15:36:08,0;22,56;21,91;28,83;21,98;22,15;22,03;22,08;22,10;
11.02.2009;15:36:08,0;22,56;21,93;28,83;22,00;22,15;22,03;22,08;22,10;
11.02.2009;15:36:08,0;22,56;21,93;28,83;21,98;22,15;22,03;22,06;22,10;
11.02.2009;15:36:08,0;22,56;21,93;28,83;22,00;22,15;22,06;22,06;22,10;
11.02.2009;15:36:09,0;22,58;21,93;28,80;22,04;22,15;22,03;22,06;22,10;
11.02.2009;15:36:09,0;22,58;21,93;28,83;22,04;22,15;22,03;22,06;22,10;
11.02.2009;15:36:09,0;22,58;21,93;28,83;22,04;22,15;22,03;22,06;22,10;
11.02.2009;15:36:09,0;22,56;21,91;28,83;22,04;22,15;22,03;22,06;22,10;
11.02.2009;15:36:09,0;22,56;21,91;28,83;22,02;22,15;22,03;22,06;22,10;
11.02.2009;15:36:09,0;22,58;21,91;28,80;22,04;22,15;22,03;22,08;22,10;
11.02.2009;15:36:10,0;22,58;21,91;28,83;22,06;22,15;22,03;22,08;22,10;
11.02.2009;15:36:10,0;22,58;21,93;28,83;22,06;22,15;22,06;22,06;22,10;
11.02.2009;15:36:10,0;22,58;21,93;28,83;22,09;22,15;22,03;22,06;22,10;
11.02.2009;15:36:10,0;22,58;21,95;28,83;22,11;22,15;22,06;22,06;22,10;
11.02.2009;15:36:11,0;22,58;21,95;28,80;22,13;22,15;22,03;22,06;22,10;
11.02.2009;15:36:11,0;22,58;21,95;28,83;22,15;22,15;22,03;22,06;22,10;
11.02.2009;15:36:11,0;22,58;21,95;28,83;22,15;22,15;22,03;22,06;22,10;
11.02.2009;15:36:11,0;22,58;21,95;28,83;22,15;22,15;22,03;22,06;22,10;
11.02.2009;15:36:11,0;22,58;21,95;28,83;22,11;22,15;22,03;22,06;22,10;
11.02.2009;15:36:11,0;22,58;21,95;28,76;22,09;22,15;22,03;22,08;22,10;
11.02.2009;15:36:12,0;22,58;21,95;28,83;22,06;22,15;22,03;22,06;22,10;
11.02.2009;15:36:12,0;22,56;21,95;28,83;22,02;22,15;22,03;22,08;22,10;
11.02.2009;15:36:12,0;22,58;21,97;28,83;21,98;22,15;22,03;22,08;22,10;
11.02.2009;15:36:12,0;22,58;21,95;28,83;21,93;22,15;22,03;22,06;22,10;
11.02.2009;15:36:13,0;22,58;21,95;28,80;21,88;22,15;22,03;22,06;22,10;
11.02.2009;15:36:13,0;22,58;21,93;28,83;21,84;22,15;22,03;22,06;22,10;
11.02.2009;15:36:13,0;22,58;21,95;28,83;21,81;22,15;22,03;22,08;22,08;
11.02.2009;15:36:13,0;22,58;21,95;28,83;21,77;22,15;22,03;22,06;22,10;
11.02.2009;15:36:13,0;22,58;21,95;28,83;21,75;22,15;22,03;22,06;22,10;
11.02.2009;15:36:13,0;22,58;21,95;28,80;21,74;22,15;22,03;22,06;22,10;
11.02.2009;15:36:14,0;22,58;21,95;28,83;21,74;22,15;22,03;22,06;22,10;
11.02.2009;15:36:14,0;22,58;21,95;28,83;21,75;22,15;22,03;22,06;22,10;
11.02.2009;15:36:14,0;22,56;21,97;28,83;21,77;22,15;22,03;22,06;22,10;
11.02.2009;15:36:14,0;22,58;21,97;28,83;21,79;22,15;22,03;22,08;22,10;
11.02.2009;15:36:15,0;22,58;21,97;28,80;21,82;22,15;22,03;22,06;22,10;
11.02.2009;15:36:15,0;22,58;21,97;28,83;21,84;22,15;22,03;22,06;22,10;
11.02.2009;15:36:15,0;22,58;21,97;28,76;21,88;22,12;22,03;22,08;22,10;
11.02.2009;15:36:15,0;22,58;21,97;28,83;21,89;22,15;22,06;22,06;22,10;
11.02.2009;15:36:15,0;22,58;21,97;28,83;21,88;22,15;22,03;22,06;22,10;
11.02.2009;15:36:15,0;22,58;21,99;28,80;21,86;22,15;22,03;22,06;22,10;
11.02.2009;15:36:16,0;22,58;21,97;28,83;21,84;22,15;22,03;22,08;22,10;
11.02.2009;15:36:16,0;22,58;21,97;28,83;21,84;22,15;22,03;22,08;22,10;
11.02.2009;15:36:16,0;22,58;21,97;28,83;21,82;22,15;22,03;22,08;22,10;
11.02.2009;15:36:16,0;22,58;21,97;28,83;21,82;22,15;22,03;22,06;22,10;
11.02.2009;15:36:17,0;22,58;21,97;28,80;21,81;22,15;22,03;22,06;22,10;
11.02.2009;15:36:17,0;22,58;21,95;28,83;21,79;22,15;22,06;22,06;22,10;
11.02.2009;15:36:17,0;22,58;21,95;28,83;21,77;22,15;22,03;22,08;22,10;
11.02.2009;15:36:17,0;22,58;21,95;28,83;21,77;22,15;22,03;22,06;22,10;
11.02.2009;15:36:17,0;22,58;21,93;28,83;21,75;22,15;22,03;22,08;22,10;
11.02.2009;15:36:17,0;22,58;21,93;28,80;21,74;22,15;22,03;22,08;22,10;
11.02.2009;15:36:18,0;22,58;21,95;28,83;21,70;22,15;22,03;22,08;22,10;
11.02.2009;15:36:18,0;22,58;21,95;28,83;21,68;22,15;22,03;22,08;22,10;
11.02.2009;15:36:18,0;22,58;21,95;28,83;21,67;22,15;22,03;22,08;22,10;
11.02.2009;15:36:18,0;22,58;21,97;28,76;21,67;22,15;22,03;22,08;22,10;
11.02.2009;15:36:19,0;22,58;21,95;28,80;21,67;22,15;22,03;22,08;22,10;
11.02.2009;15:36:19,0;22,58;21,95;28,83;21,67;22,15;22,06;22,06;22,10;
11.02.2009;15:36:19,0;22,58;21,95;28,83;21,67;22,15;22,03;22,06;22,10;
11.02.2009;15:36:19,0;22,58;21,95;28,83;21,67;22,15;22,03;22,06;22,10;
11.02.2009;15:36:19,0;22,58;21,95;28,76;21,67;22,15;22,03;22,06;22,10;
11.02.2009;15:36:19,0;22,58;21,93;28,80;21,67;22,15;22,03;22,08;22,10;
11.02.2009;15:36:20,0;22,58;21,93;28,83;21,67;22,15;22,03;22,06;22,10;
11.02.2009;15:36:20,0;22,58;21,93;28,83;21,65;22,15;22,06;22,06;22,10;
11.02.2009;15:36:20,0;22,58;21,93;28,83;21,67;22,15;22,03;22,08;22,10;
11.02.2009;15:36:20,0;22,58;21,93;28,80;21,67;22,15;22,03;22,08;22,10;
11.02.2009;15:36:21,0;22,58;21,91;28,80;21,65;22,15;22,03;22,08;22,10;
11.02.2009;15:36:21,0;22,58;21,91;28,83;21,65;22,15;22,03;22,08;22,10;
11.02.2009;15:36:21,0;22,58;21,91;28,83;21,65;22,15;22,03;22,06;22,10;
11.02.2009;15:36:21,0;22,58;21,91;28,83;21,65;22,15;22,03;22,06;22,10;
11.02.2009;15:36:21,0;22,58;21,91;28,83;21,65;22,15;22,03;22,06;22,10;
11.02.2009;15:36:21,0;22,58;21,91;28,80;21,65;22,15;22,03;22,06;22,10;
11.02.2009;15:36:22,0;22,58;21,91;28,83;21,65;22,15;22,03;22,08;22,10;
11.02.2009;15:36:22,0;22,58;21,93;28,83;21,63;22,15;22,03;22,06;22,10;
11.02.2009;15:36:22,0;22,60;21,93;28,83;21,63;22,15;22,03;22,06;22,10;
11.02.2009;15:36:22,0;22,58;21,91;28,83;21,61;22,15;22,03;22,06;22,10;
11.02.2009;15:36:23,0;22,58;21,91;28,80;21,60;22,15;22,06;22,06;22,10;
11.02.2009;15:36:23,0;22,60;21,91;28,83;21,60;22,15;22,03;22,06;22,10;
11.02.2009;15:36:23,0;22,60;21,91;28,83;21,60;22,15;22,03;22,08;22,10;
11.02.2009;15:36:23,0;22,60;21,91;28,83;21,58;22,15;22,06;22,06;22,10;
11.02.2009;15:36:23,0;22,60;21,91;28,83;21,58;22,15;22,03;22,08;22,08;
11.02.2009;15:36:23,0;22,60;21,91;28,80;21,58;22,15;22,06;22,08;22,10;
11.02.2009;15:36:24,0;22,60;21,91;28,83;21,58;22,15;22,03;22,06;22,10;
11.02.2009;15:36:24,0;22,60;21,91;28,83;21,58;22,15;22,06;22,06;22,10;
11.02.2009;15:36:24,0;22,60;21,91;28,83;21,58;22,15;22,03;22,08;22,10;
11.02.2009;15:36:24,0;22,60;21,91;28,83;21,56;22,15;22,03;22,06;22,10;
11.02.2009;15:36:25,0;22,60;21,91;28,80;21,56;22,15;22,03;22,06;22,10;
11.02.2009;15:36:25,0;22,60;21,91;28,83;21,55;22,15;22,06;22,08;22,10;
11.02.2009;15:36:25,0;22,60;21,93;28,83;21,55;22,15;22,03;22,06;22,10;
11.02.2009;15:36:25,0;22,60;21,93;28,83;21,55;22,15;22,06;22,06;22,10;
11.02.2009;15:36:25,0;22,60;21,93;28,83;21,58;22,15;22,03;22,06;22,10;
11.02.2009;15:36:25,0;22,60;21,91;28,80;21,61;22,15;22,03;22,06;22,10;
11.02.2009;15:36:26,0;22,58;21,91;28,83;21,65;22,15;22,03;22,08;22,10;
11.02.2009;15:36:26,0;22,58;21,91;28,83;21,68;22,15;22,03;22,06;22,10;
11.02.2009;15:36:26,0;22,60;21,89;28,83;21,70;22,15;22,06;22,06;22,10;
11.02.2009;15:36:26,0;22,58;21,91;28,83;21,74;22,15;22,03;22,08;22,10;
11.02.2009;15:36:27,0;22,58;21,89;28,80;21,75;22,15;22,03;22,08;22,10;
11.02.2009;15:36:27,0;22,60;21,89;28,83;21,77;22,15;22,06;22,06;22,10;
11.02.2009;15:36:27,0;22,58;21,89;28,83;21,77;22,15;22,03;22,08;22,10;
11.02.2009;15:36:27,0;22,58;21,89;28,83;21,77;22,15;22,03;22,08;22,10;
11.02.2009;15:36:27,0;22,58;21,89;28,83;21,77;22,15;22,03;22,06;22,10;
11.02.2009;15:36:27,0;22,58;21,89;28,80;21,74;22,15;22,03;22,08;22,10;
11.02.2009;15:36:28,0;22,58;21,87;28,83;21,72;22,15;22,06;22,06;22,10;
11.02.2009;15:36:28,0;22,58;21,87;28,83;21,68;22,15;22,03;22,06;22,10;
11.02.2009;15:36:28,0;22,56;21,89;28,83;21,65;22,15;22,03;22,08;22,10;
11.02.2009;15:36:28,0;22,56;21,89;28,83;21,63;22,15;22,03;22,08;22,10;
11.02.2009;15:36:29,0;22,56;21,89;28,80;21,61;22,15;22,03;22,06;22,10;
11.02.2009;15:36:29,0;22,56;21,89;28,83;21,60;22,15;22,03;22,06;22,10;
11.02.2009;15:36:29,0;22,56;21,89;28,83;21,60;22,15;22,03;22,06;22,10;
11.02.2009;15:36:29,0;22,56;21,89;28,83;21,60;22,15;22,03;22,08;22,10;
11.02.2009;15:36:29,0;22,56;21,89;28,83;21,58;22,15;22,03;22,06;22,10;
11.02.2009;15:36:29,0;22,54;21,89;28,80;21,56;22,15;22,03;22,08;22,10;
11.02.2009;15:36:30,0;22,54;21,91;28,83;21,56;22,15;22,03;22,08;22,10;
11.02.2009;15:36:30,0;22,56;21,91;28,83;21,55;22,15;22,03;22,08;22,10;
11.02.2009;15:36:30,0;22,56;21,91;28,83;21,55;22,15;22,03;22,08;22,10;
11.02.2009;15:36:30,0;22,54;21,89;28,83;21,53;22,15;22,03;22,08;22,10;
11.02.2009;15:36:31,0;22,56;21,89;28,80;21,55;22,15;22,03;22,08;22,10;
11.02.2009;15:36:31,0;22,56;21,89;28,83;21,55;22,15;22,03;22,08;22,10;
11.02.2009;15:36:31,0;22,56;21,87;28,83;21,55;22,15;22,03;22,06;22,10;
11.02.2009;15:36:31,0;22,54;21,87;28,83;21,55;22,15;22,03;22,06;22,10;
11.02.2009;15:36:31,0;22,56;21,87;28,83;21,55;22,15;22,03;22,08;22,10;
11.02.2009;15:36:31,0;22,56;21,87;28,76;21,55;22,15;22,03;22,08;22,10;
11.02.2009;15:36:32,0;22,56;21,87;28,83;21,53;22,15;22,03;22,08;22,10;
11.02.2009;15:36:32,0;22,56;21,87;28,83;21,53;22,15;22,03;22,06;22,10;
11.02.2009;15:36:32,0;22,56;21,87;28,83;21,51;22,15;22,03;22,06;22,10;
11.02.2009;15:36:32,0;22,56;21,89;28,83;21,51;22,15;22,06;22,08;22,10;
11.02.2009;15:36:33,0;22,56;21,89;28,80;21,51;22,15;22,03;22,08;22,10;
11.02.2009;15:36:33,0;22,56;21,89;28,83;21,50;22,15;22,03;22,08;22,10;
11.02.2009;15:36:33,0;22,58;21,89;28,83;21,50;22,15;22,03;22,08;22,10;
11.02.2009;15:36:33,0;22,58;21,89;28,83;21,50;22,15;22,03;22,06;22,10;
11.02.2009;15:36:33,0;22,56;21,89;28,83;21,50;22,15;22,03;22,06;22,10;
11.02.2009;15:36:33,0;22,56;21,89;28,80;21,50;22,15;22,06;22,08;22,10;
11.02.2009;15:36:34,0;22,58;21,89;28,83;21,48;22,15;22,03;22,06;22,10;
11.02.2009;15:36:34,0;22,58;21,89;28,83;21,46;22,15;22,03;22,06;22,10;
11.02.2009;15:36:34,0;22,58;21,89;28,83;21,45;22,15;22,03;22,08;22,10;
11.02.2009;15:36:34,0;22,58;21,89;28,83;21,43;22,15;22,03;22,08;22,10;
11.02.2009;15:36:35,0;22,58;21,89;28,80;21,41;22,15;22,03;22,06;22,10;
11.02.2009;15:36:35,0;22,58;21,89;28,83;21,40;22,15;22,03;22,08;22,10;
11.02.2009;15:36:35,0;22,58;21,91;28,83;21,40;22,15;22,03;22,08;22,10;
11.02.2009;15:36:35,0;22,58;21,91;28,83;21,40;22,15;22,03;22,08;22,10;
11.02.2009;15:36:35,0;22,60;21,91;28,83;21,40;22,15;22,03;22,08;22,10;
11.02.2009;15:36:35,0;22,60;21,91;28,80;21,41;22,15;22,03;22,08;22,10;
11.02.2009;15:36:36,0;22,60;21,91;28,83;21,43;22,15;22,03;22,06;22,10;
11.02.2009;15:36:36,0;22,60;21,91;28,83;21,45;22,15;22,06;22,06;22,10;
11.02.2009;15:36:36,0;22,60;21,91;28,83;21,46;22,15;22,06;22,08;22,10;
11.02.2009;15:36:36,0;22,60;21,91;28,83;21,46;22,15;22,03;22,08;22,10;
11.02.2009;15:36:37,0;22,60;21,91;28,80;21,46;22,15;22,03;22,08;22,10;
11.02.2009;15:36:37,0;22,60;21,91;28,83;21,46;22,15;22,03;22,08;22,10;
11.02.2009;15:36:37,0;22,60;21,91;28,83;21,48;22,15;22,06;22,08;22,10;
11.02.2009;15:36:37,0;22,60;21,91;28,83;21,50;22,15;22,06;22,08;22,10;
11.02.2009;15:36:37,0;22,60;21,91;28,83;21,51;22,15;22,06;22,08;22,10;
11.02.2009;15:36:37,0;22,60;21,93;28,80;21,53;22,15;22,03;22,06;22,10;
11.02.2009;15:36:38,0;22,60;21,93;28,83;21,55;22,15;22,03;22,08;22,10;
11.02.2009;15:36:38,0;22,60;21,91;28,83;21,55;22,15;22,03;22,08;22,10;
11.02.2009;15:36:38,0;22,62;21,93;28,83;21,55;22,15;22,03;22,06;22,10;
11.02.2009;15:36:38,0;22,62;21,93;28,83;21,55;22,15;22,03;22,08;22,10;
11.02.2009;15:36:39,0;22,62;21,93;28,80;21,55;22,15;22,03;22,06;22,10;
11.02.2009;15:36:39,0;22,62;21,93;28,83;21,56;22,15;22,03;22,08;22,10;
11.02.2009;15:36:39,0;22,62;21,93;28,83;21,58;22,15;22,06;22,08;22,10;
11.02.2009;15:36:39,0;22,62;21,93;28,83;21,58;22,15;22,03;22,08;22,10;
11.02.2009;15:36:39,0;22,62;21,93;28,83;21,58;22,15;22,03;22,08;22,10;
11.02.2009;15:36:39,0;22,62;21,93;28,76;21,58;22,15;22,06;22,08;22,10;
11.02.2009;15:36:40,0;22,60;21,93;28,83;21,58;22,15;22,03;22,08;22,10;
11.02.2009;15:36:40,0;22,60;21,93;28,83;21,60;22,15;22,03;22,08;22,10;
11.02.2009;15:36:40,0;22,60;21,93;28,83;21,61;22,15;22,03;22,08;22,10;
11.02.2009;15:36:40,0;22,58;21,93;28,83;21,61;22,15;22,03;22,08;22,10;
11.02.2009;15:36:41,0;22,58;21,93;28,80;21,63;22,15;22,06;22,08;22,10;
11.02.2009;15:36:41,0;22,58;21,93;28,83;21,63;22,15;22,03;22,06;22,10;
11.02.2009;15:36:41,0;22,58;21,93;28,83;21,63;22,15;22,03;22,08;22,10;
11.02.2009;15:36:41,0;22,58;21,93;28,83;21,65;22,15;22,03;22,08;22,10;
11.02.2009;15:36:41,0;22,58;21,93;28,83;21,65;22,15;22,03;22,06;22,10;
11.02.2009;15:36:41,0;22,56;21,93;28,60;21,65;22,15;22,03;22,06;22,10;
11.02.2009;15:36:42,0;22,56;21,93;28,83;21,65;22,15;22,03;22,06;22,10;
11.02.2009;15:36:42,0;22,56;21,93;28,83;21,67;22,15;22,06;22,06;22,10;
11.02.2009;15:36:42,0;22,56;21,93;28,83;21,68;22,15;22,03;22,06;22,10;
11.02.2009;15:36:42,0;22,56;21,93;28,83;21,68;22,15;22,06;22,08;22,10;
11.02.2009;15:36:43,0;22,54;21,93;28,21;21,70;22,15;22,03;22,08;22,10;
11.02.2009;15:36:43,0;22,54;21,93;28,83;21,70;22,15;22,03;22,06;22,10;
11.02.2009;15:36:43,0;22,54;21,93;28,83;21,68;22,15;22,06;22,08;22,10;
11.02.2009;15:36:43,0;22,54;21,93;28,83;21,68;22,15;22,06;22,08;22,10;
11.02.2009;15:36:43,0;22,52;21,93;28,83;21,68;22,15;22,06;22,08;22,10;
11.02.2009;15:36:43,0;22,52;21,93;28,17;21,67;22,15;22,06;22,06;22,10;
11.02.2009;15:36:44,0;22,52;21,93;28,83;21,67;22,15;22,06;22,06;22,10;
11.02.2009;15:36:44,0;22,52;21,93;28,83;21,65;22,15;22,03;22,08;22,10;
11.02.2009;15:36:44,0;22,50;21,93;28,83;21,65;22,15;22,03;22,08;22,10;
11.02.2009;15:36:44,0;22,50;21,93;28,83;21,63;22,15;22,03;22,06;22,10;
11.02.2009;15:36:45,0;22,50;21,93;28,57;21,63;22,15;22,03;22,08;22,10;
11.02.2009;15:36:45,0;22,48;21,93;28,83;21,63;22,15;22,03;22,08;22,10;
11.02.2009;15:36:45,0;22,48;21,93;28,76;21,63;22,15;22,03;22,08;22,10;
11.02.2009;15:36:45,0;22,48;21,93;28,83;21,65;22,15;22,03;22,08;22,10;
11.02.2009;15:36:45,0;22,48;21,93;28,83;21,67;22,15;22,03;22,08;22,10;
11.02.2009;15:36:45,0;22,48;21,93;28,37;21,70;22,15;22,03;22,08;22,10;
11.02.2009;15:36:46,0;22,46;21,93;28,83;21,70;22,15;22,03;22,06;22,10;
11.02.2009;15:36:46,0;22,46;21,93;28,76;21,68;22,15;22,03;22,08;22,10;
11.02.2009;15:36:46,0;22,46;21,93;28,83;21,68;22,15;22,03;22,08;22,10;
11.02.2009;15:36:46,0;22,46;21,93;28,83;21,65;22,15;22,06;22,08;22,10;
11.02.2009;15:36:47,0;22,46;21,93;28,43;21,63;22,15;22,03;22,08;22,10;
11.02.2009;15:36:47,0;22,44;21,93;28,83;21,61;22,15;22,03;22,08;22,10;
11.02.2009;15:36:47,0;22,44;21,93;28,83;21,60;22,15;22,06;22,08;22,10;
11.02.2009;15:36:47,0;22,44;21,93;28,76;21,56;22,15;22,03;22,08;22,10;
11.02.2009;15:36:47,0;22,42;21,93;28,83;21,55;22,15;22,03;22,08;22,10;
11.02.2009;15:36:47,0;22,42;21,93;28,60;21,53;22,15;22,03;22,08;22,10;
11.02.2009;15:36:48,0;22,42;21,93;28,83;21,53;22,15;22,03;22,06;22,10;
11.02.2009;15:36:48,0;22,42;21,93;28,83;21,53;22,15;22,06;22,08;22,10;
11.02.2009;15:36:48,0;22,42;21,93;28,83;21,55;22,15;22,06;22,06;22,10;
11.02.2009;15:36:48,0;22,42;21,93;28,76;21,56;22,15;22,06;22,08;22,10;
11.02.2009;15:36:49,0;22,42;21,93;28,76;21,58;22,15;22,03;22,08;22,10;
11.02.2009;15:36:49,0;22,40;21,93;28,83;21,58;22,15;22,06;22,08;22,10;
11.02.2009;15:36:49,0;22,40;21,93;28,83;21,58;22,15;22,06;22,08;22,10;
11.02.2009;15:36:49,0;22,40;21,93;28,83;21,58;22,15;22,03;22,06;22,10;
11.02.2009;15:36:49,0;22,40;21,93;23,44;21,61;22,15;22,03;22,08;22,10;
11.02.2009;15:36:49,0;22,38;21,93;28,76;21,56;22,15;22,06;22,06;22,10;
11.02.2009;15:36:50,0;22,38;21,91;28,83;21,56;22,15;22,03;22,08;22,10;
11.02.2009;15:36:50,0;22,38;21,91;28,83;21,55;22,15;22,03;22,08;22,10;
11.02.2009;15:36:50,0;22,38;21,91;28,83;21,55;22,15;22,06;22,06;22,10;
11.02.2009;15:36:50,0;22,38;21,91;28,83;21,53;22,15;22,06;22,06;22,10;
11.02.2009;15:36:51,0;22,38;21,93;28,76;21,53;22,15;22,03;22,08;22,10;
11.02.2009;15:36:51,0;22,38;21,93;23,40;21,56;22,15;22,03;22,06;22,10;
11.02.2009;15:36:51,0;22,38;21,93;23,26;21,55;22,15;22,03;22,06;22,10;
11.02.2009;15:36:51,0;22,38;21,93;23,14;21,53;22,15;22,06;22,08;22,10;
11.02.2009;15:36:51,0;22,36;21,93;23,03;21,53;22,15;22,03;22,08;22,10;
11.02.2009;15:36:51,0;22,36;21,93;22,96;21,51;22,15;22,06;22,08;22,10;
11.02.2009;15:36:52,0;22,36;21,93;22,90;21,53;22,15;22,06;22,08;22,10;
11.02.2009;15:36:52,0;22,36;21,93;22,83;21,53;22,15;22,03;22,08;22,10;
11.02.2009;15:36:52,0;22,36;21,93;22,79;21,55;22,15;22,06;22,08;22,10;
11.02.2009;15:36:52,0;22,36;21,93;22,72;21,55;22,15;22,06;22,08;22,10;
11.02.2009;15:36:53,0;22,36;21,93;22,68;21,56;22,15;22,03;22,06;22,10;
11.02.2009;15:36:53,0;22,36;21,93;22,63;21,56;22,15;22,06;22,06;22,10;
11.02.2009;15:36:53,0;22,36;21,93;22,59;21,58;22,15;22,06;22,08;22,10;
11.02.2009;15:36:53,0;22,34;21,93;22,55;21,60;22,15;22,03;22,08;22,10;
11.02.2009;15:36:53,0;22,34;21,93;22,51;21,61;22,15;22,03;22,08;22,10;
11.02.2009;15:36:53,0;22,34;21,93;22,48;21,61;22,15;22,03;22,08;22,10;
11.02.2009;15:36:54,0;22,34;21,93;22,46;21,60;22,15;22,06;22,08;22,10;
11.02.2009;15:36:54,0;22,34;21,93;22,42;21,58;22,15;22,06;22,06;22,10;
11.02.2009;15:36:54,0;22,34;21,93;22,40;21,58;22,15;22,03;22,08;22,10;
11.02.2009;15:36:54,0;22,34;21,93;22,38;21,56;22,15;22,03;22,08;22,10;
11.02.2009;15:36:55,0;22,34;21,93;22,36;21,56;22,15;22,06;22,08;22,10;
11.02.2009;15:36:55,0;22,34;21,93;22,34;21,56;22,15;22,06;22,08;22,10;
11.02.2009;15:36:55,0;22,36;21,93;22,34;21,55;22,15;22,03;22,08;22,08;
11.02.2009;15:36:55,0;22,34;21,93;22,32;21,55;22,15;22,06;22,08;22,10;
11.02.2009;15:36:55,0;22,34;21,95;22,32;21,55;22,15;22,06;22,06;22,10;
11.02.2009;15:36:55,0;22,34;21,95;22,32;21,55;22,15;22,06;22,08;22,10;
11.02.2009;15:36:56,0;22,34;21,95;22,30;21,55;22,15;22,06;22,08;22,10;
11.02.2009;15:36:56,0;22,34;21,95;22,27;21,56;22,15;22,03;22,08;22,10;
11.02.2009;15:36:56,0;22,34;21,95;22,27;21,56;22,15;22,06;22,08;22,10;
11.02.2009;15:36:56,0;22,34;21,95;22,27;21,56;22,15;22,06;22,08;22,10;
11.02.2009;15:36:57,0;22,36;21,95;22,25;21,56;22,15;22,06;22,08;22,10;
11.02.2009;15:36:57,0;22,34;21,95;22,25;21,56;22,15;22,06;22,08;22,10;
11.02.2009;15:36:57,0;22,34;21,93;22,25;21,56;22,15;22,06;22,08;22,10;
11.02.2009;15:36:57,0;22,34;21,93;22,23;21,56;22,15;22,06;22,08;22,10;
11.02.2009;15:36:57,0;22,34;21,93;22,23;21,56;22,15;22,03;22,08;22,10;
11.02.2009;15:36:57,0;22,34;21,93;22,21;21,58;22,15;22,06;22,08;22,10;
11.02.2009;15:36:58,0;22,36;21,93;22,21;21,58;22,15;22,06;22,08;22,10;
11.02.2009;15:36:58,0;22,36;21,93;22,19;21,58;22,15;22,06;22,08;22,10;
11.02.2009;15:36:58,0;22,36;21,93;22,19;21,58;22,15;22,03;22,08;22,10;
11.02.2009;15:36:58,0;22,36;21,91;22,19;21,58;22,15;22,03;22,08;22,10;
11.02.2009;15:36:59,0;22,36;21,91;22,19;21,58;22,15;22,06;22,08;22,10;
11.02.2009;15:36:59,0;22,36;21,91;22,17;21,56;22,15;22,03;22,06;22,10;
11.02.2009;15:36:59,0;22,38;21,93;22,17;21,56;22,15;22,06;22,08;22,10;
11.02.2009;15:36:59,0;22,38;21,91;22,15;21,56;22,15;22,06;22,06;22,10;
11.02.2009;15:36:59,0;22,38;21,91;22,13;21,55;22,15;22,06;22,08;22,10;
11.02.2009;15:36:59,0;22,38;21,91;22,15;21,55;22,15;22,06;22,08;22,10;
11.02.2009;15:37:00,0;22,38;21,93;22,13;21,56;22,15;22,03;22,08;22,10;
11.02.2009;15:37:00,0;22,40;21,93;22,13;21,56;22,15;22,06;22,08;22,10;
11.02.2009;15:37:00,0;22,40;21,93;22,11;21,56;22,15;22,03;22,08;22,10;
11.02.2009;15:37:00,0;22,40;21,91;22,13;21,56;22,15;22,06;22,08;22,10;
11.02.2009;15:37:01,0;22,40;21,91;22,17;21,56;22,15;22,06;22,08;22,10;
11.02.2009;15:37:01,0;22,40;21,93;22,19;21,56;22,15;22,03;22,08;22,10;
11.02.2009;15:37:01,0;22,42;21,93;22,19;21,55;22,15;22,03;22,06;22,10;
11.02.2009;15:37:01,0;22,42;21,93;22,21;21,55;22,15;22,06;22,08;22,10;
11.02.2009;15:37:01,0;22,42;21,93;22,21;21,55;22,15;22,06;22,08;22,10;
11.02.2009;15:37:01,0;22,42;21,93;22,19;21,53;22,15;22,03;22,08;22,10;
11.02.2009;15:37:02,0;22,44;21,93;22,21;21,53;22,15;22,06;22,08;22,10;
11.02.2009;15:37:02,0;22,44;21,93;22,21;21,53;22,15;22,03;22,08;22,10;
11.02.2009;15:37:02,0;22,44;21,93;22,21;21,53;22,15;22,03;22,08;22,10;
11.02.2009;15:37:02,0;22,44;21,93;22,23;21,55;22,15;22,06;22,08;22,10;
11.02.2009;15:37:03,0;22,46;21,93;22,25;21,58;22,15;22,03;22,08;22,10;
11.02.2009;15:37:03,0;22,46;21,93;22,25;21,61;22,15;22,03;22,08;22,10;
11.02.2009;15:37:03,0;22,46;21,93;22,25;21,63;22,15;22,06;22,08;22,10;
11.02.2009;15:37:03,0;22,46;21,93;22,25;21,65;22,15;22,06;22,08;22,10;
11.02.2009;15:37:03,0;22,46;21,93;22,25;21,65;22,15;22,03;22,08;22,10;
11.02.2009;15:37:03,0;22,48;21,93;22,25;21,65;22,15;22,06;22,08;22,10;
11.02.2009;15:37:04,0;22,48;21,93;22,23;21,63;22,15;22,03;22,08;22,10;
11.02.2009;15:37:04,0;22,48;21,93;22,23;21,61;22,15;22,03;22,08;22,10;
11.02.2009;15:37:04,0;22,48;21,93;22,23;21,60;22,15;22,03;22,08;22,10;
11.02.2009;15:37:04,0;22,50;21,93;22,23;21,60;22,15;22,06;22,08;22,10;
11.02.2009;15:37:05,0;22,50;21,93;22,25;21,60;22,15;22,06;22,08;22,10;
11.02.2009;15:37:05,0;22,50;21,93;22,23;21,60;22,15;22,06;22,08;22,10;
11.02.2009;15:37:05,0;22,50;21,93;22,23;21,61;22,15;22,06;22,08;22,10;
11.02.2009;15:37:05,0;22,50;21,93;22,23;21,63;22,15;22,06;22,08;22,10;
11.02.2009;15:37:05,0;22,50;21,93;22,25;21,63;22,15;22,03;22,08;22,10;
11.02.2009;15:37:05,0;22,52;21,93;22,23;21,63;22,15;22,06;22,08;22,10;
11.02.2009;15:37:06,0;22,52;21,93;22,25;21,61;22,15;22,06;22,08;22,10;
11.02.2009;15:37:06,0;22,52;21,93;22,23;21,61;22,15;22,03;22,08;22,10;
11.02.2009;15:37:06,0;22,52;21,93;22,25;21,58;22,15;22,03;22,08;22,10;
11.02.2009;15:37:06,0;22,52;21,93;22,23;21,56;22,15;22,03;22,08;22,10;
11.02.2009;15:37:07,0;22,52;21,93;22,25;21,56;22,15;22,03;22,08;22,10;
11.02.2009;15:37:07,0;22,52;21,95;22,25;21,55;22,15;22,03;22,08;22,10;
11.02.2009;15:37:07,0;22,54;21,93;22,25;21,53;22,15;22,06;22,08;22,10;
11.02.2009;15:37:07,0;22,54;21,93;22,25;21,53;22,15;22,06;22,08;22,10;
11.02.2009;15:37:07,0;22,54;21,93;22,25;21,53;22,15;22,06;22,06;22,10;
11.02.2009;15:37:07,0;22,54;21,95;22,25;21,55;22,15;22,06;22,08;22,10;
11.02.2009;15:37:08,0;22,54;21,95;22,25;21,55;22,15;22,06;22,08;22,10;
11.02.2009;15:37:08,0;22,54;21,95;22,23;21,56;22,15;22,06;22,08;22,10;
11.02.2009;15:37:08,0;22,54;21,95;22,21;21,58;22,15;22,06;22,08;22,10;
11.02.2009;15:37:08,0;22,56;21,95;22,21;21,58;22,15;22,03;22,08;22,10;
11.02.2009;15:37:09,0;22,56;21,95;22,23;21,60;22,15;22,03;22,08;22,10;
11.02.2009;15:37:09,0;22,56;21,93;22,23;21,61;22,15;22,06;22,08;22,10;
11.02.2009;15:37:09,0;22,56;21,93;22,23;21,61;22,15;22,06;22,08;22,10;
11.02.2009;15:37:09,0;22,56;21,93;22,23;21,61;22,15;22,06;22,08;22,10;
11.02.2009;15:37:09,0;22,56;21,93;22,21;21,60;22,15;22,06;22,08;22,10;
11.02.2009;15:37:09,0;22,56;21,93;22,21;21,58;22,15;22,06;22,08;22,10;
11.02.2009;15:37:10,0;22,58;21,93;22,21;21,56;22,15;22,06;22,08;22,10;
11.02.2009;15:37:10,0;22,58;21,93;22,21;21,55;22,15;22,03;22,08;22,10;
11.02.2009;15:37:10,0;22,58;21,93;22,23;21,53;22,15;22,03;22,08;22,10;
11.02.2009;15:37:10,0;22,58;21,93;22,21;21,51;22,15;22,06;22,08;22,10;
11.02.2009;15:37:11,0;22,58;21,93;22,23;21,50;22,15;22,03;22,08;22,10;
11.02.2009;15:37:11,0;22,58;21,93;22,23;21,48;22,15;22,06;22,06;22,10;
11.02.2009;15:37:11,0;22,58;21,95;22,25;21,48;22,15;22,03;22,06;22,10;
11.02.2009;15:37:11,0;22,58;21,95;22,30;21,46;22,15;22,06;22,08;22,10;
11.02.2009;15:37:11,0;22,58;21,95;22,32;21,46;22,15;22,06;22,08;22,10;
11.02.2009;15:37:11,0;22,58;21,93;22,32;21,48;22,15;22,06;22,08;22,10;
11.02.2009;15:37:12,0;22,60;21,93;22,32;21,50;22,15;22,06;22,08;22,10;
11.02.2009;15:37:12,0;22,60;21,93;22,34;21,51;22,15;22,06;22,08;22,10;
11.02.2009;15:37:12,0;22,60;21,93;22,34;21,55;22,15;22,03;22,08;22,10;
11.02.2009;15:37:12,0;22,60;21,93;22,34;21,56;22,15;22,06;22,08;22,10;
11.02.2009;15:37:13,0;22,60;21,93;22,34;21,56;22,15;22,06;22,08;22,10;
11.02.2009;15:37:13,0;22,60;21,93;22,32;21,56;22,18;22,06;22,08;22,10;
11.02.2009;15:37:13,0;22,60;21,93;22,32;21,60;22,15;22,03;22,08;22,10;
11.02.2009;15:37:13,0;22,60;21,93;22,30;21,63;22,15;22,06;22,08;22,10;
11.02.2009;15:37:13,0;22,60;21,93;22,30;21,65;22,15;22,06;22,08;22,10;
11.02.2009;15:37:13,0;22,60;21,93;22,27;21,67;22,15;22,06;22,06;22,10;
11.02.2009;15:37:14,0;22,60;21,93;22,27;21,68;22,15;22,06;22,08;22,10;
11.02.2009;15:37:14,0;22,60;21,93;22,27;21,68;22,15;22,03;22,08;22,10;
11.02.2009;15:37:14,0;22,60;21,93;22,27;21,70;22,15;22,06;22,08;22,10;
11.02.2009;15:37:14,0;22,60;21,93;22,27;21,70;22,18;22,06;22,08;22,10;
11.02.2009;15:37:15,0;22,60;21,93;22,30;21,70;22,15;22,06;22,08;22,10;
11.02.2009;15:37:15,0;22,60;21,93;22,30;21,68;22,15;22,06;22,08;22,10;
11.02.2009;15:37:15,0;22,62;21,91;22,30;21,68;22,15;22,06;22,08;22,10;
11.02.2009;15:37:15,0;22,60;21,93;22,30;21,67;22,15;22,06;22,08;22,10;
11.02.2009;15:37:15,0;22,62;21,93;22,27;21,67;22,15;22,06;22,08;22,10;
11.02.2009;15:37:15,0;22,62;21,91;22,30;21,65;22,15;22,03;22,08;22,10;
11.02.2009;15:37:16,0;22,62;21,91;22,30;21,63;22,15;22,06;22,08;22,10;
11.02.2009;15:37:16,0;22,62;21,93;22,30;21,63;22,15;22,06;22,08;22,10;
11.02.2009;15:37:16,0;22,62;21,93;22,32;21,63;22,15;22,06;22,08;22,10;
11.02.2009;15:37:16,0;22,62;21,93;22,34;21,61;22,15;22,03;22,08;22,10;
11.02.2009;15:37:17,0;22,62;21,93;22,32;21,61;22,15;22,03;22,08;22,10;
11.02.2009;15:37:17,0;22,62;21,93;22,32;21,60;22,15;22,06;22,08;22,10;
11.02.2009;15:37:17,0;22,62;21,93;22,30;21,61;22,15;22,06;22,08;22,10;
11.02.2009;15:37:17,0;22,62;21,93;22,30;21,63;22,15;22,06;22,08;22,10;
11.02.2009;15:37:17,0;22,62;21,93;22,27;21,63;22,15;22,03;22,08;22,10;
11.02.2009;15:37:17,0;22,62;21,93;22,25;21,63;22,15;22,03;22,08;22,10;
11.02.2009;15:37:18,0;22,62;21,91;22,23;21,63;22,18;22,06;22,08;22,10;
11.02.2009;15:37:18,0;22,62;21,91;22,23;21,63;22,15;22,03;22,08;22,10;
11.02.2009;15:37:18,0;22,62;21,91;22,21;21,65;22,15;22,06;22,08;22,10;
11.02.2009;15:37:18,0;22,62;21,91;22,19;21,65;22,15;22,06;22,08;22,10;
11.02.2009;15:37:19,0;22,62;21,91;22,15;21,63;22,15;22,03;22,08;22,10;
11.02.2009;15:37:19,0;22,62;21,91;22,11;21,65;22,15;22,06;22,08;22,10;
11.02.2009;15:37:19,0;22,62;21,91;22,09;21,65;22,15;22,06;22,08;22,10;
11.02.2009;15:37:19,0;22,62;21,93;22,09;21,67;22,15;22,06;22,08;22,10;
11.02.2009;15:37:19,0;22,64;21,93;22,05;21,67;22,15;22,06;22,08;22,10;
11.02.2009;15:37:19,0;22,64;21,93;22,05;21,67;22,15;22,06;22,08;22,10;
11.02.2009;15:37:20,0;22,64;21,93;22,03;21,67;22,15;22,06;22,08;22,10;
11.02.2009;15:37:20,0;22,64;21,93;22,01;21,67;22,15;22,06;22,08;22,10;
11.02.2009;15:37:20,0;22,64;21,93;21,99;21,67;22,15;22,06;22,08;22,10;
11.02.2009;15:37:20,0;22,64;21,93;21,99;21,67;22,15;22,06;22,08;22,10;
11.02.2009;15:37:21,0;22,64;21,93;21,99;21,67;22,15;22,06;22,08;22,10;
11.02.2009;15:37:21,0;22,64;21,93;21,97;21,67;22,15;22,06;22,08;22,10;
11.02.2009;15:37:21,0;22,64;21,93;21,95;21,67;22,15;22,06;22,08;22,10;
11.02.2009;15:37:21,0;22,64;21,93;21,95;21,67;22,15;22,06;22,08;22,10;
11.02.2009;15:37:21,0;22,64;21,93;21,93;21,65;22,15;22,06;22,08;22,10;
11.02.2009;15:37:21,0;22,64;21,93;21,93;21,65;22,15;22,06;22,08;22,10;
11.02.2009;15:37:22,0;22,64;21,93;21,93;21,65;22,18;22,03;22,08;22,10;
11.02.2009;15:37:22,0;22,64;21,93;21,93;21,63;22,15;22,03;22,08;22,10;
11.02.2009;15:37:22,0;22,64;21,93;21,93;21,63;22,15;22,06;22,08;22,10;
11.02.2009;15:37:22,0;22,64;21,93;21,93;21,63;22,15;22,03;22,08;22,10;
11.02.2009;15:37:23,0;22,64;21,93;21,91;21,61;22,15;22,06;22,08;22,10;
11.02.2009;15:37:23,0;22,64;21,93;21,93;21,60;22,15;22,06;22,08;22,10;
11.02.2009;15:37:23,0;22,64;21,93;21,91;21,60;22,15;22,06;22,08;22,10;
11.02.2009;15:37:23,0;22,64;21,93;21,93;21,60;22,15;22,06;22,08;22,10;
11.02.2009;15:37:23,0;22,64;21,93;21,97;21,60;22,15;22,06;22,08;22,10;
11.02.2009;15:37:23,0;22,64;21,93;22,03;21,60;22,18;22,06;22,08;22,10;
11.02.2009;15:37:24,0;22,64;21,93;22,09;21,58;22,18;22,03;22,08;22,10;
11.02.2009;15:37:24,0;22,64;21,93;22,17;21,56;22,15;22,06;22,08;22,10;
11.02.2009;15:37:24,0;22,64;21,93;22,19;21,56;22,15;22,06;22,08;22,10;
11.02.2009;15:37:24,0;22,64;21,93;22,19;21,55;22,18;22,06;22,08;22,10;
11.02.2009;15:37:25,0;22,64;21,93;22,17;21,55;22,15;22,06;22,08;22,10;
11.02.2009;15:37:25,0;22,64;21,93;22,13;21,55;22,15;22,06;22,08;22,10;
11.02.2009;15:37:25,0;22,64;21,93;22,13;21,56;22,15;22,06;22,08;22,10;
11.02.2009;15:37:25,0;22,64;21,91;22,11;21,61;22,15;22,06;22,08;22,10;
11.02.2009;15:37:25,0;22,64;21,93;22,09;21,65;22,15;22,06;22,08;22,10;
11.02.2009;15:37:25,0;22,64;21,93;22,07;21,70;22,15;22,06;22,08;22,10;
11.02.2009;15:37:26,0;22,66;21,93;22,07;21,74;22,15;22,06;22,08;22,10;
11.02.2009;15:37:26,0;22,66;21,93;22,07;21,77;22,18;22,03;22,08;22,10;
11.02.2009;15:37:26,0;22,66;21,93;22,07;21,77;22,15;22,06;22,08;22,10;
11.02.2009;15:37:26,0;22,64;21,93;22,11;21,79;22,15;22,06;22,08;22,10;
11.02.2009;15:37:27,0;22,64;21,93;22,15;21,77;22,18;22,06;22,08;22,10;
11.02.2009;15:37:27,0;22,64;21,91;22,25;21,77;22,15;22,03;22,08;22,10;
11.02.2009;15:37:27,0;22,64;21,93;22,30;21,77;22,15;22,06;22,08;22,10;
11.02.2009;15:37:27,0;22,64;21,93;22,36;21,75;22,15;22,06;22,08;22,10;
11.02.2009;15:37:27,0;22,64;21,93;22,38;21,75;22,18;22,03;22,08;22,10;
11.02.2009;15:37:27,0;22,64;21,93;22,38;21,74;22,15;22,06;22,08;22,10;
11.02.2009;15:37:28,0;22,64;21,93;22,40;21,74;22,18;22,06;22,08;22,10;
11.02.2009;15:37:28,0;22,64;21,93;22,40;21,74;22,15;22,06;22,08;22,10;
11.02.2009;15:37:28,0;22,64;21,93;22,38;21,72;22,15;22,06;22,08;22,10;
11.02.2009;15:37:28,0;22,66;21,93;22,40;21,72;22,18;22,06;22,08;22,10;
11.02.2009;15:37:29,0;22,64;21,93;22,42;21,70;22,18;22,06;22,08;22,10;
11.02.2009;15:37:29,0;22,66;21,93;22,44;21,68;22,15;22,06;22,08;22,10;
11.02.2009;15:37:29,0;22,66;21,93;22,44;21,67;22,15;22,06;22,08;22,10;
11.02.2009;15:37:29,0;22,66;21,93;22,44;21,65;22,15;22,06;22,08;22,10;
11.02.2009;15:37:29,0;22,66;21,93;22,46;21,63;22,15;22,06;22,08;22,10;
11.02.2009;15:37:29,0;22,66;21,93;22,46;21,61;22,15;22,06;22,08;22,10;
11.02.2009;15:37:30,0;22,66;21,93;22,44;21,60;22,15;22,06;22,08;22,10;
11.02.2009;15:37:30,0;22,66;21,93;22,42;21,58;22,15;22,06;22,08;22,10;
11.02.2009;15:37:30,0;22,66;21,91;22,38;21,58;22,15;22,06;22,08;22,10;
11.02.2009;15:37:30,0;22,66;21,91;22,38;21,56;22,15;22,06;22,08;22,10;
11.02.2009;15:37:31,0;22,66;21,91;22,36;21,56;22,18;22,06;22,08;22,10;
11.02.2009;15:37:31,0;22,69;21,89;22,34;21,56;22,18;22,06;22,08;22,10;
11.02.2009;15:37:31,0;22,69;21,89;22,32;21,56;22,15;22,06;22,08;22,10;
11.02.2009;15:37:31,0;22,69;21,89;22,30;21,56;22,18;22,06;22,08;22,10;
11.02.2009;15:37:31,0;22,69;21,89;22,27;21,56;22,15;22,06;22,08;22,10;
11.02.2009;15:37:31,0;22,69;21,89;22,25;21,56;22,15;22,06;22,08;22,10;
11.02.2009;15:37:32,0;22,69;21,89;22,25;21,56;22,15;22,06;22,08;22,10;
11.02.2009;15:37:32,0;22,69;21,89;22,25;21,56;22,15;22,06;22,08;22,10;
11.02.2009;15:37:32,0;22,69;21,89;22,25;21,56;22,15;22,06;22,08;22,10;
11.02.2009;15:37:32,0;22,69;21,89;22,25;21,58;22,15;22,06;22,08;22,10;
11.02.2009;15:37:33,0;22,69;21,89;22,27;21,61;22,15;22,06;22,08;22,10;
11.02.2009;15:37:33,0;22,69;21,89;22,30;21,65;22,15;22,06;22,08;22,10;
11.02.2009;15:37:33,0;22,69;21,89;22,27;21,67;22,15;22,06;22,08;22,10;
11.02.2009;15:37:33,0;22,69;21,89;22,25;21,70;22,15;22,06;22,08;22,10;
11.02.2009;15:37:33,0;22,69;21,91;22,27;21,72;22,15;22,06;22,08;22,10;
11.02.2009;15:37:33,0;22,69;21,91;22,25;21,74;22,18;22,06;22,08;22,10;
11.02.2009;15:37:34,0;22,69;21,91;22,25;21,74;22,18;22,06;22,08;22,10;
11.02.2009;15:37:34,0;22,69;21,93;22,25;21,74;22,15;22,06;22,08;22,10;
11.02.2009;15:37:34,0;22,71;21,93;22,23;21,74;22,15;22,06;22,08;22,10;
11.02.2009;15:37:34,0;22,71;21,93;22,21;21,72;22,15;22,03;22,08;22,10;
11.02.2009;15:37:35,0;22,71;21,93;22,21;21,70;22,15;22,03;22,08;22,10;
11.02.2009;15:37:35,0;22,71;21,93;22,23;21,68;22,15;22,06;22,06;22,10;
11.02.2009;15:37:35,0;22,71;21,93;22,19;21,67;22,15;22,06;22,08;22,10;
11.02.2009;15:37:35,0;22,71;21,93;22,17;21,63;22,18;22,06;22,08;22,10;
11.02.2009;15:37:35,0;22,71;21,93;22,15;21,61;22,15;22,06;22,08;22,10;
11.02.2009;15:37:35,0;22,71;21,91;22,13;21,61;22,15;22,06;22,08;22,10;
11.02.2009;15:37:36,0;22,71;21,91;22,13;21,60;22,15;22,06;22,08;22,10;
11.02.2009;15:37:36,0;22,71;21,91;22,11;21,60;22,15;22,06;22,08;22,10;
11.02.2009;15:37:36,0;22,71;21,91;22,09;21,60;22,18;22,06;22,08;22,10;
11.02.2009;15:37:36,0;22,71;21,91;22,09;21,60;22,15;22,06;22,08;22,10;
11.02.2009;15:37:37,0;22,71;21,91;22,07;21,60;22,15;22,06;22,08;22,10;
11.02.2009;15:37:37,0;22,71;21,91;22,07;21,58;22,15;22,06;22,08;22,10;
11.02.2009;15:37:37,0;22,71;21,91;22,07;21,58;22,15;22,06;22,08;22,10;
11.02.2009;15:37:37,0;22,71;21,91;22,05;21,58;22,15;22,06;22,08;22,10;
11.02.2009;15:37:37,0;22,71;21,89;22,07;21,58;22,18;22,06;22,08;22,10;
11.02.2009;15:37:37,0;22,73;21,89;22,07;21,58;22,15;22,06;22,08;22,10;
11.02.2009;15:37:38,0;22,73;21,91;22,07;21,58;22,15;22,06;22,08;22,10;
11.02.2009;15:37:38,0;22,71;21,89;22,07;21,60;22,15;22,06;22,08;22,10;
11.02.2009;15:37:38,0;22,73;21,89;22,07;21,60;22,15;22,06;22,08;22,10;
11.02.2009;15:37:38,0;22,73;21,89;22,09;21,60;22,15;22,06;22,08;22,10;
11.02.2009;15:37:39,0;22,73;21,89;22,07;21,58;22,15;22,06;22,08;22,10;
11.02.2009;15:37:39,0;22,71;21,89;22,07;21,58;22,15;22,06;22,08;22,10;
11.02.2009;15:37:39,0;22,73;21,89;22,07;21,56;22,15;22,06;22,08;22,10;
11.02.2009;15:37:39,0;22,73;21,89;22,07;21,55;22,15;22,06;22,08;22,10;
11.02.2009;15:37:39,0;22,73;21,91;22,07;21,53;22,15;22,06;22,08;22,10;
11.02.2009;15:37:39,0;22,73;21,89;22,07;21,51;22,15;22,06;22,08;22,10;
11.02.2009;15:37:40,0;22,73;21,89;22,07;21,50;22,15;22,06;22,08;22,10;
11.02.2009;15:37:40,0;22,73;21,89;22,07;21,48;22,15;22,06;22,08;22,10;
11.02.2009;15:37:40,0;22,73;21,89;22,07;21,46;22,15;22,06;22,08;22,10;
11.02.2009;15:37:40,0;22,73;21,89;22,09;21,46;22,15;22,06;22,08;22,10;
11.02.2009;15:37:41,0;22,73;21,89;22,09;21,45;22,15;22,06;22,08;22,10;
11.02.2009;15:37:41,0;22,71;21,89;22,09;21,45;22,15;22,06;22,08;22,10;
11.02.2009;15:37:41,0;22,71;21,89;22,09;21,45;22,15;22,06;22,08;22,10;
11.02.2009;15:37:41,0;22,71;21,89;22,07;21,45;22,15;22,06;22,08;22,10;
11.02.2009;15:37:41,0;22,71;21,89;22,07;21,45;22,15;22,06;22,08;22,10;
11.02.2009;15:37:41,0;22,71;21,89;22,05;21,45;22,15;22,06;22,08;22,10;
11.02.2009;15:37:42,0;22,71;21,89;22,03;21,45;22,15;22,06;22,08;22,10;
11.02.2009;15:37:42,0;22,71;21,89;22,03;21,45;22,15;22,06;22,08;22,10;
11.02.2009;15:37:42,0;22,71;21,89;22,01;21,43;22,15;22,06;22,08;22,10;
11.02.2009;15:37:42,0;22,71;21,89;22,01;21,41;22,15;22,06;22,08;22,10;
11.02.2009;15:37:43,0;22,71;21,89;22,01;21,40;22,15;22,06;22,08;22,10;
11.02.2009;15:37:43,0;22,69;21,89;22,01;21,40;22,18;22,06;22,08;22,10;
11.02.2009;15:37:43,0;22,69;21,89;22,01;21,38;22,18;22,06;22,08;22,10;
11.02.2009;15:37:43,0;22,69;21,89;22,01;21,40;22,18;22,06;22,08;22,10;
11.02.2009;15:37:43,0;22,69;21,89;21,99;21,40;22,15;22,06;22,08;22,10;
11.02.2009;15:37:43,0;22,69;21,89;21,99;21,40;22,15;22,06;22,08;22,10;
11.02.2009;15:37:44,0;22,69;21,89;21,99;21,41;22,15;22,06;22,08;22,10;
11.02.2009;15:37:44,0;22,69;21,89;21,99;21,43;22,15;22,06;22,08;22,10;
11.02.2009;15:37:44,0;22,69;21,89;21,99;21,48;22,15;22,06;22,08;22,10;
11.02.2009;15:37:44,0;22,69;21,89;21,99;21,51;22,15;22,03;22,08;22,10;
11.02.2009;15:37:45,0;22,69;21,89;22,01;21,56;22,18;22,06;22,08;22,13;
11.02.2009;15:37:45,0;22,66;21,89;22,03;21,61;22,15;22,06;22,08;22,10;
11.02.2009;15:37:45,0;22,66;21,89;22,03;21,67;22,15;22,06;22,08;22,10;
11.02.2009;15:37:45,0;22,66;21,89;22,05;21,68;22,15;22,06;22,08;22,10;
11.02.2009;15:37:45,0;22,66;21,89;22,07;21,70;22,15;22,06;22,08;22,10;
11.02.2009;15:37:45,0;22,66;21,89;22,05;21,68;22,15;22,06;22,08;22,10;
11.02.2009;15:37:46,0;22,66;21,89;22,05;21,68;22,15;22,06;22,08;22,10;
11.02.2009;15:37:46,0;22,66;21,89;22,05;21,67;22,18;22,06;22,08;22,10;
11.02.2009;15:37:46,0;22,66;21,89;22,05;21,65;22,15;22,06;22,08;22,10;
11.02.2009;15:37:46,0;22,66;21,89;22,03;21,65;22,15;22,06;22,08;22,10;
11.02.2009;15:37:47,0;22,66;21,89;22,03;21,63;22,15;22,06;22,08;22,10;
11.02.2009;15:37:47,0;22,66;21,89;22,01;21,63;22,15;22,06;22,08;22,10;
11.02.2009;15:37:47,0;22,66;21,89;22,01;21,61;22,15;22,06;22,08;22,10;
11.02.2009;15:37:47,0;22,66;21,89;22,01;21,61;22,18;22,06;22,08;22,10;
11.02.2009;15:37:47,0;22,66;21,89;22,01;21,60;22,15;22,06;22,08;22,10;
11.02.2009;15:37:47,0;22,66;21,89;22,01;21,58;22,15;22,06;22,08;22,10;
11.02.2009;15:37:48,0;22,66;21,89;22,03;21,60;22,15;22,06;22,08;22,10;
11.02.2009;15:37:48,0;22,66;21,89;22,03;21,58;22,15;22,06;22,08;22,10;
11.02.2009;15:37:48,0;22,66;21,89;22,05;21,58;22,15;22,06;22,08;22,10;
11.02.2009;15:37:48,0;22,66;21,89;22,05;21,56;22,15;22,06;22,08;22,10;
11.02.2009;15:37:49,0;22,66;21,89;22,03;21,56;22,15;22,06;22,08;22,10;
11.02.2009;15:37:49,0;22,66;21,89;22,03;21,56;22,15;22,06;22,08;22,10;
11.02.2009;15:37:49,0;22,66;21,89;22,03;21,56;22,15;22,06;22,08;22,10;
11.02.2009;15:37:49,0;22,66;21,89;22,01;21,56;22,15;22,06;22,08;22,10;
11.02.2009;15:37:49,0;22,66;21,91;22,01;21,58;22,15;22,06;22,08;22,10;
11.02.2009;15:37:49,0;22,66;21,91;22,01;21,60;22,15;22,06;22,08;22,10;
11.02.2009;15:37:50,0;22,66;21,91;22,01;21,60;22,15;22,06;22,08;22,10;
11.02.2009;15:37:50,0;22,66;21,91;22,01;21,58;22,15;22,06;22,08;22,10;
11.02.2009;15:37:50,0;22,66;21,91;22,01;21,56;22,15;22,06;22,08;22,10;
11.02.2009;15:37:50,0;22,66;21,91;22,03;21,55;22,15;22,06;22,08;22,10;
11.02.2009;15:37:51,0;22,66;21,91;22,03;21,53;22,15;22,06;22,08;22,10;
11.02.2009;15:37:51,0;22,66;21,91;22,03;21,51;22,15;22,03;22,08;22,10;
11.02.2009;15:37:51,0;22,66;21,89;22,05;21,48;22,15;22,06;22,08;22,10;
11.02.2009;15:37:51,0;22,66;21,91;22,07;21,48;22,15;22,06;22,08;22,10;
11.02.2009;15:37:51,0;22,66;21,89;22,07;21,48;22,18;22,06;22,08;22,10;
11.02.2009;15:37:51,0;22,66;21,89;22,07;21,50;22,15;22,06;22,08;22,10;
11.02.2009;15:37:52,0;22,66;21,89;22,09;21,50;22,15;22,06;22,08;22,10;
11.02.2009;15:37:52,0;22,66;21,89;22,09;21,50;22,15;22,06;22,08;22,10;
11.02.2009;15:37:52,0;22,66;21,89;22,11;21,50;22,15;22,06;22,08;22,10;
11.02.2009;15:37:52,0;22,66;21,89;22,11;21,50;22,15;22,06;22,08;22,10;
11.02.2009;15:37:53,0;22,66;21,89;22,11;21,50;22,15;22,06;22,08;22,10;
11.02.2009;15:37:53,0;22,66;21,89;22,11;21,50;22,15;22,06;22,08;22,10;
11.02.2009;15:37:53,0;22,66;21,89;22,11;21,48;22,18;22,03;22,08;22,10;
11.02.2009;15:37:53,0;22,66;21,89;22,11;21,46;22,15;22,06;22,08;22,10;
11.02.2009;15:37:53,0;22,66;21,89;22,09;21,46;22,15;22,06;22,08;22,10;
11.02.2009;15:37:53,0;22,66;21,89;22,11;21,45;22,15;22,06;22,08;22,10;
11.02.2009;15:37:54,0;22,66;21,89;22,13;21,45;22,15;22,06;22,08;22,10;
11.02.2009;15:37:54,0;22,66;21,89;22,15;21,43;22,15;22,06;22,08;22,10;
11.02.2009;15:37:54,0;22,66;21,89;22,15;21,43;22,15;22,06;22,08;22,10;
11.02.2009;15:37:54,0;22,66;21,87;22,13;21,43;22,15;22,06;22,08;22,10;
11.02.2009;15:37:55,0;22,66;21,87;22,13;21,41;22,18;22,06;22,08;22,10;
11.02.2009;15:37:55,0;22,66;21,87;22,11;21,41;22,18;22,06;22,08;22,10;
11.02.2009;15:37:55,0;22,66;21,87;22,11;21,41;22,15;22,06;22,08;22,10;
11.02.2009;15:37:55,0;22,66;21,85;22,11;21,40;22,15;22,06;22,08;22,10;
11.02.2009;15:37:55,0;22,66;21,85;22,09;21,38;22,15;22,06;22,08;22,10;
11.02.2009;15:37:55,0;22,66;21,85;22,09;21,36;22,15;22,06;22,08;22,10;
11.02.2009;15:37:56,0;22,66;21,87;22,11;21,36;22,15;22,06;22,08;22,10;
11.02.2009;15:37:56,0;22,66;21,85;22,11;21,36;22,18;22,06;22,08;22,10;
11.02.2009;15:37:56,0;22,66;21,85;22,13;21,35;22,15;22,06;22,08;22,10;
11.02.2009;15:37:56,0;22,66;21,85;22,15;21,36;22,15;22,06;22,08;22,10;
11.02.2009;15:37:57,0;22,66;21,85;22,15;21,36;22,15;22,06;22,08;22,10;
11.02.2009;15:37:57,0;22,66;21,85;22,17;21,36;22,15;22,06;22,08;22,10;
11.02.2009;15:37:57,0;22,66;21,83;22,17;21,36;22,15;22,06;22,08;22,10;
11.02.2009;15:37:57,0;22,66;21,83;22,17;21,36;22,15;22,06;22,08;22,10;
11.02.2009;15:37:57,0;22,66;21,83;22,15;21,38;22,15;22,06;22,08;22,10;
11.02.2009;15:37:57,0;22,66;21,83;22,13;21,40;22,18;22,06;22,08;22,10;
11.02.2009;15:37:58,0;22,66;21,83;22,13;21,40;22,15;22,06;22,08;22,10;
11.02.2009;15:37:58,0;22,66;21,81;22,13;21,41;22,15;22,06;22,08;22,10;
11.02.2009;15:37:58,0;22,66;21,81;22,11;21,41;22,18;22,06;22,08;22,10;
11.02.2009;15:37:58,0;22,66;21,81;22,13;21,41;22,15;22,06;22,08;22,10;
11.02.2009;15:37:59,0;22,66;21,81;22,13;21,41;22,18;22,06;22,08;22,10;
11.02.2009;15:37:59,0;22,66;21,81;22,13;21,40;22,18;22,06;22,08;22,10;
11.02.2009;15:37:59,0;22,66;21,81;22,13;21,41;22,18;22,06;22,08;22,10;
11.02.2009;15:37:59,0;22,66;21,81;22,15;21,41;22,15;22,06;22,08;22,10;
11.02.2009;15:37:59,0;22,66;21,81;22,15;21,43;22,18;22,06;22,08;22,10;
11.02.2009;15:37:59,0;22,64;21,81;22,13;21,45;22,15;22,06;22,08;22,10;
11.02.2009;15:38:00,0;22,66;21,81;22,13;21,48;22,15;22,06;22,08;22,10;
11.02.2009;15:38:00,0;22,66;21,81;22,11;21,51;22,15;22,06;22,08;22,10;
11.02.2009;15:38:00,0;22,66;21,83;22,11;21,53;22,18;22,06;22,08;22,10;
11.02.2009;15:38:00,0;22,66;21,83;22,09;21,55;22,15;22,06;22,08;22,10;
11.02.2009;15:38:01,0;22,66;21,81;22,09;21,55;22,18;22,06;22,08;22,10;
11.02.2009;15:38:01,0;22,66;21,81;22,09;21,55;22,15;22,06;22,08;22,10;
11.02.2009;15:38:01,0;22,66;21,81;22,09;21,55;22,18;22,06;22,08;22,10;
11.02.2009;15:38:01,0;22,66;21,81;22,09;21,55;22,15;22,06;22,08;22,10;
11.02.2009;15:38:01,0;22,66;21,79;22,09;21,55;22,15;22,06;22,08;22,10;
11.02.2009;15:38:01,0;22,66;21,79;22,09;21,55;22,15;22,06;22,08;22,10;
11.02.2009;15:38:02,0;22,66;21,79;22,09;21,55;22,15;22,06;22,08;22,10;
11.02.2009;15:38:02,0;22,66;21,79;22,09;21,53;22,18;22,06;22,08;22,10;
11.02.2009;15:38:02,0;22,66;21,79;22,09;21,53;22,15;22,06;22,08;22,10;
11.02.2009;15:38:02,0;22,69;21,79;22,07;21,51;22,18;22,06;22,08;22,10;
11.02.2009;15:38:03,0;22,69;21,79;22,09;21,51;22,18;22,06;22,08;22,10;
11.02.2009;15:38:03,0;22,69;21,79;22,09;21,50;22,15;22,06;22,08;22,10;
11.02.2009;15:38:03,0;22,69;21,77;22,09;21,50;22,15;22,06;22,08;22,10;
11.02.2009;15:38:03,0;22,69;21,77;22,09;21,50;22,15;22,06;22,08;22,10;
11.02.2009;15:38:03,0;22,69;21,77;22,09;21,50;22,18;22,06;22,08;22,10;
11.02.2009;15:38:03,0;22,69;21,77;22,09;21,50;22,18;22,06;22,08;22,10;
11.02.2009;15:38:04,0;22,69;21,77;22,09;21,51;22,18;22,06;22,08;22,10;
11.02.2009;15:38:04,0;22,69;21,77;22,09;21,51;22,18;22,06;22,08;22,10;
11.02.2009;15:38:04,0;22,69;21,79;22,09;21,55;22,15;22,06;22,08;22,10;
11.02.2009;15:38:04,0;22,69;21,79;22,09;21,60;22,18;22,06;22,08;22,10;
11.02.2009;15:38:05,0;22,69;21,79;22,09;21,63;22,15;22,06;22,08;22,10;
11.02.2009;15:38:05,0;22,69;21,81;22,09;21,68;22,15;22,06;22,08;22,10;
11.02.2009;15:38:05,0;22,69;21,81;22,09;21,72;22,15;22,06;22,08;22,10;
11.02.2009;15:38:05,0;22,69;21,81;22,07;21,75;22,18;22,06;22,08;22,10;
11.02.2009;15:38:05,0;22,69;21,81;22,07;21,77;22,18;22,06;22,08;22,10;
11.02.2009;15:38:05,0;22,69;21,79;22,07;21,77;22,18;22,06;22,08;22,10;
11.02.2009;15:38:06,0;22,69;21,79;22,07;21,77;22,18;22,06;22,08;22,10;
11.02.2009;15:38:06,0;22,69;21,79;22,05;21,77;22,18;22,06;22,08;22,10;
11.02.2009;15:38:06,0;22,69;21,81;22,07;21,75;22,15;22,06;22,08;22,10;
11.02.2009;15:38:06,0;22,69;21,79;22,05;21,74;22,15;22,06;22,08;22,10;
11.02.2009;15:38:07,0;22,69;21,81;22,05;21,70;22,15;22,06;22,08;22,10;
11.02.2009;15:38:07,0;22,69;21,79;22,03;21,68;22,15;22,06;22,08;22,10;
11.02.2009;15:38:07,0;22,69;21,79;22,01;21,65;22,15;22,03;22,08;22,10;
11.02.2009;15:38:07,0;22,69;21,79;22,01;21,63;22,18;22,06;22,08;22,10;
11.02.2009;15:38:07,0;22,69;21,79;21,99;21,60;22,15;22,06;22,08;22,10;
11.02.2009;15:38:07,0;22,69;21,79;22,01;21,60;22,15;22,06;22,08;22,10;
11.02.2009;15:38:08,0;22,69;21,79;22,03;21,60;22,18;22,06;22,08;22,10;
11.02.2009;15:38:08,0;22,69;21,79;22,03;21,61;22,15;22,06;22,08;22,10;
11.02.2009;15:38:08,0;22,69;21,79;22,03;21,63;22,15;22,06;22,08;22,10;
11.02.2009;15:38:08,0;22,69;21,79;22,03;21,65;22,18;22,06;22,08;22,10;
11.02.2009;15:38:09,0;22,69;21,79;22,03;21,65;22,15;22,06;22,08;22,10;
11.02.2009;15:38:09,0;22,69;21,79;22,03;21,63;22,18;22,06;22,08;22,10;
11.02.2009;15:38:09,0;22,69;21,79;22,01;21,61;22,18;22,06;22,08;22,10;
11.02.2009;15:38:09,0;22,69;21,79;22,01;21,60;22,18;22,06;22,08;22,10;
11.02.2009;15:38:09,0;22,69;21,79;22,03;21,58;22,15;22,06;22,08;22,10;
11.02.2009;15:38:09,0;22,69;21,79;22,03;21,56;22,15;22,06;22,08;22,10;
11.02.2009;15:38:10,0;22,69;21,79;22,03;21,55;22,15;22,06;22,08;22,10;
11.02.2009;15:38:10,0;22,69;21,79;22,03;21,51;22,15;22,06;22,08;22,10;
11.02.2009;15:38:10,0;22,69;21,79;22,03;21,50;22,15;22,06;22,08;22,10;
11.02.2009;15:38:10,0;22,69;21,79;22,03;21,46;22,15;22,06;22,08;22,10;
11.02.2009;15:38:11,0;22,66;21,79;22,03;21,43;22,18;22,06;22,08;22,10;
11.02.2009;15:38:11,0;22,69;21,79;22,05;21,41;22,15;22,06;22,08;22,13;
11.02.2009;15:38:11,0;22,66;21,79;22,07;21,40;22,15;22,06;22,08;22,10;
11.02.2009;15:38:11,0;22,69;21,79;22,11;21,38;22,18;22,06;22,08;22,10;
11.02.2009;15:38:11,0;22,69;21,79;22,17;21,36;22,15;22,06;22,08;22,10;
11.02.2009;15:38:11,0;22,69;21,79;22,19;21,35;22,18;22,06;22,08;22,10;
11.02.2009;15:38:12,0;22,69;21,79;22,21;21,33;22,18;22,06;22,08;22,10;
11.02.2009;15:38:12,0;22,69;21,81;22,23;21,33;22,18;22,06;22,08;22,10;
11.02.2009;15:38:12,0;22,66;21,81;22,23;21,31;22,18;22,06;22,08;22,10;
11.02.2009;15:38:12,0;22,66;21,81;22,25;21,30;22,15;22,06;22,08;22,10;
11.02.2009;15:38:13,0;22,66;21,81;22,25;21,30;22,15;22,06;22,08;22,10;
11.02.2009;15:38:13,0;22,66;21,81;22,27;21,28;22,18;22,06;22,08;22,10;
11.02.2009;15:38:13,0;22,69;21,81;22,30;21,28;22,15;22,06;22,08;22,10;
11.02.2009;15:38:13,0;22,66;21,83;22,30;21,28;22,18;22,06;22,08;22,10;
11.02.2009;15:38:13,0;22,66;21,83;22,30;21,28;22,15;22,06;22,08;22,10;
11.02.2009;15:38:13,0;22,66;21,83;22,27;21,28;22,15;22,06;22,08;22,10;
11.02.2009;15:38:14,0;22,66;21,83;22,25;21,30;22,18;22,06;22,08;22,10;
11.02.2009;15:38:14,0;22,66;21,83;22,23;21,33;22,15;22,06;22,08;22,10;
11.02.2009;15:38:14,0;22,66;21,83;22,23;21,36;22,15;22,06;22,08;22,10;
11.02.2009;15:38:14,0;22,66;21,83;22,21;21,38;22,15;22,06;22,08;22,10;
11.02.2009;15:38:15,0;22,66;21,83;22,21;21,40;22,18;22,06;22,08;22,10;
11.02.2009;15:38:15,0;22,69;21,83;22,21;21,38;22,15;22,06;22,08;22,10;
11.02.2009;15:38:15,0;22,66;21,83;22,21;21,38;22,18;22,06;22,08;22,10;
11.02.2009;15:38:15,0;22,69;21,85;22,21;21,36;22,15;22,06;22,08;22,10;
11.02.2009;15:38:15,0;22,66;21,85;22,21;21,35;22,15;22,06;22,08;22,10;
11.02.2009;15:38:15,0;22,66;21,85;22,21;21,33;22,15;22,06;22,08;22,10;
11.02.2009;15:38:16,0;22,66;21,85;22,21;21,31;22,15;22,06;22,08;22,10;
11.02.2009;15:38:16,0;22,66;21,85;22,21;21,31;22,15;22,03;22,08;22,10;
11.02.2009;15:38:16,0;22,66;21,85;22,21;21,31;22,15;22,06;22,08;22,10;
11.02.2009;15:38:16,0;22,66;21,85;22,21;21,30;22,15;22,06;22,08;22,10;
11.02.2009;15:38:17,0;22,66;21,85;22,19;21,30;22,15;22,06;22,08;22,10;
11.02.2009;15:38:17,0;22,66;21,85;22,19;21,28;22,15;22,06;22,08;22,10;
11.02.2009;15:38:17,0;22,66;21,85;22,19;21,28;22,18;22,06;22,08;22,10;
11.02.2009;15:38:17,0;22,66;21,85;22,19;21,28;22,15;22,06;22,08;22,10;
11.02.2009;15:38:17,0;22,66;21,85;22,17;21,28;22,18;22,06;22,08;22,10;
11.02.2009;15:38:17,0;22,66;21,85;22,17;21,28;22,15;22,06;22,08;22,10;
11.02.2009;15:38:18,0;22,66;21,85;22,15;21,28;22,18;22,06;22,08;22,10;
11.02.2009;15:38:18,0;22,66;21,85;22,13;21,28;22,18;22,06;22,08;22,10;
11.02.2009;15:38:18,0;22,66;21,85;22,13;21,30;22,15;22,06;22,08;22,10;
11.02.2009;15:38:18,0;22,66;21,85;22,11;21,31;22,18;22,06;22,08;22,10;
11.02.2009;15:38:19,0;22,69;21,85;22,11;21,36;22,15;22,06;22,08;22,10;
11.02.2009;15:38:19,0;22,69;21,85;22,11;21,38;22,18;22,06;22,08;22,10;
11.02.2009;15:38:19,0;22,66;21,85;22,13;21,40;22,18;22,06;22,08;22,10;
11.02.2009;15:38:19,0;22,66;21,85;22,17;21,41;22,15;22,06;22,08;22,10;
11.02.2009;15:38:19,0;22,66;21,85;22,17;21,43;22,18;22,06;22,08;22,10;
11.02.2009;15:38:19,0;22,66;21,87;22,17;21,45;22,18;22,06;22,08;22,10;
11.02.2009;15:38:20,0;22,66;21,87;22,17;21,45;22,18;22,06;22,08;22,10;
11.02.2009;15:38:20,0;22,66;21,89;22,17;21,45;22,18;22,06;22,08;22,10;
11.02.2009;15:38:20,0;22,66;21,89;22,17;21,45;22,15;22,06;22,08;22,10;
11.02.2009;15:38:20,0;22,66;21,89;22,17;21,43;22,18;22,06;22,08;22,10;
11.02.2009;15:38:21,0;22,66;21,87;22,15;21,43;22,15;22,06;22,08;22,10;
11.02.2009;15:38:21,0;22,69;21,87;22,13;21,43;22,15;22,06;22,08;22,10;
11.02.2009;15:38:21,0;22,66;21,87;22,13;21,43;22,18;22,06;22,08;22,10;
11.02.2009;15:38:21,0;22,66;21,87;22,11;21,43;22,15;22,06;22,08;22,10;
11.02.2009;15:38:21,0;22,66;21,87;22,09;21,43;22,18;22,06;22,08;22,10;
11.02.2009;15:38:21,0;22,66;21,87;22,07;21,43;22,18;22,06;22,08;22,10;
11.02.2009;15:38:22,0;22,66;21,85;22,05;21,43;22,18;22,06;22,08;22,10;
11.02.2009;15:38:22,0;22,66;21,85;22,05;21,46;22,15;22,06;22,08;22,10;
11.02.2009;15:38:22,0;22,66;21,85;22,03;21,46;22,18;22,06;22,08;22,10;
11.02.2009;15:38:22,0;22,66;21,85;22,03;21,48;22,15;22,06;22,08;22,10;
11.02.2009;15:38:23,0;22,66;21,85;22,03;21,46;22,15;22,06;22,08;22,10;
11.02.2009;15:38:23,0;22,66;21,85;22,01;21,46;22,15;22,06;22,08;22,10;
11.02.2009;15:38:23,0;22,66;21,85;22,01;21,45;22,15;22,06;22,08;22,10;
11.02.2009;15:38:23,0;22,66;21,85;22,01;21,45;22,18;22,06;22,08;22,10;
11.02.2009;15:38:23,0;22,69;21,85;22,03;21,45;22,15;22,06;22,08;22,10;
11.02.2009;15:38:23,0;22,66;21,85;22,05;21,43;22,15;22,06;22,08;22,10;
11.02.2009;15:38:24,0;22,66;21,87;22,07;21,43;22,15;22,06;22,08;22,10;
11.02.2009;15:38:24,0;22,66;21,87;22,09;21,43;22,18;22,06;22,08;22,10;
11.02.2009;15:38:24,0;22,66;21,87;22,11;21,45;22,18;22,06;22,08;22,10;
11.02.2009;15:38:24,0;22,69;21,85;22,11;21,46;22,15;22,06;22,08;22,10;
11.02.2009;15:38:25,0;22,66;21,85;22,09;21,48;22,18;22,06;22,08;22,10;
11.02.2009;15:38:25,0;22,66;21,87;22,09;21,50;22,15;22,06;22,08;22,10;
11.02.2009;15:38:25,0;22,69;21,87;22,07;21,51;22,15;22,06;22,08;22,10;
11.02.2009;15:38:25,0;22,66;21,87;22,07;21,53;22,18;22,06;22,08;22,10;
11.02.2009;15:38:25,0;22,66;21,85;22,05;21,55;22,15;22,06;22,08;22,10;
11.02.2009;15:38:25,0;22,66;21,85;22,03;21,55;22,18;22,06;22,08;22,10;
11.02.2009;15:38:26,0;22,66;21,85;22,03;21,55;22,18;22,06;22,08;22,10;
11.02.2009;15:38:26,0;22,66;21,87;22,01;21,55;22,15;22,06;22,08;22,10;
11.02.2009;15:38:26,0;22,66;21,85;21,99;21,56;22,18;22,06;22,08;22,10;
11.02.2009;15:38:26,0;22,69;21,85;21,99;21,58;22,18;22,06;22,08;22,10;
11.02.2009;15:38:27,0;22,69;21,85;21,99;21,58;22,15;22,06;22,08;22,10;
11.02.2009;15:38:27,0;22,69;21,85;21,97;21,58;22,18;22,06;22,08;22,10;
11.02.2009;15:38:27,0;22,66;21,85;21,97;21,58;22,18;22,06;22,08;22,10;
11.02.2009;15:38:27,0;22,66;21,85;21,97;21,58;22,15;22,06;22,08;22,10;
11.02.2009;15:38:27,0;22,66;21,85;21,97;21,56;22,15;22,06;22,08;22,10;
11.02.2009;15:38:27,0;22,69;21,85;21,99;21,56;22,15;22,06;22,08;22,10;
11.02.2009;15:38:28,0;22,66;21,85;21,99;21,55;22,15;22,06;22,08;22,10;
11.02.2009;15:38:28,0;22,69;21,83;21,99;21,53;22,15;22,06;22,08;22,10;
11.02.2009;15:38:28,0;22,66;21,83;21,99;21,53;22,18;22,06;22,08;22,10;
11.02.2009;15:38:28,0;22,69;21,81;21,99;21,56;22,15;22,06;22,08;22,10;
11.02.2009;15:38:29,0;22,69;21,81;21,99;21,60;22,18;22,06;22,08;22,13;
11.02.2009;15:38:29,0;22,66;21,81;22,01;21,65;22,15;22,06;22,08;22,10;
11.02.2009;15:38:29,0;22,66;21,81;21,99;21,72;22,15;22,06;22,08;22,10;
11.02.2009;15:38:29,0;22,66;21,81;22,01;21,75;22,18;22,06;22,08;22,10;
11.02.2009;15:38:29,0;22,66;21,81;22,01;21,81;22,18;22,06;22,08;22,10;
11.02.2009;15:38:29,0;22,69;21,83;22,01;21,84;22,15;22,06;22,08;22,10;
11.02.2009;15:38:30,0;22,66;21,81;22,01;21,89;22,18;22,06;22,08;22,10;
11.02.2009;15:38:30,0;22,66;21,83;22,01;21,95;22,18;22,06;22,08;22,10;
11.02.2009;15:38:30,0;22,69;21,83;22,01;22,00;22,18;22,06;22,08;22,10;
11.02.2009;15:38:30,0;22,66;21,83;21,99;22,04;22,18;22,06;22,08;22,10;
11.02.2009;15:38:31,0;22,66;21,83;21,99;22,06;22,18;22,06;22,08;22,13;
11.02.2009;15:38:31,0;22,66;21,83;21,97;22,06;22,18;22,06;22,08;22,10;
11.02.2009;15:38:31,0;22,66;21,85;21,97;22,06;22,18;22,06;22,08;22,10;
11.02.2009;15:38:31,0;22,66;21,85;21,99;22,06;22,15;22,06;22,08;22,10;
11.02.2009;15:38:31,0;22,66;21,85;21,97;22,04;22,18;22,06;22,08;22,10;
11.02.2009;15:38:31,0;22,66;21,85;21,99;22,04;22,18;22,06;22,08;22,10;
11.02.2009;15:38:32,0;22,66;21,83;22,01;22,04;22,15;22,06;22,08;22,10;
11.02.2009;15:38:32,0;22,66;21,83;22,01;22,02;22,18;22,06;22,08;22,10;
11.02.2009;15:38:32,0;22,66;21,83;22,03;22,00;22,18;22,06;22,08;22,10;
11.02.2009;15:38:32,0;22,66;21,83;22,03;21,98;22,18;22,06;22,08;22,10;
11.02.2009;15:38:33,0;22,69;21,83;22,03;21,95;22,18;22,06;22,08;22,10;
11.02.2009;15:38:33,0;22,66;21,83;22,03;21,93;22,18;22,06;22,08;22,10;
11.02.2009;15:38:33,0;22,66;21,81;22,05;21,89;22,18;22,06;22,08;22,10;
11.02.2009;15:38:33,0;22,66;21,83;22,05;21,84;22,18;22,06;22,08;22,10;
11.02.2009;15:38:33,0;22,66;21,81;22,05;21,82;22,18;22,06;22,08;22,10;
11.02.2009;15:38:33,0;22,66;21,83;22,05;21,77;22,18;22,06;22,08;22,13;
11.02.2009;15:38:34,0;22,66;21,81;22,07;21,74;22,15;22,06;22,08;22,10;
11.02.2009;15:38:34,0;22,69;21,81;22,09;21,72;22,18;22,06;22,08;22,10;
11.02.2009;15:38:34,0;22,69;21,81;22,09;21,68;22,15;22,06;22,08;22,10;
11.02.2009;15:38:34,0;22,66;21,83;22,07;21,67;22,18;22,06;22,08;22,10;
11.02.2009;15:38:35,0;22,66;21,83;22,07;21,65;22,18;22,06;22,08;22,10;
11.02.2009;15:38:35,0;22,66;21,83;22,07;21,63;22,18;22,06;22,08;22,10;
11.02.2009;15:38:35,0;22,69;21,83;22,07;21,61;22,18;22,06;22,08;22,10;
11.02.2009;15:38:35,0;22,66;21,83;22,05;21,60;22,18;22,06;22,08;22,10;
11.02.2009;15:38:35,0;22,66;21,83;22,05;21,60;22,18;22,06;22,08;22,10;
11.02.2009;15:38:35,0;22,66;21,83;22,05;21,56;22,18;22,06;22,08;22,10;
11.02.2009;15:38:36,0;22,66;21,83;22,05;21,56;22,15;22,06;22,08;22,10;
11.02.2009;15:38:36,0;22,69;21,83;22,07;21,55;22,18;22,06;22,08;22,10;
11.02.2009;15:38:36,0;22,66;21,83;22,07;21,55;22,18;22,06;22,08;22,10;
11.02.2009;15:38:36,0;22,69;21,85;22,09;21,53;22,18;22,06;22,08;22,10;
11.02.2009;15:38:37,0;22,66;21,85;22,11;21,53;22,18;22,06;22,08;22,10;
11.02.2009;15:38:37,0;22,66;21,85;22,13;21,53;22,18;22,06;22,08;22,10;
11.02.2009;15:38:37,0;22,66;21,85;22,13;21,53;22,15;22,06;22,08;22,10;
11.02.2009;15:38:37,0;22,69;21,85;22,15;21,55;22,18;22,06;22,08;22,10;
11.02.2009;15:38:37,0;22,69;21,87;22,15;21,55;22,18;22,06;22,08;22,13;
11.02.2009;15:38:37,0;22,66;21,87;22,15;21,55;22,18;22,06;22,08;22,10;
11.02.2009;15:38:38,0;22,66;21,85;22,15;21,53;22,18;22,06;22,08;22,10;
11.02.2009;15:38:38,0;22,69;21,87;22,15;21,53;22,18;22,06;22,08;22,10;
11.02.2009;15:38:38,0;22,69;21,87;22,15;21,51;22,18;22,06;22,08;22,10;
11.02.2009;15:38:38,0;22,66;21,85;22,15;21,50;22,18;22,06;22,08;22,10;
11.02.2009;15:38:39,0;22,66;21,87;22,15;21,48;22,15;22,06;22,08;22,10;
11.02.2009;15:38:39,0;22,66;21,87;22,15;21,46;22,18;22,06;22,08;22,10;
11.02.2009;15:38:39,0;22,66;21,87;22,15;21,46;22,18;22,06;22,08;22,10;
11.02.2009;15:38:39,0;22,66;21,89;22,15;21,45;22,15;22,06;22,08;22,10;
11.02.2009;15:38:39,0;22,69;21,89;22,17;21,45;22,18;22,06;22,08;22,10;
11.02.2009;15:38:39,0;22,69;21,87;22,17;21,45;22,18;22,06;22,08;22,10;
11.02.2009;15:38:40,0;22,69;21,87;22,17;21,43;22,15;22,06;22,08;22,10;
11.02.2009;15:38:40,0;22,66;21,87;22,17;21,45;22,18;22,06;22,08;22,10;
11.02.2009;15:38:40,0;22,66;21,87;22,17;21,48;22,18;22,06;22,08;22,10;
11.02.2009;15:38:40,0;22,69;21,87;22,17;21,55;22,15;22,06;22,08;22,10;
11.02.2009;15:38:41,0;22,66;21,87;22,17;21,61;22,18;22,06;22,08;22,10;
11.02.2009;15:38:41,0;22,66;21,89;22,15;21,68;22,15;22,06;22,08;22,10;
11.02.2009;15:38:41,0;22,66;21,89;22,15;21,75;22,15;22,06;22,08;22,10;
11.02.2009;15:38:41,0;22,66;21,89;22,17;21,81;22,15;22,06;22,08;22,10;
11.02.2009;15:38:41,0;22,66;21,91;22,17;21,84;22,18;22,06;22,08;22,10;
11.02.2009;15:38:41,0;22,66;21,91;22,17;21,88;22,18;22,06;22,08;22,10;
11.02.2009;15:38:42,0;22,66;21,91;22,17;21,89;22,18;22,06;22,08;22,10;
11.02.2009;15:38:42,0;22,66;21,93;22,17;21,91;22,18;22,06;22,08;22,10;
11.02.2009;15:38:42,0;22,66;21,93;22,17;21,91;22,18;22,06;22,08;22,10;
11.02.2009;15:38:42,0;22,66;21,93;22,17;21,89;22,18;22,06;22,08;22,10;
11.02.2009;15:38:43,0;22,66;21,93;22,17;21,86;22,18;22,06;22,08;22,10;
11.02.2009;15:38:43,0;22,69;21,93;22,19;21,82;22,18;22,06;22,08;22,13;
11.02.2009;15:38:43,0;22,66;21,95;22,19;21,81;22,18;22,06;22,08;22,10;
11.02.2009;15:38:43,0;22,69;21,95;22,21;21,77;22,18;22,06;22,08;22,10;
11.02.2009;15:38:43,0;22,66;21,93;22,21;21,75;22,15;22,06;22,08;22,10;
11.02.2009;15:38:43,0;22,66;21,93;22,21;21,74;22,18;22,06;22,08;22,10;
11.02.2009;15:38:44,0;22,66;21,91;22,21;21,72;22,15;22,06;22,08;22,10;
11.02.2009;15:38:44,0;22,66;21,91;22,21;21,70;22,18;22,06;22,08;22,10;
11.02.2009;15:38:44,0;22,66;21,91;22,21;21,68;22,18;22,06;22,08;22,10;
11.02.2009;15:38:44,0;22,66;21,91;22,21;21,68;22,18;22,06;22,08;22,10;
11.02.2009;15:38:45,0;22,64;21,91;22,21;21,67;22,18;22,06;22,08;22,10;
11.02.2009;15:38:45,0;22,64;21,91;22,21;21,67;22,15;22,06;22,08;22,10;
11.02.2009;15:38:45,0;22,64;21,91;22,21;21,67;22,18;22,06;22,08;22,10;
11.02.2009;15:38:45,0;22,64;21,91;22,21;21,67;22,18;22,06;22,08;22,10;
11.02.2009;15:38:45,0;22,62;21,91;22,21;21,67;22,18;22,06;22,08;22,10;
11.02.2009;15:38:45,0;22,62;21,89;22,21;21,67;22,18;22,06;22,08;22,10;
11.02.2009;15:38:46,0;22,62;21,89;22,23;21,65;22,18;22,06;22,08;22,10;
11.02.2009;15:38:46,0;22,62;21,89;22,21;21,65;22,15;22,06;22,08;22,10;
11.02.2009;15:38:46,0;22,60;21,89;22,21;21,67;22,18;22,06;22,08;22,10;
11.02.2009;15:38:46,0;22,60;21,89;22,21;21,67;22,15;22,06;22,08;22,13;
11.02.2009;15:38:47,0;22,60;21,89;22,19;21,67;22,15;22,06;22,08;22,10;
11.02.2009;15:38:47,0;22,60;21,89;22,19;21,67;22,18;22,06;22,08;22,10;
11.02.2009;15:38:47,0;22,58;21,89;22,17;21,65;22,18;22,06;22,08;22,10;
11.02.2009;15:38:47,0;22,58;21,89;22,17;21,65;22,18;22,06;22,08;22,10;
11.02.2009;15:38:47,0;22,58;21,89;22,17;21,63;22,15;22,06;22,08;22,10;
11.02.2009;15:38:47,0;22,56;21,89;22,17;21,61;22,18;22,06;22,08;22,10;
11.02.2009;15:38:48,0;22,56;21,87;22,17;21,60;22,18;22,06;22,08;22,10;
11.02.2009;15:38:48,0;22,54;21,89;22,17;21,58;22,18;22,06;22,08;22,10;
11.02.2009;15:38:48,0;22,54;21,87;22,17;21,56;22,18;22,06;22,08;22,10;
11.02.2009;15:38:48,0;22,54;21,87;22,17;21,55;22,18;22,06;22,08;22,10;
11.02.2009;15:38:49,0;22,54;21,87;22,17;21,53;22,18;22,06;22,08;22,10;
11.02.2009;15:38:49,0;22,52;21,87;22,17;21,51;22,18;22,06;22,08;22,10;
11.02.2009;15:38:49,0;22,52;21,89;22,17;21,50;22,18;22,06;22,08;22,10;
11.02.2009;15:38:49,0;22,52;21,91;22,17;21,50;22,18;22,06;22,08;22,10;
11.02.2009;15:38:49,0;22,52;21,91;22,17;21,50;22,18;22,06;22,08;22,10;
11.02.2009;15:38:49,0;22,50;21,91;22,19;21,50;22,18;22,06;22,08;22,13;
11.02.2009;15:38:50,0;22,50;21,91;22,21;21,48;22,18;22,06;22,08;22,10;
11.02.2009;15:38:50,0;22,50;21,91;22,25;21,46;22,18;22,06;22,08;22,10;
11.02.2009;15:38:50,0;22,50;21,91;22,25;21,46;22,18;22,06;22,08;22,10;
11.02.2009;15:38:50,0;22,50;21,91;22,25;21,45;22,18;22,06;22,08;22,10;
11.02.2009;15:38:51,0;22,50;21,91;22,25;21,43;22,18;22,06;22,08;22,10;
11.02.2009;15:38:51,0;22,48;21,91;22,23;21,43;22,18;22,06;22,08;22,10;
11.02.2009;15:38:51,0;22,48;21,91;22,23;21,45;22,18;22,06;22,08;22,13;
11.02.2009;15:38:51,0;22,48;21,91;22,21;21,45;22,18;22,06;22,08;22,10;
11.02.2009;15:38:51,0;22,48;21,91;22,19;21,45;22,18;22,06;22,08;22,10;
11.02.2009;15:38:51,0;22,48;21,93;22,19;21,45;22,18;22,06;22,08;22,10;
11.02.2009;15:38:52,0;22,48;21,91;22,19;21,45;22,18;22,06;22,08;22,10;
11.02.2009;15:38:52,0;22,46;21,91;22,19;21,45;22,18;22,06;22,08;22,13;
