# Supplementary material for: Measurement of Thermal Effects of Doppler Ultrasound: An In Vitro Study
Source: PLoS One. 2015 Aug 24;10(8):e0135717. doi: 10.1371/journal.pone.0135717 (PMC4547707; doi:10.1371/journal.pone.0135717)
Supplement: S1 File — (ZIP) [file pone.0135717.s001.zip › rawData_4PlosOne/water/tempdata_w4.ASC]

DASYLab - V 9.00.00
Schaltbildname : temp_messung8erv2
Aufgenommen am : 11.02.2009, 15:40:28
Blocklaenge    : 2
Delta          : 0.2 sec.
Kanalzahl      : 8

Thermodaten
Datum;Uhrzeit;Schreiben 0 [V];Schreiben 1 [V];Schreiben 2 [V];Schreiben 3 [V];Schreiben 4 [V];Schreiben 5 [V];Schreiben 6 [V];Schreiben 7 [V];
11.02.2009;15:40:28,0;22,50;22,01;22,34;22,63;22,18;22,06;22,11;22,13;
11.02.2009;15:40:28,0;22,50;22,01;22,32;22,63;22,18;22,09;22,11;22,13;
11.02.2009;15:40:28,0;22,50;22,01;22,32;22,61;22,18;22,06;22,11;22,13;
11.02.2009;15:40:28,0;22,50;22,01;22,30;22,57;22,18;22,06;22,08;22,13;
11.02.2009;15:40:28,0;22,50;22,01;22,30;22,53;22,18;22,06;22,11;22,13;
11.02.2009;15:40:28,0;22,50;22,01;22,30;22,51;22,18;22,06;22,08;22,13;
11.02.2009;15:40:29,0;22,50;22,03;22,30;22,49;22,18;22,09;22,08;22,13;
11.02.2009;15:40:29,0;22,50;22,01;22,27;22,51;22,18;22,06;22,08;22,13;
11.02.2009;15:40:29,0;22,50;22,03;22,27;22,53;22,18;22,06;22,11;22,13;
11.02.2009;15:40:29,0;22,50;22,03;22,25;22,59;22,18;22,06;22,08;22,13;
11.02.2009;15:40:30,0;22,50;22,03;22,25;22,63;22,18;22,06;22,08;22,13;
11.02.2009;15:40:30,0;22,50;22,03;22,25;22,65;22,18;22,06;22,08;22,13;
11.02.2009;15:40:30,0;22,50;22,03;22,23;22,67;22,18;22,06;22,08;22,13;
11.02.2009;15:40:30,0;22,50;22,03;22,23;22,65;22,18;22,06;22,08;22,13;
11.02.2009;15:40:30,0;22,50;22,03;22,23;22,63;22,18;22,06;22,08;22,10;
11.02.2009;15:40:30,0;22,50;22,01;22,21;22,61;22,18;22,06;22,08;22,13;
11.02.2009;15:40:31,0;22,50;22,01;22,19;22,61;22,18;22,06;22,08;22,13;
11.02.2009;15:40:31,0;22,50;22,01;22,19;22,63;22,18;22,06;22,11;22,13;
11.02.2009;15:40:31,0;22,50;22,01;22,23;22,63;22,18;22,06;22,11;22,13;
11.02.2009;15:40:31,0;22,50;21,99;22,23;22,65;22,18;22,06;22,11;22,13;
11.02.2009;15:40:32,0;22,50;21,99;22,21;22,65;22,18;22,06;22,11;22,13;
11.02.2009;15:40:32,0;22,50;21,99;22,21;22,67;22,18;22,06;22,11;22,13;
11.02.2009;15:40:32,0;22,50;21,99;22,19;22,67;22,18;22,06;22,11;22,10;
11.02.2009;15:40:32,0;22,50;21,99;22,27;22,65;22,18;22,06;22,11;22,13;
11.02.2009;15:40:32,0;22,50;21,99;22,36;22,65;22,18;22,06;22,08;22,13;
11.02.2009;15:40:32,0;22,50;21,97;22,40;22,63;22,18;22,06;22,08;22,13;
11.02.2009;15:40:33,0;22,50;21,99;22,42;22,59;22,18;22,06;22,08;22,13;
11.02.2009;15:40:33,0;22,50;22,01;22,42;22,55;22,18;22,06;22,11;22,13;
11.02.2009;15:40:33,0;22,50;22,05;22,46;22,49;22,18;22,06;22,08;22,13;
11.02.2009;15:40:33,0;22,50;22,11;22,46;22,45;22,18;22,06;22,11;22,13;
11.02.2009;15:40:34,0;22,50;22,11;22,46;22,47;22,18;22,06;22,08;22,13;
11.02.2009;15:40:34,0;22,50;22,11;22,51;22,47;22,18;22,06;22,08;22,13;
11.02.2009;15:40:34,0;22,50;22,09;22,55;22,43;22,18;22,06;22,11;22,13;
11.02.2009;15:40:34,0;22,50;22,09;22,55;22,41;22,18;22,06;22,08;22,13;
11.02.2009;15:40:34,0;22,50;22,09;22,59;22,43;22,18;22,06;22,08;22,13;
11.02.2009;15:40:34,0;22,50;22,07;22,57;22,45;22,18;22,06;22,11;22,13;
11.02.2009;15:40:35,0;22,50;22,07;22,55;22,47;22,18;22,06;22,08;22,13;
11.02.2009;15:40:35,0;22,50;22,07;22,53;22,47;22,18;22,09;22,08;22,13;
11.02.2009;15:40:35,0;22,50;22,07;22,48;22,49;22,18;22,09;22,11;22,13;
11.02.2009;15:40:35,0;22,50;22,07;22,46;22,49;22,18;22,06;22,11;22,13;
11.02.2009;15:40:36,0;22,50;22,07;22,44;22,49;22,18;22,09;22,08;22,13;
11.02.2009;15:40:36,0;22,50;22,07;22,42;22,49;22,18;22,06;22,08;22,13;
11.02.2009;15:40:36,0;22,50;22,07;22,38;22,49;22,18;22,06;22,08;22,13;
11.02.2009;15:40:36,0;22,50;22,07;22,38;22,49;22,18;22,06;22,11;22,13;
11.02.2009;15:40:36,0;22,50;22,07;22,44;22,53;22,18;22,06;22,08;22,13;
11.02.2009;15:40:36,0;22,50;22,07;22,55;22,55;22,18;22,06;22,08;22,13;
11.02.2009;15:40:37,0;22,50;22,07;22,59;22,57;22,18;22,06;22,08;22,13;
11.02.2009;15:40:37,0;22,50;22,07;22,63;22,59;22,18;22,09;22,11;22,13;
11.02.2009;15:40:37,0;22,48;22,07;22,68;22,67;22,18;22,06;22,08;22,13;
11.02.2009;15:40:37,0;22,48;22,07;22,70;22,69;22,18;22,09;22,08;22,13;
11.02.2009;15:40:38,0;22,48;22,07;22,72;22,73;22,18;22,09;22,11;22,13;
11.02.2009;15:40:38,0;22,50;22,07;22,70;22,73;22,18;22,06;22,11;22,13;
11.02.2009;15:40:38,0;22,48;22,07;22,68;22,73;22,18;22,06;22,11;22,13;
11.02.2009;15:40:38,0;22,48;22,07;22,66;22,73;22,18;22,06;22,11;22,13;
11.02.2009;15:40:38,0;22,48;22,07;22,61;22,73;22,18;22,06;22,08;22,13;
11.02.2009;15:40:38,0;22,48;22,07;22,57;22,73;22,18;22,06;22,08;22,13;
11.02.2009;15:40:39,0;22,48;22,07;22,51;22,73;22,18;22,09;22,08;22,13;
11.02.2009;15:40:39,0;22,48;22,05;22,46;22,73;22,18;22,06;22,11;22,13;
11.02.2009;15:40:39,0;22,48;22,05;22,42;22,73;22,18;22,06;22,08;22,13;
11.02.2009;15:40:39,0;22,48;22,05;22,40;22,73;22,18;22,06;22,08;22,13;
11.02.2009;15:40:40,0;22,48;22,05;22,36;22,79;22,18;22,06;22,08;22,13;
11.02.2009;15:40:40,0;22,48;22,05;22,32;22,85;22,18;22,06;22,11;22,13;
11.02.2009;15:40:40,0;22,48;22,05;22,30;22,89;22,18;22,06;22,08;22,13;
11.02.2009;15:40:40,0;22,48;22,05;22,25;22,91;22,18;22,06;22,08;22,13;
11.02.2009;15:40:40,0;22,48;22,05;22,23;22,89;22,18;22,06;22,11;22,13;
11.02.2009;15:40:40,0;22,48;22,05;22,21;22,89;22,18;22,06;22,11;22,13;
11.02.2009;15:40:41,0;22,48;22,03;22,21;22,87;22,18;22,06;22,08;22,13;
11.02.2009;15:40:41,0;22,48;22,05;22,21;22,85;22,18;22,09;22,11;22,13;
11.02.2009;15:40:41,0;22,48;22,05;22,19;22,83;22,18;22,06;22,08;22,10;
11.02.2009;15:40:41,0;22,48;22,05;22,21;22,81;22,18;22,06;22,11;22,13;
11.02.2009;15:40:42,0;22,48;22,05;22,21;22,79;22,18;22,06;22,11;22,13;
11.02.2009;15:40:42,0;22,48;22,05;22,19;22,75;22,18;22,09;22,11;22,13;
11.02.2009;15:40:42,0;22,48;22,03;22,19;22,75;22,18;22,09;22,11;22,13;
11.02.2009;15:40:42,0;22,48;22,03;22,17;22,73;22,18;22,06;22,11;22,13;
11.02.2009;15:40:42,0;22,48;22,05;22,17;22,73;22,18;22,09;22,08;22,13;
11.02.2009;15:40:42,0;22,48;22,03;22,13;22,71;22,18;22,06;22,11;22,13;
11.02.2009;15:40:43,0;22,48;22,03;22,13;22,69;22,18;22,06;22,11;22,13;
11.02.2009;15:40:43,0;22,48;22,03;22,11;22,67;22,18;22,06;22,11;22,13;
11.02.2009;15:40:43,0;22,48;22,03;22,11;22,65;22,18;22,06;22,11;22,13;
11.02.2009;15:40:43,0;22,48;22,03;22,09;22,65;22,18;22,09;22,08;22,13;
11.02.2009;15:40:44,0;22,48;22,03;22,09;22,63;22,18;22,09;22,08;22,13;
11.02.2009;15:40:44,0;22,46;22,03;22,09;22,61;22,18;22,06;22,11;22,13;
11.02.2009;15:40:44,0;22,48;22,03;22,09;22,61;22,18;22,06;22,11;22,13;
11.02.2009;15:40:44,0;22,48;22,03;22,09;22,59;22,18;22,06;22,11;22,13;
11.02.2009;15:40:44,0;22,48;22,01;22,07;22,57;22,18;22,06;22,11;22,13;
11.02.2009;15:40:44,0;22,48;22,01;22,07;22,55;22,18;22,09;22,08;22,13;
11.02.2009;15:40:45,0;22,46;22,01;22,05;22,55;22,18;22,06;22,08;22,13;
11.02.2009;15:40:45,0;22,48;22,01;22,05;22,53;22,18;22,06;22,08;22,13;
11.02.2009;15:40:45,0;22,46;22,01;22,05;22,53;22,18;22,09;22,11;22,13;
11.02.2009;15:40:45,0;22,48;21,99;22,05;22,53;22,18;22,06;22,11;22,13;
11.02.2009;15:40:46,0;22,48;22,01;22,05;22,53;22,18;22,06;22,08;22,13;
11.02.2009;15:40:46,0;22,48;21,99;22,05;22,53;22,18;22,06;22,08;22,13;
11.02.2009;15:40:46,0;22,48;21,99;22,07;22,53;22,18;22,09;22,11;22,13;
11.02.2009;15:40:46,0;22,48;21,99;22,05;22,53;22,18;22,09;22,08;22,13;
11.02.2009;15:40:46,0;22,48;21,99;22,05;22,53;22,18;22,06;22,08;22,13;
11.02.2009;15:40:46,0;22,48;21,99;22,07;22,51;22,18;22,06;22,11;22,13;
11.02.2009;15:40:47,0;22,48;21,99;22,07;22,51;22,18;22,06;22,11;22,13;
11.02.2009;15:40:47,0;22,48;21,97;22,07;22,51;22,18;22,06;22,11;22,13;
11.02.2009;15:40:47,0;22,48;21,99;22,05;22,49;22,18;22,09;22,11;22,13;
11.02.2009;15:40:47,0;22,48;21,97;22,05;22,49;22,18;22,06;22,11;22,13;
11.02.2009;15:40:48,0;22,48;21,97;22,05;22,47;22,18;22,06;22,11;22,13;
11.02.2009;15:40:48,0;22,48;21,99;22,05;22,47;22,18;22,09;22,11;22,13;
11.02.2009;15:40:48,0;22,48;21,97;22,05;22,45;22,18;22,09;22,11;22,13;
11.02.2009;15:40:48,0;22,48;21,97;22,05;22,45;22,18;22,09;22,11;22,13;
11.02.2009;15:40:48,0;22,48;21,97;22,05;22,45;22,18;22,09;22,08;22,13;
11.02.2009;15:40:48,0;22,48;21,97;22,05;22,45;22,18;22,06;22,11;22,13;
11.02.2009;15:40:49,0;22,48;21,97;22,05;22,45;22,18;22,09;22,11;22,13;
11.02.2009;15:40:49,0;22,48;21,97;22,05;22,47;22,18;22,06;22,11;22,13;
11.02.2009;15:40:49,0;22,48;21,97;22,05;22,47;22,18;22,06;22,11;22,13;
11.02.2009;15:40:49,0;22,48;21,97;22,07;22,47;22,18;22,09;22,08;22,13;
11.02.2009;15:40:50,0;22,48;21,97;22,07;22,47;22,18;22,06;22,11;22,13;
11.02.2009;15:40:50,0;22,48;21,95;22,09;22,47;22,18;22,09;22,11;22,13;
11.02.2009;15:40:50,0;22,48;21,95;22,09;22,45;22,18;22,09;22,11;22,13;
11.02.2009;15:40:50,0;22,48;21,95;22,09;22,43;22,18;22,06;22,08;22,13;
11.02.2009;15:40:50,0;22,48;21,95;22,09;22,43;22,18;22,09;22,11;22,13;
11.02.2009;15:40:50,0;22,48;21,95;22,11;22,41;22,18;22,06;22,11;22,13;
11.02.2009;15:40:51,0;22,48;21,93;22,11;22,41;22,18;22,06;22,11;22,13;
11.02.2009;15:40:51,0;22,48;21,93;22,13;22,41;22,18;22,06;22,08;22,13;
11.02.2009;15:40:51,0;22,48;21,93;22,13;22,41;22,18;22,06;22,08;22,13;
11.02.2009;15:40:51,0;22,48;21,93;22,13;22,43;22,18;22,06;22,11;22,13;
11.02.2009;15:40:52,0;22,48;21,93;22,15;22,45;22,18;22,06;22,11;22,13;
11.02.2009;15:40:52,0;22,48;21,93;22,13;22,47;22,18;22,09;22,08;22,13;
11.02.2009;15:40:52,0;22,48;21,93;22,13;22,47;22,18;22,06;22,08;22,13;
11.02.2009;15:40:52,0;22,48;21,93;22,13;22,49;22,18;22,06;22,11;22,13;
11.02.2009;15:40:52,0;22,48;21,93;22,13;22,53;22,18;22,06;22,11;22,13;
11.02.2009;15:40:52,0;22,48;21,93;22,13;22,53;22,18;22,09;22,08;22,13;
11.02.2009;15:40:53,0;22,48;21,93;22,13;22,55;22,18;22,06;22,11;22,13;
11.02.2009;15:40:53,0;22,48;21,93;22,13;22,55;22,18;22,06;22,11;22,13;
11.02.2009;15:40:53,0;22,48;21,95;22,13;22,55;22,18;22,06;22,11;22,13;
11.02.2009;15:40:53,0;22,48;21,95;22,13;22,51;22,18;22,06;22,11;22,13;
11.02.2009;15:40:54,0;22,48;21,95;22,13;22,49;22,18;22,09;22,11;22,13;
11.02.2009;15:40:54,0;22,50;21,95;22,13;22,47;22,18;22,09;22,11;22,13;
11.02.2009;15:40:54,0;22,48;21,95;22,13;22,45;22,18;22,06;22,11;22,13;
11.02.2009;15:40:54,0;22,48;21,97;22,13;22,43;22,18;22,06;22,11;22,13;
11.02.2009;15:40:54,0;22,48;21,95;22,13;22,43;22,18;22,09;22,11;22,13;
11.02.2009;15:40:54,0;22,48;21,95;22,13;22,41;22,18;22,06;22,11;22,13;
11.02.2009;15:40:55,0;22,48;21,93;22,13;22,43;22,18;22,09;22,11;22,13;
11.02.2009;15:40:55,0;22,48;21,93;22,13;22,43;22,18;22,06;22,11;22,13;
11.02.2009;15:40:55,0;22,48;21,93;22,15;22,45;22,18;22,09;22,11;22,13;
11.02.2009;15:40:55,0;22,48;21,93;22,15;22,45;22,18;22,06;22,11;22,13;
11.02.2009;15:40:56,0;22,48;21,91;22,15;22,45;22,18;22,06;22,08;22,13;
11.02.2009;15:40:56,0;22,50;21,91;22,13;22,45;22,18;22,09;22,11;22,13;
11.02.2009;15:40:56,0;22,48;21,91;22,13;22,43;22,18;22,09;22,11;22,13;
11.02.2009;15:40:56,0;22,48;21,91;22,13;22,43;22,18;22,06;22,08;22,13;
11.02.2009;15:40:56,0;22,48;21,91;22,13;22,41;22,18;22,06;22,08;22,13;
11.02.2009;15:40:56,0;22,48;21,91;22,13;22,41;22,18;22,09;22,11;22,13;
11.02.2009;15:40:57,0;22,48;21,91;22,15;22,43;22,18;22,06;22,11;22,13;
11.02.2009;15:40:57,0;22,48;21,91;22,15;22,45;22,18;22,06;22,11;22,13;
11.02.2009;15:40:57,0;22,48;21,91;22,15;22,45;22,18;22,06;22,11;22,13;
11.02.2009;15:40:57,0;22,50;21,91;22,15;22,45;22,18;22,06;22,11;22,13;
11.02.2009;15:40:58,0;22,48;21,91;22,15;22,45;22,18;22,06;22,08;22,13;
11.02.2009;15:40:58,0;22,48;21,91;22,15;22,45;22,18;22,09;22,08;22,13;
11.02.2009;15:40:58,0;22,48;21,91;22,17;22,45;22,18;22,06;22,11;22,13;
11.02.2009;15:40:58,0;22,50;21,91;22,15;22,45;22,18;22,06;22,11;22,13;
11.02.2009;15:40:58,0;22,48;21,89;22,15;22,45;22,18;22,06;22,11;22,13;
11.02.2009;15:40:58,0;22,50;21,89;22,15;22,45;22,18;22,06;22,08;22,13;
11.02.2009;15:40:59,0;22,48;21,89;22,13;22,47;22,18;22,06;22,11;22,13;
11.02.2009;15:40:59,0;22,48;21,89;22,13;22,47;22,18;22,06;22,08;22,13;
11.02.2009;15:40:59,0;22,48;21,91;22,11;22,45;22,18;22,06;22,11;22,13;
11.02.2009;15:40:59,0;22,48;21,89;22,11;22,43;22,18;22,06;22,11;22,13;
11.02.2009;15:41:00,0;22,48;21,89;22,09;22,43;22,18;22,09;22,08;22,13;
11.02.2009;15:41:00,0;22,50;21,89;22,09;22,41;22,18;22,06;22,11;22,13;
11.02.2009;15:41:00,0;22,48;21,89;22,09;22,41;22,18;22,09;22,08;22,13;
11.02.2009;15:41:00,0;22,48;21,89;22,11;22,41;22,18;22,09;22,11;22,13;
11.02.2009;15:41:00,0;22,48;21,89;22,11;22,45;22,18;22,09;22,11;22,13;
11.02.2009;15:41:00,0;22,48;21,89;22,11;22,49;22,18;22,09;22,08;22,13;
11.02.2009;15:41:01,0;22,48;21,89;22,11;22,51;22,18;22,09;22,08;22,13;
11.02.2009;15:41:01,0;22,50;21,91;22,11;22,53;22,18;22,06;22,08;22,13;
11.02.2009;15:41:01,0;22,50;21,91;22,11;22,53;22,18;22,06;22,11;22,13;
11.02.2009;15:41:01,0;22,48;21,91;22,11;22,51;22,18;22,06;22,11;22,13;
11.02.2009;15:41:02,0;22,48;21,91;22,09;22,51;22,18;22,09;22,11;22,13;
11.02.2009;15:41:02,0;22,48;21,91;22,11;22,53;22,18;22,06;22,11;22,13;
11.02.2009;15:41:02,0;22,48;21,91;22,11;22,53;22,18;22,09;22,11;22,13;
11.02.2009;15:41:02,0;22,48;21,93;22,09;22,47;22,18;22,09;22,11;22,13;
11.02.2009;15:41:02,0;22,48;21,93;22,11;22,39;22,18;22,06;22,08;22,13;
11.02.2009;15:41:02,0;22,48;21,93;22,09;22,39;22,18;22,09;22,08;22,13;
11.02.2009;15:41:03,0;22,50;21,93;22,07;22,41;22,18;22,06;22,11;22,13;
11.02.2009;15:41:03,0;22,48;21,93;22,09;22,43;22,18;22,06;22,11;22,13;
11.02.2009;15:41:03,0;22,48;21,93;22,09;22,43;22,18;22,06;22,11;22,13;
11.02.2009;15:41:03,0;22,50;21,93;22,11;22,41;22,18;22,06;22,11;22,13;
11.02.2009;15:41:04,0;22,50;21,93;22,11;22,34;22,20;22,06;22,11;22,13;
11.02.2009;15:41:04,0;22,48;21,93;22,13;22,28;22,18;22,09;22,11;22,13;
11.02.2009;15:41:04,0;22,50;21,93;22,15;22,24;22,18;22,09;22,08;22,13;
11.02.2009;15:41:04,0;22,50;21,93;22,19;22,19;22,18;22,09;22,11;22,13;
11.02.2009;15:41:04,0;22,50;21,93;22,23;22,17;22,18;22,06;22,11;22,13;
11.02.2009;15:41:04,0;22,50;21,93;22,25;22,15;22,18;22,06;22,11;22,13;
11.02.2009;15:41:05,0;22,50;21,95;22,25;22,17;22,18;22,09;22,08;22,13;
11.02.2009;15:41:05,0;22,50;21,95;22,27;22,19;22,18;22,09;22,11;22,13;
11.02.2009;15:41:05,0;22,52;21,95;22,27;22,22;22,18;22,06;22,11;22,13;
11.02.2009;15:41:05,0;22,50;21,95;22,30;22,26;22,18;22,09;22,11;22,13;
11.02.2009;15:41:06,0;22,52;21,95;22,32;22,28;22,18;22,09;22,11;22,13;
11.02.2009;15:41:06,0;22,52;21,97;22,32;22,32;22,18;22,06;22,11;22,13;
11.02.2009;15:41:06,0;22,52;21,97;22,34;22,37;22,18;22,09;22,11;22,10;
11.02.2009;15:41:06,0;22,52;21,97;22,36;22,41;22,18;22,06;22,11;22,13;
11.02.2009;15:41:06,0;22,52;21,97;22,36;22,41;22,18;22,09;22,11;22,13;
11.02.2009;15:41:06,0;22,52;21,97;22,36;22,43;22,18;22,09;22,08;22,13;
11.02.2009;15:41:07,0;22,52;21,97;22,34;22,45;22,18;22,09;22,08;22,13;
11.02.2009;15:41:07,0;22,52;21,97;22,34;22,47;22,18;22,09;22,11;22,13;
11.02.2009;15:41:07,0;22,52;21,97;22,34;22,49;22,18;22,09;22,11;22,13;
11.02.2009;15:41:07,0;22,54;21,95;22,32;22,49;22,18;22,09;22,08;22,13;
11.02.2009;15:41:08,0;22,54;21,95;22,32;22,47;22,18;22,09;22,11;22,13;
11.02.2009;15:41:08,0;22,54;21,95;22,32;22,49;22,18;22,06;22,08;22,13;
11.02.2009;15:41:08,0;22,54;21,95;22,30;22,49;22,18;22,06;22,11;22,13;
11.02.2009;15:41:08,0;22,54;21,93;22,30;22,47;22,18;22,09;22,11;22,13;
11.02.2009;15:41:08,0;22,54;21,95;22,27;22,47;22,18;22,09;22,11;22,13;
11.02.2009;15:41:08,0;22,54;21,93;22,25;22,45;22,18;22,09;22,11;22,13;
11.02.2009;15:41:09,0;22,56;21,93;22,25;22,45;22,18;22,06;22,11;22,13;
11.02.2009;15:41:09,0;22,54;21,93;22,23;22,43;22,18;22,09;22,11;22,13;
11.02.2009;15:41:09,0;22,56;21,93;22,21;22,43;22,18;22,09;22,11;22,13;
11.02.2009;15:41:09,0;22,56;21,91;22,21;22,43;22,18;22,06;22,11;22,13;
11.02.2009;15:41:10,0;22,56;21,91;22,19;22,43;22,18;22,09;22,11;22,13;
11.02.2009;15:41:10,0;22,56;21,91;22,19;22,43;22,18;22,09;22,11;22,13;
11.02.2009;15:41:10,0;22,56;21,91;22,17;22,43;22,18;22,06;22,11;22,13;
11.02.2009;15:41:10,0;22,56;21,89;22,17;22,43;22,18;22,09;22,11;22,13;
11.02.2009;15:41:10,0;22,56;21,89;22,17;22,43;22,18;22,09;22,11;22,13;
11.02.2009;15:41:10,0;22,56;21,89;22,15;22,43;22,18;22,09;22,11;22,13;
11.02.2009;15:41:11,0;22,56;21,89;22,13;22,41;22,18;22,06;22,11;22,13;
11.02.2009;15:41:11,0;22,56;21,89;22,13;22,41;22,18;22,06;22,11;22,13;
11.02.2009;15:41:11,0;22,58;21,87;22,11;22,41;22,18;22,09;22,08;22,13;
11.02.2009;15:41:11,0;22,58;21,87;22,09;22,41;22,18;22,09;22,08;22,13;
11.02.2009;15:41:12,0;22,58;21,87;22,09;22,41;22,18;22,06;22,11;22,13;
11.02.2009;15:41:12,0;22,58;21,85;22,09;22,39;22,18;22,06;22,11;22,13;
11.02.2009;15:41:12,0;22,58;21,85;22,09;22,37;22,20;22,06;22,11;22,13;
11.02.2009;15:41:12,0;22,58;21,85;22,07;22,37;22,18;22,06;22,11;22,13;
11.02.2009;15:41:12,0;22,58;21,85;22,07;22,34;22,18;22,09;22,11;22,13;
11.02.2009;15:41:12,0;22,58;21,85;22,07;22,28;22,18;22,06;22,11;22,13;
11.02.2009;15:41:13,0;22,58;21,85;22,09;22,24;22,18;22,09;22,11;22,13;
11.02.2009;15:41:13,0;22,58;21,85;22,09;22,19;22,18;22,09;22,11;22,13;
11.02.2009;15:41:13,0;22,58;21,87;22,11;22,15;22,18;22,09;22,11;22,13;
11.02.2009;15:41:13,0;22,60;21,85;22,13;22,11;22,18;22,09;22,11;22,13;
11.02.2009;15:41:14,0;22,60;21,87;22,17;22,07;22,18;22,09;22,11;22,13;
11.02.2009;15:41:14,0;22,60;21,87;22,17;22,06;22,18;22,06;22,11;22,13;
11.02.2009;15:41:14,0;22,60;21,87;22,19;22,06;22,18;22,09;22,11;22,13;
11.02.2009;15:41:14,0;22,60;21,87;22,19;22,07;22,18;22,09;22,11;22,13;
11.02.2009;15:41:14,0;22,60;21,87;22,19;22,09;22,18;22,09;22,08;22,13;
11.02.2009;15:41:14,0;22,60;21,87;22,19;22,11;22,18;22,06;22,11;22,13;
11.02.2009;15:41:15,0;22,60;21,87;22,17;22,13;22,20;22,06;22,11;22,13;
11.02.2009;15:41:15,0;22,60;21,87;22,17;22,15;22,18;22,09;22,11;22,13;
11.02.2009;15:41:15,0;22,60;21,87;22,15;22,17;22,18;22,06;22,11;22,13;
11.02.2009;15:41:15,0;22,60;21,87;22,15;22,17;22,18;22,06;22,11;22,13;
11.02.2009;15:41:16,0;22,60;21,87;22,13;22,19;22,18;22,09;22,11;22,13;
11.02.2009;15:41:16,0;22,60;21,87;22,11;22,19;22,18;22,06;22,11;22,13;
11.02.2009;15:41:16,0;22,60;21,87;22,09;22,20;22,18;22,09;22,11;22,13;
11.02.2009;15:41:16,0;22,60;21,87;22,07;22,20;22,18;22,09;22,11;22,13;
11.02.2009;15:41:16,0;22,60;21,89;22,05;22,22;22,18;22,09;22,11;22,13;
11.02.2009;15:41:16,0;22,60;21,89;22,05;22,22;22,18;22,09;22,11;22,13;
11.02.2009;15:41:17,0;22,60;21,89;22,05;22,24;22,18;22,09;22,11;22,13;
11.02.2009;15:41:17,0;22,60;21,89;22,05;22,24;22,18;22,06;22,11;22,13;
11.02.2009;15:41:17,0;22,60;21,89;22,05;22,26;22,18;22,09;22,11;22,13;
11.02.2009;15:41:17,0;22,62;21,89;22,05;22,26;22,18;22,09;22,11;22,13;
11.02.2009;15:41:18,0;22,62;21,89;22,09;22,26;22,18;22,09;22,11;22,13;
11.02.2009;15:41:18,0;22,62;21,89;22,11;22,26;22,18;22,09;22,11;22,13;
11.02.2009;15:41:18,0;22,62;21,89;22,13;22,26;22,18;22,09;22,11;22,13;
11.02.2009;15:41:18,0;22,62;21,89;22,15;22,24;22,18;22,09;22,11;22,13;
11.02.2009;15:41:18,0;22,62;21,89;22,15;22,24;22,18;22,09;22,11;22,13;
11.02.2009;15:41:18,0;22,62;21,91;22,13;22,26;22,18;22,09;22,11;22,13;
11.02.2009;15:41:19,0;22,62;21,91;22,13;22,28;22,18;22,06;22,11;22,13;
11.02.2009;15:41:19,0;22,62;21,91;22,15;22,28;22,18;22,09;22,11;22,13;
11.02.2009;15:41:19,0;22,62;21,91;22,15;22,28;22,18;22,09;22,08;22,13;
11.02.2009;15:41:19,0;22,62;21,91;22,17;22,24;22,20;22,09;22,11;22,13;
11.02.2009;15:41:20,0;22,64;21,91;22,19;22,20;22,18;22,09;22,11;22,13;
11.02.2009;15:41:20,0;22,62;21,91;22,21;22,17;22,18;22,09;22,11;22,13;
11.02.2009;15:41:20,0;22,62;21,91;22,23;22,15;22,18;22,09;22,11;22,13;
11.02.2009;15:41:20,0;22,64;21,91;22,23;22,17;22,20;22,06;22,11;22,13;
11.02.2009;15:41:20,0;22,64;21,91;22,23;22,19;22,18;22,09;22,11;22,13;
11.02.2009;15:41:20,0;22,62;21,93;22,23;22,19;22,18;22,09;22,08;22,13;
11.02.2009;15:41:21,0;22,64;21,91;22,23;22,19;22,18;22,09;22,11;22,13;
11.02.2009;15:41:21,0;22,64;21,93;22,23;22,17;22,18;22,06;22,08;22,13;
11.02.2009;15:41:21,0;22,64;21,93;22,23;22,15;22,18;22,09;22,11;22,13;
11.02.2009;15:41:21,0;22,64;21,93;22,21;22,15;22,18;22,09;22,11;22,13;
11.02.2009;15:41:22,0;22,64;21,93;22,21;22,13;22,18;22,06;22,11;22,13;
11.02.2009;15:41:22,0;22,64;21,93;22,19;22,07;22,18;22,09;22,11;22,13;
11.02.2009;15:41:22,0;22,64;21,93;22,19;22,02;22,18;22,06;22,11;22,13;
11.02.2009;15:41:22,0;22,64;21,93;22,19;22,00;22,18;22,09;22,11;22,13;
11.02.2009;15:41:22,0;22,64;21,93;22,19;21,97;22,18;22,09;22,11;22,13;
11.02.2009;15:41:22,0;22,64;21,93;22,19;21,93;22,18;22,09;22,11;22,13;
11.02.2009;15:41:23,0;22,64;21,93;22,19;21,91;22,18;22,06;22,11;22,13;
11.02.2009;15:41:23,0;22,64;21,93;22,21;21,93;22,18;22,09;22,11;22,13;
11.02.2009;15:41:23,0;22,64;21,93;22,21;21,95;22,18;22,09;22,11;22,13;
11.02.2009;15:41:23,0;22,64;21,93;22,21;21,98;22,18;22,09;22,11;22,13;
11.02.2009;15:41:24,0;22,66;21,95;22,19;22,02;22,18;22,09;22,11;22,13;
11.02.2009;15:41:24,0;22,64;21,93;22,19;22,06;22,18;22,06;22,11;22,13;
11.02.2009;15:41:24,0;22,64;21,93;22,21;22,09;22,18;22,06;22,11;22,13;
11.02.2009;15:41:24,0;22,66;21,93;22,19;22,13;22,18;22,09;22,11;22,13;
11.02.2009;15:41:24,0;22,66;21,93;22,19;22,15;22,18;22,09;22,11;22,13;
11.02.2009;15:41:24,0;22,66;21,93;22,19;22,15;22,18;22,09;22,11;22,13;
11.02.2009;15:41:25,0;22,66;21,93;22,17;22,17;22,18;22,09;22,11;22,13;
11.02.2009;15:41:25,0;22,66;21,93;22,15;22,17;22,18;22,09;22,11;22,13;
11.02.2009;15:41:25,0;22,64;21,93;22,15;22,15;22,18;22,09;22,11;22,13;
11.02.2009;15:41:25,0;22,64;21,93;22,13;22,15;22,18;22,09;22,11;22,13;
11.02.2009;15:41:26,0;22,66;21,93;22,13;22,15;22,20;22,09;22,11;22,13;
11.02.2009;15:41:26,0;22,66;21,93;22,13;22,15;22,18;22,06;22,11;22,13;
11.02.2009;15:41:26,0;22,66;21,93;22,13;22,15;22,18;22,06;22,11;22,13;
11.02.2009;15:41:26,0;22,66;21,93;22,13;22,17;22,20;22,06;22,11;22,13;
11.02.2009;15:41:26,0;22,66;21,93;22,13;22,19;22,20;22,09;22,11;22,13;
11.02.2009;15:41:26,0;22,66;21,93;22,13;22,19;22,20;22,09;22,11;22,13;
11.02.2009;15:41:27,0;22,66;21,93;22,13;22,17;22,18;22,09;22,11;22,13;
11.02.2009;15:41:27,0;22,66;21,93;22,13;22,19;22,18;22,09;22,11;22,13;
11.02.2009;15:41:27,0;22,66;21,91;22,13;22,19;22,18;22,06;22,11;22,13;
11.02.2009;15:41:27,0;22,66;21,91;22,13;22,17;22,18;22,09;22,11;22,13;
11.02.2009;15:41:28,0;22,66;21,91;22,11;22,17;22,18;22,09;22,11;22,13;
11.02.2009;15:41:28,0;22,66;21,91;22,11;22,17;22,18;22,06;22,11;22,13;
11.02.2009;15:41:28,0;22,66;21,91;22,11;22,17;22,18;22,09;22,11;22,13;
11.02.2009;15:41:28,0;22,66;21,91;22,11;22,19;22,18;22,09;22,11;22,13;
11.02.2009;15:41:28,0;22,66;21,93;22,11;22,20;22,18;22,09;22,08;22,13;
11.02.2009;15:41:28,0;22,66;21,91;22,11;22,22;22,18;22,09;22,11;22,13;
11.02.2009;15:41:29,0;22,66;21,91;22,11;22,22;22,18;22,09;22,11;22,13;
11.02.2009;15:41:29,0;22,66;21,91;22,11;22,22;22,18;22,09;22,11;22,13;
11.02.2009;15:41:29,0;22,66;21,91;22,11;22,20;22,18;22,09;22,11;22,13;
11.02.2009;15:41:29,0;22,66;21,91;22,11;22,19;22,20;22,09;22,11;22,13;
11.02.2009;15:41:30,0;22,66;21,91;22,13;22,17;22,18;22,09;22,11;22,13;
11.02.2009;15:41:30,0;22,66;21,91;22,13;22,17;22,18;22,09;22,11;22,13;
11.02.2009;15:41:30,0;22,66;21,91;22,11;22,17;22,18;22,09;22,11;22,13;
11.02.2009;15:41:30,0;22,66;21,91;22,11;22,19;22,18;22,06;22,11;22,13;
11.02.2009;15:41:30,0;22,66;21,91;22,09;22,19;22,18;22,09;22,08;22,13;
11.02.2009;15:41:30,0;22,66;21,91;22,09;22,20;22,18;22,09;22,11;22,13;
11.02.2009;15:41:31,0;22,66;21,89;22,07;22,20;22,18;22,09;22,11;22,13;
11.02.2009;15:41:31,0;22,66;21,89;22,07;22,22;22,18;22,06;22,11;22,13;
11.02.2009;15:41:31,0;22,66;21,91;22,07;22,26;22,18;22,09;22,11;22,13;
11.02.2009;15:41:31,0;22,66;21,91;22,05;22,28;22,18;22,09;22,11;22,13;
11.02.2009;15:41:32,0;22,66;21,91;22,07;22,28;22,18;22,09;22,11;22,13;
11.02.2009;15:41:32,0;22,66;21,89;22,05;22,28;22,18;22,06;22,11;22,13;
11.02.2009;15:41:32,0;22,66;21,89;22,05;22,28;22,18;22,09;22,11;22,13;
11.02.2009;15:41:32,0;22,66;21,89;22,07;22,28;22,18;22,06;22,11;22,13;
11.02.2009;15:41:32,0;22,66;21,89;22,07;22,28;22,18;22,09;22,11;22,13;
11.02.2009;15:41:32,0;22,66;21,89;22,07;22,30;22,18;22,09;22,08;22,13;
11.02.2009;15:41:33,0;22,66;21,89;22,05;22,30;22,20;22,06;22,11;22,13;
11.02.2009;15:41:33,0;22,66;21,89;22,07;22,30;22,18;22,09;22,11;22,13;
11.02.2009;15:41:33,0;22,66;21,89;22,07;22,30;22,20;22,06;22,11;22,13;
11.02.2009;15:41:33,0;22,66;21,89;22,05;22,30;22,18;22,09;22,11;22,13;
11.02.2009;15:41:34,0;22,66;21,89;22,09;22,30;22,18;22,09;22,11;22,13;
11.02.2009;15:41:34,0;22,66;21,89;22,11;22,30;22,18;22,06;22,11;22,13;
11.02.2009;15:41:34,0;22,66;21,89;22,11;22,30;22,18;22,06;22,11;22,13;
11.02.2009;15:41:34,0;22,66;21,89;22,15;22,32;22,18;22,09;22,11;22,13;
11.02.2009;15:41:34,0;22,66;21,89;22,19;22,32;22,20;22,09;22,11;22,13;
11.02.2009;15:41:34,0;22,66;21,89;22,21;22,30;22,20;22,09;22,11;22,13;
11.02.2009;15:41:35,0;22,66;21,89;22,21;22,30;22,18;22,09;22,11;22,13;
11.02.2009;15:41:35,0;22,66;21,89;22,21;22,30;22,18;22,09;22,11;22,13;
11.02.2009;15:41:35,0;22,66;21,89;22,19;22,30;22,20;22,06;22,11;22,13;
11.02.2009;15:41:35,0;22,66;21,89;22,19;22,30;22,18;22,09;22,11;22,13;
11.02.2009;15:41:36,0;22,66;21,89;22,19;22,30;22,18;22,09;22,11;22,13;
11.02.2009;15:41:36,0;22,66;21,89;22,19;22,30;22,18;22,09;22,11;22,13;
11.02.2009;15:41:36,0;22,66;21,89;22,17;22,28;22,18;22,09;22,11;22,13;
11.02.2009;15:41:36,0;22,66;21,89;22,15;22,28;22,18;22,09;22,11;22,13;
11.02.2009;15:41:36,0;22,66;21,89;22,15;22,30;22,18;22,09;22,11;22,13;
11.02.2009;15:41:36,0;22,66;21,89;22,13;22,28;22,20;22,09;22,11;22,13;
11.02.2009;15:41:37,0;22,66;21,89;22,11;22,28;22,20;22,06;22,08;22,13;
11.02.2009;15:41:37,0;22,66;21,89;22,09;22,28;22,20;22,06;22,11;22,13;
11.02.2009;15:41:37,0;22,66;21,89;22,07;22,28;22,18;22,09;22,11;22,13;
11.02.2009;15:41:37,0;22,66;21,89;22,07;22,28;22,18;22,09;22,11;22,13;
11.02.2009;15:41:38,0;22,66;21,89;22,07;22,28;22,18;22,09;22,11;22,13;
11.02.2009;15:41:38,0;22,66;21,89;22,07;22,28;22,18;22,09;22,11;22,13;
11.02.2009;15:41:38,0;22,66;21,89;22,05;22,28;22,18;22,09;22,11;22,13;
11.02.2009;15:41:38,0;22,66;21,89;22,07;22,30;22,18;22,09;22,11;22,13;
11.02.2009;15:41:38,0;22,66;21,89;22,07;22,35;22,18;22,09;22,11;22,13;
11.02.2009;15:41:38,0;22,66;21,89;22,05;22,37;22,18;22,09;22,11;22,13;
11.02.2009;15:41:39,0;22,66;21,89;22,05;22,39;22,20;22,09;22,11;22,13;
11.02.2009;15:41:39,0;22,64;21,87;22,05;22,41;22,18;22,09;22,11;22,13;
11.02.2009;15:41:39,0;22,66;21,87;22,05;22,41;22,18;22,09;22,11;22,13;
11.02.2009;15:41:39,0;22,66;21,89;22,05;22,43;22,18;22,06;22,11;22,13;
11.02.2009;15:41:40,0;22,66;21,87;22,07;22,45;22,18;22,09;22,11;22,13;
11.02.2009;15:41:40,0;22,66;21,87;22,09;22,47;22,18;22,09;22,11;22,13;
11.02.2009;15:41:40,0;22,66;21,87;22,09;22,51;22,18;22,06;22,11;22,13;
11.02.2009;15:41:40,0;22,66;21,87;22,09;22,53;22,18;22,09;22,11;22,13;
11.02.2009;15:41:40,0;22,66;21,87;22,11;22,53;22,18;22,09;22,11;22,13;
11.02.2009;15:41:40,0;22,66;21,87;22,13;22,53;22,20;22,09;22,11;22,13;
11.02.2009;15:41:41,0;22,66;21,87;22,15;22,51;22,18;22,09;22,11;22,13;
11.02.2009;15:41:41,0;22,66;21,87;22,15;22,51;22,18;22,09;22,11;22,13;
11.02.2009;15:41:41,0;22,66;21,87;22,13;22,49;22,18;22,09;22,11;22,13;
11.02.2009;15:41:41,0;22,66;21,85;22,13;22,49;22,18;22,09;22,11;22,13;
11.02.2009;15:41:42,0;22,66;21,87;22,13;22,49;22,18;22,09;22,11;22,13;
11.02.2009;15:41:42,0;22,66;21,87;22,13;22,49;22,18;22,06;22,11;22,13;
11.02.2009;15:41:42,0;22,66;21,87;22,15;22,49;22,18;22,06;22,11;22,13;
11.02.2009;15:41:42,0;22,66;21,87;22,17;22,49;22,18;22,09;22,11;22,13;
11.02.2009;15:41:42,0;22,66;21,87;22,17;22,49;22,20;22,09;22,11;22,13;
11.02.2009;15:41:42,0;22,66;21,87;22,17;22,47;22,20;22,06;22,11;22,13;
11.02.2009;15:41:43,0;22,66;21,87;22,17;22,45;22,18;22,09;22,11;22,13;
11.02.2009;15:41:43,0;22,66;21,87;22,17;22,45;22,20;22,09;22,11;22,13;
11.02.2009;15:41:43,0;22,66;21,87;22,17;22,45;22,18;22,09;22,11;22,13;
11.02.2009;15:41:43,0;22,66;21,87;22,17;22,45;22,20;22,09;22,11;22,13;
11.02.2009;15:41:44,0;22,66;21,87;22,17;22,45;22,18;22,09;22,11;22,13;
11.02.2009;15:41:44,0;22,66;21,87;22,17;22,45;22,20;22,09;22,11;22,13;
11.02.2009;15:41:44,0;22,66;21,87;22,17;22,43;22,20;22,09;22,11;22,13;
11.02.2009;15:41:44,0;22,66;21,87;22,15;22,39;22,18;22,09;22,11;22,13;
11.02.2009;15:41:44,0;22,66;21,87;22,13;22,37;22,18;22,09;22,11;22,13;
11.02.2009;15:41:44,0;22,66;21,89;22,11;22,37;22,18;22,09;22,11;22,13;
11.02.2009;15:41:45,0;22,66;21,87;22,11;22,39;22,18;22,09;22,11;22,13;
11.02.2009;15:41:45,0;22,66;21,89;22,11;22,39;22,18;22,09;22,11;22,13;
11.02.2009;15:41:45,0;22,66;21,89;22,11;22,41;22,18;22,09;22,11;22,13;
11.02.2009;15:41:45,0;22,66;21,89;22,11;22,41;22,20;22,09;22,11;22,13;
11.02.2009;15:41:46,0;22,66;21,89;22,09;22,41;22,18;22,09;22,11;22,13;
11.02.2009;15:41:46,0;22,66;21,89;22,09;22,41;22,18;22,09;22,11;22,13;
11.02.2009;15:41:46,0;22,66;21,89;22,07;22,39;22,20;22,09;22,11;22,13;
11.02.2009;15:41:46,0;22,66;21,89;22,07;22,39;22,18;22,09;22,11;22,13;
11.02.2009;15:41:46,0;22,66;21,89;22,07;22,39;22,18;22,09;22,11;22,13;
11.02.2009;15:41:46,0;22,66;21,89;22,07;22,39;22,18;22,09;22,11;22,13;
11.02.2009;15:41:47,0;22,66;21,89;22,07;22,37;22,18;22,09;22,11;22,13;
11.02.2009;15:41:47,0;22,66;21,89;22,07;22,37;22,18;22,09;22,11;22,13;
11.02.2009;15:41:47,0;22,66;21,89;22,07;22,35;22,20;22,09;22,11;22,13;
11.02.2009;15:41:47,0;22,66;21,89;22,07;22,35;22,18;22,09;22,11;22,13;
11.02.2009;15:41:48,0;22,66;21,89;22,07;22,34;22,18;22,09;22,11;22,13;
11.02.2009;15:41:48,0;22,66;21,89;22,07;22,34;22,20;22,09;22,11;22,13;
11.02.2009;15:41:48,0;22,66;21,89;22,07;22,32;22,20;22,09;22,11;22,13;
11.02.2009;15:41:48,0;22,66;21,89;22,07;22,30;22,20;22,09;22,11;22,13;
11.02.2009;15:41:48,0;22,66;21,89;22,07;22,26;22,20;22,06;22,11;22,13;
11.02.2009;15:41:48,0;22,66;21,89;22,07;22,26;22,20;22,09;22,11;22,13;
11.02.2009;15:41:49,0;22,66;21,89;22,05;22,26;22,18;22,09;22,11;22,13;
11.02.2009;15:41:49,0;22,66;21,89;22,07;22,24;22,18;22,09;22,11;22,13;
11.02.2009;15:41:49,0;22,66;21,87;22,07;22,22;22,18;22,09;22,11;22,13;
11.02.2009;15:41:49,0;22,66;21,87;22,09;22,22;22,18;22,09;22,11;22,13;
11.02.2009;15:41:50,0;22,66;21,87;22,11;22,24;22,18;22,09;22,11;22,13;
11.02.2009;15:41:50,0;22,66;21,87;22,11;22,26;22,18;22,06;22,11;22,13;
11.02.2009;15:41:50,0;22,66;21,87;22,13;22,26;22,18;22,09;22,11;22,13;
11.02.2009;15:41:50,0;22,66;21,87;22,11;22,28;22,18;22,09;22,11;22,13;
11.02.2009;15:41:50,0;22,66;21,87;22,11;22,30;22,18;22,09;22,11;22,13;
11.02.2009;15:41:50,0;22,66;21,87;22,11;22,34;22,18;22,09;22,11;22,13;
11.02.2009;15:41:51,0;22,66;21,85;22,13;22,35;22,20;22,09;22,11;22,13;
11.02.2009;15:41:51,0;22,66;21,87;22,13;22,37;22,18;22,09;22,11;22,13;
11.02.2009;15:41:51,0;22,66;21,85;22,13;22,35;22,18;22,09;22,11;22,13;
11.02.2009;15:41:51,0;22,66;21,87;22,13;22,34;22,18;22,09;22,11;22,13;
11.02.2009;15:41:52,0;22,66;21,87;22,13;22,30;22,18;22,09;22,11;22,13;
11.02.2009;15:41:52,0;22,66;21,87;22,15;22,26;22,18;22,09;22,11;22,13;
11.02.2009;15:41:52,0;22,66;21,87;22,17;22,20;22,18;22,09;22,11;22,13;
11.02.2009;15:41:52,0;22,66;21,87;22,19;22,13;22,18;22,09;22,11;22,13;
11.02.2009;15:41:52,0;22,66;21,87;22,21;22,09;22,18;22,09;22,11;22,13;
11.02.2009;15:41:52,0;22,66;21,87;22,21;22,06;22,18;22,09;22,11;22,13;
11.02.2009;15:41:53,0;22,66;21,87;22,23;22,04;22,18;22,09;22,11;22,13;
11.02.2009;15:41:53,0;22,66;21,87;22,23;22,02;22,20;22,06;22,11;22,13;
11.02.2009;15:41:53,0;22,66;21,87;22,25;22,00;22,20;22,09;22,11;22,13;
11.02.2009;15:41:53,0;22,66;21,87;22,25;21,97;22,18;22,09;22,11;22,13;
11.02.2009;15:41:54,0;22,66;21,89;22,25;21,91;22,18;22,09;22,11;22,13;
11.02.2009;15:41:54,0;22,66;21,89;22,25;21,88;22,18;22,09;22,11;22,13;
11.02.2009;15:41:54,0;22,66;21,89;22,25;21,86;22,18;22,09;22,11;22,13;
11.02.2009;15:41:54,0;22,66;21,89;22,25;21,88;22,18;22,09;22,11;22,13;
11.02.2009;15:41:54,0;22,66;21,89;22,25;21,93;22,18;22,09;22,11;22,13;
11.02.2009;15:41:54,0;22,66;21,89;22,23;21,98;22,18;22,09;22,11;22,13;
11.02.2009;15:41:55,0;22,66;21,89;22,23;22,04;22,18;22,09;22,11;22,13;
11.02.2009;15:41:55,0;22,66;21,89;22,23;22,07;22,18;22,09;22,11;22,13;
11.02.2009;15:41:55,0;22,66;21,89;22,25;22,11;22,18;22,09;22,11;22,13;
11.02.2009;15:41:55,0;22,66;21,89;22,25;22,15;22,18;22,09;22,11;22,13;
11.02.2009;15:41:56,0;22,66;21,87;22,25;22,15;22,20;22,09;22,11;22,13;
11.02.2009;15:41:56,0;22,66;21,89;22,23;22,13;22,20;22,09;22,11;22,13;
11.02.2009;15:41:56,0;22,66;21,87;22,21;22,11;22,18;22,09;22,11;22,13;
11.02.2009;15:41:56,0;22,66;21,87;22,21;22,13;22,18;22,09;22,11;22,13;
11.02.2009;15:41:56,0;22,66;21,87;22,19;22,15;22,20;22,09;22,11;22,13;
11.02.2009;15:41:56,0;22,66;21,87;22,17;22,15;22,20;22,09;22,11;22,13;
11.02.2009;15:41:57,0;22,66;21,89;22,15;22,13;22,18;22,09;22,11;22,13;
11.02.2009;15:41:57,0;22,66;21,89;22,15;22,13;22,18;22,09;22,11;22,13;
11.02.2009;15:41:57,0;22,66;21,89;22,17;22,11;22,18;22,09;22,11;22,13;
11.02.2009;15:41:57,0;22,66;21,89;22,17;22,11;22,20;22,09;22,11;22,13;
11.02.2009;15:41:58,0;22,66;21,89;22,17;22,15;22,18;22,09;22,11;22,13;
11.02.2009;15:41:58,0;22,66;21,89;22,17;22,17;22,18;22,09;22,11;22,13;
11.02.2009;15:41:58,0;22,66;21,89;22,15;22,17;22,20;22,09;22,11;22,13;
11.02.2009;15:41:58,0;22,66;21,89;22,15;22,19;22,18;22,09;22,11;22,13;
11.02.2009;15:41:58,0;22,66;21,89;22,13;22,22;22,18;22,09;22,11;22,13;
11.02.2009;15:41:58,0;22,66;21,89;22,11;22,22;22,20;22,09;22,11;22,13;
11.02.2009;15:41:59,0;22,66;21,89;22,09;22,24;22,18;22,09;22,11;22,13;
11.02.2009;15:41:59,0;22,66;21,89;22,09;22,28;22,20;22,09;22,11;22,13;
11.02.2009;15:41:59,0;22,66;21,89;22,07;22,32;22,20;22,09;22,11;22,13;
11.02.2009;15:41:59,0;22,66;21,89;22,05;22,35;22,20;22,09;22,11;22,13;
11.02.2009;15:42:00,0;22,66;21,89;22,05;22,39;22,18;22,09;22,11;22,13;
11.02.2009;15:42:00,0;22,66;21,89;22,05;22,45;22,20;22,09;22,11;22,13;
11.02.2009;15:42:00,0;22,66;21,89;22,07;22,47;22,20;22,09;22,11;22,13;
11.02.2009;15:42:00,0;22,66;21,89;22,07;22,47;22,20;22,09;22,11;22,13;
11.02.2009;15:42:00,0;22,66;21,89;22,07;22,49;22,20;22,09;22,11;22,13;
11.02.2009;15:42:00,0;22,66;21,87;22,07;22,49;22,20;22,06;22,11;22,13;
11.02.2009;15:42:01,0;22,66;21,87;22,07;22,49;22,18;22,09;22,11;22,13;
11.02.2009;15:42:01,0;22,66;21,87;22,07;22,49;22,20;22,09;22,11;22,13;
11.02.2009;15:42:01,0;22,66;21,87;22,05;22,49;22,18;22,09;22,11;22,13;
11.02.2009;15:42:01,0;22,66;21,87;22,05;22,47;22,20;22,09;22,11;22,13;
11.02.2009;15:42:02,0;22,66;21,87;22,05;22,47;22,18;22,09;22,11;22,13;
11.02.2009;15:42:02,0;22,66;21,87;22,05;22,47;22,20;22,09;22,11;22,13;
11.02.2009;15:42:02,0;22,66;21,85;22,03;22,47;22,18;22,09;22,11;22,13;
11.02.2009;15:42:02,0;22,66;21,87;22,05;22,45;22,18;22,09;22,11;22,13;
11.02.2009;15:42:02,0;22,66;21,85;22,03;22,45;22,20;22,09;22,11;22,13;
11.02.2009;15:42:02,0;22,66;21,85;22,05;22,43;22,20;22,09;22,11;22,13;
11.02.2009;15:42:03,0;22,66;21,85;22,07;22,41;22,18;22,09;22,11;22,13;
11.02.2009;15:42:03,0;22,66;21,85;22,05;22,37;22,18;22,09;22,11;22,13;
11.02.2009;15:42:03,0;22,66;21,85;22,07;22,37;22,18;22,09;22,11;22,13;
11.02.2009;15:42:03,0;22,66;21,85;22,07;22,37;22,20;22,09;22,11;22,13;
11.02.2009;15:42:04,0;22,66;21,85;22,05;22,37;22,20;22,06;22,11;22,13;
11.02.2009;15:42:04,0;22,66;21,85;22,05;22,34;22,18;22,09;22,11;22,13;
11.02.2009;15:42:04,0;22,66;21,87;22,05;22,35;22,18;22,09;22,11;22,13;
11.02.2009;15:42:04,0;22,66;21,85;22,07;22,34;22,20;22,09;22,11;22,13;
11.02.2009;15:42:04,0;22,66;21,87;22,07;22,30;22,18;22,09;22,11;22,13;
11.02.2009;15:42:04,0;22,66;21,87;22,07;22,28;22,18;22,09;22,11;22,13;
11.02.2009;15:42:05,0;22,66;21,87;22,09;22,26;22,18;22,09;22,11;22,13;
11.02.2009;15:42:05,0;22,66;21,87;22,09;22,22;22,18;22,09;22,11;22,13;
11.02.2009;15:42:05,0;22,66;21,87;22,11;22,19;22,18;22,09;22,11;22,13;
11.02.2009;15:42:05,0;22,66;21,87;22,11;22,17;22,20;22,09;22,11;22,13;
11.02.2009;15:42:06,0;22,66;21,87;22,11;22,19;22,20;22,09;22,11;22,13;
11.02.2009;15:42:06,0;22,66;21,87;22,09;22,20;22,20;22,09;22,11;22,13;
11.02.2009;15:42:06,0;22,66;21,87;22,09;22,24;22,20;22,09;22,11;22,13;
11.02.2009;15:42:06,0;22,66;21,87;22,09;22,26;22,20;22,09;22,11;22,13;
11.02.2009;15:42:06,0;22,66;21,87;22,09;22,30;22,18;22,09;22,11;22,13;
11.02.2009;15:42:06,0;22,66;21,87;22,11;22,32;22,18;22,09;22,11;22,13;
11.02.2009;15:42:07,0;22,66;21,87;22,13;22,34;22,18;22,09;22,11;22,13;
11.02.2009;15:42:07,0;22,66;21,87;22,13;22,35;22,20;22,09;22,11;22,13;
11.02.2009;15:42:07,0;22,66;21,89;22,13;22,37;22,18;22,09;22,11;22,13;
11.02.2009;15:42:07,0;22,66;21,89;22,13;22,39;22,20;22,09;22,11;22,13;
11.02.2009;15:42:08,0;22,66;21,87;22,13;22,41;22,20;22,09;22,11;22,13;
11.02.2009;15:42:08,0;22,66;21,89;22,13;22,41;22,18;22,09;22,11;22,13;
11.02.2009;15:42:08,0;22,66;21,89;22,13;22,41;22,18;22,09;22,11;22,13;
11.02.2009;15:42:08,0;22,66;21,89;22,11;22,41;22,20;22,09;22,11;22,13;
11.02.2009;15:42:08,0;22,69;21,87;22,11;22,41;22,18;22,09;22,11;22,13;
11.02.2009;15:42:08,0;22,66;21,87;22,11;22,41;22,20;22,09;22,11;22,13;
11.02.2009;15:42:09,0;22,66;21,87;22,09;22,37;22,20;22,09;22,11;22,13;
11.02.2009;15:42:09,0;22,66;21,87;22,09;22,37;22,18;22,09;22,11;22,13;
11.02.2009;15:42:09,0;22,66;21,87;22,07;22,34;22,18;22,09;22,11;22,13;
11.02.2009;15:42:09,0;22,66;21,87;22,07;22,34;22,20;22,09;22,11;22,13;
11.02.2009;15:42:10,0;22,66;21,85;22,07;22,34;22,18;22,09;22,11;22,13;
11.02.2009;15:42:10,0;22,66;21,87;22,05;22,32;22,18;22,09;22,11;22,13;
11.02.2009;15:42:10,0;22,66;21,87;22,07;22,30;22,18;22,09;22,11;22,13;
11.02.2009;15:42:10,0;22,66;21,85;22,05;22,30;22,20;22,09;22,11;22,13;
11.02.2009;15:42:10,0;22,66;21,87;22,05;22,30;22,20;22,09;22,11;22,13;
11.02.2009;15:42:10,0;22,66;21,85;22,05;22,30;22,18;22,09;22,11;22,13;
11.02.2009;15:42:11,0;22,66;21,85;22,07;22,30;22,20;22,09;22,11;22,13;
11.02.2009;15:42:11,0;22,66;21,85;22,07;22,28;22,18;22,09;22,11;22,13;
11.02.2009;15:42:11,0;22,66;21,85;22,09;22,28;22,18;22,09;22,11;22,13;
11.02.2009;15:42:11,0;22,66;21,85;22,09;22,28;22,18;22,09;22,11;22,13;
11.02.2009;15:42:12,0;22,66;21,85;22,09;22,30;22,20;22,09;22,11;22,13;
11.02.2009;15:42:12,0;22,66;21,85;22,11;22,28;22,20;22,09;22,11;22,13;
11.02.2009;15:42:12,0;22,66;21,85;22,13;22,28;22,18;22,09;22,11;22,13;
11.02.2009;15:42:12,0;22,66;21,85;22,15;22,26;22,18;22,09;22,11;22,13;
11.02.2009;15:42:12,0;22,66;21,87;22,17;22,22;22,20;22,09;22,11;22,13;
11.02.2009;15:42:12,0;22,66;21,85;22,17;22,17;22,20;22,09;22,11;22,13;
11.02.2009;15:42:13,0;22,66;21,87;22,17;22,11;22,18;22,09;22,11;22,13;
11.02.2009;15:42:13,0;22,66;21,87;22,17;22,09;22,20;22,09;22,11;22,13;
11.02.2009;15:42:13,0;22,66;21,87;22,17;22,09;22,20;22,09;22,11;22,13;
11.02.2009;15:42:13,0;22,66;21,87;22,15;22,09;22,18;22,09;22,11;22,13;
11.02.2009;15:42:14,0;22,66;21,87;22,17;22,11;22,18;22,09;22,11;22,13;
11.02.2009;15:42:14,0;22,66;21,87;22,21;22,15;22,20;22,09;22,11;22,13;
11.02.2009;15:42:14,0;22,66;21,87;22,23;22,19;22,20;22,09;22,11;22,13;
11.02.2009;15:42:14,0;22,66;21,87;22,25;22,26;22,20;22,09;22,11;22,13;
11.02.2009;15:42:14,0;22,66;21,87;22,23;22,35;22,20;22,09;22,11;22,13;
11.02.2009;15:42:14,0;22,66;21,87;22,23;22,41;22,18;22,09;22,11;22,13;
11.02.2009;15:42:15,0;22,66;21,87;22,21;22,45;22,20;22,09;22,11;22,13;
11.02.2009;15:42:15,0;22,66;21,89;22,21;22,49;22,18;22,09;22,11;22,13;
11.02.2009;15:42:15,0;22,66;21,87;22,19;22,51;22,20;22,09;22,11;22,13;
11.02.2009;15:42:15,0;22,66;21,89;22,15;22,55;22,20;22,09;22,11;22,13;
11.02.2009;15:42:16,0;22,66;21,89;22,11;22,55;22,20;22,09;22,11;22,13;
11.02.2009;15:42:16,0;22,66;21,89;22,09;22,57;22,20;22,09;22,11;22,13;
11.02.2009;15:42:16,0;22,66;21,89;22,05;22,57;22,20;22,09;22,11;22,13;
11.02.2009;15:42:16,0;22,66;21,89;22,03;22,59;22,20;22,09;22,11;22,13;
11.02.2009;15:42:16,0;22,66;21,89;22,03;22,59;22,18;22,09;22,11;22,13;
11.02.2009;15:42:16,0;22,66;21,89;22,01;22,57;22,20;22,09;22,11;22,13;
11.02.2009;15:42:17,0;22,66;21,89;21,99;22,57;22,20;22,09;22,11;22,13;
11.02.2009;15:42:17,0;22,66;21,89;21,99;22,57;22,18;22,09;22,11;22,13;
11.02.2009;15:42:17,0;22,66;21,89;21,99;22,57;22,20;22,06;22,11;22,13;
11.02.2009;15:42:17,0;22,66;21,89;21,99;22,55;22,20;22,09;22,11;22,13;
